# Supplementary material for: Social motility of biofilm-like microcolonies in a gliding bacterium
Source: Nat Commun. 2021 Sep 29;12:5700. doi: 10.1038/s41467-021-25408-7 (PMC8481357; doi:10.1038/s41467-021-25408-7)
Supplement: Supplementary file 15 — Source Data [file 41467_2021_25408_MOESM15_ESM.zip]

Archive with 34 entries (34 files):
- Source Data_NCOMMS-20-05786B/Source Data_Supplementary Figure 1/Flavo - Width.xlsx
- Source Data_NCOMMS-20-05786B/Source Data_Supplementary Figure 1/Flavo - Straightness.xlsx
- Source Data_NCOMMS-20-05786B/Source Data_Main File_NCOMMS-20-05786B.xlsx
- Source Data_NCOMMS-20-05786B/Source Data_Figure 2/Naming Conventions.xlsx
- Source Data_NCOMMS-20-05786B/Source Data_Figure 2/Figure 2f_Mu+Se.numbers
- Source Data_NCOMMS-20-05786B/Source Data_Supplementary Figure 1/Flavo - Length.xlsx
- Source Data_NCOMMS-20-05786B/Source Data_Supplementary Figure 1/Flavo - Angles/Naming Conventions.xlsx
- Source Data_NCOMMS-20-05786B/Source Data_Supplementary Figure 1/Flavo - Angles/12 hr/Angles_WTT_12_R3.csv
- Source Data_NCOMMS-20-05786B/Source Data_Supplementary Figure 1/Flavo - Angles/12 hr/Angles_WTT_12_R1.csv
- Source Data_NCOMMS-20-05786B/Source Data_Supplementary Figure 1/Flavo - Angles/12 hr/Angles_WTT_12_R2.csv
- Source Data_NCOMMS-20-05786B/Source Data_Supplementary Figure 1/Flavo - Angles/12 hr/Angles_m45_12_R2.csv
- Source Data_NCOMMS-20-05786B/Source Data_Supplementary Figure 1/Flavo - Angles/12 hr/Angles_m45_12_R1.csv
- Source Data_NCOMMS-20-05786B/Source Data_Supplementary Figure 1/Flavo - Angles/12 hr/Angles_m70_12_R3.csv
- Source Data_NCOMMS-20-05786B/Source Data_Supplementary Figure 1/Flavo - Angles/7 hr/Angles_WTT_07_R1.csv
- Source Data_NCOMMS-20-05786B/Source Data_Figure 2/Figure 2c,d,e.csv
- Source Data_NCOMMS-20-05786B/Source Data_Supplementary Figure 1/Flavo - Angles/12 hr/Angles_m70_12_R1.csv
- Source Data_NCOMMS-20-05786B/Source Data_Supplementary Figure 1/Flavo - Angles/7 hr/Angles_WTT_07_R2.csv
- Source Data_NCOMMS-20-05786B/Source Data_Supplementary Figure 1/Flavo - Angles/7 hr/Angles_WTT_07_R3.csv
- Source Data_NCOMMS-20-05786B/Source Data_Supplementary Figure 1/Flavo - Angles/12 hr/Angles_m70_12_R2.csv
- Source Data_NCOMMS-20-05786B/Source Data_Supplementary Figure 1/Flavo - Angles/7 hr/Angles_m45_07_R2.csv
- Source Data_NCOMMS-20-05786B/Source Data_Supplementary Figure 1/Flavo - Angles/7 hr/Angles_m45_07_R3.csv
- Source Data_NCOMMS-20-05786B/Source Data_Supplementary Figure 1/Flavo - Angles/7 hr/Angles_m45_07_R1.csv
- Source Data_NCOMMS-20-05786B/Source Data_Supplementary Figure 1/Flavo - Angles/7 hr/Angles_m70_07_R2.csv
- Source Data_NCOMMS-20-05786B/Source Data_Supplementary Figure 1/Flavo - Angles/7 hr/Angles_m70_07_R1.csv
- Source Data_NCOMMS-20-05786B/Source Data_Supplementary Figure 1/Flavo - Angles/75 hr/Angles_WTT_75_R2.csv
- Source Data_NCOMMS-20-05786B/Source Data_Supplementary Figure 1/Flavo - Angles/7 hr/Angles_m70_07_R3.csv
- Source Data_NCOMMS-20-05786B/Source Data_Supplementary Figure 1/Flavo - Angles/75 hr/Angles_WTT_75_R1.csv
- Source Data_NCOMMS-20-05786B/Source Data_Supplementary Figure 1/Flavo - Angles/75 hr/Angles_WTT_75_R3.csv
- Source Data_NCOMMS-20-05786B/Source Data_Supplementary Figure 1/Flavo - Angles/75 hr/Angles_m45_75_R3.csv
- Source Data_NCOMMS-20-05786B/Source Data_Supplementary Figure 1/Flavo - Angles/75 hr/Angles_m45_75_R1.csv
- Source Data_NCOMMS-20-05786B/Source Data_Supplementary Figure 1/Flavo - Angles/75 hr/Angles_m45_75_R2.csv
- Source Data_NCOMMS-20-05786B/Source Data_Supplementary Figure 1/Flavo - Angles/75 hr/Angles_m70_75_R3.csv
- Source Data_NCOMMS-20-05786B/Source Data_Supplementary Figure 1/Flavo - Angles/75 hr/Angles_m70_75_R1.csv
- Source Data_NCOMMS-20-05786B/Source Data_Supplementary Figure 1/Flavo - Angles/75 hr/Angles_m70_75_R2.csv
