# Supplementary material for: Social motility of biofilm-like microcolonies in a gliding bacterium
Source: Nat Commun. 2021 Sep 29;12:5700. doi: 10.1038/s41467-021-25408-7 (PMC8481357; doi:10.1038/s41467-021-25408-7)
Supplement: Supplementary file 15 — Source Data [file 41467_2021_25408_MOESM15_ESM.zip › Source Data_NCOMMS-20-05786B/Source Data_Supplementary Figure 1/Flavo - Width.xlsx]

## Sheet: Width-7h
gldD				WT				fjoh_0352
Rep 1	Rep 2	Rep 3		Rep 1	Rep 2	Rep 3		Rep 1	Rep 2	Rep 3
6.325	8.0114	7.7946		6.1327	7.7625	7.1456		6.459	5.9357	5.9388
8.6601	6.1425	5.4464		4.1984	4.8412	6.185		8.3519	8.4167	5.6885
7.6181	7.1997	7.4279		5.6563	6.7027	7.2619		8.2084	9.9065	7.9206
4.8101	7.4304	9.0543		6.8536	6.3853	4.5738		10.568	7.5454	5.5411
7.1578	6.2044	7.9214		6.395	6.1849	7.0718		8.4916	7.264	8.0299
6.08	5.9445	8.3218		5.9383	8.2787	5.9433		7.5028	8.0619	7.3773
6.9311	8.6208	7.4235		7.0416	7.1132	6.3815		5.9476	8.1073	5.4398
8.6479	7.7032	7.122		9.3119	6.1048	5.9404		6.3273	8.0194	6.2383
7.6222	8.0446	6.7114		8.912	6.9365	6.6349		7.7395	6.8577	6.7198
6.7372	6.1568	8.9167		8.1791	4.4002	6.6037		6.7521	6.8896	6.1035
8.662	6.3377	8.0738		7.0345	8.2048	6.7521		6.9973	6.6003	6.9917
6.5416	6.1635	7.1713		7.3934	6.9338	7.0397		10.05	10.107	7.7595
7.5258	5.4439	5.3739		6.9286	7.0605	7.864		8.3808	7.201	6.4359
7.1618	7.6017	7.684		4.8003	6.0227	6.2917		7.4832	8.421	5.8798
7.1336	7.0121	6.7958		7.9243	7.0199	7.1306		6.0949	6.2089	4.3994
6.5639	4.1332	7.0761		8.6856	6.9805	6.6519		7.9287	8.4872	8.1965
6.9601	6.8225	5.3434		7.8766	7.7018	8.5864		6.4942	6.7364	9.5111
7.5935	7.261	7.4257		6.3024	6.6598	5.2848		6.2695	6.7701	8.2565
7.3098	6.1669	8.464		8.1891	7.0092	7.2593		5.7199	7.4266	6.3485
4.809	8.263	8.7466		5.5525	5.5979	9.0004		6.2212	7.7725	5.1135
7.9196	6.7904	7.9301		7.1799	6.6478	7.5907		7.7239	6.4053	6.9317
6.7861	8.2794	6.0832		7.3288	6.8624	6.7319		8.6791	6.4793	7.4254
6.6008	7.4712	7.4534		7.2265	5.2797	6.9841		7.008	6.8056	7.1321
7.3808	11.039	8.0577		6.8885	5.1795	6.0816		6.8287	7.0807	6.6497
7.1782	7.7637	6.2533		7.7719	6.1067	7.924		8.092	7.596	6.9088
5.6921	6.3463	7.6768		6.6625	6.558	6.3584		11.325	7.7117	7.9149
7.4306	8.4224	7.6421		6.9364	6.6397	8.2102		8.1295	5.4451	6.6653
5.7784	8.1743	6.7883		8.4253	6.8345	8.2741		6.3781	7.6677	7.5432
5.9388	8.4291	6.9301		7.6239	6.47	8.7198		6.2982	6.1883	7.6492
7.54	7.7004	5.1479		5.9433	6.9967	7.6334		9.026	7.2663	6.8654
6.5713	8.24	6.933		7.5595	7.6307	6.2727		7.3553	5.3144	7.486
6.8341	6.602	5.7225		6.0671	8.8406	6.9355		6.2447	7.5024	7.8414
5.1144	8.2064	8.8046		8.0527	7.9241	6.5604		8.1755	5.7611	6.9336
6.8089	7.7249	7.7257		8.0953	6.5807	4.8555		8.0257	7.4637	3.959
6.6028	6.767	5.9433		8.1017	5.7881	5.7785		6.9917	7.201	6.3823
6.6859	6.1749	7.6181		7.3091	7.3197	6.7326		7.2644	7.9266	6.6632
8.518	7.7029	7.4992		7.928	6.9793	8.0921		5.1087	10.054	7.4435
8.4872	7.1699	6.2856		8.1744	6.9334	8.1083		9.467	7.3821	5.9419
6.161	6.5101	6.7953		7.4841	8.5188	8.9147		8.4915	7.6734	6.8871
7.452	7.4282	7.0422		7.0973	5.5972	6.8485		9.6224	7.4495	8.7132
8.1226	6.2689	7.7238		6.2283	8.0885	4.1394		8.2567	5.6531	7.5272
6.2295	7.1709	7.2975		7.8298	6.684	8.3007		6.7171	6.3818	7.1801
4.3079	7.7444	6.8519		8.0572	6.1584	6.6416		8.2542	9.4214	6.8208
6.8559	7.528	6.508		8.4182	6.2245	11.097		6.3433	7.6163	8.1045
8.8506	8.7181	8.1734		8.8055	6.4379	7.2638		9.1465	6.3798	7.2631
6.8828	7.2682	5.6131		8.6257	5.7118	4.754		7.3569	8.2048	5.4736
6.9349	6.7776	6.3327		6.5069	7.8524	6.6622		7.4837	7.0838	6.0706
8.3843	7.3972	6.1878		5.5648	6.6703	8.2856		5.9433	7.9234	8.5666
7.8311	7.9289	7.2627		7.0456	6.1618	5.5793		7.2581	7.0115	8.0625
5.4849	5.5807	7.7606		6.384	6.341	8.0882		5.9489	6.8334	5.8152
7.6265	6.9313	8.4954		6.9988	8.1448	7.7054		5.5502	6.9746	7.466
8.2561	8.6591	9.6224		6.363	5.5433	9.7242		7.3273	7.9196	7.6782
6.465	6.5523	6.683		6.5628	4.9863	5.9426		8.0379	7.9133	6.9659
5.7199	7.811	7.7234		6.9324	6.3334	6.8293		6.2708	7.6422	6.3211
6.5706	5.4483	7.3433		5.6282	7.918	7.7265		6.4381	6.6003	6.5211
7.0718	4.7003	8.4894		7.924	6.1067	5.6088		7.4244	6.8208	6.8295
6.8023	7.2462	7.2017		6.5036	6.0582	7.6396		7.5667	7.926	7.5269
7.3303	6.9396	7.5295		6.3352	7.1259	8.0246		7.5295	5.7753	8.5219
7.6753	7.6593	7.325		7.9192	7.2041	9.0564		7.0696	7.5425	7.9263
7.7668	8.5829	7.3564		8.0935	6.9329	7.591		4.4541	5.9405	8.4177
6.2266	9.9054	7.2157		5.1974	4.3586	8.1715		5.4502	7.0244	7.5303
7.2651	8.9221	7.099		4.7525	5.5167	7.1258		7.4268	7.7464	7.7287
6.538	7.4807	8.1613		7.1983	6.5003	7.3125		8.3565	7.0247	7.3415
6.647	7.3596	8.0312		6.4225	6.8771	4.954		8.2297	8.4196	5.3464
6.5112	5.6907	5.7287		7.1003	7.2644	8.3811		8.1743	6.7866	7.922
7.51	6.7716	7.0984		7.9245	6.8255	8.5135		8.079	6.0446	6.8883
6.7663	4.6173	7.4284		8.3773	6.9057	7.0422		6.6639	7.5971	5.1754
6.1418	5.9422	4.1103		7.182	6.7366	7.6184		8.5829	6.1954	6.5326
6.2611	8.7249	6.3362		7.5303	6.6003	6.6549		5.2798	6.8574	7.8413
7.0973	7.7936	5.3464		6.9282	7.5265	7.1687		7.2017	7.8445	6.2395
7.8104	8.1045	7.1341		7.5348	8.0888	7.0318		8.2776	9.1925	7.504
5.9422	8.6677	7.3539		4.1345	5.7873	5.6916		10.895	8.485	8.4253
7.2589	6.1643	6.8307		8.915	10.906	7.4291		7.4039	8.9091	7.3359
6.3594	7.1333	6.5102		6.6272	6.1332	6.3024		7.9267	7.0794	8.2843
8.4905	7.2135	8.2048		4.949	6.5186	8.685		6.0726	6.3418	7.4296
6.933	7.3825	5.9413		9.1112	5.5466	8.1702		9.008	7.4288	7.9227
8.4937	6.8423	8.2037		6.6313	6.7006	6.8404		6.7688	7.6706	6.9396
6.509	4.8514	6.7748		8.3412	6.82	8.5158		5.8008	5.5494	7.5653
7.0192	5.2185	7.1303		8.0153	7.2652	8.5036		7.373	5.4426	7.7137
6.5387	7.1849	6.1576		7.6618	7.1624	7.6193		9.3081	10.898	8.1177
6.6379	6.4189	6.8745		6.1102	6.5618	6.2044		6.2493	5.9367	7.7437
5.3426	7.525	7.1346		6.0271	5.9433	7.1674		7.6913	5.9388	8.3381
6.4359	5.9464	7.0435		5.2825	6.602	7.6204		6.6268	7.4011	6.0619
7.2606	8.4915	6.338		6.3363	6.1722	7.708		8.1565	7.8076	6.9324
5.2002	8.4647	6.8659		8.9145	8.0271	7.7		9.3508	6.7682	7.4285
6.9287	7.3104	7.5939		7.5783	7.2894	6.7613		8.4915	8.7183	6.0766
7.6427	7.3145	5.5779		7.5272	6.0391	10.363		7.7238	7.0003	8.8013
8.5329	8.712	6.3397		4.8783	6.437	7.0041		8.9692	8.1066	8.5833
8.1658	8.4196	7.6284		6.9054	5.152	6.2714		7.0745	8.1997	7.4631
6.5395	6.3739	6.6041		8.8429	7.9226	9.3089		8.9615	6.6719	6.8216
7.4545	8.3953	5.9464		7.4299	6.2353	8.6472		7.0777	9.9106	7.0013
7.2652	7.5939	7.7088		7.725	7.358	4.8549		7.9225	6.174	9.3164
7.0718	6.5243	7.5667		4.3061	7.2163	9.2423		10.127	7.0541	7.4311
8.0894	9.446	9.1638		5.2233	7.605	5.154		8.8764	8.2059	9.0742
7.183	5.6105	6.6062		6.4372	6.2673	8.7713		6.2955	7.9204	7.4832
7.5633	6.7387	7.9218		6.1906	6.3613	7.1182		7.3835	7.0489	7.1695
5.7441	6.6054	7.4643		6.6672	4.7021	6.6028		7.4815	8.2965	7.261
7.2038	5.4009	9.0742		5.1665	7.1525	7.0268		7.7719	8.0203	7.3499
7.3042	8.5824	6.3979		7.2579	7.4292	9.1104		8.2829	6.6887	6.9356
6.4435	6.2266	6.6045		8.3436	8.0778	8.0143		7.199	7.815	6.3815
6.4614	5.5045	7.5295		6.3939	7.1663	7.7029		8.2091	6.9759	5.9403
6.4397	7.3591	7.4317		8.9792	7.5224	7.0757		6.1963	7.5556	6.5102
8.912	7.2303	7.6753		6.493	6.3137	8.4567		7.7029	8.0671	6.9372
6.1178	9.0521	8.3219		4.9432	5.9395	7.7696		8.3219	7.0556	5.5676
8.2392	6.8286	7.0098		6.4059	5.943	6.3823		9.2094	6.8436	7.2185
6.9317	8.1242	7.3585		7.2641	7.9215	8.0616		9.0837	7.525	10.241
8.7158	5.5464	6.9742		9.9033	6.7605	7.418		8.0761	8.6554	6.038
8.3506	6.7969	8.5833		7.0227	7.9219	7.0609		10.107	8.0963	4.4503
5.4521	7.8325	7.5275		6.8856	6.4075	10.304		5.9388	7.1501	7.7464
7.9302	5.7986	7.5639		7.9215	7.341	7.3832		8.2372	7.592	8.497
5.4161	7.9211	6.5372		7.9179	7.0388	5.5704		6.6476	8.2091	6.6054
7.2017	6.3651	8.7794		5.7271	6.1365	7.7696		8.183	6.6247	6.7929
5.9413	7.5958	6.7624		7.7599	6.0967	8.4186		7.4841	8.7783	9.9052
7.2669	7.7536	7.9148		8.59	6.933	5.7896		7.1115	5.9426	5.5793
8.1473	7.7227	8.097		5.941	7.1407	4.0491		5.5426	7.4388	7.4634
7.6442	5.5786	5.4998		5.8464	6.3819	5.9396		7.0551	7.4637	9.9098
7.0103	5.6574	9.6267		9.906	6.9587	6.1041		7.1575	8.4991	5.3648
7.3863	6.2989	8.3226		8.9119	9.2478	5.9404		5.9381	7.4695	9.4597
7.0121	6.6046	7.0556		6.9762	6.7695	4.949		7.2656	5.987	6.9855
8.7696	7.3629	5.8242		7.7247	6.8977	11.496		7.0815	7.7618	5.7884
6.9327	7.0227	8.5376		6.9723	7.78	6.3085		5.1555	8.8238	8.2425
7.7931	8.5824	6.092		6.8246	7.7583	4.9553		5.1247	5.5135	6.526
5.7258	6.6632	8.5541		6.0716	6.219	7.213		5.8147	5.4819	7.3618
7.7402	4.3541	7.145		8.2729	6.7919	8.5799		7.3178	6.8402	7.3762
6.9306	7.3415	6.2704		9.244	5.9433	8.6648		8.0345	6.8334	7.6175
7.4807	6.2683	7.1997		8.5875	7.5653	6.2721		6.7904	7.9332	6.0218
8.2091	6.2704	6.3128		7.5265	7.0909	6.9325		8.6514	6.7915	6.9328
7.0292	7.3856	6.6519		5.6897	7.128	6.933		7.0261	8.0083	6.4353
7.5633	7.456	6.5387		6.97	5.9407	6.3507		3.3065	7.7451	6.9287
7.5518	7.1839	8.2904		6.3943	7.0397	7.3542		8.2328	7.927	7.4684
6.7748	5.9435	7.2636		8.4215	5.8003	7.6193		10.758	7.5626	6.7937
7.4849	7.6763	8.6879		7.3157	6.7357	8.1038		9.4091	8.8583	7.022
7.753	7.0456	6.8536		7.9246	7.4067	8.2026		8.8506	8.208	6.962
7.1326	5.8375	7.0473		8.1128	5.9393	6.9437		7.3047	8.5422	5.2767
6.9394	6.8443	7.3575		7.9219	8.9205	6.1153		7.2625	6.9321	7.5605
8.7233	7.7574	6.8571		6.4416	8.9101	6.1192		7.4349	6.9286	8.8228
6.1763	8.6862	5.3219		7.6207	5.9408	8.4167		5.9442	7.36	6.6113
6.9311	8.2555	9.0053		7.0439	7.3307	4.8631		7.566	8.1496	7.9262
7.1311	6.6625	8.1025		9.3157	7.1383	7.3342		10.49	7.2635	7.9219
7.3614	8.1724	6.5053		8.1619	7.3415	8.6558		9.5046	6.9283	6.4368
7.6193	7.9223	6.7708		9.9119	6.1631	5.4559		8.3779	8.3256	6.3798
6.6054	8.0673	5.9409		6.2361	6.6769	5.3223		7.2943	7.525	5.9362
8.0863	7.7257	7.3558		6.8512	8.4158	6.6117		8.1045	6.6079	7.9191
7.4524	8.4215	6.5261		7.6453	6.7332	6.7356		5.9445	5.935	6.4807
7.3591	7.0213	9.3421		7.8664	7.0593	8.4542		4.3143	5.943	8.4215
7.2024	7.4654	5.1494		8.7195	5.7157	7.0594		9.0251	7.518	6.5026
7.9243	8.0215	7.525		10.347	7.2151	4.1079		8.2026	6.1635	7.9278
7.7758	7.6945	8.2898		7.3037	8.3569	6.7682		10.435	8.3411	7.426
7.3596	7.3168	7.3596		5.8645	5.4458	7.2627		6.933	6.1584	5.6782
7.927	7.5964	5.4458		5.1039	6.9983	9.0018		9.026	8.8776	8.1855
5.934	6.7402	6.9315		6.817	6.9307	7.5518		6.4572	5.3744	7.2608
7.5288	9.2475	5.9396		6.869	6.9332	6.3382		6.9324	9.9055	7.2256
6.3387	9.0209	7.7257		8.4654	7.0042	7.2307		7.531	6.2245	9.4094
7.9209	8.1565	5.0643		6.8659	8.9148	6.4397		5.1449	8.7177	5.7464
8.5816	8.9167	5.5464		10.185	6.4716	6.1887		8.1038	6.0548	6.4343
6.2721	9.91	7.9889		9.462	10.35	8.5177		8.4926	6.3395	6.2989
5.8749	7.5472	4.8112		6.9327	6.2759	7.2602		7.4273	7.7021	6.4824
7.9255	6.4008	7.3046		6.1171	7.8242	8.3582		6.4387	8.2521	6.9302
8.4647	8.2856	7.924		6.6871	6.6237	8.1931		6.2908	7.3822	6.8457
7.5406	5.7002	7.6464		4.4522	6.1589	5.9408		7.641	7.0286	6.0805
7.9219	6.4849	8.6203		6.1723	8.9176	7.529		6.9368	6.7296	7.9255
6.8423	8.8097	7.5447		6.509	6.9314	8.7516		7.2234	7.3947	7.5019
7.1356	8.4189	5.5479		4.5812	8.7529	6.9937		6.4766	8.5196	4.2836
7.0723	6.2064	7.3354		5.2104	7.3027	7.8702		6.7701	7.8483	7.3075
6.7714	5.9379	6.5395		7.566	7.6734	7.5168		8.0074	5.9387	6.4362
7.2648	7.3548	7.2004		7.0112	6.5985	6.9311		7.0405	8.9101	7.7849
6.9267	7.5952	8.3653		6.4406	8.7761	6.2499		7.0013	8.348	6.9292
7.9234	7.1811	7.9243		8.8139	7.013	9.6235		7.6138	6.3186	6.2277
6.9863	6.5047	6.8616		7.7661	5.6236	5.0991		8.285	8.1204	8.3509
6.9368	7.0254	8.0976		7.7478	6.5679	8.0484		8.3188	6.7926	7.2606
6.2678	7.9196	5.94		8.4856	5.8339	7.0063		7.2606	7.1028	7.0514
8.4948	7.4291	7.3553		7.4672	8.3661	7.0481		8.367	7.3157	4.8101
6.5787	7.0632	7.7257		4.9484	7.9218	7.0804		6.4387	7.2022	5.6498
5.6569	8.5867	5.7611		9.0302	4.9495	9.0532		7.0965	8.1439	8.9158
6.6003	5.1464	9.2455		8.4262	7.355	7.7833		7.5265	9.0597	6.0741
6.3433	7.3157	5.3733		5.9397	5.8115	7.4587		7.4678	9.9112	8.0263
8.4948	8.296	7.0227		8.9965	5.2498	6.1957		9.2927	7.2031	7.2314
7.4998	7.5695	6.2476		7.6175	7.8213	8.0388		6.5357	8.0823	6.8837
7.3531	7.5636	7.0254		8.3959	6.4359	9.0067		6.9331	7.726	8.3347
6.8217	7.9234	6.7915		6.6484	6.2234	8.4509		7.8642	7.7071	7.0194
8.3135	5.9369	5.9375		6.5265	5.582	7.5014		5.3472	6.7056	5.6099
6.2529	7.325	7.3051		6.1212	7.4824	7.2614		6.9311	7.2816	6.3017
7.5019	8.1574	8.1052		6.9273	7.6101	8.8097		8.1715	5.6964	8.5173
7.5318	7.4086	6.9341		4.9001	4.3101	6.6003		7.7129	7.4965	8.4177
7.926	8.1211	8.5892		8.0966	4.955	6.8639		6.0943	7.0307	6.6028
8.2348	8.8021	7.2649		7.0575	6.7787	7.5141		7.2162	7.9298	9.0235
7.4596	7.4883	7.3558		6.0287	7.592	6.7357		9.1629	6.2578	7.0268
9.9048	8.2037	7.7234		6.7338	7.2647	10.563		7.7171	6.8242	8.5054
7.3333	7.1706	6.3635		7.3427	7.2184	8.1587		7.3542	7.3575	6.87
8.7751	6.8405	7.265		9.4062	5.8008	6.5494		6.6054	8.1431	7.9241
8.0337	7.6706	6.6028		8.5441	6.9889	6.6007		9.5748	8.9814	7.7582
7.7029	7.3585	7.5257		7.0039	7.1089	8.5196		7.5004	10.051	7.5653
7.128	7.5326	7.1311		9.3089	5.4515	6.7997		7.1009	9.9071	6.4349
7.9182	7.9234	6.9368		5.7377	7.6406	6.2261		7.182	6.8013	8.6393
9.1026	8.9148	5.7426		5.9418	5.5003	6.3832		6.4368	6.8447	8.3198
7.2184	6.2809	6.1233		5.9405	6.0731	6.3701		8.0437	7.8695	5.6169
9.2474	6.5585	5.2828		8.7412	7.531	5.9416		7.9282	7.057	5.9421
8.0901	7.5115	7.0418		7.9257	7.8573	7.1589		5.3331	6.3798	7.7593
4.6834	7.6175	7.5235		7.2686	6.5157	6.2304		8.6499	7.5255	6.9939
7.4298	8.208	7.0473		8.3438	6.0628	8.3636		7.7748	6.9305	7.2428
7.9184	7.1224	7.4339		7.7719	7.918	6.8816		7.0422	6.844	7.3618
7.3032	8.1439	7.3585		6.1185	9.2962	8.2287		8.6858	7.9227	5.5418
5.4445	7.734	5.945		6.7969	6.9828	6.8343		9.1757	7.3994	7.0436
8.537	6.9368	6.7904		4.1822	6.7039	7.3273		8.1073	8.5867	7.1438
7.6388	8.085	8.7587		8.2863	7.3061	5.8185		7.9262	7.1974	7.5718
5.6607	7.9249	8.3645		7.0965	8.3837	6.3352		7.4268	8.5808	7.5527
6.3678	7.9259	6.3003		9.3134	5.51	7.3569		8.6492	9.2484	7.316
6.8234	7.3455	8.7734		7.3384	5.9396	11.045		5.2839	7.7071	7.2601
7.128	8.188	5.6964		7.1792	6.5997	6.1192		4.5689	8.5482	5.0268
7.1028	3.9663	7.2626		8.7686	7.9242	8.4668		6.8577	8.9115	6.3857
5.8504	7.9221	5.7403		8.7729	7.9656	6.161		8.0396	6.3418	10.568
7.4965	8.1441	7.8591		11.039	6.3319	4.7785		8.1406	7.499	6.5342
7.5926	7.7696	6.5395		9.4637	4.9487	7.099		7.9269	6.5279	7.9234
7.0086	7.2923	6.6802		6.9377	5.5487	8.5375		8.7917	7.2619	6.4368
4.9588	6.8797	7.1333		5.4055	7.2426	7.1972		7.3145	6.7937	5.205
6.1092	6.3395	7.9253		7.9257	6.4598	6.9791		7.1782	5.4436	6.8416
5.2755	6.0516	6.2746		6.6897	9.9081	7.8242		5.3479	6.4387	7.7257
6.8242	7.6442	7.5952		8.9187	5.4459	8.396		7.8325	5.6476	6.7823
6.3051	7.3567	7.6233		8.4374	7.1491	8.8241		8.1219	8.5856	9.3793
8.4647	7.0468	7.4254		8.3343	5.935	7.2464		5.5184	7.731	8.2102
7.3046	7.9234	9.9089		8.9157	7.2619	5.9428		7.628	6.7807	6.5611
8.1448	7.4311	7.6652		7.4824	6.7904	8.1529		6.6368	9.0056	7.7416
7.0068	6.1901	7.5971		9.9089	6.711	7.0756		7.5839	7.7444	6.8357
6.9885	6.2228	5.8448		7.261	7.0712	5.151		6.6054	8.4509	9.115
6.9302	6.4044	6.3226		9.2516	7.3787	7.4933		6.2212	7.0437	6.1618
6.2553	5.5456	7.9276		8.4883	5.1661	5.0164		7.8257	7.7503	7.0447
7.9264	8.5341	7.2627		6.9334	7.593	6.5402		5.2327	7.9234	7.0739
5.4417	7.1906	7.1341		7.9259	7.2449	6.0573		6.9318	5.1641	8.1753
7.7502	8.0263	7.9246		9.9081	6.2537	5.1648		5.6945	6.8461	7.331
6.9978	6.301	8.5812		7.9285	6.6989	7.3754		6.6079	8.6705	8.1677
6.301	8.4872	6.6016		7.5341	7.0987	5.3		7.4604	6.9343	6.0932
6.5101	8.2857	7.4832		6.161	7.5674	6.1754		7.5914	7.9273	9.1621
7.1735	6.384	7.4836		7.5527	6.1899	7.2031		7.6757	7.0952	7.582
7.1926	7.6908	7.5499		7.8104	6.4156	7.6265		7.1288	7.6953	8.2243
6.3133	7.1792	5.6916		7.851	8.213	6.7695		7.4866	5.94	8.3838
7.0745	7.7574	6.9305		5.9364	8.7729	6.6028		3.7833	8.5276	7.331
8.9145	7.9245	6.3133		9.4119	10.903	8.6338		4.9515	7.6744	6.1073
7.6623	7.9239	7.0101		7.9234	5.7601	5.8761		8.3935	7.921	7.7787
8.2836	7.3051	7.4846		3.8369	6.2723	6.9328		7.7748	5.6561	7.9302
7.2179	7.9291	7.9244		7.2909	8.0588	6.3372		8.2936	7.3214	5.2031
7.836	8.0337	7.5646		7.0783	8.2504	5.7411		9.2448	4.9464	7.3068
7.3049	6.751	6.2079		7.0254	8.7908	6.364		6.8902	6.0499	7.6288
7.9272	7.2636	7.4067		7.6164	6.4685	7.3148		7.7029	8.9148	7.0399
7.6222	6.3929	8.4368		7.4965	7.6345	5.9494		7.4292	7.352	7.4311
7.9267	6.767	6.9317		8.6338	9.4653	8.2091		7.3972	8.9157	7.728
9.2957	10.649	6.508		5.6061	7.6735	7.4839		7.525	5.5449	7.9255
7.7702	6.8319	8.4661		7.9253	9.9072	6.8443		6.7545	7.6675	5.774
7.6957	7.2619	6.0515		8.5587	9.6045	6.6016		6.5541	9.3157	8.6667
8.2479	7.7451	6.509		8.5173	7.2038	7.2602		6.3815	7.5667	7.4853
7.2318	6.8443	8.3048		8.4213	7.1854	8.2555		7.0618	6.8905	6.5488
6.1576	7.201	7.927		7.0003	6.1806	7.2652		7.8127	7.9187	4.6226
7.1288	7.9184	7.2031		8.3602	6.426	9.0053		6.1433	4.6163	6.6031
7.5619	5.5834	8.1706		7.924	8.0662	6.3535		5.6422	6.341	7.1136
7.0984	6.7931	6.455		7.0439	6.7027	5.8528		8.1908	8.5845	8.2877
6.9324	7.4851	7.0033		7.3051	6.1226	7.6588		6.6878	7.0965	8.1705
8.4148	8.3636	6.6045		6.8217	7.9213	7.2619		8.0552	6.0476	7.4304
6.9365	6.9332	7.4122		8.9139	6.6087	7.9227		7.2396	7.075	6.4727
6.9337	7.5695	7.6859		9.3356	7.8595	7.1062		6.8303	6.9323	7.0409
5.7691	7.2615	7.1275		5.8195	6.3044	7.0742		7.1849	5.7797	8.3867
6.3319	8.3241	6.2696		7.2119	6.7319	7.5041		8.2776	8.0869	8.0019
8.3598	7.6881	5.9358		7.213	6.2234	6.1365		7.53	8.5855	4.7017
7.3849	8.5049	7.432		9.5967	7.2194	6.113		7.0528	7.929	6.6016
6.1887	5.2816	6.7564		8.5393	4.6765	7.3591		6.7372	8.0625	8.5882
8.7142	8.3493	6.7321		8.0201	9.9081	7.8614		7.9887	10.802	7.704
7.5626	7.5272	6.8183		7.1795	5.8059	6.9354		6.8588	7.0739	8.643
7.9247	5.1856	6.6783		7.9997	6.4378	7.5144		7.927	8.2567	6.8909
7.9256	9.6256	6.4406		7.307	6.1551	7.931		7.641	7.9248	7.3553
6.1576	7.3596	6.8464		6.4349	7.2644	9.0235		7.2669	3.4012	5.9416
7.3822	5.9397	8.9176		8.4291	7.5141	6.9877		6.7379	7.3687	6.4646
6.1897	6.9339	7.7046		6.9319	6.4163	7.125		5.4502	6.4828	6.3849
7.3242	7.4325	7.2229		7.4547	5.4669	6.5005		6.4397	7.1455	5.7583
7.1997	5.0559	5.781		8.1865	7.1954	7.0414		6.5506	6.4855	8.9932
7.3145	7.5633	5.2899		6.5953	6.3947	5.3742		8.972	7.0977	7.9234
8.9126	8.4654	8.9218		6.7372	8.7745	8.715		9.4411	7.7382	5.6531
8.6513	6.4793	7.2045		7.7561	7.201	7.3109		6.1749	7.2234	7.7012
8.6482	5.9405	7.3257		6.7387	6.7038	5.9433		7.9248	7.2428	8.0618
5.2861	6.2074	7.6432		5.1571	7.7549	5.4464		6.4349	8.3188	7.0179
7.0898	9.2503	6.6906		7.6428	7.0092	8.3891		8.5862	6.1105	6.8705
9.3689	6.0721	7.2619		8.8808	6.6942	6.3216		7.6245	4.5683	6.2464
5.5028	7.9255	7.6859		8.5317	6.4821	5.7723		7.2622	8.2145	5.7867
7.2577	6.4014	7.1868		6.0509	8.5867	5.6092		4.6245	7.0772	8.3211
6.7644	7.5348	7.2411		6.6309	6.6984	7.7536		8.0479	8.4177	9.9059
7.4762	6.2746	8.0864		9.3142	8.5843	7.7671		7.6749	6.2424	7.9261
7.9234	6.7861	6.9332		7.6432	7.7492	5.6757		8.079	6.7402	7.745
7.4832	6.1395	7.8058		6.6618	7.9291	6.9587		7.5937	7.6901	7.6782
7.9244	7.1015	7.6043		8.5474	5.5388	8.0263		7.7088	8.8262	6.9343
7.3584	7.075	9.9102		5.9437	7.797	4.7848		8.1422	6.652	6.1079
7.4618	8.3203	7.7731		7.4649	6.1247	6.4422		8.5573	7.9215	6.4387
7.3061	7.1311	8.988		5.375	8.4205	7.9238		6.5102	9.6256	8.023
9.1135	8.1439	7.9214		6.647	7.1217	7.2614		7.4292	7.7326	6.2806
6.0876	7.0199	7.2644		6.6802	8.3188	4.9474		7.0422	6.1387	7.6399
6.9377	7.6772	6.9339		8.06	6.6045	6.8524		8.1257	8.3194	9.9081
5.7873	6.4373	7.6146		7.7257	5.6346	9.5369		6.8577	7.7149	7.0092
5.94	8.3211	7.0946		7.3401	7.3455	7.4768		8.4441	8.59	7.2686
7.5674	6.6018	6.9939		7.982	8.2741	6.9837		7.0906	6.9339	10.452
6.7537	6.5101	6.8457		5.5494	7.1089	6.2727		8.8269	5.5555	6.3387
7.9234	5.9438	7.2638		7.0971	5.7479	7.26		6.1513	6.9316	5.2873
7.5295	7.3585	8.5845		7.3856	4.4541	6.1601		8.5917	7.4291	7.6528
6.9324	4.6283	7.0804		7.7593	6.6476	4.654		7.6935	6.2259	6.7663
6.5085	7.8182	7.1311		8.1406	6.9926	4.4541		7.0371	8.2884	7.9184
6.8284	7.2995	7.6402		7.084	5.3643	6.9334		8.9208	7.2859	8.5858
6.274	7.356	7.3808		6.5415	8.4139	6.5529		11.105	7.4288	6.1433
8.1414	7.641	7.5476		7.1801	6.1247	7.4449		8.2548	6.8192	5.0909
7.1288	6.9972	6.6577		8.6458	5.8492	6.8874		9.5754	7.9251	6.6769
5.2747	7.1285	7.0882		4.4636	6.9368	7.4824		6.7879	7.797	6.677
7.8246	4.7495	7.3815		6.434	6.6445	6.8402		4.205	8.0939	6.1618
8.3177	4.8438	9.0543		8.1234	5.7791	6.38		8.3188	5.3568	6.7904
6.7947	7.4285	6.4337		9.2769	6.933	6.3384		8.5883	8.7685	6.6514
9.0294	6.1906	6.6811		7.7052	7.0199	7.9258		7.4263	6.9226	9.6918
6.2453	7.9216	6.6653		6.4362	6.9355	6.2282		7.5265	7.3072	7.693
7.0213	5.9413	8.3168		5.6639	7.2211	7.2637		10.524	6.3624	7.5536
6.825	6.2255	6.3463		5.8691	6.1906	6.8429		6.3364	6.0499	7.265
6.5112	8.5317	6.5334		6.5706	7.0677	5.6212		8.7856	6.653	7.3104
7.9228	8.285	7.7141		8.7175	7.9249	6.2657		8.5892	7.4956	7.8533
7.4358	7.9243	5.9443		7.1503	6.4853	6.8853		8.1737	4.2463	6.4913
6.0973	8.4363	7.4815		7.3607	6.1639	8.1845		4.2887	7.3151	6.2074
7.2956	6.2299	7.7265		5.1464	6.8876	6.7752		5.4095	3.9562	3.9605
7.3093	7.918	6.7926		6.6849	6.0778	5.6585		6.106	6.8443	7.3566
6.9952	6.1878	7.9249		8.3226	7.2157	5.6945		5.3989	8.0016	5.7199
7.499	6.6003	5.9455		7.356	6.0274	6.6263		9.7542	7.596	7.2644
6.6066	6.5518	7.3932		8.1958	6.8217	7.12		8.1128	6.7372	6.7609
8.0328	8.3007	8.0557		6.8183	8.0406	6.2525		5.8453	6.3764	7.1671
7.1613	8.8269	6.6024		8.2593	5.6118	7.0092		7.4306	8.1753	5.9463
7.596	5.6093	6.5797		8.8084	4.7003	7.9272		9.4653	8.3636	7.5945
9.0243	7.5259	8.6648		6.466	7.265	6.5243		5.3441	6.5072	6.1023
8.1431	6.4008	8.3173		6.5433	6.3626	6.2499		7.7012	6.8168	6.9335
7.3326	8.4231	8.1715		7.0206	5.5424	5.0452		8.8556	6.4957	7.182
6.7904	7.3596	6.7341		6.9342	6.0657	7.3531		7.6356	7.3662	6.6653
6.9396	6.7093	7.9225		5.4825	6.9072	7.2003		8.172	7.119	10.752
5.5464	8.464	6.6632		7.9258	6.02	8.8406		7.9216	8.1038	7.0518
6.4066	8.8038	7.3303		9.6562	6.9303	7.7906		7.2649	7.7234	5.8209
7.1656	8.3214	7.4815		7.2937	7.4247	6.7193		5.9431	8.678	7.4291
6.3051	7.7063	8.208		8.2026	6.4943	5.7002		7.9265	7.9295	5.5456
7.0652	7.3214	6.6011		7.725	7.8003	7.6593		8.3054	7.7643	7.081
7.1481	4.6889	8.3385		7.5926	6.6016	5.3761		9.1169	8.1277	8.2428
7.1341	8.5832	8.5843		7.5933	7.4285	5.9393		6.0484	8.3772	8.6451
8.1226	6.2223	4.75		6.7311	6.2353	7.2243		7.1897	6.6408	6.6028
7.5288	8.2134	7.0804		7.9276	4.837	6.993		7.6769	7.1962	7.6669
7.9225	7.7113	7.6175		8.0679	11.099	5.4146		7.9251	8.5181	7.2999
7.075	6.7657	7.7318		8.2529	8.2542	7.3874		7.528	5.7873	7.5303
7.9272	7.9241	6.9301		8.6257	7.7479	7.7921		8.3645	7.3609	7.9244
4.1366	8.5241	4.6848		7.4464	3.9592	6.0751		8.1444	6.5005	8.6969
7.6372	6.225	7.1299		7.1387	5.2276	8.4883		7.182	6.3608	8.2555
8.6634	9.9088	7.4282		6.1593	6.869	6.3433		6.8217	7.7046	7.331
5.9442	7.1326	7.104		9.0431	6.8522	8.0976		7.26	7.8206	8.401
5.9479	7.3458	7.328		5.7879	7.0244	7.8094		7.6421	6.8	7.6323
5.7199	7.9229	6.3024		6.5296	5.4573	5.4837		8.9844	6.7833	5.6105
7.6801	8.9191	7.9219		7.3558	7.075	7.4556		6.7904	4.9604	7.3061
7.5939	6.4406	7.7322		6.489	6.8234	6.0399		5.1555	8.4186	6.9295
7.7844	6.3857	6.9322		7.3164	4.2159	4.5753		6.6037	6.7846	6.337
6.3602	7.9256	8.1073		6.0358	5.0931	7.6772		8.4477	5.2233	5.6639
5.9399	6.5372	6.1206		6.9921	6.0022	7.7994		7.527	8.877	7.9244
7.9282	6.4381	7.7737		8.208	5.9388	5.2857		7.7767	6.2712	7.3797
6.8568	7.9234	7.2636		6.5058	6.9311	4.0562		6.5723	7.9291	7.9226
8.092	7.0761	8.2504		5.8709	7.9278	7.1467		7.7121	6.1073	5.9337
6.8228	6.6811	6.1627		7.9977	5.0429	7.6294		7.5288	6.9425	6.4605
6.4835	8.9176	8.1004		9.2989	6.0903	6.0222		5.7577	7.1265	7.4244
6.8899	6.8817	7.0326		8.0652	6.9983	6.573		8.8276	6.0827	6.1067
8.0034	4.3518	7.466		7.5265	7.9239	7.1067		6.8234	6.9326	6.4865
7.2619	7.4301	8.917		5.797	7.1022	5.9427		6.3017	6.7341	7.2644
5.5464	6.9873	9.185		6.3385	6.8395	7.6703		9.1945	6.9634	8.7357
5.3604	6.9339	6.4387		9.2402	5.759	5.665		4.283	7.3766	8.3219
7.2072	8.3249	7.5677		6.0642	8.6069	7.5626		6.6523	7.6081	8.0926
7.1601	7.5907	7.431		7.1273	6.4742	6.4675		8.3687	5.2798	7.2638
6.4368	9.1638	7.3483		7.5019	7.4306	7.0092		7.6399	6.5096	8.3207
6.9324	5.2823	6.6079		8.3234	8.6667	7.0496		7.0717	9.0393	6.5288
7.099	6.9319	5.237		8.5875	7.3591	7.6399		7.5933	6.5069	7.1346
6.602	4.8858	9.3112		5.1441	7.1884	7.2915		8.5855	6.3387	5.7663
6.1731	7.0092	8.2863		8.3173	6.6003	11.321		8.1189	6.5604	6.4397
5.9369	7.3755	6.7516		7.8117	5.5921	5.9422		8.3645	7.1808	7.3828
7.1796	6.5274	9.4337		5.9369	5.5733	7.9889		5.1525	7.5235	7.2624
6.1935	6.5395	7.5619		8.1556	7.8032	7.0593		8.2322	7.2968	6.8082
7.3582	6.6519	5.9433		7.1481	6.364	6.6355		6.4397	8.1724	7.0166
7.2627	4.3541	8.5245		7.1849	6.9811	6.3366		6.9354	8.995	7.7743
7.0537	8.3657	8.9148		7.4648	5.5903	7.3996		4.2887	5.4407	7.1763
6.6406	9.5096	6.5535		7.5948	6.1268	9.1926		7.5888	7.6646	7.4564
5.9445	7.837	8.0498		7.1858	6.3027	7.0129		8.8228	8.1397	5.5162
7.2678	6.3433	7.1286		7.6413	7.3128	5.9438		7.1724	6.9082	6.772
7.3139	5.9463	6.7931		7.1093	7.641	7.9249		6.82	7.7894	8.1045
6.9311	8.0479	6.6577		6.9358	6.9338	7.1897		7.2639	6.6179	6.9573
6.6028	7.7451	6.433		7.3058	6.5083	7.3596		6.843	5.2804	7.1324
6.641	7.924	7.0464		8.0618	6.0728	7.8342		6.9339	7.8332	5.5865
6.6604	7.3849	4.6207		7.2052	6.0661	4.6495		8.1234	6.7682	7.6163
7.0612	6.8695	7.6187		5.8882	6.9279	8.7707		7.7058	5.9426	7.6935
6.8709	7.3856	6.1157		7.1834	7.2657	5.6805		4.9464	7.3035	6.7331
6.853	7.396	7.1341		7.4803	5.808	5.789		7.3846	6.5225	7.9267
7.5681	6.6465	8.0662		7.9238	6.2464	8.2808		6.0321	7.628	5.9388
8.7491	6.1418	5.6935		6.2014	5.4776	8.4234		5.9448	7.057	6.2721
8.0875	7.0268	6.5216		5.1483	5.9404	6.932		6.6003	8.6045	7.6356
6.3189	8.1734	6.1635		7.7568	7.8388	5.9432		7.4807	8.7451	6.6503
6.7033	6.9311	6.1086		8.9148	7.183	7.8022		7.3952	7.0547	6.9358
7.3051	6.1652	7.5479		9.064	6.9906	7.3842		8.1833	8.5862	8.4647
8.5761	7.7389	7.479		7.2593	6.4821	6.5278		11.319	5.9423	7.3013
7.351	7.6432	7.3725		8.5799	4.5743	8.346		8.079	6.786	7.1801
6.0721	6.1261	8.4633		9.0169	5.8115	6.8218		10.295	7.5186	7.5918
7.4263	8.4415	6.8588		6.2664	6.238	6.8629		8.4167	7.5539	5.154
6.7079	6.938	9.4132		6.6915	4.1805	6.4387		6.8644	5.1229	6.705
5.9457	6.6346	7.7705		7.9276	6.5789	6.9794		7.9329	3.7174	6.0642
6.833	7.6003	7.6734		5.0643	6.3142	6.7308		8.4053	7.0241	7.4979
6.5637	7.4298	5.4477		8.1277	7.0192	7.6399		7.743	6.0524	7.7768
6.7379	8.3208	6.3031		8.2863	4.9506	6.3646		7.4596	7.3133	6.8388
5.7225	6.7033	6.8629		5.9433	6.2331	6.7035		7.6304	7.923	5.0958
7.3547	7.592	6.7341		10.898	7.7029	6.3684		9.3389	7.6735	7.9241
7.3863	6.7904	6.5733		8.4191	7.637	7.043		8.9166	8.5196	7.2636
7.9187	8.2102	7.4235		7.2619	5.1099	6.605		6.9311	7.6117	7.8695
7.0371	7.9167	6.7569		5.7208	6.4793	6.9603		8.9921	7.3751	5.8385
6.4685	7.7287	6.1954		7.5494	7.1293	6.8066		7.6908	6.7417	7.125
8.5892	7.5227	4.3943		8.5211	6.2277	7.3265		3.9655	9.0032	7.2989
6.8932	5.4464	5.9409		5.9416	5.2212	5.0691		7.7587	5.6585	6.9339
6.785	8.1094	7.9248		8.6695	6.4909	5.7445		8.9162	7.8314	6.6929
8.2829	7.681	7.4282		6.2246	6.9917	6.0984		6.853	7.4265	5.9426
6.8409	5.6628	7.0718		7.6628	7.0008	6.08		5.9509	7.4956	6.2079
6.4793	9.0235	7.9282		6.308	8.109	6.0756		7.6538	7.1508	7.0772
6.0499	5.5525	7.0772		6.372	7.0409	6.4368		8.9056	6.9362	8.0071
7.4292	8.4937	8.285		4.9509	6.6047	6.5585		7.6763	7.9246	8.6317
7.0447	4.5503	8.258		8.1249	6.3586	7.3822		7.2405	5.4483	6.7924
6.4321	7.9219	7.4329		6.9339	7.2619	7.0241		5.4105	7.3952	7.1299
5.3961	7.9249	7.0261		8.5841	7.0048	6.0642		6.4943	8.53	6.0761
6.2255	6.5994	7.3042		8.5881	5.7896	7.631		6.2144	6.9349	7.7257
7.1582	6.8208	7.6442		4.4579	5.9416	4.3602		8.6686	7.1277	7.108
7.9266	8.2102	7.5952		8.1743	4.8101	7.2066		8.791	7.3553	5.9464
7.3701	7.6204	7.7037		6.141	8.1331	7.9234		7.3273	7.4796	7.4832
7.413	7.7956	7.7941		9.6218	7.7644	5.9426		8.715	8.2946	7.931
7.1152	7.7737	7.0481		6.3519	7.325	7.0456		6.7382	6.9824	7.3303
8.4191	5.9415	7.0756		8.7173	6.3806	6.1907		9.904	8.5582	8.8587
7.7137	7.0414	7.1917		6.4578	6.9003	6.8217		9.1912	5.5045	6.8313
7.8017	7.758	6.94		8.0503	5.9407	7.6904		4.8069	7.6721	8.3678
7.2627	6.1533	7.1787		8.2555	5.0677	7.0815		8.7762	7.9285	6.3684
6.6859	7.7968	9.3654		9.2423	7.0898	11.065		7.3303	6.8443	7.2003
6.5978	7.6608	6.0234		10.148	7.3832	4.9465		9.1147	6.173	5.3739
7.7212	5.6634	6.0943		8.7686	6.0586	7.0914		8.1696	7.4853	7.4423
7.2644	8.1715	8.0802		8.1066	7.1265	6.564		7.9277	7.0829	8.0869
5.7563	6.7969	8.4186		6.0015	6.3798	7.043		6.5156	4.5255	6.812
9.185	7.9234	7.7054		7.7856	7.1902	6.9339		7.0199	7.9242	8.2929
7.1345	7.797	8.208		5.9398	5.3996	7.9217		6.6415	7.9264	7.2388
5.797	8.0572	7.1281		6.8545	6.3979	5.9421		8.1748	4.4598	6.9336
8.3198	8.4937	7.1341		5.6888	6.7382	4.851		7.6053	7.3821	7.5939
6.5663	7.0074	7.6288		8.2113	10.449	7.058		5.4445	8.1997	7.422
7.0615	7.9249	6.8251		7.182	10.351	5.3252		5.7479	7.529	9.115
7.9223	6.5441	7.0089		7.0561	8.4221	8.2529		8.2521	8.1725	8.0701
6.0778	7.0199	6.6012		6.3973	7.075	6.121		7.8325	7.6524	5.2002
8.9755	7.7437	7.9225		6.8183	8.2974	4.4509		6.3719	6.2255	7.427
7.4035	7.3629	7.1087		6.1601	7.9259	6.1213		4.9495	8.2026	5.6416
5.9384	6.7708	6.8225		7.325	7.1589	7.094		6.0609	8.7664	6.7331
6.8789	7.9215	8.3476		9.6638	5.6364	7.6763		7.4235	6.4705	7.1446
8.5855	7.3984	7.2707		9.3324	6.0494	6.2982		8.3	7.9226	8.4768
9.161	6.4075	6.1395		6.7338	6.0808	5.7199		7.0138	6.5687	5.9388
7.9241	6.3388	6.3024		7.5439	6.7342	5.9388		8.1018	6.3768	6.8104
7.2108	7.125	7.3828		5.7233	7.1624	4.8123		5.9407	7.6198	7.4845
5.4798	6.9627	8.208		7.9258	6.6701	7.2322		7.9244	7.7951	7.1798
5.5827	8.6648	6.9857		9.6027	8.484	6.2207		7.2024	8.3826	6.5637
8.4578	8.7696	7.4841		7.3484	6.4416	6.6349		4.29	7.2052	7.669
4.954	8.1423	7.2797		4.2126	6.0879	5.7396		5.5807	5.3509	8.3603
7.3046	7.2609	6.3815		7.9778	7.4677	6.8282		8.0379	5.7233	6.9329
7.3094	6.5349	7.1653		5.9441	7.2991	7.2132		8.4883	5.5011	6.8208
6.5594	7.3204	7.4816		6.6032	7.4631	5.9403		6.2908	7.7977	7.7919
8.3791	8.0375	7.4534		7.6473	8.0451	7.7259		6.8772	6.7682	8.2648
6.087	6.9387	6.7156		8.146	6.9618	5.6093		6.7904	7.075	7.1273
8.585	8.3791	7.3027		6.3403	7.614	6.1451		6.9706	5.4181	7.099
7.0388	5.7464	7.4782		7.9238	8.1234	8.8089		8.424	6.9798	7.2657
5.2848	7.9226	6.0656		7.4291	6.4527	8.2309		7.9225	6.6018	5.6574
6.2702	4.8694	8.1095		6.9316	9.34	7.2256		8.178	8.4215	6.9791
7.3295	5.9479	7.4292		5.9438	7.0444	8.5846		5.1936	5.7208	7.2052
8.0755	8.774	8.01		5.6875	7.8329	6.3827		6.6008	7.2513	5.7418
7.1642	5.5441	6.4913		7.9245	8.3224	5.5494		7.528	7.163	7.2612
7.2634	6.9311	6.8565		6.6858	6.666	8.3198		5.5471	6.869	7.183
7.3217	5.9431	7.6772		7.9187	5.7098	6.9857		6.9311	6.5349	6.8947
6.5224	8.4647	6.825		9.9071	6.3913	5.1525		6.1709	7.6763	7.1341
7.0255	5.6328	7.5288		6.6278	6.0955	7.0227		9.3448	6.2875	7.9219
5.4502	6.3222	7.8013		5.3234	5.7418	5.4431		6.184	7.9234	6.267
6.3849	8.258	7.1146		6.4089	6.4581	7.2615		7.9272	6.8089	7.564
8.208	6.9317	6.2572		7.5333	7.1306	7.592		8.3188	6.933	5.4878
5.9407	7.6917	5.8642		7.2881	6.7728	8.7203		7.2162	6.4093	7.0063
6.023	6.9298	7.3553		6.7372	7.769	5.2835		7.163	6.9338	5.5045
6.4093	7.9251	3.9602		7.2265	7.1201	6.5969		6.8066	6.9794	6.9628
5.5494	8.5867	6.9333		7.3828	7.3039	7.9228		9.2465	6.9679	6.478
7.331	7.3567	7.9192		6.2219	5.5671	6.706		7.6169	8.829	8.0641
7.6169	8.1264	7.9287		8.3628	6.4138	6.0938		7.0734	7.7708	6.8163
7.9325	6.8126	7.5944		9.5739	6.7326	6.5069		7.5626	7.6987	5.935
7.4815	7.1677	6.9368		7.197	6.2111	6.6008		7.9295	8.5644	6.3367
6.8416	6.2674	8.1117		7.5257	5.941	7.7153		6.4368	6.4919	8.1401
6.068	6.384	6.6028		5.9409	5.4189	5.7844		7.4272	7.4916	8.6695
9.0193	8.019	6.8341		6.8831	6.5508	7.9267		8.6648	7.9215	6.9332
7.0996	7.8513	7.9243		7.6152	6.6878	5.4445		7.927	5.551	6.8259
7.21	6.7326	7.6801		8.7713	5.8234	6.7766		8.1585	8.3448	5.7992
7.2259	7.8027	7.4545		7.2642	7.7416	6.7009		5.789	6.7947	7.5144
5.6639	6.7758	7.9253		8.8304	6.8688	8.1128		8.2546	6.697	7.5475
6.3024	6.4658	6.6039		5.5948	5.4696	5.9485		8.7192	7.0952	6.8229
7.183	6.0926	6.5134		8.1687	5.3954	6.8081		8.9112	6.5271	6.8337
8.2207	7.022	6.9305		8.7695	6.1723	6.838		5.6787	6.666	4.3286
6.7157	5.8446	7.5927		7.7071	6.9311	8.1355		6.5123	8.3935	6.1887
8.1196	4.6169	6.3979		7.7272	4.6873	8.4208		7.6886	7.706	8.1706
8.4224	5.7597	6.6966		10.067	7.744	5.8878		7.7492	9.5111	8.5883
7.4263	7.089	6.9349		7.6935	5.9512	8.4331		7.0514	6.8074	6.9322
8.1687	6.6073	6.7316		5.554	5.9402	6.2084		5.942	7.9256	8.5067
6.8251	3.9636	6.895		6.2912	6.9305	6.689		7.0103	6.478	7.7257
6.341	6.7908	7.3174		9.9047	6.111	7.3967		8.1158	4.4598	7.564
7.036	8.0446	5.943		6.8833	6.0482	5.9407		7.6442	6.718	9.2516
5.7721	6.5053	6.3003		8.6891	6.8385	8.2037		6.384	7.4147	6.7926
7.2108	8.8262	8.063		7.6913	6.0321	6.9562		7.5964	6.7883	6.5064
7.7219	6.6858	5.7399		7.0141	8.0743	8.4681		7.4538	5.9357	7.92
8.1234	7.2179	7.3849		4.4574	7.127	6.5747		7.3742	6.7638	7.9267
7.5295	7.7725	9.0294		7.7822	6.5512	7.5106		8.1734	6.2089	8.1481
7.1801	9.2415	7.9213		5.7625	8.2912	4.5277		8.7362	6.9308	6.3024
8.3471	6.478	7.8178		7.61	5.2464	7.6377		8.9741	8.0732	5.0449
7.0008	7.7795	7.4294		5.2305	5.7075	7.0517		5.2779	7.6173	6.3084
7.7951	6.4842	6.508		5.3904	7.043	6.2212		8.6214	6.5506	6.7311
5.7494	6.9349	6.4375		6.5751	6.3611	6.9817		8.2091	7.8234	7.2612
6.933	7.5939	5.0435		6.6687	6.4796	6.9295		8.59	7.3704	7.861
8.079	7.9206	7.6744		7.1801	6.2074	5.7849		8.6724	7.9227	5.8681
7.6377	6.8723	7.4811		7.1322	4.6245	8.484		9.2459	5.3782	6.791
5.3782	7.6421	7.9291		7.9225	6.7625	7.3002		8.6493	8.2096	8.3628
7.1892	6.3832	7.431		7.7901	5.4702	5.3441		7.364	6.3342	6.5357
8.3644	8.0428	8.5422		6.0186	5.2797	7.0068		6.1433	8.1274	7.7819
7.4292	7.6276	6.2852		9.8994	5.5157	6.7152		6.3265	8.6849	6.4746
6.2255	6.0546	7.0192		7.9251	5.9388	8.2856		6.7958	7.7631	6.9349
6.1292	7.0008	7.9276		5.4204	6.602	6.9053		10.158	6.7484	7.9236
6.8485	8.2264	6.1387		7.811	6.8223	6.9273		8.2573	7.5295	6.9387
8.6677	7.3295	6.3722		5.9381	6.2969	5.7233		6.138	7.1801	7.6105
5.9393	6.9311	7.6388		7.8091	6.147	5.9403		7.2157	5.4866	6.6612
7.9189	7.3257	6.4821		8.156	6.6381	6.1206		6.8947	7.9223	6.6731
6.9962	5.2835	4.295		6.3673	6.6551	6.3823		7.9285	7.6775	7.3162
6.4896	6.7776	5.3739		7.5619	6.641	7.548		5.3472	8.7485	7.1288
7.084	7.1303	8.8046		9.2448	7.6253	6.9863		9.249	8.3745	5.9408
6.2999	6.0938	6.6079		5.6017	7.6727	7.199		8.0584	8.2548	7.0977
6.4917	7.7227	5.6585		8.655	7.7227	7.7921		7.1387	8.0828	7.0023
4.5298	8.3492	7.5964		7.6197	6.1669	7.9319		7.3273	8.4182	7.0808
7.4874	7.9242	5.9429		9.3378	5.0904	5.7426		8.0176	6.3349	7.3507
7.0933	7.2657	6.8821		7.5316	7.0068	6.6611		8.6965	6.4392	8.9123
7.4832	7.5257	6.3651		4.6157	6.8075	3.8001		5.6574	5.942	7.1326
7.3828	7.3897	7.1143		5.7258	7.9227	6.7341		8.5455	7.1191	7.673
6.1897	7.7713	7.4276		9.9106	6.4575	7.1293		8.5436	4.949	6.5582
7.4832	7.6791	8.2815		7.9244	7.3801	4.6484		6.1954	7.4902	6.2256
8.5203	8.0126	6.871		6.3566	7.1182	7.5506		8.7173	7.4266	5.9406
7.1333	7.5674	6.274		6.5786	7.1286	7.1407		9.0543	5.7036	7.1811
7.7485	7.7051	8.0913		6.723	9.41	6.7569		6.3678	5.9379	7.7193
7.9225	7.6257	6.7701		7.6782	7.0602	6.7382		8.7173	6.55	6.7638
7.6908	5.9453	5.1502		7.8311	6.8829	5.4458		5.3771	7.7535	7.6787
7.3163	6.7609	6.6037		7.1318	7.3854	8.6844		6.5349	8.9426	7.5577
8.1397	9.1412	7.9251		7.365	6.4607	8.1609		7.2028	7.415	8.3843
7.4741	8.1431	6.8443		5.9403	6.7009	6.7364		8.5226	6.933	7.5646
8.2856	7.1139	8.2567		6.8732	6.4387	6.9305		7.7423	6.5069	6.382
6.3327	7.9215	7.7054		4.8813	5.2793	6.2599		7.7046	6.6859	7.5265
7.2031	4.6148	8.2504		8.3549	9.2351	8.466		7.9245	6.5186	4.6245
7.2653	6.7551	6.2885		8.2877	7.563	8.911		6.2784	7.3145	8.1721
5.9438	7.9242	8.0147		6.684	5.7753	7.4504		6.3991	7.1801	7.3235
7.7149	9.4518	6.9301		6.2759	7.9249	6.6029		9.6591	8.2113	7.0664
7.7931	6.0805	7.4849		7.528	7.1296	7.3763		6.1869	6.1618	8.0913
5.4426	8.2026	7.5667		7.4643	5.9421	7.4567		8.7415	6.85	8.4243
8.2091	7.3265	8.9082		4.9528	7.4866	6.2596		7.0996	9.0176	7.3596
6.825	7.2649	8.8269		7.3128	6.2771	8.7718		6.9364	8.0926	5.1175
5.9438	6.6792	5.5003		6.683	5.8327	6.1906		5.8167	9.1619	7.6928
7.5773	6.9368	7.9241		4.4844	5.6859	6.7334		8.0802	7.6414	8.2529
8.3185	6.6868	8.5076		7.9341	6.2345	6.5319		10.446	7.2636	7.984
5.5525	6.798	6.9379		6.7354	6.5812	6.2218		8.3754	6.7311	6.4375
8.4234	5.9422	8.1234		6.7764	7.0206	6.6054		6.6974	6.4084	8.3687
8.4234	8.84	6.5101		6.1925	6.6026	6.7714		5.9403	7.2609	6.2288
5.9433	6.7552	5.9404		7.7461	5.8461	6.001		8.1211	6.6773	6.7569
7.155	8.0781	7.5939		7.9218	7.0397	7.8249		7.104	6.8571	6.9319
7.0456	6.7911	8.011		7.2602	6.1859	7.7731		8.5166	5.9464	7.6545
7.6377	5.0274	6.6419		7.5914	6.0577	5.7433		8.0674	8.2542	7.4669
6.6598	7.7702	6.3211		7.3349	6.0394	6.0384		5.066	8.3249	7.4305
7.705	6.8242	9.1591		8.2681	8.1445	7.7295		7.6043	7.6926	6.9917
8.3211	7.6198	7.5633		6.433	6.338	6.6569		9.5066	6.804	8.0283
7.5295	6.9368	6.1086		7.2426	6.138	7.9224		8.4473	7.9227	7.197
7.9227	6.5695	7.2629		7.364	4.4053	6.1862		6.5523	8.3748	8.2305
7.922	6.6255	7.433		8.2741	8.3577	9.633		7.564	8.4926	6.6079
5.3728	5.9377	8.0743		7.323	6.8675	5.81		6.2245	5.7989	8.1372
7.1265	8.4894	7.2644		8.208	7.0322	8.8047		8.8611	5.1712	6.6887
6.1247	7.3835	6.9983		7.6546	6.8512	5.5479		7.2657	7.2644	6.1067
6.1878	5.7639	7.008		7.3991	6.8745	5.3152		6.6054	8.3097	7.0584
6.5112	6.6877	7.9278		8.3068	6.2406	7.0971		7.5701	7.758	6.9349
7.919	7.1849	7.0179		8.1182	7.3303	6.0487		7.3128	6.683	8.3158
8.6424	8.0208	7.2658		5.7583	7.9272	7.928		7.7012	7.0877	6.5518
6.6369	8.0641	6.2765		8.7816	6.4368	7.1852		8.3188	7.9252	7.3201
8.4522	8.0512	6.2089		6.6038	6.0775	7.0464		7.9217	8.7447	6.6054
6.8409	7.5318	6.008		9.1157	6.7171	7.7435		8.2728	8.5427	7.1618
7.7612	6.3182	7.9254		6.6704	6.2205	7.0422		9.4477	6.9286	7.2004
6.0811	8.2836	7.9251		7.2657	7.3952	6.8995		7.1334	8.0718	8.5234
5.9445	7.7827	7.7249		8.0379	6.2424	5.9357		5.038	5.9426	5.938
8.0384	7.3023	7.6366		8.2731	8.7503	6.5843		5.7002	6.8429	3.4712
7.0745	5.4464	6.6755		6.5364	5.5479	7.3526		10.9	7.7612	8.4221
7.2644	7.3808	8.7188		7.8182	6.9323	5.9416		8.1753	9.0895	6.6008
7.6399	7.4292	5.4445		7.3967	7.26	6.9801		7.0538	10.562	8.2529
7.1811	7.1524	6.8436		6.6037	7.108	6.6964		5.3961	7.2832	7.9276
6.1213	6.9833	6.4375		4.0772	5.0571	6.9886		8.3628	7.9215	7.6366
7.4457	8.5203	4.9469		7.3645	7.0422	7.8017		6.9859	7.3326	6.1925
6.4127	9.185	6.9895		7.1303	7.1302	6.8225		5.3724	4.9474	7.0033
7.1811	7.7257	8.4681		7.5696	5.8201	6.6104		10.236	6.8491	7.9216
8.1896	7.2017	6.4375		6.5623	6.6738	7.2748		7.6659	6.6207	8.2754
6.2201	6.7589	7.0388		4.2485	5.9489	6.1388		8.5689	7.3276	6.2019
5.9362	8.1456	8.7756		5.0609	5.2068	6.7807		6.5368	5.9405	7.0739
7.1009	6.1618	7.918		8.1249	7.807	7.9217		6.602	6.7541	7.1834
8.0863	8.9211	5.6628		5.2421	6.3671	6.7335		8.9141	6.3365	6.7948
6.4009	6.141	6.1092		8.3657	7.7416	8.3645		7.1356	8.4377	7.3623
8.6705	6.1593	7.5257		5.4421	6.933	7.2236		6.267	8.1465	6.8754
7.1965	7.3392	6.8553		8.0885	6.6058	5.2911		8.4544	8.0684	7.1015
7.4841	7.4301	8.2048		7.9289	4.8818	7.6175		9.4645	6.6054	8.226
6.4705	8.1772	6.3968		8.6871	6.8043	7.592		8.1481	7.2619	5.4478
6.8234	7.2627	6.9378		5.6143	6.7663	7.0755		6.3065	7.3122	7.7719
5.9393	5.9388	6.9311		5.6168	5.7441	6.1887		7.9196	7.528	7.0946
7.0696	5.2806	8.3661		7.1139	5.3917	8.9132		5.938	6.809	8.5376
7.4304	8.3249	9.1135		7.8352	6.807	8.0646		7.9168	8.3245	8.3181
8.4654	8.1166	8.7142		8.6344	6.4705	8.1498		6.8926	6.6035	6.6486
5.7411	6.8577	7.0443		5.3847	5.9429	7.3477		6.6029	4.7449	6.9273
6.8736	5.9421	6.8464		8.3855	6.3231	7.099		7.5295	6.8385	6.8745
7.8318	7.2661	6.4368		7.6073	8.6554	9.1638		8.7203	8.9978	6.4598
7.9224	6.5518	4.4162		9.0218	7.9238	7.1537		6.2248	7.4498	7.4242
6.869	7.4292	6.602		6.791	7.9263	6.7893		5.5036	7.1724	7.9873
7.4598	7.2017	7.7265		7.2585	7.0401	6.6752		8.3808	7.2636	5.7753
6.9972	7.4883	6.9825		6.7591	6.2069	7.5235		10.025	5.9418	7.0279
6.1042	6.9311	6.9741		7.9249	6.9921	7.6043		4.2376	6.2683	5.9445
7.6367	7.1062	7.9187		8.6951	8.0418	4.6547		6.5214	8.0626	9.4138
6.853	7.0974	7.099		7.8809	5.81	6.8056		5.281	8.3891	8.7127
6.8416	7.0405	6.7106		6.225	6.6104	8.3628		8.1465	8.6437	5.3472
7.3553	8.0894	5.4003		8.5422	7.3553	8.0507		7.9299	6.2569	7.3145
6.8763	8.1734	8.2422		7.0086	6.8071	6.6487		7.93	7.7871	7.1291
6.5647	7.1584	7.9244		5.1964	6.4626	8.0271		7.2991	7.9282	7.2003
7.1326	5.9395	6.2565		8.815	6.2003	4.0316		7.6782	7.9264	8.6333
5.8359	5.3761	5.7449		8.3204	4.6443	7.3977		4.947	6.6029	7.6143
5.5731	6.5395	5.9435		7.2641	4.5776	6.5357		8.6207	6.1425	9.0251
6.7888	7.3842	7.328		7.9274	6.2752	7.9234		9.1966	7.6581	7.9215
6.4359	7.2105	6.9273		7.9225	5.9914	7.528		5.351	6.3982	6.9349
8.6184	6.5357	6.3403		7.9206	6.0362	6.886		7.2627	4.954	6.2733
6.6028	8.5833	5.6959		8.0598	5.7639	10.572		7.0739	7.5269	8.1658
6.9358	5.8008	8.072		7.5732	6.267	5.9407		6.934	9.7531	6.9311
7.0431	6.6092	8.2815		7.6608	7.1703	7.3553		6.8654	7.1677	8.7173
6.3985	7.528	7.3842		4.9452	8.464	6.7672		7.0691	8.4867	9.0586
7.9302	7.5926	7.4971		5.9438	5.8118	8.7112		8.4291	9.4489	7.4654
6.0706	7.621	8.0465		6.2733	7.3273	6.6029		7.3828	9.0965	7.182
7.4807	7.728	6.6591		6.0949	6.5017	7.1717		8.4668	7.2197	6.8208
6.5037	8.2517	6.8225		6.6598	7.5605	6.1365		7.7568	8.9612	8.382
7.7696	7.5901	8.4571		7.9255	5.9502	6.4378		9.576	5.8283	7.3458
7.294	7.087	9.9081		9.161	5.2899	7.4524		7.3011	6.7341	5.5525
6.9377	6.9897	6.7085		5.3387	5.8772	7.7926		5.6628	6.6016	6.024
6.606	7.769	6.772		8.9986	7.1782	8.615		8.2822	6.3662	9.1864
7.9214	7.2669	8.4177		5.3487	7.5046	6.4349		7.7046	7.5914	7.3542
7.1296	6.7387	7.621		10.108	5.947	7.0518		7.8166	6.8104	6.4364
6.825	6.8013	7.2963		8.7729	5.941	6.0652		6.8856	5.9426	7.2669
6.2499	4.295	7.0464		6.2683	6.9334	6.4384		8.6827	6.7893	7.4841
7.9227	7.817	6.7349		5.1974	6.2695	7.2954		5.9407	5.9372	5.1464
6.5961	4.622	7.6734		5.1269	7.921	7.0092		7.9234	6.3806	6.9838
7.3596	8.258	7.9234		8.4234	7.0166	7.0999		9.1218	5.3733	7.6456
7.3265	7.1839	7.7423		8.6131	6.416	8.4599		7.8165	6.9358	3.9665
6.301	7.9269	7.043		5.4492	8.485	7.0003		7.6284	4.9515	9.9081
7.9222	6.7336	5.4439		7.6944	6.6723	6.7311		6.9035	6.6044	7.2661
8.2299	7.0745	5.5502		6.161	5.9442	6.8793		7.5088	6.268	8.296
6.4814	6.5311	8.2118		8.1059	7.5732	5.8418		7.9257	7.7542	5.4441
6.1749	6.4695	7.7012		6.1859	6.5091	6.3398		8.3214	5.8479	6.3357
9.9071	6.3798	4.9553		7.2265	6.3027	7.182		7.3133	7.5273	8.1343
8.2741	7.9223	6.0821		6.1513	5.0081	6.9937		8.6658	7.3692	7.0886
7.1318	6.5128	7.0718		7.4545	7.1214	6.1328		6.0746	10.308	7.3187
5.9397	6.5156	6.122		6.777	6.5195	6.9927		6.7079	7.4858	7.5131
7.6913	7.2648	5.9479		6.6623	6.3704	8.1145		8.3704	7.4253	7.3849
7.3932	7.2052	7.5513		6.0872	7.9253	6.0997		8.4158	7.5945	6.0499
8.1087	8.0522	7.9193		8.9186	7.7451	7.127		8.1157	9.4094	7.6421
7.0241	8.3611	5.941		6.7334	7.1583	7.4727		8.3759	7.2274	6.4406
7.1364	7.0547	8.7751		7.7157	7.276	7.0699		8.5358	7.9248	7.921
7.1624	7.5272	7.0045		7.2331	6.8292	6.9349		7.2334	7.0377	8.1052
6.6274	8.1843	7.9234		7.673	5.9454	3.9636		6.6041	6.9368	6.9285
7.261	7.1311	7.1356		7.7606	6.8559	7.6678		7.9318	8.4177	6.4778
6.6836	8.4937	5.7477		7.6193	6.4458	6.3939		7.5945	8.808	7.0723
8.3904	6.7714	6.9349		6.3596	6.2212	5.9373		6.8267	6.7776	6.7164
7.2657	6.2272	6.8395		7.528	7.5918	7.5626		6.3387	7.1876	7.3139
5.9405	6.3985	7.0761		6.5757	6.8577	6.8813		7.1923	7.8132	6.4324
7.9285	7.5295	6.1448		7.7204	7.1084	4.8576		8.657	5.9426	5.9421
7.5895	8.0522	6.86		4.705	8.808	6.1157		4.705	7.7793	5.7604
7.481	7.9272	9.5134		8.4916	7.428	6.9296		9.9157	7.4307	8.9145
7.7227	8.4167	6.3807		7.1302	6.9927	7.0018		6.6481	9.2723	6.9362
8.6677	7.6068	7.5646		8.5697	7.1566	6.9332		7.4799	7.7318	6.5991
7.0435	6.8709	7.4858		7.7931	6.9314	6.5415		8.2849	6.5535	7.4866
8.009	6.1268	5.9431		7.1811	7.0086	6.8033		7.575	8.3378	7.4927
6.6028	6.4793	6.9877		6.7342	7.3122	6.6897		8.2509	7.7766	6.8436
7.4799	7.1326	7.4254		7.5939	6.2349	5.1555		6.3968	7.183	6.9599
8.1687	7.9245	7.5914		9.7414	6.7915	7.358		8.8388	7.7833	6.5096
7.4678	6.3433	7.2644		7.9281	6.1976	6.9349		6.9343	8.7718	6.6934
5.9451	8.2523	7.1868		7.2991	6.1514	6.6998		7.7748	7.4289	7.1131
7.1801	7.922	6.9331		5.9421	4.9457	6.993		6.6032	5.0724	5.9406
7.9234	8.3148	7.1326		7.7994	6.2563	7.3972		7.4608	6.8127	5.0626
6.4835	7.1653	6.7377		2.6361	5.6143	6.8833		5.8896	7.1652	5.94
7.9204	7.1889	5.7411		8.5203	6.6041	9.2445		7.2642	8.6199	6.9303
6.3367	7.2616	6.3051		6.3031	5.3739	8.1189		9.7073	7.1028	6.9324
9.2503	7.365	7.2923		6.4828	7.3808	7.9217		6.7701	6.6029	7.3145
10.447	5.5625	7.0326		4.3594	6.2201	5.7618		6.5326	5.9417	7.3794
9.41	6.27	5.4483		7.9291	7.3544	7.9265		7.6163	6.2011	8.7707
6.2926	8.508	7.1849		9.1167	5.9416	7.5504		7.4075	5.9464	8.2846
7.1468	7.2646	5.9433		5.9381	7.0707	7.2096		7.4905	11.013	7.7084
7.3942	7.6777	7.9227		6.2708	6.4278	8.774		4.1115	7.2644	7.7702
6.7127	7.2296	6.5997		6.6349	6.8765	6.7311		9.9055	7.4997	6.3968
5.4454	6.808	7.4282		7.1595	7.6953	6.6379		8.4894	7.9234	8.0598
5.5205	7.0109	7.0422		7.3783	5.6973	7.1801		8.8471	6.1192	7.5479
7.022	6.1372	7.2243		7.725	8.4777	7.7246		5.1247	5.4767	6.9377
7.5939	7.3742	7.313		7.7924	6.3425	5.8464		10.702	7.7833	7.4254
7.1334	9.0564	6.3387		5.9479	6.58	6.6397		5.2814	7.6204	6.5225
5.5433	8.3773	4.9578		7.36	5.4426	5.9899		4.2107	6.7922	6.8695
7.22	8.3703	8.8072		7.6725	5.6334	7.1084		6.7402	8.4661	7.0109
7.9225	6.3364	5.9453		6.141	6.5364	6.7341		9.2459	7.2922	7.201
7.8123	6.1906	6.0805		9.3702	8.163	6.1195		7.9214	8.6127	8.5816
6.1549	8.3611	6.8565		6.9254	6.0775	6.55		9.4495	8.1117	8.2247
6.5512	8.3619	6.4356		6.9794	5.8639	8.3628		7.5612	7.6573	5.8599
5.4511	5.6601	7.6895		5.2823	5.7994	6.7114		6.4963	6.0943	6.0859
6.5991	6.3956	7.7618		6.7127	5.9337	7.3856		7.4531	5.5814	6.9946
6.5425	7.1903	7.043		6.8225	7.2619	7.3032		7.3194	7.5034	6.7704
6.6442	7.0333	6.9816		7.1098	7.5786	5.3733		8.0007	5.2212	6.6821
6.9319	7.0772	7.4573		8.4959	5.6596	7.7637		7.9287	7.7665	6.6066
7.5257	7.3553	5.6702		7.7165	7.3056	7.9244		7.9231	7.9274	7.5305
6.8571	7.8127	6.1387		8.5506	5.5464	8.287		7.9292	5.284	9.1239
6.86	7.1288	7.0556		6.9349	5.796	6.6611		8.2822	5.4969	7.4294
5.3573	9.7304	6.3024		4.8583	5.9381	6.8143		9.1418	5.6118	4.9496
7.2162	6.8147	7.7773		6.17	6.8498	7.2141		8.6582	7.4785	8.7402
6.4905	6.4343	6.5781		8.3022	7.313	6.8426		7.9291	7.6443	7.0359
8.462	7.5776	5.6983		6.3361	7.4117	6.2771		7.525	4.3564	7.5272
8.4953	6.8443	6.6646		7.2627	6.7326	6.1073		7.9276	6.6897	7.1318
9.4466	6.2759	9.2957		7.9201	6.9339	5.4762		5.098	8.5842	6.7093
9.3119	7.0227	7.2307		6.161	8.1456	7.186		7.9203	7.2031	7.924
6.8821	7.2669	7.128		8.0397	5.4436	6.3307		8.7438	9.7249	5.2226
6.434	6.2533	7.3139		7.0413	6.3035	8.3779		7.3094	8.4196	6.6618
8.5841	6.538	8.4695		5.6531	6.6012	9.1172		6.7883	7.9257	6.7619
6.1576	8.2037	5.5028		6.4321	6.1576	8.6629		6.6437	7.6178	4.5601
6.8075	6.8813	6.5529		6.159	7.4486	7.4273		8.6897	7.9265	7.1311
6.5395	5.3913	7.1311		9.6016	4.6283	5.5471		7.6791	8.6225	9.2108
7.9234	5.9464	6.9341		10.904	5.5007	7.8053		7.6453	7.4907	8.4619
7.3937	7.1447	6.8267		7.6415	6.7015	8.2702		4.2635	7.4538	7.9248
7.7037	6.5465	8.7173		4.8123	7.0456	6.6611		5.5733	8.2536	8.8089
6.319	8.5143	8.4674		7.0653	6.1973	7.8625		6.2771	6.6003	7.7702
8.4208	6.6912	6.6625		6.9368	6.5787	5.7625		6.6079	7.3451	7.2066
6.8225	7.9241	6.8776		7.9217	7.6249	7.2627		7.3311	8.0876	8.1481
8.3219	7.9288	6.7937		8.2107	8.1219	7.1284		7.5731	7.4815	6.8208
6.6037	8.2037	8.5856		5.9409	7.2119	6.9837		6.4642	6.3815	7.0772
6.2245	8.2311	7.9946		6.932	7.8208	7.4261		4.8134	7.2189	7.9251
7.2886	7.3542	6.6029		8.0259	7.6225	5.5841		3.9647	8.8305	7.4949
6.9305	7.6588	6.6625		4.9565	6.358	7.3671		5.3793	7.9196	7.2141
6.6605	6.4675	6.5365		8.0527	7.2571	7.1456		9.244	5.204	6.7904
7.6931	8.5441	8.285		8.509	5.9386	4.8722		6.7813	7.6442	5.8125
7.0498	6.1576	5.9423		8.6681	6.6611	7.7665		6.8618	8.3772	7.4296
7.9288	6.6877	7.4998		8.3585	11.038	7.3011		7.6917	5.6747	6.8559
7.4654	7.3558	8.2113		7.324	6.5978	6.6611		4.2874	4.8404	7.9287
7.3607	6.2822	6.6868		9.2883	6.6029	6.4392		4.9521	6.9311	6.1687
7.5626	10.126	7.4849		8.2737	6.6618	7.7063		8.1696	6.0591	6.0035
6.6485	7.7242	8.9176		10.399	5.8468	5.6861		8.5211	5.7896	9.1112
6.8583	7.3567	7.5823		6.7926	6.5074	7.2994		6.7893	7.264	6.4337
9.66	6.0297	7.9259		5.9371	5.48	7.6128		6.7931	7.599	8.9129
7.328	9.9081	7.8368		5.9388	6.1197	7.2035		7.6009	8.0024	6.1079
7.7231	7.7451	4.2938		8.1311	6.3372	7.2031		9.2434	5.8975	8.4209
6.4084	8.2077	6.7689		7.3575	7.3833	6.3365		6.0582	6.1693	7.1811
6.6012	7.1394	6.613		5.8173	6.7633	6.3463		5.9479	6.4368	6.364
7.4849	7.1975	6.3849		6.3798	6.493	6.7002		7.5204	6.1233	8.0907
6.2034	7.2619	7.6626		8.1724	7.2157	6.5214		5.9486	6.4849	6.2228
6.2727	7.9204	6.791		7.2694	6.8423	8.8376		8.9165	7.7587	7.7536
7.0179	7.2367	6.9967		6.8192	5.9347	6.1395		7.1333	7.4841	7.9246
6.8772	7.2963	6.9368		7.2644	6.469	7.2623		6.9326	7.5272	6.936
5.3712	5.0228	5.9496		7.7647	7.0405	7.1331		6.7336	9.5493	8.1219
7.7265	6.3342	7.2059		7.043	7.0206	6.7319		10.963	5.4929	8.1291
6.092	7.4998	7.5318		6.4368	6.4901	5.0339		6.8571	7.9178	6.7926
7.3037	6.8423	7.9281		6.6388	6.6324	7.1699		8.0202	6.5234	7.6146
6.833	4.8576	7.2602		4.8396	6.87	6.7695		9.2478	8.4647	6.9425
7.2669	6.4093	7.6421		4.9469	6.5691	5.943		7.7029	7.7219	7.9241
6.1226	6.6034	7.4866		6.2727	7.6235	6.747		7.423	5.7191	7.9282
8.1551	6.2277	5.9418		8.3051	6.8217	7.3295		9.7773	7.4263	8.6257
7.7737	7.5958	6.87		6.5047	6.6859	8.0838		7.2619	8.4187	7.0772
7.2265	7.4666	8.7772		8.0259	6.2135	6.7524		8.9134	7.7081	7.4265
6.76	7.0718	6.5334		7.0255	7.2004	6.8236		8.2504	6.7062	5.9411
8.1734	6.1593	6.3003		7.1311	6.9935	6.6539		7.9204	8.9167	6.0789
7.0413	7.7257	7.2911		4.9493	6.4376	7.7781		7.1572	5.6907	7.7817
6.9736	7.1938	8.0844		9.3443	6.1372	6.8583		7.9253	9.1885	5.2823
7.26	8.1448	7.6782		7.6678	6.9865	7.9244		6.1906	9.4653	6.1911
6.7926	6.4368	5.6168		7.3139	7.9187	7.4261		6.9705	7.0005	6.3991
8.3051	4.4585	6.6849		6.1425	6.1643	5.5262		10.191	7.171	7.0405
6.2239	7.6251	6.8208		6.3327	5.1837	6.9723		7.6801	5.9433	7.6763
6.2266	7.9321	5.331		7.7029	6.4343	6.1342		7.328	6.8087	5.9399
7.769	9.1097	7.087		4.9464	7.456	7.4295		8.3212	7.8616	6.1219
6.6598	5.9436	6.8409		6.1403	6.3557	6.5756		6.4831	7.4273	8.6396
5.5487	8.1465	7.0045		6.6026	5.5019	5.098		8.6184	7.8374	5.0151
6.8436	7.9223	7.5969		4.456	5.6778	7.7754		9.5722	7.0739	8.7737
7.8349	6.8259	7.6406		4.9833	5.9345	6.8075		7.9178	5.9392	7.1301
7.6801	6.3365	7.3585		9.9016	7.1666	9.245		7.3586	7.6432	8.2192
5.6945	4.5016	8.3628		7.6772	6.4723	6.2733		6.6591	6.6003	6.184
7.7725	6.379	8.367		7.5755	5.6256	4.7601		7.5537	5.42	7.1475
6.6028	6.3403	6.166		7.9211	6.2039	6.792		5.9456	7.1163	9.2986
6.8123	8.5867	7.3388		6.2458	6.601	8.643		6.6041	7.5003	7.0109
7.3326	7.7416	7.3842		7.2911	6.092	7.4636		7.3759	8.9183	7.8222
7.1089	7.2453	7.349		6.9311	6.5009	6.6587		5.6118	6.6873	7.2663
7.7033	7.5096	8.5474		6.3104	7.1242	8.1701		7.3385	7.5619	9.2484
5.9436	7.1468	7.7568		9.9055	6.305	6.8061		7.4748	7.8482	6.1669
7.4505	9.6256	7.1801		10.697	5.8034	5.1993		8.988	6.7657	9.9033
7.1811	6.858	6.8938		6.9998	5.281	7.1768		8.1598	5.8359	7.3569
7.2086	8.4921	6.5395		6.7569	5.7809	6.8305		3.1709	6.7839	6.1061
5.6938	6.6016	7.0946		6.531	8.3841	7.3401		11.224	7.2027	7.2615
7.0234	6.6692	8.1687		7.0074	6.469	8.8531		9.5723	7.6163	8.4253
7.0248	7.2614	6.6054		7.152	6.5815	7.1642		7.0107	6.8464	7.1878
7.6782	7.3548	4.2003		8.3832	7.2644	7.7096		8.9104	6.1385	6.6009
7.0101	7.5298	6.8565		7.9212	7.7667	6.2154		8.2102	5.9502	8.6677
6.8127	7.1782	5.4489		6.2653	6.0891	6.684		7.1346	8.3204	5.2823
6.7139	8.0619	6.8416		8.8565	6.5323	5.2031		7.2333	6.6054	7.8076
7.605	5.2856	6.3874		6.0211	7.2593	6.4626		7.6492	8.2567	7.0965
7.5862	8.2781	7.2625		6.32	6.5352	7.1093		8.7447	5.0011	7.3977
6.8423	7.6674	7.0996		5.4095	7.2937	7.5457		8.1715	7.7568	6.7354
7.1583	5.9331	7.823		6.6287	7.1316	7.4273		7.848	7.6831	5.41
7.1093	6.5609	7.0371		7.0996	4.7387	7.5901		4.5079	8.4035	6.7334
7.7748	7.4239	7.0745		7.641	5.2348	5.9411		3.9606	6.4791	6.5609
7.8107	7.6782	8.4196		5.9404	6.719	7.2027		5.703	8.1687	7.1618
7.4824	7.3318	9.7149		8.0472	7.9209	7.1801		6.8471	6.6632	8.1042
6.1422	8.7718	6.5477		8.0784	4.6245	7.4619		7.2674	7.1306	7.7253
6.8123	7.3163	7.575		6.9998	6.6401	6.5349		8.6333	6.3463	6.0843
7.182	6.1652	7.5532		7.2644	7.5197	7.0971		7.5112	8.2523	7.3315
6.0303	8.0234	8.7157		7.4311	6.7909	8.149		5.5464	8.678	7.3629
7.7173	8.3455	7.1437		10.27	8.0888	7.5273		6.6639	5.9395	8.662
6.6007	6.2687	5.4016		6.6428	7.6188	8.5131		7.7012	6.1318	8.3211
7.1321	7.1341	6.44		6.8147	7.0422	8.2574		8.6344	6.1559	7.431
7.307	6.3832	7.4866		7.1334	7.9215	5.5685		8.4425	7.3689	9.2448
6.4805	8.59	8.7143		7.0179	5.4994	7.925		9.2446	8.3952	6.0876
5.5681	7.8161	6.4349		8.1249	8.1734	6.2738		9.0799	8.2542	6.3832
7.3842	8.7388	7.531		5.7166	6.1489	9.5119		7.0542	6.6419	7.528
8.1706	6.9336	7.024		6.9917	6.9354	5.942		6.6257	7.213	5.7604
7.1692	7.7025	8.476		10.697	5.936	6.7872		7.8565	5.941	7.4569
7.3151	7.7409	7.1273		6.2551	7.3842	8.7851		8.0707	4.6245	6.3773
7.9226	7.9228	6.7676		6.5663	7.5565	6.3031		7.9259	6.7364	8.9168
6.2473	7.7088	7.9241		6.0666	8.2376	7.6213		7.8111	5.7183	7.2644
6.1517	7.4409	7.0561		7.5304	6.0914	7.9259		7.3596	7.1305	8.0641
6.6727	6.4406	7.9247		6.2708	6.8031	6.1593		7.9223	7.2017	8.1696
7.9229	6.3357	6.6342		7.9259	5.0146	7.1326		8.6648	6.4541	7.695
6.9339	7.2638	6.8436		8.2015	6.4292	7.2652		10.308	6.844	8.2526
7.0603	5.8204	5.9451		5.7734	6.8519	5.7563		7.4289	6.7595	9.6867
6.6566	7.725	5.3434		7.1291	6.8806	4.3541		7.9223	4.205	9.6893
8.2523	7.6015	7.9196		7.9733	8.237	6.4818		6.7958	6.7347	7.8044
8.1307	9.4147	7.725		8.1975	7.2971	5.0235		8.2584	7.1456	7.406
7.1095	6.3668	6.3974		7.5653	5.9432	6.9281		6.3395	6.8932	6.5836
7.9212	7.2631	7.8102		7.348	7.2606	8.1705		8.2069	4.6779	8.8796
7.2629	7.1356	6.9779		6.5409	5.5396	5.9434		8.1696	6.9729	7.9252
6.4748	7.3593	8.715		5.6337	5.7604	5.5205		7.3787	8.2102	8.1545
6.3985	7.9297	5.1824		6.1635	8.2863	7.2644		7.3596	7.058	5.693
7.9217	7.3828	6.6049		9.9088	5.7001	6.9302		5.7639	8.0201	7.2619
8.4167	6.0418	8.3219		6.9292	5.943	5.608		5.9426	6.8893	7.0659
4.7069	6.4102	7.8439		6.2201	6.9317	7.564		9.4072	8.4472	6.2016
8.1264	5.2848	6.4026		6.1061	7.4298	7.1015		9.1966	5.4477	8.6322
7.7265	6.3403	5.659		6.7326	5.4317	6.6028		3.6825	8.2372	6.7587
6.7357	6.2683	6.82		10.268	5.1471	7.9217		4.86	6.7963	6.6432
6.3357	6.3968	8.0778		7.9216	5.5233	7.5014		8.491	6.5498	7.1485
7.592	6.0652	7.2661		7.6763	7.008	5.7632		6.933	5.9445	6.93
7.0227	8.1423	8.0593		7.293	7.0409	8.1456		5.1449	8.0939	7.7037
6.2746	5.4848	7.2892		6.892	7.5612	6.9326		8.6662	7.9215	8.3628
7.163	7.6404	6.8443		7.1311	6.8634	7.4832		7.9242	6.2212	6.6424
6.937	7.931	5.7849		7.5628	7.9283	7.3947		7.7737	7.2149	7.2644
7.2597	7.1311	3.9587		7.7299	5.9396	4.2452		7.1143	5.9496	7.7844
6.801	6.8471	8.9626		7.3726	7.3133	7.5646		7.3531	6.8977	7.5933
8.5858	8.5203	6.8548		7.5019	7.0761	7.4788		5.7986	7.6342	5.9388
6.6988	7.0761	6.8521		7.233	8.5808	5.8285		8.108	5.3494	6.1206
6.247	9.6245	6.6028		8.9162	8.9101	6.0072		8.4152	4.9509	6.2218
8.1038	7.6782	7.426		5.8719	6.5978	6.5623		7.614	6.8138	6.8132
8.0333	8.9545	7.557		9.7446	5.0821	7.3937		7.6238	7.5952	6.7701
6.6503	6.9316	6.867		6.5096	7.5513	8.8276		7.2898	8.2927	6.7673
5.7346	8.1677	8.2222		7.924	6.9332	7.2602		7.5537	7.0121	8.72
6.9341	7.2669	7.043		7.6464	6.6558	8.0524		7.1273	6.2054	7.2195
9.7276	3.5617	7.4815		7.2669	6.4406	6.7349		7.3811	7.1082	7.5933
7.7911	6.0716	6.141		7.43	7.1624	6.6028		8.0603	8.4739	7.0199
7.9187	8.3904	6.7714		7.075	6.3725	7.6725		6.3866	6.2244	6.9877
6.683	7.4824	6.9845		7.2663	8.2466	7.1804		6.2494	5.9427	6.8267
6.3823	6.684	7.5719		6.9335	9.729	6.7374		7.022	7.3227	7.2321
7.2468	7.2636	8.3509		7.9916	7.1792	6.8849		7.9206	7.1448	7.5193
8.1705	5.1464	8.2391		6.5157	6.5512	6.7009		7.0745	8.4148	7.3227
6.8941	5.9442	6.9387		10.406	5.6926	5.9409		7.3235	7.9214	7.7409
7.2247	8.1715	8.9158		6.5276	6.8423	7.5964		3.9684	6.8565	6.8217
8.3183	7.9243	7.9213		6.0237	7.0013	7.5952		7.7331	7.5753	5.3304
7.6753	7.308	6.7319		6.825	5.3223	7.6399		6.9394	6.3641	6.6239
8.3661	7.9228	7.6782		6.504	6.2272	6.4735		6.9292	5.9421	7.9215
6.0827	7.9262	7.1364		7.3157	5.9416	6.2029		6.0943	7.6128	7.7956
7.9196	8.4915	7.2678		7.7038	7.2135	7.4432		8.2953	8.1547	7.1668
7.6193	7.6324	7.6116		7.3801	5.9381	6.767		8.3158	7.0739	7.5777
7.8488	8.8276	6.6519		8.2529	6.9322	6.395		7.1627	7.9038	5.2842
6.9303	6.1935	6.4387		6.7533	8.4217	6.866		7.4501	6.0448	6.9687
7.3618	7.5653	6.3849		10.805	5.6898	6.4349		10.898	6.4375	7.9269
6.3024	7.0906	7.183		8.6648	6.5826	8.8565		7.2052	7.5503	6.2169
6.1384	6.9889	8.1443		5.1411	5.6583	5.2062		6.2996	6.9377	7.1311
7.1801	7.9223	8.1241		7.1299	6.4695	6.2689		6.6006	8.7178	7.2649
6.1334	6.9327	6.9357		6.5506	7.0172	8.182		7.1288	7.8242	10.049
5.7174	6.1601	7.5503		8.2067	6.4416	8.0238		8.829	6.6024	6.8675
8.9148	7.432	7.0268		7.1003	7.2119	6.3185		8.069	6.4184	6.7331
6.5529	6.9377	8.285		7.9215	5.9411	6.2705		6.7209	6.4366	7.6753
5.9395	6.8548	7.4578		6.932	7.0659	8.7203		7.7021	6.468	6.8433
6.2771	7.1009	8.8547		8.2196	6.6849	6.2069		7.9186	8.7188	6.78
8.171	8.6248	8.6734		6.1464	9.1829	7.4578		7.3295	7.1792	6.4794
8.4139	7.7265	6.6811		7.9227	8.3636	11.01		7.7731	7.7561	7.1792
7.1811	5.6558	8.5892		6.5058	7.2252	6.1061		9.1905	8.1347	5.8449
7.5914	6.4349	5.5194		6.364	4.8266	8.3264		6.8626	7.9223	9.729
8.3837	5.5019	9.026		6.6281	5.3782	4.3632		8.7827	6.4726	7.0227
7.1009	8.537	7.9285		5.6741	6.8649	6.7135		6.466	7.9965	6.7888
8.1431	6.9289	7.0422		6.7281	6.6625	7.3295		6.3093	5.9502	6.9698
7.4263	5.5776	6.4766		8.2053	7.014	6.6003		3.9655	6.4978	6.9303
7.0268	7.2638	6.8345		5.148	5.9408	8.3219		6.0554	8.7729	7.3214
7.9247	6.602	8.9173		7.1976	7.298	6.5387		8.4974	6.7372	4.243
7.7725	6.6653	7.5832		8.2238	6.2704	6.9295		8.7885	6.4787	6.809
7.9211	6.7341	7.9267		6.1887	6.32	6.7514		7.2179	8.0641	7.1071
6.6511	6.7319	6.67		7.0098	5.4223	6.0816		5.9407	5.944	6.4615
6.4715	6.772	6.9993		8.477	8.9195	6.7904		3.3027	6.2996	6.4842
5.9464	6.9908	7.8153		5.9426	6.7884	7.3877		7.6431	4.8252	7.2593
6.8443	6.4378	7.022		8.7729	6.4892	8.258		7.504	7.9251	7.3972
6.1631	6.55	5.9433		6.0432	9.6628	8.0652		7.926	7.2652	7.2031
8.0577	7.0192	7.7994		9.6256	4.5239	7.9296		9.3172	5.8293	7.743
7.0961	6.8577	7.4815		8.2605	5.5676	6.7342		6.6406	7.1815	6.2244
8.1045	6.7514	7.0604		7.5958	6.5326	7.4416		7.9248	6.338	6.6334
9.5066	5.8251	6.5993		6.8696	8.3218	8.5196		7.9272	7.1801	6.3823
8.2737	7.9228	7.9249		9.0767	7.5952	7.6265		6.5112	7.3098	6.0967
6.0511	7.7029	7.5736		7.1345	6.6912	6.7926		7.0537	7.0063	8.9186
7.1954	6.434	7.0739		7.0092	6.8221	8.9932		6.8225	7.6233	7.4462
6.7372	7.6772	6.7991		7.9257	7.6334	7.1735		7.9253	5.9422	7.0946
5.5441	6.9316	8.4428		7.8272	6.9773	5.2755		7.2606	8.2422	6.7736
7.1797	7.0098	7.6204		6.7904	6.4622	5.9366		5.9362	7.1525	7.2288
6.6068	7.6725	7.545		6.9988	7.1512	6.5304		7.3607	5.659	7.0175
7.2657	6.5529	6.7357		7.4683	6.2418	6.1426		7.1028	9.2453	7.6603
7.7257	7.6015	6.6999		7.1296	6.1212	7.9229		7.4534	8.1437	6.8402
5.4489	7.4329	6.5134		8.4937	5.8605	8.8506		6.2759	7.4282	7.0894
7.2288	6.4821	6.9317		8.1171	4.2912	7.2808		8.7437	6.9339	5.0567
6.1622	6.2458	7.183		8.53	6.9801	6.6775		11.235	6.9339	6.7701
7.2003	6.7926	6.2245		8.3695	6.9364	6.4618		5.5413	6.9319	8.6534
6.6605	8.5841	7.265		7.7833	7.4803	7.295		7.1071	6.8211	7.5952
7.9245	5.5411	7.7478		7.1601	5.6531	6.5342		6.8191	5.6897	7.4333
6.5123	5.6935	6.7625		7.264	7.3992	7.1985		7.4654	7.4272	7.5288
7.7129	7.0772	6.4581		6.7603	6.6463	7.6272		8.1482	7.2609	6.538
9.1354	9.185	6.4849		7.1858	7.043	7.531		7.525	6.5506	7.075
4.2041	7.0109	6.1916		8.1303	5.9377	7.2636		7.0141	4.9498	6.5953
6.5004	7.4273	7.3145		7.2962	6.3034	7.487		7.5653	6.8153	7.2393
5.3717	7.5014	9.161		6.0827	6.8759	5.6112		5.0146	5.6954	7.7046
6.2299	6.9357	7.5589		8.829	7.9255	7.1839		8.2719	5.4445	8.0869
5.5011	6.6849	7.1699		8.8013	5.4136	8.6844		5.3804	7.6758	7.7798
8.5399	5.3772	6.5402		8.1599	7.0826	9.0761		7.9267	7.9277	7.8032
5.176	8.2808	6.6629		6.8146	7.176	8.2517		8.585	5.274	6.2563
7.5674	7.7789	7.2678		7.5006	6.0827	6.433		6.5372	8.1204	7.9202
8.2554	6.1906	7.9282		6.8776	5.9427	7.9219		5.5062	5.9463	6.1614
6.1372	5.6954	9.1836		8.6648	6.0765	7.5546		6.7003	6.576	5.1974
6.86	6.1213	7.3585		6.9364	7.5907	6.4611		7.5929	7.1777	6.1164
7.6782	7.2247	6.8429		7.2619	6.1365	6.8821		6.4743	7.1526	8.6248
6.7082	6.8773	6.5995		7.9254	5.8113	6.4821		7.0416	8.3204	6.6428
9.0235	7.4845	6.2714		6.1909	4.0986	8.5335		7.358	7.0103	4.9578
6.1584	7.758	8.0324		7.6453	7.9195	7.3952		7.9247	9.4138	6.6397
6.7752	6.9296	7.1801		7.8767	5.7039	7.9225		6.1897	9.3074	6.8402
6.3044	6.3608	5.5494		3.9639	7.6196	6.9328		7.3168	7.4273	7.1311
7.9222	7.9234	7.9244		9.3081	5.6067	6.4167		9.5165	8.0333	4.4636
7.426	8.2669	8.0901		8.0357	6.6741	9.4812		6.4135	7.5265	7.1003
5.9426	7.3214	6.8695		6.4818	7.3588	7.7304		5.4426	6.0568	6.6428
7.0599	7.0248	5.3411		8.9903	6.4658	6.9618		7.099	5.4736	6.8
6.7357	6.645	7.9249		9.3682	7.4254	7.1291		7.8339	7.8462	6.6022
6.7044	6.4387	8.3988		4.1189	5.375	8.1444		6.6007	6.5261	7.5199
9.3104	8.0743	8.1448		7.4527	5.2441	7.4909		6.9341	5.6596	8.1116
7.5926	6.2223	8.1189		7.1408	6.8047	7.1265		7.0761	4.6521	7.9199
7.0783	7.0565	8.6424		6.0746	4.9262	6.94		5.0601	8.0907	6.3099
5.7965	6.4406	7.8276		5.2088	6.8927	7.1009		7.4753	7.7892	6.8835
7.1815	7.4555	6.1781		6.0642	8.3192	7.1485		6.7372	6.9331	8.7188
6.7948	6.9349	7.8003		8.4238	7.7876	8.0784		7.9272	6.8436	8.4521
6.7883	7.6272	6.5123		7.268	7.2999	6.3387		7.9234	7.7811	7.3734
6.7882	7.6763	8.0593		5.8348	5.7691	7.4249		7.5779	6.4842	7.7485
5.9452	9.6126	7.152		8.0415	6.3962	6.478		8.0393	8.1845	6.6921
6.9349	7.0772	7.0206		7.317	7.6393	7.922		6.6007	7.5723	6.5802
7.7012	7.7046	6.1233		8.4196	6.2118	5.9378		6.3832	6.3657	7.705
9.0053	5.8347	8.4152		7.9256	6.3823	6.8906		5.6118	6.9361	8.3978
5.6054	9.5445	7.5723		7.9241	6.4142	7.2111		8.4485	6.7347	6.4821
7.4288	8.3864	7.7295		7.7926	6.7886	7.8238		8.2069	6.5571	8.917
7.5101	7.116	9.6533		7.5118	5.9491	7.596		4.456	6.2796	8.9151
7.2648	6.6859	7.3415		8.4567	6.9695	8.234		7.4816	6.7893	6.7131
8.3645	7.7242	5.9362		8.8059	6.9273	5.2185		7.0023	5.5695	8.0657
7.9269	5.9463	7.2644		6.6906	6.9525	8.6897		6.6821	7.2619	7.4494
7.6768	7.3292	7.5551		6.6863	6.0162	6.7883		8.4158	7.6772	8.208
8.3449	5.2835	6.2244		8.0091	6.4416	7.6181		8.4899	6.0955	5.6628
9.0285	6.3024	6.2746		6.4393	6.8225	7.1618		6.5418	7.9169	6.79
6.6423	6.508	7.9245		7.2625	7.2604	6.7861		6.3403	6.7364	7.3548
7.1341	7.531	6.6653		5.0268	6.5518	5.7353		7.2052	8.1226	8.9132
8.5181	7.6442	6.7926		7.3944	6.6525	7.3303		8.5234	7.9181	6.969
9.0053	6.2266	7.4828		7.5964	6.4378	8.3416		6.7893	5.9388	7.8044
6.301	5.8013	8.7478		8.0537	6.6041	8.7745		4.5298	4.3541	7.0589
7.1317	6.1601	7.155		7.4301	5.6298	8.9176		7.4301	6.8606	7.3133
7.1341	6.9362	7.9272		6.9387	4.3632	7.7522		8.0112	7.1336	8.0181
7.3303	7.8157	7.4336		8.1885	5.0728	8.1481		7.2333	7.6697	6.7877
6.5594	7.9259	5.9382		7.6782	6.7893	7.5513		7.8053	6.9377	6.7609
5.7388	6.3044	7.9285		8.6944	6.571	7.7377		7.5766	5.684	7.0965
7.3828	8.8283	6.7179		7.5772	7.9211	6.6054		7.9348	6.6432	6.8559
6.3049	6.3392	7.2678		8.586	5.1131	6.7321		9.1346	6.6858	6.8361
8.5211	6.433	8.5469		7.4799	5.1479	5.7721		9.387	7.7655	7.0054
7.0996	8.1181	6.6811		7.4866	8.1465	8.5455		8.5376	7.9243	8.1473
7.1293	7.6706	8.1958		7.7191	6.8099	7.2354		10.519	7.4103	5.6639
9.3127	6.6022	7.213		7.5753	8.3826	7.7312		8.718	7.0092	4.955
8.7865	7.5736	7.0718		8.8689	7.5776	8.0383		6.933	7.5939	7.0542
8.1025	6.6525	7.0745		5.3441	6.1924	3.963		8.3234	7.4987	4.3662
8.2048	7.7593	7.2301		4.8085	5.7501	7.5096		6.6999	8.6686	6.2746
6.8225	8.2075	5.9432		6.3017	6.5247	8.2294		4.5223	7.428	7.924
7.2638	7.5741	6.2733		7.7064	7.7673	7.5705		6.4913	7.8421	5.5167
6.6007	7.1491	7.0008		6.7027	7.43	7.1724		7.6744	7.2648	7.6261
6.9324	7.0464	8.0957		8.1389	7.6465	8.3803		4.7079	5.6143	6.2277
6.3973	7.0718	7.0192		8.4883	6.4088	8.1406		8.4234	7.3415	6.7596
6.7079	5.5036	7.4306		7.0783	5.7331	6.7507		8.2857	8.1439	6.5886
6.7861	6.6639	7.6502		7.0213	6.2746	10.189		7.9249	6.9687	4.3602
7.6081	6.5488	7.0547		7.4791	5.3322	5.312		5.3357	6.48	10.305
8.5465	7.0396	7.1665		7.3303	8.2555	6.8429		7.075	7.3832	6.6503
7.1349	6.7372	7.6068		8.0744	7.7121	8.1264		4.4947	7.0447	10.195
8.6856	8.0608	7.9223		7.6366	6.6503	5.3193		7.4812	6.6712	8.0164
7.3104	6.9327	7.5288		9.4806	5.1229	7.3596		8.3716	7.3296	9.4654
8.0888	6.5074	8.4861		6.9349	8.2618	7.5576		6.5536	7.2616	6.1883
7.152	6.6844	6.6849		8.5855	7.4438	5.6278		8.9157	8.1211	8.1189
6.7931	8.7783	7.2017		8.2372	6.0233	6.4098		6.7349	9.0294	7.2944
6.7861	5.9426	7.4446		8.5312	7.0109	7.3564		8.0983	5.808	8.1901
8.4647	6.55	5.442		9.1172	7.3139	5.7975		7.9228	7.3288	6.3121
6.6701	5.6596	8.085		8.1018	6.6016	6.2733		10.157	6.3832	6.5667
7.9263	8.9138	6.7904		6.7856	6.0085	8.4619		7.3303	6.3802	6.2708
6.7772	7.528	6.5112		6.8242	6.1155	8.1364		5.9464	5.6574	7.0482
7.7029	7.2657	7.641		6.6591	7.5882	6.7027		6.751	6.463	7.6917
5.9436	6.9357	7.3104		8.3455	6.2339	6.4343		6.1067	6.4842	7.3272
7.6388	5.7471	7.3415		7.3849	7.9196	6.2803		6.8326	4.8068	6.5364
7.0115	6.7326	7.2066		7.3982	6.3815	5.722		9.2465	5.4521	9.161
6.7387	5.6897	7.2045		7.6886	5.5562	6.8234		7.9247	6.5334	7.2637
5.9511	7.5003	7.2606		7.6659	6.8066	6.7901		10.9	6.5558	7.4273
7.2682	7.5612	5.7625		6.9377	5.0015	5.9416		7.9234	5.0592	4.7174
7.328	8.9161	6.8123		5.0882	5.6454	5.9442		7.1763	6.1212	7.0652
7.2598	6.8208	7.5736		7.7288	5.5332	7.1072		6.4884	6.4558	5.2772
6.469	7.9272	6.1365		9.3367	8.8423	4.6232		7.8104	6.3811	9.9048
6.3785	7.2657	6.1878		6.3003	5.774	6.8443		6.7062	7.1334	8.1725
7.075	6.4838	5.5479		5.2848	6.1061	6.9322		6.5069	6.8374	7.5076
6.2458	7.1318	6.508		9.4147	7.0984	6.2234		9.4072	7.8182	8.2618
6.8685	7.2644	6.8234		8.4948	5.8876	7.743		8.5816	5.7784	6.7904
6.6492	6.9323	7.2066		7.7719	6.7953	7.4516		7.9245	6.6045	7.2456
9.6884	6.9325	7.6763		4.7601	6.1035	6.3698		8.7173	7.7844	6.9326
6.7224	7.0086	6.8443		5.6945	6.7836	8.5867		7.5926	7.5074	6.6852
5.6358	5.0925	5.6964		7.2114	6.0484	8.1025		5.4003	5.6156	6.9345
7.4244	9.0218	7.0353		6.3433	5.5011	7.2146		7.0718	7.7071	6.825
7.4677	7.433	7.5674		6.4578	5.6086	7.432		8.8551	5.3419	7.3972
8.6667	7.1618	5.9396		7.3197	4.8243	7.0712		6.3725	6.6591	9.907
7.3163	6.514	7.5619		7.2652	6.6406	7.6316		5.2797	7.5257	5.8085
7.5242	7.7265	6.8464		7.676	5.6805	7.1318		6.4972	6.8085	5.2
7.566	8.0267	6.7349		6.1935	7.3607	7.125		7.3295	7.8071	5.1518
6.141	6.8367	5.9445		5.774	6.309	7.3204		6.9341	5.2198	7.7287
6.2718	6.4835	7.331		6.3073	6.3594	5.9382		7.5277	7.2045	7.6601
6.9364	7.8148	7.5068		6.2561	6.158	5.0882		10.144	7.0241	6.2975
7.9252	7.1296	7.0886		9.763	5.9385	7.2179		7.9274	7.466	7.3567
6.433	8.0532	6.6023		7.7037	5.2062	6.9363		7.4292	6.7908	7.2947
8.1448	6.2365	6.8234		8.2124	8.0746	7.4304		7.5295	8.4363	6.4337
8.497	5.7577	9.1629		9.4129	5.529	8.1753		8.6629	8.1668	7.4254
6.9235	7.6753	7.1326		6.9311	5.9376	7.7337		8.0822	7.4516	6.9829
7.9252	8.1052	6.2912		7.3354	7.1806	6.5618		7.9249	7.038	8.9176
6.6037	8.2048	6.4793		7.3891	5.9388	6.0932		7.2695	6.4373	6.5529
6.1576	7.2003	7.0413		6.7524	6.2689	8.0714		6.8429	8.7898	5.9369
7.9792	9.0662	5.2861		6.932	6.2584	6.0926		7.92	6.4804	6.7542
9.1657	7.2631	7.7012		7.9243	5.7772	6.8422		6.7689	6.4495	7.1326
6.3035	8.3487	6.5663		6.6644	6.2931	6.3811		7.9226	5.2002	6.8947
6.82	6.6016	8.2113		7.2168	6.9751	8.4564		7.6432	6.6797	7.6687
7.9267	7.3842	6.1199		5.0263	6.9317	6.9368		7.1938	8.9777	6.6825
7.1331	5.94	6.7651		7.9256	6.896	6.1178		7.0473	7.5159	4.4859
5.6422	7.5056	6.812		7.6405	5.608	8.4196		5.9419	8.2542	6.301
6.2721	9.2528	7.0109		6.3541	6.9863	8.3241		7.6424	5.9418	6.733
6.4368	6.4359	7.5647		7.4832	5.8714	8.8516		7.9879	5.3263	7.4235
9.5417	7.9253	7.7038		8.9864	5.9381	7.1642		7.8132	6.8559	7.4284
7.199	6.6653	7.4627		6.8606	6.4346	6.7714		8.0379	7.4315	7.2593
7.6381	5.3771	8.84		7.4992	6.1143	5.6329		7.592	9.1132	6.9973
7.3596	6.9912	7.1695		8.2069	8.9176	6.9619		8.9094	7.5303	7.1326
5.9443	6.3349	7.163		7.5442	6.6016	5.1396		8.4764	6.8127	6.9816
6.8234	7.3104	6.636		6.4904	7.351	7.9228		6.7682	6.9317	7.9228
7.4306	6.2223	6.7931		7.3424	6.7387	7.7457		7.9215	4.7337	7.2031
5.5456	8.2849	6.2212		7.6067	4.8025	4.8921		6.8315	7.4244	7.3361
6.6054	8.258	8.6562		7.1273	7.3313	6.9319		3.4712	6.7326	7.1674
7.3957	6.9362	8.4167		6.8071	7.4285	6.3369		8.0938	6.5662	8.0652
8.1317	7.2086	5.3494		7.9234	7.5646	8.7729		7.8017	6.6192	6.3798
6.7372	8.6437	6.7676		8.8703	6.9134	6.404		7.4866	6.9972	6.9387
6.8443	7.0772	7.9255		6.3635	6.2993	7.5964		7.089	6.6028	7.0965
8.0773	6.933	6.9334		7.2795	4.9578	6.2708		6.9341	7.5118	7.702
7.6302	7.7999	7.125		5.9453	6.9886	4.751		8.4818	6.7812	8.2898
9.91	6.9837	5.803		6.7335	5.7549	7.2644		7.9843	8.5875	3.2513
6.6028	7.525	7.043		7.6753	6.8238	5.5449		6.6012	7.9248	6.5968
6.0961	7.9181	6.7074		7.5754	7.0092	7.4306		7.0051	7.6718	7.4273
6.8685	6.1079	6.8436		7.7492	6.3337	7.9276		8.1885	6.8821	6.4383
7.0241	6.4148	7.0192		7.6437	6.5072	6.359		5.9419	7.1839	6.9311
6.792	7.0835	6.5433		8.2352	5.8199	6.7889		7.8485	6.2464	4.3647
7.7451	7.2216	8.3645		6.6887	6.8769	6.5431		7.387	7.1341	6.2299
6.5675	7.4003	9.9081		6.7727	6.6858	6.4568		5.4426	6.5372	7.5908
7.4266	6.395	6.6406		5.6112	5.9401	7.3214		7.5914	7.0248	6.5447
6.6605	7.2694	4.9481		8.1456	6.5817	7.0745		5.2212	6.9341	5.5464
7.575	5.4773	6.9306		6.6612	7.9217	5.659		6.7745	6.6999	6.5357
6.5357	8.715	7.3303		7.1173	8.0522	6.538		7.3142	8.7478	7.3932
6.3602	10.476	6.2921		7.8098	7.5112	7.5273		11.61	8.3644	6.7349
7.5626	9.9106	7.3194		7.038	9.5101	5.5205		9.2841	5.9399	8.6948
5.5834	6.9336	7.1624		6.5623	5.2249	7.3424		7.2665	7.4235	7.4296
7.9857	7.9215	7.1666		7.5295	6.7347	5.0559		6.2216	4.873	7.0641
7.201	6.9376	4.9496		7.1638	8.9132	7.0074		8.4709	8.1253	7.2261
6.338	8.5352	7.7272		6.9553	9.3378	7.3227		5.1525	5.4426	6.357
8.7772	5.9464	7.5732		7.1098	6.2076	6.1906		7.2635	6.6018	8.5824
6.1727	6.4199	6.3689		6.7387	7.318	4.5287		6.0711	7.0739	5.9476
9.4495	8.0939	5.4469		8.587	7.3658	8.9944		6.85	7.0003	5.9417
7.7451	7.3535	6.9358		7.5303	7.6753	7.6265		6.5544	7.0843	6.6618
8.8377	7.4287	6.7402		7.0731	5.9998	7.7402		12.177	7.926	8.2015
7.0227	7.2247	6.3161		5.9437	5.6907	5.4432		7.6367	6.9349	7.1525
9.4129	9.0499	6.3051		8.1886	6.2049	6.6248		9.2423	8.1465	7.841
7.2619	6.6877	7.8596		7.0418	6.355	7.5812		8.2979	7.8178	6.7974
8.382	8.2091	6.379		7.9214	7.2168	7.0286		7.4471	8.3666	7.6146
7.78	7.364	6.8864		6.2721	5.9637	5.6921		6.82	8.2113	7.408
6.7915	8.0451	8.0784		7.4301	5.7199	6.2054		9.6842	6.5364	5.7426
6.4835	6.9336	7.1075		6.4343	6.8876	6.1897		8.6554	10.129	6.5089
5.9432	5.5793	9.0269		8.0353	6.5806	6.5387		6.9327	6.2797	7.6138
5.941	6.4397	7.8353		10.24	7.1213	6.1493		7.2066	7.6665	6.1938
8.2305	6.9338	5.6131		6.9903	4.705	8.1414		6.9736	5.9397	6.1433
6.8559	6.8429	6.7157		7.2216	6.908	7.4672		7.1562	6.6062	7.4323
7.682	7.3168	6.597		8.4916	6.7569	5.2212		6.751	7.5914	8.1039
5.725	6.3365	6.9349		7.8107	6.8664	6.5506		7.7029	6.7644	8.3188
7.261	6.978	8.2026		5.9445	6.3999	7.5255		10.895	7.592	6.7276
5.7241	5.9413	4.7586		5.9433	5.4071	7.352		7.6906	4.9563	9.3453
7.431	6.9328	8.1465		7.7725	4.9017	5.7769		6.1425	6.3258	9.244
6.9316	9.1676	7.2624		7.5257	6.3357	6.1925		7.7838	7.3326	7.1963
9.0843	6.6054	7.133		4.2452	6.101	8.2893		8.6424	7.5261	6.2429
6.7338	6.5553	6.6375		5.9483	5.8948	7.8398		8.2064	8.2836	6.2541
7.5295	6.3657	6.933		7.3596	6.1067	6.3017		9.0575	7.3937	7.4433
6.6802	8.0977	6.9309		5.9345	6.5172	6.8448		7.5931	7.9213	7.7482
4.9486	6.5364	6.9316		4.449	5.0643	5.6233		6.869	9.2067	6.9339
7.4456	8.2091	7.7227		7.4689	7.2657	7.9241		7.7272	7.1288	7.6763
6.4057	6.9305	6.8896		7.4235	6.2705	7.6578		6.2759	6.2376	7.2117
7.9645	6.9289	7.0481		7.6396	5.6935	9.6875		6.684	5.5509	5.7577
5.9408	5.9442	6.926		7.6618	7.0028	6.9793		6.0782	6.8999	5.3479
8.641	7.3982	7.1657		8.2912	6.7341	6.141		7.3104	7.4866	6.2683
7.2574	6.8159	6.4003		6.8416	6.9287	5.7233		7.0451	7.5295	7.5234
6.463	7.599	6.4868		7.2376	6.2812	8.1386		7.2097	8.9897	4.6283
8.7188	8.1211	8.4202		7.8325	6.2244	8.2965		6.1403	8.2542	5.4945
8.189	5.6286	7.2031		6.9336	6.6863	7.7037		8.0552	7.3618	7.1806
6.2784	8.2555	8.1066		8.2264	7.7606	8.3234		8.6686	8.918	6.5058
7.9238	7.5522	7.2045		8.1721	7.1322	7.1171		8.6514	7.5257	6.8821
8.208	5.9483	6.934		9.4377	6.6028	5.6399		5.5793	7.9327	7.0734
7.4992	6.1669	8.1477		7.0098	6.2955	7.3482		9.249	6.3926	8.91
7.5295	7.0095	6.2926		8.0749	5.1137	5.6926		6.4397	7.3629	6.476
6.9089	7.3046	6.5247		8.1574	6.5349	6.4654		8.0857	5.5724	7.3596
8.1211	5.757	7.2292		7.094	6.4786	7.3683		7.0128	7.0971	6.2557
5.8285	7.4273	7.3192		5.7009	6.2708	6.0755		7.3607	8.3628	7.1811
6.2689	6.357	7.9249		6.2553	7.2024	7.9238		8.0562	5.7734	6.4084
7.2031	7.1801	5.9494		6.3403	7.1607	3.0754		6.1233	6.716	7.008
7.5667	7.7921	7.5513		7.8003	5.09	8.5323		7.3174	7.9184	7.9253
8.1439	6.3635	6.6281		7.3027	7.0875	7.0192		8.2555	6.4376	7.3575
7.1316	7.3151	7.7457		6.6821	6.4373	7.5772		8.2555	7.9248	8.4732
7.4998	5.9379	6.6605		7.9253	7.0161	7.0537		7.4291	6.6047	5.6105
7.7054	7.92	8.11		6.7944	7.8667	9.1657		6.7316	7.6388	6.6821
7.3417	7.7046	6.9752		8.223	8.5218	7.1801		6.7044	6.6037	5.6772
8.208	6.0849	8.4167		9.0277	5.5863	7.095		8.5934	6.8191	7.4249
7.9251	7.2157	6.9904		7.3111	7.0381	4.9533		9.1812	6.4416	5.9388
6.8953	7.9262	7.5736		7.2636	6.1578	7.0689		6.1365	9.4637	6.6432
7.3013	7.4348	7.9239		7.5922	6.5299	8.0888		7.9276	8.2536	7.1341
8.7234	6.3678	5.85		6.4359	5.3058	6.0783		7.5265	7.1773	7.0832
7.3051	6.8255	7.4965		7.156	4.6586	7.9196		3.1709	7.9206	5.7567
7.7916	6.5425	7.7287		7.5009	5.7772	6.179		7.4254	6.5978	5.5697
8.42	5.7441	5.6917		7.328	10.191	6.934		6.6849	6.7073	5.0234
8.0888	6.8538	7.5308		7.4533	6.9368	8.3779		7.3952	7.0551	6.1906
9.3793	8.0907	7.3717		8.9165	6.5678	5.797		7.7606	6.3024	5.9388
5.1502	7.4339	7.328		7.6356	7.1863	6.0967		8.2113	8.7196	7.0456
7.3295	7.9239	6.0595		7.4981	4.947	6.1601		8.7203	7.9234	7.7536
6.2708	6.9326	7.0728		8.0755	6.693	5.9442		7.2638	9.4168	9.1127
8.4379	8.0375	6.867		11.041	5.0239	4.8867		7.2644	5.5053	6.3876
7.1754	7.1674	6.4006		8.4937	6.1745	6.9349		7.0433	6.6844	6.0524
6.9349	6.9993	8.3173		6.933	6.6639	7.2124		6.2447	7.1583	7.2035
7.2352	6.4373	7.3801		9.3426	7.5745	7.26		8.4158	7.4703	7.1942
7.3842	6.6278	7.9248		7.4866	6.2182	6.7487		7.4282	4.9515	4.5378
7.2458	6.3874	6.4587		7.3717	6.8267	7.562		7.5238	7.8182	7.9268
7.0772	5.9458	7.4261		6.0926	7.0624	6.8101		6.5247	9.2801	5.6617
6.6577	6.1754	9.7263		7.5285	7.545	7.0644		6.5748	6.666	7.0288
6.1731	7.925	7.6791		8.464	6.9573	5.9414		9.6224	7.8584	7.2652
8.0901	5.9451	6.8259		6.6406	8.4272	7.3607		6.0482	8.2772	6.778
9.3773	7.2707	7.7921		9.3142	7.9202	6.9817		7.7536	10.466	6.932
8.2091	7.6245	7.4282		8.1276	5.9395	7.9158		8.4506	7.3142	7.819
6.3651	9.9056	5.8024		6.6503	6.9653	6.7918		6.5091	6.7708	6.1627
7.1926	6.4378	7.9301		6.1736	5.4429	7.7382		7.9219	5.7221	7.5489
7.2338	6.9861	7.0086		6.038	7.1448	3.9674		8.3835	7.0455	8.0863
5.7418	7.7272	6.4394		5.6973	6.8233	7.6404		9.6455	5.7604	7.9204
7.6264	7.7737	5.3728		7.9256	7.0068	7.6415		6.9318	6.4591	7.1112
9.1135	6.798	6.645		8.9183	6.6003	6.8619		7.8315	6.3985	8.585
7.9242	7.53	8.0428		8.7158	5.9458	6.933		7.1311	7.529	6.8412
6.1873	7.3096	6.4373		7.7063	5.7121	7.9272		6.9783	7.9325	5.6131
7.0086	5.6992	7.1825		7.0013	6.4725	6.1888		9.4866	7.3952	6.8796
7.1782	8.8072	6.808		8.208	5.9404	8.2064		7.2664	6.6307	7.5612
7.0371	6.3985	8.3295		7.1773	6.6963	5.1207		8.2573	4.5767	8.141
7.9272	7.9267	8.0397		6.8531	5.4661	7.7707		6.1226	7.5666	6.6443
6.5118	7.9249	8.0657		7.9278	7.3856	6.1054		6.6028	6.301	7.0213
6.4821	9.0277	6.7402		5.1571	6.9329	6.5751		6.7372	8.585	6.705
7.0115	6.9341	8.1734		8.8242	6.2892	5.3464		7.5084	7.8488	6.669
6.1883	8.3653	8.6724		8.5341	5.7057	7.129		6.756	7.7549	7.6834
7.5736	8.1066	6.2079		8.8655	7.6573	7.5667		8.641	6.341	8.515
8.5218	7.1288	4.5683		7.528	7.4782	6.6013		7.9254	6.9387	6.313
7.1792	7.1962	7.5653		6.934	5.4242	5.7199		7.193	6.7047	6.2869
7.7102	7.5265	6.5123		7.5895	6.9085	6.9339		6.6503	8.3188	6.6455
8.1439	9.0811	7.3295		6.7616	6.7937	5.2823		6.1935	7.5987	5.2375
6.2885	7.5341	6.2545		5.3706	5.7191	6.9661		6.6605	7.8257	5.9474
6.9983	7.6659	7.525		5.5479	5.1958	8.2504		11.722	5.8216	8.8193
5.7449	7.9256	8.3602		7.0671	7.3265	9.4176		6.6605	6.1403	8.2884
7.9189	6.4397	6.9322		6.8665	7.2939	8.2282		7.8311	6.6802	7.9206
6.3807	6.9301	5.9421		7.0996	5.5459	6.2406		7.6585	6.7676	6.384
6.8838	8.4186	7.6904		8.0888	7.9192	6.225		7.0739	5.514	6.7915
7.1825	7.9289	6.3051		7.1942	8.3611	8.6856		6.3072	9.0285	8.3636
5.3328	6.7926	7.4273		6.3076	8.3678	6.5315		7.4323	6.2049	8.0641
7.456	7.2344	7.2195		7.5508	6.7395	7.588		7.2021	6.7937	6.219
6.9263	5.1131	8.208		8.092	6.9983	6.6796		7.3461	6.989	8.3249
6.7009	6.6419	7.1934		8.1219	6.1003	7.9247		6.9254	6.7387	7.3835
7.1022	7.3942	6.8583		8.6526	6.7157	7.0565		9.1157	8.808	6.4814
7.0182	6.4378	7.7234		6.6653	7.641	7.3413		8.9167	8.6437	6.1883
8.1204	8.271	8.0802		6.3968	6.6003	9.41		8.0368	7.5736	6.9853
7.4672	6.3372	6.4368		7.9229	7.0882	6.5978		7.921	5.5681	5.1459
5.4837	7.0241	6.6887		6.8433	6.1973	6.6364		8.8276	8.3636	6.8094
6.2464	8.5509	6.5506		7.9246	6.9895	6.9311		7.3455	6.4009	7.7891
7.1642	6.1365	6.933		7.0413	5.7849	7.2076		5.3577	4.9528	8.2026
7.7029	4.6779	5.94		7.3157	6.698	7.1321		6.0961	5.2762	7.2874
7.7748	5.8105	7.341		7.4672	6.2251	6.1073		7.4556	7.1639	5.2327
6.82	7.6334	9.0786		7.9291	4.7804	6.5243		7.1066	6.3147	5.6567
8.6885	7.1326	6.94		7.1503	6.6054	8.7772		8.0397	6.9339	6.8423
6.9302	6.5145	5.9403		8.1696	6.5557	7.2045		7.2575	8.8038	5.9388
7.4282	8.6475	5.7659		6.6012	6.2996	4.1609		8.5143	7.46	8.0475
6.2259	7.3242	6.7899		10.242	5.9419	6.7993		8.4186	7.5612	5.659
6.697	7.7838	7.9248		4.2441	6.3154	6.3375		6.9296	7.2866	6.844
7.4535	7.2612	8.5816		6.5342	6.0304	7.0996		6.9374	7.4858	6.7344
5.9401	7.2551	7.6395		7.4263	7.0783	6.6239		4.8395	6.993	7.6442
7.6136	7.2031	7.0887		4.6197	6.6986	7.1627		7.9209	5.7084	5.7632
5.9409	7.3564	5.6298		7.3018	6.6424	7.923		6.8071	4.4579	7.6426
8.8097	7.9234	5.805		6.3979	6.1935	6.6541		6.6284	7.0838	7.5626
9.3142	6.2272	6.5402		5.6628	4.7297	7.3011		7.928	6.705	7.3711
6.0866	6.7038	8.3215		6.7173	5.6456	6.8094		7.1311	7.2184	5.759
5.6369	7.0199	7.4581		8.0778	6.932	5.7556		8.5825	5.5019	6.9284
6.4387	8.9132	6.9979		8.1291	6.2347	7.4292		7.526	6.2541	5.4813
6.2079	8.9101	7.9263		7.2168	7.3054	8.1032		6.5936	7.4971	5.1974
7.1333	6.4383	8.116		6.4726	5.6596	7.5926		8.3661	6.9364	7.3835
6.7364	7.4329	5.9388		6.8255	6.468	6.683		8.1025	8.3158	10.755
5.6964	8.1448	8.0882		8.912	7.0414	6.926		7.3452	6.0995	6.9333
6.3319	6.7587	6.138		8.3128	7.0001	6.5591		6.4381	7.9259	5.1525
6.9362	5.94	6.7027		7.8392	7.9341	6.6018		7.3952	7.9209	5.941
7.9252	7.22	6.8166		7.2644	7.1089	5.8303		8.2618	8.0755	6.0577
7.328	6.1372	6.7619		7.1613	6.8639	6.8583		7.1887	6.8246	6.6575
6.5986	8.6696	8.1423		8.7178	6.4345	8.1724		5.7166	6.5062	6.3794
7.6568	4.9477	7.5003		7.2152	4.6833	7.3962		6.4311	7.3406	8.0587
7.3957	5.9521	5.634		6.9279	5.7202	6.4871		7.8067	7.0609	7.1298
8.751	8.2542	6.3384		5.6456	6.5768	7.4815		7.0481	6.3387	7.0234
8.7195	7.7514	10.572		7.0157	7.7494	6.135		8.7188	7.3537	7.5952
7.1849	7.1174	7.7261		5.9514	6.39	7.3288		8.6437	6.2023	7.9242
6.6854	8.9129	7.075		7.246	5.6601	6.3997		9.0575	7.7975	7.0447
7.9242	6.1887	7.1674		7.8585	7.0447	8.0033		6.76	8.1283	7.0253
6.7319	8.2091	8.6897		7.3596	7.4949	7.5696		6.5372	6.472	8.0354
6.5252	7.8036	6.301		7.924	6.086	5.2401		6.2717	7.9201	8.5211
7.6388	7.3295	7.1318		7.6701	6.8211	11.553		7.7684	6.9323	7.9229
7.743	6.7345	6.3387		6.3773	4.8063	6.4638		7.9215	7.6329	8.9135
6.2733	8.3609	6.5189		6.8864	7.1811	5.9426		6.9323	8.1482	6.496
4.4636	7.924	7.1537		6.5101	6.5412	10.71		8.2877	7.6734	5.3793
7.2216	7.1495	6.8624		8.0303	6.5772	5.9449		6.4828	7.6328	7.5952
6.3558	7.0589	6.5085		7.5276	6.2561	5.1238		8.4665	6.3353	8.3057
5.1472	7.3056	7.4631		6.0562	7.3575	5.8429		7.0575	8.0807	6.106
5.7418	9.0059	6.785		7.5685	7.8267	8.1743		7.3937	7.1481	7.8417
6.0984	6.5334	7.6548		7.9234	7.1291	7.2633		6.5112	7.922	5.8166
6.9355	6.8238	7.9234		6.3478	7.1773	7.2625		6.6345	8.1219	7.3151
7.2637	7.0447	5.3954		8.4227	5.2848	7.1815		7.6744	5.9377	7.4707
6.9349	7.1681	7.0728		3.9655	5.6916	5.0442		7.2635	7.83	8.0945
7.5723	7.6089	7.4282		6.6016	7.2641	8.1729		7.7808	5.9409	6.9881
6.3428	6.7114	5.7873		5.7545	6.5404	6.9311		6.6016	8.4899	6.3362
8.2843	5.2002	7.7204		8.0608	5.8225	6.4993		6.6639	7.4849	6.562
7.3911	8.1045	5.6074		7.356	5.54	6.5988		7.15	6.1935	6.9333
6.5594	7.7914	7.7731		7.0234	5.3264	7.0712		4.9591	7.4249	6.2939
8.1706	8.5347	6.7311		8.2536	7.7212	5.8473		6.5349	6.2223	6.3848
7.0192	7.8246	5.9409		8.1066	7.0551	7.9297		7.5931	6.3832	7.9256
7.0494	8.4948	7.0866		6.138	5.4483	6.7904		8.7153	6.9298	9.4176
5.4426	8.9136	9.9098		6.6374	7.2331	6.3312		7.7955	9.1657	7.4981
8.6184	10.088	5.423		6.7663	8.1038	6.7354		6.0992	7.5889	7.6421
7.2374	8.0932	7.0422		5.5525	5.8811	5.5464		8.4167	7.0761	5.757
7.7773	6.6054	7.0952		6.6452	7.0923	6.3815		6.3402	6.2996	5.3739
6.6821	7.2412	6.6003		7.0777	5.9489	9.6755		8.1448	6.9311	5.9378
7.2636	7.3952	5.4439		7.2631	7.0057	7.1554		7.5036	7.1003	8.1188
6.9303	6.9283	7.0783		6.2458	7.0227	7.5295		7.7999	8.8072	6.4655
8.2238	7.0405	8.1465		7.8154	6.3336	7.7227		6.8234	5.205	6.7473
8.4243	7.9238	6.2714		7.5728	6.3372	4.7017		5.0263	9.9073	7.7257
7.2979	7.183	7.753		9.0046	6.8548	5.3896		8.4215	7.2609	5.0436
7.6187	5.6983	7.0109		7.2892	6.8978	4.9569		6.4181	7.2635	7.6904
7.7451	8.1264	6.3353		8.1038	5.8216	7.1341		8.8511	8.2015	8.4861
7.5255	6.9334	7.5633		7.6377	6.0221	7.7234		9.9069	6.7357	5.4802
6.9324	7.5288	6.046		5.9422	6.47	6.7378		7.1182	8.4668	6.9739
6.3532	5.6973	8.3791		7.3027	6.7476	6.6538		7.2832	7.3856	7.2638
7.3569	7.2341	6.2523		6.3849	6.5327	6.6343		6.7486	6.8873	6.5512
6.9553	7.2631	7.0498		4.9578	7.1904	6.4062		7.1146	6.4292	9.5142
8.5082	6.8242	6.3403		6.1669	5.5786	7.5643		6.4807	8.0473	5.8692
6.3376	6.7392	9.1619		5.5092	5.9404	8.2252		5.9428	5.4808	6.6868
7.3967	6.7595	6.666		5.411	6.666	6.9368		6.2223	5.941	6.3662
7.2644	6.101	8.0475		7.7863	6.8337	7.4484		8.3704	7.4741	6.5074
8.4872	7.4301	7.1782		5.9451	7.5494	6.5591		6.3182	6.1745	7.2975
6.7899	7.5295	7.4582		8.8371	6.0938	6.7926		9.1112	6.439	7.4677
6.3827	7.3808	9.4119		8.4894	6.9078	6.4416		8.9205	6.2708	6.2467
7.9278	6.7991	5.9438		9.0586	7.7702	6.8773		6.7689	8.7504	6.9962
6.1639	7.1326	6.5637		6.301	7.2173	7.5727		7.213	7.0436	6.8251
6.4905	6.8675	6.4638		7.3922	6.9339	5.502		8.4224	6.5927	7.2606
7.5908	8.149	7.1265		4.8597	6.7015	3.9655		7.6655	7.8119	6.6372
7.3801	9.41	8.5837		8.1772	6.538	7.1015		5.9489	7.022	7.6543
6.767	5.7216	7.199		8.7173	7.3553	9.026		8.1414	7.9169	6.8723
7.7631	7.7253	7.9256		8.7218	6.4751	6.048		7.2837	6.6287	6.6646
6.1677	6.0286	7.9255		6.319	4.7485	7.6686		8.0479	7.1618	7.7037
7.0103	7.9227	6.2708		7.2664	6.7276	6.1884		7.6261	6.8436	7.7033
7.0712	8.9157	5.1945		8.019	6.4999	4.6245		5.6617	7.7471	8.6322
7.922	6.508	5.2797		4.622	6.8041	7.1134		6.7336	6.2899	7.1713
6.9303	7.9244	7.9249		7.9263	6.8903	7.3023		4.8079	6.9324	7.8332
7.3273	7.5926	6.0178		2.8682	6.1588	7.598		8.7707	5.8493	7.0748
6.1849	7.7021	6.7296		5.8034	6.4797	5.3313		7.0133	6.2695	7.0397
7.9201	5.94	6.301		6.3412	6.0224	6.9043		7.5862	6.4346	6.3865
6.6023	7.3835	8.515		7.1341	6.8292	4.9452		7.6873	7.2608	10.337
7.328	5.7659	7.2631		7.9214	7.2639	8.0255		5.3057	5.9359	8.4592
6.9334	7.6757	7.0388		8.9129	6.1593	6.4899		7.3334	8.1031	7.2593
8.5824	8.5352	6.8246		6.4349	7.126	7.525		7.5272	6.9343	7.9247
5.608	7.1997	6.6419		6.4917	7.2839	6.2717		7.2443	5.9438	5.9451
6.3367	6.1897	7.3585		7.3265	6.4903	8.0684		9.3389	7.2239	5.3162
7.928	6.7663	7.0115		7.7593	6.5747	7.2575		7.5288	7.4965	4.9452
7.9211	6.8559	4.5548		5.2873	5.7141	7.6873		7.4311	6.4821	6.2763
7.4301	6.9353	7.9255		7.8111	5.6589	7.592		6.825	7.4887	7.9217
7.3452	6.9341	7.0846		8.975	5.4075	6.8696		6.9318	8.7736	7.0685
6.933	7.0777	6.2727		7.4596	7.6423	7.2038		7.5088	7.4858	5.6111
7.4534	8.0592	6.6003		8.5824	6.3724	6.5691		8.4843	6.8821	7.3417
6.683	7.3863	8.163		7.9282	6.5991	7.0234		4.7541	7.3299	6.6459
6.7364	5.393	7.3585		5.3582	6.0816	6.7732		6.3024	6.2674	7.676
7.6207	6.7973	5.9383		7.6995	6.8395	6.9612		9.185	7.1618	7.2324
7.8687	4.9578	5.1083		6.9723	6.5727	6.6844		6.2277	7.3647	7.9257
9.9052	8.9142	8.5353		7.7029	6.8069	6.1677		7.9298	9.1686	5.2116
5.8461	5.9438	8.1905		8.0772	5.5162	7.2581		7.7561	5.4193	7.261
6.4357	6.9311	8.2466		6.6878	6.6029	7.5914		6.8443	8.1547	6.9336
6.1388	7.564	6.6013		6.5118	5.7734	10.978		7.227	7.0707	6.384
5.2012	6.9349	6.0869		7.7444	5.7608	8.258		6.9311	8.6677	7.9242
6.6465	6.7926	5.9422		7.4301	7.4304	6.602		5.935	6.7316	7.1833
7.0595	6.1635	7.3295		6.6071	6.791	5.589		7.4023	6.5497	6.4835
7.9291	8.0773	7.0013		10.193	7.008	6.6018		7.8049	9.9005	7.3623
6.8583	8.382	7.566		7.2602	6.7217	8.464		8.3952	6.7037	6.4368
7.9222	8.5824	6.9349		4.751	5.9388	5.5779		8.4608	7.7827	7.075
5.6433	7.0241	8.0532		8.2334	6.4716	8.208		7.6697	6.6618	6.4787
7.4578	7.3849	7.531		8.829	6.5534	7.2657		3.9617	7.3214	5.9413
6.2702	7.5585	7.7054		7.7817	6.8007	7.641		7.7548	7.5295	7.1811
7.0121	7.0241	8.9157		7.6749	6.3052	7.1811		8.2279	6.1226	6.267
7.5503	6.7948	8.5563		7.7508	5.0263	6.9829		7.5945	4.7017	5.8298
7.1321	6.4618	7.0261		6.2064	6.5069	7.9998		7.1341	7.6437	7.3165
7.0866	7.4301	6.4622		6.8509	5.6563	6.1491		9.6208	6.5342	6.1268
4.5063	7.433	5.9479		8.0512	8.9157	7.4727		6.7341	6.6704	6.3678
6.6012	5.5403	6.6915		7.5439	8.917	6.7021		9.3874	9.0046	5.7411
7.1386	7.431	6.1954		8.0324	6.6028	7.6725		8.0592	6.4338	6.3372
7.3794	7.9272	6.1471		8.2058	5.7659	5.3257		5.9416	8.6306	5.198
7.2593	7.8206	3.2976		7.3947	5.7506	5.2171		7.927	5.8251	6.6038
6.5999	6.6011	7.3967		7.1921	6.501	7.528		7.5084	7.1834	7.4238
7.9276	7.0206	7.0958		7.4596	6.2435	6.7432		7.4556	6.869	7.5056
5.7418	6.4674	6.4675		7.5633	6.8056	7.1354		7.9247	8.258	6.9311
6.2255	6.6045	7.5667		7.3558	6.8765	7.0013		7.78	4.705	7.2619
7.328	6.9303	7.7021		5.9403	6.1568	6.1029		5.7199	8.7675	7.9251
7.9135	8.6424	8.9167		6.44	6.7922	6.8443		7.3139	6.5431	7.0952
6.3684	7.3863	7.6421		8.4215	6.5855	6.0503		6.8251	7.3553	7.014
5.9416	7.7975	6.9853		7.5041	5.8879	5.57		8.0869	6.1213	6.3005
7.7713	7.4301	6.1206		5.9388	6.7346	7.021		5.9388	6.705	6.3483
7.5939	8.2091	6.2245		6.5201	6.6612	7.325		9.3703	7.6146	6.301
8.1473	7.926	7.5318		7.8299	4.8576	6.756		9.0618	5.7597	7.4866
7.0095	7.0707	8.5585		7.171	7.9222	7.1607		5.1525	7.4235	5.9409
7.9241	8.1696	8.1406		7.6306	5.4745	6.4371		7.4637	6.7304	6.7352
8.0907	7.4551	8.0577		7.2252	8.3211	8.2247		6.8113	5.831	6.4406
8.8004	7.6655	6.2708		8.5112	5.1502	6.1157		7.0739	4.2887	8.497
7.0566	7.9257	7.1811		9.7263	4.5016	7.9296		7.5465	6.4636	7.3303
7.4263	8.5135	7.5759		5.8924	6.198	7.1642		5.9407	5.7652	9.244
7.325	5.1983	7.0196		7.9196	5.8806	6.223		6.9311	7.6757	10.905
7.0074	8.0901	6.9908		7.3937	6.809	6.7904		8.586	7.8029	7.4285
7.2045	5.6156	6.3349		10.15	7.4602	7.0068		9.6867	7.0068	5.4003
8.188	5.9373	5.7772		5.634	6.4638	7.7388		8.2106	5.9393	6.029
6.5564	6.8118	7.7029		7.6753	6.8809	7.5653		9.1888	6.9912	7.564
7.7713	6.6044	6.792		6.0929	6.7915	8.2565		7.1311	6.932	8.4959
6.099	7.531	7.2606		5.9359	6.538	7.3894		7.7219	6.6009	6.2721
6.2069	6.5535	6.092		4.9506	7.2119	6.3558		5.9464	7.5933	8.1715
7.3725	7.5513	8.9091		6.8242	6.5491	6.4587		6.8436	8.2293	6.933
6.7341	6.6667	9.143		5.7784	7.479	5.5666		9.1638	4.9491	6.3706
7.0361	7.4815	5.2354		4.9506	10.159	6.8757		7.3952	6.4715	6.6808
7.9253	8.1473	6.772		7.1946	7.201	7.3726		9.0426	7.5956	7.808
7.7574	7.1288	6.2299		5.6346	7.4832	7.7911		7.6222	6.1916	5.7727
6.9264	5.5019	6.8234		7.4793	6.3959	6.1818		5.9454	6.7695	6.8723
7.6216	6.5518	6.9921		6.5483	7.2048	6.2645		5.9456	6.508	8.1725
6.4376	7.7318	6.872		5.7577	5.7778	7.1934		8.0755	6.1601	7.8395
6.4638	9.2957	7.4063		7.5272	6.3874	6.0098		5.7715	7.3686	7.7451
7.5759	6.1425	9.4091		7.6686	6.8817	7.4307		5.7902	7.6012	7.4533
6.9318	5.9445	5.9423		7.9223	5.9473	6.5978		8.5833	7.9241	6.3037
6.338	6.8242	7.0464		7.8142	7.0268	5.7972		8.4186	7.3575	6.8754
6.7708	7.0499	7.482		7.2333	7.2056	5.4193		7.0439	8.2542	7.2904
9.4094	7.5537	8.3272		7.2154	6.2044	8.1724		7.0282	7.2031	6.7504
6.871	7.592	4.4635		7.9271	5.6411	5.9388		7.3134	6.8727	5.6782
6.0897	6.3997	9.9081		6.4814	8.4149	7.6352		6.1433	6.9028	5.5464
8.7707	9.5111	7.7618		5.0373	6.335	7.5272		9.1188	7.2661	6.8104
5.3989	4.9502	8.8046		9.9074	7.0288	6.1618		7.9262	7.2428	7.5646
6.886	7.5609	5.6585		6.6584	6.1201	5.4773		4.9521	6.5372	4.7002
6.1897	7.6421	6.02		7.0745	6.5986	6.6844		6.9341	5.6661	6.7444
8.2069	6.8982	7.8447		8.105	6.4741	6.2123		7.621	7.1356	6.9328
6.5364	5.7208	6.8723		8.6451	5.2782	8.5211		7.2655	7.0634	5.9388
7.92	7.6895	7.6995		5.6181	6.8634	4.9441		5.4502	8.1092	6.705
7.5939	5.7884	8.7472		7.1303	7.1993	5.0947		7.7811	6.697	7.4263
7.0439	8.9165	7.094		6.7872	6.767	6.2029		5.1494	6.166	4.2938
7.9219	8.0939	7.2059		8.3347	6.4977	6.2545		7.4832	7.9226	5.941
7.2273	7.4965	6.384		8.4626	6.9311	5.2629		4.9502	5.8298	7.1578
4.9528	7.542	5.7625		7.9245	6.8696	6.7015		11.454	8.424	5.4126
7.075	7.5551	6.3418		7.2563	3.4636	5.6346		8.5521	5.0192	5.2031
5.5423	7.3441	7.9272		7.1717	5.7225	4.2899		7.5765	8.2204	6.4786
6.3819	6.3395	7.8468		7.091	7.3585	7.6739		8.4516	6.1307	6.6639
5.2803	5.5434	6.6045		6.2335	6.1767	7.4282		8.0291	7.1318	7.5591
5.7241	7.6734	9.2398		8.1798	5.1441	8.3653		7.6431	6.5995	4.5753
6.7366	6.7357	7.9231		7.5553	7.1529	5.3351		8.8235	6.1206	6.1073
4.9521	6.6802	6.8251		7.0894	7.1554	6.2989		7.6601	7.9263	4.7186
7.0241	7.9255	6.7044		6.1229	6.7326	6.3425		7.4569	7.2635	6.2733
8.6648	7.1659	7.2669		8.3482	6.9947	5.6787		6.469	6.0369	5.9479
6.1749	6.1878	7.1311		7.1763	7.479	6.3003		6.1372	7.725	6.8285
6.8108	6.3798	6.747		8.1067	6.6868	7.9869		7.9272	7.3102	4.3832
7.1326	8.2282	7.3242		9.4463	6.0276	6.9798		8.3206	7.1792	7.1754
6.8251	6.6036	6.7301		7.7901	5.7187	6.7724		8.4221	5.8468	6.9286
7.1311	8.5264	7.043		4.4636	6.6529	6.1605		8.0816	6.4766	7.6628
8.4139	7.466	7.926		7.1934	7.4666	6.1219		4.754	7.6782	5.9421
7.5958	7.9225	8.0767		7.5409	6.5839	5.8387		8.0379	5.9356	4.2474
6.8629	8.921	5.2311		6.1899	5.7299	7.0747		7.5295	8.1335	6.7027
6.3997	6.4444	7.6568		8.2312	7.2093	6.0661		8.9119	8.8248	7.3235
6.1105	8.8297	7.5503		8.7173	6.6229	4.456		10.239	8.9214	6.358
6.6031	6.6752	6.5767		7.3059	6.6034	7.4836		8.5875	6.2727	7.5936
7.5532	6.4362	8.6677		8.2348	6.3248	5.099		7.9204	5.821	6.9316
7.2649	6.933	6.6029		6.4348	8.2124	7.8355		6.7003	7.6181	5.2778
6.5754	6.9324	8.8038		8.8108	5.5948	7.7896		7.5646	6.6541	5.9963
7.7046	8.4496	7.4815		9.0748	5.5543	7.5008		8.8818	6.87	6.7796
6.4373	8.3112	5.4677		8.0679	6.8023	7.0157		7.2024	8.4208	6.6934
6.8675	8.5862	6.683		7.0965	6.5154	5.2598		6.798	6.9355	6.471
8.5833	7.5272	8.9178		7.1456	5.3917	5.3219		8.6715	8.0211	7.0968
5.7174	4.7571	8.6705		7.9262	6.8577	10.351		6.3114	7.0965	6.1713
5.7577	8.9132	6.2223		8.2523	5.1502	6.2696		8.1164	6.9086	7.2034
6.9612	6.8553	6.5387		7.3849	7.0023	7.4689		6.6639	7.526	6.2084
7.3564	7.7004	7.2072		7.3054	6.7009	5.7124		7.2273	6.9199	7.0959
7.1839	6.1042	7.1703		6.5526	6.3352	7.7238		7.9259	6.8388	5.9426
7.4648	8.227	6.5364		7.879	7.2657	5.9401		7.1849	6.8789	4.6201
8.3224	8.6899	7.5945		6.4811	6.6229	7.7932		8.1295	7.5923	6.5489
6.1023	8.2529	7.1613		6.4828	7.566	7.3746		7.3133	5.7225	7.0422
5.5415	9.364	5.2848		7.5595	6.9323	5.7208		7.4841	6.2212	6.7068
7.0604	6.6632	7.0185		6.9387	7.0085	8.1482		8.0215	5.7873	8.2863
6.1593	9.7537	7.924		9.1173	6.9333	6.2752		8.4959	4.6233	7.2593
6.4365	4.3943	6.6035		8.6349	5.6226	9.7414		6.4736	6.8038	6.0741
6.2234	6.6029	7.2631		9.006	6.4069	8.2258		7.2367	7.091	8.3628
5.7486	6.6003	8.4926		6.7317	5.115	6.468		7.8136	6.8594	4.5852
6.4905	6.8464	6.2476		7.6558	5.5464	6.5026		7.4452	7.4587	7.4987
6.5707	7.9201	7.1986		6.9738	5.6375	7.5851		7.5295	8.2048	7.1763
6.069	6.6508	6.9349		5.2861	6.9374	7.7165		6.6432	6.711	6.1731
7.6175	5.5411	7.7242		10.128	6.7578	6.5101		7.728	7.7784	6.7334
7.2639	9.5458	6.932		7.4992	7.5671	5.5525		6.4845	6.4794	7.4654
6.4759	8.6838	5.6131		6.1156	7.0579	7.5964		5.6131	8.5837	5.9942
5.6596	7.2314	6.8293		8.2741	6.0778	7.6018		5.938	8.208	6.0456
6.7893	7.9225	6.7379		7.0439	6.2885	6.6636		7.0303	8.8046	7.3242
7.1537	7.1607	6.5506		5.4023	7.5371	7.1136		8.774	7.1093	6.3933
7.0977	7.743	5.4464		6.5349	5.9402	5.092		8.2832	7.7886	6.7038
5.608	5.811	7.1333		7.7125	6.0553	5.3483		4.4019	7.4678	8.3814
5.7225	7.3288	7.4748		7.7884	6.3731	5.7962		7.7214	6.8099	5.3761
7.7012	7.0439	6.5599		5.8468	6.3402	4.2022		7.5311	6.3736	5.3464
7.7896	5.1772	7.2318		6.7926	6.0775	7.0227		4.9572	6.0955	7.1586
8.0663	6.7958	8.661		7.1341	7.7402	6.0436		7.264	8.149	7.2644
6.4354	7.9253	7.3007		7.8017	7.4841	9.026		7.743	6.3372	8.2538
7.2038	7.6919	5.6978		5.7867	7.5126	5.0904		7.9293	8.0767	6.6664
6.8429	5.9453	6.5036		7.182	6.9277	5.7734		6.3395	8.4937	6.2918
5.9435	7.924	9.3389		7.3835	4.3561	5.694		8.2091	8.6658	5.5525
7.328	4.4598	7.9215		7.5365	6.5792	7.2619		6.767	6.9865	7.3401
6.6874	9.1591	6.4642		8.0287	7.2933	5.8764		7.1316	5.9388	6.9368
8.7696	7.1326	6.8436		7.0291	7.0952	7.0866		8.0907	7.2995	8.3931
8.3226	8.0287	6.9311		7.4689	6.3387	6.5319		8.4177	7.1311	7.1997
8.5165	7.2619	8.1614		7.4313	6.7638	8.1797		5.4464	6.5637	7.128
7.1997	7.6715	6.7514		6.0827	5.1075	7.5931		5.9445	6.437	5.7604
7.9278	8.8038	6.4256		7.7536	6.7514	6.1654		5.7849	4.9457	7.0701
6.9349	6.9358	5.6973		7.2361	4.7449	6.4773		8.0913	6.9349	6.9581
7.1066	8.7772	7.5096		7.1688	6.0864	7.9241		7.2669	4.6157	7.5718
6.3017	9.9052	7.0958		6.9317	6.5407	6.9349		6.2223	5.7045	6.9297
6.9049	7.8815	7.7295		8.3153	5.7604	7.2161		7.7637	7.1333	4.8101
6.3985	6.9837	6.2683		8.8249	5.6861	5.6323		9.1233	8.1066	6.1395
6.7334	7.6295	6.2488		5.4969	6.4541	6.0811		7.2629	9.7088	5.5396
6.6022	6.9387	7.1773		7.7742	6.2255	5.7373		6.4109	6.0716	7.2288
6.7357	6.9338	8.6862		7.1031	8.2102	6.3197		6.4378	6.2255	7.9272
7.0556	6.5713	5.9397		7.5272	7.26	6.7033		8.774	6.6937	7.7646
7.3487	6.5101	6.1887		8.2574	6.9295	5.1907		7.3081	7.0556	7.212
5.6105	8.0738	6.7214		8.367	6.7654	6.2706		5.6168	7.7772	7.1305
7.022	6.7483	6.321		6.2034	6.5047	6.5687		6.9349	5.9463	7.4642
7.9268	6.5387	6.717		7.5265	5.2396	8.1315		6.6003	7.0133	5.8294
7.5612	7.433	6.9908		7.2631	7.2619	6.1576		6.9899	5.6907	6.2968
8.187	7.1996	6.7572		7.9234	6.483	6.4149		8.8383	7.0098	6.7304
7.6128	5.9427	8.1073		7.4569	7.3542	5.9443		7.9266	7.1425	7.2669
7.6782	6.3365	6.4715		7.1436	6.0953	4.6245		6.174	7.3742	4.8771
6.1996	7.099	4.8762		6.6764	6.0564	7.2669		7.0413	5.8185	9.6455
8.4916	8.0749	8.156		7.4292	6.1387	6.7663		5.0958	7.4291	6.5357
7.4841	7.9286	6.6816		7.3227	5.9414	4.9513		8.1045	6.9301	6.6294
6.6012	7.0529	8.6338		8.6339	6.0148	5.1479		8.0825	5.5242	5.9405
8.2517	6.231	7.1946		9.1142	6.9543	5.4745		8.9127	4.9021	7.2227
8.1677	7.3629	7.1351		7.5047	5.9413	5.9435		7.6725	5.9451	6.634
7.1849	6.1418	10.24		5.9433	7.5567	7.6568		6.0456	8.7856	6.9337
7.9165	7.1782	7.0761		8.187	5.3476	6.7685		6.8574	6.7756	6.9982
6.5372	7.1296	6.3614		6.2872	6.1213	5.7884		7.5907	6.9146	7.3591
7.9268	6.3418	7.26		6.219	4.9535	4.0396		8.5632	7.2059	7.4291
7.4092	6.629	6.6023		6.8807	4.951	5.3766		7.7071	4.2893	6.7218
7.7046	5.9428	5.8237		6.1903	6.5349	4.9852		7.4332	5.5948	7.3557
8.1686	8.4234	4.951		7.0757	6.148	7.085		6.8234	6.8793	7.0996
8.3536	5.9464	8.2951		7.9262	4.6779	5.6964		6.1206	7.1311	4.2126
6.9361	8.1961	7.0761		7.9276	6.7157	4.3586		6.2662	6.6037	6.4324
5.5178	10.364	8.1073		5.2164	7.025	6.2721		8.3471	7.9223	6.9311
6.4842	5.9388	7.2652		6.558	4.6224	7.3145		6.6755	6.3997	8.5888
6.3334	8.0778	7.2612		5.2798	8.1299	6.5506		6.1209	6.4093	6.2277
7.3065	7.5971	5.9426		7.6426	7.5911	6.6538		3.6662	7.9262	6.1086
5.9413	7.6753	7.3835		8.3877	7.3122	6.7915		7.7287	7.4311	6.933
7.0206	7.0092	7.2644		6.7062	7.0544	7.0804		7.7318	7.7004	5.9476
7.325	6.7915	8.3471		6.4049	6.8385	7.261		6.7695	7.2602	8.774
6.3433	8.3226	7.2609		5.4814	5.5415	5.487		6.7372	6.1835	7.9196
7.4294	6.8583	6.0741		7.9177	7.129	7.4168		4.748	6.5518	6.7353
7.6598	6.8267	6.853		5.3586	6.7712	6.9349		7.9206	7.2385	6.9349
7.3596	6.1425	6.5764		6.5448	7.921	5.3434		7.4386	6.4008	6.9349
6.5372	5.148	7.6195		6.1784	5.0766	5.9371		6.1342	7.3738	6.933
7.9234	7.3116	6.869		8.0679	6.1618	7.2352		7.5036	4.7209	5.634
9.9035	7.4329	7.6426		7.7447	6.379	4.7518		7.5326	6.801	6.3017
7.7358	7.9249	7.4541		7.5924	6.3522	5.9476		7.6753	6.6868	7.1541
7.4254	7.7599	7.7063		7.3835	5.7913	6.1217		6.5775	6.879	8.6349
8.0324	6.5112	6.7877		9.4106	5.5156	7.2684		6.1643	5.6736	7.0405
6.166	6.5978	6.6632		7.9211	6.2252	7.6404		6.9298	7.4301	6.7487
6.4169	7.2627	7.6109		6.5425	6.0652	7.5513		7.182	7.4619	6.0844
7.9217	7.6399	6.1192		7.0098	7.1796	6.8695		7.3618	7.0206	5.6137
7.4263	6.7926	7.2849		6.5902	6.278	6.3832		7.1292	5.6916	6.602
9.1119	7.5926	7.9269		8.4894	5.4036	5.5525		8.0863	8.6696	6.5512
6.6214	8.285	7.5556		7.0943	6.2714	7.2983		5.7975	5.7997	7.0958
7.6768	8.2759	5.115		6.6583	5.809	7.1356		6.3806	6.6999	6.363
7.7555	7.6791	6.522		9.9101	5.2865	6.3123		6.4406	6.697	7.3254
7.5257	5.2867	7.1322		6.7352	7.4678	9.9157		8.6629	8.4612	4.9509
5.9398	6.6035	6.6835		8.3219	6.5461	6.9646		6.9304	7.4813	6.0486
6.5107	7.1321	8.4215		7.7189	5.2005	6.1901		6.1887	7.0663	7.9165
8.1682	8.2633	10.241		6.9326	6.3268	7.2288		4.6258	7.0481	6.7727
7.8058	6.5991	6.6584		8.4888	5.7743	6.4359		7.4239	7.2563	6.3906
7.924	8.4606	6.7893		6.0395	7.4254	6.3798		7.4478	6.3896	6.7038
6.3635	7.4298	5.5681		7.506	5.7923	7.5242		7.0447	8.6681	7.6388
8.0204	6.5342	6.434		8.9167	6.9993	7.094		7.1936	7.2625	7.4281
6.3635	8.7696	7.6895		9.1667	6.1682	6.3806		7.6449	6.8503	5.9418
7.6593	7.9247	5.3293		6.7545	5.9394	6.8497		4.6532	7.9234	6.8495
8.586	8.0479	7.3911		5.2861	5.4615	5.468		8.4661	7.9223	7.826
5.5423	7.0566	7.4471		5.7756	5.9417	6.9341		6.4591	7.2669	6.9355
8.6867	7.8234	6.9733		6.2429	6.8225	6.0955		7.9272	7.7612	7.4254
6.6859	8.7504	6.6925		6.9292	5.6802	5.6086		8.4048	6.2236	7.0984
6.5618	7.9256	6.705		6.4368	5.3316	6.5965		6.683	4.4509	6.6003
7.7287	9.4062	8.1031		7.4841	5.6681	6.5085		5.4473	5.9418	5.2789
9.0553	8.2836	6.9983		6.3322	6.2	5.9394		6.5364	6.6632	6.5074
4.951	5.818	6.6419		5.5494	6.1873	9.7111		6.3962	6.2234	6.6051
6.2453	7.9285	8.8276		6.0537	5.9772	7.1652		10.074	6.1395	6.3395
7.099	6.2255	5.7241		7.5009	5.8343	6.056		5.7618	7.1777	6.6557
7.9256	6.6028	8.3602		5.3392	6.4375	8.6696		7.4106	6.6062	7.4816
6.434	8.0663	7.3937		6.2024	6.1418	6.4713		5.0141	7.0723	7.2556
6.5085	6.1212	5.6399		5.4952	6.539	7.931		8.7453	6.7915	7.466
7.3364	7.9267	7.6404		7.2614	5.3293	9.3682		6.6639	6.1251	7.9239
7.5197	7.682	7.5295		6.5506	7.029	8.4915		6.9356	7.7754	7.0115
6.8805	7.3629	7.919		6.0476	6.5565	8.586		7.5936	8.7941	7.1811
5.5479	9.1165	7.431		5.789	6.5706	7.3618		6.6012	5.9369	4.4002
8.188	7.7606	6.6028		8.0646	5.2164	3.7587		6.6954	7.0662	7.9251
7.1825	6.7044	5.4464		2.4794	5.4412	6.2899		8.2428	6.5664	6.9833
6.174	9.16	7.3982		6.6016	7.673	5.6935		5.551	5.1175	6.9314
5.9476	7.4314	7.4273		6.6639	5.9035	6.2695		8.0552	6.4342	6.4368
7.9272	7.5933	8.0567		5.3701	5.8315	6.2488		7.4348	7.9228	7.6148
6.4381	8.0567	8.1448		7.2631	6.6945	5.6782		7.4744	7.3288	8.0267
6.3651	7.6864	7.2907		5.9397	6.3752	6.1784		5.1945	5.694	6.0757
6.4905	6.0633	7.7451		6.4187	6.7632	5.6358		6.0796	7.4462	6.9265
7.1636	8.258	8.1158		6.6952	6.1123	5.2261		6.9577	8.2088	6.5357
6.1897	7.7742	6.122		7.9185	6.1786	7.5538		6.6062	6.8559	7.4778
6.626	7.1839	6.267		7.0965	6.0224	7.3093		9.9035	7.9153	7.3273
7.1792	9.467	5.8359		7.3303	5.6369	7.1731		7.7531	7.8093	7.728
7.1537	6.5123	7.1318		5.4489	5.0373	6.5473		6.8559	7.1255	6.7311
7.0376	7.5723	7.9248		7.1296	6.4154	5.7199		8.8055	6.6043	7.2017
5.231	7.432	6.5091		7.7457	5.4458	6.9337		7.1801	6.4397	6.4787
8.1639	7.7137	7.2602		7.3181	6.4084	8.9158		4.9531	6.8381	5.3927
6.833	6.3742	7.6782		7.6034	6.7904	6.3673		7.6753	7.9222	7.817
6.6298	7.3768	6.887		6.2138	5.7225	5.2116		7.4516	8.7188	6.6239
7.1303	6.0832	7.0537		6.9278	6.1925	6.6022		7.7754	9.0575	7.0086
9.5096	7.3808	8.6658		8.2311	6.0568	5.507		7.3618	7.0777	7.7673
7.7708	6.1906	7.6377		5.6935	5.1731	5.0942		7.2955	7.4745	7.0055
5.9494	7.6782	6.9334		4.9477	6.7906	6.1689		4.6182	7.2602	6.174
6.5391	8.3695	7.1524		6.7479	6.0652	7.1613		6.5357	6.1622	6.9339
5.7342	6.9311	8.4905		7.4282	6.1517	7.2357		5.4445	6.8423	6.9368
7.6979	6.9311	8.208		7.0213	5.8171	6.792		6.2499	5.1936	5.9405
6.8817	8.9148	8.0479		6.8416	6.3728	7.0414		7.0783	6.5651	6.3519
6.6073	7.0397	7.5598		7.2234	5.3449	6.6013		7.7257	6.8583	5.9448
5.7403	6.3985	6.9973		4.8396	6.3334	6.8548		5.5745	4.7855	6.7877
4.9446	7.0804	7.2661		7.7121	5.8351	6.7472		6.9973	7.525	5.8247
7.7177	8.1423	7.3915		6.4349	5.9436	7.0955		8.3594	7.7702	6.4575
5.7615	8.9794	7.0783		4.456	6.0609	5.7919		7.2987	7.9249	6.2024
8.5281	7.4677	6.87		6.9794	5.9846	6.5101		6.8263	6.6294	7.7873
6.641	7.7994	6.6849		4.6131	6.903	6.3659		7.4582	7.5901	6.8208
7.3276	7.7478	7.9267		7.6169	5.9417	6.2702		8.1724	6.9972	8.9208
7.0883	10.06	6.2869		8.5803	6.4378	5.7884		5.9426	6.6375	8.0489
7.3046	7.2654	7.3157		6.4333	5.3367	6.3606		4.7571	7.8485	7.7234
8.2075	6.2689	8.3678		9.9106	8.1715	6.5687		5.4502	9.6108	6.3823
6.9313	5.0251	6.7402		7.6453	5.7867	7.6598		6.47	7.1903	5.447
7.8238	8.1196	7.199		6.6868	7.1035	6.829		8.1211	7.4258	8.1219
6.0775	7.3145	7.431		7.241	6.0914	6.1921		6.7215	6.7114	5.6099
7.9258	7.0814	5.9509		6.211	6.6023	6.7647		6.5594	7.4273	6.6019
6.8276	6.7555	8.5875		7.4613	6.1395	5.5921		7.4292	6.9975	5.5456
6.7118	5.6989	6.0914		6.4022	7.3254	6.0347		5.308	8.2561	7.3151
8.2252	8.2542	7.6758		7.1022	6.4835	6.5252		7.2606	8.2174	8.2059
6.2429	6.934	6.6071		7.3273	6.3997	6.5506		5.1955	7.9221	7.1754
7.5605	5.9474	8.4208		7.4654	5.9438	5.4432		5.9388	8.0663	8.3661
8.5843	7.6002	6.7387		5.4451	5.7772	6.3372		5.2835	7.5295	5.6086
6.7493	7.5265	9.0218		6.5523	5.9394	7.0924		5.4496	10.447	7.2184
7.9263	7.265	9.6235		6.5293	7.5808	6.2241		7.9234	5.7611	7.4304
6.379	7.4023	9.1822		5.3293	6.3154	7.217		6.3387	7.8417	7.9174
5.9453	8.1406	7.7227		5.8095	6.1489	7.5538		5.5995	6.9306	7.7827
7.7227	7.2162	5.942		7.008	5.4779	6.2435		6.2733	7.3575	7.1934
7.8253	10.235	7.4304		6.4787	6.8675	5.6736		6.2989	4.7012	6.3013
5.8298	7.9257	5.2886		7.1569	6.2201	6.3449		6.602	8.5294	6.4071
5.9375	6.8485	6.523		6.4848	5.9429	7.2869		6.0661	7.5485	7.3972
6.2746	7.4016	6.4835		6.7723	6.7341	6.8506		6.8436	7.5933	6.7958
6.8353	7.9285	6.7663		8.3503	6.5512	6.3132		7.6981	6.715	5.9399
6.209	9.1891	6.4378		6.7376	7.258	7.2083		8.1211	7.9264	7.0528
8.1335	5.9407	9.2434		6.3327	6.2303	6.9741		7.5732	6.8149	5.3361
6.4675	8.0512	8.0358		4.4019	6.03	7.2438		6.7425	5.7433	7.0074
7.2031	8.1448	6.8229		7.4254	5.0377	5.3495		7.0718	6.2746	5.7765
5.3728	6.4381	6.3684		4.4045	5.7567	6.9063		7.5273	6.5364	7.0909
6.6067	6.4416	6.932		6.8429	6.8056	5.8379		7.565	7.5926	7.7599
7.3577	6.7958	7.5612		7.1945	5.4825	6.3891		6.9869	8.1743	6.1976
8.1696	6.7663	6.6294		7.7855	7.2593	5.5464		8.4234	4.4512	7.2919
7.4807	8.8382	8.7707		5.9406	6.6044	6.538		7.3415	8.918	7.2933
7.728	7.0696	5.047		8.1465	5.331	6.8446		6.301	7.9251	7.3704
6.993	7.3917	6.6016		6.3403	7.0965	7.771		7.4336	7.7021	5.5479
7.3392	6.5434	5.3728		6.2561	6.5091	6.2064		9.66	5.943	6.93
7.5914	5.6579	6.5637		7.5931	6.6676	4.9515		7.9248	5.4426	7.0756
9.1165	7.0783	6.2044		7.9272	5.753	6.2188		8.1211	5.943	7.9185
7.3303	6.7367	6.6865		5.514	7.2426	6.6161		8.0924	7.5199	8.3219
5.375	6.7573	7.7471		5.1302	6.4751	6.9826		5.5464	8.9126	7.2265
5.5011	6.8099	9.4067		6.2919	6.3395	5.7441		7.9205	8.3438	7.9213
5.2782	5.9414	7.8264		8.1477	6.1395	6.6348		7.7212	10.894	6.0657
5.9433	7.7402	5.6596		6.8395	6.0218	7.4285		8.7554	7.479	6.9605
6.9297	6.2727	7.0363		7.3801	6.7573	6.8802		8.3785	6.1387	5.9402
6.7024	7.0451	9.2465		6.2969	7.4329	5.4059		2.9007	6.933	5.8624
6.9324	8.3412	6.6887		7.167	6.2612	5.3853		10.652	7.2631	7.9262
6.2505	8.5358	7.5626		6.5797	6.6401	6.5076		5.154	9.6278	6.9336
8.2836	7.6366	4.6283		6.5091	6.3667	7.9243		8.3933	8.0673	8.1705
5.2278	5.3456	6.1859		7.0927	7.4933	6.7281		7.7458	7.1595	4.8404
7.9194	6.6653	5.5241		7.0097	7.1226	7.5148		9.907	7.9223	6.9315
6.2079	7.0098	7.5695		6.4202	6.7347	7.8289		10.241	6.1699	7.1595
7.5285	6.3397	7.4824		6.3729	4.9932	6.6414		8.0781	7.0192	6.4905
9.0586	6.87	9.2415		6.5972	6.6037	5.822		8.6856	8.2132	7.4701
7.2963	6.6508	7.6725		6.2159	6.4205	4.5239		8.7772	6.0338	6.3393
7.2126	5.9448	7.6204		6.9328	5.6156	6.3392		6.5334	5.9374	6.1887
6.1916	6.2784	7.2955		5.4483	6.7804	6.993		8.7702	7.3298	7.5499
7.6051	7.2686	5.6434		8.3366	7.4992	7.1291		5.9426	7.4992	5.9383
6.0101	7.043	8.5824		8.0282	5.6877	6.351		6.6018	8.2808	6.3058
7.9204	7.1084	6.5993		8.4537	6.0399	6.3939		8.0668	5.7604	8.5858
7.4285	6.6945	7.8555		7.0799	6.239	5.9489		6.3403	7.6426	7.7702
7.925	6.2423	7.3709		7.3526	4.75	6.7872		6.2019	5.9375	7.6772
7.3397	6.5087	9.7859		6.2125	7.7395	6.8259		7.0777	7.2975	7.591
7.9251	7.3295	5.7191		7.528	7.1326	5.2741		7.7303	5.5786	6.9612
7.398	8.8498	6.6868		5.6088	9.026	6.4368		7.605	5.9455	7.0858
6.4814	7.4815	7.2682		6.8075	7.5227	7.4272		7.0685	6.1247	6.4363
8.2774	5.5834	6.0766		8.8565	5.9426	6.845		6.5599	6.2288	6.0169
6.1403	9.2431	4.622		7.2459	5.0958	5.5494		7.41	7.5265	7.5318
7.5769	8.2334	7.4832		7.4299	6.7427	7.0291		6.5996	5.9377	6.9339
7.2669	6.7915	8.3196		7.2895	6.5571	6.2737		6.7546	6.384	8.1219
8.4894	6.4975	6.5618		7.7238	5.4745	4.4193		5.9361	9.1785	5.4126
7.4923	5.9445	7.7037		5.32	5.6258	5.3849		5.7756	7.6041	7.0474
7.6187	8.5029	7.2644		6.0609	6.6625	6.9962		7.6581	6.792	6.9898
8.4674	6.6492	6.3646		6.7893	6.158	6.8221		6.8094	7.3906	6.9315
6.7364	7.199	6.5112		7.3773	6.6897	7.3994		7.0535	6.1418	7.4054
6.2894	7.4292	7.9263		9.0277	6.5164	6.6049		6.8919	7.3457	7.3677
6.341	6.4394	6.9364		7.3427	4.4874	7.0584		7.8085	6.4006	5.9375
7.3957	7.7012	7.0311		7.7587	6.4793	7.6645		6.7311	5.3732	7.3385
7.1613	8.7805	4.1571		6.6022	6.4359	6.9317		4.9031	7.2669	6.1505
8.9126	6.4003	6.5085		9.0586	7.1277	6.6294		8.4756	7.5305	7.3987
6.9358	6.7068	7.1773		7.1043	6.7923	5.9421		8.4186	6.9343	5.9393
4.9472	8.4234	8.0231		7.1053	5.275	7.0115		8.6715	6.933	7.0723
7.0311	5.9408	7.7605		6.8203	5.935	6.4362		6.6016	7.572	7.2619
7.4648	8.1211	8.5843		7.2627	6.2903	5.3252		6.4215	6.9877	6.9361
7.5626	7.7235	6.3357		8.5862	5.8665	7.1311		7.0086	6.5342	5.8475
6.9377	7.9247	5.8315		5.6552	5.6574	7.1636		7.0958	6.5069	7.0991
7.0254	8.2491	5.9463		6.9314	6.141	8.4571		7.3569	6.6066	7.0739
6.6368	6.5364	9.0564		5.8375	6.4684	6.3757		6.6497	6.3027	8.9252
7.2602	6.5454	6.3395		7.0439	6.8252	7.6201		8.353	6.7356	5.8132
7.689	9.4176	7.7037		7.0115	7.0124	6.4787		6.8457	7.8401	7.2086
8.9151	9.9047	6.5101		6.0862	6.7321	7.1595		5.4483	5.9374	6.4849
8.1448	7.1349	6.8447		5.7625	7.9204	5.7797		7.3049	7.552	7.308
7.2146	6.9776	6.9336		4.6207	6.3228	7.0513		3.9655	6.0859	6.6849
5.9457	8.0738	7.2038		5.2332	8.0223	5.6607		7.2822	6.6639	5.5408
7.7593	7.9265	6.9394		5.7778	4.5233	5.6473		8.3287	6.9522	6.2482
7.725	8.5856	6.3848		7.2324	7.3591	7.4258		6.8583	7.2895	4.5067
6.6608	6.5978	8.0761		7.5268	7.0063	6.9311		6.3377	8.4959	8.2535
7.2135	4.6162	7.641		7.5945	6.6736	5.2787		8.4086	7.6338	5.9408
7.3311	6.9993	7.0241		7.218	6.683	6.2989		8.6777	10.083	6.8902
6.7346	5.9509	6.6811		6.1272	5.7505	6.1294		9.1188	6.2453	7.3906
7.0248	7.2669	6.647		6.0811	6.3819	7.6741		6.3403	6.1505	7.8296
7.5723	7.6538	5.3793		6.9327	6.1859	6.2754		8.0598	6.5207	7.3042
6.9292	8.1762	7.1571		5.7859	6.4787	10.088		6.5862	6.9286	6.7657
5.4969	8.5837	8.803		5.2031	6.2234	6.3196		6.4756	8.3536	7.693
7.0517	7.6786	7.0783		5.9453	5.9426	5.4273		7.6235	6.7604	8.6328
6.1584	6.9298	7.0057		6.1929	8.484	7.5926		7.9226	5.3517	7.1286
9.4072	8.0446	5.6542		7.1508	4.9987	6.3635		7.4564	5.6618	6.3509
7.9234	8.1762	6.8423		7.3275	6.1635	6.4809		8.7908	8.1343	4.7151
6.2464	7.9276	9.026		9.2472	7.0745	6.2989		7.9268	6.6877	7.9263
5.6099	7.7012	6.1944		7.4254	5.5907	5.877		7.008	6.5134	6.6338
6.7776	5.4464	6.9368		6.3956	6.2447	7.7593		7.7625	7.2209	5.803
6.1418	6.4849	7.9263		7.5612	4.7571	6.0535		5.7148	7.9215	8.0761
6.6692	7.0422	7.4292		7.9176	5.3723	7.2619		5.9399	5.2873	8.1052
5.2798	6.5727	7.2619		7.152	6.6012	7.9251		8.7135	4.9493	8.1762
7.523	7.1942	6.2683		7.078	6.6868	5.8369		7.3607	9.7763	7.5285
7.3046	8.2069	9.0412		6.9349	6.3806	5.712		6.2266	7.0728	7.743
7.0756	8.2238	7.8285		7.2152	6.7334	7.1904		6.4731	7.8127	5.6592
8.6479	6.2948	7.261		6.7915	6.4136	6.4039		7.5945	4.5353	6.5961
8.1389	7.9192	6.6783		7.171	6.8862	6.5748		6.7861	7.702	7.9234
10.186	7.525	7.7444		8.9195	6.5379	6.778		5.7373	9.631	6.6252
5.5454	8.5892	7.3575		6.5334	5.4458	7.7265		5.6476	7.3591	6.7514
9.907	6.9841	6.6022		5.5408	6.2367	7.1566		7.9246	7.9234	6.7904
6.4873	6.5995	6.364		8.1166	7.479	6.338		5.2267	6.2733	7.0761
7.69	9.2465	8.181		7.7416	7.1356	5.6286		8.7996	5.9502	8.2113
5.6124	7.6619	8.9186		7.1618	6.778	5.9431		5.9445	7.0185	7.0996
6.7357	7.6127	7.528		7.1227	4.8362	7.7437		9.2446	8.0291	7.0692
8.4177	7.8174	6.5077		6.1916	4.6873	6.6481		7.3537	7.0115	5.9438
7.5779	9.907	7.9219		6.5828	6.7558	4.8876		6.7586	6.4811	7.0217
6.3197	7.4591	7.9256		6.602	6.6431	6.9988		7.6392	7.5321	5.5178
8.4926	5.6897	7.5235		4.8517	5.4918	7.0745		8.5845	6.9292	6.708
5.6945	6.9349	7.6303		7.3647	5.3491	6.8672		8.3808	5.2198	7.2245
7.3174	6.1418	5.6118		7.4678	6.0622	6.3186		7.5245	8.5858	4.4933
6.3933	5.6579	6.7326		7.9283	6.714	6.5794		6.247	8.2102	6.9334
7.8018	6.9895	10.192		7.932	6.7321	7.2318		6.166	7.5025	5.9412
7.3962	7.6335	8.1481		7.0647	5.1059	5.5793		6.4387	7.9209	6.9282
9.078	8.712	6.3349		5.3108	6.2914	7.3288		7.7828	8.8235	6.9316
7.1695	6.2897	7.128		7.0958	7.1053	4.8079		6.7372	6.3038	6.4044
7.9265	8.7294	8.1743		7.3145	5.5654	6.5618		9.0629	4.8793	6.9341
5.7426	8.2264	9.0285		6.9321	6.7144	6.2752		8.9145	9.91	7.8231
8.1196	7.4304	8.0932		8.0009	7.3174	6.3781		7.3333	8.3158	5.1955
6.2935	6.2255	8.7794		5.9443	6.9332	7.5927		8.4755	5.9451	7.5908
6.2784	7.769	8.4184		5.0906	6.5364	5.7738		7.5958	4.6224	5.7832
6.2529	8.4577	7.9253		6.8349	6.4878	6.9908		6.0372	10.072	7.471
7.2619	7.1306	7.9211		5.759	6.5085	5.6962		7.9268	6.3794	5.8379
6.6806	6.0666	7.4582		8.1025	6.3702	6.8114		9.3682	7.5945	7.1058
5.6935	7.108	5.9489		8.4208	7.089	6.3384		5.3293	7.924	6.1897
6.7926	5.5449	7.5956		7.525	6.9336	5.9397		9.0608	5.9371	8.6667
7.0745	7.8198	7.2373		6.3773	6.5422	6.3979		6.9325	6.8429	7.1797
7.926	7.6763	6.2511		5.9388	6.8793	7.0575		3.9569	7.0747	6.7372
7.9245	6.9308	8.508		11.094	7.1321	9.41		5.6168	6.846	8.3234
8.3503	5.204	7.3442		6.9349	8.0662	7.3862		7.1009	7.6117	7.531
7.5265	6.2721	7.9259		7.5457	6.2608	5.7075		4.6106	4.2887	6.5594
9.4091	6.2239	7.2052		7.9189	7.8346	6.766		7.6886	6.76	6.5637
6.4391	7.5311	6.646		6.4127	5.7183	6.6923		9.249	4.8429	8.0465
4.754	6.2044	7.7291		6.0843	5.9474	6.0832		9.2478	8.5196	8.4177
8.2116	7.6475	7.923		6.6849	7.1969	6.5639		8.73	6.1887	5.5669
7.6995	8.803	7.5754		6.7918	6.9863	6.8559		8.0275	5.6607	7.527
6.4695	6.5037	7.9325		7.0439	5.9422	6.7214		7.0464	5.9425	6.3573
8.9136	7.7984	6.5627		7.5276	6.3118	6.2975		5.9476	5.9372	8.3768
7.4254	6.8588	8.912		5.7628	6.5341	4.6232		7.2947	5.9381	9.1891
7.9206	6.5609	6.6915		5.9408	6.644	8.8242		6.5557	8.3188	4.5556
6.8629	6.9349	8.5594		5.0947	6.9307	6.3012		6.1387	7.0168	7.0381
6.1925	6.9349	8.0684		8.1706	6.8624	6.2733		6.4444	5.8251	6.0816
7.0732	5.9434	6.2606		6.135	7.1058	5.6558		8.8276	7.2024	5.5011
7.2052	8.7707	7.2624		7.5537	6.395	6.2079		8.2053	8.5284	6.5529
7.3821	5.942	5.9416		5.5206	6.4371	6.2101		6.2266	6.5563	5.5502
6.5091	7.0261	6.6612		5.9367	5.5759	5.6114		10.565	6.6162	6.9336
8.3628	8.1059	7.7561		7.3575	6.1067	5.9416		7.7173	7.4244	6.8166
8.5335	4.718	7.0761		6.5523	5.7431	6.0883		6.5229	6.6887	5.5814
7.0772	6.6849	6.48		7.1122	7.7736	6.9546		6.1944	6.3979	6.4842
5.9464	5.7577	5.4784		5.6742	6.4562	7.1285		8.1994	9.9087	6.7003
6.7395	7.1057	7.3199		6.9387	6.6012	7.5282		7.6475	6.8507	7.2999
7.1303	8.0532	7.9225		6.602	7.2599	8.3678		6.4695	5.9417	6.6023
5.2804	8.1734	6.6632		7.5977	5.1854	7.0098		5.4825	7.9236	7.1294
6.7156	9.1884	6.6022		7.7242	5.3345	7.4277		8.253	7.7437	6.2255
7.075	7.261	7.1801		6.7537	6.3463	7.1093		7.928	7.9269	6.2714
6.9368	6.6811	9.2503		7.6705	5.6762	5.7195		7.3842	6.4575	7.3046
6.5091	8.5875	6.666		6.7942	6.601	6.5673		7.0984	6.2447	6.9334
6.5991	8.4186	7.1827		7.426	6.4178	4.6176		7.1143	7.1089	8.149
7.4943	5.9369	6.7334		6.7839	8.1211	7.0739		7.3564	7.2179	6.9818
7.4799	6.8061	8.7772		6.8714	7.1624	9.9057		6.099	6.7676	7.6725
5.9397	7.0227	7.7257		7.201	7.9217	5.7737		6.6557	7.0443	6.6012
7.0192	7.2661	8.6328		8.2048	5.4998	6.2708		6.47	6.2716	7.099
6.5123	6.9368	7.3607		5.9399	6.8395	6.471		6.6054	7.531	4.6157
6.2029	5.9454	5.7959		6.9311	7.2644	5.4445		6.8141	6.7062	6.6694
6.825	6.933	7.708		6.4113	6.6916	7.1574		7.9206	7.0488	8.8359
8.6639	7.4976	7.5907		6.1618	8.1045	6.7651		6.8208	6.7861	8.6301
7.0326	7.4282	7.9229		5.8085	6.5826	7.804		5.6935	7.7561	6.6677
7.3122	6.9387	5.2831		7.4782	6.2869	7.3564		6.4835	6.7682	6.7969
5.5827	6.2266	6.402		7.0388	7.2644	6.1067		6.8813	7.3593	7.2582
6.8173	7.0734	7.6623		7.0732	7.3292	6.0414		8.6479	7.4019	6.7038
7.0234	7.9234	10.474		6.7364	6.1745	7.195		7.1273	7.5265	8.1762
5.447	7.1356	6.7217		7.7272	5.3052	6.616		7.9196	6.7021	7.9187
7.4093	7.4849	8.1128		7.0069	6.6364	6.2721		7.4122	10.571	6.9344
6.1736	6.9362	7.2225		6.9317	6.2104	6.9285		6.777	8.2498	6.5477
7.5273	7.0547	6.5512		6.5425	5.6751	7.1754		8.9126	6.1388	7.5719
5.7395	6.8225	7.4063		7.2625	5.9419	9.1629		5.2798	6.7395	6.1044
5.6329	6.7904	6.933		6.7003	6.379	7.4235		4.3594	7.7881	5.375
7.9234	8.5188	5.9415		6.4601	6.3387	6.4368		8.4186	8.6431	8.8013
6.5323	7.7779	7.112		4.5331	6.9698	5.4789		7.9821	6.4368	7.6899
8.1219	7.6877	7.3564		9.5486	6.8234	5.6628		10.235	5.9403	8.3594
6.7395	8.558	6.6821		8.2955	6.3804	6.1343		6.738	5.1993	6.5162
7.5028	6.4378	7.2866		7.3908	5.1162	6.4382		6.9298	6.1199	6.8657
6.8071	7.0192	7.1273		8.8276	6.4585	8.0976		5.6607	6.6712	3.9636
6.9301	7.4291	6.5523		5.9366	5.8395	5.9436		8.2826	6.379	7.4976
7.3258	6.1883	7.5008		7.3254	7.4907	6.512		7.057	6.9305	6.5055
7.125	7.1601	6.9327		7.0086	5.7981	5.9448		5.9413	5.5834	7.0057
7.2657	7.4317	6.9318		7.0166	5.2549	7.525		6.7676	5.797	5.3712
7.2351	7.7037	5.4085		7.7396	6.2525	6.6314		7.9206	6.9668	5.6639
7.6288	7.4292	7.989		7.3257	6.1384	6.1999		7.9288	6.5995	6.684
9.0564	5.4977	7.2602		5.6762	6.3362	6.2174		6.5998	6.9667	4.5266
7.4683	7.6377	7.2168		6.0304	7.0008	5.7242		7.4285	6.7752	7.3932
8.1452	7.5288	7.5246		7.1797	5.0998	6.5606		6.5123	5.7992	6.5342
7.8153	7.3849	7.9191		6.5775	6.1758	6.4807		7.2695	6.7168	6.6716
7.5273	7.5295	7.7079		6.7723	6.1397	8.8072		8.4168	7.5443	8.6423
6.0671	8.5844	6.6041		6.1035	5.3839	7.5584		8.0456	7.5964	8.367
6.9922	6.8457	6.6739		6.3997	7.4012	7.1349		9.0067	7.7416	7.2113
6.7357	6.4362	7.4249		7.6782	6.7756	6.1403		7.7631	6.4138	7.8106
7.922	6.6432	6.3413		6.0897	6.8935	6.3684		7.7267	5.2198	5.6607
4.4607	8.4592	6.9349		7.4292	6.8629	7.022		10.966	6.5506	5.9483
6.82	7.4273	9.021		7.2603	6.2459	7.2619		7.3303	8.1299	5.1993
8.1414	8.4177	7.6735		7.0772	6.2815	5.9332		6.0943	6.9357	5.7403
6.7714	7.0277	6.3823		5.0904	5.9392	6.3679		6.5243	6.3551	6.6868
5.947	7.7662	6.6029		6.9729	7.1543	7.4613		7.0993	6.3941	7.2238
7.0261	7.9222	8.9728		7.155	5.3602	7.4713		7.5926	6.9061	7.2602
7.328	7.0723	8.6753		6.1355	5.6911	5.4432		8.4221	6.8388	7.7004
7.1273	8.352	8.4647		8.2536	6.3853	5.4467		5.4426	9.0575	5.0626
8.5165	5.6393	7.5964		6.5387	6.9301	7.426		6.7311	6.6945	7.5622
8.9136	8.6902	6.0476		6.2733	6.8311	6.7623		6.9311	6.419	9.0285
7.9243	7.0033	6.2989		9.4847	6.4364	6.2266		6.9801	7.0174	8.1188
6.0293	7.5363	7.6181		7.8013	4.9793	6.7663		6.7276	5.7018	7.4578
7.6163	7.263	8.0663		6.4384	5.7576	5.4952		6.2708	6.7242	6.646
7.1864	6.3991	6.0949		6.5214	6.5357	7.0875		6.6074	7.2644	6.2917
6.5434	7.0422	8.4905		6.751	6.3962	6.5031		8.186	5.8171	7.3593
5.6207	7.9249	6.5961		8.1687	4.7962	7.1962		7.0416	7.2933	6.3684
7.1334	6.8423	7.7742		7.86	5.6806	6.2441		4.295	6.8842	7.754
8.7279	7.5971	8.6344		6.1878	6.8864	5.3882		6.845	6.8217	6.7926
6.7056	5.5834	8.2542		8.0208	7.2989	6.3695		8.1643	7.1058	4.6182
7.5295	7.5674	7.4002		6.8259	6.4362	3.9668		7.7855	7.0388	7.6421
7.9213	6.8094	7.4301		6.489	5.2233	6.4513		7.1318	7.4987	7.261
7.9234	6.7578	7.2619		7.641	4.6207	5.4713		6.3218	7.2059	7.4476
6.9805	8.3578	3.0788		6.9319	7.3356	6.7341		7.7508	6.9326	6.4922
7.183	7.9246	6.1925		7.9251	4.2098	5.7793		6.8758	7.0422	6.6581
7.2238	6.6066	6.9281		4.751	5.5532	5.7632		8.6068	6.8387	8.1748
7.808	7.3495	8.1448		6.9837	6.0416	6.3327		9.1195	7.7362	6.8464
8.2517	6.1916	6.8793		5.9494	6.9307	6.3815		6.6009	6.7372	7.2635
7.3303	5.9398	7.4722		7.9259	6.6569	6.5185		6.0324	7.6514	5.7216
6.9668	7.5272	7.0718		8.1032	4.3541	7.0959		7.9301	6.4766	4.0553
7.3273	8.2529	7.5927		5.5629	7.2026	7.0216		7.4291	5.0353	6.9798
5.944	7.4841	6.8293		6.5978	7.2621	5.6317		8.7729	7.6366	6.7342
6.4759	7.7471	7.8263		7.5727	6.8709	4.8843		7.9259	7.407	6.3651
5.9489	5.7759	7.5318		7.5265	7.3575	6.6304		6.8512	7.006	6.8064
4.8803	5.9364	7.7362		6.9327	5.569	7.0172		5.9464	7.9215	6.6406
6.4849	6.9343	6.1897		7.7822	6.6711	6.933		8.2819	9.6647	5.9431
6.792	7.6426	8.9915		5.3351	7.4853	7.5019		6.5512	7.5003	6.7319
6.1635	6.141	7.7384		6.2989	5.4691	7.3235		5.7597	7.0971	7.6715
7.1424	7.4092	6.4349		7.0418	6.845	6.9609		5.7925	9.1847	7.524
6.5364	7.4622	7.9274		7.1811	6.5863	6.7651		7.92	9.4091	5.3968
6.8659	7.311	7.3104		7.5532	6.7893	7.26		8.9174	6.7828	7.622
6.869	8.1687	7.3569		7.2311	6.166	6.711		7.1918	7.6939	6.3513
7.7678	4.954	7.6345		4.7817	7.1566	6.2441		8.9155	5.2305	6.4463
8.2491	5.3996	8.2053		6.5778	5.808	7.3591		6.9319	4.7069	5.5464
8.315	7.6521	7.1621		6.4585	7.1421	8.2536		7.4287	8.4166	7.5088
7.4858	6.141	9.7157		6.6012	6.2712	6.4715		6.8225	7.7046	6.8049
8.9056	6.4856	8.1011		8.2517	5.9435	5.3891		8.227	7.9209	4.3943
6.3357	6.5789	7.2627		6.4357	5.94	7.1811		8.9176	7.3373	6.5243
6.3387	7.2135	6.9358		6.9983	6.0456	6.9073		8.4182	6.6707	6.8409
9.1885	8.3619	7.7046		6.4382	8.1993	7.7071		7.9265	5.9451	7.1007
6.5112	7.6705	6.3137		5.4772	7.1212	7.5921		8.4937	7.0886	6.7872
6.8665	7.1792	6.3418		5.8348	7.1601	7.6356		6.7958	7.1613	7.4276
7.3181	8.2311	6.7073		7.1356	7.9234	6.8659		6.2255	6.5044	6.3857
7.7382	8.9157	6.8478		4.6245	6.2691	6.4186		11.041	8.7772	6.3027
6.9339	7.5584	7.1311		6.4715	6.0395	7.1341		7.5681	6.2277	5.0257
7.1299	7.2644	7.5285		6.8546	7.1512	7.682		8.7751	7.6979	6.9828
7.6198	7.1529	6.5334		7.5052	6.6347	7.0874		6.8797	7.5653	6.5461
6.1907	8.4167	6.9341		7.1296	6.9982	6.9336		7.1302	7.5048	7.1075
6.6033	6.4721	7.2243		7.0363	5.7318	6.3128		6.4885	3.953	6.6041
6.602	5.5494	6.5064		7.2927	6.8486	5.8738		7.8491	7.7678	7.6152
6.3811	8.5323	8.1087		7.4799	10.275	4.8583		7.0685	8.286	7.785
8.661	7.4263	6.508		7.9285	6.2759	6.3166		8.3653	6.0789	7.9298
8.0772	7.526	6.6028		6.6029	7.4965	6.8777		4.6955	7.4883	6.6569
6.6611	7.3623	5.9451		5.2802	5.4412	6.7147		7.0049	8.2069	6.9311
5.2164	9.4696	6.5524		7.5548	5.4357	7.9215		7.9282	10.4	7.9217
7.9259	7.6801	5.9464		6.8724	5.8195	6.0338		7.2916	7.3835	5.1896
6.5319	7.2189	7.0933		7.378	6.3161	5.6567		7.3151	6.9317	4.9494
7.9227	6.4368	6.6003		6.7904	6.7326	6.5036		6.5427	7.3425	7.9222
5.8639	5.9355	7.2649		6.8213	6.2629	5.3479		9.2465	7.3145	7.3983
7.0451	7.5269	8.2181		5.6181	6.6022	7.9262		7.0276	5.1724	6.4368
5.9377	6.7893	8.3748		8.5288	7.7389	8.0901		6.6368	5.3855	7.2602
7.9241	7.1858	7.4533		7.6953	5.7176	6.9343		8.0484	7.5318	7.2593
7.4282	6.4695	6.9303		7.6791	6.2721	6.5458		5.9404	7.6157	7.3596
8.2135	6.7065	8.2091		6.4011	5.1472	6.068		8.8377	6.7904	6.6238
7.1578	7.9184	7.183		7.4329	6.5372	6.107		8.8318	7.5701	5.9388
6.9983	6.7342	7.9258		6.1026	5.0401	6.1433		6.4014	6.4675	5.7441
7.1808	7.7105	7.2647		6.3402	6.929	7.0556		7.6431	6.2024	6.0545
6.8234	8.1032	7.5189		7.7555	7.5901	5.9377		5.2873	6.5585	7.4596
6.0903	6.9662	6.6018		8.1989	7.3922	7.108		7.5009	6.67	7.5895
5.2861	6.9311	5.9509		8.3678	3.9627	6.1022		6.6003	7.1648	6.9926
7.6193	6.7311	7.0409		6.0221	6.854	7.4279		8.3949	7.5647	6.5208
7.6241	7.5939	7.6877		5.0724	5.6935	6.341		6.2212	6.0568	6.2667
7.6187	6.9324	6.338		6.9794	6.4346	7.2292		6.3818	8.4202	7.0894
6.9323	8.1743	4.9573		5.7366	4.7327	7.7956		7.855	6.8946	7.237
7.1811	7.9206	6.3973		6.1792	6.864	6.9336		6.82	7.1478	6.4357
6.6562	7.4254	7.1839		7.3692	6.5311	6.711		6.9327	6.2256	5.6916
5.183	9.0575	6.7679		5.9426	6.7941	7.0514		7.9295	7.183	7.9253
7.3148	7.3962	5.6118		6.9794	6.6007	6.9334		7.5355	7.3184	4.8429
7.6725	6.9374	6.5991		5.935	5.3401	6.2201		5.5479	7.6181	3.9628
7.1744	7.9196	8.484		6.479	7.9299	6.8267		6.1387	6.8639	7.4273
6.4685	5.6055	8.184		6.7369	7.5598	5.9354		7.4923	8.4215	4.6207
6.5243	7.1577	7.9223		5.2848	5.6118	6.1868		5.9395	7.4273	6.6476
5.9403	8.0619	8.3196		7.3303	7.0418	6.4615		5.7778	6.4362	5.8482
6.601	7.9234	8.9157		7.0761	5.3399	6.8896		7.3725	5.6552	5.8162
6.6033	7.83	7.0213		6.4049	4.8155	5.6687		6.9326	4.6782	7.9198
7.1636	6.6117	8.9897		7.5089	6.7089	5.2096		7.0641	7.4234	7.4832
7.387	7.3569	6.041		6.9387	5.8003	7.033		7.2674	5.5398	6.5372
6.6066	6.7551	7.8067		6.2234	5.6482	5.6118		7.9247	4.2629	9.2452
7.7561	5.2779	8.2567		7.0132	7.7984	6.9315		6.6847	7.7865	6.1433
5.6964	7.358	7.5532		5.9425	6.1156	5.3468		6.932	7.7865	6.3657
7.2038	6.0407	6.4818		7.3564	6.3334	6.3933		8.3826	7.3322	7.0637
6.5357	5.954	6.1906		6.6978	5.3883	5.6093		6.161	6.024	4.9464
7.5796	5.4727	7.7054		7.3585	7.4291	5.9906		6.8741	6.4057	7.6757
6.8688	8.7226	5.769		7.5245	5.8689	5.1105		5.2797	7.3174	5.9402
7.9226	7.022	6.0721		5.8415	7.531	6.3031		4.4427	5.3219	6.9324
6.8727	7.0388	5.5827		6.9305	6.2346	6.55		8.2732	8.1823	7.5048
8.6657	6.4658	7.9259		7.4427	7.7879	5.6672		9.0758	7.2341	7.075
7.3072	7.5964	7.2638		6.1377	6.7341	5.7084		6.4387	6.1738	5.4965
8.2069	6.2488	6.5123		6.4406	7.3375	5.9395		9.3432	5.9415	6.3347
8.4506	6.5119	8.6856		7.1481	5.9425	5.3908		7.3868	8.2211	7.1578
6.8158	7.2059	4.9502		6.0827	6.65	7.1487		7.923	7.7649	6.068
7.8566	6.7888	9.0805		7.3766	7.0237	5.4796		8.1234	5.2823	5.5807
6.3357	7.6642	6.3806		5.0126	7.404	6.772		6.5395	6.0559	7.4311
8.0324	6.6011	8.1696		5.9411	6.505	7.5905		7.7618	6.115	6.4102
7.4277	7.6772	7.9335		6.0367	5.5124	6.1865		6.1868	6.6353	6.3812
6.9307	6.0582	5.774		7.503	4.6865	6.3246		6.843	6.0923	6.9361
6.4071	7.2647	7.6105		6.867	6.394	5.1807		7.9221	6.9708	7.4922
7.1268	5.6855	4.8429		6.137	6.8183	6.791		5.5019	7.7921	6.1388
6.4565	6.6024	6.1878		6.1066	7.8094	7.426		6.7947	7.0917	8.1018
8.4253	9.2432	7.4035		7.0426	6.0313	6.1525		6.2074	7.5908	6.3857
6.5074	6.2982	6.1605		5.9441	6.184	5.4131		7.0729	7.874	5.9381
6.6605	6.0456	7.3401		7.5943	6.7326	6.9387		7.2168	6.9319	6.7848
7.5285	7.5155	7.8058		5.9397	8.3244	5.5306		6.9341	6.2373	6.2201
8.0025	9.1581	7.3542		6.3798	6.4349	7.0004		6.9983	6.8514	7.0109
8.2485	7.7795	8.0641		6.6995	6.2687	6.0062		6.933	6.6281	9.6562
6.9339	7.1322	8.8255		6.3109	6.6349	6.55		6.9303	8.4253	5.7216
6.6034	8.7437	7.1778		6.4343	6.7311	6.5139		7.7817	6.4695	8.0875
5.3728	7.9284	6.3654		4.1258	6.2118	6.6646		7.2644	7.0528	7.4886
7.1759	7.0472	7.9213		7.4178	6.6816	6.0961		5.9514	6.8548	8.6131
7.9827	7.3835	6.9302		5.3782	5.6105	7.0603		6.8797	7.5576	7.1284
6.7937	6.4014	6.4752		7.5939	6.9082	6.6383		7.9217	5.4952	8.1372
5.9407	8.2048	8.4695		9.1724	5.6639	6.4943		6.7357	6.5889	7.0842
8.7173	7.6882	7.4263		5.9398	6.9317	6.3832		8.9158	6.5671	5.6314
6.808	5.9501	6.9313		4.7186	6.7893	6.1384		6.55	5.6767	5.3148
6.2074	6.6028	7.4291		6.5436	5.3861	6.869		5.935	6.5091	6.6028
6.8156	6.7953	8.1706		4.2881	6.599	6.0805		5.2835	6.2469	6.4828
7.9207	7.6805	7.8296		6.7326	6.9952	5.5814		7.9234	6.932	6.4622
5.3761	5.6792	7.3104		7.7173	6.4797	6.1758		6.6033	5.3449	6.3123
5.0942	4.4541	7.7046		7.7409	6.4199	6.7401		4.9553	6.9341	10.236
5.9441	6.8443	7.0434		7.7197	5.5378	5.4489		8.4177	7.3794	6.0347
7.2631	9.0564	7.6216		5.8745	5.7342	7.0712		7.2638	6.8315	7.4297
6.2702	6.2503	7.8384		6.9833	6.0011	6.8238		6.1584	7.4815	7.0701
8.4205	6.8612	7.7063		8.0011	6.4613	5.1017		7.7444	6.7657	7.5258
6.1418	7.3937	4.9515		7.5664	6.5515	6.1473		6.2895	9.6213	5.4502
7.6421	7.2619	6.6906		8.6897	5.8922	7.1291		7.758	8.0064	6.2771
6.9358	6.5156	7.1311		5.6954	5.6346	6.4725		7.7012	6.3147	8.3644
5.3975	6.4425	5.6983		8.6677	6.5836	6.2679		7.1296	6.6618	5.9381
6.7462	9.4148	6.1403		9.8357	6.1395	5.8655		7.3174	7.6544	7.6791
8.4196	6.1098	5.4445		7.4836	7.07	6.2833		6.1258	9.6571	6.6104
6.6003	7.5341	7.9224		6.7157	6.3566	7.1853		9.1871	5.0925	7.3849
7.4992	5.5403	6.6464		5.5681	6.7065	5.9417		8.0406	6.5636	7.1306
6.6849	6.5995	6.5224		5.5433	6.3657	7.3856		7.9234	7.7606	6.9983
5.6607	6.1878	7.5265		7.9193	5.8803	7.1015		7.6782	6.1845	6.1873
6.3372	6.7915	7.2581		4.9513	6.967	6.3069		7.9223	6.5658	5.6456
5.9426	8.1724	6.8005		6.2239	6.2115	6.0472		7.9259	8.3649	6.6054
7.1356	6.5372	6.3979		5.4146	6.5391	6.7608		7.6207	7.3459	6.3342
6.384	9.0053	5.9416		9.2531	6.684	6.0013		6.2721	6.8914	6.8056
6.3322	9.5172	7.9191		7.7602	6.4555	7.9212		8.3569	9.1619	7.1914
7.1773	8.3503	7.3995		6.8388	5.186	6.4909		6.9425	6.1597	8.1045
6.6503	6.2743	7.4619		6.1897	5.5764	5.4502		9.9111	6.7033	6.6432
6.3364	6.1767	6.2266		7.7931	8.5824	5.9393		7.7234	6.6611	6.4634
6.0943	7.5584	7.3295		7.3468	7.0227	4.879		6.725	7.9186	7.6968
7.0815	8.5844	7.7549		6.8434	6.0955	5.4992		8.5294	5.5111	6.8635
7.6716	7.0268	7.5288		8.0676	6.4894	7.5646		7.9255	5.8407	6.1689
6.262	5.9476	6.4378		4.2425	4.6258	6.7999		9.9088	6.9844	5.5464
7.033	9.1648	6.602		6.0613	6.1772	5.4521		6.8639	6.0177	5.6531
6.2459	6.3646	8.5786		7.2292	6.6524	6.6239		7.2146	5.7448	6.5238
7.547	7.7471	6.2771		7.2007	6.0351	6.2545		6.1192	7.2991	6.9301
6.5134	5.2321	5.5045		5.9411	6.4942	6.3451		6.6148	5.6596	6.2069
6.7631	6.9336	7.0732		5.5294	6.8493	6.9302		7.7994	6.6835	6.7334
7.4849	7.1836	5.7855		6.603	7.4731	6.394		6.3351	8.5071	6.6824
7.1782	8.3249	5.938		3.9592	7.3726	5.9448		6.4685	8.6366	7.6715
7.5265	7.4273	7.2678		5.1214	7.9238	7.2425		6.6064	6.8758	6.2234
5.2226	7.9249	6.7372		4.8678	6.4406	6.7666		8.9148	6.9311	8.958
6.4794	6.4343	8.8371		6.7511	6.4208	7.2991		7.0489	7.6377	7.3701
8.585	7.2669	7.5315		5.0591	6.2491	6.1557		7.6399	5.7734	7.1341
7.043	8.4196	8.3226		6.8309	6.4124	6.0372		6.6034	3.7079	5.6403
8.8501	6.5069	5.9483		7.4981	5.9456	4.7198		5.9448	9.9081	6.6811
6.1576	7.0965	6.5978		7.0714	6.6003	7.1514		8.4253	6.3031	7.1688
7.0199	8.0366	7.2644		8.4215	6.9983	4.9053		8.367	6.0604	7.3133
6.7311	7.266	6.1372		5.7943	6.5282	5.9388		6.6041	6.2357	7.1303
8.0411	7.1595	6.672		7.4848	5.5426	6.267		7.2758	8.7384	7.1978
7.2045	9.4138	6.7708		7.5952	7.4707	6.5151		9.2833	7.4279	5.6926
6.574	7.1326	7.3828		6.5558	6.7326	3.9522		8.6644	9.4654	7.0718
7.4279	8.9157	6.4981		6.6738	6.2511	6.9908		8.1257	7.9177	6.6048
7.6725	8.5892	8.6948		6.5518	8.4894	6.9292		6.9049	7.0529	5.9432
7.798	7.008	5.5003		5.9464	5.5434	6.9338		7.769	7.6734	5.8479
7.0206	6.5488	6.408		8.2053	6.4102	6.9329		7.325	8.0527	5.2848
6.5225	6.5112	7.8067		9.909	3.4618	6.2945		7.6475	6.9303	6.4744
5.7876	6.5984	7.7219		7.1275	6.6625	7.3752		8.1325	8.3785	8.1875
6.7123	7.5667	5.1137		5.9388	7.0213	6.4818		6.4157	7.6328	9.3119
7.4285	7.7713	6.8208		6.6476	5.193	6.6594		7.9234	7.094	7.023
7.1009	6.776	7.4666		6.9278	7.3337	6.2441		7.1003	6.1534	5.9418
5.6358	6.3161	6.9349		7.3457	6.5334	6.6605		7.4971	7.208	7.5876
9.051	8.2048	6.9582		6.4017	6.3403	6.4006		9.1102	7.9244	7.0422
7.4824	8.3214	8.2542		7.6329	5.2831	6.8649		8.2829	6.7727	6.9978
6.3425	9.0066	7.9267		6.634	6.005	5.9411		9.4053	8.1465	7.8477
7.4301	6.0751	7.8325		6.9296	7.7021	5.5908		8.1611	8.2124	5.808
7.2602	6.9305	8.0614		6.2606	9.3334	7.6524		6.3985	7.9238	6.9942
7.9248	5.2772	6.3372		7.4278	6.7564	6.7341		7.4832	5.8125	6.7187
6.7319	9.1629	5.7166		4.5309	6.9273	6.6963		7.043	7.3116	4.4636
6.1584	6.5123	6.9973		7.9208	5.9427	6.3033		8.4674	7.4949	7.6464
8.5883	8.5203	7.264		6.6045	7.6329	6.5835		7.2669	8.4606	7.3726
7.6772	9.7566	5.9411		7.3148	3.9617	5.241		9.6256	7.2639	5.2747
7.406	7.0977	7.3856		6.8238	5.2775	6.7578		8.5812	7.2836	6.1073
6.2111	6.7349	7.1402		7.2204	6.3586	6.6357		6.8423	7.0635	6.8043
8.643	6.3402	6.6925		10.156	7.2165	9.7753		6.9344	6.8003	5.9413
7.0984	5.375	5.8147		7.1836	7.3747	7.6372		7.1684	7.6193	6.1963
8.4243	7.4591	7.641		6.9343	6.7899	6.4124		6.9629	8.585	6.8571
6.8175	5.9426	7.4291		6.302	7.4273	7.183		7.9247	7.9226	7.641
7.0874	7.2606	6.8259		6.4071	5.9388	7.7227		9.2974	6.8358	9.1871
5.7778	8.1734	8.2555		8.1743	6.8996	6.9284		7.2038	8.1753	7.6158
7.0544	8.6339	6.5383		4.2938	7.3265	6.4036		7.4672	7.2818	7.4714
6.9993	8.0515	5.9381		6.7247	5.0947	10.572		5.9428	6.6492	7.1288
7.9101	7.7037	7.7413		7.1075	6.3374	7.1595		7.7409	7.1633	6.3985
7.2021	7.1589	6.5794		4.5331	6.2459	7.2639		4.9465	4.5201	6.684
6.9932	6.4349	7.4043		5.1525	6.1916	7.2206		7.9263	7.0008	7.2593
[truncated: 2,863 more rows]

## Sheet: Width-12h
gldD				WT				fjoh_0352
Rep 1	Rep 2			Rep 1	Rep 2	Rep 3		Rep 1	Rep 2	Rep 3
3.508	6.4318			6.2094	6.3598	7.3977		4.7515	8.5107	6.3959
7.5234	7.6995			4.809	7.3427	6.8852		6.6835	9.6619	7.3258
7.8166	6.1481			9.1619	7.3692	6.8816		6.0827	8.4916	7.7054
5.8256	6.3418			6.594	5.9411	7.3049		7.6882	7.5288	7.0605
7.2627	6.3166			9.3577	7.0023	6.1886		6.2746	6.7657	7.4849
7.6181	6.791			6.4743	7.4273	6.5372		5.5441	9.244	5.4009
4.4503	5.6143			4.9426	6.9327	6.3215		8.4224	6.6849	8.1181
6.8571	7.1163			6.6028	5.9409	7.1009		6.8436	6.7367	7.0747
6.8246	7.4246			7.7896	5.7986	7.6579		7.4936	4.5525	5.3456
6.7372	6.087			9.3119	4.9439	6.2921		5.9444	6.7948	5.4943
4.8166	6.1559			7.2619	6.4888	5.9438		6.8838	6.7417	6.9343
7.9191	6.2459			6.6605	7.7227	7.0234		7.4849	7.9291	8.1658
6.6013	7.1801			6.6003	6.4346	6.4883		6.6615	6.8066	5.6886
5.5633	6.8583			7.1296	6.7003	4.6629		7.9186	8.6897	8.1249
6.9318	7.5288			5.7913	7.0179	6.5265		7.725	9.2822	7.5499
6.9324	7.2568			7.1265	6.7893	5.1464		7.2916	7.0268	7.1296
6.5442	7.2609			7.8144	4.5624	5.9362		6.9935	6.5488	5.8138
6.3395	7.2644			7.2234	6.2255	7.0946		6.8317	6.5998	8.4186
6.13	6.5541			5.9388	6.1067	8.1556		5.9434	7.2152	6.7578
6.8506	7.5763			7.7004	6.6079	6.6014		7.3187	8.3645	7.1066
5.5494	7.3133			6.6735	7.9234	5.4763		7.5667	8.5071	8.3204
6.3798	9.1581			6.548	8.4183	5.8468		6.4401	5.7873	7.7012
7.8304	6.8225			7.3967	6.673	7.9247		8.0018	5.9429	6.5504
6.1146	7.3585			5.759	6.9307	5.4767		6.6051	6.7689	7.6681
6.3357	6.6029			6.4425	6.7346	6.2809		6.4675	7.038	6.697
6.8381	5.9378			8.5158	6.8723	5.4451		7.0033	7.9932	7.1889
6.6037	6.4124			8.0451	8.1211	6.8429		7.9249	8.5671	6.2094
7.9211	5.7166			7.7021	6.1199	7.1983		6.4786	7.7822	7.9282
6.886	7.9257			7.3311	5.821	6.8959		8.0684	7.7555	7.7593
6.1105	7.3303			7.9267	5.7208	6.0582		5.7233	6.2733	8.7751
7.9217	7.7696			6.5785	7.3288	6.1402		3.9579	7.1583	7.043
6.7402	5.7639			7.564	4.9491	6.3737		4.3571	10.756	7.2593
7.1107	7.9215			7.9199	6.2567	7.8076		7.1655	8.4205	7.0518
7.4998	7.3828			8.2069	6.8166	6.6618		6.8669	7.4263	6.7801
7.3008	7.6716			8.3188	5.1983	7.3766		7.3388	7.4301	6.6059
7.2606	5.9396			8.3603	7.8696	6.933		6.7341	7.2631	8.9167
6.6667	6.8508			7.4273	5.938	6.3516		5.9407	7.4273	7.7593
7.7265	5.6574			7.3808	5.9428	6.2376		7.2926	5.694	7.8194
7.3303	8.2516			7.2769	6.7357	5.7583		6.1441	5.1703	7.6377
7.6175	9.244			6.196	7.4329	6.1365		7.1336	3.9587	9.4148
6.508	6.4345			6.1925	6.4084	7.4965		7.2609	7.3305	7.6753
6.4354	7.5952			5.1795	6.2687	7.2631		7.108	7.7705	5.8185
6.6415	5.9456			7.4244	6.2962	6.1296		6.7326	9.0243	7.6628
7.0422	8.2102			7.0109	7.2625	5.6464		8.8164	9.246	7.1418
7.9263	5.6792			6.9805	6.5534	6.7982		7.9242	5.7002	7.5257
7.9234	7.2031			7.0206	6.4093	6.6045		5.4502	6.4378	10.235
7.4954	6.6615			5.3426	7.6421	5.8667		5.2198	5.0592	7.034
7.926	5.7902			7.3018	7.4965	6.6481		7.4824	8.5211	6.866
7.2162	7.9267			5.9369	8.1211	6.4026		9.4053	9.3142	6.5047
7.0464	6.932			7.7444	7.9218	8.2069		6.4392	7.7382	6.8168
7.433	8.1038			7.1318	5.6569	4.9449		7.5945	5.9397	6.9374
7.4355	6.6087			7.2649	5.6105	7.2669		7.1516	7.9247	9.9005
6.6524	7.4263			5.6105	6.624	6.6966		7.5522	5.5403	6.9387
6.9264	6.6016			4.6772	6.8741	6.4947		9.5126	6.6605	5.9435
6.6016	5.9509			6.3342	6.6503	6.3365		8.3628	9.2067	10.091
6.9962	7.6725			8.3178	6.8727	6.4106		9.6202	7.4678	7.0311
9.1188	7.1015			6.8284	7.0532	6.3099		9.6311	8.0192	8.2536
5.6369	5.9312			6.8565	7.2774	7.0647		6.4849	6.9821	7.1607
5.9494	6.4606			6.069	6.3836	6.4821		6.7311	7.2619	7.7936
6.141	8.8365			6.5986	5.9406	7.0984		6.2244	8.2517	6.8559
5.2164	7.3835			6.9324	5.1655	6.6721		6.2632	8.3204	7.5933
7.6152	8.4542			7.7219	7.4672	6.5544		7.3596	7.3128	7.3856
7.621	7.1868			5.454	5.8199	5.7756		8.3173	6.3361	7.5653
7.3553	4.9555			6.8718	6.5953	7.0952		7.2344	6.8853	7.3003
7.9207	6.9374			7.8138	6.5243	7.3564		6.2135	8.4177	5.1441
7.5499	6.6423			5.9408	7.3553	6.2852		6.6877	7.1982	6.791
7.2031	6.8056			7.2855	7.817	7.3822		6.5069	8.1249	7.9227
6.8221	7.3952			5.9464	7.2631	6.4384		7.5048	6.5758	7.1494
6.933	7.387			7.6613	7.6642	7.7257		7.3859	6.7288	5.7395
6.9334	7.2644			7.4591	7.1962	6.4435		7.1867	7.5935	7.7038
6.2712	5.7673			6.4743	5.7867	6.7772		5.2171	7.0206	5.3449
7.3828	5.9434			7.3856	7.0413	6.5319		6.7651	7.3564	5.5003
8.3188	5.6042			6.3109	7.4821	6.2702		7.9181	5.4003	4.2849
7.9248	6.7524			7.3618	7.1285	6.4191		5.941	6.802	5.1502
7.1867	7.0729			5.2753	5.9438	6.3393		6.6079	6.6045	8.1582
7.9225	6.5997			8.9165	7.0736	6.2853		7.1335	6.541	7.2898
6.9639	7.0685			8.0888	6.5372	6.1368		7.4841	7.6388	6.7332
7.038	9.9058			6.1261	7.3277	5.7611		7.5633	5.5441	6.2976
5.7914	7.7234			6.5101	7.0806	6.3012		8.0737	7.5889	5.4116
7.1782	5.7867			6.433	6.7362	7.0686		9.1939	6.8685	7.6511
7.3341	7.0766			9.4129	6.79	6.8234		7.2	6.8251	6.7357
7.4998	6.7033			5.627	7.4235	7.3573		8.0778	10.348	8.1234
6.55	7.4285			5.1207	6.5319	8.1706		5.797	7.8119	6.6792
7.1595	8.4205			9.2427	6.3832	6.7357		7.5926	9.9043	6.8687
6.2733	6.6022			7.5964	7.2223	6.7937		7.0866	10.363	5.9448
6.5093	7.2028			7.9245	6.9811	5.0156		8.1715	6.8536	7.1015
6.3344	5.6392			8.8046	5.608	7.9217		7.9196	7.9259	9.0773
6.868	7.2631			7.6633	7.3815	6.1996		8.0384	8.9148	5.3334
8.1422	7.2184			7.4298	6.4384	7.628		10.109	6.6823	6.2331
7.0702	6.5387			9.0564	7.3667	6.6009		7.9253	6.5637	6.2356
6.0961	6.2014			5.1251	6.4401	7.6421		8.4133	7.926	7.2631
7.2653	5.7981			8.774	4.317	7.6475		7.4976	8.921	6.4922
5.8618	6.4089			7.5265	6.5998	5.9407		7.3288	8.7406	7.2619
7.6388	6.6054			8.1439	6.1487	5.8229		7.5318	8.4718	6.9319
6.8639	6.5047			8.227	5.8383	5.2472		8.1954	8.7198	6.5613
5.9435	6.8952			7.9231	6.3773	7.5265		7.4002	8.1705	7.0021
6.5988	6.8583			6.6028	4.7003	5.6559		8.7146	6.7288	7.4556
7.0227	7.0003			6.7395	6.1073	7.2631		7.043	6.7085	9.6892
7.9213	7.7766			6.4675	6.538	6.3692		8.3482	7.3075	8.2561
5.4895	6.93			6.9336	7.4254	7.0618		7.0322	7.0247	5.0216
7.5952	7.4637			4.8134	7.21	6.5591		7.6432	8.5845	7.3794
7.3142	6.9921			7.6442	5.9415	5.8387		9.0564	5.4814	8.6137
6.338	6.6049			7.0739	7.053	6.9292		6.0865	8.6339	6.2683
6.6016	7.0906			7.2619	6.8705	7.0405		8.3412	7.2635	6.0262
6.7341	6.6035			6.8361	7.4039	6.8387		4.8106	6.3832	5.4115
7.1792	6.5418			5.608	5.9391	7.2419		8.8283	9.1165	7.0405
7.5927	7.5931			8.1658	7.6744	6.6399		6.2266	6.6605	6.8221
4.6207	6.2511			9.3654	7.4282	5.2198		6.8984	5.6112	5.9441
6.4381	6.7039			7.1735	6.9368	5.5441		8.0489	7.6399	8.9138
5.514	7.0405			7.7811	5.9395	5.5666		7.9234	7.0739	6.9295
7.2663	6.4397			7.9226	7.7951	6.7605		9.0405	8.079	5.6945
6.3372	7.1326			8.774	6.4634	5.6773		7.3569	7.2767	6.4398
6.8234	6.3399			6.4368	7.1583	7.0227		4.8248	6.5269	5.6143
6.6821	7.2141			7.7437	6.4089	5.4981		7.6782	5.5449	7.5939
8.5867	6.9324			6.7947	7.1303	5.8894		6.467	8.1448	7.0815
6.845	7.7916			7.6071	7.4483	7.7702		8.1195	7.7844	6.6028
8.4716	7.4556			6.4595	7.1469	7.2344		8.1219	8.6328	6.3175
5.8371	6.1067			8.7751	7.0993	6.6715		6.6003	8.9208	7.5679
7.3842	7.3768			7.2674	5.1993	6.2746		6.1073	8.8655	8.497
7.4713	8.1696			8.4224	7.5914	7.3032		7.1322	6.7582	6.7364
6.1859	6.6079			7.1022	6.488	5.4796		9.0597	7.5977	7.4943
6.8443	7.1017			7.3277	6.4368	6.2678		7.2644	9.1908	4.2452
8.7718	7.526			6.7866	6.4382	7.5537		9.5043	7.3801	7.1333
6.6514	6.4721			7.9234	5.3434	7.1982		6.4646	5.4473	6.5518
6.8423	7.1379			7.7731	5.5388	6.0218		8.3331	4.1814	8.3653
5.9388	6.5983			6.1425	5.9442	6.6018		4.9559	7.4677	7.5435
7.7725	9.7058			7.0926	6.8457	6.1849		5.9428	7.9291	7.7887
5.9419	7.2593			8.1715	4.955	6.1605		6.7915	8.0537	12.383
7.1311	6.3956			7.1578	8.4196	5.9437		6.1576	6.6639	7.123
7.9234	6.4378			6.7591	6.6605	6.9292		8.2015	7.8308	6.3722
5.5178	6.6618			9.0046	8.8703	6.8217		6.9861	8.1465	6.6989
5.3771	6.5387			6.4378	7.3058	6.2261		7.4147	7.3591	7.5106
7.5933	6.5506			5.6358	8.0738	6.2829		7.2634	6.3403	8.1706
6.9374	6.7904			5.9419	6.9318	7.2649		7.1648	7.4311	6.2266
6.7682	6.6073			6.48	7.1763	6.3387		7.1475	9.2766	7.3738
7.1049	6.8992			4.9449	6.2207	7.3537		6.0832	9.3074	6.1601
7.5483	5.7746			7.9186	7.2631	4.7031		6.5953	8.8242	5.2861
6.6887	7.496			6.7689	6.4175	7.0846		9.249	9.1477	5.9405
7.6399	6.6037			7.9239	5.7759	6.541		6.886	6.8685	8.144
7.3596	6.997			6.9235	6.1745	7.8289		5.9448	7.1601	6.9345
9.2448	7.195			7.0745	7.1529	6.3849		7.3556	7.5149	5.9356
6.882	9.571			8.497	6.0444	6.7056		6.4318	9.0575	4.6199
5.5525	6.7937			5.3403	6.8612	7.0783		8.1439	6.6577	7.3296
6.6037	6.8423			8.4633	7.2644	6.0357		6.8213	7.0766	7.0761
6.1054	8.9157			6.9387	6.4368	6.5147		7.2682	5.8176	4.8597
7.3145	7.7716			7.7265	6.6227	6.2024		6.8464	8.0857	5.9501
6.1781	7.3168			6.3936	8.3678	7.3472		5.2797	7.503	7.4292
6.5387	9.9081			6.2921	7.528	6.3367		7.566	7.6995	6.5147
6.5655	6.8073			9.0553	6.4618	6.8345		6.697	7.0866	6.9366
6.7904	8.3234			7.9266	6.434	6.2277		6.8772	7.689	7.8275
7.4998	6.4312			6.3764	5.797	6.4356		7.6777	8.3249	7.2358
7.1558	6.6028			8.1465	6.8174	7.9234		5.4856	9.1629	8.0303
6.6012	6.7033			6.6868	6.8225	8.0428		6.653	7.6753	7.9256
8.2344	7.2644			7.3553	6.395	6.6849		5.9395	7.6753	6.8893
7.3835	7.1292			5.9369	7.038	7.4456		7.1326	7.6753	7.8275
7.1318	7.9234			6.9303	7.2207	7.4225		6.7027	7.0234	6.7008
7.2114	6.3365			7.7522	6.1454	6.9993		6.6868	11.609	8.2891
8.9142	6.6035			7.5295	5.9399	6.8321		5.5434	5.7468	6.4082
6.9364	6.3463			5.738	6.767	8.3219		7.7037	6.5123	7.4811
6.2266	6.7893			6.9267	6.2266	6.5763		4.9597	7.4672	6.8443
6.5523	5.703			9.3834	5.9381	6.379		7.7719	8.1353	4.9563
5.6093	7.4298			6.0448	8.5816	7.1766		5.9457	5.07	7.3139
6.7922	5.7981			7.182	8.1696	5.1686		5.1917	7.201	6.3372
7.4807	6.8409			6.8833	7.0729	5.6464		6.5192	7.328	7.2072
7.2664	7.043			5.5834	6.8242	6.901		7.3808	7.7046	7.4832
6.9288	7.2635			8.4191	6.7072	6.845		6.0746	8.3814	8.3628
7.0068	8.1319			7.0718	6.267	6.1883		7.212	5.781	6.2141
6.2955	7.5888			5.7604	7.5819	7.3288		6.5349	6.603	7.5783
7.7272	6.6003			10.194	7.6734	6.1722		6.7676	9.1963	7.5298
7.3868	6.1643			7.0121	6.853	5.4848		7.9269	8.5846	6.9667
6.7883	7.6744			6.5326	5.774	5.9432		6.5074	5.0601	5.8065
6.3809	5.9418			6.9791	7.3237	5.8554		6.538	7.8391	7.3397
5.7115	6.0761			7.7344	8.1249	5.9388		6.7334	6.845	6.9326
7.7265	7.4311			5.4961	5.625	6.434		7.2695	8.0593	8.3203
6.9387	7.6753			7.7265	6.2284	6.7969		6.1254	7.1974	7.201
6.5613	7.7071			7.5872	6.0208	6.0518		7.926	5.7759	7.7054
6.7334	7.3542			8.3927	7.3303	7.3133		5.9392	6.7144	7.1976
7.4025	7.4282			8.8025	7.4683	6.8238		8.6765	7.599	6.809
6.8705	6.1146			6.844	6.8114	5.4464		7	9.2465	6.1472
6.7357	7.5257			8.1456	5.608	6.7564		8.3244	7.9247	8.7713
6.67	6.6028			8.9145	6.9752	6.0768		6.785	6.4406	7.1044
7.2593	6.9292			8.2258	6.3128	7.9218		5.2831	7.5014	6.5506
6.6045	7.2135			6.9298	5.8517	6.9935		7.1058	8.5203	7.4782
6.7689	6.8793			6.4324	6.4378	6.5518		7.0241	6.6508	6.4502
5.4426	6.7326			7.3564	7.9206	6.4712		7.9239	7.4724	8.4883
6.6963	7.2288			8.4537	5.5834	6.5101		8.3791	6.2453	7.8102
6.6811	7.7287			7.114	7.0414	6.1718		9.9043	9.1112	5.9395
6.9292	7.0613			6.5261	6.9365	5.9509		5.9405	6.4645	6.8225
7.1364	6.0973			6.1395	7.3832	6.4098		5.6607	5.2764	6.8683
6.2135	6.6985			7.313	5.9415	5.9415		6.7402	6.2459	7.1839
7.4824	5.6607			7.7054	5.5028	6.2241		9.66	9.1977	7.1613
6.4807	7.3947			4.6271	7.6534	7.1595		7.4971	5.6067	6.8127
7.9255	8.0772			6.3372	7.5964	6.845		8.1418	7.1737	6.9267
6.301	7.2661			7.6041	6.9783	6.9917		6.6334	7.4311	9.3381
6.7379	6.933			6.5453	6.5243	4.8123		5.941	8.8276	6.9988
8.5358	6.7695			4.5683	6.6816	6.0164		6.9607	8.7772	7.0426
7.1174	7.1839			6.1441	7.499	8.5837		7.9221	7.9234	6.7334
7.043	6.4896			7.1806	6.9349	6.139		6.6519	8.1234	7.4824
5.9438	7.1151			8.7478	6.1622	6.4754		4.2912	5.2813	9.143
7.5907	7.2517			7.6372	6.48	6.4845		6.5058	8.5199	5.6105
4.4889	8.1686			8.4183	6.434	6.9298		6.0666	8.4158	6.1357
7.4841	5.3186			6.5647	5.6767	6.3342		8.5511	6.3156	6.9311
7.9234	8.3661			7.328	6.9717	6.3017		7.1572	9.0811	6.8071
7.1143	6.9298			8.1117	7.0592	5.2807		7.6181	6.9729	9.4138
5.6181	8.712			6.3387	7.6725	5.937		8.1479	8.9129	6.1073
7.4824	6.9904			6.9321	6.122	6.161		8.3249	6.9355	7.2649
7.3318	7.1316			8.4647	7.708	8.3767		8.7143	9.9073	6.55
8.4527	7.1303			8.5441	6.7893	7.1801		9.5824	7.402	6.5618
7.528	6.8402			7.2017	6.1781	6.1199		7.4527	10.563	3.9655
6.4127	8.9168			6.538	7.2983	7.1598		8.0951	8.6802	5.7426
8.6935	6.5535			7.0028	6.4066	7.1787		6.6996	7.9243	7.9231
6.9342	6.7326			6.2476	7.7271	5.4702		7.1053	7.466	7.779
6.5518	8.2123			7.7444	7.3145	5.8624		7.4666	5.2816	5.1457
7.128	8.0863			7.7295	7.5916	5.375		7.9322	7.6437	7.6725
6.8326	6.9338			6.1652	6.319	7.5369		7.7495	7.6922	7.7029
7.7029	5.7727			7.2619	6.1387	7.3553		9.9106	6.2708	5.6381
6.6859	7.2225			6.5716	6.9917	6.9107		5.7227	7.1997	7.725
7.9267	7.4849			7.9225	6.0811	6.7762		8.234	8.2134	5.9435
6.6906	8.9148			8.6677	7.6899	6.5395		8.0357	6.1635	5.8024
9.462	6.1226			7.3046	7.0181	5.585		5.0893	8.3958	6.3991
6.3133	5.7395			7.1341	7.2606	6.1391		6.0746	6.1048	5.9412
6.5464	6.8341			6.6054	7.3835	5.3479		6.7334	7.0447	3.8233
7.213	6.7139			5.7516	6.9355	6.8419		6.9292	7.6791	7.0761
7.6588	8.1753			7.4263	9.4653	7.201		6.4642	7.2619	7.9268
6.9869	7.0127			6.9336	5.2831	6.4533		5.9388	9.0608	7.7451
7.2144	6.3668			7.5242	5.1137	5.6596		6.6739	7.1624	8.0211
7.7478	7.5014			5.5759	6.301	6.4886		6.3418	6.1275	6.3377
7.4291	5.9442			8.2317	6.8303	6.2115		6.4926	7.9265	8.1706
6.4345	7.7063			6.5995	7.2906	6.1881		9.7051	7.038	6.092
5.9445	5.9394			6.6878	5.5943	6.522		8.2912	6.6802	6.4003
6.1425	7.9222			6.4387	7.9219	5.616		9.5697	6.9344	7.0794
7.3856	7.3406			5.7359	5.2772	6.9783		6.138	9.2475	6.3031
7.1839	7.9276			5.6807	6.1736	6.0285		6.8246	7.9896	5.6935
7.7272	6.6974			7.9207	7.1269	7.2627		7.6432	6.0926	5.9398
7.9258	7.2034			6.3387	6.8129	7.2052		6.2759	6.538	7.6187
6.4009	7.0772			7.7291	7.3091	6.113		6.5734	7.1041	5.1156
8.2388	7.201			7.7249	7.5646	5.8314		6.8092	6.5418	8.2407
6.6859	7.2619			7.1811	5.692	5.9379		5.4521	8.0161	7.1724
6.7364	6.5655			6.4026	6.1226	6.5747		5.4003	6.3849	7.1688
6.1887	7.3311			6.2746	6.6024	6.2432		8.8114	7.1071	6.3337
9.4119	5.9413			7.2631	4.8041	7.1945		8.0679	5.6086	5.5403
7.358	6.1029			6.8436	6.9296	7.1093		5.936	7.3829	6.5613
9.0467	6.1563			5.9388	6.4014	5.7842		7.6163	6.8267	5.942
7.2135	7.4976			6.6476	6.5723	6.1916		7.7447	6.2996	8.6472
5.1993	6.2721			6.0407	7.099	5.7746		5.6112	7.5546	6.6535
6.7326	6.1501			8.502	6.0897	6.3525		7.6872	8.5335	8.1321
6.6021	7.8037			5.5479	7.6801	5.4854		7.043	5.608	6.158
7.6399	7.9265			6.4368	6.4567	6.1501		7.7896	5.2261	5.6105
7.3794	7.3151			7.5952	5.5146	6.1098		7.1143	8.7529	7.4422
5.6585	6.161			7.2915	5.9388	5.3739		5.6384	6.6025	7.7936
7.4807	7.7437			7.4832	6.1593	7.0395		5.6964	10.109	7.4832
6.6497	6.9993			7.9217	8.194	4.5804		7.9292	5.9372	6.6715
7.431	7.0385			6.3971	5.9438	6.9356		7.9955	8.423	8.2305
8.2808	8.1257			5.819	8.1323	7.2229		8.4505	5.0925	9.2968
6.1916	6.2476			7.7272	6.1067	7.0092		5.5003	7.1947	8.5909
7.4279	6.7349			5.9409	5.9441	4.7017		6.7578	8.1059	8.2113
6.4373	6.6605			7.0371	6.9349	5.7981		7.4824	7.0575	7.2951
6.2399	6.8221			7.2189	6.3689	6.4966		5.9388	6.6029	7.9234
6.123	7.1093			5.5433	7.7931	7.3542		8.9148	7.3564	8.4688
7.1613	7.4807			6.641	7.0371	7.0518		4.4579	6.7958	6.301
7.1801	7.3442			6.7349	7.621	6.2255		7.0261	8.138	7.2017
6.3418	6.8242			7.6198	6.9324	5.6334		6.6264	8.2194	6.0551
6.2912	5.3771			6.7296	6.6655	6.7708		8.1753	6.6503	7.928
6.341	8.1439			5.6612	6.4349	6.2581		9.1137	8.3219	6.8252
5.2781	7.6882			8.0625	7.6108	6.7551		7.3373	5.7433	7.2904
6.5978	6.6859			6.3517	7.1642	4.9515		8.0662	8.9127	6.5379
7.3542	6.5243			7.7457	7.3553	5.5683		7.9749	7.1341	7.7021
8.4661	7.7568			6.6611	7.3158	6.9335		7.7444	5.9388	7.6734
7.7737	6.5402			5.6916	7.4832	6.6022		8.0588	7.4841	7.1273
7.5633	7.3139			5.9403	5.2886	6.2328		8.7548	9.4524	6.7888
7.0013	7.5295			7.2695	7.9216	5.629		11.487	8.8046	8.285
6.4821	7.2045			7.6002	6.4598	4.954		4.2141	6.1226	7.2619
5.9369	7.5454			6.5494	7.7416	5.7005		7.0234	6.8448	6.1418
7.099	7.2676			6.1631	8.6677	6.434		7.6404	7.2635	8.1706
5.9401	7.4832			7.9166	7.7508	7.1792		7.223	6.2288	7.8453
7.1801	7.431			8.685	6.3383	7.745		8.1456	6.2059	7.9228
6.9362	7.4683			6.1185	7.3842	5.9397		6.3175	6.6326	6.8749
6.9303	8.6147			7.7137	7.9261	7.6782		6.4835	8.2843	6.606
7.0472	6.8594			7.3942	5.6092	6.7131		7.5295	7.7508	7.4273
6.8234	6.8242			6.7015	6.3832	6.3142		7.928	7.2678	6.218
6.3133	8.7143			7.7063	5.5704	6.1497		7.4984	5.6661	6.8217
8.3619	8.1038			7.1326	5.5434	6.1441		7.786	9.4683	6.9603
8.1762	5.1444			7.6568	6.7319	6.2721		5.2305	6.3003	7.4832
7.2003	7.0343			6.9328	6.7919	6.2044		6.5379	9.7433	6.9326
6.1233	7.5945			7.6497	6.4606	5.2359		7.758	8.9839	9.3134
6.6003	7.4301			5.9433	6.3316	5.9388		6.8343	9.9064	5.9405
6.0736	6.8896			7.4311	5.8464	5.5358		7.1677	8.1687	8.2498
7.5265	6.384			5.9443	6.3091	7.128		7.0566	8.682	6.3372
8.3241	7.5939			7.5046	5.8085	5.6092		6.4865	8.2801	6.6022
6.3844	9.685			7.5125	7.9234	5.777		7.5285	7.0092	6.1897
6.6563	5.5426			6.3418	9.9059	5.6772		7.7508	7.9209	5.943
7.7816	7.7067			8.5196	7.78	4.6474		9.5697	6.6704	7.7125
5.4388	8.2107			6.6037	5.3728	7.4971		6.7347	6.3979	7.6265
6.2447	6.3705			7.478	5.5135	6.3657		7.4441	7.3567	5.9455
5.7791	7.6763			8.0328	5.724	5.7216		8.2276	7.5054	7.0794
8.189	6.0944			4.8611	7.0388	6.6011		7.1602	5.4502	7.9234
8.0341	6.8349			5.9415	6.3376	5.9411		6.5421	7.8062	7.9219
7.1326	7.9241			6.9343	7.4799	6.6023		6.6003	4.5288	8.1181
6.9305	6.1318			5.9433	6.3795	6.156		10.697	6.183	7.1015
7.1595	6.4321			6.9327	5.5011	5.9381		7.057	7.9285	7.0854
8.171	7.9227			8.9819	5.6585	7.5265		6.4438	7.6388	6.478
6.6821	7.2669			8.186	6.2968	6.3357		6.2241	6.3815	5.2021
7.3564	7.3575			7.9263	6.274	6.1054		5.9431	9.1172	6.3702
5.943	7.7587			7.9213	7.3567	5.2804		7.9234	6.2234	5.5464
6.6038	7.3596			7.8471	6.8576	7.2657		8.1663	8.7472	5.9398
5.5418	7.4266			6.1916	6.597	6.4349		5.1434	6.7372	6.7201
6.8276	5.3328			7.6977	7.3633	6.3973		6.82	8.6475	7.588
6.1626	7.7811			6.1372	6.9281	6.2455		6.7569	7.3577	7.6735
8.3644	7.5612			6.5599	6.47	6.785		7.6753	10.179	9.5127
6.0949	6.2266			6.86	8.0482	6.868		6.522	6.9948	4.2849
6.9356	7.128			7.9265	6.363	5.0161		6.9921	8.342	7.5272
7.0473	7.1111			6.8255	6.7893	8.0388		7.6881	9.2058	6.4387
8.4177	9.618			8.4647	5.9433	6.6561		6.472	7.1655	7.479
8.251	6.5986			8.4905	5.9415	7.1839		7.4801	6.9349	7.9234
6.6379	6.2261			7.1811	5.6328	5.2835		7.7004	4.6226	6.4356
5.9447	7.9215			5.725	5.3328	6.8217		7.3139	7.6181	6.6863
8.1025	7.8094			7.3303	6.5948	5.9426		7.6412	7.9202	7.1315
7.163	6.5585			7.1311	7.3375	6.6625		6.7372	8.3908	5.9426
5.1162	7.9265			8.2801	7.2135	6.1682		5.0592	7.5284	5.6329
7.9168	6.6054			8.0673	7.0216	7.6521		8.5909	7.5295	5.7625
6.0488	6.6849			6.2704	5.375	7.2256		7.1093	7.7181	7.8253
6.5091	6.7311			6.5561	7.0296	6.7524		5.0422	7.2644	6.3798
5.3996	8.913			6.6029	7.2619	8.585		6.6863	7.9704	7.4849
7.7029	7.7444			6.8422	6.9662	6.0642		6.3365	9.0629	6.9998
9.1843	7.3942			7.1295	7.1773	6.6459		6.0822	7.1349	7.3575
6.7349	8.4224			7.1583	6.3433	6.4093		6.8222	6.647	7.2581
6.8649	6.6465			6.3372	7.9206	7.183		8.3868	7.5939	8.1211
7.4282	6.9311			6.2996	5.9422	6.6858		7.043	8.9172	5.9438
6.6366	5.94			8.2843	6.2406	7.9187		7.0318	9.0645	8.5603
7.7322	7.9223			7.3122	6.8416	7.6628		6.1403	6.6019	8.1734
5.9448	8.3602			5.9374	7.3474	7.034		5.5969	8.0636	7.0028
7.7587	6.9332			6.3614	7.3295	6.7707		6.3044	5.9382	6.8191
6.2759	7.425			7.4637	7.9227	7.6092		7.4816	6.9336	5.7577
7.3794	7.2636			5.6375	5.3369	5.6639		7.2577	8.2989	7.128
7.2636	6.379			7.0315	6.8234	7.5394		6.559	8.4681	6.0955
7.0783	6.3827			7.6388	6.9245	7.2411		6.9861	7.1766	6.8856
7.1624	7.2647			7.1305	6.3334	7.78		8.3935	7.2017	6.0376
7.2669	6.4639			6.6044	8.1045	6.7038		7.0734	5.757	7.373
7.4489	6.0811			8.0362	8.1427	7.5265		8.7196	7.0585	6.5247
9.3421	8.1431			7.0315	7.0125	7.3061		6.0849	5.4064	4.8765
6.1079	6.4926			8.5432	7.3235	4.754		8.2815	7.7288	7.6763
9.4081	6.6704			7.2574	6.0891	4.6187		5.9489	7.9205	6.8363
6.3017	6.1601			7.0053	7.432	6.3496		6.8042	7.5772	6.1215
7.3575	6.5417			6.8682	5.3419	6.5058		6.0731	7.9253	7.2072
7.4841	7.5395			6.6849	5.7456	7.1296		9.383	5.4483	7.0461
5.943	7.1111			8.2829	5.8384	6.7323		5.154	6.798	5.9407
5.9438	7.4858			5.943	6.3072	7.9251		6.7201	6.4814	6.845
6.5561	6.5494			7.4824	5.9382	6.933		8.4205	8.2567	8.4182
6.8208	7.4135			6.7347	7.9287	7.0397		7.2065	6.2809	6.1635
7.2669	7.2114			4.6779	5.865	5.8546		6.9296	5.5003	7.4504
7.5939	7.1311			7.5952	5.2873	6.9339		7.9187	5.659	6.5058
5.9417	6.4362			7.0292	8.1791	5.7191		6.379	8.84	7.7196
8.3645	7.3415			7.9224	7.652	6.5506		7.9201	10.361	5.0772
7.3926	6.1289			8.8113	6.9338	7.7181		7.9244	7.2945	6.666
6.7379	7.3428			6.5387	6.813	6.2223		7.6453	8.8089	6.5995
6.683	7.7612			7.0952	7.265	5.4884		5.4487	7.525	8.092
7.0213	7.387			5.3542	6.0821	7.5626		7.058	8.7794	6.4378
9.6543	7.3952			5.9388	5.941	6.0448		7.4311	8.7513	5.3717
6.0425	8.4626			7.1053	6.9076	4.9472		6.2255	6.2695	5.6088
7.2644	6.4349			9.0818	7.1366	7.0311		6.166	6.2441	7.5303
6.6045	6.8571			5.9438	6.9444	7.5295		6.0832	10.328	6.9326
7.0456	6.3929			6.6868	7.3013	6.2447		6.9314	6.7364	8.7722
6.0256	7.9251			6.9311	7.0939	6.6425		5.942	9.4696	7.9263
7.4841	7.7249			8.8207	7.1075	5.0904		7.5939	6.7714	6.9794
6.9354	5.8199			7.9234	5.4131	6.097		7.7979	10.76	7.2679
6.9333	7.0422			7.3303	7.7046	7.5343		8.4496	8.0869	6.2989
5.7258	7.9267			6.9756	6.8571	6.301		4.7811	5.7672	9.9113
8.5812	6.7926			5.6574	6.5992	8.1219		5.9421	7.0434	5.9438
8.1219	6.4955			6.825	7.5438	6.0468		6.9326	7.6442	7.8202
7.786	7.9234			5.9416	6.9326	5.8468		7.6801	8.5196	6.1247
7.6583	7.4799			7.1003	6.9311	6.3673		7.3116	10.184	7.1794
5.7759	7.341			7.4651	7.4995	6.691		7.0794	8.8297	5.6574
7.4989	8.1257			7.2644	4.7525	7.0712		5.2212	6.6037	5.9388
8.0316	6.2288			6.8423	6.82	6.6029		6.1357	5.9403	8.385
6.5342	7.7625			5.276	6.5058	6.7003		5.7102	8.131	6.9972
7.6782	6.8423			8.5843	6.2771	6.0843		7.0158	7.128	7.743
8.2843	5.1201			6.8669	7.2652	6.4378		5.1955	8.2517	8.4688
6.9304	5.9424			8.7548	7.9263	8.4224		8.9112	8.6248	6.602
6.8402	4.6169			7.008	7.2341	7.0729		8.3487	10.129	5.7403
6.3991	8.6437			8.8471	7.4832	7.265		6.2708	5.6926	7.9223
7.1311	7.3849			3.9558	7.2288	8.5583		8.6795	8.3224	7.2325
6.4705	6.9998			6.4907	5.2772	5.8706		7.929	9.4574	6.5679
6.5663	6.8276			7.7029	7.3009	5.5275		7.7293	5.9445	8.4215
6.2223	6.7448			8.7485	6.989	6.8926		5.7242	6.7068	6.5506
6.9273	4.7533			6.6028	6.3037	6.1859		5.0373	7.9255	7.7287
9.0805	6.5101			5.7365	7.4268	7.2031		6.7273	7.2283	7.2045
8.0287	7.1349			6.5238	7.4588	6.0221		6.3815	9.0285	8.0761
7.1901	7.8149			6.5019	6.5137	6.6681		7.0927	7.1566	5.6736
7.2568	4.2452			6.8624	7.9243	7.2543		8.4712	10.469	6.3997
6.44	6.822			8.4747	6.8695	6.3024		6.8545	8.2863	8.094
6.3017	5.6945			5.9464	6.3357	7.1461		7.2059	5.7753	6.5824
7.9158	6.8242			6.3412	6.3874	6.2687		8.3173	6.8225	5.9388
6.6473	8.208			7.4872	5.4445	6.9335		9.6434	7.0213	6.8705
7.1321	5.7178			7.3198	7.1659	4.9193		6.5488	7.1906	7.6948
6.9311	6.5053			7.6782	6.3387	6.1961		7.9196	8.1006	7.5229
7.1801	6.6929			7.0971	8.1743	6.7708		5.7486	7.1031	5.4016
6.301	6.7969			7.5429	8.0517	7.2619		7.3929	10.156	6.9318
7.2052	6.6503			8.0557	6.4416	6.932		5.9369	9.2478	8.7196
7.9243	7.3303			7.4284	7.3636	7.0761		8.8255	10.24	9.576
6.6012	6.9336			8.3794	7.5939	5.9456		4.622	7.9243	4.3994
7.5011	7.5341			6.866	8.4915	6.1067		7.9234	8.8063	4.6786
6.7915	7.3477			8.2305	6.1865	5.94		8.8025	5.9388	8.2069
7.641	6.0414			8.585	6.2648	6.9336		7.7037	7.4277	5.5464
6.3387	7.9149			6.2464	7.697	7.2024		7.7616	6.9301	6.5316
7.5945	7.1706			6.338	7.0594	7.7568		7.7811	7.1303	7.7625
7.8202	6.8831			7.0341	7.188	5.3351		7.3926	6.6802	6.4026
7.3187	7.4666			7.4858	6.4804	5.6926		6.9254	7.9234	5.7216
6.1488	6.825			6.115	7.0946	5.2531		5.2831	10.758	8.011
7.0729	7.4832			5.4459	6.8606	6.9334		8.1744	7.9293	5.9407
4.6245	7.3273			5.7204	7.5667	5.7112		7.9242	10.754	6.9288
6.338	6.6503			5.9438	6.0716	6.7893		7.4578	6.4349	8.2317
6.1199	8.1465			8.5816	6.6062	6.0661		7.9259	5.7838	6.8457
7.9242	6.8192			6.7015	6.2517	5.8772		7.482	5.0533	5.7604
8.0882	6.0849			7.3574	8.5831	7.4444		5.8247	7.1811	6.4075
7.9196	7.0977			6.4349	7.1292	6.0854		7.8689	10.09	8.3913
7.6431	7.0783			8.0442	8.9165	6.2708		7.1498	7.349	7.5518
6.3798	7.7129			7.4782	6.5342	6.5265		8.258	6.0676	7.2045
7.1311	7.3139			5.8727	7.3242	7.4292		6.9368	7.1311	6.4071
5.7241	9.4138			9.3367	6.1395	6.6458		5.9399	8.9157	6.3357
6.1042	5.7652			5.6449	8.2529	5.6907		6.267	8.1249	6.2049
7.2157	7.1296			6.1319	6.2926	6.0592		6.6802	7.9219	7.0333
6.7937	7.075			6.3832	6.384	5.9433		6.2387	8.8304	7.7369
6.9302	7.6193			5.7772	7.7568	7.7037		8.8262	5.4986	9.1112
6.4685	7.182			8.9799	6.9319	6.5342		5.6726	8.8063	8.4948
6.3051	6.9917			5.359	6.1206	6.5256		7.6753	6.833	7.1311
6.4416	7.9256			6.2016	5.6067	5.9396		7.6758	7.6442	5.6571
5.5741	7.5333			7.2926	7.7012	5.3728		5.5464	7.4067	7.4254
6.8395	5.4574			6.7922	6.8766	5.7914		7.9828	8.3682	8.2305
7.2397	7.3894			6.9354	7.5271	8.2192		7.3116	7.4511	10.348
7.4987	5.5821			8.1439	6.469	5.8045		9.5341	9.6267	6.869
8.3611	5.4151			6.606	7.5564	7.1432		6.1219	9.91	7.9244
6.8773	6.1448			7.1624	6.7266	5.6812		5.5786	7.4654	6.6525
5.0601	7.6512			8.1155	7.4216	6.5238		4.9578	7.7046	7.6439
6.9926	6.5357			7.53	6.4731	5.8527		7.2631	8.6417	7.0902
5.7433	6.9349			8.2059	6.8588	5.94		7.4086	7.596	7.9202
6.3362	6.3268			7.9228	7.9224	8.4211		6.6481	8.4469	6.9315
6.9349	5.224			7.1364	7.4807	6.3622		6.4368	6.2961	7.9199
6.7695	6.9983			8.4899	5.9377	6.6428		6.1035	7.2661	6.7342
6.933	8.0627			8.5837	5.5908	6.6723		5.3281	7.4263	6.2658
7.9277	6.9303			7.9301	7.0528	7.4551		5.9451	5.7464	9.6267
6.2299	6.4359			5.9367	5.9438	5.9445		7.0388	9.8024	7.8202
6.601	8.5364			7.2711	6.7027	6.1181		7.5019	7.6763	6.5585
6.5319	5.6945			5.7464	6.8381	6.2843		7.7583	6.384	5.9359
5.6754	6.141			4.954	7.931	6.2458		4.6243	5.9445	4.7548
6.3463	6.657			6.3586	7.9253	6.9362		7.1255	7.0728	7.9225
6.7118	7.7029			8.7523	8.032	6.3114		8.2605	8.8063	6.5361
7.7063	6.7357			8.818	7.7265	7.199		6.9341	9.1089	6.2733
7.8462	6.5101			8.1465	7.7212	7.6083		7.2568	9.6278	6.2236
5.9388	6.6028			7.7606	8.3644	7.0092		6.4374	6.2727	7.4913
5.5426	7.2682			6.4009	6.6873	7.3564		8.1715	6.267	6.2894
7.7628	6.2399			7.265	7.432	6.7545		7.0133	6.6667	6.6307
7.7542	5.5437			8.1045	7.9223	6.478		5.2104	6.9361	7.311
7.4799	6.0604			4.7823	7.5898	6.9339		8.8242	6.8553	8.3204
6.7676	6.1897			6.9311	7.5677	6.5387		7.4916	6.6406	7.708
6.6811	5.3744			6.4397	7.2631	5.09		6.8066	7.3575	7.4619
6.7644	7.6962			6.9993	5.4445	7.2644		6.9306	7.1659	6.1209
7.2627	6.5334			7.2674	7.5052	6.1226		6.1878	6.2721	6.3943
5.5011	6.2403			7.9267	6.3367	5.9395		6.4349	6.3448	8.7523
6.9354	6.8166			7.5952	6.2914	5.2886		6.5112	7.587	7.1129
9.4817	7.2357			7.9231	6.4412	6.8217		6.7118	7.9266	7.2649
7.7416	6.1736			8.4215	7.2629	8.4227		8.2293	8.2322	8.4183
7.6071	8.3181			7.9234	7.1305	7.3613		6.6023	7.3618	7.7725
6.3635	5.2814			7.5444	7.0227	7.0439		7.7012	7.6395	3.9541
7.3365	6.5535			8.5013	8.1677	6.6487		6.6632	9.1648	7.7574
7.4254	7.2593			7.6432	4.8271	7.9276		6.6028	6.37	7.5303
6.301	6.5112			7.9274	7.4996	6.9286		5.1525	10.127	7.5584
7.3942	7.5908			8.2836	6.4705	7.7396		6.7503	8.0787	6.808
5.4044	7.2669			6.5159	6.4626	7.1529		11.041	6.6605	6.4943
7.0439	8.8046			7.2615	7.3027	6.0929		8.485	7.5619	7.1295
7.038	6.4374			8.7783	7.506	5.6369		7.6588	6.0452	6.5703
7.9226	7.466			7.431	7.651	7.2374		7.7133	7.3564	9.0553
6.4135	6.5488			7.3542	6.836	7.758		7.7318	7.4841	7.0635
6.141	7.9217			7.3558	6.9349	7.6895		8.95	7.0904	7.125
6.5541	7.0971			7.2631	7.5914	7.0631		7.1801	6.344	6.7546
7.1098	7.0003			7.1296	6.2244	7.9196		7.2994	9.0032	7.9234
7.1825	6.9305			5.9436	8.2555	6.7201		4.951	8.6493	7.7423
6.3372	7.1288			6.7861	7.182	6.3764		7.5189	8.4695	5.6692
8.4633	7.5271			5.7233	7.0464	7.2631		7.5926	5.6381	7.352
7.4799	7.5485			6.6612	7.3265	6.4355		7.4291	6.8242	5.0316
8.2555	5.9464			7.3686	6.7311	5.4483		7.0066	8.372	6.5069
6.9349	6.9281			6.4387	5.1484	6.4819		6.6639	7.9243	6.6481
5.0871	7.4858			7.37	6.4913	5.3361		8.1234	8.0932	7.3827
6.9394	7.4282			6.3673	7.1595	6.6612		6.1635	6.5997	7.103
6.4731	7.1863			7.927	7.3163	6.0917		5.3233	5.1464	6.1925
6.8141	9.2528			7.4824	7.6356	7.9272		8.2618	9.7249	6.7727
7.0707	6.9364			8.6375	7.1601	6.3902		5.0914	6.6887	7.5403
8.2714	6.3017			7.9215	6.0642	6.4842		6.7101	9.1165	7.6187
8.251	6.4368			8.1448	7.728	5.5821		9.0039	10.405	7.3415
8.1166	7.3982			6.8185	7.1624	6.4634		7.825	7.3214	8.4281
7.4296	9.0543			5.759	6.8923	6.3372		6.1073	9.9149	5.2747
7.0036	7.5242			6.2236	5.6354	7.341		5.7759	6.1859	7.5461
6.869	7.4277			7.4023	6.6066	6.8175		6.8108	10.094	6.8606
7.3349	6.7727			6.5236	6.8395	7.2624		7.5958	7.7833	6.5518
7.0054	8.2102			7.0922	6.8838	6.7008		6.4542	9.3127	6.93
7.6744	6.7479			7.0468	6.8887	6.7841		7.6603	9.0505	6.4766
7.1143	6.2689			7.7451	6.5685	7.6766		8.1618	8.1339	8.7127
7.2108	5.1472			7.531	6.7515	6.8416		7.564	7.5701	7.2644
5.4483	6.212			5.8475	7.3326	7.9187		7.2644	7.8003	8.1423
8.2548	7.0028			8.9719	6.8873	6.7758		7.5438	10.896	6.6811
7.0456	5.9454			7.6417	6.6811	7.3842		7.1146	6.9785	6.7915
8.2026	6.1384			6.0914	7.2238	5.2835		6.2733	6.8685	7.0346
8.4867	6.9921			7.2686	6.8242	7.7382		7.5914	6.6849	7.3842
6.3806	7.3542			6.9311	5.9411	6.567		7.927	5.757	7.2189
7.2307	5.7902			6.9833	7.0063	7.5257		7.5256	7.5441	6.6835
7.5945	7.6432			5.5772	7.6399	6.7321		6.7762	6.7314	6.185
7.3303	6.9387			7.0551	6.7341	7.1102		7.0959	8.1028	7.7295
8.4177	7.8032			6.2784	7.4987	6.6016		6.3806	10.469	8.7751
5.9433	6.9311			6.9845	7.0435	6.8221		6.933	9.1648	7.3897
6.7625	6.4731			6.6104	6.5805	6.6435		5.151	8.2311	6.6368
6.8349	6.0499			6.9368	6.478	7.7896		6.7349	6.9298	7.2184
8.251	4.8404			7.182	7.3852	7.3433		9.9027	6.3798	7.5271
7.2052	6.2903			6.7682	5.3701	6.5535		7.9268	7.7437	6.7555
5.5479	7.3548			7.5269	9.3134	7.112		4.9455	6.2714	9.026
7.1009	6.4913			5.738	6.8415	6.2963		9.0243	6.7357	7.2146
6.6619	7.9212			7.1349	7.0718	7.9277		7.7437	7.6432	7.987
8.7697	7.5295			6.6906	8.1234	6.4093		8.3572	7.6533	8.5894
6.6625	6.5529			6.8536	6.8239	7.3547		5.8327	6.8548	6.7321
7.4292	7.2661			6.8187	6.4024	6.8629		6.458	8.2974	6.1387
7.2212	8.1481			8.7135	6.3433	7.0288		6.7336	6.4343	9.3389
8.2567	8.8241			8.6301	6.166	7.5584		6.9263	8.1234	7.1288
6.6859	7.6791			9.2821	6.0432	5.5807		8.6696	6.9311	8.0532
6.4102	6.6825			5.3472	6.1723	9.6571		6.7676	8.4177	5.5011
6.8753	8.2069			7.3575	9.5716	7.466		6.6849	4.9474	6.7893
7.6399	6.3327			7.743	6.2261	6.9695		7.0906	8.2856	6.7701
7.4254	6.1067			5.2184	6.6342	6.3903		3.1068	7.932	7.0098
7.2669	7.1868			5.2327	7.4279	8.0663		4.5255	6.5506	6.3418
7.5582	7.6801			9.3748	5.818	6.2689		7.4254	5.9434	5.4445
7.6442	8.9091			9.0243	7.6415	9.0597		6.6896	7.4329	9.3399
7.9281	6.1897			7.3163	7.1332	7.3099		7.022	7.0711	6.6324
7.4301	6.4416			7.0926	5.4774	6.932		5.7441	7.7021	7.2606
8.7158	7.0906			7.1311	5.9411	5.2007		6.3755	5.9479	7.7063
9.1619	5.9418			7.341	7.1704	7.7063		6.7372	6.279	6.4909
6.8654	6.1426			7.2636	6.9349	7.6113		6.9977	6.9368	6.7926
7.7926	4.8576			5.6074	6.1067	10.186		7.1656	9.6638	6.8583
7.2615	7.6782			7.183	5.9435	6.8429		7.2038	8.1226	5.9429
6.9283	5.9441			7.8282	8.1052	5.608		7.2003	6.3806	6.2277
7.0977	7.4998			6.6554	5.9412	5.4489		7.182	7.0772	6.7079
6.9265	8.2555			7.4282	7.4862	5.5778		5.4483	6.7321	8.5856
6.0647	7.5019			8.4937	6.7062	4.4626		8.4619	6.1593	6.7356
7.725	6.9374			6.3441	7.428	4.8618		5.9397	7.4298	6.5506
6.3342	5.1525			5.9886	6.0457	7.0103		7.9249	7.7071	7.2326
7.526	6.0671			7.9251	4.8238	7.4841		7.2639	4.5233	8.0465
7.5265	6.933			7.8785	8.1004	7.3122		9.907	8.7529	6.6054
6.3706	5.9423			7.0644	6.5342	5.6782		6.5618	7.4298	7.2619
7.6753	7.6772			6.8485	6.7266	7.2038		8.0042	5.9431	7.7162
7.0268	7.3145			8.7697	7.1681	6.2266		9.3647	8.1057	7.3618
8.8072	7.4569			5.6124	6.7577	7.5254		9.4817	8.6677	9.6267
6.4967	6.7027			7.26	7.7599	5.8185		7.6431	5.7611	8.0411
6.6955	7.3116			5.9416	6.8619	6.6364		8.5364	6.9339	7.4282
6.684	8.2808			6.5974	6.7038	6.9349		5.0584	9.0811	7.1653
7.5964	7.9222			7.9234	7.1022	6.8225		5.9403	7.821	7.7767
7.926	7.6377			7.9244	6.341	5.7975		6.5748	4.5491	5.9403
6.0903	5.6097			5.4998	6.3819	6.2695		8.6816	8.7889	6.6029
7.4849	7.4564			6.0772	5.3744	6.6685		7.4273	9.9157	5.7464
7.6926	6.778			7.2644	6.5088	5.2031		8.4189	11.561	6.9349
6.3815	6.6906			7.0436	6.7167	6.8896		8.3644	8.7264	7.4336
7.6782	8.1565			7.6399	6.161	7.2017		8.7767	8.2088	7.2614
8.2517	7.1572			5.2212	6.9343	6.3968		3.2976	7.9302	6.705
6.2733	6.2746			9.5445	7.099	6.9297		6.5274	7.78	5.4511
7.3578	7.5688			6.5341	8.4905	6.5697		10.469	6.434	6.7303
6.8457	5.9433			7.2947	6.384	6.6483		7.1696	8.917	9.2478
7.5977	6.5983			7.426	7.3856	6.9273		5.5403	9.2968	7.4301
6.933	6.8234			5.1997	6.6821	7.1333		10.154	7.9276	7.2627
7.9231	8.2145			7.5897	6.2201	6.161		7.4824	8.8105	5.7556
8.1753	7.0388			6.1206	7.3547	7.0447		6.1388	6.933	4.9477
5.4489	6.2064			6.8644	7.9202	7.008		6.7948	9.0268	4.6169
5.098	8.2822			7.7574	8.6444	6.827		7.1955	9.1218	7.3849
6.9845	7.1321			2.9173	7.6453	6.4368		6.7021	5.4023	5.7772
8.3196	7.1333			8.5181	7.6276	8.3632		8.0349	8.4872	5.9426
5.4432	6.5036			8.1448	6.5518	5.6945		6.4026	7.9229	7.9222
7.1811	7.3379			8.3802	7.9251	5.3975		6.1643	6.933	4.8724
7.1792	4.6245			8.1211	6.6009	6.2727		8.3165	6.1887	5.6757
6.5645	7.2348			6.4705	7.4282	5.9384		7.0422	8.917	5.1571
7.0033	7.0996			8.1448	7.0241	5.7873		7.7957	8.6658	3.9674
6.6611	6.9323			6.3024	7.6568	6.2695		6.1907	7.5772	5.5426
7.3397	7.9275			6.9356	5.6716	6.5512		6.7931	6.4368	7.6318
8.187	6.9349			6.9358	6.9318	8.9179		6.4375	8.5875	9.1629
6.7937	7.325			6.9651	7.931	6.785		7.2048	6.4444	8.0141
7.3318	7.9211			7.9219	7.2007	4.9497		7.3821	7.3607	7.6712
7.0729	8.585			6.1902	7.3971	6.2064		7.0051	8.9196	7.0397
5.6118	6.1618			6.9298	7.9224	7.2669		9.3378	8.1066	4.8916
6.9311	7.5674			6.6805	7.2024	8.4196		7.1317	9.5111	7.4564
7.0984	7.2157			8.2069	7.5275	7.7037		7.2017	9.0327	5.1983
7.7054	7.2318			7.5914	6.1916	6.9287		7.5255	7.0946	6.1465
9.318	6.4662			6.767	6.4117	6.7877		8.1196	6.683	8.2536
7.7029	6.9377			5.4483	7.0244	6.2712		9.4113	5.9489	6.6003
5.5509	8.0807			6.3377	8.3257	5.2823		7.786	8.3249	4.2887
6.7768	8.8046			6.8395	5.9441	6.1754		8.6879	6.4444	7.5527
6.3142	6.2074			5.5464	7.8041	6.4349		9.3119	9.41	7.4824
8.5892	6.9368			8.9195	6.7334	6.4378		7.0158	5.5509	5.021
6.933	7.635			7.8242	7.3602	7.5229		8.2033	6.9695	8.2548
6.3997	5.0909			6.3483	6.82	7.225		8.3493	9.5507	7.593
6.7926	5.6628			6.932	7.7249	6.0511		7.3311	6.5053	6.9877
7.3787	5.5494			7.2157	6.4347	4.9513		8.207	8.5087	5.943
7.3145	5.6143			5.9448	7.2906	5.3793		8.2388	6.5349	5.2785
6.4614	6.8829			6.3943	6.9302	5.7346		7.294	8.3598	7.3558
7.2157	7.9246			8.4196	7.5311	6.9337		6.4402	7.6015	7.9192
6.8565	6.5326			7.2593	6.4828	6.4381		6.6029	6.2632	5.6255
7.3018	6.5518			7.0063	6.1061	7.1214		6.529	7.6392	7.3573
5.9413	6.2277			8.3653	7.0388	7.2602		5.9426	7.0523	6.3347
7.6388	5.9464			6.3849	6.9311	6.0886		7.1067	7.2629	8.1731
5.5524	6.6827			7.6772	5.5827	7.0729		9.9119	7.3318	4.9937
7.0363	7.7021			6.185	8.1431	6.1772		6.4715	8.9167	7.7305
7.0971	6.3403			6.4375	6.2664	6.394		7.038	6.5553	5.9436
7.0213	7.2318			7.323	7.4807	7.4304		7.9665	7.1009	6.3728
7.1595	7.0835			6.3953	6.6821	5.0636		7.8053	7.4862	8.1465
7.3564	7.9229			6.7352	8.829	5.7449		7.466	6.8665	6.8395
6.9356	6.825			7.163	5.5765	7.3084		7.0234	6.0452	7.3932
5.0626	7.9282			7.0456	8.1725	5.0606		7.9301	6.6028	7.0092
5.725	9.0087			7.0227	5.9416	7.0413		7.2065	6.5387	9.3432
7.1321	6.2733			6.932	6.141	5.6907		7.6308	6.493	5.9428
6.2695	7.6701			7.4971	7.7906	5.7071		7.0121	6.2822	7.6166
6.4406	7.3987			8.4215	4.9533	4.9512		9.0543	8.1234	6.5751
8.098	7.2999			7.2652	7.432	6.5379		7.8547	5.7734	7.0861
7.0413	6.6859			7.5897	7.2045	6.5991		6.4139	8.9145	7.219
6.2996	6.9368			5.9451	7.0092	6.7148		8.2529	6.1878	7.2221
7.265	7.2638			7.9222	5.1725	5.7638		7.928	8.6279	8.4894
6.2266	5.6926			6.705	8.3226	7.0888		7.3884	4.9497	6.2277
9.6289	6.9338			7.1652	6.7357	7.924		8.1196	8.0738	4.4162
7.5971	7.331			8.5892	7.3098	6.4146		8.861	7.9277	6.3024
7.331	6.7937			7.1962	6.8749	4.9474		5.2198	3.5617	5.9433
6.0671	6.9381			6.0484	6.3017	6.138		6.9374	7.4273	6.1906
6.2695	6.4368			7.3726	6.932	7.5014		8.2741	8.7907	6.6022
7.3808	7.4273			6.5523	7.6399	5.7929		7.1137	7.1356	5.4436
7.7413	8.4647			6.882	6.3058	8.3963		8.1234	9.8452	3.3052
7.9247	4.954			6.3357	5.1517	7.26		6.9379	11.229	7.1572
6.4093	7.7536			9.0193	5.6596	8.1439		6.845	7.1331	7.0772
7.2678	6.9711			6.6492	6.2458	8.7127		7.599	8.0081	7.592
5.9436	7.3295			8.9109	6.2695	8.9814		7.0772	6.6079	5.0925
6.7334	5.0958			7.9181	7.9276	6.1312		6.3678	7.1518	8.7188
6.2708	6.8423			5.2787	6.7663	7.5513		5.694	6.7387	7.1091
6.9294	7.4266			5.2802	6.7901	5.7926		9.6108	6.5992	6.5737
7.2052	7.9196			6.4345	7.2079	6.2044		5.5921	6.0938	6.2657
7.9248	6.7341			5.9407	7.3849	7.5819		7.0234	6.4793	6.5357
5.2219	7.0739			5.7418	6.6554	6.6054		3.8026	7.26	5.0463
6.3919	6.798			5.1495	7.0234	6.3038		7.4608	7.743	5.6916
7.263	7.9234			6.7831	7.0189	6.5238		6.8938	8.9503	6.1627
8.9151	6.8577			8.2521	6.3024	8.2567		3.3925	7.6227	7.5732
7.0247	6.8559			7.5718	6.5217	6.9296		7.0086	9.467	6.4413
6.2464	7.4329			5.6105	6.3058	5.942		8.7208	4.8624	8.0522
5.8336	7.0003			6.8017	6.2453	6.9406		7.0422	7.6549	4.7012
5.9395	6.7341			6.9349	6.0264	8.0286		8.7987	8.9938	7.531
7.5612	6.9334			10.186	5.9397	9.7531		6.1213	8.3045	8.9201
5.6973	6.4375			7.1334	6.6755	6.3254		8.4215	6.8225	9.3195
8.1173	5.6762			6.6341	7.0858	6.7357		7.1326	6.4406	8.8371
6.1105	7.7713			7.9193	7.2644	6.9332		6.7555	5.6399	6.5357
6.7663	7.2162			6.5387	6.9368	6.6859		7.641	8.585	8.3181
6.6783	6.3003			7.1512	7.4273	8.2064		7.3528	6.2488	7.9246
7.3575	7.0804			8.1245	6.9311	6.274		7.2644	7.6628	6.7516
6.7331	7.9202			6.6959	6.4807	7.7012		6.8594	9.3933	7.1326
7.9229	7.0413			6.668	7.0589	4.7239		6.9323	7.0473	7.6716
7.924	7.1326			8.3797	5.7426	6.4245		7.2256	5.7411	6.2733
6.9333	8.8055			6.8225	7.3815	6.5058		6.4692	5.0877	6.6054
7.328	7.9241			6.5372	5.5449	6.1334		4.9464	9.0891	8.59
6.6639	6.2708			6.5326	7.3258	5.94		6.5387	6.161	6.7033
5.9447	6.6028			9.4129	6.7439	7.0414		7.3056	8.8286	9.3465
5.9398	6.1357			7.9244	6.4368	6.2288		7.1352	5.4445	8.2102
7.2072	6.9303			7.3555	7.1299	6.2606		7.9219	7.1566	7.163
6.6278	7.6987			7.1333	6.2245	5.9452		6.6037	7.0132	6.7882
7.3596	6.7915			7.2066	5.6992	5.6945		7.0608	8.3219	6.8217
5.4473	6.48			5.5479	7.4965	5.9395		7.9217	6.9355	5.4994
6.6003	6.5494			7.5265	6.1604	8.7203		6.1105	9.3345	6.54
6.5997	7.1003			7.3794	7.0674	6.7334		11.352	8.9148	8.0507
7.7351	6.4387			5.5053	5.2178	5.3205		7.7257	7.432	7.2003
6.6021	7.6453			6.2771	7.1174	5.5011		5.9464	7.5128	7.7457
7.9246	6.1067			7.0418	7.5626	8.3826		8.2113	4.456	6.2797
7.1792	6.1418			7.261	6.0482	7.9241		9.1704	10.459	7.9234
5.5434	6.2476			7.1607	7.2619	6.746		7.5551	7.8053	7.54
5.6792	5.9435			6.9344	5.4837	6.9306		8.5465	7.0068	6.508
7.4225	9.0046			7.7901	6.55	7.038		5.5793	5.7388	6.5372
5.694	7.7219			7.9226	7.2669	6.2034		5.5373	6.3109	7.2917
5.0728	5.6149			7.0464	6.7657	7.7043		7.0388	7.1258	6.8104
7.5889	8.8063			8.5875	7.7702	7.2639		6.1643	7.8008	7.2644
7.4841	6.2255			6.2932	6.8412	7.2265		6.7402	8.3487	7.0743
6.0503	6.7341			6.5208	7.2652	6.166		8.5335	7.8008	7.6772
6.3662	5.942			7.9276	6.926	6.5349		9.6859	7.7587	5.2781
6.7118	7.0723			8.056	6.5109	6.6017		4.4541	6.6868	8.9934
7.1157	7.9265			7.5927	5.4445	7.5405		8.9214	7.4263	7.3333
6.8889	7.0739			6.9034	5.9426	6.9317		5.0353	8.4619	8.3196
7.1295	7.6603			6.932	6.684	9.4119		8.7724	10.33	5.7932
6.9326	7.9282			6.1643	7.4987	4.4569		6.6526	6.9356	5.9419
6.9339	7.1306			7.5265	6.3118	5.5456		7.4816	6.5069	5.9415
7.5633	7.4936			6.9301	5.9355	7.1475		5.0947	7.8621	7.0393
8.7675	6.8259			6.5367	5.7604	5.9369		6.5282	6.2695	3.9549
5.9409	5.4451			6.2108	7.4311	6.6266		6.1907	6.8217	7.066
5.6736	7.1334			6.3357	6.7586	6.247		7.758	7.099	6.7193
7.2619	4.8112			8.285	8.4234	5.8676		8.0246	7.0952	6.5552
6.8208	8.5858			8.1011	8.9997	6.6033		8.588	8.2059	6.7444
5.6286	6.1079			7.9217	6.1233	7.9217		6.926	8.3234	9.6267
8.1439	7.4631			7.0456	7.5295	5.9464		7.2562	10.097	6.7684
6.4685	7.2669			8.2058	5.2031	7.2905		7.725	8.0944	6.7281
7.49	7.545			6.3939	6.3823	7.1302		7.7416	6.7402	7.6002
6.3037	6.8234			6.6291	7.6791	6.5961		8.6437	6.5632	7.525
6.1441	6.9571			7.9206	7.1296	7.2173		6.9798	5.2798	6.9349
6.9374	6.141			8.4246	7.3326	5.9406		8.8269	7.505	6.2917
7.6791	5.2816			7.9245	7.0447	7.1858		6.2689	8.2544	6.7682
7.3591	6.7336			7.0733	7.4301	7.3655		5.9469	6.3815	6.4814
7.1754	8.2069			7.4677	7.2639	6.508		7.0804	8.8726	6.7364
6.3668	7.2045			7.2229	9.0805	7.0164		5.805	7.4604	11.147
7.564	5.7618			5.768	6.3646	7.0888		6.3997	8.7158	8.3196
8.0684	6.1626			6.6038	6.9333	7.6388		9.3047	6.9336	6.8805
7.924	8.4829			6.5134	7.0718	7.0496		7.6399	9.9048	7.9929
6.5467	8.3678			6.8423	7.0547	4.83		8.2558	6.8412	8.7794
6.4387	7.5265			6.8251	6.5675	7.9202		9.4696	7.1041	7.5285
8.0567	7.7153			8.4186	6.0274	6.0849		7.3295	9.7974	8.2053
4.619	7.7227			5.7604	9.2478	6.868		6.1042	6.6459	5.1555
6.3418	7.7416			7.8704	6.8105	6.1342		8.8055	9.2473	8.588
6.3372	9.0559			8.0424	7.2644	6.1568		6.1219	7.7071	7.0933
6.467	7.023			6.4324	7.0599	6.9368		7.641	7.6763	7.4266
8.5858	7.3003			7.6749	6.2077	7.1745		6.8647	7.1326	7.9247
7.2631	5.6441			8.2877	6.7594	6.2996		10.518	7.0642	8.3917
7.4858	7.4832			8.2134	6.6653	5.858		6.0838	7.2669	7.482
8.2091	5.3685			7.9211	5.7577	7.6763		7.128	5.8327	8.1249
6.9983	7.5096			6.6028	6.6028	4.954		4.8611	6.3342	5.0353
6.647	7.9228			6.8675	7.2657	7.0251		4.5222	5.2848	8.1241
7.4643	7.9255			6.8501	7.1681	5.2374		6.7937	6.9349	6.434
6.4381	6.2689			6.4974	7.0063	4.9073		8.367	7.6555	9.9106
5.6552	6.5659			7.6507	6.6062	6.2223		6.6054	8.2098	6.3857
8.4177	6.2482			7.5619	6.5983	7.5303		6.6054	9.1459	5.9362
7.7063	7.3726			6.4821	7.201	6.8705		6.4359	6.1878	6.3365
7.6432	6.7387			7.7886	7.923	7.1607		7.5958	7.7528	4.4541
7.5605	6.2976			9.6224	7.0855	7.3821		6.0456	7.8182	5.4003
6.4299	6.3031			6.6653	9.3119	5.9407		8.1456	9.63	6.5379
6.7752	5.0415			8.1414	6.4862	7.9259		6.5174	7.6336	7.3401
8.3586	6.6877			5.6381	6.9881	7.5948		7.8062	8.5833	6.791
6.3044	6.219			6.5296	7.183	5.9444		6.0444	7.2644	7.6608
7.3942	6.538			6.6514	6.2733	6.8464		9.91	7.4285	8.6681
6.7915	5.781			6.3094	7.4279	7.5227		7.9241	8.2048	7.9196
7.3596	7.3815			8.3935	7.3553	8.4167		6.6844	7.9262	7.406
7.5598	6.9349			5.4464	5.6921	7.7046		5.4854	6.092	8.3188
7.7678	7.1714			7.0799	6.4828	7.5904		7.1559	5.947	3.963
6.9988	6.3927			9.4157	6.3083	5.9397		7.728	7.7141	6.6003
5.4483	7.4573			6.4368	6.3673	6.7597		6.4035	9.0243	6.6591
5.0936	7.417			8.0882	6.3715	5.7879		8.5867	9.1667	7.4813
7.4235	6.933			7.7333	6.493	7.176		5.9423	7.2625	7.566
7.575	6.8911			6.3372	9.0564	6.989		9.6768	6.6821	7.3333
6.3798	7.1341			6.2059	8.1059	6.7357		7.6913	7.3575	7.6418
6.9323	7.3825			7.4254	7.3976	5.9426		7.2644	8.8255	7.4254
6.5342	6.6022			6.7288	8.9145	8.515		7.6739	4.7209	7.2243
5.6661	7.9239			7.0397	7.0426	7.2634		6.716	8.6629	7.5964
7.3537	7.5274			7.261	5.613	7.187		6.7353	12.29	6.4154
8.3803	7.0422			7.7574	5.7934	7.4841		7.0237	7.5295	7.2619
7.8268	6.7095			7.6421	8.3773	6.2042		6.8053	8.3234	7.5952
8.5867	6.8736			8.4167	6.9296	7.6372		8.1744	7.0987	7.6962
7.0213	6.8353			6.3334	8.7158	6.7541		6.8172	7.7485	3.3625
6.5304	6.0827			7.2619	8.1448	6.1372		8.285	9.5798	6.3806
5.9464	6.7379			9.3142	6.9787	5.9458		7.9253	5.9431	7.2625
5.284	6.602			7.1537	6.3823	5.1983		6.8303	9.9072	6.7056
5.3793	6.1042			6.7346	5.3744	7.7625		6.9817	7.4115	7.2598
7.3822	7.4291			6.6079	6.4071	8.4183		6.9364	8.9167	6.1418
8.4205	7.7819			7.527	6.2869	5.58		6.6054	8.9196	5.0408
7.0464	6.1878			8.5856	5.4854	6.5069		3.9579	8.7697	7.2682
6.2059	7.7227			6.8542	7.0498	5.945		7.3755	7.2308	10.159
7.6578	8.072			6.0468	6.932	6.7926		6.3857	6.6066	7.2038
7.7625	6.8471			4.7586	6.6821	6.453		7.5971	7.8611	7.4432
6.2759	6.8217			6.3912	6.9317	6.9316		6.5087	6.3372	7.3489
7.4654	6.602			7.0192	7.1607	6.5994		7.5325	7.3842	7.1792
5.9388	5.4037			7.0261	7.3564	6.1743		4.751	8.6885	7.427
5.9447	6.3991			6.9355	7.0447	6.2784		7.7499	8.1748	5.5028
7.5619	7.5295			6.0854	7.3868	6.6392		3.9636	4.6233	6.5609
6.9326	7.9282			6.6632	6.379	7.6822		3.6271	4.0815	6.5438
8.0945	10.354			7.9177	5.9422	6.7131		10.24	5.9456	7.6426
8.1448	5.3345			8.1234	6.1878	6.4358		8.3645	8.4926	5.4464
9.2431	6.3365			7.1003	6.9311	5.9388		4.9521	9.0629	6.3044
8.2258	8.911			6.7915	7.6881	6.338		7.924	8.0997	6.1973
6.7281	6.2342			8.0714	8.2004	6.6492		8.4148	5.9494	7.4524
8.1181	8.3832			4.8463	7.1277	5.7861		6.808	8.8388	5.7199
7.7249	8.3211			7.9259	6.8422	7.531		6.509	7.4244	6.9331
7.3828	6.7044			6.1342	7.4811	8.8029		7.0739	6.6646	8.5143
6.0388	7.9207			8.149	6.8104	6.4375		7.0393	7.6002	6.3024
5.1207	5.7759			6.4032	7.2602	6.933		8.1696	8.0784	7.9916
5.3892	7.5945			6.4326	6.4378	6.8944		7.4741	7.5626	7.5333
7.3856	6.2309			6.1226	8.3048	5.9431		7.5275	7.2669	7.201
5.6143	7.0712			6.8623	6.9957	6.8932		7.2326	8.7924	8.1204
7.038	7.1554			5.6086	6.359	6.209		6.4368	6.6449	5.759
9.0818	6.0403			8.9157	7.4248	6.5795		6.8416	9.5096	8.2894
8.2567	5.9416			6.6037	8.258	6.9889		6.6849	8.4158	9.3475
7.3128	6.5334			7.5958	7.928	8.2259		7.7549	8.718	6.4849
6.3827	8.1011			5.9464	6.31	6.8208		6.6868	8.9191	7.1725
6.2989	5.9426			6.7027	7.9253	7.7004		7.9243	7.2644	6.5064
5.4802	7.4019			7.924	6.4821	6.7907		7.5008	6.7044	8.5424
6.4863	6.9314			5.7614	5.9464	6.5058		6.8183	5.7456	5.3989
7.0498	6.5238			9.4628	5.9413	6.8346		6.8416	6.0391	5.4483
5.7925	7.4291			8.2946	7.3856	7.9202		9.6224	10.897	5.0643
8.5862	5.2848			10.895	7.4296	6.5368		6.2986	9.756	7.3174
6.933	8.2517			4.6283	7.1326	6.7926		8.2059	5.3434	7.108
6.653	5.6907			6.0849	6.3815	5.6563		5.7441	4.9559	6.664
6.184	6.6361			7.2629	7.7975	5.9422		7.3245	5.7204	7.3831
7.9215	8.6458			7.3151	6.8559	7.0068		7.4298	9.1333	6.3367
7.1306	6.4618			6.3164	7.075	9.9027		7.3151	6.9301	5.1051
7.4782	7.9245			6.2234	5.3441	6.5338		7.525	7.3318	7.9268
7.641	7.3877			5.0969	6.1521	6.5342		7.1296	7.2999	5.1163
7.1801	6.3832			8.4937	7.0092	6.6457		7.2657	6.9349	7.0447
7.2627	6.7969			6.123	7.3122	5.8578		9.5767	4.8438	7.592
6.3926	7.2086			8.0299	6.5069	6.3659		6.7904	7.2669	5.9502
6.8849	6.6041			7.1296	6.4419	6.0949		5.9448	6.798	7.0326
6.5364	7.1811			10.342	6.4876	5.613		9.2457	7.3415	9.1638
7.6421	6.9328			6.638	5.0346	8.8046		6.8803	8.4215	8.2282
6.8423	6.2746			7.2017	7.4542	7.3567		7.7012	8.7211	6.5334
6.2435	6.1099			6.5989	6.657	6.6028		7.1615	7.9208	7.1871
9.1638	7.3828			7.6272	6.6811	7.6453		7.1481	8.7196	7.3808
6.825	6.48			6.7059	5.6223	7.3755		8.1406	11.396	6.5387
6.7334	6.7387			8.2946	7.4799	5.346		5.5509	5.6945	7.2622
7.0958	6.4721			7.201	7.5219	5.375		6.9867	7.8093	7.4841
7.9234	7.2649			6.2921	7.4282	7.8094		6.161	8.4552	5.8115
6.3798	7.2619			6.2975	8.2048	5.41		6.7367	7.3542	7.0401
6.7392	6.9358			7.7029	6.3548	5.8124		5.7191	8.3181	7.5914
8.3196	7.3356			7.2243	5.8554	6.4378		7.6181	8.4647	8.5441
7.704	8.4681			6.5368	7.8111	5.3591		6.5351	6.0843	5.7464
7.7204	5.9421			6.3592	6.3395	7.3368		9.6245	9.2474	7.0241
7.2598	6.4353			8.4186	7.0977	5.4267		5.8289	7.022	8.4915
6.9273	9.9081			4.9496	7.6114	5.9362		3.3052	7.9959	7.3367
8.5858	8.4196			7.7269	7.223	6.8234		5.0415	9.1857	6.384
7.1372	5.789			5.4646	6.3582	6.7301		8.149	6.3365	7.9243
5.1479	5.7057			5.6954	8.7478	6.5632		6.683	5.7233	6.8221
7.4278	7.2971			7.0984	6.2039	5.759		7.9244	10.57	7.0192
6.3137	6.247			7.6751	6.7882	8.4253		8.5203	7.9246	5.6585
7.0439	7.9244			7.0464	5.7601	6.718		7.3333	8.6903	7.3713
5.7645	5.9453			7.9212	8.0894	5.9392		9.2474	8.3805	7.9315
7.3046	6.4821			7.6706	5.9902	7.7054		7.2179	7.9269	7.6175
5.2867	6.9833			7.0103	7.7157	7.3877		9.0543	7.1285	6.3798
8.1696	7.9223			7.4824	9.9069	5.1978		7.0551	5.9426	8.7112
6.6612	6.5428			6.772	8.515	6.76		7.3838	5.7965	9.9071
5.7646	6.3689			7.5964	7.1696	4.951		6.8084	8.3594	7.6758
8.0755	6.4349			8.1295	6.7387	7.0068		6.9324	6.3849	6.1849
7.2644	6.7533			6.9016	7.6181	7.1499		8.4688	8.7743	8.9132
6.7958	6.9343			7.7133	7.7423	6.9304		5.8595	8.6399	7.614
6.6625	5.1974			8.8089	6.4977	6.5444		8.118	9.1976	7.228
8.6417	6.5961			6.2689	6.1635	7.7508		7.528	6.4869	9.1648
6.3673	6.767			6.7915	6.6738	7.7037		5.7625	8.2822	5.3426
7.6763	6.791			7.4613	8.4668	7.216		7.8003	8.774	6.4364
7.3415	7.9229			8.2064	7.525	7.5261		6.5053	3.4636	8.2392
7.528	6.853			7.0015	7.5945	7.6782		5.3701	6.8776	6.5555
6.9921	6.5604			4.9569	6.8917	6.2234		7.7137	7.6228	7.0098
6.3819	7.2593			8.2734	7.0254	6.0182		6.7682	8.7218	6.5102
6.7131	6.2759			7.2629	7.5977	6.6465		7.4648	7.7811	6.3266
7.2644	7.0761			6.9935	7.3125	6.5387		5.6086	6.7663	6.8664
7.043	7.6198			5.9407	7.528	6.1868		7.0739	8.258	7.6763
7.2971	6.7009			5.6181	6.6611	6.9336		7.526	7.261	6.643
6.9334	7.3061			7.1798	7.7227	6.7301		6.4608	6.3171	6.8175
5.9413	6.1935			6.9326	6.9292	7.1067		6.8047	6.8242	6.5757
7.4247	6.4985			9.2482	6.2658	7.2644		4.8074	8.2102	6.466
7.9259	6.9837			7.5273	6.1622	6.2382		8.2836	4.4121	8.1414
8.4658	6.3418			7.0063	6.3349	8.1748		6.1618	8.1715	7.3003
6.3651	7.9285			6.3334	6.5252	7.3341		6.6948	6.1635	7.5265
7.2638	7.9206			7.0364	7.2348	8.367		7.5649	7.7743	8.1677
8.3619	6.0507			6.7148	7.043	7.4263		7.7606	8.3193	5.9388
7.3602	9.0346			6.7033	5.0738	6.2784		8.1515	8.1151	6.4368
7.5793	7.9213			8.1696	6.1916	6.6783		7.1918	5.9367	5.8095
7.9222	6.7387			6.4349	6.3798	6.5425		6.932	9.9073	5.9416
6.5326	5.9416			5.7625	7.9215	7.4578		6.1372	6.7926	8.2767
6.4787	7.4987			6.4938	4.9502	6.7362		6.4896	10.154	7.3853
7.6131	7.0456			7.7495	6.4797	6.9298		8.1715	8.3645	7.0254
7.4272	6.8458			4.6216	7.0729	5.5647		6.1079	7.1618	8.5347
8.5181	8.1923			7.6772	5.9418	4.7744		7.4403	8.0882	6.0448
7.1326	6.0792			6.2903	6.6029	7.6464		7.0804	7.426	8.1052
6.7586	6.8856			7.1136	8.1901	6.5212		5.938	6.791	6.7338
7.7105	7.099			6.0274	6.6236	6.2708		7.0254	7.2017	6.5123
4.6799	7.6192			7.9259	6.9841	6.9723		7.2207	9.685	6.6029
7.182	6.4368			8.7554	6.1388	7.1508		7.2094	8.8406	5.9501
6.1878	6.3372			7.9245	7.187	7.0254		6.3072	7.3108	9.9081
5.5821	6.2695			6.7341	6.6263	7.6565		6.2934	7.0063	7.7402
6.5234	7.3029			6.3815	6.8977	8.9183		7.931	7.7722	4.4598
7.5295	8.1052			8.4619	6.4865	6.5547		8.1473	6.6896	7.7681
7.3835	7.9234			5.9464	7.0008	6.8644		7.0585	7.7272	7.217
8.2299	6.301			8.2124	8.5894	6.44		6.6022	7.387	7.0756
6.4397	6.7033			6.6013	6.5639	7.9288		6.5997	8.1753	5.0401
6.2899	9.0226			6.1067	6.7676	7.9215		7.3151	8.643	6.8906
7.3835	7.9226			7.0227	6.8429	6.7341		6.0607	8.911	6.7618
7.4678	7.5272			6.9334	4.288	6.1892		5.2233	7.1773	6.9325
5.5441	8.5799			6.274	5.195	8.1422		7.5499	6.6034	9.1667
6.7897	7.1098			7.9296	8.6686	7.6366		6.0889	9.2465	7.0886
7.6431	6.9374			6.1772	7.9285	5.3464		5.9463	4.8058	6.8896
8.0494	6.9327			6.6514	7.5341	6.5978		7.0898	6.4373	6.9324
6.6639	6.5192			6.7311	8.1734	8.5181		7.6675	8.2069	8.911
7.4273	6.1073			5.9407	7.5977	7.0829		5.6935	7.5977	7.0199
5.5454	8.7188			5.4483	6.2727	6.3997		5.2797	5.9407	7.1811
6.9311	5.9429			7.2031	7.2644	10.705		6.7595	8.584	6.5112
7.7265	6.5807			7.1318	6.3874	6.174		6.3806	8.4469	5.7036
7.9211	7.7219			6.6406	6.0701	6.526		7.1326	8.2293	8.5875
8.3636	6.1758			7.9223	6.8772	7.7795		5.5671	6.6859	6.3968
6.9988	5.6369			7.6801	7.9946	6.144		7.0397	7.1773	5.7925
6.6003	5.9421			6.6667	4.9578	5.1842		7.9266	7.0227	8.7931
6.4349	5.9388			6.4178	7.9263	6.0492		4.8413	6.4191	7.5888
6.1213	7.9234			4.8144	6.3418	3.9668		6.808	9.9109	7.0584
7.743	7.4832			6.7213	7.9263	7.3509		5.746	9.915	6.9336
6.1195	7.9255			6.9336	7.6782	6.8906		7.53	6.7372	6.5613
7.7696	5.5821			5.774	7.641	7.152		9.4839	8.0907	7.2072
6.2447	7.9223			6.6037	6.508	7.7931		6.6023	7.0227	8.8461
7.0127	7.0707			6.86	7.6753	6.5978		6.7937	7.0409	7.1801
7.5295	7.564			8.3661	5.4474	6.4568		6.1618	5.9464	6.6486
6.7079	7.5926			8.477	7.3911	6.7326		5.2781	7.0464	6.6022
7.2669	7.7071			7.0426	6.6401	5.9419		7.3531	7.9189	6.3418
6.8741	5.5441			7.708	5.945	5.6777		5.6792	7.2619	8.2815
7.2602	7.0729			8.6862	7.926	6.6045		7.9214	8.1739	6.4821
8.1439	6.4855			6.2587	6.464	6.4296		7.0707	6.3058	8.0863
8.0572	6.9339			5.6311	6.0832	6.7334		6.8066	9.6562	5.9418
8.6696	5.3472			6.9387	6.7377	8.1106		7.066	10.235	7.5626
5.9388	6.3274			7.5977	7.1475	6.2721		6.341	6.9374	5.5726
8.7516	6.6896			8.5446	7.2593	6.2353		5.6973	7.9259	6.7352
8.1482	5.6574			7.1288	7.4666	5.6118		7.2602	6.6028	5.5418
7.7265	6.0642			6.6037	7.2644	6.5576		6.7657	7.6442	7.7021
6.7915	5.9429			5.3322	7.6791	6.602		8.9142	5.2405	8.5353
8.5833	5.6907			8.4604	7.5277	7.2593		8.4177	9.0264	7.7046
6.4359	7.6662			7.3815	7.9234	7.4849		9.9109	5.6973	7.5927
6.5269	7.135			6.1859	5.3996	6.0943		6.4425	6.5123	7.9196
6.7002	6.4387			8.912	6.6003	7.183		6.0972	8.4371	7.1296
6.7326	5.9415			8.1414	7.3558	8.1219		8.3219	6.5477	7.7409
6.7336	6.052			6.636	6.1887	6.4166		8.0638	5.652	5.6563
5.6585	7.0179			6.5112	6.6615	6.4345		7.6904	4.2624	5.1415
5.665	8.8038			7.426	5.4464	5.9432		6.4928	8.7729	6.4435
8.0761	7.0422			5.6973	4.1632	5.9453		4.8569	7.7542	7.411
6.1993	6.2725			7.431	6.7326	5.818		6.7349	5.5045	6.1545
7.6588	6.3327			6.7813	5.4994	5.7418		7.0326	7.0261	8.4916
8.2523	7.557			6.2234	7.5272	7.0653		4.8707	6.7357	6.8409
6.6849	5.1055			6.0821	8.1219	6.301		7.641	4.9465	6.2872
7.7789	6.9303			7.3288	8.5865	5.9411		5.6973	5.9399	6.6031
8.5335	7.3849			6.4072	7.2638	7.311		7.8293	8.1473	6.5978
8.2974	7.2038			7.0718	5.9435	6.3997		7.3375	7.9215	7.5118
8.9148	8.715			7.7029	6.0354	8.2856		7.3023	5.9464	7.5619
3.9678	5.9441			6.1963	5.5162	7.4666		5.6585	8.2993	5.6563
6.6877	7.528			8.4647	6.1372	5.9398		6.3815	6.8665	6.9349
7.3856	7.5633			7.0472	6.6465	6.3028		8.5824	7.2038	7.0403
8.9119	7.4824			7.0761	6.8721	5.9394		6.4075	6.3365	5.7759
6.6383	8.3773			7.1326	6.2069	6.395		6.5069	10.073	5.9408
6.3448	9.341			6.2999	5.3717	6.7347		7.7375	11.325	5.5885
8.7188	6.1226			4.4525	6.4856	9.2465		6.3402	6.6048	5.7407
6.8571	6.3991			8.7142	4.8748	6.9335		7.7901	7.9251	5.7199
5.3815	7.2024			7.9217	6.5506	7.6763		6.5604	7.2017	7.5073
6.6476	7.9293			4.6169	7.1163	6.4263		7.5295	7.0464	4.8638
6.6003	7.3537			5.8143	7.5779	7.0442		6.7323	5.5456	7.3801
7.6725	6.6605			7.1351	9.3187	7.0282		6.9311	8.5857	6.5464
6.6016	5.5671			7.406	6.3352	5.6802		7.1713	6.9877	7.9952
5.486	7.7451			7.3084	7.6345	7.2627		7.6744	7.8414	7.2684
8.0738	5.7587			7.9269	5.2789	6.2395		7.5257	5.9431	7.5956
7.9168	7.6944			6.3849	7.5006	5.6381		8.7669	6.3114	7.3575
5.8527	6.4685			5.2823	7.1782	7.0447		6.6357	3.9598	8.5824
6.7342	7.022			6.2683	7.9203	6.6584		7.2657	7.1341	7.4654
6.683	7.452			6.113	7.0878	5.0652		6.6016	6.8066	5.9393
5.1983	6.6013			7.1316	5.3815	6.6591		7.9272	9.6936	5.9393
5.759	8.1211			6.471	8.108	6.2846		4.8101	7.0772	6.3798
6.7689	6.9326			7.5996	5.6348	6.0943		5.401	7.466	6.6345
6.4387	9.16			8.3209	5.7959	6.1767		10.22	8.4158	6.5167
6.7714	5.9464			5.9397	6.1199	6.1247		6.3832	6.2696	5.4986
6.933	7.4273			6.3349	7.0241	6.2064		8.1885	7.3564	5.6093
6.8221	7.4666			7.6987	7.0739	5.7597		6.2912	7.6696	8.9168
5.9428	6.1954			8.1139	6.8319	6.3361		5.9388	7.3075	6.8559
8.0939	6.338			6.9335	5.5434	6.6629		5.6569	8.718	7.7257
5.6118	5.8422			6.1199	6.7888	6.6735		6.7149	6.4387	6.1144
6.9343	5.2814			7.785	7.3288	8.0695		7.7288	5.6623	8.108
6.3832	7.3333			8.3372	6.3927	7.2854		7.183	6.6936	5.2823
6.9326	6.0955			6.6195	7.6073	6.9825		4.094	8.8452	6.93
7.3846	8.3011			7.2146	8.0863	7.9206		7.1311	7.0729	6.8066
6.606	5.944			4.2868	5.9388	5.8506		8.2504	6.9316	6.792
6.1391	5.2829			6.4368	6.1171	6.6632		5.6238	6.6045	6.6028
5.4458	6.9326			6.3414	7.6276	6.6919		6.0321	8.8013	6.3017
8.1073	6.7726			8.188	6.1669	6.1408		5.7632	7.9234	5.8008
6.8443	6.825			5.6574	7.5303	6.1868		9.161	7.5952	7.1807
5.9426	7.3877			6.2771	7.3171	8.3188		5.8128	7.9263	6.8457
6.4552	7.328			5.6585	5.6105	6.6374		7.6542	7.725	6.8817
8.9145	6.4842			6.1182	6.0856	6.8831		9.0586	7.7272	5.2157
7.9242	7.0464			7.4282	6.1509	7.2649		6.9349	8.8699	7.9225
8.2107	6.3003			8.1705	7.5494	6.2482		7.9264	8.5869	5.58
7.2024	4.3586			6.851	5.7992	6.6858		8.8178	6.8736	7.9204
6.8071	8.1456			7.0238	7.5366	7.6399		8.1066	8.7772	5.6973
5.6358	6.9344			6.5395	6.3541	6.5978		7.9222	7.4291	6.4855
7.6744	6.4387			7.5527	6.7651	6.9282		5.9481	9.34	7.1356
6.8736	7.1299			6.7931	6.1493	6.6023		5.7678	7.9253	6.0891
6.2683	7.9249			7.2628	5.9407	6.1749		6.238	7.621	6.1797
8.2523	6.8559			6.4373	7.8038	6.3849		7.0405	6.4558	6.4347
8.0767	5.7992			6.1897	7.9234	6.5342		6.9284	7.4992	5.9433
8.2059	7.725			5.8814	5.3717	6.2729		8.5143	7.4325	6.8785
7.5914	6.9311			6.9988	7.0971	7.9261		6.8192	9.0843	4.705
8.7157	6.1395			6.8108	7.0074	6.3031		7.6404	6.508	8.3498
6.469	6.4828			8.0743	7.2114	5.8161		5.6983	7.9217	8.0415
6.8454	6.7387			8.1473	7.3133	6.6401		6.2348	3.9617	6.792
7.7678	7.702			7.4436	6.4913	6.7123		7.3575	9.7126	6.199
7.0303	6.2084			7.5235	5.988	7.1157		6.3334	9.2968	7.0163
6.4726	6.0923			6.8767	7.4145	5.9425		7.4282	7.542	7.6109
8.3219	7.7702			6.4387	7.6697	7.4273		5.9403	5.7666	7.2593
7.075	6.6887			5.5894	6.4401	5.6916		5.9455	6.9362	8.6705
6.1226	7.7725			8.3033	7.3952	6.1098		5.2835	7.6763	8.6705
5.9448	6.5107			8.1052	6.9317	6.2236		7.0837	6.8132	7.5265
7.0718	7.6404			5.5418	7.641	7.3676		6.4258	7.3558	8.1431
8.2832	7.0551			7.9269	6.6877	6.184		6.9319	7.6753	8.3455
7.4097	7.4329			6.4153	5.8162	6.6345		5.9472	4.3551	6.1644
7.2296	5.1106			6.2676	5.099	6.7861		5.9409	7.2637	7.8144
8.2984	8.2162			7.743	5.7879	7.4251		6.7968	9.2457	5.1983
6.5961	7.0098			8.019	7.1112	6.7009		8.0475	7.6028	8.1677
7.1003	6.3823			8.1456	7.6388	7.3835		9.094	8.4193	6.5372
6.7354	7.9249			4.809	6.1012	7.1548		7.5667	6.7915	5.1426
7.6475	8.8242			7.3707	7.7742	6.3641		4.8701	7.9204	8.0238
7.5295	8.1743			7.2669	6.1775	6.508		6.6029	7.2606	6.784
6.8761	7.7599			6.5477	5.9438	6.4787		5.9369	8.2026	7.0122
8.2247	6.3857			6.6545	6.887	6.4835		6.2721	6.6054	7.3041
5.7981	5.9463			6.9292	6.6187	6.9339		6.6045	9.7096	5.935
6.9983	7.2066			7.2631	5.038	6.6849		7.1735	6.2759	7.4815
5.7426	7.4268			7.5964	6.5497	7.1877		8.2554	7.0464	6.3728
6.9387	7.3273			6.7531	7.1009	5.0422		6.3038	7.311	6.8356
6.5998	7.9244			8.0331	8.0761	6.7584		7.7176	7.7849	5.9416
6.8478	6.5529			6.9861	6.3024	6.4741		11.493	8.201	5.9396
7.7742	6.4406			5.7746	6.138	5.9397		7.4916	7.3133	7.1311
7.0397	6.6598			7.3326	5.9445	8.097		7.5019	8.1211	7.5539
6.8727	6.3402			6.4362	6.7334	6.5984		6.8267	4.4597	9.1311
6.2429	5.9405			7.5275	6.6003	5.146		6.5112	6.5065	6.932
7.9255	7.3725			6.3418	7.4654	7.1075		6.602	7.1301	7.1613
7.0772	6.966			6.6618	7.0003	4.7439		6.8094	8.2446	7.0003
7.526	7.9184			7.2682	6.2768	6.4129		6.2746	8.9186	8.5428
6.9323	5.4492			6.7931	7.0063	6.8381		7.6588	7.828	6.8305
7.528	5.7625			7.6877	6.7997	5.8371		7.7587	5.943	6.9857
6.82	5.4749			6.0716	5.7959	6.9756		7.0737	7.5674	6.4387
8.1423	6.4951			6.9339	7.0122	5.9411		7.2619	6.7027	6.6878
7.2652	6.3402			5.1143	6.2733	6.5091		6.7288	7.1638	7.0213
6.4814	7.7555			7.3495	6.5758	7.9268		6.0604	6.2721	6.2836
7.3849	5.3852			7.4533	7.1849	6.4075		8.4221	10.104	7.4266
5.7471	4.7069			6.1887	8.6856	5.7199		5.6067	6.9339	6.6012
6.8234	7.0439			7.1341	6.6171	4.7541		9.0521	9.3096	5.1655
5.1212	6.6747			5.8166	7.9241	5.9442		7.9219	7.92	5.1754
7.4244	6.9331			8.1234	8.2548	6.933		8.2536	7.9249	6.3017
8.2264	6.5372			6.5112	5.753	6.4883		6.767	8.9697	6.4366
7.3318	6.8893			8.5196	6.4381	5.4918		7.7447	8.6752	6.5096
7.3288	7.473			6.6424	6.0656	6.8987		6.4922	7.0241	11.891
7.0965	7.9209			6.3146	7.4866	5.3996		6.3164	7.2189	8.0136
7.9251	7.2609			6.7357	6.825	6.5994		5.1921	6.0551	5.6358
5.5151	6.9286			7.9266	5.0401	6.1127		7.0213	7.6987	7.2898
7.0993	6.6045			6.8033	5.6916	6.716		6.2752	7.3842	6.6438
6.6016	6.5372			7.7549	5.9413	7.5303		8.1052	8.7751	5.935
7.0858	6.9305			6.6007	6.4102	7.6668		7.9251	7.352	6.5015
6.8208	6.5069			6.7341	6.5362	7.9224		6.1559	7.6377	8.6677
6.0347	5.9388			6.7676	6.1307	5.4445		3.9668	5.9425	6.3357
6.7326	6.6849			7.1849	6.4292	6.0838		5.1055	6.9311	9.059
7.6801	6.7165			6.82	6.1223	6.6062		6.7839	5.7433	6.3181
5.4436	6.0569			5.411	7.0028	6.0452		6.8423	9.6867	5.338
6.978	7.1318			7.0843	7.2823	6.6863		7.9272	7.6757	6.8736
5.1993	6.3377			5.4831	6.6704	7.6558		7.923	8.0796	7.7587
6.9334	7.6366			6.0854	7.2555	6.199		7.6216	8.7903	6.357
6.7009	8.2069			8.2113	7.1811	7.2609		6.5349	6.3372	6.2721
5.7456	8.4205			4.8438	7.191	5.9436		7.743	9.083	5.7747
7.7265	8.7188			6.1467	6.4066	6.0153		7.4291	8.4237	5.5807
6.7177	7.0337			7.3542	6.8965	5.7411		4.6751	8.2299	6.6524
6.6632	6.8104			7.0818	6.2054	7.1265		6.801	6.9335	8.8388
7.6753	6.9288			5.6156	6.6023	7.593		5.9418	8.1259	5.2184
7.9226	6.7321			6.6653	7.3575	5.7902		6.0731	7.6966	6.1009
7.4304	6.3716			6.4381	7.9229	6.7904		7.5557	6.1073	6.6022
7.7037	8.1204			6.193	6.8559	6.6062		8.1456	8.1622	6.5387
6.6639	6.3182			5.9425	5.7213	6.3123		8.6914	9.1195	7.7684
6.9341	6.6401			7.5745	6.5047	7.7606		4.5233	7.9267	8.3349
8.6653	7.0464			5.5061	4.8867	5.0436		7.4282	6.4741	8.9128
6.756	6.7372			7.3596	6.4695	7.3311		7.3585	8.2722	7.5702
6.7776	5.9388			7.4976	7.0068	6.774		6.3832	9.0786	6.5326
6.2771	6.6054			7.7008	7.182	6.8654		5.9416	8.4582	8.3482
7.0594	6.2713			9.3399	6.9947	6.5395		7.3643	7.6791	7.0261
7.5952	6.412			5.7855	5.6352	7.1102		7.7318	9.2198	5.6156
6.3764	6.6054			6.9341	7.1792	8.5063		7.1763	7.708	7.5273
7.5759	5.0592			6.5096	6.5404	5.5269		6.4359	9.1864	5.1156
5.9464	6.3395			8.4205	5.593	6.2458		10.902	10.076	8.5894
6.3397	7.9234			5.6105	5.3426	6.9302		6.6054	8.6172	8.0514
9.0532	5.9457			8.0935	5.7216	5.9464		5.5403	8.4915	6.1897
6.289	7.0542			5.0942	7.9225	7.4273		8.2504	6.2255	5.5146
4.7561	5.2823			7.6431	6.6255	7.1503		5.9395	7.9261	7.4837
6.1627	6.7319			6.9364	6.5471	8.1372		7.7856	8.8647	7.0241
8.3188	5.4464			7.1557	7.7037	6.8099		7.0281	11.148	6.2712
5.2857	5.7759			7.4803	7.0734	6.3121		7.115	4.2155	6.6489
6.2223	5.0871			8.5188	5.9448	5.9419		7.2987	8.5926	6.7273
7.307	6.8464			6.4684	3.9593	6.3669		3.9595	7.9238	7.5472
7.0984	7.4279			5.7675	6.4752	5.8171		7.1983	6.4638	9.1912
5.7791	6.2299			7.0625	5.7584	6.0545		6.7068	8.7203	6.5238
7.8182	6.8776			7.5674	7.3401	6.1477		6.652	9.1162	7.1003
6.2464	6.5091			6.6707	8.6667	7.3937		5.5827	8.4905	6.3624
7.7725	7.043			7.1811	5.7819	7.1318		7.5076	8.1204	5.403
6.932	5.8185			7.2644	5.6935	6.6012		8.2091	7.4348	8.3657
6.8781	6.934			6.9983	5.9388	6.0391		5.6029	5.0415	6.5671
7.5745	5.4464			6.8536	6.321	7.3139		6.2223	8.5841	7.1601
8.1498	7.4799			7.1663	6.8572	7.2038		5.7191	7.8265	9.3763
6.9311	6.3397			6.9341	6.5289	5.8125		7.9217	7.5696	7.6026
7.2179	8.0926			7.4841	8.5824	6.6315		5.086	6.8242	11.494
7.0254	6.5256			5.4157	7.1672	6.17		7.2606	6.7904	7.0725
7.1525	6.5984			6.0551	7.6531	5.6282		6.1627	7.2669	7.1371
6.3003	6.9273			7.7416	6.5185	6.8132		6.3017	7.0783	7.0456
6.7948	6.7321			5.942	7.8027	7.3116		9.4043	8.4755	7.9255
7.4866	6.5535			7.0739	7.6593	5.9398		7.3622	9.0964	4.8611
7.0307	6.9298			7.5926	6.5948	7.3046		10.149	8.3917	6.6598
6.4412	5.9374			6.6041	6.8409	6.4091		8.0955	6.4381	7.1062
8.5858	5.9447			6.174	7.431	7.0984		6.7657	8.3999	8.0267
7.7249	5.5992			5.6403	7.1273	5.944		7.1311	7.9211	7.0254
5.331	6.2079			5.7199	6.2676	5.7992		7.4111	8.0809	8.3569
6.2458	6.9338			6.4913	6.4365	7.6002		7.5273	6.4786	6.5609
7.0227	5.9405			5.7448	8.3226	5.8314		4.954	7.2661	4.2963
8.1226	6.6041			7.6782	5.6083	4.4579		7.3341	8.1238	7.0142
8.1249	6.653			7.931	6.9307	7.4296		8.5825	7.8318	6.4353
8.1439	6.8705			5.9397	7.528	7.1537		7.75	7.9246	8.5173
6.8259	8.4619			7.1801	6.6984	8.9132		6.657	6.6792	6.4968
6.666	7.3877			7.7817	8.2276	4.5683		7.8311	8.7624	6.4049
6.933	7.9245			5.6246	5.9403	6.4173		5.9395	9.2478	6.7015
5.0904	6.8279			6.6071	9.1857	8.2529		5.41	5.9474	7.1926
8.1423	6.7676			8.2984	5.2785	6.0369		7.6431	7.7515	5.759
8.2815	7.5619			8.3594	6.6636	6.7326		7.3521	9.4518	8.3393
7.4066	7.152			7.3766	6.4587	7.705		7.4304	8.774	6.4229
8.3198	5.3782			6.5563	6.4884	5.7449		7.7029	4.7823	7.9277
6.6028	6.9301			6.4778	6.3777	4.9496		6.8886	7.5115	8.0542
5.818	8.0869			7.043	5.9405	5.5666		6.8583	8.3238	5.7093
6.8208	7.0739			7.3863	6.2775	8.3219		6.6054	5.9464	4.8412
6.44	7.3318			6.7872	6.8899	7.9189		6.9311	9.0564	6.7357
5.6131	6.166			7.5513	7.0332	7.8062		6.6859	6.55	5.6109
7.1301	6.1627			4.9502	6.6998	6.3798		9.4407	6.9831	5.9357
8.2288	8.5165			7.9227	7.4254	6.0691		6.4969	8.3219	6.8732
6.932	6.9314			6.6849	6.3024	5.9428		9.1836	6.1206	8.2932
7.5958	6.6859			6.1767	5.808	6.2422		8.5124	5.9454	10.189
6.7362	8.1668			7.9247	7.7219	7.2593		5.9352	6.9908	8.3661
5.5036	6.4359			7.9229	6.3447	7.6092		7.4551	7.6192	6.0671
6.1086	7.4291			7.3393	7.1792	6.747		7.3668	6.2664	5.3968
6.8208	6.9335			7.6628	6.3128	7.0172		8.4623	7.3299	5.2798
6.3578	5.9435			7.0254	6.8542	6.4136		6.0395	7.7593	6.4316
6.1192	7.7025			7.0405	6.8652	7.0363		10.569	7.8394	6.9425
8.2305	7.1636			7.8198	6.8565	6.2721		5.8049	6.601	8.3183
5.9354	7.0756			5.9418	5.8013	8.3071		6.3026	7.3428	6.9358
6.5395	9.6235			8.2517	7.1326	5.0969		7.3835	9.0575	6.6481
7.3828	7.921			6.6028	6.4397	6.4888		6.7564	7.7021	5.9397
6.4828	5.94			5.5028	5.5793	7.7088		7.3822	9.1629	9.9035
7.0965	7.1009			7.7234	6.2903	7.2971		7.9285	7.6314	6.5256
7.1349	5.9407			6.161	5.7967	6.247		6.3072	6.338	2.9656
5.6777	5.5449			7.3856	9.6842	7.4063		7.2619	6.5965	9.1157
6.5065	6.9327			5.9429	7.6146	7.0439		7.4339	8.9872	10.57
6.6062	8.1257			8.007	7.152	6.9311		9.4512	8.3193	5.5662
6.9292	6.1395			7.9251	6.9396	5.5454		7.4695	8.2203	5.1001
6.5101	8.3594			7.9206	7.3629	7.7037		5.7772	6.6062	5.9403
6.384	7.3341			6.602	6.9772	5.9446		9.63	6.4842	7.0012
7.0526	5.6596			7.8153	6.3811	5.2285		4.7495	10.334	6.5609
7.3151	7.0227			7.7046	6.9975	7.2579		8.1181	7.3575	7.7961
7.7054	6.5395			5.7884	6.1357	7.506		6.9849	5.6042	7.1659
6.5224	6.8736			8.2736	7.0772	5.9433		5.086	5.9454	8.4626
6.7682	7.2619			6.6049	7.6753	7.0794		6.3418	9.5836	8.8063
7.9258	6.6614			6.1935	5.6596	6.5995		8.4208	8.9148	7.0435
7.7029	7.7219			8.0907	8.6696	6.508		6.7969	4.4636	5.0441
7.0628	7.0965			5.2806	5.6945	7.0756		7.0422	7.5653	7.1181
8.5165	7.1288			7.482	7.6383	7.0037		8.0778	5.9403	7.2364
7.5692	6.9324			6.3544	7.9215	6.4378		7.2211	7.1782	7.1595
7.3128	6.7676			6.5986	6.1079	6.9341		7.9276	9.7104	6.2201
7.3214	6.3377			5.5786	6.5319	7.328		7.5914	7.6464	7.5537
8.4894	7.0718			6.303	6.27	6.6487		7.2661	9.6027	7.6288
7.9234	8.1196			6.9326	7.7373	7.5087		6.6054	7.9302	5.9393
9.0792	6.6003			7.9275	7.265	6.6508		7.5769	9.9026	5.6954
7.0074	6.932			6.6854	7.4678	6.4378		7.3917	7.7612	6.4773
7.9192	7.531			6.2721	6.092	6.2724		6.8565	6.1048	7.5288
5.8141	7.3548			5.8161	6.9292	6.6324		10.401	8.0888	7.2644
5.944	5.0445			6.3003	7.0858	6.3594		5.9455	7.1326	4.5266
7.1612	8.5329			7.3618	6.4719	5.6105		8.6696	7.8452	9.2491
7.4047	6.558			6.7334	6.706	7.4027		6.2759	9.2992	5.5411
8.0107	7.9291			7.3311	5.8367	6.2228		9.0403	8.5542	8.6431
7.4272	7.5939			7.1782	6.1213	5.7759		5.6931	8.484	6.2989
7.7696	6.6849			6.141	6.1705	7.132		7.0718	7.9244	6.2261
7.1009	6.2727			6.7015	6.8259	7.311		8.7783	6.1585	10.104
7.3303	7.0409			6.9321	5.0313	7.0745		6.3874	6.4731	6.6508
6.3641	6.1758			7.0794	5.52	6.7281		7.1119	10.245	7.9256
8.587	7.3288			6.9639	7.3822	6.7582		5.4521	7.9248	9.6619
7.9215	7.0254			7.431	8.3234	7.9211		4.6224	8.6705	6.3044
6.7619	7.1151			7.1792	6.0456	6.3186		7.0745	2.6386	8.146
6.9323	6.1605			7.0013	6.1742	6.4892		7.6476	6.3606	8.4234
6.6868	7.4282			7.8161	6.9341	5.7526		7.7385	6.5564	6.274
8.047	7.7416			6.789	5.4431	6.4849		6.4149	6.469	6.6792
6.6054	6.538			5.487	7.9215	5.9398		7.5273	6.7288	7.1296
7.4287	7.78			5.4502	6.9349	5.5002		6.8426	6.6584	8.5829
5.608	7.2179			7.2287	6.2312	6.2395		6.5042	7.1349	6.6054
7.7423	7.4273			5.9425	7.1962	6.8929		6.5364	7.7021	7.7395
6.7367	8.6696			6.8649	5.9401	7.8022		7.2818	7.5977	6.3832
6.6736	6.7334			6.4373	7.3828	6.4835		6.4102	8.751	5.0958
6.8416	7.3168			6.5406	7.3692	5.8441		7.1796	7.182	7.4027
8.208	7.2612			6.6854	7.0685	6.6868		5.9496	8.4186	7.6603
7.099	7.038			6.8225	7.0268	6.6481		7.9269	7.7702	5.9361
7.0772	5.6787			6.439	6.375	6.381		7.3465	7.5927	8.3203
5.9418	7.9257			6.8524	5.5681	5.3411		9.1173	8.9233	6.9311
9.5811	6.8047			7.9234	6.1318	6.1963		6.7708	6.9298	5.9367
9.9038	6.395			7.0254	7.2782	6.1618		6.6441	8.0668	6.4685
6.6896	7.7129			6.9939	6.6674	7.2627		5.6547	6.1945	8.3249
6.4187	8.2091			8.3226	8.4188	9.6808		6.2207	6.1618	7.7458
6.1384	7.2644			6.6849	6.55	6.5506		8.2752	6.8085	4.955
7.043	6.1433			6.5711	7.6791	6.4133		8.8521	7.201	6.2969
7.8488	5.9413			7.2603	7.3295	6.9311		8.0619	6.9311	6.6028
6.6012	8.2048			6.9343	5.4023	6.3395		7.684	8.1052	8.1439
6.9301	5.9419			7.7844	4.6624	6.0327		6.6877	7.3886	6.4896
8.258	7.5257			7.1524	5.8446	7.3227		7.528	7.2038	6.7604
6.76	7.9209			7.5245	7.0745	5.3533		6.4066	6.0731	5.4369
7.769	7.0739			7.1969	7.5104	6.2141		6.2689	7.4591	9.1686
7.5945	6.8654			6.8909	6.1202	4.5016		8.6677	7.5736	7.7238
6.1643	7.1792			6.0751	6.7618	7.0886		6.7387	8.4215	6.868
6.4807	6.7364			8.0223	6.6069	5.6118		7.1275	7.0804	6.1213
6.2482	6.3372			6.6859	7.0414	6.0908		9.3432	5.7373	8.4883
5.9388	7.1815			7.0739	8.2026	6.7182		7.6603	8.2115	6.4585
6.7587	7.5393			8.2113	6.8416	6.301		9.3486	5.4989	6.6865
7.2602	7.9222			6.0097	6.0444	5.7604		5.7509	6.1916	5.4451
7.6913	6.1906			6.1845	5.2498	7.0696		8.3611	8.236	7.3419
6.3944	7.3303			7.6261	5.8944	6.697		9.0575	9.2453	7.918
5.4986	6.2239			6.8192	8.3042	6.2453		5.9408	8.5825	7.075
8.1219	5.1789			4.2065	5.4445	8.4177		5.5434	5.9476	6.3072
7.0761	6.845			4.455	7.786	6.5096		7.3265	7.4841	4.6169
7.7994	7.3564			4.6667	7.5926	6.6667		4.8063	6.933	6.9821
5.8019	7.6763			7.525	7.9248	5.5876		7.8166	4.954	6.8725
7.3952	6.6047			6.3425	7.0335	6.9365		7.3122	8.4205	7.043
6.4416	7.0121			7.7816	5.629	6.2996		7.4689	9.9131	6.9302
7.528	5.7576			6.8208	6.8519	7.2017		5.8541	9.1891	9.5452
6.1614	6.1864			5.8365	6.8231	6.1192		6.8166	5.9464	6.937
6.3357	6.8553			6.6727	6.6519	5.9413		7.4666	7.8738	7.9252
8.3695	6.2708			8.6751	6.6028	7.525		5.7908	7.9265	7.912
7.837	6.4773			6.3789	5.1722	6.6843		6.309	8.9637	7.4849
5.0257	6.9349			7.7088	6.5207	9.2465		7.2614	5.9404	6.4842
6.2797	6.9349			5.0849	5.1661	6.1789		8.0944	8.2276	6.6612
8.2836	6.4406			6.1897	7.426	5.7523		5.9346	5.9413	7.3401
7.9234	5.9474			7.0234	7.0418	7.7665		7.7906	5.9445	7.2017
7.3839	5.375			6.396	4.8068	5.821		5.9436	6.1391	9.0704
6.6016	6.3433			6.5665	7.922	5.9463		8.2234	7.9184	7.4811
9.0243	6.5069			5.8791	6.5998	6.7689		7.9203	6.9311	6.1916
6.3874	7.2619			7.7021	6.9327	5.6328		9.702	6.231	7.4875
6.3798	6.4057			7.6618	6.3679	6.697		6.1219	9.5951	5.7365
7.1022	8.515			5.4037	6.2856	6.9895		3.7013	7.9263	6.9339
5.7233	7.7876			6.4108	7.4551	6.2185		5.038	7.9226	6.2223
6.8242	6.247			5.7597	7.2243	6.433		7.213	8.2555	7.5295
6.6608	5.1571			5.7555	6.3657	5.4986		7.2812	7.0098	6.7288
8.1734	7.9234			6.422	7.9204	6.668		8.1921	6.7926	8.7751
7.6715	5.0394			6.469	5.1487	5.2171		6.7127	8.1734	7.6772
6.8303	8.2723			6.5716	6.0448	7.2315		7.3958	9.1676	7.2644
8.8038	6.8225			6.2245	6.2228	5.7604		8.4243	7.2682	5.7791
6.7139	7.9244			6.6849	6.3678	6.668		5.5464	6.8076	9.6692
7.7362	5.942			9.1619	6.3997	5.7411		9.1127	7.8045	6.0359
6.9696	8.4688			7.479	8.1077	7.5626		5.4961	9.9097	8.3644
8.2979	8.5892			6.2201	6.4907	6.7784		7.4311	9.2809	6.4568
7.3863	7.311			6.7835	6.8353	6.3686		7.182	10.571	7.0109
7.043	7.0959			7.851	6.2263	7.3586		4.6194	7.9295	7.1341
6.3372	6.1652			6.9311	7.921	6.6792		7.2644	5.94	7.6236
6.1635	6.8208			8.587	6.1897	7.3428		7.452	8.086	6.5102
7.0575	6.7021			7.564	7.0292	6.7915		6.4361	9.9106	7.1613
6.8443	7.525			6.3832	7.924	6.6859		8.4894	8.5884	7.5706
5.9405	7.0958			6.5342	6.829	7.3585		6.0357	7.9297	5.151
6.5042	6.1247			5.9436	7.0959	7.3265		5.1434	6.2721	6.2721
7.2568	6.3142			7.6496	6.197	5.9405		7.4292	5.9388	7.9211
6.2702	7.5841			6.6062	7.3675	5.8363		9.6628	7.2971	7.6734
8.5436	5.4758			7.7558	7.2991	6.2187		8.4177	7.1782	8.2863
6.0832	7.3967			9.0818	4.6176	5.6531		7.1286	6.8644	6.9324
8.508	7.2003			6.2236	5.6601	7.528		7.6753	5.6369	6.3118
7.7025	6.6454			6.1652	6.6639	6.9294		5.8095	7.2638	9.2907
8.5196	6.4387			6.6073	6.6497	6.2605		9.6267	6.7904	8.0802
7.0439	7.1333			6.0816	7.1006	6.8654		5.9489	5.6607	6.4107
6.5488	6.1601			7.2163	6.9326	6.3573		7.261	9.5792	6.6688
7.2059	7.4832			7.2303	5.9379	7.6323		6.6311	7.6131	6.8118
6.338	5.2198			5.4969	6.5738	6.8355		5.7965	8.8592	6.1601
6.8016	6.4842			7.8053	6.8913	6.0588		8.3203	7.6588	6.4394
6.9322	6.7316			6.5395	6.0879	6.5555		8.3234	7.2024	7.7806
6.7931	6.7948			6.6542	6.7538	7.2669		6.9303	7.6164	6.4814
6.7904	7.1801			7.0439	7.7725	6.4526		6.7651	6.335	5.6897
6.3979	5.5821			5.94	8.8089	6.3312		6.472	8.8655	8.4189
7.6725	6.9349			7.182	7.2628	7.3815		3.7117	8.0882	8.1087
6.3357	7.7625			7.1326	5.7576	5.7456		9.6311	8.3909	6.1897
6.9341	7.9244			6.9339	6.6465	6.8507		8.921	8.4915	7.2334
7.3341	8.0668			6.3849	8.5203	6.301		7.0978	6.3849	5.5731
7.9285	6.6618			7.528	5.9994	4.8552		6.6003	6.7056	6.9284
7.4508	7.9267			6.1213	7.2701	6.1233		7.2252	7.0057	6.1278
7.7409	6.3058			6.7352	6.7888	5.9806		7.0318	5.5423	7.4587
6.9837	6.594			6.7015	6.8436	8.5799		7.7194	7.6421	4.1594
6.7904	6.6605			5.9482	4.5821	5.7477		6.9298	5.9407	7.6734
5.9381	6.7937			8.3814	6.5085	6.9318		7.1607	6.8553	7.4946
6.6605	7.261			6.3365	7.9256	6.761		8.8592	5.6743	6.9975
6.9358	7.1015			5.9402	6.706	7.7555		7.5188	9.2423	4.9806
6.6357	6.6009			4.899	6.5198	6.4981		7.7587	8.1188	7.5768
5.9426	7.1801			7.3717	4.8248	7.4254		7.5701	8.3653	7.6178
6.2009	6.8013			6.766	6.7068	6.3372		8.0547	7.9254	7.4803
6.5074	5.8238			8.0668	5.8327	6.9315		7.9256	8.6777	7.3622
5.6596	6.4378			6.933	7.4807	6.1418		8.9759	6.6632	5.2379
7.6426	5.8251			8.9148	6.7746	6.8837		7.7265	9.6256	6.2019
6.5112	5.2798			5.9972	6.705	5.6118		6.1754	7.506	7.1326
6.8229	8.2064			6.2372	5.3262	8.7196		7.7989	6.8571	7.9248
7.0794	6.6003			6.5134	8.5862	7.6734		6.1216	7.3288	5.9375
6.6938	7.182			6.6974	7.3759	5.94		7.3037	7.9227	10.104
6.6022	7.9234			6.6032	4.619	7.1559		6.756	8.0857	7.522
5.7426	6.8234			6.4601	6.6245	6.7915		8.2559	8.4905	6.4908
5.9436	6.5243			5.5726	6.8322	8.3602		6.8183	7.5532	8.01
6.6035	7.0984			7.1481	5.3181	6.697		6.1086	7.0241	7.62
7.6435	5.5786			6.7915	6.4387	5.1043		7.529	9.5388	6.301
7.4976	5.4854			5.9407	7.0254	4.751		7.6418	9.2951	7.0318
6.9396	7.1607			6.1639	7.7707	6.3003		7.6644	9.7389	7.5305
5.9411	6.7364			5.6061	6.5256	6.4393		7.3122	5.4483	7.3976
7.3387	6.4807			9.2415	7.5365	6.6201		7.6735	7.2669	8.966
5.9399	8.2567			7.0971	6.4003	8.808		7.0353	7.7005	6.6071
6.5091	4.6207			4.861	8.1687	6.8345		5.2829	5.4058	8.9163
9.0597	6.5065			7.9219	6.274	6.1559		7.3093	6.232	5.9453
8.4186	7.0739			6.3024	5.5765	7.1811		6.3829	6.4947	6.301
9.3378	5.9407			5.5793	7.0971	5.4054		7.1371	9.9043	7.1782
6.5096	7.6791			6.756	7.2988	5.4193		5.4166	6.4362	4.9487
6.1054	8.2134			7.066	6.7748	6.7009		6.4378	5.7233	6.1223
7.0442	5.7338			5.9443	6.3764	7.2631		6.4695	7.3842	7.3611
5.7216	7.9209			6.1643	7.7795	7.7265		6.9396	8.4592	7.1334
5.9428	9.3378			5.7487	8.1956	7.6749		5.8287	8.1753	7.4266
8.22	6.0938			7.9255	5.6093	6.2505		7.7265	7.2695	8.4883
6.4705	6.0591			6.3395	5.7824	6.0034		6.8588	8.0439	7.4477
7.022	7.5275			7.1288	7.276	7.194		7.1806	7.6393	9.0597
6.5342	7.2017			6.6653	6.4485	5.2823		7.432	6.7695	7.8723
6.5529	7.6393			7.2321	6.1906	6.6003		7.065	7.0414	6.6849
5.2792	7.4618			6.5464	9.4091	6.752		6.8251	5.6131	8.5862
6.5969	7.1037			7.4734	6.8305	6.9635		7.7054	7.4849	7.9204
7.2189	7.4301			7.742	9.2478	9.6278		7.3023	7.0337	7.1926
6.6859	7.0734			6.2488	5.6812	7.0211		7.0358	8.5875	7.6763
6.9322	6.0961			7.2577	5.5622	4.8243		6.3453	6.9332	7.3318
6.7695	7.0422			6.6092	6.384	5.9405		7.9247	7.3442	5.8185
6.5342	5.7441			7.7242	7.6475	5.7765		7.7173	7.7989	6.7044
5.8558	7.3932			6.9335	8.208	6.4735		6.9988	7.6618	5.4464
6.2282	5.8176			6.5908	5.7318	7.7423		6.9349	7.7037	5.6093
6.4387	8.4177			6.5319	6.9304	5.9821		5.092	6.8423	5.7639
5.9381	7.2909			5.7709	7.4491	8.9188		5.7721	6.2699	7.5532
6.5998	8.041			5.807	7.7705	7.9212		6.1349	6.3403	6.67
7.0906	7.5295			5.3449	6.9349	5.7727		7.0909	7.4731	6.4387
7.176	7.0199			4.8404	7.0654	5.9404		8.2517	5.3426	6.8553
6.9336	7.6573			6.4482	6.5575	6.5778		8.0189	7.1285	6.5659
9.5438	6.7695			7.3023	6.5874	6.1615		5.9413	6.1859	7.6549
5.4502	6.9288			6.9147	8.1423	6.933		7.1926	9.5451	6.6849
5.9407	7.4569			7.0439	6.3646	5.938		11.1	6.1372	7.0959
6.6037	5.8019			7.3585	7.2017	7.4282		6.9967	6.1601	6.8191
7.9283	6.8208			6.1111	7.0422	7.0227		7.1291	7.7612	7.0208
8.8055	6.4394			6.114	6.4622	5.514		7.641	5.2778	7.1306
8.8105	7.3157			6.6037	6.2234	6.2549		6.5757	8.258	5.9449
8.53	6.7882			6.5679	7.2093	6.0085		7.922	6.8196	8.0927
6.3849	7.9184			7.8345	7.2162	6.9311		7.0213	8.7734	6.4374
7.1782	8.7664			7.921	7.8115	6.9358		6.3403	7.525	6.7638
7.3586	6.7033			6.6029	6.0088	7.021		5.3968	8.2222	6.6844
6.9241	8.0882			6.1247	5.9375	5.7563		8.1226	6.9324	6.9339
7.8148	6.1614			6.1584	6.8409	6.1067		8.3219	7.9285	8.3611
6.1925	7.6753			8.9953	6.4008	7.9214		9.0805	7.4311	6.8423
6.6028	7.5288			6.3413	6.0866	6.4817		8.092	8.4509	8.2475
5.9444	7.9177			6.5494	7.1653	4.2919		5.9464	7.0933	7.057
6.6003	6.5334			6.4359	5.9434	7.2094		7.918	8.2246	6.7364
7.1303	6.0805			8.1299	5.9454	5.738		7.3575	8.7472	5.7573
6.6584	6.8047			6.6625	8.4186	5.3858		7.919	8.1706	7.7242
6.9377	6.2212			7.3483	7.8148	7.3937		6.8886	7.5901	9.0553
6.6003	7.4279			6.7695	7.0213	6.6032		5.9451	6.7893	7.1112
7.0761	6.2495			8.1705	6.7805	7.126		6.2771	8.6762	7.0017
7.0241	8.3241			5.9416	6.1226	7.1571		7.1009	6.1268	5.9417
7.6995	6.932			5.4299	6.4375	7.5914		9.4687	7.9234	6.9377
7.1326	5.0269			7.0199	6.5965	6.3377		7.7402	7.2661	7.7242
7.4146	6.4416			5.9454	5.6681	5.4502		7.7871	9.685	6.3392
7.8153	6.5535			7.3821	7.608	5.6566		8.0267	10.705	6.1618
6.1433	7.5633			5.7672	5.3247	5.6459		6.8542	7.6734	6.4354
5.3487	7.689			6.4587	7.4849	5.6111		6.5238	7.7185	4.8134
7.26	6.4349			7.311	5.5449	6.6632		7.4285	8.4735	5.1836
6.7714	7.564			5.2793	6.4026	7.3801		7.3211	6.932	6.9368
6.5015	6.7792			6.7038	5.3996	9.3345		6.4579	7.9234	7.7772
5.8003	7.2695			6.8963	6.7129	6.7106		4.7503	7.9211	6.7326
6.3832	6.3828			5.9395	7.9243	6.3372		8.7121	7.4317	6.1054
7.7618	6.791			5.7182	6.6639	7.0618		8.585	6.6105	5.9421
5.4181	5.3804			6.1102	6.3935	6.4359		7.7235	5.0893	7.182
7.3659	6.3832			7.1296	7.1624	7.3709		5.8164	7.183	8.585
7.524	7.7811			6.6284	6.44	7.5285		6.9349	3.8001	9.0704
7.2627	6.4349			7.525	6.8665	6.9776		6.9869	8.0286	7.0311
7.7811	7.7784			6.8407	5.9382	7.6163		7.1311	6.6487	7.2627
6.6023	6.5003			7.5889	5.2076	6.6584		7.6772	9.4737	6.3387
5.4944	7.2644			5.7418	7.0051	5.7577		9.1142	7.5639	6.5015
6.7545	6.9319			6.4075	5.5418	5.8311		6.3812	8.1414	6.6557
6.3991	5.9401			7.3333	7.052	6.9302		10.239	10.148	7.108
6.8225	6.359			7.017	6.7319	4.5849		8.1327	6.0955	7.2045
7.2644	7.4273			8.3619	6.7015	5.4738		7.3023	7.7037	6.2252
7.4849	7.2644			6.4814	7.6367	5.3599		6.3387	6.7926	7.0815
7.7702	8.3653			8.2091	7.564	6.0733		5.8238	7.2038	7.9263
5.7778	6.8238			6.3832	6.7148	7.2644		6.6071	4.5277	6.3418
6.7062	7.7012			5.9422	6.5173	7.431		5.3083	5.6061	7.1301
5.7133	6.4406			6.1254	6.4368	7.9247		7.3662	5.6945	7.0439
5.9388	8.2504			5.9418	6.4203	7.2114		7.0745	6.3433	6.9336
6.2064	6.2034			6.8559	7.1475	8.4167		7.128	5.0958	7.7287
7.0541	6.4531			7.2254	8.2517	6.2998		4.7233	8.4171	6.3387
8.5165	7.1642			5.4994	6.8659	6.4716		6.6577	5.3517	6.8745
8.1204	6.141			7.3326	7.9202	8.7158		6.1226	7.1735	5.5045
6.8104	6.6849			7.2334	5.9384	6.6368		5.5019	5.4986	6.9311
6.6028	8.2849			6.379	7.2305	7.2639		6.7038	7.4315	9.5811
7.2636	6.8889			5.1229	7.9225	6.6503		7.9253	4.8754	7.8289
6.4349	7.7542			7.0227	8.2317	5.0084		6.8809	7.3133	6.1618
8.3628	6.4346			7.4047	7.3056	6.9283		7.7606	8.2311	10.652
5.7441	6.1199			7.1303	6.3372	5.9407		7.3911	5.9438	6.6584
6.9339	7.052			7.641	7.259	5.9424		7.3585	7.7684	7.114
7.2004	6.3347			6.6125	7.1792	6.2353		7.9265	7.4291	6.3364
8.0761	6.3558			6.8149	6.9719	6.8191		5.9377	8.9252	8.5856
6.4368	7.0089			6.0756	5.9419	7.9225		9.4785	6.1775	5.4105
7.1303	7.022			6.5315	8.186	6.3662		7.0311	7.0248	5.941
7.7416	8.1705			5.9426	5.4483	7.3151		6.2212	8.246	5.6992
8.9205	7.2024			6.3823	6.6594	6.3608		10.447	8.5294	6.2535
7.3488	6.4311			8.5892	6.508	6.5047		7.4858	5.7583	6.7334
7.9238	7.2197			5.3268	7.3937	6.6731		7.3564	7.182	6.606
6.9298	6.6062			5.9373	6.3798	7.3288		7.3303	7.9202	6.6783
7.5939	7.4803			6.9362	6.9829	6.0148		7.1066	7.6415	5.7224
7.9278	5.9388			5.6302	6.0537	5.5425		8.9157	8.2183	7.3801
5.2861	6.5085			7.2152	5.9413	5.7418		6.32	7.6242	6.2479
6.9699	5.941			6.1627	6.4601	5.8711		7.2003	7.3318	5.9464
5.5426	9.6867			7.9205	5.4854	5.3938		6.767	5.0298	5.9369
7.5479	7.2639			7.5622	6.7578	6.9396		7.7708	5.2829	7.8362
6.7379	5.7893			5.3975	7.2636	6.3678		8.7504	6.5991	7.6175
7.1777	7.1974			5.6591	5.4065	6.6859		6.5101	9.1987	7.4273
6.8225	6.5326			8.774	7.3904	6.1377		7.1604	8.4883	7.0772
7.3553	6.338			6.2245	8.2192	6.9296		7.9252	7.9291	9.2893
7.5633	7.7272			6.4378	6.016	5.7343		5.9455	5.2772	5.3411
6.4381	7.0337			6.379	8.2069	6.1213		5.0915	6.7372	6.9296
8.4196	8.1724			6.138	6.9311	5.889		6.4413	6.6003	6.9292
6.8606	7.0405			5.2764	4.8063	6.7625		10.3	8.3826	5.942
6.1395	6.8225			6.4359	6.7676	7.2568		6.887	7.9244	6.6779
6.4814	7.4654			8.5757	7.482	6.314		7.6772	8.2226	5.7652
8.5875	8.7718			6.8217	5.4745	5.613		6.2797	6.7402	7.4273
6.5372	7.6744			6.2906	5.774	6.0736		6.6012	6.5995	6.7141
7.4291	6.1925			5.5228	5.7093	6.1889		8.208	8.661	8.8596
6.9324	6.0145			5.038	5.9382	7.2017		6.6511	8.6724	4.7198
6.2299	6.8075			5.9436	7.182	6.5984		6.7326	9.3172	6.7969
5.4003	6.8191			5.6762	6.5192	7.4645		6.7768	8.0646	6.4828
5.5821	5.9449			5.6916	6.9336	4.5836		6.8416	9.1135	10.129
6.2304	6.7569			7.3257	5.9366	6.8395		7.9181	5.738	7.2999
6.161	6.2069			7.3575	7.2003	6.289		7.0734	6.3395	9.9005
6.6873	6.5547			6.8577	6.1576	5.7396		8.0179	6.9288	7.5633
7.8231	6.0838			6.977	7.5901	8.275		8.1865	8.1131	6.2637
7.926	8.6423			6.8287	7.0199	6.7802		6.8467	7.2644	6.8123
6.7357	5.7708			8.4872	7.9272	8.0701		7.4917	9.6935	8.1569
5.5449	7.7416			7.3018	7.8401	7.2138		7.4269	5.9388	6.5575
6.869	6.2982			7.3911	6.791	7.7716		6.2989	4.6106	6.8395
6.7676	6.925			4.6656	5.6574	6.2849		5.3472	6.9349	6.933
6.3857	6.6047			5.3975	7.4803	6.4376		7.183	8.0508	5.1532
7.1529	5.7632			7.6588	7.2265	6.19		7.2367	6.6216	6.715
5.9489	7.2676			4.8573	6.1772	6.7948		6.3985	7.5386	6.778
5.9464	5.9418			6.6612	5.9407	6.8423		7.3846	8.3662	7.9234
6.1593	5.9447			8.1204	4.9509	6.3026		7.4533	8.0026	7.2619
6.4368	6.412			6.1635	6.708	6.7975		7.075	9.244	9.0243
7.0772	8.5352			7.4272	6.8644	6.5991		6.6357	8.7772	8.2529
7.128	7.4263			6.9317	5.9362	7.0274		5.3723	7.5318	7.2824
8.643	7.2024			7.5947	7.6682	6.1337		7.2141	7.9256	6.8571
7.038	9.161			7.052	7.2265	5.6797		7.4311	6.5604	7.1376
6.8395	5.9407			7.2321	5.0044	6.3783		7.1402	9.1662	6.7915
7.7437	6.933			7.7037	7.0206	7.3015		5.9416	7.3306	6.5553
7.371	6.7311			7.2162	5.9413	6.1403		6.82	5.1479	7.0241
6.8665	6.767			7.1296	6.4842	7.2192		7.6406	7.9291	8.0402
8.6546	7.5274			6.7787	6.6264	6.6615		5.7914	7.9201	6.6012
5.7208	6.853			6.3387	6.1701	9.051		7.9187	5.8181	7.5295
5.797	7.1326			6.1505	7.0894	6.6028		5.7849	6.2989	5.7765
7.9208	7.0783			7.1049	6.0321	7.2318		7.7822	7.5288	6.1493
7.1475	5.9381			6.504	5.9415	6.5123		3.7041	8.8371	7.525
5.7849	6.5716			8.4177	6.6039	5.9413		4.4474	5.5426	7.0729
7.4462	6.6003			5.8336	7.6291	6.382		7.2664	7.2059	6.1237
8.0888	5.6112			7.2047	5.7873	6.359		6.1643	5.9367	5.613
6.6724	8.3193			7.3273	8.0869	6.2438		6.7372	9.5773	6.9305
7.3504	6.3678			7.9249	5.4159	6.5663		8.1181	7.8013	8.258
7.4268	6.2912			6.1171	7.1405	7.5119		5.9372	8.1221	7.8191
5.9468	7.5779			6.6906	5.9376	5.5802		4.4133	6.9871	7.9291
7.0234	7.9259			7.0409	5.4796	6.0494		6.6605	6.364	7.0965
7.016	7.8049			5.2414	6.5467	6.2833		6.2708	7.445	6.1226
7.4858	6.5238			6.5974	6.9311	6.2384		9.1112	8.6444	6.9739
7.2045	8.1696			6.3173	7.2038	6.0387		5.9447	6.7799	7.7008
7.2017	7.0575			5.5403	6.8047	5.6596		6.1643	5.4436	7.9247
6.1888	6.6487			6.3735	6.158	6.1061		6.0751	8.6644	6.928
5.8008	4.6744			6.4361	6.8495	6.3849		8.2059	8.3029	5.0817
6.2708	5.9391			6.6046	6.4844	4.7469		9.0294	7.7037	9.6246
5.1495	6.2069			6.5015	9.0214	8.1038		7.0242	4.5636	5.6741
7.432	5.7919			8.5352	6.9332	5.2861		6.7904	7.9281	8.0778
7.2619	7.4279			6.3806	7.9217	6.5334		7.1792	7.365	7.1801
7.4876	7.7227			5.6168	6.3971	5.9773		9.4645	7.9243	6.9305
6.9967	6.4391			6.8236	7.1773	8.612		8.1025	7.5255	5.1019
6.9319	7.323			7.5499	6.93	6.5047		5.6736	7.1288	6.3357
6.3815	6.9361			5.5418	8.5875	7.5447		7.8022	7.9189	5.055
6.6018	7.9295			6.6612	6.1164	6.9341		7.5952	7.6383	6.8409
6.5112	6.0751			6.8104	6.3902	6.2989		7.6442	6.7326	5.9409
7.5064	6.9303			6.717	6.6054	6.4715		8.1114	5.9426	6.2996
5.9442	7.6825			6.1092	6.8204	5.9453		8.8538	8.0415	6.1045
7.1787	5.5934			6.5655	5.9414	6.5523		7.5914	8.9214	6.3668
8.1018	5.7727			6.176	6.053	7.2874		7.3104	8.0295	8.6162
6.8741	7.1318			7.1997	7.1618	6.4586		6.8736	8.3344	6.247
5.6323	7.4027			6.301	5.7178	6.5066		7.3574	6.092	5.6585
6.792	5.5456			6.1925	7.5943	5.6255		7.193	7.9237	6.4053
6.3806	6.6524			5.0353	6.9305	4.9455		7.4282	8.5049	5.2278
5.6099	7.1093			6.3164	5.9431	7.0066		7.496	5.4986	4.2849
6.3806	6.1206			7.3036	6.1862	5.9463		6.3798	7.2644	4.7434
7.9267	8.1397			7.1642	5.7066	5.8841		6.9598	5.6048	4.9566
5.9447	7.9234			6.6839	6.3602	5.2789		8.1052	7.1303	6.1349
6.225	7.5626			7.7342	7.0872	6.8217		7.6801	7.7304	6.8723
6.2511	6.3362			8.9157	6.0564	7.5128		6.7926	7.3061	6.9319
7.2639	6.274			6.434	8.3628	6.5667		8.4552	7.26	6.2517
7.1801	6.0883			6.4378	8.2856	7.5646		7.5945	6.8571	8.0484
6.4368	7.9234			6.3387	6.0903	6.439		6.9967	7.7461	6.1906
6.3395	7.0397			6.8217	5.6702	7.0977		7.7103	9.0559	6.2996
7.3288	8.1422			6.8422	7.148	6.5107		5.0618	6.1048	5.942
7.5952	8.2059			6.4356	7.8287	6.7192		7.2626	8.0636	7.3957
7.1071	6.2234			6.1902	6.6	6.0406		7.9259	7.531	7.6706
5.6369	6.5418			6.3806	7.006	5.2414		8.3456	10.238	7.6377
5.934	6.7352			5.6714	7.556	6.5448		7.2606	5.9489	6.0961
7.3596	6.1395			5.281	6.6016	6.026		7.7458	7.7362	7.6935
7.9263	7.2059			6.8864	7.3042	5.5903		9.3399	5.9421	6.1426
7.7536	7.2892			8.6221	5.0584	7.4927		9.2672	6.1643	7.2031
7.0422	7.3835			6.8388	6.8238	6.0891		8.1181	6.1418	6.4378
6.2869	6.5683			7.3763	4.8123	6.8423		7.0532	8.297	9.66
6.9288	7.213			7.0426	6.2765	6.8599		6.8821	8.5203	6.8208
7.6377	7.0783			5.9404	5.6206	5.8327		5.7882	7.7999	7.0984
6.1403	7.1903			5.81	6.641	7.804		8.1016	11.151	6.8119
6.3815	5.9413			7.9282	6.158	7.5431		3.0548	7.7931	6.1614
6.6868	6.5123			7.0479	6.096	5.7604		6.6868	7.201	6.3044
5.7075	6.1296			6.2085	6.0661	6.3815		6.3402	6.8225	4.8079
5.615	5.9441			6.338	5.9906	6.3507		8.0636	9.064	10.183
7.0988	5.9388			7.7702	5.7734	6.5342		6.8416	8.5188	8.4224
7.0227	8.5837			6.0661	7.089	6.9298		7.6578	6.6003	5.9967
7.497	7.621			6.9322	4.9517	6.864		7.5977	7.9302	6.4375
8.2737	6.1493			6.791	7.9191	5.7426		8.8529	7.1058	7.2686
6.4705	7.2654			8.7233	7.0702	6.9292		8.1052	6.2733	6.6018
5.2359	7.3564			7.9234	7.2045	4.7518		7.9297	7.1589	7.1849
6.559	6.9316			7.2367	7.5341	7.0318		7.2364	8.3234	6.0866
8.7686	6.1781			6.2376	5.2767	5.3262		6.6445	7.0162	5.9464
8.1181	7.1326			6.4373	5.5396	6.8259		6.8141	6.2494	7.0422
5.782	6.7382			5.9418	7.163	6.1485		6.3673	7.3318	6.4628
7.9259	7.0815			6.1883	7.2634	6.8023		7.3856	8.9834	8.4167
7.1858	7.3288			6.6973	6.2125	5.1211		5.9565	6.8094	8.9157
7.1984	6.4432			6.7926	4.8079	6.5518		5.4445	6.6045	8.1196
5.4521	5.6617			7.5518	7.9217	6.0657		4.9502	6.2277	6.6955
7.9278	6.1079			8.6667	7.4074	6.2412		6.8284	8.1985	5.4837
7.7257	5.4435			5.23	8.5497	6.9156		7.7822	8.6696	6.8443
6.3602	7.1062			8.5143	6.594	6.7304		8.1059	8.5105	6.7788
5.9388	6.3387			6.7888	5.941	5.9453		5.9403	6.8727	10.196
6.3418	6.767			5.9471	5.4473	6.8269		8.7184	7.6583	6.1312
6.928	7.3013			3.9592	5.6143	7.1018		9.161	6.5101	5.9388
6.3118	8.1411			8.9125	6.3619	6.4387		7.256	6.0944	7.5235
7.9211	5.0926			6.9325	7.4015	6.2721		8.3724	8.4205	8.296
6.8571	5.6585			6.6769	5.3449	6.6317		6.6981	8.2124	4.9485
6.508	6.9305			7.4105	7.3675	5.9433		7.2052	7.0622	6.7752
6.0307	7.6913			5.708	7.5895	5.0969		6.384	9.66	7.0464
5.5441	6.9307			5.9433	4.9021	5.1476		7.155	6.7349	6.8912
7.4269	6.3175			7.049	5.7772	5.5011		7.3186	6.1471	6.1099
7.2619	6.6887			6.3985	7.1299	6.0428		5.5464	6.5357	6.0246
7.3499	7.9242			7.5696	7.4849	6.9311		6.7886	5.9426	7.0089
8.0259	7.0008			7.5939	7.5958	6.4618		6.9311	8.6724	6.5993
8.3097	7.9234			5.9403	7.9202	5.5237		7.0499	5.9494	6.9332
8.5364	6.2054			7.1311	7.5933	5.2192		5.9451	9.2457	7.1613
6.3684	6.7915			8.085	6.6598	5.7216		6.508	8.917	7.0965
6.7382	6.6045			6.2553	7.3891	8.0619		7.7599	6.4368	6.2752
6.7676	6.21			7.3356	7.3265	7.2121		6.7695	7.2644	6.8056
5.7233	7.387			6.9301	5.4994	5.9371		7.1811	7.7451	6.3123
6.3024	7.5257			5.3209	6.1261	5.9373		6.7326	8.6322	7.482
6.8938	7.0439			8.2913	7.043	6.3024		5.9451	5.6797	7.094
5.7418	7.0886			7.0756	7.0447	5.6086		5.8265	7.9247	9.0521
7.5933	8.6844			5.4843	6.4057	7.2401		9.1749	8.9777	8.2863
6.7689	5.9404			5.7334	7.9234	5.0815		6.5367	8.2605	6.3433
6.4828	6.3051			6.3613	5.7476	7.2606		6.5494	8.0802	6.1849
6.1878	5.7449			6.9329	5.4502	6.4602		7.9226	8.0668	6.4375
5.942	7.3542			6.5319	5.7791	5.6721		8.1845	8.394	7.9222
6.6009	6.6009			6.4624	6.3886	8.585		10.045	7.4091	6.341
6.8147	5.7861			6.6998	6.3884	7.3258		7.1589	6.7657	6.1143
7.8119	7.094			6.3757	7.2225	6.6007		6.2245	9.5445	6.0524
5.3464	7.9209			8.5521	6.9935	7.1896		7.9234	9.015	8.7734
5.866	7.9243			7.9276	7.2937	6.5488		7.2631	9.1648	7.0952
7.0086	8.3687			7.6725	6.7688	6.6966		9.1676	7.4799	6.1139
7.4505	7.2695			6.4665	5.2267	5.0343		6.9333	6.046	8.3192
7.043	7.163			7.4298	6.5069	6.6598		6.9377	7.4501	5.9464
6.7056	6.6314			6.8754	7.5333	6.0794		7.3553	7.9234	7.6706
7.3352	5.7358			7.9194	7.3406	6.6219		7.223	9.2817	6.8114
6.2384	6.8027			8.6686	7.5025	6.6855		7.0804	6.5372	8.0646
5.9396	5.9422			6.7315	6.2729	6.5997		7.9215	7.708	6.933
9.5722	6.2846			4.2055	6.6625	6.2441		5.1474	5.4854	6.8565
6.6059	6.9368			5.806	6.6361	6.1041		8.1696	9.0101	5.7576
7.9239	7.1306			5.937	6.6667	6.2722		7.6725	7.075	7.1273
6.7701	6.0731			6.3592	5.6067	7.92		8.912	5.774	8.7249
6.9311	6.8457			7.4254	6.6071	5.7645		8.1753	7.6263	7.2438
6.6022	7.0351			6.4552	6.7204	5.7216		7.1624	8.2554	6.3387
6.6054	5.695			6.6003	5.7039	6.2318		6.4362	7.4816	6.5434
6.9341	7.2639			7.525	7.0981	6.0736		6.8138	8.3188	7.4866
5.6574	6.4905			7.3145	6.7937	6.1219		7.5977	5.3742	7.0589
7.7265	7.1815			5.6105	5.3737	5.6578		6.7555	8.4905	6.2674
6.2712	8.4894			5.7604	5.1983	6.6165		7.108	10.266	7.3168
6.2218	7.758			7.7145	7.4285	7.0277		7.7046	6.4014	6.5754
6.6524	5.9441			8.1439	7.6598	5.9393		7.641	7.5295	7.564
6.772	7.5475			7.426	6.3813	5.9422		8.0033	6.9305	9.4119
7.9285	6.4705			7.0794	6.3678	5.8541		6.5886	6.6424	6.3362
5.9432	7.5295			6.6535	7.0685	6.4352		8.7142	7.1976	6.4849
7.4263	6.3195			6.6278	6.8634	6.5225		7.182	10.129	5.3761
8.1406	8.8063			6.6487	8.1744	6.6422		6.2746	7.2733	7.8407
7.8307	6.964			6.7319	6.5655	6.1244		6.3156	8.6458	6.9306
7.0234	7.5027			7.4241	5.151	7.6568		7.0618	8.9129	7.2045
8.3234	7.6646			6.7555	5.5003	6.48		7.3612	6.9742	6.508
6.8402	7.9225			7.9234	6.35	6.6625		6.5541	7.9253	7.1053
6.3959	6.4368			5.7791	5.9445	4.4452		6.2482	7.6777	8.1578
7.7004	8.1219			7.3742	5.0728	6.9664		7.9243	7.5952	7.4976
5.4009	5.8319			5.5666	7.7012	6.7911		6.7923	10.16	6.2365
8.0882	7.0275			7.2678	6.6252	6.6582		6.3853	8.6957	6.6003
6.2499	5.4736			6.509	5.8609	6.4818		5.941	5.9442	7.0772
7.4677	7.2247			6.1864	5.2772	7.075		5.5464	5.6945	6.825
7.152	7.3104			8.3196	7.1525	6.9676		7.3384	6.3403	7.5242
6.538	6.602			6.7123	7.0261	6.5986		7.9335	7.2644	6.2261
6.3017	5.9399			5.0387	6.932	5.3755		6.578	8.4186	6.0749
7.528	6.9292			8.3602	6.258	6.7184		5.3782	7.264	5.4727
6.2602	8.4937			7.4731	7.0498	7.1458		5.1778	7.9234	6.8849
9.1829	6.2738			6.6611	7.6366	6.4693		5.0931	5.2873	6.6021
6.1887	9.0607			6.9957	5.8327	5.0156		7.4926	7.0397	7.9239
7.0473	7.6886			7.7257	6.6037	5.3281		8.4346	6.937	6.825
6.6901	8.2026			6.3823	6.8208	6.2024		7.3683	10.129	7.6744
6.9368	6.4406			4.2474	5.502	6.6639		6.4397	9.3112	7.5052
6.4364	5.5807			7.2602	5.685	6.0789		7.5537	8.498	7.024
6.3372	7.0772			7.0397	8.1473	6.138		8.1211	7.531	7.9241
7.2635	6.2084			7.4849	7.5633	4.7842		7.3509	8.9195	8.5835
5.6838	6.6062			5.8724	4.4834	7.3087		6.0675	6.7883	7.9215
7.1101	7.9278			6.3003	6.833	7.1516		6.6018	7.6193	4.9515
6.8276	7.78			8.1249	7.8015	5.6888		7.1006	9.4176	5.5786
6.3392	6.1206			6.7032	5.8724	7.7377		7.5841	5.9479	6.4821
6.1669	7.3311			7.264	7.2908	7.038		4.2606	6.3784	6.3357
7.8013	6.4381			6.191	6.7882	4.5233		7.4824	6.2277	6.6618
6.9335	5.5827			6.7961	6.682	6.042		7.0946	6.2234	7.2963
5.098	6.6007			6.2859	7.1015	5.6137		5.7753	4.9464	5.7418
7.0241	6.3387			5.7997	10.573	6.5458		8.1397	6.4849	7.5265
7.7568	7.5741			6.891	5.8216	5.7625		8.9148	7.5626	7.3061
7.5084	6.1887			4.7792	5.514	5.9431		7.0772	8.4921	7.5565
8.3594	6.7877			7.5897	5.7734	5.3685		6.1441	7.2184	7.2619
6.5357	7.5646			6.2921	6.3934	5.1461		7.2656	7.3942	8.3196
7.1997	7.0761			7.7522	6.8835	6.6035		5.1282	6.4862	8.3015
6.2746	6.1892			7.7409	6.5604	7.3716		6.7341	6.8935	7.54
6.6973	7.2644			5.7193	7.0144	5.8247		6.7872	6.8781	6.7112
6.3031	6.3619			5.0373	7.2247	6.1206		7.8527	8.227	6.1618
6.8437	6.4413			6.82	7.7029	6.2695		8.182	6.9317	6.3956
6.7164	7.0018			5.7759	7.1595	6.868		6.6783	6.3357	7.3842
6.2503	6.2277			7.3542	6.4003	7.742		5.5411	8.5196	5.9442
7.0371	7.9204			6.8368	7.3157	5.9426		7.6421	8.0349	6.9349
6.6054	8.2548			6.2024	5.6118	5.3555		7.3366	8.116	6.6003
6.3395	6.6059			6.4236	6.7931	5.3144		6.1887	6.1192	8.9112
6.2733	6.8089			5.9829	7.6239	5.5178		7.3818	6.7291	9.0159
6.9322	6.7644			7.4247	6.597	8.367		7.9256	6.6646	7.4602
6.5342	5.2816			6.3406	7.128	6.478		5.281	6.9358	7.9224
7.0165	6.6045			7.4027	6.461	5.3298		5.4009	7.0761	6.9358
5.6973	5.4436			5.7208	6.7686	6.4354		5.9398	5.8234	6.4009
7.3104	6.9273			5.7441	7.1659	5.9407		4.1662	7.475	6.5112
6.0973	8.7466			6.083	6.1079	5.7216		7.9257	7.9301	7.8277
7.5674	7.7901			6.3689	7.6756	7.2635		4.4503	7.2619	6.3902
7.1318	5.9407			5.7449	6.711	5.8471		7.5636	6.1206	8.3384
7.7549	7.2422			6.8217	7.341	6.7937		7.3273	7.1299	5.0401
5.9382	7.4841			5.1495	6.7606	7.3051		6.6618	7.7625	8.0784
7.641	6.9349			6.2996	5.5019	5.8414		8.585	6.6498	6.8225
5.5459	6.8104			6.5243	5.7191	8.1965		9.1871	6.6047	5.7625
6.719	6.9015			5.5807	7.311	8.4164		7.9182	8.0907	7.3932
8.2058	5.403			6.5984	6.8212	6.2708		7.7471	8.5892	6.5474
7.7382	5.9417			6.1878	7.0732	7.182		6.6625	5.7577	6.402
6.1086	5.3441			3.9674	5.8499	5.6092		6.684	6.7486	6.3857
7.0206	5.5834			8.6648	7.2428	6.2979		7.7806	7.4339	5.3996
6.5618	7.0456			7.2649	5.5525	6.3558		7.9879	8.6437	8.6486
5.9375	8.5549			7.2629	6.4926	6.6001		7.1677	6.7557	5.4464
7.1311	6.7357			6.1213	6.2651	7.2462		7.2863	6.0961	6.2683
7.0318	8.808			6.7116	6.5474	6.3175		7.6372	6.3673	5.3996
6.6003	7.5288			6.3582	6.2979	7.2625		5.036	6.6028	6.7074
6.6854	7.325			5.5772	6.4923	6.3938		8.91	9.6224	7.2152
7.058	6.4378			8.5306	4.1227	5.0415		7.0978	4.859	8.0439
6.4406	5.3287			6.9723	7.325	6.5839		7.3815	6.8588	5.5449
6.2223	7.2135			7.6715	6.2132	5.8642		6.7154	6.4425	6.9323
8.4167	7.1333			6.1521	6.3973	5.5156		8.7751	7.6633	7.4097
7.1318	6.9334			9.021	7.3139	8.6691		5.3793	7.3341	6.6608
7.1418	6.37			6.6525	7.1303	6.1219		8.5895	7.7644	6.2413
7.3842	7.0729			6.5334	7.6772	6.9294		7.9251	5.6672	6.8513
7.4348	8.5883			7.7046	6.9709	6.5575		7.9201	8.3687	8.6705
6.9311	6.2049			5.8347	5.3913	7.466		6.2957	8.7142	5.7884
5.945	5.6907			6.933	6.8911	6.2072		8.9205	6.5112	6.5238
7.9226	6.4524			5.9388	6.9637	6.5229		8.9672	6.3974	7.2086
6.4922	7.641			6.1902	5.4071	5.7588		6.1793	5.9407	6.2128
7.043	8.2356			6.9324	5.0877	6.4451		5.9451	6.932	7.6453
7.4244	6.5506			6.2455	6.0721	5.9418		5.0408	9.1615	6.6897
7.2613	6.6017			5.9409	5.9362	5.939		6.7177	7.9295	6.2996
6.3994	6.6646			6.9358	5.148	6.3806		6.5953	7.0199	10.567
6.6849	7.1792			7.751	6.302	7.528		6.9368	7.5305	5.944
6.8594	6.9292			6.6013	6.1099	6.2695		6.1395	7.6753	4.751
7.4263	6.7357			6.408	8.5867	5.94		7.531	8.7158	5.728
6.185	6.7958			6.3994	6.2104	7.0397		4.3632	7.8714	6.6023
7.3242	7.9229			6.9303	7.1754	7.4248		8.0226	7.8318	5.8418
6.9334	7.4273			5.2226	6.0215	7.2066		6.5703	10.029	6.1441
8.6648	6.8457			7.3147	6.9332	5.6617		4.295	7.7325	5.7645
6.7342	8.5211			6.7689	6.3541	6.0444		7.057	7.5626	7.7761
6.2716	7.3815			7.0422	6.4387	6.3798		5.6964	6.2545	6.0897
5.3479	7.4832			6.8274	6.5311	6.7666		6.6054	7.057	4.8396
6.141	6.5069			6.3678	7.0326	5.6323		6.4793	8.3867	6.758
5.9388	7.6028			6.6691	6.1441	8.1315		7.92	5.7292	5.4455
6.7748	7.6716			7.3133	5.781	6.1403		6.1384	6.6849	7.3856
6.6028	7.9193			6.9356	6.5857	8.1547		6.6998	9.015	5.2157
6.6802	7.2644			7.1305	6.8953	7.0036		6.161	7.3003	2.6462
6.7027	6.1906			8.5812	6.0372	6.9339		6.5655	7.3424	7.3982
7.528	6.3973			6.8395	7.4744	5.7669		7.9243	7.1306	7.6772
6.0822	7.0071			6.0613	6.806	5.57		9.9081	7.1311	7.7871
7.8468	7.2247			6.5494	6.8204	6.7701		6.7035	5.9372	6.9349
7.0472	7.2168			6.805	6.695	6.1868		7.7444	7.4491	7.2362
6.8457	6.8225			6.106	5.7878	4.7245		8.59	6.7387	8.1219
5.6746	7.6105			7.7227	5.5793	8.3611		8.7472	6.6639	5.2789
7.5768	5.9388			6.0856	7.6772	6.7292		8.3678	7.5946	7.9181
7.7287	6.2458			5.4502	6.6034	6.7904		7.2336	9.3627	6.1635
6.5042	8.3653			7.1811	6.1593	6.7644		8.5884	7.6336	6.9349
8.2288	9.1667			6.3943	6.2689	6.1729		6.6016	7.183	8.1843
6.4793	7.4824			7.3139	7.1787	6.2599		7.7631	8.4654	6.6012
5.3464	8.2328			5.6585	5.6475	6.9322		7.8183	5.5162	6.3395
6.4337	7.4609			6.6632	7.0247	7.6108		5.9421	7.0274	5.1754
5.809	8.4872			6.8931	7.2644	7.4799		8.9158	8.397	8.2767
6.3418	6.4856			7.6747	5.4413	6.5053		7.3553	8.0411	4.949
7.9207	6.825			5.5682	6.0388	8.643		4.6271	8.6699	7.2003
6.2383	6.6632			6.2738	6.1387	7.2454		7.6776	6.9311	7.9247
5.4527	5.9369			5.0942	6.4038	5.2806		4.9455	8.5624	6.408
7.9242	6.2921			7.2052	6.4102	7.7896		5.5253	7.8365	6.5395
5.5003	6.7888			7.1902	6.9322	7.7994		6.538	9.5798	6.9296
8.2843	5.9445			6.2473	6.455	6.2606		7.5967	6.7882	7.4315
5.2764	5.7486			6.3268	6.5813	6.2736		5.8462	7.183	7.075
8.8242	7.7499			6.1395	6.6934	6.8229		7.6421	5.204	8.0869
6.4787	7.7021			6.2599	6.3199	7.0254		7.0199	10.575	5.7291
7.1349	6.3801			7.3531	6.602	7.4284		6.9957	7.9286	7.7227
6.3823	7.0732			6.3813	5.5424	6.4634		6.9621	8.1264	5.0339
6.7893	6.6104			6.989	7.5619	6.4807		8.2555	6.3662	5.167
7.1311	6.176			6.6954	6.6492	8.1422		7.3138	7.5907	6.3365
6.6915	5.9426			7.0237	5.9419	5.8464		5.9425	7.743	8.8105
7.5696	7.4569			5.9395	6.1593	6.9327		6.4608	7.6377	6.2733
5.6607	5.7241			6.3747	6.436	6.4057		7.2334	7.7957	8.917
7.3318	7.2648			6.4726	6.8094	7.0965		7.3618	9.3279	6.6854
7.6404	6.6476			5.3662	8.4227	7.9248		6.4863	6.8505	7.1533
7.1003	7.1811			7.0532	6.807	6.3646		7.1112	6.602	6.3985
6.5961	6.4378			7.0074	6.7127	5.9408		5.9395	5.1163	7.2652
6.7926	5.6143			6.6794	5.3304	5.5976		5.6552	7.4298	7.5996
6.9361	6.9281			5.5446	6.7448	5.9396		7.2627	6.9349	7.6716
7.9185	7.0017			6.3382	6.1171	6.4131		10.476	7.4235	6.357
8.9157	7.3894			5.5666	6.8233	6.6023		6.3402	7.4268	5.5157
6.8559	6.8251			6.9813	6.2968	7.0234		6.3849	6.5047	5.9408
7.9221	6.9264			6.4849	7.3007	6.7893		7.566	6.1395	6.1887
6.0756	7.1554			6.4029	6.1395	5.5757		6.2049	10.57	7.4695
8.7097	6.2939			7.4428	5.0263	6.1275		7.0556	6.3857	6.1772
6.7578	8.9151			6.6041	6.807	5.5723		9.0586	8.504	7.6608
6.5659	6.6008			6.1357	6.3576	7.3558		8.3645	6.8423	5.7199
6.9311	5.7765			8.1677	6.1505	7.7625		5.6112	6.7039	6.6037
6.7689	8.1456			5.281	5.8386	5.5396		7.2682	7.6675	7.3168
7.7737	7.0405			7.564	6.6984	7.4662		6.6011	7.927	8.1465
8.2504	7.1296			7.1333	6.4581	7.702		7.1849	6.8583	6.8228
8.0663	7.4841			5.1457	6.6858	6.6021		6.9325	7.8226	6.3695
6.7056	6.8276			6.4807	5.0871	6.0321		6.1887	8.1734	6.6618
8.2244	6.338			5.809	8.2169	7.786		7.4273	8.917	6.7357
5.9394	6.8259			6.6031	6.9629	8.3249		6.2863	8.7218	6.3798
7.5265	6.9791			5.6835	6.82	6.5101		5.5807	8.803	6.5763
6.6432	5.4511			6.7877	5.2209	6.2826		6.1723	7.3168	6.2771
8.2884	6.6611			6.9292	6.8594	6.0624		8.3193	7.9234	6.0516
4.949	6.8813			6.8754	5.9464	6.3142		9.9119	7.5437	6.301
6.6028	6.339			5.8642	7.1607	6.4622		6.7024	6.8817	8.795
6.7341	5.4825			6.2069	6.4356	6.8259		7.0241	6.5134	8.6743
6.1206	8.2542			6.3222	6.3182	6.7698		8.9107	9.3465	5.863
6.5042	7.2399			6.7684	7.7423	7.0502		7.5763	7.2602	8.0726
7.6399	5.5449			5.8446	7.3352	6.3944		8.6141	7.1773	7.3401
5.036	8.4215			5.9411	5.1269	7.1709		6.5238	9.0629	7.3613
6.8559	5.3996			5.7322	5.9998	5.9404		6.8259	5.9381	5.5036
8.4164	7.7437			5.7838	5.5156	6.6037		5.6118	9.5142	7.4841
7.1636	5.2185			6.1079	7.2634	6.5074		8.6634	6.9292	6.8183
7.6294	5.94			6.3668	8.5837	6.2014		7.5908	6.3657	7.0012
8.0652	6.1257			6.4378	5.5925	6.2512		4.4569	4.5005	7.1997
7.0248	5.5135			8.2529	7.4235	5.3938		5.4464	3.7446	7.4523
6.7303	5.5697			7.7088	5.2343	6.2476		5.4819	8.2504	4.7533
6.933	7.9244			7.6377	5.9335	5.6921		7.2631	6.7926	7.0151
8.5312	8.1211			8.1423	6.3049	4.9566		6.7341	8.4196	6.8251
5.4464	7.7612			6.8217	6.4381	7.1782		7.0575	8.6458	7.1541
7.199	7.2682			6.932	5.0408	4.4968		6.7341	7.4756	6.7343
6.2505	7.2644			6.8307	6.6465	7.5939		7.0729	6.3402	7.3901
5.1533	7.527			6.3248	5.0088	6.1916		7.6753	5.2734	9.3389
6.5985	5.5449			7.6346	6.6006	6.1489		7.5499	8.5824	6.3849
7.7046	6.3031			6.0114	6.5716	5.0691		6.6062	7.4282	7.4007
7.4477	6.5459			6.9837	6.9288	7.3303		7.3744	7.3659	6.5085
8.3773	8.4626			6.6108	6.4219	7.1693		6.5679	9.1878	4.751
6.8013	6.683			7.239	5.7645	6.3815		8.5546	6.8443	5.9422
8.1431	6.683			6.8855	6.0854	6.508		8.59	7.0603	7.7042
5.281	8.0732			7.4807	7.0952	5.2797		5.759	6.4343	7.5653
8.4196	6.3377			5.4604	7.0685	6.1418		6.7341	10.756	4.9559
7.4266	6.5444			6.8412	7.704	5.9486		10.571	7.2657	6.0694
6.6021	7.5295			6.5512	6.0633	7.1841		8.063	4.8123	6.6591
7.4723	6.5372			7.1014	6.5978	5.8281		7.9211	7.7881	4.8707
5.5434	6.9372			7.0185	6.1598	7.5265		4.2937	7.7891	7.5893
7.9184	7.6917			5.284	6.338	6.4934		7.9243	6.4416	6.2476
6.8624	6.2869			8.0522	8.3181	7.3542		7.5295	7.728	7.5295
6.7953	7.2635			7.3978	6.2453	5.2823		6.8242	7.4087	6.2725
7.4216	7.7029			5.4792	5.4693	5.5205		7.6573	7.4282	6.7062
6.3387	7.1778			5.7975	6.6598	6.5772		8.4851	7.7911	7.3607
5.9429	6.9349			6.1589	5.5454	6.0494		8.1611	9.1142	6.4397
6.892	7.1811			7.3046	7.2619	5.5289		5.3472	7.9225	8.0479
5.9407	7.3542			6.0661	6.705	6.7632		6.9325	6.6545	6.2856
6.2815	7.6158			5.9417	5.2562	6.5083		7.3618	7.6097	6.5512
7.1341	7.0303			8.171	6.3361	6.8506		6.3031	6.402	6.1227
7.1104	7.9249			8.2567	7.1801	6.9325		5.7277	5.9401	5.4205
7.5702	6.8217			4.3994	4.9464	5.3396		6.8253	7.9249	5.9448
5.811	7.183			6.7307	6.3044	7.3472		8.9746	8.0527	6.5101
9.9055	8.3514			7.2247	6.5101	6.1372		6.9333	6.1365	6.8613
5.6705	7.1595			5.6042	6.4951	4.8036		9.0543	8.001	6.1872
6.3418	7.49			7.1311	6.1307	6.3152		7.075	7.3258	6.5483
6.8649	7.9275			7.3273	7.0425	6.933		6.5997	6.2996	7.3937
6.4662	6.0424			7.5705	5.3761	4.6988		7.7402	5.9379	6.9962
7.1773	6.1073			6.6503	6.4397	6.2092		5.4502	6.6034	6.6701
7.9241	6.9273			7.2258	5.743	6.9254		8.3908	8.9549	7.2631
6.379	7.9216			6.7595	5.8461	6.7926		8.4186	10.696	7.5646
6.9406	6.8267			5.9411	5.652	5.8333		6.3137	8.715	7.7037
5.5183	6.8217			6.0055	6.9343	5.4763		7.0254	6.1854	9.2107
7.7599	7.5723			6.8217	5.6762	7.2157		7.0575	5.2791	6.9316
7.1583	5.7199			5.5456	6.4539	5.3733		10.675	6.2714	5.3502
6.1105	6.2255			6.7058	7.2624	7.2092		8.0465	9.8417	5.1988
7.2004	9.3074			6.4416	7.0528	6.5352		4.7548	7.9234	6.472
6.1631	6.4814			6.2677	7.2429	7.9202		7.879	7.926	5.9408
6.1079	6.9317			5.6935	6.602	7.0013		7.1318	8.7497	7.7161
7.6394	6.6016			7.163	7.5907	6.2244		6.1403	7.0248	6.8326
6.7609	7.213			6.2721	5.875	7.2625		7.3142	5.9451	4.5287
8.5824	8.1439			6.6811	6.2575	5.7184		6.6104	9.2491	7.7702
5.6935	7.9172			6.2996	5.5821	5.5772		7.2135	6.48	6.7476
7.7242	6.2733			6.1935	7.3558	7.2625		6.3031	6.5096	4.5525
7.3863	6.1906			7.0882	5.9435	5.4456		6.1143	8.4743	5.5772
7.92	8.8241			5.8435	7.0249	5.6617		6.8542	8.1705	6.9816
7.058	6.9377			6.86	6.8017	7.7234		5.7157	8.6681	7.9196
7.4799	7.1858			6.9988	5.7426	6.8793		5.9413	7.931	4.9455
7.7416	7.3051			5.0887	7.7389	7.022		8.4916	7.7165	4.2431
7.8049	6.7926			7.3903	6.0739	7.0723		7.3821	9.6465	7.183
6.0569	6.7038			6.0642	6.5995	7.566		7.0287	9.0597	6.141
5.9408	6.0237			6.559	6.8665	6.7651		8.4585	6.9286	6.9317
6.1944	7.7253			7.7046	6.1403	7.3585		6.767	8.8742	6.9667
6.9305	7.6366			6.9301	5.9434	5.9422		6.7534	7.0199	6.605
6.5483	7.5008			6.4349	6.7926	6.1598		7.7989	6.8191	6.434
6.3997	7.0707			6.2511	6.7056	5.1525		7.3746	8.6658	6.9295
7.2017	5.5494			6.1605	7.8013	7.6388		5.9377	8.7192	6.0756
7.3835	6.1067			6.7899	7.5945	6.9772		5.2848	8.5875	4.5414
6.1185	8.2086			6.8896	7.5107	7.0057		6.7296	8.208	6.6345
8.8491	8.2542			6.3228	5.9431	5.6935		6.1035	7.5585	6.6021
5.9388	6.7332			5.8391	8.0784	7.6978		7.6706	4.1983	6.6037
5.6916	7.3046			6.7493	6.7872	5.9417		7.6356	7.564	9.2415
8.585	8.9145			5.4758	6.6013	7.2644		6.8457	8.9158	6.434
6.4379	8.047			6.4812	6.1618	4.7215		7.9285	6.5559	6.7695
7.2695	8.7675			6.8443	5.9388	6.4169		6.1935	9.2503	8.1456
6.2488	6.8732			7.3849	7.564	6.5991		7.1299	8.9188	6.2288
5.9379	5.665			6.8506	6.6859	6.9849		5.6628	8.484	4.8838
7.0439	7.4273			5.6614	8.2091	6.5702		5.9502	8.1734	6.8121
5.7216	6.6758			5.8583	7.8085	6.8392		10.153	7.6367	9.6562
6.8714	7.728			6.5452	5.2348	7.155		6.8106	9.6235	6.5376
7.625	7.0063			6.468	7.7838	6.374		5.9404	6.2759	5.759
7.1311	6.2252			6.8955	6.8217	7.9177		5.9413	8.0914	7.4841
6.6041	7.022			7.0371	6.5063	5.9416		5.7683	9.2951	8.0778
8.208	8.5841			6.293	5.375	7.2017		9.453	7.9291	7.0761
7.7457	7.2398			6.7319	5.8322	6.0524		8.7729	7.2638	6.7311
6.5342	6.9425			5.6358	7.3242	6.469		9.6571	6.9374	7.3977
6.1388	6.8741			8.0926	4.7239	7.2003		7.0702	9.1615	6.6849
7.3815	7.201			6.166	6.2777	5.9416		6.3418	5.3479	6.7835
6.3017	6.8178			6.115	7.7574	6.9336		5.0166	6.933	7.0456
6.2725	7.2656			6.4028	6.86	6.6598		7.3122	7.0971	6.7651
5.8049	6.7118			7.7026	6.97	5.7727		7.6841	7.9223	6.7517
6.9297	6.8805			5.6945	7.1823	6.4349		7.1341	6.5395	8.7729
7.4265	7.6725			6.6862	6.8551	6.7356		7.2806	8.2554	7.1849
8.5166	6.625			7.6239	5.8597	6.8402		6.1916	5.7702	7.1295
6.4368	7.3122			6.7131	7.3032	6.4794		6.4041	7.1688	8.4041
7.915	6.5488			5.7765	7.7784	5.6067		8.1706	5.5019	6.6022
8.585	6.3017			6.9316	6.4124	6.7288		8.9126	8.4177	5.9404
6.3884	6.2759			6.1772	6.4759	6.0499		7.1295	10.893	7.4258
5.4952	5.4808			6.5968	5.9388	6.1869		7.1546	6.5663	7.1792
7.4782	5.5433			7.0501	5.5594	7.1607		6.7024	7.9283	6.7367
6.538	6.5995			7.919	3.957	8.6714		5.8367	8.3878	9.4091
4.2624	8.6639			5.7731	6.0708	5.7418		5.6088	8.7729	8.5892
6.907	7.057			6.3973	6.7311	6.6503		7.0162	7.7097	8.8703
7.1688	6.2721			5.9438	6.4835	6.9368		5.1106	5.9441	7.2682
6.9368	5.6585			5.6935	5.7625	8.1744		6.2336	8.0742	6.2447
7.4291	7.4282			6.1873	7.0095	7.4989		7.4971	9.1465	7.9249
5.5036	5.9414			6.4544	5.1964	7.3087		7.7633	7.4263	5.4559
8.1414	5.7479			7.1296	6.5353	7.3061		8.1696	8.5329	11.232
6.0303	7.9259			7.4296	6.4911	6.5354		6.6003	7.6426	7.0575
8.3249	4.8144			7.798	5.5109	5.8238		5.9438	7.2761	6.5288
7.5681	6.9316			7.1288	7.7145	6.8056		7.5318	11.494	6.5506
6.3044	8.8406			6.7317	7.5918	6.774		7.9972	7.1839	5.6628
6.0961	5.7639			4.7353	5.9372	6.6977		7.9268	6.683	4.9502
7.2634	5.6552			6.4611	6.1422	7.4291		7.2162	6.4368	7.4047
5.9419	6.2727			6.1171	7.3257	6.1499		9.3389	8.1204	6.8256
6.8259	6.9306			5.115	7.9212	5.738		8.3514	8.6424	5.2222
7.5245	7.2086			6.2713	7.7599	6.0595		6.1268	8.8097	7.9209
6.5986	7.526			6.7379	6.0547	6.6031		5.1156	8.9183	8.6658
6.7657	6.1111			7.4858	6.9338	6.9866		5.6105	8.3219	5.9396
6.4869	6.124			6.1086	6.2118	6.8146		5.0269	9.1117	7.6388
5.9416	5.9435			6.6927	4.6195	5.8722		5.9331	7.92	7.7471
7.7021	6.6865			6.7541	6.1199	4.7255		9.0379	7.1844	5.8013
7.4866	5.9359			5.3167	6.6612	6.3695		6.5101	10.761	9.9092
7.5931	7.2784			6.5683	6.3211	5.0062		6.5655	7.9202	7.9223
6.1111	6.3			7.407	5.6935	7.9234		7.0745	9.6571	7.7029
6.8166	6.9334			6.7755	5.2772	6.3375		2.7671	7.8368	5.3982
5.8435	6.8234			6.1878	6.0798	7.4292		6.7135	7.0422	8.5812
6.4357	6.3342			6.3193	5.9417	6.7901		5.4382	5.9413	8.1845
7.2367	5.7448			5.1974	5.9433	7.3553		7.5318	7.7901	7.528
6.9339	7.4317			6.1403	7.7696	7.7921		6.1996	7.4296	6.4354
7.9267	7.4284			6.1387	6.5659	6.9038		5.5036	7.2635	6.9324
8.4149	8.3653			5.942	5.6254	6.9311		6.6028	7.0739	6.6454
6.6868	5.1772			7.3842	7.0397	6.6412		6.5091	6.7432	7.2695
6.3024	6.4759			7.592	5.6663	6.6481		7.1366	8.234	6.1441
7.0958	8.1734			6.936	6.5053	6.3161		9.2389	7.4923	6.5101
8.1706	7.4282			5.9435	6.7021	5.3761		8.1498	8.7193	6.8416
7.408	6.9752			5.5249	6.2702	8.4167		7.2261	9.9088	6.6712
7.7004	6.4842			6.2939	6.8007	7.3216		7.227	7.4992	6.9301
6.7937	7.6715			6.1969	8.1038	8.7165		8.1734	7.5598	5.9453
6.8234	7.599			7.4257	8.2542	5.7216		8.2965	8.9674	6.1387
7.3065	5.94			5.7638	7.9243	6.6368		6.6878	5.9442	7.9227
5.9379	9.0268			6.1041	6.2016	5.9426		6.5465	7.9276	3.6061
6.8874	5.9426			7.283	6.8138	6.4364		8.3695	7.1801	7.183
7.1782	7.5299			6.7857	5.5873	6.6045		5.281	9.9081	6.8423
7.5303	6.1192			5.4459	5.865	6.4049		6.2708	8.2542	5.9474
6.2245	6.158			7.525	7.0125	7.9234		9.4477	8.9101	5.8353
7.432	7.3846			7.2228	6.9756	6.2721		8.0913	6.1555	5.9382
5.5464	8.5833			6.8208	5.8117	5.8003		6.2125	8.1025	7.1508
6.2052	6.8559			5.8054	5.9441	6.1212		5.627	7.6995	6.6019
5.1163	6.1448			7.3952	6.2266	6.8198		7.3585	6.2778	5.2797
7.7326	7.1331			7.9221	6.4184	6.0214		6.6047	6.6849	7.5732
8.0894	7.0384			7.2619	5.6699	6.4359		6.6541	9.9055	6.9699
8.4205	6.5102			7.3046	6.226	5.7225		7.9319	8.2829	8.585
7.9256	6.6018			6.7904	5.9447	6.8507		7.0074	5.6118	6.4387
7.2644	7.0414			6.9626	7.2404	6.3377		7.6791	7.0261	6.7331
7.1296	6.7915			6.4387	5.1743	6.2982		7.3056	7.0234	7.9288
6.1372	6.7937			7.7437	5.8022	5.6074		7.1176	8.912	7.0718
6.9296	8.7504			6.9975	5.5403	6.7341		6.3349	9.0756	4.2452
7.261	7.3828			6.8607	6.0503	6.9319		6.767	4.4874	8.4205
7.2152	5.3761			5.0233	6.4136	5.8251		7.7105	8.2857	6.1906
7.3311	7.038			6.1635	6.8183	7.038		7.4678	6.3448	5.6945
7.9263	5.9418			7.1333	6.7772	7.2206		9.1686	8.3788	5.7471
5.099	6.807			7.4695	6.9311	6.1275		6.3673	9.4104	6.3563
7.0575	8.912			7.1341	6.213	5.6363		6.9322	7.6002	4.9515
5.4898	8.0907			5.7778	7.3703	6.6593		7.2105	7.2141	6.1043
6.5553	7.1349			6.9904	5.5688	6.3997		5.5135	7.4273	6.2696
7.4782	6.1399			7.8198	6.6443	5.9378		6.6345	7.6187	6.8409
5.9388	5.4016			6.4286	7.0556	5.6858		6.7067	8.7213	6.5978
6.4855	4.9502			6.1517	7.6763	5.2622		7.1181	8.3211	6.4111
7.2568	7.0496			5.3518	6.8236	5.7587		6.9957	8.9214	7.54
8.3188	5.8176			4.8101	7.9225	6.7182		8.3529	9.5773	7.1098
7.5272	6.926			6.402	4.6222	6.9749		6.5494	6.5547	5.0839
5.2797	8.9129			6.6022	6.9319	5.5102		6.6054	7.7012	6.2387
8.7772	5.3494			5.6762	6.4349	7.199		6.683	6.4814	6.4862
5.2873	6.684			7.6782	5.7597	4.9464		8.3695	6.384	6.8069
7.689	7.758			6.9718	5.1548	5.6935		4.6758	7.2038	6.7582
6.2537	6.5839			7.075	4.5287	6.7899		6.5247	6.7156	8.2567
7.5265	7.5927			8.0446	6.7102	6.5764		7.3553	7.9252	8.3249
8.1668	7.4254			7.4077	7.2354	5.8062		5.9433	6.6849	6.1086
7.3596	4.5533			7.0192	6.413	7.4345		6.8349	6.9983	6.7802
5.151	7.9215			5.9451	8.3602	6.2499		7.6216	7.4807	7.0241
6.1357	7.4244			7.0718	6.9306	7.672		6.47	7.7748	6.0661
9.7096	7.2184			5.5028	6.9905	5.5606		8.9165	4.7861	6.4856
8.1715	7.0291			7.5633	6.3138	6.9326		8.4224	6.4804	6.509
8.3214	5.3771			6.379	6.3342	6.8653		8.3611	9.3149	6.9314
7.4824	5.9438			7.0422	7.0764	5.149		8.0489	3.6284	7.1811
6.4444	6.8749			6.8238	6.1595	7.7204		6.4842	8.4872	6.3156
6.7184	6.1643			7.331	7.2252	6.6916		10.302	7.5305	6.9368
8.1204	6.7908			7.2045	6.8583	6.2823		5.7884	6.7364	7.0729
5.941	6.6541			6.0849	6.9977	6.2915		6.7417	8.0512	7.038
9.3421	5.6137			6.7038	5.9398	6.533		5.2219	8.1465	7.1598
5.9413	5.9433			5.941	6.2277	7.4329		7.3835	7.4609	5.1495
5.0422	7.5653			7.7936	5.703	5.944		9.0651	6.932	7.008
6.7883	6.5623			6.9351	6.55	5.944		6.4181	8.2096	7.0582
6.843	7.3104			6.384	6.2151	6.2702		7.5272	7.9288	6.8705
7.6394	7.2052			6.8559	6.7966	6.4502		7.4051	6.6508	6.7937
7.3564	6.9857			7.4849	6.2676	6.3806		8.24	8.3855	8.5875
6.7139	6.3362			6.162	6.041	6.1067		6.8749	6.6878	6.3908
7.2649	7.823			6.6226	6.4141	6.2714		6.1906	9.0665	5.8835
8.1658	9.2406			6.7855	8.5833	6.4337		6.2797	8.3636	8.7783
7.3299	8.6667			7.1702	7.641	7.1529		6.4406	8.5932	6.4869
5.6797	6.3819			6.8907	7.9217	6.875		6.5805	11.008	5.938
7.0384	5.6992			5.8511	6.5446	6.0716		8.9167	7.479	5.7433
6.93	7.4273			6.1925	6.029	5.634		7.6735	5.9435	6.9281
5.5116	6.6047			6.4626	6.6802	7.163		8.2059	7.0447	7.0234
7.4992	7.3683			6.7059	6.5161	7.4247		7.7873	7.7121	8.3731
7.4545	5.2823			6.2517	6.9305	6.9303		7.6233	6.2212	7.4551
6.2418	6.933			7.1778	5.6086	5.6585		6.9336	5.6426	7.4446
7.2625	8.0907			6.0372	5.6547	7.0563		8.6578	5.8166	9.2448
8.3645	6.0307			6.7587	5.9377	5.1124		5.945	7.4765	8.2372
6.3225	8.3173			6.3085	7.3401	6.6576		9.9106	4.8379	6.3991
6.3566	7.5939			6.8177	6.9765	7.6613		7.3629	6.069	7.2024
6.3208	7.3379			7.173	8.5173	7.0068		6.2771	6.3003	7.4591
6.0537	7.6632			7.491	6.705	6.9752		4.7978	7.1677	7.6432
6.9336	10.125			7.1345	6.1262	7.2357		6.8966	6.6028	8.2102
6.3418	6.2059			6.7893	6.119	6.8217		7.9219	6.518	7.201
7.4841	6.8864			6.4403	6.6009	7.3618		7.5072	8.2102	7.9244
6.3114	8.5837			5.9354	8.3143	6.9696		5.9413	5.554	8.7279
6.039	6.3352			5.5913	5.6381	6.8842		8.5173	8.4527	6.6406
6.9338	7.5257			4.6182	6.8242	6.4622		4.1074	8.5173	6.1862
6.5101	6.1584			6.4626	7.4416	6.2372		6.9322	7.4512	6.122
7.2003	7.087			4.8724	6.5189	5.4776		6.3734	6.3891	7.0419
8.5196	8.2372			7.0227	6.933	6.1627		6.3418	8.4196	8.0397
7.5792	4.7098			6.6859	7.4266	6.6339		4.8555	8.2059	9.2968
6.8902	6.7349			5.6674	6.122	7.3018		6.4626	6.6736	7.6847
5.9464	6.6334			7.2909	4.797	6.2903		7.9301	6.9362	8.5249
6.468	6.4014			7.0556	5.7728	5.9423		8.7165	4.3731	6.5123
7.8174	7.6204			7.4724	7.0025	5.1628		6.1652	8.1204	7.5918
6.8849	8.9167			6.465	5.6328	6.7414		5.4502	5.789	7.128
7.0045	6.5965			7.6716	6.0586	5.3195		7.4064	8.2696	5.9423
7.1308	5.6585			6.1342	6.9537	6.7689		6.9332	8.2091	5.7426
6.8979	6.8548			6.7173	9.1843	6.8433		6.5357	10.071	7.4282
6.359	6.341			7.0199	7.261	5.4176		6.9616	9.0226	6.5326
7.3564	7.9213			5.7279	7.5242	6.6449		9.6256	8.9145	8.2048
7.2269	8.9195			6.633	7.3558	6.0978		10.191	7.0422	6.2059
7.3128	7.2639			6.4349	6.0726	6.44		7.1285	6.4876	8.5858
6.7752	6.7021			7.0422	5.7849	6.3448		5.808	5.2776	7.7004
6.7364	7.6421			7.0729	6.2695	6.8409		6.9362	8.0784	8.1965
6.7695	7.1143			6.9926	5.1457	8.0901		6.3367	9.4157	6.9701
5.154	7.5447			6.5557	7.6801	5.6131		8.6658	3.963	8.3241
6.3798	8.5505			8.6774	6.5997	5.3796		6.4394	7.9227	7.4075
8.3143	6.8416			8.4171	7.2629	5.3195		6.8416	11.882	7.2637
6.2364	6.0949			6.559	6.705	6.929		6.1303	6.1137	8.7765
7.0388	7.5888			5.2747	6.9326	6.5349		5.943	4.954	8.4681
6.3985	7.4815			6.3592	3.8545	6.362		7.6566	7.1318	8.4937
7.2707	5.9426			6.7861	7.075	7.4987		7.4824	6.4121	5.9413
7.4596	5.9435			6.3135	6.4979	6.2404		4.8556	7.2003	8.4177
7.1801	6.0524			6.2228	6.1108	8.0451		8.585	8.9819	6.9311
7.6753	6.7565			6.9869	5.7233	6.124		7.2038	6.8242	7.5964
6.6887	7.496			5.9393	7.1451	7.0397		7.1341	6.9341	8.917
6.6017	7.5288			6.3382	6.6307	6.223		4.1549	7.3145	7.0874
7.2669	6.1185			7.0311	8.1147	6.8705		7.3424	8.1414	5.5464
5.403	6.5053			6.4392	5.1457	5.8327		7.8094	6.9387	7.7137
6.6035	6.3395			7.2669	6.778	7.023		6.7958	6.8217	8.4177
5.9435	5.9405			6.6062	7.2619	5.4722		6.5047	7.9192	3.8857
8.5841	7.5633			7.1542	7.2218	7.2072		6.3128	7.641	7.7219
8.1734	7.7389			5.9395	6.5877	6.3544		7.1514	8.8021	6.6028
8.1734	7.2926			7.452	6.161	7.3145		7.9243	10.475	7.1578
7.5952	6.8644			7.9264	6.6868	7.9248		4.8583	8.1715	6.7915
7.3037	7.2321			6.933	6.4675	4.9848		6.1643	8.4429	8.7234
6.8251	4.6132			6.2447	6.885	7.5295		7.6222	6.7183	7.4263
6.1887	7.0965			7.6333	6.9821	6.6877		8.2529	9.0243	7.1558
[truncated: 3,306 more rows]

## Sheet: Width-75h
gldD				WT				fjoh_0352
Rep 1	Rep 2	Rep 3		Rep 1	Rep 2	Rep 3		Rep 1	Rep 2	Rep 3
6.1035	6.9244	7.9172		6.1403	6.1334	4.3767		7.1754	7.2162	6.9387
5.4837	6.2417	7.2543		4.6112	7.2151	5.9312		6.7341	7.089	4.6955
7.3311	7.6763	6.6725		4.6917	6.6673	8.1724		7.4874	5.5487	6.7033
7.1326	6.141	6.4326		6.1192	6.1998	6.2695		6.845	5.9464	6.4909
6.9935	7.3787	6.7806		6.1685	5.4483	7.1306		7.2619	7.2631	7.5234
6.1906	7.4628	5.2178		7.6399	8.4915	6.5529		6.1869	8.2993	6.4264
7.0761	8.1687	8.1456		6.2721	5.4927	6.2044		8.1226	6.5101	7.1653
5.3782	8.5837	6.9332		6.6071	6.384	6.9952		8.5824	7.0068	4.6214
7.1273	6.5663	8.0918		7.4648	8.6458	7.1296		6.8334	6.6849	7.9256
7.1768	5.5433	5.8347		6.8033	7.6375	5.3479		5.5373	7.4209	6.3773
7.7561	7.5945	7.6372		7.2573	6.2049	7.4832		6.3372	7.0092	7.9246
6.7904	8.1211	7.4824		5.3487	6.1403	6.1906		6.7904	6.6037	7.7926
5.6926	8.094	7.2625		7.9241	7.1322	7.2119		5.9403	5.7216	6.379
6.9368	6.5372	6.2234		7.9201	8.3611	7.2593		7.1777	6.5459	7.1826
6.4786	7.592	8.4469		6.4397	7.7287	7.0261		6.1925	6.8175	6.341
6.47	8.7664	6.7676		5.8003	5.935	6.7663		6.7893	6.5614	6.9326
5.3347	6.684	6.5058		9.2516	6.5623	7.043		7.922	7.6782	9.007
7.758	6.5069	7.531		7.2612	7.3856	4.2855		7.9214	7.926	6.9746
5.6531	7.0439	6.3017		7.0063	6.9296	7.7423		7.9247	6.1626	7.6421
5.1144	6.6849	5.0584		8.5188	5.6364	7.641		7.0566	7.6442	5.9394
7.1288	6.5281	6.1226		6.8548	7.3542	7.5285		7.0213	6.2708	7.4401
6.7341	5.0893	6.5953		7.0388	7.129	7.1849		7.0426	7.7125	8.1725
6.3228	7.3104	6.0716		6.9374	6.3773	7.7219		6.5234	6.5364	8.2048
7.743	7.9217	7.0707		7.2587	5.9416	7.3947		7.2017	6.7937	5.3316
5.3996	7.9177	6.7349		5.5178	8.0901	8.2123		9.5438	6.1254	7.2189
6.5238	7.7029	7.4654		7.0269	5.4977	7.0234		8.3417	7.26	6.6503
6.1672	7.1265	7.9259		6.8464	7.9291	7.1763		6.026	8.1242	6.7296
6.1601	7.7042	7.9196		5.8115	6.5098	8.1753		8.1724	8.2026	8.382
6.3582	6.9303	6.4349		8.1166	5.9472	6.8246		7.1997	6.9341	5.4445
8.2927	6.9311	7.9226		8.4829	6.7663	7.6791		7.6549	6.7947	7.6399
7.0456	6.6906	6.2759		7.3027	5.9322	7.4832		6.8754	5.9303	5.2233
7.1792	8.1743	6.0978		7.9215	7.4282	5.2823		7.9234	5.58	6.3806
6.1098	7.2066	6.3773		7.3828	5.7456	6.5342		7.2661	9.4119	7.3849
7.3303	6.5547	6.5102		6.7021	6.7546	6.6858		7.9263	6.972	7.4504
7.4642	7.5242	6.3151		7.0589	7.0439	9.1629		8.5341	7.3157	5.757
7.0551	5.9407	6.7937		7.9272	7.6753	8.9195		6.2223	8.4668	8.2037
8.2843	7.1364	7.5318		5.81	4.7811	7.0186		8.1781	5.4986	6.684
7.2017	7.4998	6.6113		5.7597	6.9281	6.1859		7.3531	7.6644	8.1452
7.9253	5.7233	8.7153		7.3856	10.193	7.043		7.525	5.7937	7.566
7.0761	8.0245	7.2619		8.4186	7.182	7.2059		6.9322	7.5964	5.6143
7.264	6.4704	6.1206		6.2266	7.2636	5.5456		9.0039	7.2644	7.2664
6.0566	6.1935	6.4359		6.7552	5.9451	6.602		6.0746	7.1084	6.9326
8.1135	7.6744	6.932		6.5334	5.4785	6.4695		6.9358	6.7097	6.1199
6.3372	7.2619	8.4599		6.1079	7.9234	7.2619		8.4894	7.5283	5.6574
6.6003	6.4939	6.3624		7.7029	6.3099	8.1388		8.52	7.1356	7.0422
7.6578	6.7273	8.3514		6.8108	7.0866	8.1649		8.1422	6.6003	8.9129
6.1635	7.1607	5.7743		8.3498	7.7054	6.6003		7.223	4.6813	5.4009
7.7444	7.1022	6.379		6.5512	7.2612	5.2021		7.525	6.6028	7.3575
5.6569	6.705	7.7088		7.426	4.8262	7.1265		6.1023	7.5052	8.108
7.2173	7.0804	7.116		7.0996	6.6003	7.2024		7.4301	7.6763	5.5036
8.1143	6.9286	8.4253		7.49	7.4832	8.1249		6.1022	7.7333	9.5134
9.1553	5.4473	8.4191		8.5829	7.7599	7.7196		6.7349	7.9231	9.0597
6.8208	6.5349	5.7241		7.3542	6.4378	5.6552		8.4899	6.6849	7.9276
6.3334	6.4993	8.2384		5.6055	7.5257	7.4292		7.1017	7.7416	5.7464
7.2606	6.3815	7.9212		7.5964	6.3387	7.7568		7.0721	8.149	7.4273
8.3249	8.6696	5.9473		7.0794	6.9343	8.163		7.9243	6.5428	6.1418
6.9377	6.6028	6.4807		6.9326	7.0952	4.9426		7.0439	6.6821	6.936
8.1705	7.7004	8.0937		7.2382	6.8192	8.8021		6.6419	6.8577	7.7272
4.7548	7.592	6.6612		6.7402	5.1188	6.3815		7.2631	6.4793	6.2201
6.4397	6.4855	7.1875		6.402	7.0063	7.4269		7.8182	4.6199	5.8008
8.7157	7.6377	7.1858		6.0926	6.9773	6.7372		7.0355	6.2982	7.3333
7.3265	7.7838	8.3242		7.2661	6.6041	7.9196		6.3448	5.3494	7.4981
6.7915	9.0243	6.3662		6.3031	7.7833	6.1883		8.2555	7.5939	8.7173
7.9265	6.3038	7.3075		6.3094	6.3051	8.1291		7.4744	6.8536	5.6945
8.9165	7.9263	5.1472		8.7718	6.2573	8.419		5.8024	6.6012	7.0051
7.6744	6.0247	6.5357		6.7948	6.2695	7.6706		6.8416	7.311	7.2052
6.1601	7.1341	8.3636		6.8276	6.1868	6.3418		7.2612	7.6043	6.1105
7.9295	8.1219	7.5257		6.8429	8.5166	6.7068		8.0767	7.4891	6.717
4.9502	6.9317	6.3357		7.2644	6.6459	8.1025		5.3771	5.7965	7.2638
8.4626	6.5465	7.4301		6.867	7.7437	7.5331		5.9474	6.4821	6.8723
6.791	5.9388	7.3553		6.6915	7.6538	8.4234		6.4043	7.9209	7.0526
6.3899	6.3823	6.6618		5.6168	7.6962	6.44		7.4815	6.9343	6.7085
5.2836	6.1387	5.4458		7.0439	6.4406	6.0642		7.7242	8.975	7.9193
6.8495	6.3857	8.2829		6.1897	7.5977	7.378		7.9234	6.2034	6.5618
7.5591	6.8524	6.2754		7.7046	6.843	6.5387		6.2054	5.9438	6.7347
7.6399	6.8225	6.8217		5.9395	7.6068	5.7652		6.3418	6.6003	6.9298
7.0033	6.4349	7.2606		7.7037	6.3038	6.2759		6.8969	5.3494	7.9196
7.5889	8.4186	7.769		9.0235	6.0171	5.3728		6.6012	5.9418	6.5364
7.6734	7.5235	8.4905		7.5914	8.39	7.3835		6.2746	6.2288	8.5875
6.8553	6.9322	7.7157		5.0463	7.0739	8.1439		8.1658	6.7689	7.0397
6.231	7.6772	6.5102		5.8672	7.0109	7.0761		7.6404	6.6699	8.3678
7.7038	6.1388	7.5619		9.0311	7.5008	7.0739		7.9251	5.8558	7.1306
6.7682	7.2326	6.9302		5.9479	8.774	7.6334		4.809	6.6028	8.1018
7.9214	4.9464	5.6916		4.5233	8.4272	8.0726		9.3399	7.2038	5.5827
6.6037	7.3257	6.9336		6.7893	6.1433	7.4292		7.9209	5.2797	8.1473
8.1431	6.8565	7.7855		6.1627	5.6585	7.0206		6.9357	6.7093	8.5329
6.7364	7.3821	7.2975		9.0564	6.6618	7.9211		7.3661	7.5014	8.2523
6.3538	6.5655	7.5695		8.0755	6.6079	5.789		7.3191	6.8659	7.9272
8.0767	7.4613	6.0849		4.9521	8.4626	6.9311		6.4695	7.9234	8.3814
7.099	8.2311	8.3602		5.7216	7.1811	6.2069		7.1296	6.6492	5.9398
5.4727	5.3766	6.7926		8.9203	8.0819	5.2157		7.9251	6.4807	5.6945
8.1734	6.1644	6.2059		7.1537	6.9358	7.6399		6.6266	6.6003	7.4269
5.6118	8.0894	7.2593		6.9387	7.1062	5.935		6.8388	7.9222	7.4301
5.6787	7.261	6.3137		5.9464	6.3387	8.2069		6.7387	7.2162	6.9387
8.3241	8.4205	6.4787		7.008	8.9145	4.8412		6.6541	7.0227	8.7478
6.9298	6.683	6.5101		7.7402	6.5995	7.9213		6.3349	8.9151	8.4205
6.3402	5.2233	7.2625		6.2727	8.2529	7.3542		8.5831	6.6028	7.5257
6.8166	5.5502	8.0451		6.3051	7.1296	6.117		6.6619	7.182	7.4258
6.9998	8.1696	6.2029		6.9355	7.311	8.5824		7.3295	7.4258	7.4695
7.128	7.3821	7.1296		6.6792	8.046	6.8995		6.1041	7.6002	7.0447
7.3747	7.183	6.5319		5.7563	7.3596	6.5069		6.9349	5.5011	7.6715
7.0109	7.9184	7.1801		6.8416	5.9445	7.6646		5.8185	5.634	7.213
6.4032	7.528	6.6033		5.6661	8.5841	6.9742		5.6074	7.4516	6.8293
6.1897	7.5532	8.0901		6.4387	8.5181	6.48		5.9479	8.5824	7.1292
5.8564	7.445	6.2996		6.122	6.684	6.6392		7.4253	6.8423	7.1516
8.285	5.7849	6.8644		6.291	7.2644	7.5741		7.9219	8.1482	7.2669
8.3234	6.7357	7.6772		6.3997	7.5646	5.9464		6.9305	8.1705	6.3651
6.4397	6.8832	5.9453		7.2644	7.0556	7.7402		8.9142	6.5357	6.9318
7.9221	6.9336	7.0489		7.2874	8.5824	8.4619		9.0575	7.0473	8.4937
6.5145	8.3636	7.3982		7.2652	7.4883	7.8315		7.6791	8.5089	6.2288
6.2691	8.0603	7.2694		8.5856	6.2695	7.2252		7.641	8.3619	7.2602
5.203	7.9288	7.1811		6.7319	6.6821	8.1696		7.1811	7.7409	7.9285
6.932	7.3835	7.5439		6.7958	5.9448	8.6444		6.7904	8.6451	6.5535
6.384	5.2829	8.6844		7.6734	7.2066	6.8225		6.166	7.3333	7.2644
7.0324	6.602	6.2664		6.7638	7.7029	5.7759		7.2017	7.0206	8.3181
6.8037	7.4244	9.3356		7.5939	5.8379	6.9286		6.3349	7.6753	7.5019
6.0821	6.8372	6.8217		6.8741	7.3808	8.9984		6.5118	5.7411	9.0553
6.4913	8.0154	5.9396		7.1595	5.7908	7.4832		6.9356	8.9165	8.4937
7.3145	6.9319	6.8357		6.6611	8.0646	4.8421		7.5288	8.1734	5.7315
6.7351	8.3552	6.1601		7.4301	8.7497	7.199		6.0093	6.1903	6.1652
6.4828	6.2725	5.7625		7.0206	7.641	6.4378		6.5364	6.4741	7.2031
6.087	7.9278	6.3003		6.8175	6.2721	7.1792		7.4689	7.6772	6.7044
7.9251	7.6936	7.641		7.0984	7.1849	6.3342		6.7304	7.2686	8.8716
7.9224	6.7893	7.3265		7.9224	7.9243	6.9387		7.2038	6.3372	6.6104
6.3187	6.9341	6.2759		8.5799	6.5123	4.9566		7.9218	6.82	6.8071
8.2829	6.1878	5.3761		7.2644	7.4377	8.718		8.1439	7.6257	6.6406
7.6388	6.8727	7.7684		6.3152	7.4677	7.2024		6.82	5.7174	6.0914
7.2089	6.4387	8.2548		6.6476	6.7893	7.2644		8.4234	5.9464	6.4828
6.6079	8.2551	7.4301		7.6175	6.2746	8.3602		6.7839	6.7582	7.528
6.4787	8.424	7.9219		6.3372	5.2848	6.6054		7.406	8.3234	5.9409
7.566	6.4166	6.6532		6.7604	8.3695	7.201		7.1318	7.4282	8.34
6.9027	7.3585	7.3863		8.5203	8.4668	5.9388		6.4093	8.0907	5.9362
7.9244	6.7958	5.8105		7.9269	7.1371	6.792		5.2813	5.9347	6.1635
6.6639	7.695	7.387		6.4406	7.2707	6.4207		6.7926	7.0447	5.241
7.7838	7.0086	7.9234		6.3865	7.0241	7.0356		5.5173	8.4189	8.7713
6.0511	6.6873	7.7678		8.1743	5.0947	6.1403		7.1022	6.3711	6.8242
7.426	7.7029	7.0103		7.3952	6.8234	5.331		7.4254	7.7402	6.7346
7.0109	7.2635	7.456		7.3564	6.1864	6.932		6.8104	5.7208	8.4905
8.4189	7.9296	7.058		7.9247	6.6916	7.5532		5.6617	7.0772	7.5429
7.0772	7.5227	7.116		6.7341	6.5425	7.182		7.0213	6.3865	7.3835
6.6896	8.7478	6.5044		7.4547	6.6029	6.5058		7.3849	7.0965	6.5699
5.3532	6.5991	8.1658		7.5591	8.1715	7.487		7.7612	7.0086	9.4119
5.4722	7.2661	6.791		8.7599	7.4987	7.2612		8.5341	6.3541	6.8882
8.7393	8.3203	7.1296		6.7353	7.2649	8.7165		6.833	5.7433	7.2045
7.9293	7.708	7.7593		6.7372	8.2843	5.7746		8.4177	6.7587	6.9372
6.0854	6.5365	6.7347		8.1257	6.1448	7.4011		7.3303	7.3326	6.1593
6.3832	8.1448	7.5242		6.4368	8.1439	7.0371		5.4521	8.4148	5.7632
7.7779	7.2661	7.6431		7.9147	7.1296	7.2045		7.4235	6.9345	6.8912
6.1254	5.9426	6.6428		8.2058	7.3849	8.1431		7.3962	6.9805	7.7568
7.8375	7.3585	8.0494		8.5866	6.3828	6.6854		7.6801	7.1895	6.5058
8.5925	6.0568	8.1052		6.7044	6.166	7.0003		7.566	6.5991	5.9396
5.9438	7.528	6.1213		5.5793	7.3808	6.9319		8.3619	7.2636	6.8443
6.4638	6.8409	6.6054		7.7016	8.0168	7.9234		7.6421	6.8675	5.5011
6.7695	6.1601	7.2631		8.7173	6.9368	7.0397		7.9234	7.1624	7.0307
7.9196	8.1226	7.1311		6.2721	6.1897	7.5626		6.3806	6.4425	6.2771
6.5349	7.7772	9.0543		5.3456	7.1341	7.9243		6.7364	5.9418	8.1397
6.8023	10.192	7.4981		8.3611	7.8165	8.9107		6.2241	6.8267	6.8246
6.5036	6.6859	6.6035		6.9349	6.5091	6.8443		6.6639	6.6878	7.4824
7.0701	7.2661	6.2242		7.2995	6.845	8.6667		6.508	6.4014	7.9245
6.4163	6.3849	8.2421		7.9257	7.4317	6.6054		5.8306	6.3367	8.0428
7.6459	8.3653	6.5123		6.5247	7.4296	6.267		6.0885	6.7604	6.5986
6.384	6.2429	6.5334		6.5745	7.3311	8.1574		6.3342	8.4532	6.1652
6.9368	7.2017	6.3372		6.7044	6.3342	7.528		7.9262	6.7882	7.5261
6.4394	6.5101	8.7718		6.48	7.6361	7.9234		7.387	7.0213	6.8571
6.7341	7.5325	7.1331		8.3662	7.5948	5.3293		5.9442	7.9182	6.9339
6.3956	7.0815	6.9284		5.7652	6.7304	7.1782		7.0794	7.3822	6.8423
5.9418	6.1493	7.7437		7.1326	8.718	8.0784		7.6234	6.0914	6.2553
7.7272	8.2534	5.6585		9.1619	6.4662	5.9455		7.7063	6.5986	9.4053
7.1636	7.9217	6.2482		6.9379	6.4375	8.1414		7.9212	6.9273	7.1067
7.1295	7.5971	6.2733		5.9426	6.9332	6.7657		8.0894	7.337	6.8471
7.0405	8.1439	7.2682		8.0761	7.9199	7.5295		7.3148	7.9241	7.5265
6.7796	7.7833	6.7114		6.6687	7.428	7.1763		6.2494	7.9264	5.9454
6.8577	8.4668	7.5326		7.4866	5.2798	7.9234		8.0986	8.2863	6.1448
7.1815	7.7029	8.0749		7.2045	5.6093	7.0984		5.2365	6.6492	4.6216
6.6054	6.4326	9.7089		6.7915	6.4695	8.4158		5.6531	7.0098	8.1242
5.7275	7.53	7.3607		5.5494	7.9219	6.7893		5.811	7.3435	8.2368
6.6037	7.5888	6.384		6.9311	6.6013	6.1199		6.2101	7.1296	5.6639
6.8267	6.9311	7.9209		7.3318	6.6008	8.1734		7.4782	6.4406	5.0592
6.6028	6.5972	7.3288		6.4406	7.9249	6.9812		6.1395	7.2581	7.4582
5.2388	6.6039	7.1485		8.1234	5.3186	5.6156		7.1801	4.6786	6.3973
7.311	6.7904	8.4921		7.1801	7.2636	6.9338		5.7208	7.7054	8.041
6.7904	6.2969	6.3425		7.2999	6.3997	7.1326		8.1234	8.3188	7.5971
6.9336	7.3061	6.4869		6.5387	6.3003	7.4954		7.426	7.6772	6.5123
8.3619	6.5107	6.7587		7.2162	7.1792	5.9411		7.3273	7.5235	7.9241
7.725	7.8089	6.6028		9.4062	6.3357	8.0119		7.6233	6.2765	6.6897
8.7697	6.9361	8.2548		7.6169	6.1061	7.3318		6.6037	8.1038	8.1431
5.4464	8.7971	7.4815		7.058	7.5598	5.9378		7.9251	6.8874	6.5387
6.75	7.3116	6.8061		7.6782	7.2234	6.1395		7.5257	7.2393	7.4291
8.4224	7.9193	6.0926		7.5234	8.6639	7.0413		5.2359	6.8217	6.868
6.2049	6.633	7.3618		8.9165	5.9445	6.3985		6.5637	6.3985	7.9272
7.6563	7.4832	6.7904		6.2288	7.4266	7.783		7.4849	8.0598	7.2954
7.4824	7.183	8.5833		5.5441	6.0456	6.9322		7.0739	6.341	9.4645
6.8225	7.4824	5.9447		5.4492	7.5958	6.8209		6.4745	7.7936	7.4874
7.0185	7.7295	8.9157		7.2024	7.5952	7.432		6.6034	7.3151	6.8644
5.9388	8.3234	6.6066		6.8395	9.9074	8.3203		6.2714	6.508	8.1753
7.7458	8.3519	6.8217		8.4486	7.1887	7.1318		6.9349	6.1906	7.5341
6.5995	7.2024	5.0367		5.7759	8.1226	6.683		8.7794	7.5646	6.8217
5.6926	6.6401	5.9433		7.728	8.2517	7.4468		7.3273	7.9234	5.9489
8.4201	6.6554	6.465		6.2125	8.4234	6.3608		5.9485	7.2892	7.358
5.9372	6.8409	6.4387		6.5334	7.5908	7.4291		9.5051	7.2593	6.767
7.1618	6.7341	7.1564		10.568	8.9157	5.58		6.4397	6.9311	6.8409
6.7334	9.0618	7.1258		7.3623	6.756	8.1439		7.7743	7.9257	6.4828
6.9349	6.7033	8.0761		6.4763	5.5028	7.0103		5.9435	7.528	8.2829
7.5295	7.4724	7.9175		6.1086	8.0863	7.4992		7.5612	7.0115	5.7709
6.6519	5.9454	6.7937		6.8423	7.0742	7.5068		6.9324	7.075	5.7746
7.3145	7.9234	8.774		7.3839	7.0033	8.3779		7.4282	8.3661	7.4824
6.338	7.9242	7.2003		6.9933	6.5101	7.7458		6.2441	5.9422	6.1954
5.7791	7.2575	9.1119		5.9425	8.7686	7.2631		5.375	8.3181	8.6465
7.9206	7.4824	8.2759		7.0098	5.9399	5.94		7.4858	7.9196	6.2989
7.7004	8.2822	7.0397		8.6686	9.91	8.5173		6.5334	7.8013	7.2284
6.3123	6.9341	6.7776		6.1086	8.4851	7.9223		6.8809	8.4959	6.6016
5.9388	6.4416	7.5895		6.5047	7.2625	6.7689		7.6744	7.4666	6.8409
7.7272	7.3916	6.9323		6.1192	7.7063	7.3288		7.3672	6.4715	6.2266
7.3051	6.1418	5.9399		7.0033	7.6399	7.681		5.4445	7.0977	9.2402
8.181	10.127	7.9242		6.4368	8.0299	7.2636		7.075	8.0223	8.0773
6.9305	5.1974	5.6772		5.9413	6.7352	6.6811		5.4016	5.9415	6.1098
5.6358	6.3072	7.2216		7.0739	7.2052	7.0286		7.9228	7.4841	5.5814
5.608	8.0238	7.9209		6.3024	5.3961	7.4965		8.6417	7.0447	6.3402
6.6024	6.1897	7.2052		8.1725	6.9387	7.364		8.2951	7.5122	7.2052
7.6367	7.0826	8.4926		7.5295	6.8263	7.7272		6.8423	7.2059	6.705
6.7872	7.1326	5.5003		7.0456	8.2059	6.3372		7.2636	7.9248	6.741
6.7334	7.3273	7.673		7.9209	5.9442	5.9426		8.8038	6.825	5.7604
8.715	8.91	6.3684		6.9957	6.3832	8.8004		6.2708	6.6887	7.531
7.681	7.3852	6.8301		6.364	7.7696	7.4981		7.3596	8.5841	7.3128
6.8565	7.3384	7.4551		8.3188	7.1725	7.3004		5.6954	6.0444	7.0447
7.9255	6.9341	6.7958		7.2045	5.6777	8.3173		7.4057	8.3636	6.1295
6.1418	8.144	8.0547		6.1781	7.1288	6.9368		7.2619	8.6838	8.0238
5.5036	7.1811	6.9344		8.1219	6.1983	7.5598		7.351	7.0965	7.3581
9.1572	7.2663	5.804		7.9139	7.7916	7.7054		6.7958	6.4419	6.1652
6.9298	7.3122	5.613		6.6016	6.9316	7.4841		8.1715	7.9224	7.3842
8.419	9.1119	6.705		6.8225	6.1635	6.5376		6.9841	6.1913	5.9436
6.3418	6.8007	5.9396		7.7754	8.91	7.2619		6.8242	5.9422	8.208
6.2288	6.4773	6.7021		7.2644	7.0103	6.9284		5.9413	7.9255	5.9476
7.2959	6.7326	6.9286		8.1038	7.9187	6.0675		7.1624	6.9993	7.6383
7.9245	5.6596	7.261		7.1648	6.3823	8.1494		5.9445	7.1326	6.8553
7.3155	8.6658	7.0227		7.2031	7.7046	7.6772		8.5812	6.8649	8.7718
6.6007	6.3006	7.4524		5.942	7.4273	9.1097		6.7372	8.3229	7.6253
5.6623	8.5858	8.0663		7.5653	5.6346	6.3017		6.7326	5.9362	7.0922
7.1288	7.3585	7.4841		6.6858	6.9288	6.3985		6.3865	7.708	7.2225
9.006	7.5257	6.3034		6.5613	6.179	5.9408		7.78	6.8632	5.0339
6.48	6.6855	6.7347		6.8464	7.3815	7.4832		6.1067	7.3303	7.7827
7.0439	7.0563	6.7102		7.6739	9.0243	6.6037		6.7714	8.1734	7.7029
6.3619	6.3433	7.3003		7.725	7.4003	6.8225		6.3024	6.5087	6.5364
7.6922	6.1626	6.9339		6.5101	7.3585	6.3798		6.2084	8.1677	7.7822
6.3349	6.4368	8.5862		9.2474	8.2253	7.6987		5.942	5.7772	9.5126
8.0411	4.9471	6.4835		7.3863	7.5653	6.1403		6.5523	6.4381	7.5272
7.743	6.9334	7.2099		5.6124	7.2661	6.7651		6.6591	7.9196	7.5935
6.4359	6.9026	7.9245		7.7193	8.6831	6.3582		6.4821	7.099	7.0739
6.1887	6.7352	6.3932		6.8932	6.5015	7.0409		8.1257	7.0739	7.5513
7.525	7.2179	5.6954		6.3979	6.2759	9.41		6.7695	7.7265	5.6964
7.3942	6.2721	5.7464		7.325	8.1414	7.6553		7.592	6.1593	5.6093
6.241	7.6421	7.0247		6.3319	7.0729	7.128		7.3333	7.328	7.3821
7.0062	7.4254	7.261		6.9993	5.9448	7.7451		6.4397	7.1295	7.0261
6.4814	7.3569	6.7919		8.3899	6.9998	7.4564		7.057	6.4598	6.8094
6.7316	7.6377	7.5742		7.2657	7.432	9.1638		5.9428	6.6012	4.955
6.1601	8.2843	7.4263		6.6045	6.6022	6.8416		7.9206	6.1425	7.7306
7.3977	6.5278	8.4215		6.438	3.4239	7.4291		7.0439	5.938	7.4285
7.2644	6.6003	6.6092		7.432	7.1258	6.7341		8.0907	8.3628	5.2419
7.1938	7.0729	7.4279		5.52	7.043	5.9388		8.8021	7.9158	5.7093
8.3644	7.92	7.5288		9.4167	5.9377	7.152		5.7267	6.8208	9.0597
6.7127	6.3216	7.6763		6.9282	5.3782	7.7088		5.7925	6.5547	7.4987
6.4345	7.4326	7.2038		7.3151	8.4905	7.093		5.086	7.3947	6.4849
6.7882	7.0442	7.5295		6.9363	6.7402	8.3173		7.3133	7.6744	8.5837
6.2482	6.541	7.1612		7.9245	9.2448	6.601		7.4282	6.4397	7.2364
6.7915	7.641	6.4842		5.9441	5.6168	6.338		7.4311	8.2282	5.9422
7.681	6.1635	5.5418		6.6821	6.1656	6.8559		6.183	7.0439	6.5101
6.0932	7.3856	7.3343		8.8055	5.9429	8.3158		8.1204	5.2764	5.9388
5.6093	6.4362	7.6725		5.6143	7.9267	6.5995		7.6753	8.4592	6.7319
7.6394	7.0772	5.9447		8.3619	8.2504	5.9431		7.4282	7.7708	7.6431
6.2255	7.0977	5.5388		7.9234	6.6016	7.9196		5.634	7.466	7.1858
6.3849	5.5828	6.6029		5.9388	6.1652	7.1356		6.7021	6.6012	6.2059
6.776	6.868	4.3794		6.6481	6.7362	6.0805		8.1422	6.9368	8.079
7.4672	7.7416	7.3849		5.7464	7.3318	6.8183		6.9296	6.7595	7.2678
7.928	7.0971	6.2348		6.6034	9.0629	7.9234		5.7418	8.072	7.9243
6.8388	5.789	6.247		7.4891	6.6028	5.7225		5.2819	6.2425	5.4078
5.9413	6.0426	7.2644		7.8013	6.8242	5.9456		6.9374	6.1868	6.1425
6.932	6.3031	6.7926		6.463	6.0696	7.0068		7.7272	6.3695	7.182
7.1285	6.6047	5.7441		7.9234	7.8115	7.1744		7.6899	6.6605	7.9264
7.9217	7.743	6.8204		7.3607	5.0668	6.55		7.358	6.8225	5.6935
6.141	5.9454	6.1873		8.964	7.3787	7.2652		5.7199	7.182	7.7485
7.3937	7.7684	6.1635		4.9502	7.9225	6.0949		8.1439	6.6646	7.926
6.8395	6.9319	7.3553		6.7021	5.3968	9.6609		5.7174	7.2644	6.5085
8.662	8.6667	6.8213		6.0711	6.933	5.9485		6.508	6.1652	7.2652
6.732	6.647	6.0932		6.4381	5.5434	7.0906		7.6829	5.7183	5.9396
8.7696	6.7311	7.2636		8.1753	6.6003	7.4643		6.9296	6.4857	8.1219
7.1946	8.6629	7.0464		6.6045	7.426	6.7695		6.1067	6.4311	6.4375
6.933	6.711	7.7725		6.845	6.933	8.1226		7.9293	7.6782	6.7056
6.602	6.3823	6.641		6.2069	6.7114	5.9397		7.2024	5.9382	6.7893
7.4799	6.9316	6.7531		6.3997	8.0598	6.9415		7.5034	5.9429	7.2627
5.9469	8.3611	6.9333		7.1695	6.2989	9.3378		7.8261	5.9463	5.4445
7.3842	7.7046	5.6617		8.911	7.9247	6.3403		6.6029	6.0472	7.9255
6.873	6.9368	6.6016		6.9296	8.2287	6.2746		7.9293	6.8911	8.3602
7.6777	6.4814	7.5257		7.1778	7.0234	6.8404		7.702	9.0805	6.6066
5.4994	6.933	7.222		5.9442	6.359	6.6054		6.2223	7.0772	8.1781
6.9379	5.6883	7.5901		7.0718	8.1781	6.1456		6.8606	7.9167	8.4592
5.5434	5.6596	8.4905		6.9328	6.6508	7.4654		5.7759	7.3755	8.0361
7.8076	6.5379	8.5196		5.6074	7.9202	5.6346		7.2627	6.4731	6.3017
5.8085	5.9388	7.1796		6.7379	8.4883	8.1439		6.6012	8.0668	6.4416
8.0283	6.4292	6.9311		8.4196	5.613	8.7203		7.2052	7.9241	7.2703
4.8123	7.5939	6.9311		6.6755	6.4814	8.1431		6.6906	6.5364	6.6035
7.924	6.0604	8.208		7.2003	5.9426	6.5623		8.497	6.9327	7.9249
6.5988	6.138	5.176		7.2003	6.9259	6.4375		7.1792	6.7921	7.0589
8.2113	6.2797	5.6363		4.6182	8.4158	7.3499		7.9215	7.0057	6.1954
7.0958	5.6118	7.9219		6.6022	5.9419	6.5978		7.3967	8.4937	6.0573
7.5305	7.2173	7.3061		6.7823	6.2721	6.1021		7.0241	7.4998	6.4362
7.0275	7.1801	6.7334		6.5978	7.1058	5.2873		6.9322	6.1584	7.3755
6.3865	7.2663	7.5901		5.9399	8.1038	6.9327		5.5456	8.0831	7.5265
7.075	6.8109	6.4705		7.9229	7.5577	7.075		6.2331	7.0397	6.6424
7.1371	7.2017	6.5387		7.6753	7.0965	5.4986		6.9311	5.9408	6.9319
8.6465	7.4741	5.7765		8.0275	7.2635	7.6453		8.3636	7.3515	7.6388
3.9668	6.1888	8.4205		7.9243	7.5584	7.1792		7.3849	6.5091	7.308
7.9264	7.0248	7.1787		9.4795	7.529	9.3443		5.9374	8.2517	8.3595
7.6421	8.9082	6.0503		7.4282	6.6391	9.1657		7.1303	6.3985	7.7806
5.9433	8.208	5.7753		6.7334	7.4273	5.3695		6.2982	6.3024	8.1059
6.843	6.6897	8.6403		7.9248	7.931	6.936		6.5613	6.4374	6.6674
7.2038	7.5958	6.9349		7.3618	8.4937	6.8429		6.8234	6.2733	7.0185
8.419	6.6731	7.3186		5.2253	6.6073	6.6605		7.5272	6.2488	6.7367
8.3196	5.9451	5.151		6.4111	6.932	5.9413		7.2943	6.2234	6.2908
6.5327	7.7561	5.8432		7.0783	5.9415	8.4215		6.3678	6.3985	6.5134
7.2021	6.3815	6.6858		6.6054	6.3395	8.2305		8.7135	6.3088	4.2409
6.9324	6.8429	8.485		8.6724	8.7908	7.1601		7.5688	5.5723	5.098
7.6059	7.4573	7.4841		7.6421	6.4387	6.6514		8.5816	6.8234	6.7033
5.4986	6.1213	8.1059		8.6396	6.6577	5.3224		7.4584	7.1364	9.6524
6.2752	7.2606	4.9446		6.1233	5.941	7.4336		8.5841	7.0729	7.9297
7.3296	5.3472	9.0553		8.1192	6.8061	5.5003		7.4285	8.912	5.3591
7.8322	6.1219	7.0628		4.4974	7.9219	6.4089		7.1613	5.804	6.3017
6.8565	8.1066	7.0098		6.7038	6.1395	7.3257		7.6801	6.1422	5.6926
5.807	7.9249	6.602		5.6531	7.9217	8.6715		6.3065	6.5387	7.7088
7.3231	7.2625	7.7037		7.228	5.9405	6.4821		6.7915	7.1811	7.1303
6.6003	8.5816	7.5288		6.4368	8.4633	7.2052		7.7046	5.9388	5.9474
7.5667	6.3798	6.767		6.3342	8.6658	6.7311		6.3387	8.1073	5.2816
7.9223	8.0767	5.6945		6.4356	6.4324	6.6859		7.0247	6.7364	8.2015
6.8649	8.3779	7.0023		5.5622	5.7233	6.4075		7.2644	7.1167	8.382
6.3832	6.5995	6.166		6.4752	6.1061	6.5101		6.6037	6.3364	6.7349
7.7161	6.6047	5.9445		6.238	7.2021	8.4923		8.287	6.4425	8.4916
7.1503	8.1724	7.3787		8.7751	8.4777	8.7767		6.8225	7.4556	7.3596
8.4926	6.0946	7.163		7.075	6.8234	7.2627		6.5069	8.1456	6.933
7.6421	6.3362	6.4568		6.6508	7.4841	7.4695		7.432	8.5917	6.5101
9.0553	6.2079	7.9288		5.94	6.8548	7.0013		7.2252	6.8242	6.9354
6.7344	6.7027	6.5395		6.8741	6.5357	5.4458		7.9276	5.0947	7.5933
6.6028	6.4849	7.6829		8.5875	5.7618	7.6772		6.7319	8.0863	7.2661
7.2162	7.0127	6.7619		7.1997	6.7682	7.7916		9.3399	7.7624	7.9267
5.4736	5.1464	7.182		7.9211	7.7219	6.3128		7.7708	9.3112	7.9956
6.9339	6.8183	4.5287		6.3337	7.1983	8.5862		7.0977	5.2021	7.3828
6.0938	7.9247	9.4072		6.2702	7.641	5.9457		4.9525	7.531	6.1418
6.3418	5.9434	7.7471		7.4027	4.2431	6.6266		6.8017	8.3832	6.8639
6.9325	8.315	9.1619		7.5508	6.8214	7.6091		6.3874	6.9323	8.1032
6.5998	7.4263	7.5964		6.1372	7.9249	6.2255		7.1303	6.7904	6.5488
7.3849	6.7899	7.6101		6.843	7.0736	6.9583		7.5295	7.0234	6.1614
5.3739	6.6598	7.7004		6.384	8.3487	5.0969		6.5997	7.2357	6.932
6.5069	7.129	7.3288		6.6041	7.758	7.2619		6.5529	5.6118	8.774
6.3857	7.128	6.3377		5.884	6.933	6.3823		6.3387	7.5939	7.2162
7.3585	6.9325	6.3857		7.1311	7.2568	6.4008		7.0443	6.7311	6.9339
7.9291	6.7326	8.2829		6.6835	8.1448	7.1754		6.4786	6.633	7.922
6.7027	6.6974	7.5895		7.7177	6.4658	6.3425		5.9451	7.9175	5.6997
6.1213	7.5964	5.6888		6.683	6.5751	6.8242		5.7715	6.7336	6.4375
7.0443	6.2917	7.7402		5.2205	7.1858	6.6021		6.1192	6.3142	7.265
7.3157	7.261	5.4994		7.3849	7.4011	5.4156		6.471	5.403	6.4705
6.9262	6.8234	6.6868		7.1554	8.8255	7.0268		6.5998	7.4654	7.0783
7.1524	6.2727	7.9186		7.1321	4.6965	7.1798		4.8828	5.941	5.9457
6.4349	5.115	7.7165		7.9244	6.9377	7.4866		6.7038	5.3426	7.4263
7.6763	6.7038	5.7646		6.2708	6.8565	8.9148		8.2829	6.5458	6.684
7.496	8.9148	7.1322		6.641	7.163	7.1868		7.4672	6.1282	9.2415
7.325	5.938	8.0894		8.2529	6.8217	6.4362		8.1724	5.9353	6.2493
7.2602	7.1318	7.5084		7.1356	7.2593	7.3037		6.2721	7.0397	7.4301
6.2488	6.3372	6.5535		7.5305	8.2905	6.3806		7.0098	7.2031	7.3273
7.5622	7.2612	7.0723		6.6035	7.5295	7.3849		7.1749	7.5212	6.0914
6.7861	7.428	8.7541		5.4464	8.3143	8.4926		6.683	5.7433	6.6487
7.2676	7.9222	8.3586		7.7901	7.9262	9.1676		7.0965	6.7893	7.2119
7.9268	7.7464	7.3842		6.8381	6.8571	5.1144		7.4992	7.0192	6.1559
7.0456	6.9328	7.0729		5.6607	5.9439	6.3395		6.2733	8.3602	8.5188
7.5116	8.917	7.089		6.5364	8.7196	6.933		8.1743	6.6059	7.4648
8.1038	5.9438	7.5341		6.845	7.6204	5.7426		6.0468	6.1261	7.1537
7.1934	5.7062	8.1264		6.1584	8.4183	6.5101		6.3433	7.1288	6.7402
7.1566	7.6442	5.7778		7.6744	7.6753	6.7676		7.8208	6.1481	7.3157
9.1581	5.9454	5.9405		7.9206	7.219	7.3265		7.9196	6.4981	6.1213
7.4807	7.1265	5.9457		8.1705	6.993	8.1793		7.9256	7.2606	7.479
7.3542	8.3234	7.621		6.4378	7.5591	7.1618		7.9264	8.1634	7.7063
5.9382	7.9263	6.9377		7.7133	6.4662	6.3806		5.479	6.2509	8.1448
8.5089	5.9454	5.9479		6.9321	4.248	5.937		7.6227	7.1811	6.9339
4.4947	7.9282	7.9209		6.8361	7.2669	8.1706		7.2024	6.5283	7.2951
5.7319	6.2223	8.3619		7.3596	7.7288	5.936		8.1234	5.941	7.1773
6.8457	6.2239	5.5036		6.2695	6.6045	5.8008		6.4842	6.9336	7.7287
6.1054	8.6648	7.9222		6.9356	9.0235	5.658		4.7842	6.7926	6.3927
6.6755	7.8148	6.5613		5.943	7.0464	7.3521		8.464	6.6003	6.8276
7.7561	6.4685	7.3401		5.9388	6.3832	7.1572		9.1097	7.7725	6.3179
7.1898	8.3744	8.1668		7.769	7.189	6.6849		7.9285	5.7448	7.8182
6.7776	6.7349	6.6037		7.6431	7.8356	8.8269		8.1257	6.7364	7.3258
8.1682	8.4861	6.8838		5.58	7.3815	6.9303		6.338	7.4254	7.0439
7.6514	8.1219	6.7038		7.328	7.7227	6.7764		7.0098	8.7707	7.3596
7.182	6.8423	7.3553		8.1734	6.2521	6.8886		6.4368	6.1418	7.6753
8.1431	6.4849	7.1311		6.6054	7.7054	5.3233		7.2628	5.5509	5.5464
6.6514	7.2314	7.0439		9.3399	7.0227	5.5449		5.5487	7.4254	8.1331
8.0869	6.6023	7.5041		6.4106	6.5047	6.1906		3.956	7.7395	6.5986
5.2794	6.9311	5.9417		6.1601	6.8835	6.4349		7.6366	8.5173	7.4849
6.9377	7.2649	7.5272		6.3979	6.8524	7.6284		7.7618	8.4861	8.2737
6.606	7.7242	7.2652		7.108	6.8242	8.1565		6.3342	7.0388	5.9395
7.1792	7.3104	6.6003		6.9904	6.338	8.1431		7.9249	7.697	7.265
7.7612	6.683	7.0299		6.1686	7.2606	7.1015		7.5612	6.3956	7.3311
7.0473	5.9458	5.6585		6.9273	7.2221	7.8342		7.4244	6.1254	6.606
7.525	7.4247	5.9442		6.7085	7.1326	6.5053		6.6033	7.6175	5.6639
7.2199	6.2266	7.1303		6.6024	7.2619	8.0077		7.1811	7.4799	5.6574
5.2785	7.1887	6.9318		6.8805	6.7904	6.5342		8.6591	7.5952	7.0777
7.7599	7.5518	4.8379		5.1525	5.7433	7.5257		7.4903	6.3823	7.7265
7.9244	6.6966	7.0405		6.48	6.5069	8.5892		6.7904	5.9372	7.6715
6.8935	7.5577	6.9338		6.9295	7.5944	5.9501		8.9157	7.9217	6.5101
6.8695	7.8394	5.6143		7.4832	4.551	7.6917		8.4158	6.9993	6.1649
8.9138	6.2019	7.0422		7.3902	6.6071	6.8395		5.9419	6.2418	6.6397
6.7311	4.9512	6.5085		7.9215	7.926	7.1296		7.3821	6.9343	8.1242
6.2951	6.6079	7.4689		6.0486	6.9356	6.8208		8.3249	5.9396	5.7997
7.7768	7.9181	6.5342		6.7334	5.6945	7.5252		7.0996	7.2119	7.3575
7.0675	6.9357	6.9286		6.1627	8.0901	6.1887		6.7682	6.7551	6.9302
6.9311	6.4354	6.9288		6.6066	5.8234	7.4358		8.9101	7.2052	6.4378
7.92	7.564	8.3241		7.3145	7.4301	6.7695		7.9243	7.4059	6.0782
7.6791	8.6695	7.9244		7.3128	6.7926	9.0073		7.6801	6.4387	8.0337
5.4969	6.1916	6.0761		8.6639	6.5101	6.7311		7.3424	6.7893	6.6016
7.5669	7.8119	8.1677		7.0958	7.8049	5.8375		7.2065	6.6041	7.9234
7.2652	6.3208	7.5288		6.1213	7.7464	7.9244		7.8322	4.951	6.6868
5.0292	6.0464	7.576		8.1439	7.2711	7.7896		6.4419	6.4425	5.9411
6.5145	5.5487	7.5		7.0946	6.8023	6.2557		6.8388	6.2733	7.6377
5.4511	7.7004	7.043		6.1105	7.8272	7.9259		7.7881	6.7387	7.5952
7.0255	8.0907	6.161		8.2069	7.4824	5.9464		6.5184	6.7904	6.8777
7.3288	7.5952	7.3163		9.0553	9.5987	6.8113		6.3806	7.0439	6.124
5.9426	7.0707	6.9349		6.9349	5.5003	7.1296		7.2284	7.4849	6.8582
8.4894	5.3761	5.9434		6.4368	6.4375	6.82		8.1734	5.2791	7.9247
6.3137	7.1811	6.5618		7.4311	8.2555	7.4279		5.6983	7.2247	7.0963
6.5618	6.4828	6.9618		7.6096	6.9354	7.7561		5.6921	9.2507	7.3018
8.287	6.7937	7.2593		7.2052	5.5173	8.0358		7.5219	5.6222	7.7037
6.6577	7.7054	8.9189		8.6667	6.602	9.3592		6.9311	7.2059	7.9241
7.3116	7.4637	6.3806		8.1406	6.5074	7.1296		5.9395	7.0767	7.4841
7.2162	6.0444	7.1346		6.1626	5.9438	7.3569		8.6676	7.4782	7.3822
7.6399	6.478	6.5723		6.6618	6.2074	6.0926		7.6242	7.2634	6.683
7.2157	5.0592	7.0234		7.9288	7.0179	7.0628		8.0625	6.6003	8.9148
7.7743	7.4263	7.3295		7.9243	7.1946	6.672		6.799	6.7915	5.8414
5.9395	8.59	6.6079		7.3607	7.4273	7.6399		9.4138	6.2759	5.9388
6.2464	6.8242	7.2038		7.2639	5.7639	6.9278		8.138	6.5134	6.5334
6.9756	7.1598	7.2593		6.338	5.7584	7.2661		7.5914	6.5047	7.6059
6.3387	6.6646	7.5265		6.7341	7.1487	5.2823		7.4578	7.0199	6.1906
5.7753	6.6849	7.6089		7.1508	5.281	6.5085		7.163	6.8583	8.68
8.4186	7.8186	8.3636		6.8637	6.4849	7.6499		7.3265	6.538	8.1696
6.9273	5.9464	7.4799		6.7152	5.6935	6.5101		6.2708	6.9917	7.4552
6.3991	6.5655	7.1648		6.5091	5.6553	5.7208		7.1303	6.3997	8.0067
8.7729	7.4282	6.3065		5.5934	7.6553	7.6649		6.2982	6.6632	7.0165
6.1387	5.7632	7.9206		6.0376	5.9439	6.4807		7.5969	8.9107	7.265
6.9311	7.4858	8.464		6.6481	7.5667	6.0771		7.0464	6.289	7.9196
7.3027	7.3828	5.6954		5.7784	6.8484	7.6995		9.0564	5.4825	6.2962
7.3122	7.265	7.0092		6.2299	7.9204	9.7276		7.743	9.0011	6.5372
5.7199	7.9259	7.4824		8.0737	6.7319	7.364		7.2661	8.3219	6.4364
5.7456	8.476	7.9247		6.9288	6.0206	7.1795		7.1858	6.6455	8.296
7.743	6.6028	8.585		7.0685	6.3024	5.9991		7.0918	6.2288	5.9414
5.5162	6.135	7.183		6.9368	6.5623	7.9243		7.07	6.6674	6.1878
7.4718	7.9276	6.4392		6.6632	6.6016	6.7015		6.9326	7.26	7.7754
7.1148	8.4872	6.2122		6.4634	6.3017	8.2113		9.3388	7.6432	7.0971
6.4721	7.5926	7.3187		7.0192	5.5449	6.8183		5.589	6.6029	6.5506
6.7326	6.8208	7.1326		7.6744	6.756	7.3842		6.6023	6.1233	8.8506
8.3143	6.5123	5.9413		6.4318	6.1973	8.5926		7.7054	7.2612	5.7625
7.5793	6.8548	6.2727		4.4607	6.6035	6.3382		9.1142	7.6196	6.2721
7.9225	6.6009	7.9179		7.6772	6.5506	7.2644		6.1054	6.3403	5.4441
7.587	6.7644	6.4444		7.075	8.8072	6.4397		5.6358	5.2177	8.6734
8.1018	6.3991	7.8332		6.8234	6.8104	5.9453		5.9413	8.1772	7.3326
7.325	6.7915	7.4282		7.2619	5.4496	6.9288		5.6618	5.9388	6.5058
7.3415	7.0464	7.4987		7.1273	6.4888	6.6618		7.099	6.6896	7.0996
7.0405	6.2111	6.225		7.4874	7.2636	7.2073		6.7364	7.525	7.1285
6.932	7.2644	6.5349		7.7	6.8242	5.7208		6.8183	7.4292	6.3115
6.8443	7.7272	7.9184		5.5464	7.3303	6.9317		6.2708	6.666	5.6767
6.4849	5.5142	6.9349		6.5387	6.6977	6.2603		5.4432	7.2594	7.3273
7.1341	7.1773	6.8425		6.9368	6.5058	7.9177		8.3492	6.6618	5.6762
7.1792	7.641	7.7029		7.0001	7.8318	7.3937		7.697	7.9248	7.4301
5.2002	6.8225	9.0039		6.6868	7.0115	5.9421		8.9097	8.2091	8.1481
5.7088	6.8416	9.3399		6.7708	7.3558	7.2703		5.9472	6.2948	7.9234
6.6487	7.0426	6.3372		7.2038	7.5265	6.1694		7.9234	7.7071	7.0481
6.761	7.0547	8.3653		8.2368	7.7911	7.1894		7.1858	7.7849	8.3242
7.9247	7.5636	6.4842		6.8542	7.5961	8.0652		6.8464	7.5106	6.363
7.4308	6.9336	8.8394		5.4413	8.3661	7.932		6.9853	7.2629	6.0838
5.812	8.2145	6.384		5.9451	7.725	7.6801		6.3051	6.5357	5.6907
7.426	5.9417	5.4493		6.4618	7.5939	6.6611		6.7904	7.5326	7.4689
5.5449	6.5107	7.7416		6.3402	7.1782	7.9249		6.2255	6.5503	5.6983
7.1448	6.6632	7.0739		7.2619	7.6753	7.432		6.8588	5.3322	5.5828
5.9413	7.4857	5.2823		5.7456	6.9361	7.3295		7.9213	6.5357	6.9983
6.463	7.2184	7.9196		7.566	7.4244	7.0739		6.6066	7.7719	7.4266
8.3193	8.258	6.1268		7.2678	8.2808	5.0609		9.0046	8.7686	7.183
5.725	6.8616	6.5229		8.803	7.8089	7.7565		7.1198	8.3241	7.8102
8.1219	7.7451	7.5465		8.6897	6.9921	7.2636		7.7916	7.2606	6.5327
5.9395	5.6628	5.5028		8.6867	6.6998	7.4815		5.4496	5.9396	7.3318
9.083	8.2567	7.0661		8.2102	7.9212	6.4793		7.466	6.6074	6.0685
7.0103	6.3832	7.7444		8.5814	8.8214	6.1422		7.5945	6.1086	6.1629
7.0405	6.4368	6.3974		6.899	6.8548	6.886		5.9413	7.9184	7.9173
5.3136	6.8217	7.075		7.2644	7.2652	8.9139		6.056	6.8871	7.566
6.2069	7.7731	6.6998		6.6054	7.2024	7.7702		7.0241	7.9193	7.3863
6.933	5.8265	5.9453		6.933	6.48	5.7449		7.0254	6.933	8.2288
6.7904	6.933	6.7904		6.8767	7.2141	6.666		7.2655	7.7161	8.2525
6.9273	6.209	7.5971		5.941	7.328	6.6605		7.1321	6.6092	6.9977
5.7902	7.1613	7.566		7.2644	6.4787	7.9255		8.1249	5.94	5.7597
6.7578	7.4614	7.7212		8.2571	5.9436	8.2404		7.5653	7.0397	6.6022
6.5069	5.942	6.3541		5.7433	5.4115	6.1916		8.585	6.8225	6.8075
6.7651	5.1495	9.0564		8.7504	7.3618	7.7021		7.7403	7.3822	7.3569
7.201	7.7485	7.128		7.8053	6.4349	8.4899		6.4828	6.8639	5.5439
7.1811	6.1869	6.7417		4.9477	5.9394	7.3051		6.3619	6.2488	7.4981
5.9426	6.6811	9.907		6.2331	6.338	6.9881		6.1247	7.9184	7.3987
8.1724	6.6497	6.6079		7.2602	7.6573	5.789		6.2759	9.0811	6.0777
7.5914	6.8259	7.9241		7.6431	7.1311	5.7441		7.9263	6.5349	5.9433
6.4917	6.161	6.3342		7.7625	6.794	8.1422		6.6028	6.3399	9.3112
6.6868	9.6647	6.2784		6.705	8.0402	7.328		7.4923	7.1022	5.9413
6.1669	6.9993	7.931		6.7714	7.1778	8.9183		7.1702	8.5825	8.1025
7.0261	7.5619	6.0932		5.58	7.183	5.5028		6.8409	6.2881	7.0248
6.3342	6.6492	7.331		6.6755	7.6634	6.8629		7.2644	7.9188	5.9429
6.8583	6.8234	7.5265		8.4224	7.8423	7.9192		6.6037	6.7708	7.2644
5.9483	7.6169	7.328		7.3596	8.4167	6.3912		7.4291	7.9214	6.4821
6.9364	5.3885	6.705		6.7546	7.5304	6.9311		6.633	5.4808	9.1203
6.0843	7.2631	4.955		7.4502	7.4273	7.531		6.3489	6.8478	6.2244
6.6811	6.3347	7.9257		8.1234	6.6092	6.7893		6.0796	6.9787	7.0405
7.3866	6.7632	5.7611		7.7046	6.9944	8.1473		8.1242	5.411	6.0476
7.261	8.3619	9.1638		5.9375	7.3922	6.8233		6.4665	8.2555	6.1124
6.4387	7.1372	8.2822		7.108	6.7015	6.1589		7.4678	5.2327	6.8423
6.8536	6.8443	6.3395		6.7357	7.5257	5.401		7.3751	6.5387	6.1944
7.3835	6.684	6.338		7.2987	7.4272	5.6574		5.9464	5.4464	5.608
6.9368	7.3145	7.591		7.9223	6.7748	6.5238		7.528	6.6038	7.0442
6.8225	6.7326	8.1465		7.0977	7.2644	6.4359		7.2636	7.3967	6.6618
8.4208	6.3905	7.9223		7.1811	6.7364	5.6181		7.9217	5.9431	8.3832
7.7725	7.4849	6.6066		6.9794	6.1966	8.0479		7.0528	6.5518	7.5674
8.4243	6.7893	7.2318		7.7574	6.1618	6.6992		7.1418	8.918	7.5295
7.528	7.6431	7.2657		7.0188	6.4726	7.9246		7.9245	6.301	6.9993
7.9234	6.5518	7.2047		7.0772	7.5977	6.7311		6.3349	6.4987	7.9201
5.9426	7.0341	6.6821		7.0241	6.7364	6.8604		7.4773	6.3742	6.3806
5.7284	7.4954	6.9301		7.2652	8.4253	7.9226		6.9967	8.2567	6.5069
7.1618	6.9857	6.7937		6.7353	7.641	7.3257		7.3849	8.5858	6.8066
7.9229	6.5671	7.9241		6.1906	7.0707	5.5494		8.1465	8.9165	7.7227
5.6143	7.4263	6.7106		6.508	7.1811	7.9226		7.3288	6.6054	7.9294
7.182	6.3582	7.5303		7.1811	7.7029	7.7021		7.127	6.4349	7.9196
7.6377	7.682	7.2045		6.052	6.6012	7.2247		7.6725	6.3823	4.8597
7.0996	5.6563	6.9293		6.9334	6.7039	7.5295		6.8763	5.6607	5.7225
5.32	6.5349	6.538		7.9234	7.0456	6.3418		7.3967	7.0074	7.9234
8.1744	6.4869	7.5741		7.2157	7.5273	6.9302		7.0971	6.4049	8.6667
6.9334	8.0652	7.3406		7.3906	7.9287	6.1233		6.4922	7.3591	8.5831
7.9234	7.9213	5.9471		6.9579	7.5646	6.9358		6.2049	6.6003	6.7044
7.373	7.1067	5.4436		7.2593	7.1318	6.7904		7.9219	7.641	8.1781
6.6598	6.5391	7.7211		6.9343	8.5455	7.7071		8.6677	9.0226	6.039
6.3684	7.2619	6.6556		7.4023	8.3163	8.8516		7.3849	6.1758	8.4894
6.7364	6.2488	7.557		6.1618	7.295	6.0943		5.6387	6.9273	7.3596
7.0946	6.4783	7.6399		8.1715	6.6684	6.247		7.6772	10.407	5.3281
7.2619	7.9265	6.5326		6.4356	6.9349	6.6066		7.9252	6.1219	8.0888
6.5062	6.6653	8.1414		7.4824	6.1067	8.3653		7.9209	5.6563	8.2843
7.0355	6.8085	7.3406		7.3303	6.5988	6.7341		5.9419	7.5926	6.3402
7.7423	7.0413	7.3982		6.82	7.7046	4.9496		7.3839	6.3372	7.3098
7.4803	9.0218	7.1773		7.9222	7.1341	7.2627		7.728	6.4705	5.5434
7.5284	5.5053	6.0604		6.9993	5.9397	6.9301		6.5361	5.6992	6.7044
7.4323	5.7191	6.5703		6.6696	7.9289	7.0098		6.8612	6.7139	7.9214
7.4019	6.8745	6.9349		6.5265	6.4695	7.2637		8.6862	6.6604	7.5518
6.2464	7.6366	5.1464		7.9249	7.0447	8.5824		6.1643	6.6034	6.9342
6.7657	6.7929	6.7296		7.4282	7.008	7.1356		8.4177	6.1086	7.182
7.6725	5.6983	7.9247		5.2779	7.3128	7.3531		5.9464	6.301	6.9368
6.9349	5.4016	7.6772		7.2649	6.1643	8.1219		5.9433	8.5774	7.182
7.4965	7.341	7.7287		6.9349	8.9148	7.0481		7.6399	6.6003	7.022
10.403	6.1916	6.6016		6.7326	7.3849	6.6887		8.4243	5.941	6.7634
5.9502	7.4263	7.1613		7.6181	7.0761	7.9234		6.1883	7.5926	5.5162
7.5288	6.6868	7.8277		6.7682	8.3196	6.4302		7.931	8.1439	8.1249
6.7402	7.043	7.1303		7.7303	6.5558	5.7354		5.941	6.5372	9.1864
7.0551	7.5914	8.2498		8.7165	7.6782	7.9249		5.9442	7.1601	9.6256
8.0977	7.7046	6.683		6.2752	7.5303	7.4943		8.1734	6.9372	7.9234
6.9356	7.7612	7.6899		5.4831	7.3747	7.9263		6.3979	6.2464	4.3788
6.9336	8.3797	6.6984		6.7948	7.0996	7.6253		7.5639	8.1753	6.6016
7.5257	5.9453	8.5875		6.1669	7.0192	7.6801		6.4035	7.2625	5.4849
6.6735	6.5342	8.2064		7.2653	6.0914	4.1401		7.1341	7.108	7.1839
6.8127	6.4913	8.1226		5.3771	6.2255	7.4263		7.6086	6.4349	6.6037
6.9372	7.4981	6.4071		6.4842	5.2814	7.1093		7.7455	7.9282	5.7673
5.6156	6.48	7.9215		6.1471	8.3238	8.1264		8.7794	6.9336	6.508
7.7612	7.5234	4.9591		7.9262	6.4387	7.6388		7.3337	7.5008	7.922
7.9251	9.3465	6.8436		5.9447	6.4558	7.9247		7.5295	6.5112	6.7893
7.1318	6.9952	6.6653		7.1346	7.4799	8.5335		7.2602	8.712	6.2261
6.9372	6.538	6.469		5.5814	6.6372	7.8208		7.104	7.0464	8.5188
7.5952	6.3849	6.4826		7.0063	6.2212	6.9387		6.9322	6.5632	6.9354
5.7149	7.6216	6.2064		7.2703	5.2247	5.9403		6.1897	6.6849	7.9291
7.3122	7.3564	7.9222		7.6772	5.7884	7.2631		7.1341	6.8501	6.3711
6.1243	7.4807	7.0761		7.0456	7.043	7.1265		6.9273	5.4013	6.0257
6.8003	6.1048	7.5295		6.5512	8.5833	6.7197		6.1425	6.5357	8.2517
7.5546	7.5541	6.6618		6.0666	7.5612	5.7997		6.1206	6.4948	6.6878
8.1724	5.1955	5.9454		7.022	7.9244	8.3594		7.4273	8.1668	7.9234
8.915	6.6833	6.7958		6.1387	5.7411	7.089		6.7701	7.9288	7.4678
6.6041	6.3418	5.9399		6.6878	5.3464	6.467		6.7904	7.2644	6.7346
5.9388	8.2276	4.8638		7.0464	6.465	8.1677		5.7464	7.3392	6.8259
5.7449	8.3678	7.2678		8.2053	8.0737	7.1341		6.1897	6.6039	6.3448
9.2448	6.6022	6.8402		7.4849	6.5547	6.602		6.9292	7.5048	7.496
7.0282	8.0636	5.9448		7.3265	5.1517	8.4647		7.5964	7.2151	7.6377
6.9321	6.6844	5.6907		7.9211	6.2742	8.3628		5.4023	6.7551	8.3645
6.4807	6.9349	6.4356		7.2682	5.4458	6.9361		6.1954	5.7632	5.9416
6.0967	7.0199	6.1584		7.7145	7.4954	6.6062		6.822	7.5629	7.6678
7.9272	9.5472	6.853		8.1448	7.3288	7.9241		5.9494	6.4849	7.4845
5.9474	6.138	6.9355		7.7754	6.7764	6.2746		6.8336	8.0726	6.6906
8.3181	7.6744	6.5535		7.1326	6.3357	5.1955		5.9448	6.7908	5.9362
7.0439	5.115	7.4301		6.7319	7.3596	5.608		6.9968	8.1448	8.22
7.1595	7.1451	6.9339		7.9249	7.7212	6.6054		6.5058	7.7523	6.8409
7.5741	7.4866	7.8182		5.7418	6.2288	6.3418		7.0882	6.5576	6.932
6.2714	6.9339	7.9221		7.1334	6.469	7.0943		7.9241	6.2721	8.6802
6.7899	5.9409	7.7423		6.9349	7.9234	6.1092		6.6012	8.1448	6.9319
6.267	7.7234	7.0739		5.9456	6.4111	8.3773		7.2589	7.2619	7.9225
7.5727	8.8013	6.9368		8.2102	6.056	6.5599		6.6986	6.7357	6.3402
6.0569	7.2003	7.1839		7.7025	7.4244	7.2619		6.3798	6.666	5.7464
6.9338	7.4849	6.4842		7.2669	5.7449	6.1035		5.6135	6.4406	7.3318
7.4287	6.8056	7.387		6.4412	8.1439	6.4678		5.8125	5.9402	6.4715
5.9431	6.2429	7.1589		6.5101	8.4619	7.5619		6.5483	6.8082	8.585
7.3288	6.1048	8.1439		7.5303	6.2201	8.1056		6.7701	5.4023	6.82
5.809	5.5841	6.6013		8.5841	6.3353	7.0674		7.3303	7.4832	7.3219
7.0447	6.5334	7.593		6.6092	7.3815	5.9388		5.7759	7.3397	7.5235
7.0261	7.3393	6.964		5.9453	6.9339	7.5633		6.7882	7.3822	7.2045
7.2657	6.3849	6.4425		6.0267	6.9374	7.307		4.5277	7.8178	6.9349
7.3273	5.7625	6.9387		8.2059	8.0663	6.9298		6.8649	6.8259	6.1593
5.7233	6.8221	6.7756		6.9288	7.1773	6.8436		6.1268	7.4849	7.7975
7.5674	7.4841	6.8464		5.0947	7.4765	6.7855		7.3962	8.5875	8.5867
8.2282	6.4378	8.6486		4.5255	6.6029	6.3979		5.7618	5.9472	6.5091
7.5933	6.3968	6.0247		6.3968	6.7364	7.9208		8.7142	6.9361	5.9463
6.8853	6.4406	8.8221		7.5939	5.6131	8.7697		7.2978	7.1326	7.5003
6.5541	6.7701	7.1311		7.2644	8.9101	4.8472		4.954	5.5456	6.3349
6.4349	7.3547	6.9374		9.026	7.7606	7.182		7.1578	7.1763	7.3326
7.2157	7.4035	6.6079		8.4883	7.397	6.7676		5.774	6.932	7.9219
7.6619	6.2228	7.3808		5.5673	7.9217	7.2273		7.3738	5.0909	6.5036
6.2084	6.7387	7.7587		7.428	7.5901	7.9196		7.7272	7.4292	6.1906
7.8446	6.6878	7.0414		7.4807	6.7958	6.1226		6.3376	6.5342	8.7196
6.6618	4.4541	6.1048		7.0772	6.124	6.4342		5.9435	6.6028	8.2787
6.647	6.7701	6.9365		7.2324	8.4224	6.4368		7.9258	6.602	6.9349
6.44	6.1199	7.1273		7.7351	6.8513	7.4263		6.6459	5.2198	7.3618
7.4272	7.6754	6.6022		6.3865	7.2644	8.1705		7.1877	6.4378	7.6772
6.3921	7.9172	6.8334		6.9311	5.94	6.3586		6.6071	7.7587	6.4368
6.6037	5.3766	6.1906		6.4807	7.0121	7.3333		8.5181	7.2173	6.3017
8.1211	5.9429	5.9354		6.6054	6.124	7.9251		7.038	6.8457	7.1283
5.7604	7.3145	6.9301		8.3135	7.3537	6.576		6.1618	8.2829	9.0388
6.8225	7.528	7.4689		7.1387	6.5189	7.6269		6.6858	7.0835	6.7958
6.7206	7.3591	6.6806		6.5555	8.3181	7.2657		6.2044	5.4455	7.5904
5.5439	6.5395	6.3619		7.4282	7.7994	8.0295		6.301	6.2255	7.2627
7.2038	6.44	7.1858		7.5265	8.9186	7.3292		8.6667	5.2816	7.8349
7.4841	8.1706	6.2395		6.0967	6.6432	7.1465		6.3387	6.7038	7.3828
7.0103	6.9972	5.7191		7.4815	5.375	6.9741		7.1849	5.6954	5.7618
4.8112	5.4483	6.9361		7.7038	6.5594	9.6213		7.2059	6.3991	7.043
7.5333	6.7357	7.1601		6.8553	7.725	8.3619		6.48	6.1606	5.9479
6.1463	8.0684	5.9369		5.7778	6.5058	7.2627		5.1974	6.7657	6.8749
6.4349	6.3815	5.9404		7.4241	7.0247	7.9242		7.9272	7.0723	5.9388
6.3463	6.8586	7.0092		6.6906	7.7458	7.9247		7.7021	5.9355	7.525
6.338	8.7675	6.7362		7.9247	7.7242	5.7191		7.6948	6.8402	7.0206
6.5357	7.3596	7.9256		5.7456	6.1906	6.308		5.9454	5.9433	7.3828
7.6715	6.1892	8.0542		6.3037	6.8583	5.9379		6.867	5.9403	5.7208
6.3402	7.3794	6.5101		8.149	6.6392	6.1192		5.6105	6.5047	7.1763
7.9187	7.7071	8.4158		7.5483	7.2657	8.2048		6.8443	6.6008	6.7131
7.1801	7.3424	7.0561		6.3689	5.4986	7.6777		7.3717	6.267	7.3787
7.0063	5.9395	7.4654		7.9222	8.9127	7.7023		8.2479	7.9245	8.2037
7.1792	5.9413	7.0261		5.4445	6.3968	7.5503		7.4578	8.5816	6.2054
7.5619	6.8384	6.7942		7.0439	6.7604	5.9463		7.7967	6.0843	8.0761
5.9433	7.5008	6.2482		5.7505	7.7631	5.9413		7.4772	7.4551	8.3196
6.3815	7.2657	6.3979		9.3112	7.431	5.5167		6.7304	6.7937	7.5958
7.6154	5.6578	7.128		7.9247	6.384	7.0984		6.9838	6.6868	7.1601
7.7272	7.4291	7.2157		7.5633	7.2568	7.9249		7.0074	5.7753	7.9282
5.9369	8.1414	6.5564		7.3318	7.5977	6.2464		6.5494	7.5983	6.8234
7.3618	7.7211	6.508		6.4821	7.3318	8.5211		6.2488	8.1196	6.9631
5.4502	7.0092	6.5345		8.3188	6.2714	6.613		7.1938	5.6168	7.9301
6.6497	7.6431	6.9912		7.5674	8.7772	8.3636		6.9273	7.4292	6.8181
7.6782	5.3793	8.1219		6.4359	6.1584	6.7915		6.4751	7.2031	8.5837
6.6045	7.0761	8.9097		6.3657	8.8072	5.6897		7.0971	5.2116	8.1439
6.683	6.2733	4.8379		6.6981	5.613	7.7731		6.9365	8.4915	7.4296
9.1591	6.541	6.9358		7.6744	5.9426	6.6054		6.6037	7.1288	7.0739
8.1715	7.4292	7.3787		7.022	7.3822	6.3646		7.5064	6.1042	7.0237
7.2669	5.5011	7.9259		7.9234	7.2173	5.6143		8.1865	6.0444	7.2627
6.3152	6.3003	7.3591		6.1219	7.5914	6.7334		6.2687	8.5165	6.9341
6.3337	7.3295	6.1387		6.7828	6.5558	6.2266		7.2652	7.5265	6.3387
7.2443	7.1918	7.0946		7.3303	6.9394	5.768		7.9228	9.4637	6.9288
6.7915	6.4343	8.3188		6.4387	7.0227	8.6437		6.247	6.8214	5.7242
5.6628	7.7063	6.4397		8.2884	7.7416	8.4959		5.6131	6.8675	7.4578
6.6016	6.1403	6.6598		7.3303	8.643	7.0551		8.1826	7.3564	6.5357
7.2031	8.3577	7.1303		6.5047	8.9138	6.4634		6.8419	5.2405	7.9257
7.3957	6.7573	7.0234		6.3351	7.5068	8.6458		7.4832	6.4741	7.4273
8.258	7.1627	7.7587		7.2967	6.6054	7.0756		6.5091	6.4098	6.6577
6.9285	5.9394	6.7044		8.047	6.9321	7.7054		6.6	7.1009	7.7416
7.5318	8.1465	6.6016		5.7784	7.2619	5.6689		6.8234	6.2111	8.1406
7.5952	8.6437	5.2865		8.3249	8.1724	9.4138		6.8606	5.3766	7.3863
8.0557	6.9305	7.6169		9.0039	7.0063	7.7458		7.5271	7.6782	7.7625
6.3418	5.8008	6.8003		7.2004	5.9401	7.7637		5.9469	6.2245	7.6763
6.5387	5.0626	9.118		8.2015	5.9426	7.926		6.6551	8.4739	7.1306
6.6041	6.5453	7.3311		6.3448	6.6605	6.9298		6.9212	8.3193	8.4905
7.7555	5.9464	6.3377		6.209	7.926	6.849		7.6399	6.1626	6.9303
5.7471	7.1792	7.6366		5.9431	5.0914	7.3295		7.9249	6.9319	6.1618
6.7379	6.2277	7.0397		7.9251	7.3916	6.6104		5.5464	6.4222	6.3065
7.4546	5.5821	8.8029		9.0818	5.9377	6.4378		6.384	6.7868	8.1025
7.1093	6.3051	7.0723		6.5091	7.7063	8.5226		7.9217	7.2631	8.3653
7.3612	7.5646	6.5357		7.9242	7.0783	6.6397		7.0472	7.32	7.2321
7.7234	7.9202	5.7258		7.6015	8.1045	7.1659		7.5288	5.9388	6.5058
8.1299	7.1654	6.3372		6.1372	6.8217	7.2657		6.138	7.5265	6.3065
7.9299	6.5982	5.9447		7.8127	5.9422	5.5821		5.9451	8.2281	7.7849
6.1079	5.9433	6.3641		7.1695	7.3128	6.4349		7.9175	6.5997	7.4824
7.526	8.9097	8.4129		6.8411	8.774	7.2983		6.8932	6.8234	7.4815
7.2682	8.8097	6.5349		5.9408	7.5619	7.2675		7.6758	8.4851	6.7044
6.5529	8.3619	7.9215		6.5085	8.5875	6.3372		7.46	6.0568	5.2002
7.7702	7.4849	6.9349		7.4307	7.2179	7.7684		7.9227	7.2644	6.3811
8.0652	7.0206	7.7896		6.138	6.6611	7.0473		7.0756	6.2805	7.5318
6.538	7.2808	7.3574		7.9234	5.6143	7.5977		6.6858	6.1426	6.2288
8.6629	6.9809	6.9288		5.9398	7.0447	7.4672		7.1792	5.9373	7.2638
6.7392	8.1372	7.4301		7.5109	5.9403	8.4272		7.5907	6.6045	5.6105
6.825	8.2529	7.9224		6.933	6.2084	6.1178		5.7784	6.5123	7.328
6.6041	6.3357	7.2669		6.0546	5.6099	7.5305		7.4654	6.5997	7.0696
7.7568	8.1677	6.3128		9.2427	6.9341	8.3661		6.8234	7.1773	6.5978
6.9282	6.6079	6.124		8.3128	7.808	6.7893		7.0371	7.1459	7.3051
8.6686	6.7352	6.7044		5.9445	6.3372	7.7212		7.2606	6.7701	7.2657
6.9336	6.8825	8.5323		6.5134	8.8114	5.94		6.301	7.3151	7.4254
7.5914	9.318	7.9297		8.8614	6.3038	6.1694		6.2155	7.7227	6.4394
6.5372	5.9406	5.6168		7.7063	7.1804	6.4741		7.9242	7.9278	6.5145
6.3349	5.7208	7.5227		7.1356	7.1674	8.3196		6.5166	7.725	5.9419
6.7372	8.0147	8.3449		7.5591	7.1387	8.4619		6.6022	6.9952	6.9372
6.9343	6.6535	7.1318		6.5047	7.0472	6.2765		7.7719	6.7904	7.2031
7.3828	6.3819	6.0384		4.9497	9.2415	7.3863		6.7372	5.7884	7.3406
6.3657	6.653	7.9272		7.1321	6.9334	6.1873		6.8108	8.2311	8.367
8.4189	6.6492	7.9265		6.4057	9.3356	7.7105		5.9375	6.825	8.1106
6.3397	5.6585	6.6037		5.5759	6.538	8.1724		6.7102	7.0959	7.5541
9.3689	6.6016	6.8571		6.601	7.576	5.9452		6.3463	5.2191	7.5257
8.9138	6.4842	7.5461		9.0426	5.7765	5.2059		7.1015	8.1701	6.602
5.9463	5.5036	6.0652		5.1156	8.6658	7.1811		6.9957	4.8611	6.5047
7.2669	8.1753	7.5014		10.161	7.128	7.926		6.7357	7.525	7.0254
5.4884	6.3991	6.4381		6.4349	6.2234	6.2746		6.1395	7.256	7.7921
6.9396	7.4998	6.4397		7.0514	7.0725	7.9207		6.7349	7.1595	8.5881
7.0456	7.128	6.5357		6.87	6.7357	7.1613		8.0662	6.6041	7.528
6.6034	8.1173	8.585		7.5265	6.4856	6.934		7.6192	7.5265	6.1213
7.9204	6.1092	6.0726		7.7696	6.8225	5.944		8.2021	6.2245	5.5434
8.1423	6.7733	7.0092		7.6464	6.9324	6.6873		6.068	6.6054	7.6926
5.9418	9.006	5.0298		6.5506	7.6697	7.2644		5.8756	8.9195	5.7441
4.7495	6.9273	6.4127		6.4731	9.2452	7.3273		6.7926	6.1403	6.3857
7.0464	6.031	5.3205		7.7212	6.1425	7.3419		7.7272	7.183	5.6935
7.4841	6.4705	7.702		8.6724	6.684	7.5817		7.0452	7.0241	7.9259
6.1593	7.9226	5.1993		8.0527	10.231	7.1093		6.6454	6.2029	5.9404
6.2464	7.7097	7.3307		7.9246	6.9354	7.9247		7.9272	6.5349	5.2226
5.8426	6.2721	7.5612		5.5032	4.6868	6.933		6.1925	7.7257	6.6887
5.9377	6.9319	7.925		5.9407	7.6772	7.1983		8.0749	8.1406	7.4339
6.9311	6.1635	7.2619		7.4039	7.2695	6.9362		7.0439	7.7344	5.9388
7.2619	6.7228	9.0553		7.3295	7.7105	6.9296		7.9202	6.433	7.7906
6.1954	8.3438	6.0591		8.0588	6.9317	7.4832		6.8542	8.0433	6.9861
8.1219	7.4824	6.3853		6.538	6.9093	7.92		6.7937	6.6739	5.5807
6.3024	6.124	7.6432		6.0932	6.166	8.9186		6.9412	5.1748	7.328
7.922	7.9257	6.108		7.9206	7.3273	7.261		7.9253	4.954	6.2733
7.9253	6.144	7.5626		5.4445	6.1869	8.156		7.3808	6.4343	7.261
6.9343	7.0248	5.7183		7.5265	7.2635	7.6763		8.2287	6.5489	8.5782
7.9248	7.2661	5.0274		6.2917	8.3249	7.2644		8.3602	6.3997	7.5646
7.9263	6.5145	6.6783		7.9263	6.9368	5.5814		8.3636	6.9341	7.3051
7.2612	7.5964	7.2669		7.5295	6.683	6.0537		7.592	8.9158	6.4343
5.757	7.2337	9.0575		8.5818	5.9464	6.6018		6.3038	7.1341	7.4003
7.6222	7.1334	8.1465		8.8297	7.5612	6.5679		8.2567	7.2024	7.9234
6.8423	7.7416	7.0703		6.9334	7.0939	7.0556		5.9454	7.7901	7.387
6.601	7.5513	7.3151		8.9082	5.943	6.9381		6.5345	6.972	5.58
6.7038	6.1887	7.5939		7.227	7.043	6.2255		6.5372	6.541	8.4861
6.792	6.7551	6.0726		5.3968	6.3802	6.7708		8.6375	7.4807	5.9375
7.7684	8.5181	7.3997		8.1389	7.566	7.0772		5.6334	5.9507	6.1627
6.8423	7.2184	7.6204		6.6039	6.7845	6.7904		6.3823	7.7416	7.5933
7.2619	6.4107	8.5824		5.5848	5.7778	7.0023		7.9243	7.2234	7.4929
7.4103	7.1642	7.1773		7.1291	5.9393	6.6028		6.3806	7.3257	6.6012
7.9243	7.4235	6.932		7.1015	6.3387	8.4224		6.2733	7.0794	6.8644
7.9209	5.5765	5.8306		7.2659	7.9268	5.658		6.8132	7.3326	6.0503
6.8225	9.1127	6.9349		7.9238	5.9369	6.184		7.0707	7.7037	7.0469
5.5403	6.1206	6.9319		7.2003	6.1892	5.4435		9.0268	6.4378	6.1365
6.6062	7.3526	6.2464		7.7599	6.6868	7.2141		4.5009	7.1613	4.4553
6.1213	5.8157	7.6613		8.715	8.3661	8.3636		6.4406	6.7555	6.3997
6.7708	6.0595	8.1038		7.3849	5.94	5.6162		5.6364	7.3531	6.8259
6.2683	7.7409	6.7937		7.5288	6.1247	6.0619		7.2017	7.3932	9.1629
8.1705	7.5964	6.166		6.8368	6.1213	6.4397		8.3204	7.2593	7.128
7.1341	6.1772	7.1288		7.7946	7.2927	7.0422		7.2663	5.9454	5.9405
7.4981	7.0723	6.5402		8.53	7.7568	6.9823		7.4678	6.55	7.4547
7.1265	6.1233	6.5997		7.4216	5.314	6.4373		6.7362	7.7518	8.4959
6.1035	7.0247	6.7882		8.4196	6.5463	6.8675		7.8049	8.0784	7.8144
6.8234	7.4244	5.1974		5.7225	6.6009	6.199		6.141	7.7975	5.9472
5.2797	5.1495	8.4182		8.3219	8.4905	6.6304		6.6041	6.1954	7.3406
7.5926	6.1906	8.5408		6.0914	5.7403	6.3857		7.0397	7.0712	6.7912
6.3433	6.6432	6.138		7.0248	7.4027	8.1423		6.1035	6.2734	6.2234
7.0902	6.1042	7.1189		7.075	6.6029	6.9345		6.0973	6.7357	6.5058
7.6744	6.5031	7.7193		7.2644	7.9239	6.5233		6.3403	7.5341	7.0166
5.9426	6.433	7.3558		6.8577	5.4445	8.1465		5.4819	5.9375	8.4149
8.7729	5.9436	7.608		7.0227	8.5158	6.7686		6.363	8.7142	7.3295
7.4235	7.4039	7.9209		5.4439	7.1306	7.7696		7.1265	8.0479	7.7046
7.9263	6.9988	6.9295		7.6772	6.3334	6.2872		7.2619	8.4224	7.1321
6.2223	6.3368	7.7219		6.5364	8.6424	7.1009		7.4832	7.9234	5.2778
7.7444	5.9388	7.4637		8.1734	6.3962	7.0115		6.5623	5.151	7.5235
7.0518	7.075	7.2657		7.7071	6.467	3.7174		6.9311	7.0439	6.5005
7.3288	8.1211	6.6296		5.2305	6.5096	6.6849		6.1643	6.82	7.2678
7.466	6.1456	6.1079		6.9281	7.058	6.9355		8.6677	7.7599	6.7326
6.9833	5.9453	6.933		7.2587	8.4606	7.1763		7.3575	7.0971	7.0086
7.295	7.4841	7.6377		8.3199	6.1418	7.1303		6.9387	7.4035	6.602
6.3798	6.5123	6.8052		6.9296	7.531	5.5418		7.4307	7.3877	6.6896
6.9917	6.3635	6.395		7.0712	8.4224	7.1955		6.5342	5.7625	6.933
6.4097	7.0456	7.1371		7.2638	7.4569	5.9409		7.1281	7.0464	7.3307
5.8115	6.6591	7.1801		6.7296	6.4575	7.3553		7.9227	6.1754	7.7906
7.3197	7.286	5.8272		6.2311	9.0218	6.1849		7.6356	8.0796	6.6034
6.3365	7.3542	5.9393		6.9381	7.9256	9.5773		8.0983	7.9234	6.9303
6.7326	8.0882	6.8225		7.075	6.8675	7.1695		6.3387	6.82	7.4849
7.5235	7.4273	6.1963		6.1925	7.2625	6.2708		8.3644	8.1906	7.641
6.2657	7.9223	7.3835		6.2228	5.9438	8.0997		7.9222	6.4387	8.1725
6.9328	5.9407	6.0843		6.8225	5.9453	5.9431		6.9967	6.9324	6.3689
6.9339	8.0875	8.4158		5.3334	6.6859	7.3273		7.9287	9.9013	6.9387
6.7364	6.3651	6.6618		6.2714	7.1671	6.4863		8.4167	7.7827	7.1811
6.8429	6.7904	6.3024		7.3553	7.7568	8.3636		6.8547	6.9305	7.0447
7.4701	7.3585	7.2031		7.5275	7.2606	5.5821		7.9227	8.4234	5.9415
7.108	5.7208	7.0439		8.4215	7.697	9.0235		7.7423	7.6216	7.525
7.9221	5.319	8.1011		5.3403	7.3145	6.1254		7.5623	6.4416	8.7173
5.6334	7.0561	8.2311		7.3046	8.4675	5.8085		6.9368	6.3815	5.665
5.3782	6.3668	7.3065		7.3564	7.0227	7.9223		7.743	6.5978	6.0647
6.5349	7.5745	7.0422		7.9225	7.0946	6.7364		7.1058	7.528	5.9442
7.0234	7.0292	7.0745		7.1009	7.1303	5.1555		7.2644	8.5791	5.4023
6.4634	6.6566	6.7958		5.9399	5.9464	6.4926		6.8911	6.3387	5.9404
7.1834	8.4209	5.809		7.099	7.9253	7.2902		5.9377	6.7379	5.7959
6.4397	6.7364	8.1465		6.9355	8.9132	6.3997		7.6763	6.0314	7.0268
6.2429	7.1792	9.0053		6.6028	5.9408	8.1166		7.4216	5.4837	6.3387
8.3636	6.7855	7.9223		7.2619	7.3828	7.0783		5.4398	6.1906	6.6688
6.2482	7.2189	6.6497		6.4876	6.8629	7.7227		6.3857	7.4866	6.8229
6.092	6.3037	5.9464		7.2594	6.3857	6.5471		8.1456	7.592	7.9227
5.7721	6.2759	5.9479		7.1111	7.4648	9.1667		6.9358	6.1403	7.7931
8.1439	6.9324	8.5894		4.9464	6.2696	5.9492		6.3349	8.5867	7.1003
7.4654	6.5058	7.3139		6.5494	8.5875	7.3768		8.585	6.6054	8.081
8.9044	6.5036	6.8457		7.4849	6.7135	5.3233		8.0997	8.6705	7.2649
7.6475	7.7037	5.0436		5.281	7.9257	7.1371		6.7469	7.1311	7.0018
6.3372	5.7986	5.1974		5.7208	6.6625	8.6317		5.4051	6.2797	8.7751
7.3303	6.3684	7.5964		6.7349	7.0602	6.8825		7.3822	5.1997	7.2045
7.0927	5.935	6.9339		6.2245	7.2292	6.9298		7.0696	7.9257	8.3653
6.3179	7.3122	6.341		7.2635	6.6508	8.0451		6.7387	7.9177	7.7587
7.1311	7.3393	6.9344		6.3943	8.0275	7.1303		7.9227	5.2212	8.019
6.3832	6.3031	6.6044		5.8627	6.4084	5.0915		6.7926	7.2612	5.6071
8.0875	7.5653	7.3585		5.7884	5.9455	10.296		7.9248	7.8178	9.0597
6.2223	7.7029	8.7751		7.307	5.5487	6.736		8.4633	6.8416	5.9373
7.9256	7.3157	7.7246		5.9379	7.0227	6.6577		6.9341	5.7166	6.6003
5.3298	6.3357	5.5426		6.3031	6.6713	6.4835		9.5754	6.7349	8.4647
6.0537	7.432	6.705		7.5732	6.7395	6.5692		7.7012	8.4224	6.6054
6.9993	8.1724	6.657		6.9334	6.0822	5.9489		7.432	7.4301	7.4578
7.6158	6.6639	6.6003		4.954	8.1196	6.434		7.9206	7.4654	8.3661
7.2638	6.2689	7.6399		7.7025	7.3257	7.4637		8.1439	6.0341	6.6519
6.7937	5.5487	7.0734		7.4282	5.9418	7.0057		8.2048	5.6709	5.3761
7.7936	7.3977	7.7731		7.3242	6.7364	7.5926		6.6066	7.4285	8.7504
7.7029	5.9435	6.7645		7.5303	9.6213	7.9241		6.6591	6.9809	6.6847
6.3832	5.9416	7.1315		5.4511	5.3761	7.3288		7.7046	7.3575	5.9464
5.4986	8.0663	6.7372		6.6859	6.5364	7.4807		7.6535	7.3349	6.5091
6.9917	7.008	7.0422		6.7937	7.6421	4.7465		8.6658	8.4674	7.3947
8.5824	5.942	7.8249		7.728	8.1753	6.4821		6.3857	6.3578	6.541
8.4926	6.9301	7.9272		6.9361	8.2113	6.6653		5.5003	6.929	5.6926
7.7998	6.5703	7.0397		6.9356	9.0521	7.0952		5.9441	6.9345	6.1669
5.5449	8.1705	9.0575		6.7346	6.8536	8.207		6.8624	7.7012	10.193
6.602	8.9139	7.0356		6.3304	6.5342	8.3687		5.502	7.7606	6.8683
6.4814	4.5233	7.9252		7.8037	7.7004	5.5426		5.9407	6.7402	7.0739
5.9426	6.3044	6.6041		6.1635	8.9794	7.6187		5.7166	7.3333	6.9336
7.127	6.3372	8.1249		7.9234	5.2219	7.6672		7.5732	7.0609	7.0018
6.3168	7.2141	6.9379		6.124	7.5914	5.8229		7.9194	6.9349	6.4842
7.531	6.434	5.4436		7.2707	5.9407	6.2277		7.7713	7.4282	5.6935
7.5486	6.5293	6.868		7.2947	7.1601	6.3372		7.3567	7.261	5.9445
7.4263	7.9251	6.9396		7.4298	7.9285	7.2627		5.6181	7.5284	5.9474
6.9972	7.4866	7.0048		7.1985	7.3018	7.758		5.6143	6.9292	6.6383
6.4591	6.1261	5.4843		7.2609	8.7751	8.4234		7.2652	5.9407	6.3372
7.1333	6.5134	9.0575		7.3947	6.9292	7.6763		8.5478	6.4736	6.4362
6.2369	6.7349	8.8072		6.3418	7.3586	6.4008		7.7063	6.6508	6.7068
5.375	5.6137	6.5969		6.1387	7.3128	6.1035		6.5096	8.1032	6.7882
8.5875	7.9251	5.5229		9.341	6.4913	7.6725		5.3449	6.9662	7.4578
5.7611	6.4066	7.1801		7.5914	5.9445	6.0849		8.0143	6.4856	6.3349
7.5639	6.9311	7.0447		9.0053	6.3137	6.3551		6.732	7.2052	7.6015
6.5655	6.7357	7.6097		7.389	5.478	5.6369		6.1226	6.9317	7.7257
7.2024	7.5513	6.301		6.6646	7.9234	5.0609		6.9356	5.7418	7.1659
7.193	6.3402	7.9248		7.2041	5.5487	6.6612		5.7913	6.7003	6.7349
6.9305	7.5939	7.7451		6.6079	6.2494	7.2593		7.4228	6.541	6.6814
8.1389	7.0952	7.3883		6.6487	8.5196	7.182		7.8071	6.9298	7.1326
7.3151	5.9442	8.1087		7.7423	6.8548	5.0904		6.2039	6.5296	6.1061
6.338	5.6168	7.6405		7.4858	7.4258	7.7409		6.8158	7.641	7.1311
6.5349	6.6054	7.3596		6.1275	6.5342	6.2989		6.3031	6.1372	6.8293
7.9217	6.3037	7.1653		5.9433	6.7079	6.2059		6.8028	6.4368	8.2555
6.8429	5.5494	8.1242		5.9381	8.1414	6.9895		8.2491	6.3128	7.0109
7.1306	5.9463	7.7568		6.8536	7.8395	7.9263		7.2631	7.4254	7.0144
6.9324	6.901	7.3104		6.7296	7.0234	9.9047		7.9293	7.2636	6.6079
6.7689	6.7357	6.3666		6.3372	7.9244	7.2619		7.22	7.0074	7.3061
6.6877	6.1689	6.3849		7.5945	4.7069	7.0178		6.2714	7.9234	6.1935
8.3586	5.1175	7.4862		4.6635	6.5134	6.1029		7.4832	6.6054	7.9173
5.6007	5.2848	7.0729		6.1342	5.1525	7.0718		6.7944	7.6753	5.8142
7.3787	6.5618	7.3564		5.1464	7.6426	6.9325		7.8388	6.8416	6.4387
5.7772	6.1925	8.3234		7.1465	6.6868	6.8175		7.9288	8.8242	6.5961
5.6067	6.2201	6.5047		7.4841	6.9296	6.5364		7.1288	6.3377	6.7651
8.1706	6.6859	6.684		7.2152	6.0452	6.5997		6.8217	6.0362	7.3977
5.9464	7.0484	4.954		6.1868	7.9215	8.7112		7.0447	7.038	4.551
7.7012	6.6849	7.7257		6.231	7.2135	5.4376		7.1811	6.9363	7.9242
5.7849	7.9226	5.0626		6.3352	6.4615	7.0251		7.2031	6.0511	7.0696
6.7764	5.8344	5.7884		7.4832	6.5123	6.9354		8.3653	4.954	8.1423
6.5556	8.4872	6.9342		7.6583	6.0195	6.6419		6.6605	6.4842	7.2357
7.4502	6.7893	7.9234		7.1494	7.4841	7.0575		4.8421	7.378	5.5814
8.4224	6.6012	7.3596		6.2784	7.0051	6.8542		7.9256	6.8577	9.1857
5.944	7.9297	6.7752		5.7241	7.3569	7.0248		7.2644	7.7811	6.5379
6.9377	7.9209	8.149		7.4637	7.0248	7.7911		8.7188	7.4263	3.5678
7.6877	7.3849	5.3766		6.8416	5.1505	8.5845		5.6787	4.9991	7.7981
8.5866	7.4282	5.8133		7.7389	7.3542	6.932		7.9239	8.7718	6.1888
7.4247	6.7326	5.2305		6.1105	6.4397	6.8565		7.2995	5.7242	9.4662
5.6907	6.3781	7.6899		8.4167	6.8113	6.5074		6.8423	5.7403	8.1452
7.7025	6.3997	6.9321		5.9441	6.6492	7.3932		6.8801	6.8602	7.7272
8.1706	7.7485	6.5387		6.4343	7.9237	6.2759		7.2627	7.9283	7.9234
7.0745	7.1341	6.55		6.7826	7.3145	5.5525		6.3229	7.0388	7.4841
8.5188	6.4524	7.1503		7.3596	6.705	8.4234		8.718	5.9426	7.0739
6.8634	8.4177	7.9259		6.602	7.9243	6.9311		7.1009	7.4282	6.7708
6.8234	5.8445	6.0328		8.1743	6.6825	7.4625		6.8559	7.3384	6.3874
6.1448	7.7409	6.5637		7.5598	5.115	8.1439		5.605	7.1997	7.5653
6.4842	7.4317	5.2814		7.4824	7.0656	7.431		7.2664	8.6873	8.4905
8.1762	8.0234	7.2669		7.0456	5.7873	7.4291		6.2982	7.1811	6.8741
6.1618	5.938	7.3575		7.7021	7.6399	7.2631		5.9438	6.8429	7.6187
6.2771	5.3804	6.8659		7.0739	7.702	7.182		6.7357	6.5342	6.5692
8.4158	7.2146	9.1157		8.0489	7.758	7.2168		7.12	7.1296	8.1242
6.3832	8.5858	7.0739		6.0961	8.1439	6.8429		6.1209	6.1206	6.4387
7.3623	5.5807	6.6044		6.3403	6.6043	8.2555		6.9349	6.6037	6.5451
7.378	7.5695	7.1563		8.1439	6.6877	6.7372		6.6024	6.7021	7.052
8.1886	6.2752	5.4436		5.5019	8.6677	5.58		6.559	7.022	5.478
6.7644	5.3968	5.94		7.5546	6.1226	6.8714		6.3968	7.7437	6.8644
7.0933	6.1456	6.3985		7.022	6.5083	6.6503		7.3585	7.0227	7.4284
7.5522	7.022	4.8652		7.7012	5.9451	6.7118		8.0869	6.341	6.3372
6.8217	7.9263	6.5372		6.3387	7.4637	6.5418		5.5028	6.1682	8.9148
7.9242	7.2661	7.708		5.9451	6.4835	6.7326		7.7697	7.1311	5.941
6.7387	6.1618	7.4642		8.1406	6.9326	7.599		6.8639	6.8108	6.9303
5.8331	6.7341	6.4849		6.1601	5.0677	7.0199		6.4375	6.138	7.7713
8.583	5.3777	7.9212		6.4614	7.3191	7.9209		7.6613	6.232	7.0456
7.6991	7.4807	7.2602		7.7223	6.1042	7.4857		7.2059	5.6841	6.2453
7.524	8.2069	5.1993		8.4872	6.8056	6.6632		5.7326	7.5234	7.0213
6.8553	6.8485	6.1092		7.9276	6.247	6.8175		6.9292	6.6035	6.9281
5.9409	7.2999	6.0979		6.0926	7.3849	7.5958		6.5998	7.8272	7.4815
7.4235	7.1773	6.9302		6.3968	6.3857	7.2625		8.3619	7.6588	6.5364
5.9395	6.6931	6.4359		7.528	6.4828	7.1326		7.2405	6.8276	5.2873
6.289	5.1479	6.633		8.4186	6.5723	7.4263		8.0646	5.7765	7.9202
7.4287	5.4831	7.2173		5.6767	5.5821	6.9361		8.7718	7.3186	7.9234
7.2606	6.7357	5.3464		7.0051	5.3728	7.1613		5.945	6.932	5.0871
6.7326	5.5723	8.7686		6.9298	6.9339	7.5605		7.7849	6.7402	6.9315
5.7426	7.7012	6.2069		7.9287	6.4181	6.6632		8.1456	4.8429	7.9215
8.4196	6.9292	7.2024		6.508	8.0388	7.9222		6.7537	6.7319	7.9215
8.0275	5.3975	8.4605		7.9209	8.2561	6.6029		7.058	7.0874	6.7689
6.9349	6.8624	5.9413		6.138	8.3203	6.1584		9.3682	7.9265	7.213
6.3403	7.9225	6.7635		6.1887	7.5584	8.3181		7.9257	7.6753	6.9339
5.4072	8.6658	5.444		6.3357	6.6849	7.5619		5.942	6.7334	7.864
5.9422	6.7609	6.7114		6.7569	6.9339	7.4992		5.5464	6.1878	8.2863
8.4626	3.9632	7.4625		6.2721	7.1782	7.3937		6.6591	7.0556	7.928
6.9379	5.9445	6.7872		7.9256	6.6024	5.4493		6.9349	8.685	4.809
6.683	8.4702	6.7915		6.4368	7.6734	6.6878		5.9483	7.3575	7.0707
7.3952	7.1296	7.3558		7.1811	6.4387	7.4648		6.6079	5.1983	7.9257
6.6549	6.8192	4.8396		6.3402	6.8183	5.3975		6.8594	7.9223	7.0419
7.0241	7.1349	7.0977		8.1025	7.5003	6.5953		7.0179	5.6118	5.582
6.9334	8.3653	8.1481		7.0472	7.5674	6.3402		7.6152	7.1287	6.2064
6.9311	7.599	7.4282		7.6763	6.1627	6.1916		7.4273	6.5357	6.1206
7.4266	8.7718	8.1038		7.528	7.7409	7.9179		7.9285	7.1028	6.6028
7.9189	7.3093	7.1318		7.4282	6.341	7.7423		6.6028	6.6844	6.9311
7.328	6.6673	5.9441		5.6992	7.3261	8.2526		6.6821	8.3808	6.1897
8.808	6.7682	5.943		6.0949	7.3639	6.499		5.8019	7.2669	6.7053
7.089	7.201	6.5535		7.2644	7.4263	8.3226		6.8242	6.7695	7.9234
7.7054	6.1902	7.2038		6.684	6.6096	5.9388		5.9415	6.5804	7.1341
7.2133	4.8101	7.2146		7.7348	6.1605	7.593		6.538	7.3814	7.1326
5.3457	7.479	6.8685		5.6596	7.133	7.3842		6.5535	7.4816	10.185
5.2848	6.6811	6.6071		6.9349	4.401	6.4349		6.3929	7.0388	6.3606
6.8885	7.4815	6.932		4.4988	7.1613	7.5633		6.9339	7.2901	7.4329
7.6388	8.287	8.9107		6.602	8.1456	6.3051		6.1042	8.4926	7.479
7.5429	5.9413	6.9921		7.4654	7.0815	7.3726		7.3607	7.7599	6.8284
6.6618	6.9296	6.4337		6.1714	7.1009	7.6181		9.4053	7.3575	6.5395
6.122	6.9387	7.4263		6.1878	7.7409	5.9413		7.3258	6.4869	5.9448
8.1724	7.503	6.5379		6.9286	6.5512	7.3464		6.7281	6.8665	7.0109
7.0858	5.7479	6.6041		7.4035	8.7165	6.9318		6.5118	7.2669	6.6854
7.1595	7.3942	6.7372		5.9418	6.1618	7.3957		8.7761	8.2048	7.2189
6.9311	7.1858	7.3593		6.7651	5.4745	8.6686		7.0729	7.5939	7.9206
5.6843	7.1782	7.3272		7.0854	6.5483	6.5512		7.2619	7.1093	6.3367
7.6772	5.6607	6.1403		6.9942	7.4273	6.7349		7.075	5.9455	7.6421
8.1706	6.2255	6.3781		6.4368	7.0739	7.358		5.6139	6.3352	8.4562
7.0473	7.924	7.6573		6.6047	6.5529	6.0666		6.8251	5.5079	5.2747
7.4273	7.1618	6.6896		7.3585	6.2746	7.183		7.0413	6.4387	6.9324
7.8148	7.5958	7.022		5.6617	8.3143	7.9209		7.931	7.6187	6.2493
8.418	7.4857	6.379		6.76	6.6066	5.9433		6.9343	8.1687	7.9219
7.2931	10.231	7.2108		6.5225	7.3828	7.9249		6.2866	7.3415	6.853
6.8783	6.3823	7.5303		7.0996	6.928	9.6224		5.9479	7.2678	8.4619
6.7085	6.4406	7.0498		5.7044	8.7761	6.2511		6.6062	8.1734	7.0729
6.5156	9.5081	7.2636		7.2609	6.2139	5.3804		7.7063	6.267	6.8741
6.6723	7.2631	6.8251		6.158	6.3382	6.2708		6.2266	5.9485	7.0422
6.3807	8.1753	5.9451		7.4832	5.9447	6.559		5.7157	7.7827	6.933
6.4184	7.1387	6.3397		6.9349	6.6881	7.2631		7.934	6.1233	6.7296
7.7242	8.2829	6.3395		6.2784	6.0766	7.531		7.6112	5.9442	6.6041
5.6169	5.7242	7.7618		7.0439	7.1318	6.0716		6.7357	6.6041	6.3968
7.0977	6.7334	6.808		6.2771	6.6041	5.9388		8.4262	6.5991	7.6388
6.4883	7.9247	6.3337		6.6859	6.471	6.792		7.9253	5.2797	6.7362
7.4241	7.0268	8.9195		6.7357	6.4918	7.3326		8.918	7.5863	8.4661
7.4992	6.3711	6.3448		6.1226	5.6945	7.9234		7.1768	5.9403	5.3793
7.9223	8.6714	7.7725		5.9435	6.9318	6.5512		5.9405	7.6377	6.6066
8.5211	8.1772	8.1414		8.079	7.0127	5.9442		5.7867	7.6367	8.1431
6.6035	4.949	5.7216		7.5681	6.7341	7.2629		5.4473	5.9397	6.2765
6.231	7.0227	7.2203		7.3449	8.1724	6.3372		7.1811	6.5961	8.4915
5.9399	9.467	7.9211		7.2024	6.7861	8.7664		6.9292	6.1696	8.1031
7.4057	8.6667	7.2619		6.4835	7.128	7.6608		6.3338	6.7899	7.769
5.2848	5.948	8.1668		8.6437	7.1811	5.9388		7.2162	6.2687	8.4473
7.0858	7.725	7.5657		7.0804	6.8429	7.7227		6.8705	7.5612	5.9394
6.7792	6.5671	7.6388		6.9318	8.0484	5.2772		6.1054	6.7331	5.9431
6.2611	8.4894	6.3823		6.6859	6.1365	7.9263		7.9234	5.1784	6.6618
5.6143	6.7326	7.5619		8.3678	5.1778	7.5003		5.8367	6.9324	7.3295
7.358	5.9395	6.4387		8.2788	5.9426	6.8104		6.7657	7.7265	7.6763
8.2955	7.8206	6.7334		5.9431	7.1811	6.4638		7.9234	4.9471	7.1618
7.7242	7.0419	6.433		7.4837	5.5403	7.0199		6.1092	6.4821	6.124
8.5841	6.5252	8.585		6.8727	6.6003	5.7449		7.1595	6.8267	7.2649
6.7638	7.2629	6.7948		8.2849	8.1465	7.3334		6.776	6.2702	6.6859
7.3242	6.7027	6.3684		7.2606	7.6763	7.5612		5.7597	7.3709	7.4998
7.725	6.3798	6.8183		7.3515	7.0234	7.5639		7.6628	7.2631	6.4975
5.3345	6.2765	5.9409		7.7242	6.6062	6.9349		5.9453	6.4787	7.0977
6.3823	7.4282	7.4695		6.247	6.8395	9.6581		6.5465	7.3835	8.0702
6.933	7.3888	8.9195		7.3494	7.4273	6.3973		6.2733	7.2606	6.5357
5.5765	7.325	7.9257		7.2017	6.8457	7.8186		8.0498	6.8727	6.2266
7.5229	5.4426	8.0618		7.2622	7.1089	6.344		7.4824	6.1593	7.2627
7.0077	6.7387	8.6734		5.942	4.455	6.2223		6.4655	6.7342	7.0977
6.4721	7.928	7.0906		7.4301	6.4814	5.7597		7.5518	6.5058	7.7046
5.8359	6.8559	9.6774		7.7725	7.9247	10.571		6.4661	6.5101	6.8416
7.6216	7.743	6.4828		7.4342	6.5383	8.1507		7.5646	5.3487	7.3808
7.6687	6.3823	5.6916		7.182	9.0235	6.2261		6.208	5.4477	6.9349
5.6369	7.9209	6.9318		7.8437	6.7044	7.9257		7.1277	7.6192	7.0718
8.6338	6.933	7.9217		8.0875	7.0213	6.1212		6.76	6.9779	6.5618
6.7901	8.3791	6.6092		7.7008	6.602	7.7054		7.5945	5.9359	7.2625
7.9234	6.48	7.528		7.6725	6.2677	6.2164		6.1092	6.8436	5.1188
7.6611	7.5952	8.4205		7.1273	7.5633	7.4862		7.5626	6.6998	7.7593
7.2616	7.4824	6.9357		7.7471	7.3596	7.5273		5.9442	8.0275	6.8307
7.8022	6.5091	6.7331		6.9337	6.7349	6.4062		8.3619	7.1839	6.7304
6.7682	8.7142	6.5387		6.87	7.223	6.641		6.183	6.338	6.1098
5.9448	7.1811	8.1158		8.5824	6.9335	6.5417		7.0192	7.2623	6.1648
7.4277	5.1163	7.5669		7.3157	5.9407	8.6268		7.9226	6.9336	7.432
7.6603	6.7474	6.4311		6.3865	8.662	7.0086		6.9305	6.1669	6.0876
7.2686	5.1936	6.8553		6.9308	5.6143	6.1318		7.2593	7.4235	7.2644
6.3397	5.9371	6.6849		7.6198	7.1288	6.7342		5.4497	6.7716	6.2784
7.1003	8.285	7.0199		5.5227	6.7689	7.0707		6.7931	7.4907	6.9322
6.1433	7.2678	7.0952		5.757	7.2585	8.912		6.6003	7.7833	7.426
7.0315	8.3455	7.5504		7.4648	6.7948	6.7663		7.6204	7.7242	7.9268
7.9228	7.7368	5.9448		8.4915	7.2682	8.1234		6.4473	6.3387	6.1395
7.325	7.9263	6.8056		7.592	7.7784	6.3705		6.5735	8.4234	6.4638
7.0109	6.6003	7.3157		7.5598	8.8004	6.7311		5.8289	6.6029	8.8046
6.6667	6.9333	5.6945		7.6613	7.2225	6.6611		6.508	6.3387	5.1502
6.6069	6.6618	6.9833		8.0572	9.4081	7.3311		7.4613	9.1097	7.1642
8.019	6.3395	6.1403		8.4234	7.2045	7.6222		7.1273	5.9426	7.3942
5.9426	7.7287	5.7284		6.2069	5.7464	7.9192		7.193	8.6479	6.1878
7.7413	7.6108	5.5184		6.2759	6.2733	7.9234		5.4952	7.5945	6.7893
6.3031	7.5931	7.1296		6.4406	9.057	6.289		7.7773	5.1813	7.0464
7.9158	5.9404	6.7379		6.6646	6.8123	7.4815		6.161	8.1272	5.2226
5.7464	7.7946	6.0932		6.9303	7.7303	6.7356		6.9339	6.4901	6.6039
7.6739	6.867	6.7173		7.4841	7.6431	6.3635		6.6047	7.5318	8.2048
6.647	7.1997	6.7062		5.9388	6.4057	5.7908		5.6585	7.7402	7.2619
6.2771	7.6053	8.6499		7.931	7.9223	5.7233		6.4084	7.9217	9.659
7.9251	8.4196	7.5922		7.2636	8.2561	8.2542		6.6632	7.7029	9.1657
6.4926	6.6611	6.0595		5.9454	6.9333	5.7639		5.7645	7.4849	6.7947
6.6925	7.182	7.1558		7.2624	7.6193	6.5675		6.9281	6.4814	7.1618
7.3947	6.8503	6.9343		6.3448	7.5888	5.9418		6.7484	7.6772	6.5101
6.9339	5.9464	5.7611		5.9432	6.7177	7.1306		6.3806	6.87	7.0334
7.3145	6.4354	6.2752		6.9286	8.172	7.2052		6.1618	5.6105	6.8259
7.0745	6.6859	8.0749		8.5165	5.6618	7.373		7.1341	6.5364	7.1583
8.4003	5.613	6.5552		6.9339	6.606	7.9234		6.9361	6.932	6.9317
6.869	8.1018	5.0166		5.7157	7.9257	6.2277		7.2398	8.7718	6.6959
7.3318	5.7199	7.1311		5.6618	7.089	7.3348		6.4406	6.7311	6.8675
6.0854	8.4894	8.0388		6.8192	7.2937	6.9857		5.6352	6.7899	6.0926
6.6844	6.2876	6.7334		5.8176	6.3361	5.9415		6.845	6.6873	6.341
6.2708	5.3464	4.9497		6.9912	7.1744	5.6639		6.2742	6.2716	6.9311
7.1782	7.1801	6.7027		7.7849	6.1887	7.7249		6.9282	5.0564	6.1418
7.3311	6.384	7.9196		7.1494	7.7032	7.2146		6.6037	6.7893	7.9222
7.6772	7.1588	7.3586		6.3003	7.4339	7.5265		6.843	6.0766	8.2536
6.9303	7.2627	6.5319		6.6028	6.8208	6.161		6.3406	7.3116	6.2926
6.9335	8.0856	7.4298		7.7257	6.6887	7.922		7.1887	7.9265	8.1431
6.0859	5.7373	8.0562		6.1395	5.8379	5.7456		5.6617	6.5112	7.3311
6.8436	6.6974	5.5828		8.6827	6.7839	6.1206		7.6302	7.4266	8.0646
7.4824	8.9157	6.5062		7.681	7.4505	6.7632		6.6844	7.261	6.5364
7.9234	7.0707	5.5814		6.6476	7.9227	6.9374		6.0234	6.4382	7.1067
7.4874	7.4301	7.4266		8.5422	6.0391	7.5508		7.1009	7.1648	5.4854
6.5364	7.9299	7.5326		5.2747	6.6598	6.9336		7.099	7.26	5.9436
7.1303	6.7349	6.3024		6.0604	6.8423	5.9377		8.5786	7.4707	5.9435
6.4387	6.8259	6.6674		7.378	6.7349	6.1601		6.8919	7.2624	6.7904
7.043	7.9218	7.2657		7.5926	6.5361	5.3793		6.9297	8.0383	7.4254
8.5835	6.6611	6.7931		5.7433	7.128	7.4254		6.2458	6.9338	7.1902
6.6906	5.403	6.8242		5.2806	6.068	7.0984		7.1962	7.9253	6.8311
7.1311	7.5288	6.6584		5.7403	5.938	6.2245		8.9142	5.9417	7.9257
9.2453	7.4292	5.2797		6.3924	6.9324	6.7937		7.3842	7.3957	7.7437
6.6062	6.6625	7.0439		8.3594	7.5598	7.5629		7.0451	6.8056	7.5971
9.1172	6.5107	6.8259		8.4205	6.2066	6.4438		5.578	5.7914	7.0734
7.5939	7.4807	6.3618		6.4378	6.6079	5.9464		6.3372	8.5841	7.272
8.9151	6.7015	7.5914		6.6044	6.6584	8.2026		6.3402	5.7199	6.2476
9.0011	6.1426	6.3944		8.108	6.9298	8.1715		5.0626	6.8825	8.2091
5.7089	7.0227	6.7349		7.4782	7.7219	7.195		6.1247	7.0464	6.6646
6.2565	6.8665	6.2212		7.1275	6.2714	6.6598		9.0818	7.2017	7.261
7.7838	7.8115	6.3007		7.1132	5.9451	7.8253		6.7372	7.4244	6.5118
7.0976	7.9256	5.4994		7.2621	8.0328	5.9438		7.431	6.3682	6.6003
5.2354	4.955	8.1073		6.8763	6.2917	7.5626		6.7915	7.9227	7.1618
9.0039	8.3594	6.9372		6.1296	6.7563	7.6257		7.0723	9.0218	8.2843
6.9273	6.7969	6.9845		5.6628	5.7208	5.6364		6.778	6.3798	7.924
5.9377	6.9349	7.0734		7.7242	7.9259	8.0635		6.4053	5.8306	6.6079
6.7695	6.6625	9.1127		7.2602	7.4832	8.0593		6.9349	6.1418	7.5901
8.1753	6.6012	6.7708		8.2264	7.0326	5.943		6.2721	7.0254	7.6234
7.7063	7.4613	8.1279		7.6978	7.2877	6.9349		6.7683	5.5509	7.6598
6.2989	7.428	7.9229		7.769	5.6201	5.2185		5.5396	6.8809	8.3476
8.1389	8.2843	7.7389		7.2256	6.9772	8.1677		7.1877	6.3956	6.683
5.9388	6.0816	6.9333		6.3673	6.4807	6.2234		6.0938	6.1105	6.8429
7.182	9.1619	6.5372		6.7004	7.0273	6.2256		7.2686	5.9411	5.945
6.4425	6.5357	7.6394		7.9265	7.6772	8.0194		8.8521	8.2529	5.6596
5.94	7.2619	5.2861		7.3265	6.5477	7.052		8.4186	7.2669	7.2252
7.2619	7.4672	5.1525		6.5364	7.4249	6.7319		6.767	8.3188	6.2754
7.9323	7.2669	6.6037		7.6404	6.1878	7.0213		6.3956	7.3596	6.1635
6.6476	8.912	7.2619		7.743	6.8259	7.6598		8.1456	6.6013	6.9937
7.4015	7.641	6.1935		6.5627	7.9251	8.0657		7.1834	7.7021	7.592
8.5831	6.6887	6.9306		6.7591	5.9452	6.1902		6.3678	7.3932	7.5876
5.9463	6.5031	7.4815		6.6825	7.085	8.6677		6.5123	7.2624	8.2913
7.1876	6.4381	5.7778		8.0969	5.7225	8.0926		8.6389	7.3555	5.6585
6.3367	6.9301	6.0191		6.1199	6.8779	6.6514		6.9358	5.9416	5.8754
7.9203	7.432	7.9204		6.4883	5.9382	6.8583		7.9223	6.5102	7.9259
7.0971	7.7838	7.5257		8.0786	6.2752	6.6003		5.9413	7.5303	8.2517
7.4883	6.4387	7.7287		6.3017	9.202	7.5667		9.4679	5.3591	8.1743
5.0415	7.9244	6.2223		5.9463	6.7937	7.2628		6.5518	7.9226	6.5379
6.4368	5.5249	4.6199		6.93	6.1073	5.6606		6.4368	7.3318	8.3272
6.9356	8.1762	7.4273		7.1334	6.5995	6.6003		7.5926	7.1648	6.6357
6.8993	9.4043	6.9345		7.3665	6.2234	5.9396		6.5107	7.92	6.8274
5.5194	5.5848	7.9247		7.0894	7.0518	8.2561		6.1718	5.877	7.9259
6.9358	6.6618	6.3807		7.3932	9.1705	5.6181		5.6143	6.1803	7.1296
7.3842	7.1648	6.1517		6.7847	6.8919	6.8571		6.1906	7.3145	5.6797
6.9339	7.6388	6.9297		7.1322	5.6954	8.0907		7.5626	7.3575	5.9413
6.1718	6.4084	6.9305		7.7046	5.5028	7.4067		7.0227	5.6552	7.4998
7.1341	6.6646	8.7686		8.1204	6.752	6.8208		6.6022	7.6801	5.9379
5.0373	6.4419	5.4944		6.7644	7.924	6.1051		6.6035	7.2606	5.4473
5.9413	8.5791	8.662		5.9455	6.092	8.786		8.7188	6.7904	7.0189
6.341	6.8776	7.5386		7.1801	8.9129	7.4596		6.9292	6.7342	5.4023
6.6492	7.7599	6.2272		7.8123	7.9239	6.2868		7.1566	7.2635	7.261
6.2447	5.6105	5.9415		6.2079	9.1188	6.9937		7.2354	6.1897	7.9252
7.9253	8.1696	5.3739		7.7149	9.1127	7.328		9.3043	6.5477	6.1618
7.6415	8.6667	8.1448		6.7009	8.3619	8.1465		4.9588	9.1638	6.7915
8.1431	6.933	6.7068		7.9248	6.1124	6.7676		5.7597	5.9388	6.767
6.8464	7.4816	6.3823		7.1281	5.0904	7.9272		7.7021	6.4337	6.5073
6.9298	5.9395	6.301		4.8404	6.3387	6.8471		7.453	7.9247	7.1349
7.4637	6.2244	6.522		7.6734	8.0772	8.4196		7.4832	6.808	8.3224
8.2145	7.1326	5.4808		7.6388	6.4603	7.2003		7.0761	6.7079	7.4832
5.9419	7.2619	7.3004		7.5939	6.932	5.5003		7.2045	7.531	6.8319
6.2447	6.868	8.1696		7.1494	6.8594	8.0875		5.9463	7.0397	7.4282
7.7071	6.1319	7.9257		8.0484	5.9464	6.4368		7.256	9.1836	7.6995
6.6877	7.3596	7.7625		7.4858	6.7316	6.48		6.9305	6.508	7.9166
7.0886	7.628	7.0422		5.5525	6.6849	7.5633		7.2598	6.933	6.8276
6.6073	6.3372	6.9349		7.7437	8.0498	7.3553		6.1233	6.9339	7.9215
6.5986	7.4678	6.4695		9.0542	7.9291	6.3773		8.2058	6.7062	7.022
7.4765	6.4049	8.7707		7.3585	6.7821	7.373		5.4706	7.4883	7.1806
7.4285	6.4146	6.1113		7.1849	6.4406	7.7731		6.8423	7.1811	7.9243
7.6377	6.0766	7.725		7.3056	5.2854	7.0234		5.7746	7.2619	7.3023
7.0109	7.6782	8.585		7.311	6.767	8.1287		8.0844	5.3755	8.9127
6.8736	5.281	6.6916		6.0926	7.7921	6.8793		7.3295	6.2074	7.2602
5.94	6.4368	6.5342		6.7861	7.6377	6.5997		6.1916	5.9388	7.0261
5.3788	6.5342	7.1288		6.5538	7.9226	8.4205		6.8464	5.9373	9.4595
5.7275	6.9349	6.4354		7.0971	7.4011	5.7884		7.931	7.1064	8.7772
6.705	7.7234	6.47		6.7387	8.6648	6.2708		6.1906	8.7188	6.6229
7.1371	6.3017	6.6013		5.7625	5.4854	6.9323		9.0277	8.0863	7.0728
7.6753	7.4858	6.845		5.6074	7.1311	4.5541		6.4863	6.7127	7.0199
6.031	7.6388	7.2786		7.1311	6.6611	6.7682		7.182	6.867	7.1333
6.161	8.0542	7.3794		5.8161	6.6859	6.4435		6.1054	6.3962	7.0707
6.9349	6.8123	7.0745		6.9334	7.2585	6.3137		7.7021	6.2014	8.4915
5.554	4.9483	6.7341		7.2459	4.9465	6.6612		7.2031	7.4748	6.5978
7.7743	6.9723	5.1495		6.5098	5.9464	6.4614		5.7433	6.47	4.4636
8.59	6.6896	6.933		5.9435	7.3288	6.4993		6.7432	7.1839	6.9307
5.7479	6.4807	6.6079		6.2223	6.6497	7.9267		6.0744	5.8461	6.6519
6.7663	6.7364	7.3163		7.3133	4.7002	7.1839		8.193	6.7379	6.5512
6.8357	7.6753	6.4044		6.08	6.8361	6.8923		7.4981	8.1556	8.1272
7.5653	7.4824	6.3832		7.5003	5.9434	7.5964		5.9379	7.2999	6.1387
5.3954	8.4599	6.6018		7.2311	6.3387	4.5548		6.6016	7.2631	6.3512
7.1185	6.7102	6.6054		6.7326	8.2334	8.4959		6.1387	6.7311	7.2052
6.8963	7.0984	6.9344		8.4894	6.5311	6.7003		7.0234	6.6514	8.3661
6.4311	6.7931	6.6882		7.2031	6.6825	4.3994		6.6045	6.1585	5.9393
5.6935	6.9336	6.8609		6.9349	5.9423	6.9324		7.5755	6.2903	6.3418
6.9343	6.8723	6.5334		6.5319	7.9196	5.8479		6.5256	7.1288	8.3143
5.8453	7.7574	5.9464		6.6018	6.2212	7.4336		6.6041	6.3387	6.8423
6.2234	6.0876	8.2491		10.702	7.7416	6.8222		6.1643	5.9426	7.9215
7.6753	6.6062	7.5527		6.2377	6.9358	7.7444		8.0015	5.5036	7.3318
6.3031	6.5091	7.4858		7.4284	9.0554	7.1792		6.933	4.9471	5.8615
8.4177	7.9205	7.2644		6.5997	8.3219	6.6632		5.276	6.7736	6.6854
7.1318	6.7676	6.4807		6.8903	7.2031	4.8257		6.8838	7.4292	6.0637
6.6858	6.9317	6.7663		7.1284	6.1268	6.3832		6.3815	6.4419	8.287
5.9415	5.179	6.4842		6.3296	5.2212	6.933		6.9303	6.4948	5.9388
6.5091	7.7713	6.3798		6.7958	7.3856	7.5962		6.7417	6.508	6.9306
6.5387	7.0561	5.6973		7.0397	6.301	5.9401		6.3865	6.8548	6.5357
7.2619	6.3956	7.5876		7.7568	6.3352	6.7139		6.6476	6.3798	7.9248
5.6964	7.1089	5.7149		7.2269	5.7357	7.2899		6.8311	7.9247	7.3704
6.8402	7.9184	6.7379		10.192	6.2695	7.9287		6.0564	7.0057	6.379
6.2024	6.9281	6.9972		7.3428	6.8075	6.9712		7.3801	6.1362	7.1815
5.9422	5.9432	5.7919		7.3056	7.9243	5.9418		7.7921	6.9334	8.9094
6.6508	7.3295	6.225		7.0422	6.9311	6.9343		6.9357	6.3003	8.1073
7.9209	8.2113	7.0971		7.2638	6.5058	7.4329		8.1715	7.2135	6.0961
6.6584	6.0297	7.0532		6.7135	7.5939	7.5901		9.1119	7.2661	6.3909
6.7904	6.6766	6.6497		6.3387	6.778	6.5098		5.94	5.9422	8.6677
6.7915	7.7071	7.3822		7.4273	6.6062	7.9274		5.9455	6.9316	8.9148
7.1296	6.6012	7.2619		5.0126	6.9333	7.496		7.3258	5.3735	7.2072
7.4263	6.1897	6.8259		7.0723	6.684	6.1584		7.6749	6.7926	7.0282
8.296	6.602	5.2848		8.0932	6.274	7.2602		7.1448	5.7426	6.7387
7.9209	7.1839	6.1095		8.0636	6.2683	6.9345		8.3636	6.4943	7.9202
6.6357	6.9317	6.1925		8.8089	7.127	6.1111		6.4675	6.2456	5.941
6.1387	7.6421	5.9442		7.2626	5.9494	6.2039		7.4244	6.9374	7.4285
8.1307	5.5028	5.9411		5.9442	6.8225	8.2542		6.3372	7.4858	7.5295
6.9311	7.0742	6.2493		6.1878	6.5357	8.1052		6.9789	7.2657	7.5272
6.7021	5.781	7.364		4.6195	7.0416	5.9445		6.8099	6.7334	6.1677
6.508	6.7326	6.0926		7.5704	7.3273	8.1715		6.1226	6.5387	6.933
7.4857	7.1763	7.4883		5.3782	4.8759	5.9438		6.3372	6.2989	7.6124
7.5901	6.2989	6.2771		5.9417	6.9349	8.3226		7.9257	6.5064	6.8276
7.0978	6.7689	8.3219		6.3832	7.0761	6.4536		6.6037	5.3739	7.9234
7.3585	6.9349	6.9841		6.933	6.1206	7.0413		7.5288	6.7288	8.8046
6.2146	5.0575	6.6009		7.7896	7.2045	5.9463		6.9336	6.6047	7.9172
6.7123	7.1618	5.5129		7.0594	7.4235	6.9322		6.7756	6.602	8.2466
8.4101	6.808	6.7364		7.7046	7.1321	7.7046		7.1636	6.2996	6.7387
7.4273	8.0657	7.2676		8.3241	7.0103	6.5069		6.4943	7.5907	7.2024
6.5969	6.9327	7.4799		7.9225	6.6401	6.9967		6.933	5.9428	7.1997
6.875	8.2058	8.1219		7.075	5.9429	7.1296		9.1127	7.9226	6.3832
7.9244	6.2234	5.4009		7.6763	5.546	7.4815		7.5895	7.5371	6.6598
8.5816	6.8013	6.3367		6.6736	7.5876	5.2823		6.8429	7.728	5.6375
6.508	6.9361	7.4285		9.9027	5.6093	6.0984		5.6093	5.2233	8.7165
6.5656	7.3295	7.6388		6.3357	5.2831	7.5598		5.9369	6.8542	7.3537
8.3653	7.2627	6.1026		5.148	6.9335	7.9234		6.2272	7.6598	7.1295
6.2299	6.9301	7.7054		7.6801	6.3387	6.7038		6.9324	6.7781	6.2917
5.3782	7.2635	6.3819		6.0516	6.3657	6.597		6.5091	8.5841	7.2045
7.4672	7.7272	6.5047		7.08	8.718	5.641		6.2721	6.3898	7.3835
7.1641	5.2776	7.0422		6.7533	6.4416	5.9393		5.9388	6.0642	7.3917
7.2654	9.0277	7.2024		5.3449	7.725	6.656		7.9248	5.2772	6.6319
7.0447	6.2759	7.7731		6.8664	5.1464	7.934		8.4647	8.9165	5.7479
7.0472	8.3661	5.4502		5.1137	7.5212	7.0772		7.1797	7.1053	7.1311
7.9242	6.4416	5.6964		7.1773	7.9234	5.9383		6.9298	8.346	8.3471
7.9249	7.0589	7.0097		6.1261	6.7372	8.4208		7.3842	6.1849	8.1753
6.1219	5.7604	6.6033		6.778	7.4648	6.6504		7.7886	8.4196	6.6352
7.024	5.4268	8.4129		7.2017	7.7538	6.2059		7.1296	6.5026	5.9416
6.6071	5.9464	5.9397		6.932	8.1211	9.1795		7.4263	6.0145	6.4014
7.3725	7.7272	5.4426		7.5612	6.5091	6.1171		6.2039	6.7044	6.2415
7.0585	6.6605	6.5547		7.5952	6.9311	6.8429		6.9381	6.9341	7.0971
7.7707	6.3372	6.6612		6.5395	6.4062	7.1318		5.9445	6.9349	7.7029
7.4298	5.9413	5.6352		8.2372	6.9387	7.4849		6.9311	7.3139	7.3542
7.3569	6.845	8.5841		7.5876	6.9365	8.2542		7.7249	7.2038	7.2593
7.4933	5.7258	8.6492		5.1964	7.1659	5.9403		7.922	6.3819	7.4824
7.0227	6.7904	6.7357		7.2644	6.3832	7.0254		7.9228	6.9305	5.4483
6.4835	5.4502	5.6916		6.4207	8.5894	7.466		4.7541	6.6598	7.9282
7.7817	5.9378	6.6554		6.6612	5.5449	7.3884		7.5952	6.8536	6.108
9.3378	6.9355	8.1715		4.704	7.1349	6.9921		8.4234	6.3646	7.7046
6.1772	7.0916	4.951		6.9286	7.5014	6.2272		5.9355	6.4498	6.9845
6.5101	5.2212	8.208		6.3433	7.2636	7.4816		5.9469	7.4317	6.5995
6.9311	7.2619	8.2026		6.6028	6.8559	6.4381		6.6012	7.3553	6.4375
7.524	8.0882	7.4263		7.4643	7.0414	7.1811		6.4026	6.041	5.2069
6.4378	7.3145	7.9158		6.1505	5.725	6.6047		6.6234	6.8675	6.4362
8.8038	7.2951	5.6672		7.9226	6.9315	5.7576		7.1607	5.9454	6.3853
6.6364	5.9442	7.5265		7.1326	8.3981	4.8521		7.2652	5.9442	4.9553
5.8013	7.0074	7.7946		7.5964	7.043	5.9418		7.9215	6.48	7.1303
8.2542	7.0018	6.8912		6.6821	7.1349	7.5056		7.2038	6.2245	6.7395
7.9251	6.7926	6.4089		5.9509	6.8659	8.2376		7.1806	8.0465	7.3572
6.7701	6.2982	7.0701		7.6786	6.7929	6.4356		6.5734	6.3545	8.5814
8.4186	7.528	7.2593		6.9349	6.538	6.2245		6.1869	5.7753	8.1211
7.1349	7.4301	7.0958		6.2429	7.7249	8.2567		6.3357	6.3843	7.3585
6.1073	5.2823	5.6381		7.2619	7.328	7.1205		10.754	6.341	7.7012
6.925	7.9243	6.7695		7.5905	5.7233	7.0696		5.9432	6.9349	6.3997
6.5123	5.9388	7.1311		8.0901	6.3538	7.0439		5.945	6.3372	6.7948
6.8225	7.2644	7.4849		6.4397	6.5372	5.819		7.5056	8.2529	4.9533
5.7071	7.3242	9.2402		6.3815	7.9234	6.3051		6.6688	5.941	6.9334
5.9417	7.2987	7.9242		6.8234	7.099	7.3982		6.932	8.6705	6.3123
6.3058	7.4273	5.7448		7.5326	6.9311	5.943		6.2245	7.0829	6.408
6.0967	7.1364	6.1391		6.9364	6.5058	6.9327		6.0582	6.2288	7.1349
8.1444	5.722	7.2669		5.9432	7.1275	7.3839		7.0422	8.9176	7.5667
7.261	6.8727	6.6653		6.3849	7.9206	6.4368		6.2482	7.1318	7.1084
8.1331	6.6029	7.1303		6.7942	7.5882	6.2691		6.6294	7.5971	7.0254
7.0213	7.9246	7.0127		6.3606	8.9127	6.2453		5.5502	7.5633	9.9035
6.1614	6.6036	6.9318		4.9591	7.9282	6.9357		7.0447	8.2517	6.4752
6.8856	6.5623	7.0977		7.125	7.0109	8.1211		7.2644	5.2791	7.4292
7.5633	7.5926	5.6935		4.7525	7.2593	8.4177		7.6089	6.5091	7.0422
8.2264	6.2746	7.0422		7.9241	7.9253	6.8571		5.1181	6.3425	6.8423
6.2976	7.0729	6.1092		7.7561	7.5581	6.0623		8.7485	8.3204	7.5295
7.2619	8.0479	6.5364		7.4807	6.6887	6.736		7.0213	6.6012	6.5541
6.3646	6.8338	6.7638		9.0575	6.9333	8.3432		7.7054	6.602	7.0074
6.5225	6.9339	7.6432		7.3299	5.3293	7.3578		6.2255	7.1878	9.4713
5.5828	7.4272	6.508		8.0652	7.7272	7.5914		6.1199	7.525	6.7009
5.3771	8.1422	8.1211		5.9366	8.3196	8.3602		7.2635	5.631	5.2813
5.7199	6.4071	7.7725		6.8341	6.9273	6.219		5.7418	6.6054	7.3629
5.6563	6.1883	8.0598		7.7012	7.5927	6.791		4.2906	5.6	7.7817
4.4002	6.8303	5.2797		6.3387	8.4861	6.5981		7.4348	6.5581	8.2548
7.7587	7.4799	9.0046		6.9349	7.0422	7.3284		6.4368	7.163	7.6316
8.108	7.6133	5.5469		7.3265	6.666	7.0965		8.4177	7.2678	7.3116
5.9397	7.1768	7.5056		5.9409	7.3295	5.2829		7.5732	8.6639	6.1584
7.3972	7.5964	7.0388		7.3822	6.6811	7.6198		6.7926	7.6573	6.9319
6.9726	7.0447	5.3761		5.9433	5.694	5.9419		7.9223	8.1465	7.0977
7.7212	7.7451	7.7574		6.6632	6.3118	6.9988		6.3357	6.6605	6.4397
7.5939	6.7644	7.7599		7.5933	6.4383	7.0946		7.7464	7.6277	7.3341
6.6692	5.2899	8.585		7.9263	8.1066	6.9895		6.4835	7.1318	6.0949
7.2038	7.2173	6.7904		7.6421	6.9355	7.3972		6.2141	6.6054	6.2899
7.328	7.1659	8.464		7.6076	7.0644	7.9196		7.2661	4.9471	7.682
7.2184	7.8307	6.0731		6.6639	5.8489	8.1397		6.2244	6.3041	7.9199
6.8234	7.9269	6.3403		5.0626	8.0588	8.0577		8.7158	6.5372	8.0245
5.9981	7.4329	5.7225		7.6216	7.9282	7.4008		6.5791	7.9263	5.9399
7.797	7.1356	7.3596		6.4397	7.3596	6.274		7.1311	5.6639	5.9426
7.1816	7.4849	5.3224		6.2702	8.1287	6.6039		7.728	6.541	7.1792
7.4304	6.493	6.8353		7.26	8.3628	8.5335		6.3865	5.8242	4.4541
8.4537	7.261	7.1624		6.9336	9.3134	6.7962		6.1593	7.7234	7.5901
6.825	7.1071	7.9325		7.3157	6.2569	6.3097		7.3585	8.1272	6.8675
7.9253	5.6907	6.2255		5.9502	7.0794	7.1595		8.4585	8.9176	7.2031
7.1311	6.5379	6.6013		6.7332	8.4856	8.1668		7.4292	7.3133	7.0783
7.9272	6.2572	6.8217		7.5745	5.4131	6.1878		7.0783	7.3259	6.4869
6.5364	7.5364	7.022		8.9124	9.0597	6.8217		6.3392	6.933	6.6079
7.4258	7.2162	6.8594		7.922	6.7334	6.6054		7.5265	6.3418	8.7729
7.725	8.1164	6.9306		6.1226	4.6216	8.6658		8.0532	5.2823	6.8571
7.5257	7.9209	8.4196		6.7651	7.0213	8.4171		6.5667	6.433	7.9223
6.0507	6.8553	6.141		7.4998	7.7731	7.2654		9.4119	6.1164	6.8471
6.8388	6.4721	6.756		4.6694	6.069	7.0761		5.5285	7.1105	5.9455
6.4842	5.7418	6.9362		7.1311	7.1062	7.3683		4.706	5.725	7.5291
8.1211	6.3387	8.9139		7.2638	7.7549	7.0213		7.1946	7.2003	6.3408
4.8134	6.4335	6.301		5.9411	6.8883	6.1199		6.7772	8.6658	7.2987
5.6169	7.0115	6.7937		6.6016	9.4738	8.0238		6.5488	7.0206	5.1502
5.9406	7.6181	5.6381		7.0199	5.7652	7.5234		6.602	6.8727	6.9341
7.5288	5.0584	7.2652		7.7029	6.7311	7.3237		7.4266	6.3689	8.5165
8.2574	6.6054	5.9451		6.4416	5.9416	6.47		7.3747	7.1326	6.5364
9.2448	7.0542	6.0573		8.3644	6.3304	9.1066		6.5518	7.0464	6.683
6.2771	7.6758	7.4672		6.9333	7.479	6.9962		5.6364	5.2814	6.5483
6.3392	6.8436	8.208		6.5058	5.7784	5.7225		6.932	6.384	7.0028
5.9355	6.1887	6.3357		7.3564	6.3147	7.682		5.3243	6.2277	6.1954
6.3815	7.3575	8.1389		6.2487	9.659	8.0767		6.1399	8.2877	7.2045
7.075	7.8067	6.301		5.9454	6.0499	6.9349		6.6054	6.3962	7.9209
5.5758	7.5653	7.9206		6.5085	6.7915	4.8412		7.4824	5.6393	7.2654
5.8355	8.1032	7.1849		6.666	8.9148	5.6086		6.1601	5.7765	8.1886
5.4952	6.9356	7.1583		7.5275	6.684	7.0268		7.9259	6.8736	6.0573
7.0261	6.843	6.9311		6.2948	5.7284	7.0977		8.8055	5.0415	7.2622
5.6086	5.9403	7.9206		6.6062	9.9102	7.6502		7.9268	7.5577	7.1062
7.3116	6.684	7.9247		8.5196	8.6629	7.3577		7.0413	6.6054	7.6578
6.3823	6.1086	6.4855		7.2644	7.2625	5.2254		8.7203	7.7754	7.2024
7.3258	6.5162	7.1677		7.0958	5.8576	7.9253		7.0439	5.6585	5.7464
6.4814	6.2458	5.9362		6.5349	7.9226	6.6639		5.3479	6.3946	8.0652
7.4301	5.7715	6.6019		6.6011	6.3372	7.5653		6.2039	6.8311	8.0406
7.931	6.9368	7.2877		7.5653	7.3365	6.7663		6.4375	5.6194	6.4393
6.5936	7.0092	6.2903		7.4279	7.7816	7.8051		6.8191	6.4135	8.2032
8.2026	7.3288	6.1906		6.2435	9.0251	7.2045		8.6437	7.5341	6.6882
6.6639	5.2856	5.9441		7.3596	6.4905	5.9388		8.0744	7.6782	6.8217
7.7029	6.9349	7.5876		6.5518	8.2592	5.1434		6.3349	6.3058	6.2044
7.5646	6.7882	6.3684		7.8093	7.6734	6.8542		7.4807	7.043	8.4661
6.0751	5.9417	7.0414		7.9244	7.2682	6.379		6.7915	7.272	6.7904
6.9289	6.3781	6.4504		7.0133	7.1773	6.3823		7.094	7.7464	7.7936
6.3662	8.413	6.7015		8.3487	7.0234	7.1566		7.7574	6.6868	6.8589
7.4556	6.3402	6.7311		7.0718	6.6049	7.3821		5.7233	6.9029	6.7329
6.1372	7.3003	7.9249		7.3273	8.8255	5.9399		7.9276	8.1994	6.5349
7.5626	6.8443	6.9334		7.2694	7.2635	7.9263		6.225	8.9104	7.1303
8.0743	7.0388	5.2814		7.5224	6.4387	6.2255		6.4766	5.3815	8.685
7.2612	7.3567	7.625		5.6945	7.1548	7.263		7.5295	6.6508	7.1533
6.9295	6.7893	9.411		6.7334	6.6988	8.0882		7.4266	6.9358	7.0405
6.7056	7.5288	8.9799		6.2945	5.7784	6.6028		7.9217	5.5178	7.531
5.6596	5.5028	7.3558		8.9167	7.2606	7.9295		6.48	8.146	7.2593
6.5063	6.6092	6.6849		7.4282	6.056	7.2635		7.2537	6.8758	7.2669
5.9373	7.5341	6.3364		7.2243	6.6878	6.434		7.6734	6.6653	8.2901
5.6118	5.5151	5.8075		6.6577	7.4824	7.2606		7.7931	5.9436	6.3372
6.541	7.2052	7.1983		5.154	7.2162	7.364		7.087	5.4464	5.9383
7.3987	7.2234	6.6071		6.9286	6.5395	6.5112		5.5502	6.0418	6.4397
9.2377	5.9453	5.0415		6.7657	8.2593	6.3433		6.1388	6.7319	5.9457
7.0405	6.6054	6.7902		7.5257	7.7261	7.9222		7.0837	6.5956	7.9234
5.7174	5.7604	6.7021		7.6598	7.9241	6.4821		7.1624	7.2619	8.0869
5.9438	6.2704	7.931		6.7073	6.166	8.6686		6.1387	7.3884	7.5257
6.653	6.433	8.4654		6.9337	7.728	7.4853		7.0103	5.943	7.0659
5.9458	7.9225	6.4135		6.5986	7.2066	8.2408		8.1435	7.2644	6.792
7.431	6.541	6.508		7.9215	6.6028	5.9431		6.3815	6.402	4.1091
6.4402	6.9318	5.6721		6.7003	7.7037	6.6854		7.1311	6.2961	6.395
5.9455	7.9204	6.6646		7.3596	7.1299	8.1234		6.8542	7.2657	7.926
7.022	7.3303	7.7046		6.9311	8.7491	6.9326		8.4259	8.3611	7.2017
6.3027	7.7234	6.7604		8.1004	6.8665	7.1303		6.2708	7.3295	8.1219
8.0104	7.3738	6.8644		5.6782	5.1993	6.231		7.0206	7.7037	7.7901
6.8217	7.4832	6.5085		6.5518	7.5947	9.5157		7.5619	7.9202	6.9377
6.3031	5.9489	6.7828		6.8208	7.4301	6.1403		7.9137	7.1243	6.8423
6.6054	5.6954	7.7234		8.1444	7.8215	6.1254		6.55	6.7341	6.802
7.3894	7.6772	7.4282		6.825	7.0718	6.9957		5.5841	7.2038	4.6799
8.0657	6.933	5.9445		6.1388	6.8052	7.0092		6.2537	6.934	7.4849
8.4205	7.9219	6.6524		7.5633	6.2464	6.5349		6.9349	5.5441	7.7046
7.3726	6.2122	8.6629		7.2631	7.1938	7.3288		7.596	8.2102	7.0473
7.6734	8.1052	6.808		6.1916	5.3525	8.8021		4.7836	7.4841	7.3295
6.7596	5.6628	6.4934		6.2054	9.026	6.6045		6.5064	7.4311	6.4387
7.099	8.5833	7.7389		6.344	6.2966	6.2493		6.2223	5.4511	5.7597
7.0756	5.4878	7.7464		6.4107	7.4276	6.6707		7.5288	7.7936	8.3661
5.7639	7.5272	6.2771		6.8056	6.1935	5.2785		7.2631	7.0739	8.5862
7.0729	6.6563	6.2255		6.9368	6.8524	5.0963		6.845	6.7689	7.931
7.482	6.7372	7.2038		5.6334	6.2299	5.1495		6.541	8.3188	7.3992
6.9287	7.9244	7.4254		6.3832	8.0901	7.0456		7.531	7.4285	8.4186
7.2184	7.3559	7.1326		6.3944	5.8125	6.3973		7.4824	5.7914	6.0118
6.8099	6.1144	6.0891		6.2299	6.2299	7.6531		6.2272	5.7199	7.9242
6.0675	6.3044	5.9369		6.6054	5.789	7.5636		6.7341	6.5372	6.5112
9.0226	5.948	5.9374		8.8038	8.3196	7.9247		7.9196	8.1696	7.579
8.1668	7.8766	6.0586		8.5782	5.9426	6.7904		7.9241	8.7794	8.5128
6.2464	6.5395	7.0977		6.538	6.3362	7.728		5.6916	7.0456	6.9325
5.4458	7.1333	6.8436		7.0707	6.6079	8.1406		7.0996	7.5432	6.2299
5.7486	6.6079	8.5833		6.6326	5.5848	8.2069		5.5388	5.9464	8.0743
6.4842	7.4824	7.6146		7.9234	8.4215	6.1601		8.2037	6.3418	6.9311
6.2708	5.0151	7.6768		7.0761	7.1624	7.043		6.4842	7.9211	8.9129
6.7395	6.2708	7.7012		7.9196	7.1495	6.1261		7.4272	7.0772	7.9244
7.0718	6.338	7.6134		7.7054	8.7945	7.9268		6.7937	6.4444	6.141
6.7027	6.1925	6.7651		7.5685	6.0756	6.1887		7.6421	6.0183	7.7708
6.8416	5.9473	7.0804		8.2605	7.2631	6.6963		8.5364	7.9288	8.1701
7.1288	7.5914	6.527		8.9168	7.1318	7.4782		6.8536	7.2979	5.9464
7.7409	6.6878	7.7827		7.6772	5.7441	6.9265		7.3295	7.1508	7.524
7.1997	6.7336	7.9209		6.1878	7.8468	6.6066		7.7936	8.5288	8.2229
6.1061	6.0938	6.808		5.7618	6.6519	7.6471		5.7216	7.5926	6.4943
7.7811	5.9514	7.592		6.231	7.4799	7.8107		6.3836	5.9374	6.9341
6.9305	7.7612	7.9267		5.935	8.1414	8.5894		6.9326	5.9433	6.0997
6.3594	5.4808	6.4		5.9403	5.2002	9.2474		6.6415	6.7044	6.8618
6.508	8.367	7.2151		5.9372	7.9256	7.9242		6.9314	6.338	6.8409
6.1213	7.5926	7.9234		6.1652	7.9224	6.4102		7.2024	7.2162	5.6688
5.6404	8.4158	5.781		5.5793	8.6743	6.4862		7.0338	6.0407	7.9282
6.7563	6.1906	5.4414		6.2708	5.811	8.3628		5.9426	7.4683	5.1188
6.3024	6.5261	6.845		6.9298	5.281	8.0761		5.7577	4.705	8.1753
7.1884	6.7372	6.3806		5.665	6.6028	8.4224		6.2261	6.9311	6.9341
6.6311	8.5833	6.7241		5.9456	6.6424	7.1601		6.4835	6.9322	9.576
6.7395	5.3487	6.6887		6.6012	7.6782	7.9245		7.3151	7.2652	7.9234
7.3439	6.1963	7.2619		6.3832	7.5943	6.8343		7.1182	6.9316	6.5063
6.3372	7.0622	6.6906		5.2212	5.9476	7.9243		7.2004	7.1801	6.8741
7.6432	7.6763	7.6453		7.3596	7.3265	7.2627		6.1365	7.0439	7.7389
6.9289	6.9267	7.4866		6.641	7.5272	6.7904		6.1342	7.1792	7.128
7.1306	6.3402	6.8553		6.9865	7.1792	7.3201		6.9791	5.7778	7.4637
6.938	7.6421	6.7326		7.9204	6.606	6.5604		6.0736	9.6628	7.4268
7.3433	6.3832	5.5459		8.1762	8.6676	5.6639		6.6087	7.7618	7.6782
5.9422	8.2091	6.3306		7.0984	8.5158	6.2664		7.9297	8.0557	6.4793
7.5949	6.092	7.2669		7.7042	7.0712	5.9442		6.5311	6.9343	7.3569
6.8409	7.0794	7.182		7.6097	5.6762	7.2624		7.7021	8.1706	7.2644
7.1797	7.9278	6.2664		6.2217	6.8242	7.6725		6.4394	7.4263	7.4287
7.006	5.9441	6.8741		7.0718	6.6646	7.4849		6.4638	6.8745	6.2288
5.2802	8.4915	7.3814		8.8511	6.7342	6.9372		6.8104	6.6704	7.2657
6.3418	7.1326	6.4071		7.5532	7.2661	7.6392		6.5637	6.7893	7.4263
6.7349	6.6653	8.5866		7.2644	7.9234	6.2989		6.8217	7.5245	6.6925
6.4359	5.7597	9.4119		6.808	5.5738	7.4875		7.7822	8.4872	6.6786
7.9196	8.1087	6.8418		6.8654	6.9904	6.7657		6.8144	8.3785	6.7335
8.662	6.0516	5.4436		6.2899	8.3135	7.9234		8.3173	6.9311	6.7367
7.199	8.0251	8.0552		6.3624	7.0729	7.1792		6.6223	5.1517	6.6618
8.1706	4.8421	8.1439		8.0406	6.2899	6.8234		7.6886	6.6598	6.993
6.2721	8.5241	7.3763		5.9357	6.6459	6.8809		8.0994	6.227	5.7411
8.6658	7.2631	5.9442		6.9362	8.9804	6.1042		5.6118	6.3857	6.3024
6.3815	7.2003	7.4807		7.3128	6.5069	7.496		8.4905	8.2069	7.1316
7.9237	7.7054	6.9288		9.1657	5.9463	7.2265		6.508	7.621	8.5814
6.5984	5.9377	8.7816		5.7583	7.3734	5.5464		6.2708	7.1801	7.1926
6.6034	7.7029	7.4849		6.1157	6.3395	7.2954		5.2423	7.6366	7.5295
7.6987	8.7718	7.8289		6.9322	8.8255	7.7071		5.9379	7.0745	5.9428
5.9397	7.043	7.2686		8.0743	5.1517	7.4849		7.3265	6.3798	6.4828
7.9257	5.693	7.3311		5.9441	7.0413	8.4888		6.2493	7.3607	6.9962
6.9305	8.5793	6.0614		7.1815	7.7931	6.8409		6.1365	7.2669	7.4292
7.008	5.7632	7.3537		8.2425	6.4601	7.9223		6.231	6.6618	7.4279
5.8199	6.538	8.2282		5.5045	8.1339	6.8583		7.9243	7.1288	6.6045
7.708	6.5247	6.5334		6.161	6.469	8.2048		6.7619	7.1318	7.3982
5.9362	6.808	7.3575		6.3997	8.1431	5.7646		7.9203	6.6022	6.8629
8.1052	7.1595	6.6071		5.6907	7.9251	6.1902		6.6403	8.1204	6.1199
5.9447	5.4502	5.6897		6.5995	5.154	8.3808		6.6022	5.5786	8.3181
7.0728	6.2689	6.3849		7.3265	7.9243	5.115		7.1867	7.9158	8.2829
7.6421	6.6048	6.4378		7.5429	6.9311	7.7029		7.7471	6.9714	5.943
5.9448	6.8242	6.1618		4.8379	7.2636	8.3188		6.602	6.9307	5.9451
6.9311	7.6948	5.2171		6.7364	7.7402	6.1387		7.182	7.2594	5.9416
6.4387	6.5107	7.0203		7.7416	6.4638	7.4841		6.9273	7.9276	7.2168
7.4273	8.2419	7.9263		7.7265	6.9324	5.659		6.3991	6.1079	6.1099
7.4832	5.4837	7.2141		5.634	6.7161	7.4866		7.3582	6.2714	6.6771
7.6204	7.8267	5.0567		5.5449	7.7366	7.0109		6.9311	4.4503	7.9217
6.5349	6.9373	7.3794		5.3426	7.0422	6.1705		7.0326	6.7331	7.2585
7.728	6.3582	6.2708		7.7975	7.92	8.1238		6.4835	5.3479	6.5506
7.6995	7.1858	6.7352		7.4239	6.1749	7.9293		6.508	7.5242	7.3542
8.287	6.6855	5.8319		6.3372	6.9336	7.7451		7.5527	7.2028	6.8665
7.4301	5.9429	8.2113		8.0875	4.5201	6.7033		6.8781	7.2619	7.5939
4.809	7.6744	7.2661		6.5787	6.7531	6.6487		7.2654	6.2391	6.3044
6.6047	6.4373	7.1801		7.928	6.8571	6.478		6.5651	7.4311	7.1811
7.9267	6.2277	6.7135		6.4828	5.9404	5.7441		6.1261	7.1873	6.8228
8.3569	6.7044	7.4832		7.0952	6.3673	8.9145		6.5036	8.1465	6.6667
8.4916	6.8893	6.8208		6.3003	7.9253	7.641		9.1081	7.0933	6.6003
5.8024	7.0121	8.9962		6.684	8.4932	8.3219		5.7437	7.2417	6.3362
7.0422	7.7012	7.1811		6.4842	7.3639	7.043		6.6054	5.3989	8.149
6.6653	6.6663	7.5326		6.509	7.325	6.141		6.82	7.0086	5.4718
4.9578	6.4371	6.1921		6.3109	6.7091	7.2606		6.1403	6.0528	7.9221
8.2498	6.0961	6.9886		6.9355	6.1365	7.0734		8.585	6.9845	7.6442
6.9311	6.9273	6.8536		6.8246	7.4311	7.9184		5.7258	6.241	5.8195
7.7822	5.7208	6.7429		7.641	7.1093	6.6437		6.9314	6.785	7.6763
6.1441	5.9428	5.942		5.8192	6.4814	7.6782		7.2644	7.5952	6.0876
5.7258	7.3326	6.646		5.9438	8.4158	7.3303		7.7054	5.9371	6.8485
7.3876	6.825	7.201		7.7029	6.2223	6.2921		7.7033	7.3133	7.3947
7.7423	6.8225	6.8259		5.9451	7.1242	6.1073		3.5678	8.712	5.9429
8.2059	7.9226	8.1226		8.4148	5.725	6.9895		6.5334	7.2052	6.5096
5.7479	6.7038	8.4654		7.191	7.9227	7.0098		7.0405	7.3269	5.7233
8.1473	7.4858	6.4359		7.1811	7.7926	8.7729		5.0931	7.6384	6.141
6.3425	6.2721	7.1813		6.7319	5.9448	7.3023		8.3808	7.0739	7.4619
6.1292	6.1652	6.5488		10.397	6.4835	5.7646		7.3065	7.0977	7.6801
9.6235	6.6632	7.6588		6.509	8.1465	7.9248		6.8536	7.5626	6.7899
6.9303	6.5349	6.9364		6.5112	6.0979	7.6421		7.531	6.1418	7.1811
8.1226	8.585	7.0952		6.6682	7.4273	8.0869		7.1296	5.9438	6.7402
8.7173	6.7638	8.1668		6.6868	5.7174	7.2644		6.932	6.6707	7.2602
7.6464	6.509	6.9296		9.0039	5.9438	5.7914		7.1763	7.3962	5.154
6.1897	6.9917	7.6763		7.0098	7.3901	8.138		6.6877	6.9326	6.5074
5.9464	5.943	7.1806		6.2733	7.7129	7.7257		6.0488	8.3662	6.5651
6.2702	8.1724	6.9726		6.4075	5.6086	6.1117		7.7288	6.8234	7.1815
8.3653	5.0401	6.636		7.926	6.6423	5.9446		8.551	8.1249	6.2207
6.7922	7.7451	5.9426		7.0092	7.9211	8.0869		7.641	7.1621	7.1642
6.9311	7.9196	8.8021		4.7031	7.3065	5.5759		7.2627	6.6054	6.6041
7.432	5.2856	7.4215		6.7948	7.1926	8.7718		7.042	7.5219	7.1801
7.2636	5.6907	7.6163		6.1433	5.9433	7.3553		7.3139	6.2266	7.4339
7.0439	6.8192	5.9406		6.1079	5.9453	8.275		5.9441	7.6753	7.0371
7.0971	8.911	5.3948		5.9399	7.1326	6.6039		6.8423	5.9456	6.4842
5.8008	8.5812	7.1275		7.0718	7.0227	7.6528		7.4998	5.4483	9.9102
8.6424	7.728	6.5529		6.845	6.384	6.3823		6.3956	7.4547	6.4753
7.5591	6.3364	6.108		6.1212	7.1311	6.0938		5.176	6.6646	6.4343
6.6511	7.3424	7.0447		8.5866	8.585	7.5901		7.2593	7.7599	6.6016
7.1868	6.9349	7.7906		5.7373	5.9438	5.6628		7.3303	6.3678	5.3479
6.3038	7.7926	7.7713		7.1318	7.2955	7.0707		6.9324	7.0098	7.7037
6.3365	7.3265	6.4541		7.4965	6.402	7.4824		6.2429	7.2619	6.7644
8.1444	6.9298	6.7679		6.5342	6.8127	5.5666		7.5977	7.0057	9.2869
7.0248	7.7612	8.5376		6.0955	8.2521	7.3542		7.0241	8.0397	7.2637
8.2059	7.4841	7.528		6.384	6.8217	8.6546		5.4796	7.466	7.2874
7.9214	6.2464	5.5464		6.5471	6.8381	6.9368		6.8217	7.7071	4.4002
6.9281	5.9426	5.9438		6.1098	7.5927	7.2656		7.0388	7.3318	7.4807
6.3823	6.4397	5.6954		6.1935	6.5727	6.3823		7.466	7.0003	6.3832
7.1648	8.5862	8.4916		5.9371	7.3303	7.008		5.6945	5.9415	6.4378
5.9474	6.5238	6.5978		5.943	6.6605	6.6003		7.0456	6.767	7.0341
6.5395	6.6783	6.9319		5.9418	8.172	7.1811		6.6012	5.4981	7.2292
7.1322	7.9186	6.5876		7.4282	8.1587	6.37		6.317	6.5047	9.0403
6.3973	8.6444	6.4135		7.3163	7.9289	6.6035		6.67	7.2577	7.182
7.3265	7.2593	7.6791		7.3553	6.9868	7.9179		6.5063	6.9374	6.785
7.0098	8.18	5.5036		5.2785	6.9283	6.2368		7.6791	6.4093	7.1997
4.8624	7.6388	7.1867		8.3704	7.641	7.564		7.5257	6.7808	7.9264
6.4381	6.0407	5.5003		7.9249	6.9303	6.6882		6.5342	6.8478	6.2517
7.728	6.8542	5.6168		8.3211	6.5053	6.1395		6.9927	6.2969	6.7915
5.149	7.1326	6.932		6.4115	6.2708	6.1388		5.5479	6.5036	6.7695
7.0498	7.6497	7.2585		4.7586	6.8228	7.6763		5.3996	10.568	9.0597
5.9412	6.9343	8.3128		8.4215	5.7604	6.5532		6.2894	6.6314	7.5939
5.741	5.9464	7.5008		7.0158	6.684	7.0584		7.1792	6.9286	7.9262
5.58	5.099	7.1763		5.3755	7.6394	5.9413		7.9227	7.2612	8.915
5.2818	6.7651	6.2464		6.5559	5.9362	7.7696		6.7056	6.6868	7.0506
6.8409	7.9275	7.0939		6.9921	6.5069	8.4262		7.2024	6.932	5.7981
7.9251	8.4177	6.48		6.2727	8.5297	7.4954		6.2391	7.1311	7.4695
6.7348	7.0439	6.8559		7.9244	6.5326	5.9369		7.0388	7.2581	7.7631
7.3947	6.5387	6.6012		7.681	5.6973	6.8436		6.434	6.1357	6.6079
5.9422	7.1692	9.0285		6.8368	6.3827	6.2702		7.1326	5.3502	5.7464
8.3196	7.2669	9.1619		5.7975	6.5978	7.3061		6.9859	6.5529	7.3467
7.7253	6.9396	7.328		7.2414	9.0073	5.4837		5.9454	7.9238	7.6734
7.4225	7.0018	7.3265		7.1265	6.9328	7.9184		6.8879	6.4075	7.9256
5.9418	6.8234	8.585		7.9226	6.9349	6.7261		7.4282	8.2863	6.7417
5.9413	6.7776	6.705		7.7242	6.825	7.2635		6.4828	6.3365	6.1391
6.1178	6.3003	6.3153		7.4648	6.3798	8.9186		6.8416	7.4292	7.9228
8.1066	6.4611	7.9302		5.9388	5.9485	8.5881		8.917	6.6615	7.4798
8.4243	6.845	8.3628		7.0431	5.4464	7.7458		6.4066	6.0967	5.6945
6.2079	8.1715	6.3031		7.0691	8.7718	6.4378		8.7783	8.4234	6.4026
9.4081	6.2387	6.5283		8.1196	7.9229	5.9463		6.6079	5.4483	5.6118
6.8043	7.3794	6.8234		7.322	6.8835	7.3531		6.7904	6.4675	7.3122
6.2683	6.4807	7.3133		7.0414	7.2295	7.9214		8.2113	6.2721	6.4926
7.4269	5.9474	6.1887		7.1015	7.9285	5.9469		6.6878	7.5056	7.9225
8.3687	6.7306	6.9355		7.5288	8.7188	5.9417		6.5696	7.9272	5.9473
5.7183	6.6003	6.7485		6.3586	7.4643	5.4483		6.867	5.6935	8.8377
6.9338	4.9487	7.9277		5.4969	9.576	6.7808		7.7004	6.0761	6.4705
7.2135	6.1073	6.4807		6.6584	6.6598	5.5786		5.9494	5.1993	7.3242
7.3972	8.4227	6.6079		7.9213	7.2093	6.434		7.2644	5.6456	6.4406
5.8161	7.0405	7.1778		8.1025	7.6978	5.6888		7.1636	6.6304	7.2644
6.3418	6.5058	6.3342		7.1311	7.5275	5.6515		6.3811	6.6868	5.2772
6.691	7.1265	7.6753		6.9316	6.5692	6.7009		7.1792	5.7242	7.0447
7.0612	7.3295	6.2105		5.0926	6.5101	6.8703		8.4716	6.5483	5.3755
6.7341	7.9202	9.5773		4.8685	7.261	8.0532		6.5087	7.1311	8.6724
6.4106	6.8813	5.938		8.4894	6.8242	6.267		6.4387	5.7772	8.1715
7.1589	6.6294	6.9841		7.9227	5.5821	4.2436		7.9245	6.802	7.2619
6.2939	6.9305	7.193		6.684	6.1268	8.8423		6.7542	8.8262	6.6008
7.2663	6.6821	7.9245		7.37	6.8758	5.2806		6.6487	5.3582	7.6744
7.2663	6.4716	6.1178		7.9272	7.128	8.1059		7.0783	5.943	4.7867
7.6782	7.6735	6.5042		8.2822	6.9327	5.2002		7.3808	7.0028	6.1894
6.1233	6.2752	7.4244		6.6079	6.9281	7.912		5.9396	7.0322	7.1653
7.7458	7.7702	6.141		5.9426	5.7611	6.5357		6.1035	7.4858	7.7464
8.3188	7.6987	7.1333		6.6079	7.1498	5.3525		6.7074	8.4167	6.4773
6.1883	7.4225	7.5646		8.3214	5.9431	9.9128		7.528	6.7357	7.2173
6.1916	6.9334	6.3827		7.1801	7.0039	5.6112		6.5145	6.3558	7.7624
7.4949	6.4835	6.3387		6.3874	6.6811	9.1638		6.463	7.2644	7.3922
6.138	6.6653	5.2835		7.2669	7.1108	7.4323		5.6596	7.9228	6.6021
8.0869	5.5449	5.6945		6.135	6.7056	6.8191		6.7651	6.9311	6.2903
6.1677	7.3575	7.2065		7.6987	5.9418	7.6356		6.3342	8.5226	5.0027
6.6877	7.2072	8.1211		5.822	6.8118	6.7012		5.403	8.6714	7.0234
7.156	6.1916	5.9494		6.2277	5.7873	7.9192		6.8259	7.496	7.2457
6.1973	6.1944	7.1303		6.8416	7.531	4.9529		6.1754	5.7931	5.9376
6.8388	8.6465	6.9358		5.9388	7.5242	7.9229		7.5714	6.364	7.0063
8.7979	7.7817	6.8183		7.9257	6.384	5.7208		6.3781	6.2724	5.9404
6.1227	6.1921	6.538		7.7612	6.1456	5.6558		6.8085	6.6079	9.0575
6.508	6.6028	5.9421		5.5426	6.5256	6.5438		7.4666	6.6584	6.138
5.7597	7.9266	7.9184		7.673	7.7063	9.9103		7.0754	7.2619	8.4208
5.7426	8.0552	8.7729		7.201	4.5533	7.4292		7.213	8.4205	9.6235
9.0218	7.5939	7.3828		6.5247	6.6079	8.0181		6.9311	5.5517	7.1801
6.7562	5.6168	6.5986		7.2682	6.933	6.8565		7.2229	9.6524	6.8416
7.9251	7.1311	6.4349		7.0977	7.3098	7.9219		6.6577	7.8249	8.6821
8.9129	8.037	7.2644		7.6791	6.997	7.7696		6.6054	6.3024	7.3916
5.4192	8.9138	6.2545		7.9209	5.938	7.4763		6.4752	8.1249	7.3585
6.9336	6.8225	5.7583		7.7033	6.6811	6.6047		5.9464	6.4124	6.6868
5.9426	4.9559	5.6323		6.8192	6.7861	6.5091		6.6653	7.9217	6.1418
6.7336	7.3897	6.3815		7.1338	7.1782	5.0952		7.3037	6.933	7.0439
7.525	6.7736	7.0958		6.8416	6.6349	7.261		6.8208	7.0121	6.5101
6.4842	6.2708	8.1045		5.9426	6.8559	6.7346		6.161	7.531	7.2583
5.9433	5.7208	5.7241		6.0591	7.7265	7.7743		7.1336	7.1782	5.7772
7.5732	6.9362	7.4272		8.0888	4.6182	6.5074		5.0592	6.2342	7.5745
7.6388	7.0241	6.8429		7.3295	6.5711	6.9316		7.4358	7.2886	7.1692
6.3031	8.7729	8.7497		6.2752	6.933	6.7578		5.8814	5.3815	6.7009
6.9336	6.2277	6.3806		6.213	8.0328	6.9349		6.7357	6.7551	7.7079
8.585	8.5841	5.2012		7.0739	6.8026	9.6202		7.6753	6.6952	5.7597
6.9798	6.8402	5.9451		7.2987	5.2816	6.8443		8.1687	5.9413	7.0413
5.9433	7.9234	7.1296		6.767	5.7216	5.5509		6.7118	6.4349	8.0527
5.2212	6.3997	7.022		7.9234	6.9311	7.9256		7.9212	5.942	5.6607
6.6639	7.4906	6.1261		6.2975	6.7937	6.3395		6.0938	7.922	6.9349
5.774	6.8583	7.2195		5.7855	5.9377	7.9253		7.3906	7.4285	8.6705
6.6252	6.1067	7.9264		7.7423	7.9299	7.0397		5.6574	6.6003	8.1204
7.5003	7.0439	7.564		7.9234	6.245	6.6028		6.4069	7.3186	7.4282
5.9494	6.7663	8.2979		5.3968	7.4883	5.1993		6.2996	6.2733	6.8225
8.9145	6.9336	6.8234		6.0607	7.6618	6.94		6.7911	6.5118	6.8992
9.2478	6.6022	5.4483		6.3418	6.1199	5.1207		7.0959	5.9403	6.2721
7.0268	7.0234	7.7038		5.6973	6.8416	6.9295		7.0266	6.7334	6.933
6.1202	7.022	5.9453		5.8298	6.5364	7.091		6.2714	8.0668	7.4259
6.6376	7.5933	7.92		5.2185	5.6618	6.3849		6.5387	7.0506	6.7651
7.325	5.4492	6.3152		8.1219	7.7451	6.926		6.5744	7.1554	6.2708
6.3024	7.4849	7.1782		6.2459	7.3296	6.7345		7.1364	7.4254	7.3661
6.6066	6.0568	7.0996		7.3553	5.6607	7.688		5.9426	5.7449	6.8016
8.1724	5.0353	7.5093		6.9769	6.1902	7.0206		5.7784	8.2932	7.0086
6.666	6.6269	8.0926		5.3094	6.9341	7.1848		6.4905	6.7937	6.1505
6.7173	6.8395	6.4416		7.3842	6.7139	8.5173		6.933	5.9388	7.4285
6.9303	5.5045	7.0192		7.331	7.9243	6.9316		5.9407	5.3502	7.1303
7.008	6.9362	6.1935		6.5069	5.2882	7.1341		7.525	6.7331	8.1257
7.1763	4.6993	6.8559		7.9217	6.4814	7.2644		8.4626	6.1213	5.9415
5.1125	8.3226	4.9919		7.0092	7.3553	7.3488		5.6585	7.592	7.6665
6.6066	5.7765	8.5858		7.1607	8.7761	7.1288		4.9502	5.4849	7.0958
6.7708	6.1067	5.7456		5.9474	6.0838	6.1083		6.1395	7.2661	6.1206
7.7998	6.6653	7.0023		6.433	7.3122	6.8183		8.3895	6.6849	7.4273
7.087	8.4674	7.743		6.8783	7.7088	6.7056		5.4436	8.5799	4.9528
7.1321	6.1652	7.3632		5.7652	6.9988	6.3689		6.8208	6.7331	6.9311
7.7916	8.3234	6.9336		6.8436	7.7708	5.9463		8.3611	4.622	7.9227
7.922	7.0933	7.4263		6.1584	7.2038	7.3849		6.8794	6.7911	7.337
6.1029	6.6037	6.6003		6.5997	6.9324	6.3823		8.585	7.3593	6.7357
7.7063	6.8718	6.3402		6.3773	6.1873	6.7908		5.9375	6.9334	7.3288
7.2602	6.6029	5.0415		5.7433	6.0414	7.2682		7.7054	5.9378	6.6054
7.4866	7.0213	5.6574		5.6118	7.2031	8.0527		6.6952	7.9171	7.528
6.5494	7.0981	6.5512		5.1716	5.7541	6.9354		9.0226	5.5494	6.8817
7.5964	4.8569	7.0576		7.0718	8.2102	6.6054		7.2661	6.0903	6.4821
7.182	6.1584	6.6045		7.731	6.1944	6.1213		7.3326	7.1311	9.249
6.9364	6.3857	5.9407		6.048	7.5265	8.0801		5.9472	6.8577	7.1341
7.022	8.2705	8.3226		6.7893	7.6074	7.0439		5.9438	7.1613	5.634
7.4654	7.4282	5.5494		6.3662	7.6995	6.8457		8.2586	6.1887	7.1642
7.265	5.9415	7.7242		5.8269	6.8259	6.8085		7.2598	7.128	6.9967
7.9253	5.2247	7.3487		5.3793	7.8234	6.6079		7.4225	6.9877	5.9346
6.416	7.7265	8.1431		7.4824	9.576	7.0268		7.4992	6.5372	6.5604
6.2234	8.2123	7.5914		7.4285	8.1052	8.1242		6.4406	7.9219	8.7497
6.7356	6.8644	5.944		6.1576	6.3357	6.7679		5.9415	6.7106	6.2142
6.9372	7.8017	6.6998		6.9319	6.1906	6.5372		6.9329	7.2203	5.5841
6.4807	6.3003	7.5128		7.0978	5.5003	8.5841		7.2052	5.6945	7.9253
6.2234	7.1296	5.6787		7.9223	7.9244	7.5265		7.4266	6.6388	6.804
5.6596	7.6367	5.6294		6.6897	5.0936	7.5889		5.942	6.8777	6.2245
8.1724	5.7659	6.8436		6.6297	5.947	6.8457		6.2435	7.1296	7.9207
6.792	6.8571	6.7546		6.7402	6.3882	8.128		7.4282	5.038	6.9341
7.3318	7.4832	8.5843		7.7444	8.803	6.4017		6.4321	6.3798	6.9273
7.4253	7.769	6.4745		7.4954	7.5273	6.7888		6.684	7.9263	7.1508
8.7772	6.6383	5.7233		6.2234	7.9225	6.5107		8.258	6.6625	6.7127
5.2835	7.2629	7.7046		5.403	5.7925	7.3288		5.6973	5.9372	6.1897
5.5464	8.8283	7.529		7.0962	7.2059	9.026		6.4375	6.8565	6.9368
7.5741	7.3139	5.9423		8.3653	6.2042	8.1994		6.933	7.0739	6.7926
8.8055	8.3492	7.0725		6.2721	6.3956	6.7904		6.7904	7.0696	6.3865
7.8311	7.2644	8.412		5.1525	7.9245	6.7362		5.0609	7.2644	7.2678
7.0289	7.8098	6.7341		6.5101	6.0756	7.6801		7.1356	6.6035	7.9228
5.6897	6.8208	6.9349		8.5888	7.9202	7.731		5.6777	6.7102	7.6753
5.6746	6.936	6.0932		8.0517	6.1497	6.9325		4.9528	7.1996	10.892
6.853	6.6476	6.3402		7.9241	6.2277	7.6421		7.4329	8.718	8.0811
6.461	7.3295	6.9948		6.7641	7.9234	6.8781		7.1993	5.1517	7.2198
6.5974	7.0464	7.0008		7.3828	7.6763	7.3575		7.4858	7.2619	5.9366
6.6069	6.7387	7.3835		8.1059	7.3004	6.3024		7.183	6.9334	6.8099
6.161	7.1868	6.6033		7.022	6.4406	6.0766		6.5609	7.3967	6.5102
9.1172	7.7458	7.4323		6.636	5.7879	6.1601		6.2493	7.466	6.9349
7.2862	7.2931	6.4381		6.9295	6.4387	7.6734		8.2586	6.9326	5.4483
7.182	6.1219	6.6849		6.7931	7.008	7.2624		7.0707	6.6591	7.5646
6.6037	6.4343	6.9343		7.9206	7.3828	8.5833		7.3835	7.5219	6.1425
6.1859	8.3602	7.8008		5.5019	6.9279	8.4675		5.9435	6.5364	8.1762
6.9302	7.3295	8.4212		10.473	7.9248	7.7012		6.301	5.1819	6.2721
8.2523	6.6868	7.1326		7.4285	6.8259	7.1296		7.6404	8.0311	7.0561
8.2004	7.4883	7.1811		5.806	6.8208	6.9273		7.9249	8.6344	5.1955
6.9334	6.2716	6.6003		6.9326	7.5926	5.808		6.756	7.9212	9.3389
6.6667	6.2062	8.4894		6.8026	5.5517	6.7657		8.1448	7.1193	7.3257
6.6092	6.653	6.606		6.3985	5.6954	5.8143		7.155	7.089	6.6008
7.1811	7.5674	5.6574		7.2644	6.5628	7.3318		7.3553	7.6686	6.8736
5.6634	6.7766	6.9324		6.5986	7.6092	7.3947		6.4399	7.9272	6.2266
7.9266	6.6066	6.9326		6.1935	7.3856	6.1233		7.008	5.9413	7.2065
6.711	7.4847	7.2627		5.9411	7.728	7.6791		7.9263	6.1652	6.7708
6.092	5.4414	7.1318		5.3761	7.5626	5.9438		7.4244	6.6877	8.1901
5.9438	7.1089	7.0435		7.0756	6.4362	7.3037		7.3449	7.4031	6.4922
6.6029	7.3787	7.9225		6.0926	8.1901	7.183		7.426	7.3571	8.4905
8.1687	4.3977	7.2162		6.6948	7.0405	6.5604		6.6821	6.8949	6.47
6.4845	7.1811	7.0959		6.8618	6.6092	6.274		5.9448	6.5518	7.9263
6.1601	9.1581	6.2721		6.3387	6.4435	7.4272		4.2874	5.9401	7.7265
5.5834	6.1727	5.9451		7.0068	7.1763	7.0761		5.6983	6.6028	7.0028
6.4397	6.5387	3.9598		8.046	6.6878	6.0706		5.8008	6.9288	6.8149
5.9428	7.4298	8.185		6.1897	6.6618	6.6041		7.352	7.5219	8.8377
6.93	8.1431	7.6612		6.9334	7.3794	5.9451		4.6182	7.9234	5.5045
6.161	7.3051	6.3686		7.5341	6.6632	8.9167		7.9234	5.6364	7.9219
5.3487	6.7334	5.1087		6.4726	6.0944	6.2266		8.4633	6.0628	9.41
7.043	8.0894	7.508		5.5178	4.9073	6.8123		8.1448	7.5255	7.2052
7.9253	7.4273	6.338		7.043	8.2555	6.7364		7.022	6.0586	5.7471
8.367	8.7158	6.538		5.6403	4.6163	6.8559		5.2791	6.4435	7.008
7.743	5.7199	6.2373		6.8789	7.0998	6.4406		8.2542	7.3952	6.2714
7.3326	6.5978	7.5823		6.2752	5.5456	6.3458		6.9339	7.0247	6.141
8.9167	7.1692	7.4263		6.1029	7.566	7.2619		7.133	8.6658	7.3088
7.7058	6.94	5.3487		6.869	7.2669	6.7334		6.3395	6.3044	6.684
6.6625	7.1763	6.4003		6.1395	6.683	7.2619		6.1513	6.6625	6.1425
7.1326	5.9388	7.3548		7.2619	6.3017	7.0745		8.4899	6.1079	7.525
7.2638	6.4368	8.9148		6.9336	5.2178	6.933		10.1	7.2341	7.7916
6.341	6.1601	7.0745		6.1916	7.0213	7.0068		7.0805	6.5646	6.8259
7.7004	6.5247	7.681		6.3387	5.9463	6.1406		7.2644	7.743	6.82
7.3341	6.6054	6.1035		6.1576	6.9983	6.1206		8.9809	7.5952	6.9988
5.7102	6.1178	6.2721		7.2659	7.2612	7.3046		6.5604	6.9273	6.6281
7.4222	5.4456	6.9311		9.4119	6.7336	5.9416		6.1357	6.6026	6.8732
6.6843	5.5036	6.2488		6.5561	7.6399	6.7958		5.6445	7.0241	8.5812
4.3826	6.7093	6.0938		7.5212	6.23	6.1387		7.3564	7.6871	6.7915
7.431	5.9408	6.9311		8.5103	7.431	7.708		7.5943	7.0388	7.7881
6.5411	8.53	7.2598		6.3695	5.2772	8.3802		6.6016	6.6035	6.7596
6.7866	7.3607	5.6131		6.0726	6.7752	7.1318		6.5085	6.6625	6.1206
6.5123	6.5042	7.564		7.7212	7.5068	7.9256		6.8736	7.4317	6.932
6.9296	7.3276	9.7043		6.135	6.6878	5.9445		6.1403	6.8234	7.9226
9.6224	7.6753	7.1006		7.0422	6.2277	6.3365		6.5087	6.4362	7.9195
7.5523	6.6674	6.0256		6.6037	6.4378	6.1652		6.3678	6.9326	7.7561
8.2618	7.0971	7.8214		5.2267	6.6591	7.4874		6.1643	6.138	6.9336
7.4277	6.5015	6.9926		7.2168	5.9401	6.7349		8.9167	6.2223	6.9387
7.4301	6.9317	5.9388		7.2606	5.4502	7.1313		7.4241	8.5799	7.1108
7.4241	6.6618	6.9872		6.7174	6.6877	7.5227		6.9714	6.1643	6.5334
6.4349	6.3365	6.6092		7.9253	7.1058	7.4832		6.9334	6.9292	6.5349
7.7409	7.0247	6.3357		7.261	8.3586	8.3062		7.5802	4.9495	7.0418
5.6574	6.3702	7.9217		8.1025	5.725	7.322		7.4654	6.2277	6.6618
6.5342	7.9218	6.8395		7.4298	7.5914	7.2593		7.5295	8.2135	7.2625
7.4593	5.3479	7.9259		5.9456	8.2064	8.6639		7.5943	6.2759	7.2606
6.2569	8.2567	8.2542		6.5364	6.9296	7.1787		7.2682	8.0726	8.2951
7.0144	6.8284	7.5851		6.9273	6.7079	7.9209		8.1753	7.0268	8.7697
8.2118	6.1626	6.6481		6.6925	7.4815	7.321		6.93	8.0287	6.5372
6.2493	5.7216	7.0783		7.3553	6.606	5.9441		7.7811	5.1163	7.7333
7.0959	7.5229	5.9433		7.0622	6.0766	8.12		6.0633	7.2627	7.4569
6.9952	6.6028	5.2031		7.4097	6.5372	6.8835		6.745	6.8388	6.2049
7.9263	5.9442	6.7566		7.5008	5.6118	7.5235		5.9337	6.4406	6.1422
8.1249	7.4254	6.9356		7.5578	6.5387	6.3684		6.9292	6.4849	7.0473
5.6124	7.2114	7.8119		5.7659	8.0291	7.9268		7.182	6.3919	7.2269
6.9648	6.3944	5.5464		6.8409	6.866	5.9447		6.1639	6.1763	6.9281
6.2447	7.4938	6.8457		7.0098	5.7908	6.3123		7.6753	6.9311	7.0729
6.9372	6.5342	6.9998		6.0586	7.2385	6.6319		7.3972	7.0439	7.1918
7.3822	7.5933	5.6926		4.7571	8.5833	6.4387		6.4359	7.5927	7.1512
7.9234	7.433	5.9415		7.9253	7.9211	6.3933		6.8821	5.3299	7.0542
6.6492	6.6049	5.7696		6.9273	6.8276	6.8225		6.6858	4.2041	6.7326
5.942	7.3618	6.474		6.3387	6.4368	4.9477		7.0371	7.2152	6.338
6.3815	6.7349	7.9275		6.6896	7.3801	6.1395		8.4	6.1916	7.487
6.8242	7.3585	6.4828		8.1448	7.7485	5.3494		8.498	6.6487	7.4108
5.401	6.3031	6.2759		7.5591	7.6563	5.9397		7.9234	6.7334	8.5871
5.9471	7.5741	8.0295		8.5173	5.9395	6.55		6.9368	7.2619	7.6269
5.7174	5.331	7.3629		5.4464	7.2657	6.4675		6.5375	6.6028	5.9502
8.3895	6.0313	6.3684		5.6137	6.3058	6.4368		7.4984	6.7663	7.7444
7.4272	6.9354	6.8402		8.4177	6.338	6.4905		5.9456	6.3037	5.9431
7.9171	6.9292	6.1643		7.7037	6.4003	7.5227		7.0977	8.4224	7.4824
7.7402	8.1677	6.5166		7.2614	7.5255	8.9107		7.3999	5.7275	8.1686
7.1792	7.9253	6.9349		5.9377	6.4807	7.2119		8.186	7.797	6.5715
6.1897	7.3842	5.9457		6.3372	7.9246	6.4135		5.7502	6.9326	9.4072
7.068	6.6009	6.6632		5.6926	7.9217	6.3342		6.602	5.7433	7.6158
6.9944	7.3972	7.3127		5.9411	6.7372	7.8234		7.26	7.6895	6.6618
7.6198	6.6618	6.1627		5.7314	6.1533	6.219		5.7225	5.6317	6.8002
6.8675	7.5489	6.7341		7.7561	8.2102	6.7883		5.0609	7.1613	6.2784
5.6088	7.0707	7.2024		7.075	7.6697	5.1555		5.9429	7.3318	6.9303
6.2702	8.718	8.3128		6.1618	7.1976	6.6497		5.8085	6.4807	6.1073
6.2321	8.162	6.2695		6.2989	7.2038	5.4843		7.5014	7.5646	7.1792
6.7682	7.0447	7.697		6.8416	6.1559	6.2759		6.6625	5.759	7.6613
6.7714	6.8426	7.6725		7.3075	8.4883	8.5841		5.6782	8.9132	5.4037
7.7678	6.1618	6.9306		9.249	5.4866	7.0086		5.1983	7.2588	7.9255
7.2631	5.9399	7.7561		7.9221	8.5824	6.2714		6.1079	6.8583	7.1671
6.9368	6.9904	7.708		5.324	6.5547	6.5372		5.4141	6.7866	7.9242
7.043	6.508	6.0751		6.2727	7.9196	8.1507		5.7216	4.7849	6.5252
6.602	6.6281	6.6608		8.9157	7.2157	5.7984		7.4803	6.3979	6.3357
7.6356	7.9268	7.7265		5.9345	6.4842	7.1311		4.9477	7.2603	6.6066
5.9419	6.1233	7.0213		6.3031	6.4909	6.4401		5.7258	8.4664	6.2331
6.1355	7.3265	6.3357		7.7998	5.7418	5.4808		6.7183	6.6868	7.728
7.2634	6.3413	6.7056		9.5066	6.6849	6.932		6.3372	6.7062	5.7487
7.2052	7.1326	6.9305		7.378	5.9448	6.2561		7.9259	5.5428	8.9148
6.8842	8.2822	6.5342		6.338	5.3739	6.1136		6.5576	6.068	7.0447
6.1426	6.4425	6.5506		8.187	6.4626	7.4981		6.7958	6.8234	7.9193
6.9349	7.4282	5.6569		8.1045	8.1431	6.7341		6.0628	7.5257	7.1825
5.8008	7.0206	7.1801		6.301	6.8423	7.5633		5.237	8.4688	6.166
5.9429	6.87	8.2555		7.4254	6.2733	6.9292		6.4406	7.9245	7.9265
5.757	6.3349	7.4304		6.138	6.4349	5.6111		6.5523	7.294	7.9268
5.9354	7.6415	7.7012		6.9339	5.9426	7.1773		7.7713	4.3541	7.3709
7.3354	6.2488	7.9272		5.7678	7.7838	8.1431		6.48	6.9794	7.2619
6.825	6.7311	8.4633		6.6577	7.6399	7.3815		7.0736	7.6782	5.7804
6.7357	6.4397	8.1677		7.0248	6.7364	5.9355		8.7696	7.201	7.3553
7.0121	6.3798	6.8856		8.1204	6.0137	4.8058		6.2759	8.9151	6.5535
6.6868	5.5943	7.182		7.9242	7.2102	7.7079		7.1265	6.7349	6.8191
7.4578	7.0696	7.431		7.2568	9.1638	6.1042		7.199	8.1406	6.5372
6.8234	6.7326	8.3653		5.7149	7.9282	6.8732		6.1643	8.1456	7.7994
5.2861	5.9401	7.5288		5.0915	5.5827	6.2881		7.2587	6.5995	7.0169
8.4888	7.758	7.5025		7.2052	7.5926	5.8571		8.2504	8.1018	6.6519
6.9319	7.099	6.4217		6.2733	6.3376	7.307		7.2184	7.0498	5.6055
7.7464	7.2669	8.1753		6.9267	7.6995	6.4062		6.6008	7.1516	6.5483
6.9323	6.4917	6.8217		5.9397	7.7574	6.2752		7.4648	7.9225	7.6908
7.1577	5.4156	7.4505		7.9203	6.861	7.0185		7.6383	6.6945	7.2038
6.2886	6.2702	6.0511		7.7901	7.9191	7.2593		6.7991	5.6916	6.6045
7.7719	6.7341	5.8577		9.1082	7.9276	7.2652		7.6782	5.5695	6.733
6.791	7.4258	5.6639		6.6712	8.4915	6.7062		7.2669	6.1973	7.3591
7.038	5.9388	7.3122		7.9257	5.9457	5.2814		7.7437	7.2111	6.8801
6.8571	9.026	7.1288		7.3713	8.1414	7.5272		7.2644	8.4592	6.933
10.3	6.8589	6.5326		6.9349	5.9447	8.1257		5.9442	7.7423	8.5358
7.3596	7.9244	5.7618		6.6618	9.6534	6.8242		6.8553	7.2038	6.3418
6.438	7.9207	5.7772		6.9741	7.4273	6.471		6.7651	6.0448	8.3226
8.2069	6.5069	5.7456		8.3769	6.1233	5.5487		6.338	7.9247	8.1696
7.4254	6.6406	7.5284		6.7748	7.1763	6.2517		5.9464	6.2482	7.128
6.6028	7.4643	6.1576		5.151	8.9195	7.4273		6.3807	6.932	7.0537
7.4815	8.0778	6.135		5.6983	6.6752	6.8423		5.4023	6.3874	6.4381
6.3418	7.2179	5.7583		7.4799	7.023	6.808		7.0561	6.8831	7.9252
5.6888	6.2277	6.8559		8.287	7.9198	6.8464		7.2644	5.9395	7.7242
6.7349	7.6725	8.8097		6.5357	7.728	7.0594		6.9998	5.6375	6.8242
6.3829	7.564	6.599		7.9234	7.1333	6.124		6.3384	7.2038	8.3158
7.3151	6.247	7.7287		6.9356	5.1487	6.267		7.4304	7.8058	6.3973
8.5858	6.5651	8.2037		7.3157	6.4857	6.8217		5.7418	6.6003	8.3158
6.8577	7.3326	8.0341		8.3611	7.0481	6.0949		6.8436	8.9139	7.5288
7.3932	7.3842	6.606		8.5867	5.8796	7.5303		6.3037	6.5047	6.2234
6.6476	6.2458	7.4456		6.7326	6.6696	5.9442		5.7849	8.2102	9.3389
6.4066	7.9272	6.1887		7.5295	6.5604	6.6887		6.3832	7.023	5.6978
6.0316	5.187	5.9422		8.4177	6.3832	5.7233		6.8772	6.6066	7.2163
6.478	7.9191	6.6018		7.1763	5.7191	6.1395		7.9234	6.9323	6.3342
5.066	4.456	7.3163		6.4393	5.9426	7.3828		6.3024	6.5096	6.6029
6.2464	6.4666	7.5261		7.9217	8.5816	7.2141		5.665	7.0439	7.5945
8.1715	8.1204	6.7379		5.9418	6.131	6.6079		5.685	6.9336	6.7882
5.7616	6.8234	7.7817		6.5357	6.6036	7.7464		6.3017	9.4091	7.725
6.8318	8.4861	6.7676		8.5323	7.9199	7.2644		6.6877	6.0637	6.8056
7.9243	7.7265	7.091		7.5295	5.9448	5.9436		7.5598	8.1498	7.4323
6.6054	8.6873	6.3357		6.5167	6.9809	5.8363		8.7718	5.2806	7.1966
6.6868	5.7753	6.9314		6.509	7.5633	7.479		6.4368	7.1303	5.9416
7.8119	6.6044	7.5939		8.4167	6.7033	8.4234		6.1954	7.1471	6.825
5.938	5.5786	7.1839		5.9451	6.4146	5.5403		7.4311	6.9296	7.9289
7.0092	8.8021	6.3635		7.075	6.5326	6.6481		6.761	8.0178	6.933
6.9311	8.5181	7.2644		6.5342	6.5243	5.9388		5.5814	6.538	7.1796
6.0741	8.1219	7.4573		7.0456	7.0965	7.758		8.6677	8.5837	7.7444
6.2089	6.6045	7.4301		6.9316	8.4196	8.3249		7.1003	8.2745	7.4824
6.5996	6.3991	6.3849		7.2878	6.3974	5.8161		6.533	7.1804	6.6054
7.0547	6.9406	7.0729		5.5265	7.5287	6.3337		6.6941	6.9349	7.4832
9.3709	9.4653	7.4663		6.5069	5.9375	5.9413		6.0174	6.5991	6.1831
5.5828	7.9253	6.7555		6.4361	7.2649	5.945		7.5964	7.5931	6.6003
6.0731	7.3122	7.9225		7.2619	5.7479	6.6827		7.4744	6.7352	7.7063
7.6453	7.523	6.5461		7.0523	6.4344	5.9445		6.2266	6.4368	6.4321
7.5633	8.7183	5.9411		7.0289	8.2113	9.9055		7.9288	7.2631	6.6016
6.7349	7.2079	7.0959		6.4187	7.0074	8.1242		6.8457	7.0447	7.0772
5.863	7.3815	6.2435		7.9256	7.0933	6.2244		6.3478	6.4793	6.8192
7.0772	6.4349	5.7611		6.7319	5.546	6.6364		7.4273	6.3695	7.0523
6.7349	7.0413	5.9394		7.821	7.352	7.2625		7.2612	7.0405	6.9972
7.0057	8.7173	7.3397		7.7444	6.4835	6.8418		8.0349	8.585	6.1584
6.1388	6.1551	7.2059		7.0092	6.6465	6.3182		6.9364	6.9341	6.4862
5.1242	8.5226	6.8208		7.931	4.7836	7.6356		5.9383	7.9209	7.6862
6.701	6.3123	6.0633		6.138	7.4348	6.9755		7.7684	5.6181	6.434
7.2657	7.3908	6.8471		6.3003	7.6272	4.9553		7.3957	8.1762	6.1669
7.0505	6.9311	6.1627		7.0063	7.6432	7.0138		9.3378	5.7208	6.6071
5.7441	6.3807	6.6605		5.2865	6.4793	7.9196		7.1333	6.4606	9.411
6.9303	7.2707	7.9202		5.9426	6.3433	7.5914		6.1067	6.9717	6.5372
7.0456	5.9473	4.8085		6.9364	9.0053	7.7458		4.6245	8.1431	8.187
6.341	7.3835	7.2669		7.7549	8.1762	7.9281		7.0405	8.5774	6.3003
7.682	6.8443	6.2683		6.1618	8.2542	7.2644		6.1433	6.6508	9.2465
7.2639	7.3751	8.7158		7.9272	6.888	6.2084		7.5952	6.0215	6.5319
6.6011	8.0695	6.7021		7.432	8.2037	5.4464		7.0371	8.1677	8.3203
6.966	5.6628	8.0542		6.1433	6.5026	7.0234		7.6164	6.1054	5.6639
7.1624	7.1607	5.9398		5.9405	6.4821	8.0547		5.5045	9.5232	9.1638
7.6725	5.9403	6.8634		5.8095	7.6002	7.4301		8.1059	8.3619	6.9302
7.3168	8.2466	8.7173		6.4387	6.8183	6.3006		6.1079	7.1417	5.9446
6.2245	6.3003	6.8284		6.3387	7.0234	7.5438		5.9422	7.9256	7.92
7.0241	7.926	5.7464		5.2772	8.2311	6.4869		7.4307	6.466	7.3322
7.7713	7.6917	6.8061		6.1643	6.6016	7.2636		6.1944	5.9381	7.5657
7.4279	6.9322	6.6092		6.8388	7.4254	6.5123		6.602	6.7904	8.7173
7.2417	6.8758	7.7737		6.7714	6.4395	7.3842		6.6897	6.7326	8.0901
7.3051	7.4917	8.1677		7.4247	7.0241	5.0887		6.3755	7.0984	7.6744
8.1724	6.508	8.5211		8.6667	6.9349	5.4013		7.496	5.1001	5.5028
6.8071	6.8457	8.2037		8.8046	8.3204	6.0279		7.6294	7.3424	6.6016
6.9355	7.9234	7.182		7.7035	6.4035	7.0685		6.1365	6.9297	6.308
6.5417	6.5778	8.0743		9.4081	7.2627	7.0723		7.9209	7.7498	7.7145
6.9387	6.1463	8.2113		7.0716	7.7708	8.7218		6.4397	6.3849	6.5441
7.0615	5.9435	7.2627		7.6754	6.9358	6.9371		6.8144	5.2002	6.9248
7.4832	5.5841	5.5487		8.315	6.0432	6.6061		3.9636	8.5181	4.8645
7.6442	8.1724	6.7947		6.5031	7.0766	7.5741		6.9339	6.7915	6.472
6.8429	7.3292	5.7258		7.1311	7.3634	6.4435		6.7899	7.1311	6.6646
6.4401	6.9339	6.0981		6.5671	6.6054	6.5211		5.5445	6.8589	7.5939
7.0481	7.1881	7.9278		4.9491	6.6724	8.4148		6.2935	6.6887	7.8257
6.9302	7.2611	6.8132		5.9438	7.6193	7.0074		6.6859	7.1465	6.6611
6.3657	6.5364	6.4517		6.6611	7.2933	7.0144		7.9259	8.099	5.9382
7.5646	7.3564	5.5807		5.0769	5.9435	5.9373		7.8041	7.9234	7.4043
7.769	8.0646	7.9292		7.3822	6.6868	7.2045		6.508	7.2562	8.4215
5.9388	8.4215	8.1448		5.6926	6.1643	5.9408		7.2654	7.2644	7.0199
8.8013	7.2682	5.403		6.7752	6.4831	7.2017		6.7752	6.9349	6.8056
7.13	7.7719	7.1618		9.6783	7.1058	6.3377		6.645	7.0645	7.7587
5.9405	7.0439	6.4387		6.2244	6.9311	6.5091		6.8741	5.7597	8.1422
7.9215	7.1371	6.4053		7.689	6.1954	7.4435		6.8952	6.8594	5.8391
7.3318	6.8326	7.1288		6.8457	6.379	6.8986		8.4612	7.482	6.5998
6.7326	5.9381	8.1423		7.9249	6.7942	6.4014		7.6367	7.7941	9.318
8.4612	6.9287	6.4387		7.1296	6.1781	7.7257		6.8402	6.6605	6.7796
8.2102	6.6821	6.9339		7.3596	7.9264	7.1296		7.2707	6.4359	6.6625
6.7236	6.3387	6.0676		5.9456	6.7349	7.6112		6.6092	6.5112	6.7772
6.0816	6.7326	5.9438		6.8402	6.5349	8.1031		6.3175	4.1109	6.1878
6.3832	7.5556	7.0199		5.5814	6.67	6.1219		8.1211	7.4254	6.1529
7.0439	6.7357	6.3024		6.4888	7.1636	6.9324		6.1902	6.9298	8.2567
7.075	5.9445	4.9502		6.8288	6.8132	6.3342		7.6394	6.0932	6.1576
6.6016	6.932	7.5272		7.3056	5.9409	7.1976		5.0626	7.1491	6.3152
6.5112	6.934	7.0926		7.4298	6.6811	7.4987		7.823	6.5547	7.9209
6.1073	7.4819	6.5997		7.7382	8.4829	7.2612		8.5875	7.5926	6.7334
7.7265	6.1425	6.1365		5.9421	5.7456	5.2316		7.0707	4.9509	7.2587
6.9282	5.2002	6.7056		5.9413	7.7021	6.3418		6.3487	8.3204	7.9247
7.2652	8.715	7.0439		7.5591	6.0335	6.1418		5.353	6.8429	7.2031
5.6149	7.2003	7.328		6.6859	5.9444	7.8102		6.9311	6.5364	6.7663
6.6003	7.3553	7.0743		7.3461	6.1925	9.4147		7.1607	7.7444	6.4378
6.2989	6.8571	7.1648		6.9349	6.433	4.7069		7.1314	6.7074	5.9403
7.075	7.4273	7.0254		7.7227	7.9244	8.4177		6.6747	6.8536	6.2288
7.2024	8.803	6.6041		7.7295	5.9426	6.3874		7.0984	6.0383	7.5869
6.166	5.3441	5.1476		7.9196	6.1372	6.9355		6.602	7.0227	7.7827
8.2822	5.4492	6.5576		5.9388	6.4368	7.2146		7.0931	7.2847	7.199
6.6033	6.8242	7.566		8.1257	6.3802	6.1652		4.8604	4.9492	7.5646
6.1635	7.6204	5.5848		7.5962	7.3284	9.161		5.9416	7.3288	6.4371
7.9234	8.1431	7.1318		5.5464	7.1288	6.2721		5.7449	7.201	7.4874
5.9476	6.7569	5.9454		6.4406	7.432	7.4272		5.4478	6.8267	6.5604
6.6906	7.5901	7.4824		7.2614	6.5085	7.9248		5.3546	6.7732	6.4444
7.6772	6.106	6.8649		6.767	8.3959	7.1258		6.1576	5.1525	5.6381
7.9244	6.9364	6.3815		5.1631	6.8225	6.2727		6.2245	5.281	5.5525
7.6113	8.1715	8.3602		6.6401	4.9534	7.1773		8.5173	7.3801	6.6016
5.9453	6.1823	7.1849		6.646	7.1792	7.9215		5.9442	6.0805	7.4285
8.1257	7.0299	7.6588		8.2965	7.0405	7.2627		7.9282	5.9409	6.3722
7.9253	7.4257	6.3031		6.4387	7.1311	7.6935		7.0542	9.4645	7.7574
7.9267	7.4998	7.9249		7.7668	7.7063	7.9265		5.3755	7.1806	6.4387
8.285	5.9431	6.3403		7.9264	7.2066	6.3849		7.6911	7.3835	6.5101
7.0248	7.0718	9.3367		7.3957	6.666	6.9868		6.9343	6.8718	6.82
6.684	8.2059	5.9464		4.6245	8.671	7.6922		6.1643	6.9921	4.3617
7.1811	7.641	5.0274		6.2689	6.8416	7.068		7.4807	7.9234	8.0844
8.3628	5.945	7.0003		7.9268	8.2026	6.6821		5.7157	7.3295	6.8588
8.1448	6.5062	6.5483		6.1878	7.0815	7.2609		8.3779	8.1389	6.7027
5.9392	6.4397	7.2619		8.643	6.8175	4.8155		6.6892	7.758	7.758
6.1342	6.7319	7.2003		6.2104	6.8217	7.6715		8.0446	6.4375	6.1878
7.057	8.5808	7.4556		5.7618	7.2612	6.6041		6.8516	7.3104	7.1013
6.3133	5.5045	5.6935		6.5372	5.4464	6.6003		6.1441	7.6744	5.3728
6.2714	6.8664	6.6859		6.0652	6.1944	6.6541		6.993	6.6549	7.0556
6.7356	6.1388	7.1601		7.7054	6.4089	7.7029		8.0726	7.2576	6.3635
6.0528	5.7753	5.5464		8.2064	7.1795	4.8652		6.5349	6.384	6.7068
9.0251	7.0422	7.116		6.0843	7.9209	8.1706		7.3753	5.4773	6.0854
7.7295	7.8136	5.1993		8.208	7.2868	7.3531		7.2619	7.769	6.508
7.1075	7.9196	5.9438		7.4187	6.3372	9.0564		5.1571	5.7216	7.529
8.4167	5.4161	6.9336		7.1318	7.9249	4.456		7.7822	7.3822	6.4075
7.9248	7.9181	7.1554		6.9327	6.9301	7.2695		7.6563	6.3962	7.0405
7.7054	7.9191	7.4277		6.825	6.6878	7.5518		6.3109	8.3047	7.7696
6.7326	6.1635	7.0952		6.8423	6.6878	7.9234		6.7334	6.1403	7.0109
7.9243	7.4538	6.6632		5.2808	7.0696	8.5306		7.3265	6.9387	5.9394
6.5395	7.7021	8.8235		6.6035	6.1274	5.6628		7.7133	6.4383	7.0515
5.115	8.4937	6.2223		5.7199	7.9285	6.1092		9.3134	6.6401	7.3639
6.2714	6.8259	6.27		4.4027	5.7471	8.9109		6.9368	7.7457	5.6118
6.5225	7.7257	8.5165		7.9268	7.0405	7.9167		7.1607	6.9326	8.515
6.1584	6.1403	7.3564		7.3828	5.2002	8.515		5.9388	7.2661	5.1472
8.6677	7.0003	6.5083		6.3823	6.3003	7.0447		6.8565	7.6198	8.0388
7.9234	7.743	6.6541		6.6045	4.9553	7.531		8.3295	8.4491	7.4799
7.3755	6.7915	8.1743		5.9421	6.3387	8.3895		6.6618	7.7707	7.4273
7.1595	6.698	5.5479		7.1303	8.2059	7.7333		6.6406	8.4654	6.9973
5.7652	6.8571	6.8217		6.3142	7.0977	7.0405		5.7224	5.8125	6.6003
6.4974	5.7604	7.4282		8.1431	5.8145	7.4254		5.6168	6.4425	9.0226
7.9229	6.9273	7.2292		6.1254	6.932	6.9343		6.7331	7.431	7.4266
6.4378	6.7372	6.6503		6.6079	6.82	8.464		6.5091	7.9244	6.9869
8.0635	8.3188	5.1983		8.5837	6.2746	7.2627		8.0208	8.4167	6.8833
7.358	5.6802	5.6954		6.0832	5.6983	6.3133		6.1213	8.803	6.9301
7.5295	5.6596	6.9396		6.8926	7.2638	6.6041		6.933	6.8629	6.4752
7.7478	7.4301	8.1032		6.3944	6.2223	7.7303		6.929	8.1032	7.745
7.4678	6.5156	7.4339		6.9364	7.1258	7.223		7.0422	4.955	8.4647
8.5181	6.6503	8.5799		5.9422	5.0915	5.5848		8.1018	7.008	6.2255
6.6988	5.4394	6.338		5.7418	6.7735	8.9126		6.6028	8.2075	6.8634
7.3388	6.7476	7.2003		8.0907	7.7029	7.0439		6.602	8.5218	6.8052
6.7319	7.4329	6.6092		6.6839	7.6202	7.1288		7.9219	7.5303	7.3815
7.5235	7.6696	5.7997		7.9224	6.7364	5.9413		6.9311	7.4292	6.6016
5.2787	6.122	7.9212		7.6659	6.9425	6.933		6.8381	6.2712	4.3556
7.4883	6.2975	6.6916		7.2695	5.1993	7.0718		6.2727	6.6028	7.104
7.555	6.1213	8.6686		7.5952	5.9365	7.1801		8.808	8.9132	6.7356
6.6018	5.2863	7.4775		7.4272	6.5372	5.9433		5.6945	6.6037	7.9234
6.1448	6.4849	5.6954		5.403	7.2669	5.9413		7.3265	6.5069	7.0338
5.942	6.3137	6.4057		7.199	6.9311	8.171		7.022	5.4825	5.9357
7.9276	6.1973	6.2196		8.586	6.7893	5.5003		6.9303	6.3051	7.26
7.9244	6.6535	7.2614		5.759	7.6198	8.1241		7.1296	7.0192	7.7708
5.6992	7.9203	5.2854		6.4807	6.8649	5.1955		7.2627	7.2052	7.4965
6.3387	7.7911	7.3815		6.4368	8.3151	6.684		6.9296	7.0766	6.5031
6.4685	6.7027	6.8565		7.1333	6.5995	5.3269		7.9212	7.7444	7.0772
7.6881	7.9287	6.8429		6.32	6.3882	7.3542		7.183	8.2548	6.7364
6.7342	7.7021	7.3257		5.3339	7.9226	6.6059		5.9463	6.5434	6.7326
7.6486	6.9319	7.4782		6.9379	5.9408	7.3607		6.9296	7.7989	5.935
7.9229	6.2505	7.6644		7.0739	7.4254	6.7349		7.0199	6.7529	7.2534
6.9349	6.6887	5.3728		7.2052	5.6596	8.6368		6.9302	7.4824	6.4766
7.3596	5.1442	7.819		5.7659	6.666	8.419		6.5112	5.9451	8.3196
7.9234	6.4318	8.4471		7.0729	6.232	5.9436		6.1781	7.075	4.3609
6.5778	7.2162	6.3642		6.5637	6.4835	7.1333		6.7915	7.1311	7.9227
7.5257	6.932	7.4866		7.3927	6.7689	6.3582		6.8267	6.5675	7.3787
6.9336	7.0984	7.5639		5.7464	6.7947	6.1593		6.3133	7.2631	7.0439
7.7037	6.869	6.6878		6.9988	7.9245	9.0294		5.6574	7.0234	7.2606
6.8909	8.4224	7.0464		8.1743	7.4282	5.9359		7.0206	6.4793	8.0641
4.9531	7.0707	6.4654		6.7012	8.4205	6.2255		5.4436	6.7573	7.4849
6.7904	6.7919	6.8553		8.6862	5.6352	8.9157		5.4508	6.8457	5.9422
6.1399	6.5991	7.2593		5.9395	5.9426	7.7817		6.9857	6.1425	7.426
6.8104	7.8146	6.5036		6.8649	6.6802	7.1295		7.4815	6.2353	7.2682
5.9409	7.496	6.2752		6.7027	6.8184	7.725		5.6752	6.5978	7.4736
7.2669	6.9368	6.3377		5.3735	6.3051	7.9241		8.6677	6.5101	8.685
6.5096	7.7038	7.261		6.4779	8.5818	7.1296		7.2234	6.8659	7.3787
7.4244	8.1715	7.0186		9.2927	6.3827	7.1589		10.185	6.3792	7.4866
6.683	7.201	6.6849		7.1326	7.7811	7.6904		7.5952	6.868	7.2606
5.9435	5.7618	7.015		6.9877	6.5372	6.8221		8.2107	7.1792	8.2529
6.6514	7.9259	6.7079		7.3596	5.634	7.4824		6.5709	6.6986	6.683
7.7242	6.124	6.9327		6.9311	6.6541	5.9418		7.1402	6.2458	7.0984
7.3122	6.6117	5.811		6.6028	5.9388	7.0739		7.3288	6.3031	6.9621
6.3362	4.9512	8.3602		7.4798	6.8553	8.774		7.1932	6.3832	8.5825
5.6945	6.1098	7.5705		7.0594	7.283	6.2281		6.4642	6.8322	7.3392
7.9248	6.9322	6.4642		6.4361	6.9784	6.5541		7.1825	6.8542	7.311
6.8242	5.9392	5.9373		6.2733	7.341	6.8457		8.7707	8.0486	7.4349
6.5983	7.5605	8.5165		5.6628	7.3564	7.0757		7.7926	4.9515	7.5893
7.2627	7.3607	5.9431		7.9242	5.3209	6.9368		7.7196	5.538	6.6326
7.4642	7.3877	6.3832		8.0668	7.0481	6.3357		6.4737	6.1593	5.0904
6.9787	6.8281	6.7316		7.9255	6.7651	4.7198		7.2041	5.9464	7.3471
8.497	7.4971	6.4008		7.1303	8.5211	7.2627		7.5318	5.6582	6.48
5.6607	6.4359	6.0318		7.2004	6.8443	6.3849		5.6935	5.7147	6.5995
7.3424	6.9341	5.94		7.3856	5.9421	7.7423		6.5058	6.5091	6.2079
6.647	8.6639	4.8455		8.2026	8.6696	8.5032		6.9921	7.4244	6.5632
5.8448	5.4416	7.3689		6.7326	6.2266	7.3787		6.7311	6.6003	7.3564
7.5443	7.1811	5.5441		7.3751	8.7664	6.2266		6.5334	7.9234	7.924
7.6782	6.7394	7.0371		5.9395	6.2258	7.129		6.9292	7.022	7.6388
7.1811	5.9409	7.4703		6.8075	7.7951	6.2727		7.2577	6.9319	6.9288
6.9303	5.9429	5.6926		8.1242	7.1811	6.6611		5.7908	6.8885	8.2091
7.7568	7.201	6.1448		6.4835	6.2737	5.231		4.8413	6.6923	6.6849
9.0235	7.0608	6.6639		7.823	6.5438	7.1792		6.2862	6.7701	6.7479
7.9263	6.5387	6.301		6.933	8.2048	6.5402		7.0793	7.5245	6.6849
6.6012	7.0422	6.463		6.1387	5.9435	7.9341		8.2815	7.8194	7.26
6.8192	6.6487	8.2808		6.5547	7.3349	7.2585		6.6811	8.0456	7.1648
9.4081	8.8506	7.0092		6.684	6.6863	5.9422		6.7676	6.7937	6.6029
7.6424	4.9566	7.1792		6.5192	6.8767	8.751		8.5127	6.8192	7.1782
6.2277	6.4809	6.2868		6.9303	6.6039	6.3973		6.2458	6.6049	6.6707
6.602	6.4828	6.1906		5.5525	6.7596	9.0243		6.1349	5.6792	6.6653
7.7129	6.3562	7.2652		6.8259	6.3806	6.434		4.8267	6.341	6.932
6.9988	6.5518	7.6744		5.4724	7.4832	6.6915		6.3815	5.9369	7.1067
7.528	5.9394	6.4393		6.6047	7.201	6.1926		8.5799	6.3973	6.0838
6.3418	7.0729	5.9448		6.7958	7.9206	7.4724		6.3364	7.046	6.2603
7.0464	6.6535	7.7272		6.7676	8.1448	6.0422		6.5973	8.3203	7.0783
6.1247	6.7395	5.6574		5.1678	6.9339	6.1529		6.5448	6.6092	6.5441
5.9464	6.4828	5.7216		7.1785	5.941	5.9442		6.3738	5.6156	6.4349
6.1643	7.099	7.7725		6.6605	7.0745	7.7088		6.1418	7.9226	7.2017
6.6028	5.9421	6.3968		6.4075	7.3174	6.0057		6.8104	6.7589	6.274
6.6012	7.2179	8.1423		6.5101	6.7948	7.7822		6.4821	7.4298	7.0213
7.9196	7.9244	6.5618		6.2074	5.6352	6.4324		8.2822	7.1356	6.1677
[truncated: 3,105 more rows]
