# Supplementary material for: Social motility of biofilm-like microcolonies in a gliding bacterium
Source: Nat Commun. 2021 Sep 29;12:5700. doi: 10.1038/s41467-021-25408-7 (PMC8481357; doi:10.1038/s41467-021-25408-7)
Supplement: Supplementary file 15 — Source Data [file 41467_2021_25408_MOESM15_ESM.zip › Source Data_NCOMMS-20-05786B/Source Data_Supplementary Figure 1/Flavo - Straightness.xlsx]

## Sheet: Straightness-7h
gldD				WT				fjoh_0352
Rep 1	Rep 2	Rep 3		Rep 1	Rep 2	Rep 3		Rep 1	Rep 2	Rep 3
0.92747	0.88091	0.96178		0.88921	0.82246	0.92648		0.9079	0.97169	0.97011
0.97668	0.91566	0.98517		0.97299	0.97542	0.95396		0.98598	0.93509	0.92433
0.95221	0.97107	0.915		0.8747	0.8719	0.96794		0.91425	0.97296	0.92765
0.95838	0.89446	0.84054		0.96719	0.95993	0.9355		0.97786	0.94916	0.62604
0.95917	0.91896	0.86509		0.98863	0.98016	0.90769		0.99583	0.97159	0.83314
0.93015	0.96503	0.88845		0.93504	0.91549	0.96191		0.98616	0.98233	0.98255
0.87852	0.88003	0.87699		0.9639	0.91578	0.95813		0.96078	0.91893	0.94347
0.97057	0.89832	0.93302		0.93756	0.78512	0.88443		0.86831	0.91932	0.94679
0.95403	0.94934	0.86556		0.95431	0.94963	0.95455		0.97893	0.89608	0.94193
0.96095	0.91536	0.98454		0.96307	0.9682	0.93094		0.93731	0.90879	0.97667
0.84898	0.94249	0.95586		0.92978	0.97045	0.89884		0.87963	0.96121	0.93037
0.94483	0.9436	0.98003		0.90806	0.99139	0.9871		0.98485	0.94791	0.69339
0.91852	0.9022	0.98187		0.96842	0.90742	0.94849		0.98302	0.81614	0.93453
0.92206	0.86258	0.94889		0.93744	0.95892	0.80895		0.95474	0.96218	0.95625
0.88156	0.95721	0.89726		0.98177	0.97994	0.96925		0.92126	0.97484	0.96341
0.91468	0.93511	0.90219		0.97536	0.80758	0.96543		0.98818	0.92405	0.95369
0.83479	0.91646	0.90243		0.96739	0.96588	0.96117		0.81816	0.9266	0.94959
0.83015	0.92635	0.95278		0.95472	0.98409	0.93226		0.74787	0.90096	0.92992
0.99105	0.93449	0.90738		0.95112	0.88569	0.83682		0.87832	0.95529	0.95512
0.87931	0.97588	0.97615		0.99769	0.9533	0.96883		0.8762	0.79215	0.88686
0.98041	0.93809	0.93195		0.96968	0.95883	0.94896		0.88557	0.96181	0.82906
0.92081	0.95495	0.91319		0.9582	0.83134	0.97197		0.9207	0.92614	0.97647
0.9686	0.94486	0.95966		0.98854	0.98183	0.88619		0.94108	0.90852	0.91064
0.94525	0.95594	0.96309		0.89244	0.96442	0.93531		0.89192	0.70299	0.92874
0.83572	0.97667	0.96812		0.98278	0.98248	0.95741		0.98458	0.96834	0.90428
0.94689	0.99846	0.94152		0.90323	0.90785	0.93393		0.91386	0.98928	0.97789
0.94308	0.9009	0.98773		0.92627	0.98868	0.95757		0.95965	0.94038	0.98188
0.94354	0.91448	0.84176		0.95195	0.94068	0.95502		0.91839	0.97381	0.96293
0.80795	0.97803	0.98132		0.9756	0.93442	0.89709		0.99268	0.96774	0.97668
0.89218	0.93346	0.97175		0.96413	0.9608	0.98145		0.97353	0.96408	0.96959
0.86163	0.90158	0.97563		0.94069	0.94491	0.92834		0.92926	0.95586	0.91472
0.90368	0.90229	0.91898		0.85828	0.90376	0.97636		0.89394	0.95925	0.96095
0.84885	0.93738	0.95554		0.96177	0.95331	0.82067		0.88684	0.87198	0.92023
0.90429	0.99192	0.97191		0.96188	0.92787	0.93283		0.9542	0.93269	0.97249
0.97229	0.92395	0.97798		0.96527	0.97512	0.9018		0.94664	0.89285	0.92881
0.9731	0.93234	0.89		0.73998	0.94719	0.88238		0.89557	0.95465	0.91319
0.93236	0.95154	0.94106		0.94801	0.91426	0.97099		0.94657	0.97081	0.95444
0.95218	0.92532	0.86028		0.97344	0.96664	0.89664		0.85922	0.8639	0.95019
0.81485	0.97716	0.93323		0.9569	0.90406	0.93835		0.94789	0.97563	0.94664
0.97754	0.9524	0.88646		0.89577	0.96945	0.95435		0.96841	0.93371	0.93062
0.95032	0.89699	0.92611		0.93588	0.95189	0.96048		0.9538	0.84292	0.93189
0.91886	0.95438	0.93132		0.93571	0.76306	0.92719		0.88269	0.89892	0.91184
0.80696	0.9599	0.82861		0.92714	0.83502	0.98835		0.95375	0.97784	0.95356
0.88796	0.93543	0.98328		0.966	0.99526	0.90709		0.93888	0.95022	0.98955
0.88265	0.95726	0.88711		0.9635	0.94965	0.96927		0.93073	0.91837	0.95184
0.97019	0.98033	0.94821		0.95115	0.91892	0.97562		0.9097	0.95689	0.92779
0.91634	0.81818	0.94652		0.92408	0.94698	0.98447		0.93339	0.94866	0.90788
0.94447	0.92905	0.95419		0.93941	0.93843	0.96377		0.9691	0.94667	0.94565
0.96873	0.90819	0.8618		0.98427	0.8849	0.92567		0.93748	0.9498	0.91602
0.92847	0.95323	0.94166		0.93069	0.9673	0.97747		0.99862	0.91078	0.95573
0.96525	0.83424	0.88563		0.90262	0.99729	0.92421		0.96538	0.96614	0.96376
0.83395	0.90915	0.82654		0.85521	0.89699	0.98495		0.92035	0.98347	0.94508
0.94237	0.97314	0.9842		0.93651	0.92758	0.91712		0.86732	0.94749	0.97021
0.91269	0.92703	0.89905		0.89082	0.98959	0.99209		0.91337	0.94403	0.89439
0.93185	0.94838	0.87562		0.95438	0.97585	0.8716		0.89652	0.94065	0.85646
0.93877	0.94557	0.96609		0.95307	0.89168	0.97106		0.99226	0.98952	0.94658
0.89255	0.78478	0.90778		0.92015	0.9541	0.92763		0.93845	0.93124	0.94198
0.88627	0.98229	0.84661		0.80064	0.9413	0.93462		0.91636	0.95419	0.95772
0.93632	0.9131	0.986		0.88398	0.95147	0.94364		0.82639	0.91228	0.95307
0.97451	0.92632	0.72968		0.95584	0.9475	0.94069		0.96136	0.90234	0.95133
0.91461	0.73674	0.90612		0.93505	0.97076	0.96465		0.93405	0.86505	0.95927
0.98738	0.95169	0.93253		0.9803	0.96551	0.98724		0.84114	0.97331	0.9433
0.81168	0.77032	0.75207		0.9476	0.91294	0.87496		0.91682	0.96255	0.94527
0.93809	0.95953	0.96282		0.89982	0.93572	0.95756		0.95963	0.98988	0.58731
0.91706	0.93362	0.88444		0.96841	0.92783	0.92201		0.93655	0.80859	0.88765
0.86347	0.89555	0.87607		0.97483	0.96482	0.98799		0.97363	0.93094	0.87539
0.96575	0.91627	0.84939		0.95211	0.90227	0.93115		0.94891	0.98971	0.72321
0.93076	0.9576	0.86919		0.96053	0.93061	0.92756		0.96533	0.91134	0.96263
0.96346	0.96231	0.95342		0.95741	0.81207	0.91184		0.98454	0.84592	0.95641
0.90196	0.88513	0.95017		0.9911	0.98492	0.94083		0.98131	0.93797	0.95156
0.92439	0.91142	0.96038		0.96951	0.93566	0.96037		0.94849	0.95559	0.95487
0.96078	0.94435	0.91661		0.93389	0.95187	0.97923		0.92564	0.99831	0.96036
0.96728	0.96576	0.89087		0.98933	0.93199	0.98166		0.91304	0.99748	0.84234
0.9823	0.96643	0.9626		0.96529	0.94415	0.94171		0.97842	0.9247	0.93612
0.9685	0.93874	0.9214		0.94347	0.95067	0.98626		0.94397	0.955	0.86899
0.87275	0.91959	0.94552		0.94948	0.9767	0.93859		0.95794	0.96561	0.98477
0.97541	0.9454	0.95379		0.94257	0.94912	0.93186		0.61731	0.98296	0.96137
0.9545	0.84251	0.88607		0.93547	0.93321	0.98141		0.95597	0.9082	0.8338
0.86795	0.88732	0.94588		0.9515	0.9056	0.96563		0.92508	0.88357	0.88692
0.91583	0.95927	0.90292		0.97168	0.99266	0.92068		0.96947	0.838	0.88508
0.91862	0.75474	0.90735		0.91899	0.85623	0.94403		0.81818	0.85531	0.96122
0.87465	0.89716	0.89176		0.96761	0.97371	0.94073		0.9376	0.90422	0.96089
0.92705	0.97921	0.97483		0.96362	0.89856	0.97125		0.92504	0.90216	0.87111
0.94932	0.9755	0.94007		0.93242	0.91787	0.68222		0.94388	0.96267	0.95156
0.95177	0.93548	0.92088		0.97506	0.97912	0.97235		0.87308	0.96805	0.97384
0.95382	0.96035	0.93931		0.95026	0.97227	0.93302		0.96454	0.89298	0.97054
0.86428	0.86675	0.94403		0.88934	0.95429	0.994		0.96138	0.904	0.91225
0.86899	0.8799	0.88295		0.93776	0.92376	0.95378		0.91265	0.98475	0.90678
0.96963	0.85326	0.89029		0.96918	0.89236	0.64378		0.94747	0.89813	0.94191
0.88699	0.96018	0.95325		0.94843	0.96902	0.95191		0.94569	0.91023	0.88712
0.92498	0.96085	0.90225		0.9227	0.89197	0.988		0.96462	0.93123	0.96243
0.94174	0.93098	0.94635		0.90849	0.9786	0.94237		0.93718	0.98166	0.9832
0.92492	0.84703	0.93513		0.97603	0.96548	0.98508		0.94405	0.85928	0.9374
0.95369	0.93374	0.89838		0.99656	0.96647	0.96304		0.93342	0.91852	0.9565
0.92294	0.94633	0.98267		0.95448	0.90227	0.87923		0.91262	0.93504	0.96233
0.94032	0.93411	0.85473		0.95816	0.97882	0.90825		0.94606	0.95178	0.9112
0.94926	0.94585	0.96979		0.94057	0.93104	0.89076		0.96894	0.96105	0.96071
0.94381	0.89854	0.95767		0.96916	0.93627	0.92039		0.9628	0.90663	0.88019
0.9089	0.98419	0.82593		0.93066	0.92987	0.91689		0.82773	0.9446	0.96635
0.96473	0.88991	0.96432		0.715	0.93299	0.96117		0.97739	0.97269	0.9766
0.96969	0.96976	0.97571		0.93471	0.95065	0.95396		0.95907	0.92787	0.96241
0.86854	0.8661	0.91374		0.94487	0.95689	0.97673		0.93728	0.96447	0.9299
0.81893	0.88699	0.96818		0.94582	0.81633	0.88979		0.84586	0.95847	0.91109
0.95329	0.75579	0.92995		0.9392	0.97677	0.94563		0.961	0.83331	0.98625
0.95474	0.95403	0.9382		0.93742	0.95787	0.99098		0.89767	0.91057	0.9457
0.87956	0.97555	0.92153		0.94429	0.9565	0.96705		0.98282	0.95878	0.9672
0.94911	0.94362	0.94476		0.97279	0.96304	0.95542		0.83942	0.95274	0.9015
0.75562	0.96651	0.85702		0.96324	0.90345	0.88407		0.98546	0.96908	0.91305
0.98665	0.93109	0.95217		0.56902	0.98413	0.8986		0.95137	0.86928	0.96315
0.90149	0.96662	0.93121		0.8186	0.9308	0.98086		0.87957	0.93185	0.84141
0.93898	0.99675	0.94604		0.93039	0.97143	0.95982		0.96249	0.96177	0.95758
0.82609	0.92132	0.92335		0.97241	0.87448	0.97612		0.99123	0.86059	0.89701
0.98221	0.9634	0.79492		0.93091	0.95321	0.97235		0.95407	0.97222	0.84484
0.808	0.96577	0.97808		0.99393	0.88826	0.91188		0.96147	0.94422	0.87466
0.95408	0.96055	0.93649		0.95067	0.90906	0.92707		0.96704	0.87392	0.95782
0.9641	0.95284	0.9012		0.96202	0.94288	0.76924		0.89339	0.95293	0.98139
0.96938	0.93811	0.98245		0.99001	0.9479	0.90201		0.96841	0.96844	0.93002
0.96866	0.72469	0.95366		0.90526	0.90179	0.97925		0.88093	0.961	0.9051
0.89454	0.60475	0.7422		0.96629	0.85154	0.94758		0.99231	0.94324	0.96838
0.96694	0.97674	0.94309		0.92441	0.97686	0.90827		0.98697	0.90897	0.94903
0.87125	0.9841	0.93718		0.97453	0.9696	0.98403		0.94911	0.96781	0.89388
0.89465	0.93826	0.96617		0.96423	0.94991	0.9696		0.96183	0.88734	0.98636
0.98288	0.93441	0.90378		0.92372	0.88354	0.9396		0.88715	0.91678	0.97843
0.95703	0.98595	0.69676		0.9754	0.93229	0.98909		0.87299	0.92678	0.93114
0.89771	0.9602	0.88784		0.97553	0.84028	0.92331		0.93662	0.91763	0.85356
0.94202	0.91614	0.65451		0.98086	0.98332	0.9716		0.95025	0.95363	0.91461
0.94229	0.74796	0.88446		0.92513	0.94544	0.87409		0.97439	0.9659	0.93345
0.88907	0.98904	0.93926		0.98419	0.95664	0.83476		0.97638	0.97261	0.88601
0.92429	0.92521	0.91855		0.96027	0.97094	0.89654		1	0.64828	0.94344
0.87458	0.96309	0.92644		0.81223	0.94888	0.90317		0.9648	0.87073	0.84968
0.86189	0.95376	0.9773		0.97083	0.97452	0.93744		0.75762	0.95449	0.99133
0.92139	0.94537	0.94726		0.9399	0.98442	0.96085		0.90479	0.98952	0.96745
0.93122	0.89445	0.95323		0.93495	0.95826	0.92108		0.96926	0.98963	0.91199
0.9399	0.92313	0.95923		0.95162	0.97193	0.97591		0.93775	0.94134	0.8702
0.94732	0.81208	0.89483		0.90022	0.97797	0.94194		0.93434	0.85178	0.84653
0.95888	0.96895	0.95795		0.92091	0.91771	0.93734		0.99687	0.93835	0.9004
0.97177	0.96259	0.92418		0.96393	0.98476	0.85154		0.89762	0.9537	0.96737
0.85825	0.95329	0.96565		0.96436	0.97668	0.9385		0.9416	0.9556	0.99434
0.95988	0.92909	0.8396		0.9234	0.91174	0.95997		0.91942	0.75019	0.39585
0.77155	0.98888	0.85928		0.96819	0.96515	0.95477		0.97242	0.96132	0.92745
0.94436	0.95851	0.75519		0.98431	0.97014	0.9687		0.96057	0.98042	0.9841
0.96896	0.69033	0.71126		0.97576	0.93098	0.91748		0.89842	0.94667	0.97516
0.9274	0.83277	0.88993		0.88564	0.95622	0.98056		0.89441	0.90896	0.95517
0.7772	0.97338	0.94047		0.97637	0.98222	0.94192		0.98589	0.91681	0.90701
0.93975	0.80391	0.89015		0.94007	0.881	0.89389		0.89999	0.97142	0.98622
0.874	0.94322	0.96136		0.97339	0.97583	0.8751		0.97359	0.93542	0.92924
0.91511	0.88729	0.9635		0.98729	0.98876	0.98362		0.84757	0.97035	0.96063
0.91581	0.921	0.98501		0.93932	0.98903	0.89476		0.96002	0.89186	0.93907
0.93053	0.91458	0.89027		0.9572	0.84455	0.98001		0.86314	0.87594	0.90765
0.95109	0.98955	0.97544		0.98767	0.94656	0.81222		0.86812	0.91724	0.95024
0.9502	0.98171	0.92345		0.95444	0.97853	0.94666		0.91225	0.95523	0.8324
0.94568	0.89078	0.93645		0.96048	0.95064	0.90303		0.89688	0.99039	0.97659
0.91642	0.93643	0.9849		0.96776	0.94519	0.96214		0.98118	0.90056	0.99012
0.93724	0.76901	0.94363		0.97348	0.97018	0.94947		0.95038	0.98315	0.96316
0.97446	0.91902	0.92611		0.99707	0.9914	0.95957		0.9858	0.84729	0.9776
0.71318	0.82767	0.95409		0.98233	0.94291	0.95614		0.93655	0.96514	0.88255
0.92771	0.93166	0.90346		0.83482	0.93235	0.87386		0.91515	0.94521	0.96361
0.92091	0.89448	0.95872		0.95777	0.97647	0.961		0.88382	0.98024	0.95283
0.96415	0.96588	0.95472		0.9282	0.80377	0.98592		0.93032	0.95626	0.96618
0.93493	0.99136	0.98093		0.93797	0.97281	0.97074		0.73762	0.96714	0.95796
0.965	0.95199	0.96258		0.9504	0.97046	0.92305		0.97798	0.933	0.98955
0.96809	0.92727	0.90804		0.89254	0.94436	0.93883		0.9332	0.98313	0.8944
0.96859	0.87387	0.94774		0.89682	0.91658	0.94891		0.9757	0.90625	0.93781
0.92456	0.76033	0.87677		0.94984	0.94226	0.92526		0.93209	0.94637	0.923
0.96404	0.88154	0.95888		0.98613	0.91958	0.89031		0.94621	0.98901	0.86859
0.75713	0.96646	0.85321		0.95243	0.97709	0.97234		0.8913	0.89868	0.98956
0.94732	0.95593	0.95803		0.9737	0.89947	0.91526		0.97004	0.95051	0.92524
0.98369	0.87825	0.97658		0.95437	0.96145	0.92718		0.9813	0.97557	0.80253
0.93716	0.82931	0.92456		0.89568	0.96141	0.95835		0.93589	0.97881	0.96204
0.987	0.97733	0.97192		0.88453	0.94796	0.90885		0.98706	0.95907	0.86767
0.88077	0.93612	0.95754		0.92498	0.97892	0.96766		0.991	0.95954	0.91489
0.95821	0.9433	0.90823		0.97181	0.88504	0.98106		0.98565	0.97489	0.97321
0.96143	0.90857	0.92771		0.94581	0.954	0.98207		0.89994	0.76288	0.85993
0.89169	0.94718	0.95589		0.91578	0.91628	0.97809		0.80061	0.9785	0.97206
0.95454	0.95132	0.95155		0.84314	0.95056	0.98471		0.97483	0.97508	0.98055
0.88583	0.93081	0.93992		0.83919	0.96354	0.84976		0.95448	0.94039	0.88272
0.98359	0.90841	0.98045		0.95053	0.93305	0.91486		0.95295	0.9638	0.91312
0.95857	0.96195	0.93087		0.94105	0.96597	0.91262		0.88784	0.8744	0.95833
0.9773	0.88586	0.93806		0.98416	0.91023	0.97958		0.91541	0.94236	0.89952
0.9725	0.92917	0.98042		0.9607	0.82296	0.94185		0.88864	0.95357	0.96526
0.98615	0.93397	0.93564		0.97225	0.98749	0.99386		0.93716	0.98659	0.94564
0.918	0.94214	0.96119		0.98332	0.97697	0.97985		0.89566	0.90013	0.91585
0.94812	0.9465	0.9112		0.95153	0.9367	0.93345		0.98428	0.95953	0.89242
0.93341	0.90303	0.94966		0.85948	0.88371	0.99402		0.93586	0.91307	0.90214
0.7728	0.94955	0.95527		0.92683	0.94558	0.96434		0.96087	0.81936	0.89733
0.86707	0.91976	0.89449		0.8777	0.9626	0.93147		0.90714	0.89289	0.90841
0.94547	0.97108	0.9069		0.91534	0.96344	0.97642		0.91465	0.51902	0.96854
0.96594	0.96086	0.89408		0.84099	0.9416	0.94467		0.89403	0.97808	0.93943
0.85376	0.978	0.88691		0.9378	0.93827	0.922		0.94706	0.957	0.97082
0.96167	0.83845	0.93637		0.93003	0.92205	0.94403		0.89985	0.97317	0.95577
0.96796	0.93495	0.98302		0.89131	0.98604	0.92176		0.98009	0.95868	0.96867
0.90302	0.9829	0.97642		0.88832	0.95587	0.9589		0.9728	0.97289	0.99291
0.98212	0.98425	0.97597		0.95853	0.89507	0.95531		0.97008	0.98685	0.8304
0.97984	0.95683	0.94988		0.93887	0.95401	0.78337		0.95408	0.9774	0.96257
0.90172	0.91121	0.93951		0.97784	0.9421	0.93133		0.96867	0.90875	0.93693
0.94747	0.96938	0.95163		0.96401	0.86375	0.93639		0.95403	0.94973	0.95011
0.9026	0.98259	0.86514		0.95655	0.9545	0.96084		0.98844	0.9382	0.94542
0.87363	0.8491	0.94473		0.98061	0.96159	0.95023		0.96462	0.86603	0.95428
0.76873	0.87634	0.96175		0.86819	0.89111	0.9526		0.98228	0.83267	0.97842
0.97045	0.96502	0.9683		0.94447	0.87177	0.96445		0.98103	0.95367	0.94296
0.92791	0.57242	0.95367		0.87318	0.98087	0.95236		0.98642	0.96366	0.97267
0.94684	0.94158	0.9872		0.89353	0.98301	0.93426		0.9026	0.96491	0.80665
0.96636	0.92325	0.95742		0.97605	0.97528	0.9565		0.92007	0.90061	0.91564
0.9705	0.90113	0.97301		0.93761	0.95518	0.93656		0.95464	0.8644	0.9553
0.98846	0.98112	0.96548		0.93205	0.96818	0.95717		0.75644	0.92286	0.96359
0.93197	0.96891	0.87816		0.95654	0.87094	0.95156		0.91016	0.98198	0.91828
0.89386	0.96145	0.94357		0.76185	0.87484	0.97729		0.9807	0.89541	0.91172
0.9545	0.85496	0.90649		0.95121	0.94945	0.93229		0.98431	0.89876	0.96113
0.87294	0.88846	0.96667		0.96183	0.97135	0.94485		0.88737	0.92721	0.95278
0.97494	0.98258	0.93169		0.91248	0.95215	0.97537		0.86858	0.96183	0.94232
0.64785	0.95667	0.97917		0.99427	0.93707	0.96573		0.95082	0.97614	0.98131
0.93529	0.94938	0.96881		0.95989	0.93711	0.99288		0.91463	0.92402	0.97044
0.91841	0.87255	0.9817		0.95865	0.91332	0.90007		0.97611	0.9585	0.98214
0.94531	0.72449	0.91153		0.95788	0.98219	0.9146		0.949	0.96679	0.87149
0.9717	0.98082	0.9703		0.94696	0.88443	0.92735		0.94087	0.94637	0.99006
0.92591	0.91224	0.98373		0.95636	0.96779	0.96874		0.99279	0.99	0.8782
0.98554	0.93123	0.90379		0.85137	0.97803	0.88963		0.90178	0.74694	0.91721
0.95342	0.98782	0.91839		0.9846	0.90584	0.96512		0.95569	0.90172	0.9003
0.83053	0.88463	0.90772		0.95409	0.97775	0.98148		0.96117	0.9657	0.95956
0.95049	0.96834	0.98069		0.94955	0.9357	0.88186		0.89185	0.93615	0.94515
0.82229	0.9032	0.99051		0.91593	0.93947	0.95413		0.88071	0.92812	0.80473
0.8508	0.95391	0.89902		0.92944	0.93752	0.8713		0.92858	0.95568	0.95516
0.90127	0.93199	0.91901		0.89476	0.94196	0.73448		0.9433	0.82167	0.94505
0.71517	0.84892	0.89953		0.94907	0.95559	0.93977		0.94581	0.96463	0.85725
0.99244	0.84245	0.83665		0.97786	0.9648	0.97809		0.83923	0.89138	0.80138
0.94182	0.9184	0.74682		0.94105	0.90724	0.95592		0.96293	0.89674	0.90895
0.94412	0.85778	0.85483		0.96323	0.95268	0.9678		0.95377	0.96817	0.96542
0.97642	0.94776	0.93819		0.93289	0.9239	0.97166		0.7274	0.91045	0.93042
0.89499	0.87429	0.92246		0.94545	0.89563	0.89016		0.87716	0.79099	0.98591
0.87322	0.8382	0.94306		0.9199	0.97222	0.90343		0.87971	0.98956	0.96851
0.93962	0.92248	0.81894		0.94517	0.91135	0.94523		0.96952	0.90944	0.95262
0.9536	0.9399	0.86272		0.94617	0.91054	0.92927		0.86916	0.94764	0.96969
0.97093	0.89458	0.86207		0.94483	0.97931	0.93092		0.9768	0.91429	0.91422
0.93174	0.92833	0.9573		0.92543	0.88395	0.90253		0.96924	0.84468	0.96431
0.88566	0.90823	0.93388		0.95457	0.97447	0.64047		0.96216	0.92024	0.9832
0.82943	0.95081	0.9111		0.97219	0.96167	0.98763		0.97053	0.92521	0.97171
0.84882	0.92879	0.93633		0.91016	0.93037	0.94384		0.98408	0.97011	0.97403
0.95345	0.98644	0.88361		0.85274	0.87056	0.917		0.91306	0.95322	0.91503
0.92563	0.90345	0.90495		0.96681	0.89706	0.966		0.90096	0.91133	0.97985
0.91647	0.94151	0.93933		0.94841	0.93794	0.89504		0.97706	0.97063	0.98833
0.79373	0.97197	0.84093		0.85164	0.96759	0.88572		0.97587	0.96762	0.9348
0.88002	0.82766	0.95457		0.92513	0.92028	0.96892		0.92182	0.89032	0.94378
0.9615	0.97288	0.94516		0.97378	0.87437	0.97565		0.90768	0.94074	0.94351
0.91426	0.89076	0.9475		0.94501	0.96772	0.98223		0.95208	0.96065	0.8865
0.94673	0.98381	0.95895		0.98945	0.87706	0.92939		0.91476	0.9186	0.98723
0.82452	0.92211	0.9776		0.93422	0.92834	0.83309		0.96854	0.93584	0.94016
0.94585	0.92402	0.91174		0.87349	0.96261	0.99444		0.80912	0.95915	0.86246
0.9848	0.97638	0.91483		0.95386	0.85653	0.96887		0.88617	0.95844	0.97685
0.9325	0.95489	0.8302		0.94917	0.91116	0.93563		0.92616	0.97438	0.95071
0.96293	0.94039	0.75369		0.83415	0.96752	0.96847		0.78555	0.94618	0.89233
0.96156	0.79704	0.87246		0.88972	0.95064	0.92311		0.87406	0.98112	0.94961
0.97443	0.99247	0.96626		0.98233	0.9305	0.98992		0.94473	0.97377	0.93582
0.97607	0.90609	0.91139		0.99347	0.92124	0.94875		0.87315	0.95692	0.95666
0.94498	0.91746	0.75157		0.95568	0.88604	0.74718		0.91103	0.87622	0.89598
0.8522	0.92856	0.9066		0.93065	0.92596	0.95573		0.94766	0.8691	0.98034
0.90623	0.97251	0.97764		0.94515	0.93197	0.96823		0.95809	0.97702	0.91346
0.94644	0.96941	0.91548		0.96037	0.89645	0.97694		0.92862	0.96178	0.9661
0.94214	0.81413	0.87977		0.97457	0.92798	0.9061		0.86196	0.95957	0.845
0.87859	0.91338	0.96756		0.8657	0.96967	0.91452		0.97387	0.97053	0.96877
0.90584	0.93249	0.94234		0.88224	0.97305	0.98696		0.89869	0.98278	0.83101
0.90744	0.86722	0.93784		0.92411	0.95463	0.906		0.92936	0.95689	0.93428
0.90836	0.96715	0.96645		0.86905	0.97292	0.94672		0.95354	0.98266	0.94186
0.94503	0.69532	0.92584		0.93186	0.95315	0.93858		0.94006	0.95543	0.96391
0.98925	0.91798	0.90839		0.95859	0.84849	0.94964		0.94602	0.9562	0.9078
0.98015	0.98255	0.92339		0.91438	0.96006	0.9745		0.87195	0.95521	0.9808
0.93468	0.94403	0.94878		0.96054	0.97894	0.97313		0.90977	0.94085	0.89145
0.8174	0.93861	0.97721		0.92927	0.95772	0.93724		0.87693	0.9729	0.95364
0.96122	0.97693	0.9246		0.94125	0.94539	0.89999		0.96169	0.98401	0.98356
0.9857	0.95924	0.97276		0.77222	0.97179	0.94969		0.97574	0.92004	0.95038
0.87107	0.95869	0.92237		0.99264	0.92719	0.94392		0.93595	0.96354	0.93279
0.95272	0.97198	0.78489		0.91426	0.96694	0.86891		0.94879	0.79771	0.83951
0.95673	0.92249	0.90284		0.96076	0.98282	0.91838		0.91842	0.95578	0.9848
0.81837	0.87638	0.95667		0.83493	0.86506	0.91431		0.96385	0.91246	0.86012
0.92225	0.89956	0.88334		0.9345	0.91008	0.87828		0.97123	0.99034	0.97947
0.96106	0.97155	0.93952		0.88185	0.83183	0.93723		0.8969	0.95613	0.97004
0.82389	0.9614	0.87139		0.99281	0.91562	0.99342		0.87979	0.94298	0.86824
0.99508	0.87789	0.92556		0.98553	0.97474	0.96027		0.92292	0.96003	0.95603
0.97328	0.90039	0.98052		0.92527	0.96015	0.95593		0.97351	0.94537	0.86139
0.87876	0.91057	0.93893		0.95942	0.90933	0.93311		0.91523	0.90747	0.97801
0.99111	0.97652	0.94361		0.97949	0.94082	0.95174		0.97131	0.85766	0.8894
0.9397	0.71656	0.9603		0.93492	0.98714	0.91257		0.98203	0.94359	0.85911
0.9742	0.83463	0.82458		0.94965	0.9771	0.97742		0.96452	0.92591	0.95986
0.911	0.95991	0.96622		0.82034	0.93243	0.92259		0.95632	0.86534	0.88837
0.96627	0.96704	0.92035		0.92036	0.98999	0.945		0.98253	0.99527	0.97797
0.84273	0.97384	0.91404		0.92839	0.90469	0.9391		0.95689	0.94762	0.98857
0.83525	0.80797	0.51746		0.87788	0.91125	0.94206		0.89372	0.9603	0.96874
0.89866	0.98908	0.89695		0.98717	0.95334	0.8951		0.94696	0.95195	0.96153
0.9374	0.97755	0.96932		0.8367	0.92853	0.90291		0.96585	0.96026	0.954
0.9065	0.92582	0.79365		0.94976	0.9587	0.96356		0.96943	0.94897	0.94449
0.99521	0.95273	0.92789		0.97497	0.95978	0.97053		0.93365	0.89645	0.91999
0.97965	0.73695	0.81485		0.84968	0.94246	0.92639		0.93851	0.85257	0.92381
0.9334	0.95269	0.90018		0.88549	0.97031	0.97149		0.99231	0.95851	0.8505
0.63284	0.91676	0.92601		0.97561	0.78473	0.94251		0.86273	0.95617	0.96718
0.953	0.94408	0.90769		0.95483	0.89804	0.95763		0.79185	0.86909	0.97792
0.95811	0.87868	0.94499		0.9367	0.96337	0.93486		0.92885	0.97759	0.95059
0.97491	0.92132	0.9848		0.97836	0.94963	0.89187		0.91455	0.97059	0.98095
0.97825	0.99328	0.95416		0.9561	0.93297	0.85349		0.91072	0.95684	0.93899
0.95266	0.92678	0.86408		0.98525	0.87759	0.96754		0.91167	0.97299	0.93003
0.88434	0.9746	0.94948		0.96473	0.91529	0.91031		0.9583	0.97478	0.96978
0.88778	0.84386	0.95853		0.94613	0.89927	0.97984		0.94329	0.90273	0.92092
0.99437	0.94687	0.94792		0.96422	0.81136	0.9018		0.87699	0.90256	0.91631
0.84055	0.92647	0.93024		0.96674	0.98735	0.90939		0.86929	0.9547	0.95347
0.98783	0.90476	0.93838		0.94836	0.80904	0.94966		0.97032	0.89258	0.96236
0.97715	0.90091	0.97745		0.96419	0.91611	0.89763		0.85723	0.82193	0.92988
0.76263	0.92061	0.94508		0.97741	0.96117	0.97827		0.93714	0.96693	0.94667
0.84984	0.99049	0.86217		0.85636	0.93616	0.91334		0.96191	0.94328	0.96129
0.82118	0.89877	0.85688		0.93793	0.97923	0.90176		0.9212	0.87171	0.96574
0.97017	0.96159	0.89369		0.95106	0.96387	0.95028		0.86606	0.94372	0.94365
0.94258	0.97481	0.92448		0.94521	0.96733	0.87288		0.97787	0.99551	0.97215
0.67361	0.75567	0.8892		0.95946	0.95706	0.98297		0.98541	0.93994	0.98761
0.92347	0.91145	0.75942		0.96293	0.98869	0.93694		0.95595	0.98019	0.96914
0.89589	0.93176	0.97416		0.93936	0.97143	0.97882		0.95958	0.82511	0.9474
0.82812	0.90398	0.92281		0.91669	0.98412	0.90117		0.98204	0.85462	0.95041
0.95782	0.92623	0.94291		0.95811	0.95066	0.95916		0.9282	0.88618	0.96409
0.91187	0.74106	0.94583		0.94297	0.92081	0.95433		0.95453	0.94516	0.95781
0.66252	0.87162	0.71034		0.86248	0.94577	0.79754		0.94004	0.93274	0.93439
0.89513	0.97423	0.89922		0.78715	0.83949	0.91336		0.94365	0.9126	0.96965
0.85549	0.92796	0.97707		0.98423	0.8948	0.96905		0.99318	0.95827	0.97686
0.89538	0.73937	0.91498		0.99198	0.98734	0.97398		0.95184	0.92976	0.92377
0.77368	0.94786	0.9904		0.96446	0.93982	0.94128		0.96907	0.98475	0.93193
0.96383	0.93721	0.56871		0.80756	0.97359	0.94683		0.80089	0.96886	0.94875
0.92411	0.86481	0.93198		0.9748	0.88581	0.95718		0.82092	0.96975	0.9522
0.9299	0.77905	0.97488		0.97748	0.98911	0.96573		0.86833	0.93297	0.95334
0.89902	0.95562	0.9634		0.87939	0.98595	0.96816		0.96635	0.92498	0.94201
0.92875	0.85479	0.86463		0.93239	0.94535	0.87696		0.97427	0.9562	0.93679
0.89964	0.91839	0.95593		0.96954	0.9723	0.8628		0.96216	0.95884	0.96746
0.95197	0.90304	0.99115		0.96364	0.92336	0.81854		0.95615	0.92951	0.79599
0.9704	0.94153	0.96277		0.99131	0.93255	0.92799		0.89301	0.95211	0.97771
0.98267	0.9605	0.98185		0.84588	0.94015	0.936		0.95678	0.81089	0.97203
0.93877	0.97911	0.95828		0.98614	0.9517	0.93391		0.93828	0.91093	0.9716
0.95367	0.88402	0.92633		0.96498	0.94027	0.92112		0.94615	0.96877	0.79897
0.76885	0.95122	0.72696		0.88904	0.99046	0.92649		0.99177	0.93555	0.97766
0.97921	0.95477	0.99553		0.97769	0.93829	0.96044		0.95759	0.99191	0.95322
0.60543	0.96959	0.92515		0.91982	0.95263	0.89948		0.96357	0.94354	0.86536
0.87774	0.98021	0.95436		0.88731	0.91803	0.93937		0.97219	0.88787	0.9704
0.89471	0.9719	0.73001		0.94833	0.79337	0.94985		0.9729	0.93412	0.98893
0.9205	0.9606	0.90888		0.9923	0.95107	0.89226		0.9383	0.93202	0.95444
0.96765	0.83409	0.88836		0.9786	0.95909	0.94725		0.92157	0.87144	0.93481
0.97394	0.94569	0.96455		0.94028	0.97304	0.90884		0.97857	0.97751	0.95337
0.94899	0.80732	0.89417		0.97694	0.954	0.90968		0.97915	0.96	0.91463
0.76361	0.82438	0.88009		0.97312	0.93591	0.98588		0.99145	0.9222	0.92012
0.90861	0.96263	0.95185		0.97284	0.99119	0.97423		0.91779	0.92875	0.97397
0.95522	0.85008	0.73246		0.9583	0.95993	0.90334		0.96986	0.82498	0.92001
0.85834	0.95352	0.91334		0.98127	0.95687	0.99704		0.92802	0.97416	0.89232
0.98283	0.94518	0.90923		0.96391	0.97496	0.93359		0.90197	0.93177	0.92947
0.97983	0.97682	0.91688		0.96099	0.89094	0.97349		0.9402	0.8868	0.94545
0.94324	0.81503	0.96271		0.90934	0.94237	0.97617		0.9103	0.96761	0.94508
0.93994	0.91422	0.85374		0.90084	0.90978	0.97339		0.90974	0.98158	0.97717
0.9009	0.83455	0.95675		0.89578	0.92219	0.98367		0.98974	0.95689	0.93634
0.80031	0.9079	0.95291		0.93047	0.97786	0.97526		0.96124	0.97238	0.94516
0.76252	0.89366	0.91172		0.70707	0.98137	0.97893		0.8892	0.79658	0.97853
0.95775	0.97353	0.92807		0.89178	0.91934	0.97929		0.96673	0.97208	0.99204
0.95366	0.96466	0.9508		0.90847	0.94676	0.97473		0.87424	0.96857	0.893
0.84507	0.96908	0.95149		0.9511	0.97507	0.96291		0.92805	0.94369	0.88214
0.94925	0.88874	0.94218		0.96878	0.93476	0.88857		0.83758	0.93968	0.94389
0.86655	0.98552	0.87964		0.95931	0.96394	0.9785		0.98376	0.9382	0.96427
0.93148	0.97147	0.9564		0.91298	0.93161	0.9063		0.95958	0.91658	0.79698
0.89483	0.90764	0.9551		0.80905	0.98574	0.97393		0.96021	0.96719	0.93263
0.90226	0.93118	0.84167		0.96682	0.97904	0.92387		0.97148	0.9586	0.87453
0.99246	0.97904	0.96518		0.94451	0.92816	0.89824		0.97226	0.9618	0.72083
0.97372	0.97413	0.88264		0.87576	0.97962	0.92149		0.89905	0.94395	0.96501
0.91908	0.93776	0.92043		0.90833	0.94888	0.97754		0.88467	0.89752	0.95642
0.74082	0.85827	0.91752		0.89455	0.94278	0.97326		0.93266	0.93237	0.96576
0.95671	0.89182	0.9186		0.92572	0.95229	0.97477		0.95047	0.99132	0.97596
0.96764	0.93984	0.92622		0.98217	0.96113	0.93126		0.97375	0.95987	0.92945
0.97121	0.91363	0.9345		0.93531	0.91782	0.95615		0.96927	0.95568	0.95822
0.95432	0.86534	0.87651		0.93807	0.92425	0.8608		0.9544	0.9848	0.9554
0.92692	0.91843	0.93878		0.92077	0.93891	0.9721		0.8969	0.95025	0.92506
0.8982	0.96073	0.81659		0.97265	0.91747	0.91849		0.94686	0.94655	0.98863
0.91847	0.80797	0.88863		0.95909	0.9165	0.94284		0.97076	0.86361	0.95791
0.91701	0.88795	0.90399		0.98047	0.93616	0.92521		0.99	0.87401	0.9434
0.9421	0.89127	0.96054		0.96611	0.91449	0.89784		0.96372	0.96709	0.9417
0.96364	0.91464	0.96511		0.95557	0.9654	0.92364		0.86736	0.94651	0.96422
0.98983	0.95623	0.90083		0.9123	0.81127	0.97789		0.96374	0.94734	0.93139
0.95434	0.77309	0.94247		0.89453	0.9624	0.96615		0.92938	0.97401	0.9682
0.92827	0.87548	0.93991		0.93506	0.9375	0.89391		0.91344	0.9421	0.9065
0.95727	0.85858	0.97884		0.94733	0.90735	0.94209		0.93071	0.91915	0.90876
0.97568	0.84298	0.93721		0.90055	0.97073	0.95866		0.93105	0.96447	0.86474
0.92563	0.96513	0.96333		0.97884	0.96221	0.92359		0.96361	0.94195	0.91413
0.94615	0.97374	0.85895		0.77469	0.93396	0.96611		0.98398	0.92006	0.9628
0.98386	0.79001	0.89424		0.93255	0.96606	0.94871		0.93059	0.97972	0.94932
0.91706	0.93424	0.89822		0.98921	0.921	0.96757		0.93475	0.93146	0.96332
0.89012	0.80062	0.99899		0.95859	0.91505	0.91457		0.95931	0.90115	0.88777
0.89043	0.84207	0.91306		0.9587	0.9411	0.9723		0.97588	0.96968	0.94192
0.93151	0.974	0.91269		0.94319	0.9386	0.9854		0.95682	0.95163	0.93673
0.95288	0.94822	0.95743		0.93077	0.99069	0.95361		0.90713	0.93963	0.89731
0.98296	0.95518	0.72721		0.90633	0.96024	0.97759		0.95079	0.90224	0.89414
0.94683	0.93893	0.98612		0.96476	0.75362	0.98675		0.99011	0.8815	0.97972
0.85584	0.9425	0.92872		0.96219	0.90794	0.93471		0.92805	0.94307	0.98245
0.90437	0.95883	0.86241		0.84783	0.86702	0.96689		0.95963	0.88384	0.904
0.80285	0.9771	0.89249		0.97375	0.97282	0.99037		0.95401	0.98582	0.82432
0.88024	0.83196	0.95077		0.86371	0.95347	0.98224		0.88391	0.99598	0.94466
0.99225	0.96496	0.98555		0.97224	0.88725	0.96006		0.91986	0.91798	0.96362
0.98933	0.99308	0.93338		0.98545	0.96579	0.92759		0.95337	0.93758	0.86412
0.9328	0.93026	0.95345		0.93522	0.94608	0.94447		0.88601	0.94346	0.88055
0.9363	0.95899	0.95132		0.9857	0.92252	0.95796		0.97863	0.88467	0.99024
0.96132	0.89036	0.83978		0.99512	0.95317	0.91872		0.94188	0.68638	0.97769
0.91412	0.90032	0.94232		0.96228	0.91687	0.96251		0.94766	0.98555	0.93436
0.94779	0.91937	0.92332		0.91807	0.98447	0.95723		0.90416	0.9231	0.85467
0.64974	0.93733	0.95952		0.93831	0.98615	0.94552		0.94954	0.92117	0.92505
0.95551	0.96898	0.94178		0.97925	0.93588	0.9242		0.94252	0.87844	0.98599
0.92247	0.8938	0.75343		0.93699	0.9152	0.95646		0.84029	0.7831	0.93194
0.92801	0.85016	0.95862		0.80639	0.86695	0.93464		0.97211	0.97835	0.99294
0.90897	0.98834	0.9639		0.80155	0.98502	0.98271		0.93661	0.99183	0.9516
0.97349	0.95085	0.8417		0.94774	0.96542	0.8649		0.97758	0.86791	0.96507
0.86833	0.93439	0.87613		0.93613	0.97114	0.94218		0.9536	0.94573	0.97506
0.90074	0.95501	0.95238		0.89212	0.95313	0.94337		0.9017	0.99427	0.92584
0.86638	0.90503	0.87895		0.99118	0.91018	0.94361		0.96242	0.93708	0.92349
0.82281	0.97794	0.9888		0.91482	0.95185	0.9704		0.86622	0.96356	0.95532
0.97917	0.76317	0.99349		0.93737	0.96294	0.95819		0.96682	0.85694	0.95342
0.95395	0.86294	0.99619		0.79378	0.96167	0.98788		0.90355	0.94392	0.97477
0.94955	0.95871	0.97626		0.90379	0.89448	0.97535		0.9743	0.95288	0.952
0.91784	0.93274	0.96667		0.98566	0.84514	0.98424		0.8949	0.97188	0.97396
0.88294	0.93671	0.98683		0.96215	0.96517	0.97145		0.9291	0.91404	0.91591
0.96054	0.95883	0.8893		0.92069	0.96157	0.8546		0.89929	0.93089	0.97667
0.9648	0.91325	0.93952		0.98187	0.98175	0.99094		0.85235	0.98924	0.95314
0.97345	0.96008	0.81424		0.92546	0.94955	0.93943		0.95426	0.88728	0.85247
0.93854	0.88952	0.92962		0.95392	0.94386	0.87842		0.966	0.99238	0.84443
0.93534	0.85786	0.9495		0.94745	0.98169	0.95417		0.80452	0.95132	0.91755
0.86833	0.94268	0.9644		0.98587	0.91635	0.99626		0.99721	0.9764	0.81876
0.95573	0.9447	0.94956		0.91685	0.92561	0.95345		0.95856	0.96991	0.93052
0.93853	0.94376	0.87327		0.91283	0.94283	0.96681		0.91396	0.96106	0.95686
0.83248	0.91023	0.924		0.94325	0.91251	0.85858		0.82899	0.95561	0.9915
0.7278	0.93058	0.94171		0.96922	0.93537	0.98425		0.95969	0.88158	0.98539
0.889	0.86615	0.97057		0.99263	0.9251	0.965		0.97553	0.96328	0.97642
0.90488	0.92042	0.9571		0.8242	0.91102	0.91269		0.94728	0.97602	0.94653
0.92229	0.93454	0.95679		0.946	0.96086	0.94231		0.89925	0.97128	0.91744
0.97352	0.95669	0.87485		0.94439	0.94211	0.95457		0.93134	0.95933	0.93835
0.9397	0.89876	0.85568		0.96984	0.91716	0.92165		0.97471	0.98244	0.92233
0.90879	0.93921	0.7447		0.937	0.90033	0.9679		0.94751	0.98432	0.96633
0.87055	0.92815	0.91521		0.95088	0.93566	0.90923		0.96809	0.95862	0.97348
0.86703	0.97475	0.88841		0.9138	0.95038	0.89428		0.97112	0.91943	0.93501
0.98446	0.98434	0.91699		0.68916	0.95981	0.92382		0.94342	0.89634	0.90686
0.81373	0.78819	0.97188		0.95521	0.89268	0.88954		0.94774	0.82609	0.94889
0.84667	0.95389	0.90566		0.9428	0.93962	0.99		0.95404	0.90334	0.86881
0.94982	0.88439	0.91377		0.89561	0.95226	0.95287		0.88624	0.99016	0.94196
0.95796	0.91685	0.95643		0.9618	0.97263	0.97635		0.94191	0.87152	0.97916
0.86361	0.95465	0.84947		0.91387	0.93601	0.96414		0.92568	0.90252	0.91016
0.93367	0.90896	0.95153		0.89814	0.9634	0.96499		0.98069	0.98432	0.96915
0.96783	0.95807	0.90769		0.92234	0.82075	0.99319		0.94401	0.98701	0.88669
0.83496	0.95733	0.96719		0.87913	0.93872	0.92579		0.95824	0.97571	0.98309
0.90963	0.87565	0.9793		0.90504	0.99051	0.9612		0.90689	0.9215	0.96036
0.79637	0.87638	0.74397		0.90785	0.95826	0.95887		0.88838	0.99847	0.96938
0.95664	0.94366	0.94976		0.97113	0.92764	0.84828		0.96473	0.79428	0.95718
0.92293	0.97741	0.93509		0.96486	0.91767	0.97498		0.94624	0.90598	0.96585
0.925	0.9592	0.95523		0.95787	0.97391	0.98187		0.92796	0.82623	0.97742
0.90863	0.93485	0.86291		0.98729	0.77287	0.96464		0.94275	0.92789	0.95764
0.95718	0.98746	0.95102		0.94998	0.9607	0.88428		0.9863	0.97756	0.95712
0.80592	0.88276	0.96296		0.95701	0.96601	0.9378		0.98461	0.93772	0.91836
0.93159	0.85821	0.97002		0.93841	0.95985	0.90369		0.94513	0.96542	0.9673
0.92456	0.95904	0.95577		0.95111	0.92946	0.98362		0.94256	0.94672	0.91613
0.93355	0.93391	0.95677		0.93878	0.98111	0.94641		0.98942	0.98645	0.94168
0.93696	0.93708	0.86953		0.96855	0.98352	0.86606		0.87776	0.56955	0.88638
0.89477	0.88878	0.90508		0.93802	0.98116	0.96265		0.92556	0.93361	0.88968
0.96589	0.83306	0.93793		0.92732	0.92558	0.9371		0.85207	0.97157	0.89191
0.97676	0.68078	0.90023		0.94234	0.96987	0.90711		0.95241	0.9256	0.93457
0.97694	0.93699	0.95237		0.93809	0.96066	0.95446		0.90541	0.9373	0.97592
0.97729	0.78797	0.93344		0.8045	0.93926	0.81799		0.97816	0.96664	0.87278
0.93341	0.96029	0.95665		0.95291	0.96778	0.96619		0.95312	0.94514	0.94578
0.8999	0.97034	0.962		0.92196	0.92754	0.96389		0.97876	0.9093	0.97357
0.99295	0.94286	0.94982		0.96704	0.92497	0.85759		0.99181	0.96508	0.96975
0.86643	0.95195	0.84154		0.98186	0.98823	0.95498		0.91628	0.98065	0.96004
0.95285	0.98096	0.98287		0.95027	0.93539	0.93798		0.98375	0.95198	0.89225
0.9099	0.91536	0.92336		0.95881	0.95647	0.97313		0.99639	0.94385	0.94032
0.86496	0.97212	0.92442		0.89942	0.92641	0.99966		0.95994	0.9573	0.88792
0.87054	0.90377	0.97996		0.9543	0.89158	0.98711		0.96996	0.89742	0.91352
0.94508	0.96841	0.96438		0.91505	0.97709	0.89806		0.79961	0.77317	0.85974
0.86634	0.94207	0.97948		0.86196	0.94161	0.88795		0.91485	0.95267	0.94834
0.96129	0.90412	0.97164		0.97082	0.96563	0.80429		0.92382	0.96304	0.90842
0.96367	0.93753	0.92556		0.9442	0.89509	0.91825		0.98528	0.92573	0.96776
0.91522	0.94267	0.95664		0.89316	0.87617	0.98129		0.95959	0.77479	0.91677
0.95498	0.90091	0.91711		0.8084	0.95872	0.99206		0.96895	0.9782	0.92612
0.93059	0.85261	0.94573		0.92382	0.94821	0.95001		0.94216	0.92722	0.86189
0.88647	0.97501	0.86673		0.93002	0.9536	0.85252		0.95663	0.95972	0.94529
0.91335	0.9748	0.96688		0.9729	0.95614	0.88644		0.97001	0.96088	0.88694
0.97088	0.96728	0.98228		0.76539	0.9528	0.93188		0.89596	0.95512	0.96602
0.97064	0.82371	0.93878		0.96063	0.96665	0.96731		0.94302	0.9537	0.9565
0.95173	0.83482	0.97375		0.89086	0.97595	0.92178		0.97884	0.90674	0.96951
0.9959	0.88705	0.67274		0.97312	0.90779	0.88978		0.99266	0.96519	0.96786
0.79862	0.82711	0.94046		0.96532	0.90599	0.95803		0.87176	0.93594	0.93982
0.66194	0.87924	0.85953		0.85192	0.91834	0.93274		0.85804	0.92565	0.90429
0.96497	0.84942	0.98245		0.8921	0.99161	0.897		0.88118	0.90567	0.93531
0.98621	0.96306	0.96488		0.95592	0.92894	0.7801		0.96311	0.9664	0.94503
0.97012	0.93919	0.84774		0.95711	0.96279	0.80637		0.98117	0.97565	0.91946
0.94455	0.87897	0.98225		0.98741	0.96622	0.89296		0.92579	0.95687	0.84562
0.93091	0.91672	0.97956		0.96549	0.98555	0.86625		0.91984	0.98322	0.79672
0.96225	0.86583	0.93808		0.88784	0.89392	0.94241		0.95999	0.93941	0.87295
0.9171	0.92187	0.97189		0.95083	0.9688	0.9781		0.94614	0.89765	0.90968
0.9279	0.96657	0.97757		0.96134	0.96841	0.94707		0.96815	0.94821	0.91609
0.88161	0.96826	0.93905		0.92575	0.87166	0.91369		0.91195	0.88138	0.95271
0.90016	0.93144	0.9658		0.98508	0.94087	0.8814		0.9626	0.93684	0.96111
0.98768	0.88949	0.97639		0.91965	0.9786	0.96903		0.93341	0.90388	0.9297
0.96484	0.79486	0.87962		0.93301	0.93438	0.96035		0.9536	0.9898	0.86242
0.97394	0.95073	0.91411		0.86364	0.9923	0.94977		0.91019	0.91333	0.96297
0.93975	0.96598	0.93621		0.9732	0.94812	0.89516		0.75002	0.95244	0.91167
0.98167	0.95792	0.958		0.92446	0.89287	0.97069		0.85371	0.9875	0.95526
0.98823	0.90785	0.92435		0.98957	0.89662	0.98408		0.93991	0.99198	0.97142
0.93475	0.93714	0.86996		0.9619	0.98017	0.98005		0.97011	0.9629	0.80697
0.88328	0.95188	0.92309		0.97764	0.92451	0.95474		0.95453	0.88775	0.77462
0.91801	0.96648	0.89437		0.94029	0.97287	0.95188		0.86098	0.97136	0.88525
0.97094	0.90952	0.93579		0.92843	0.96529	0.96485		0.74125	0.95943	0.96513
0.9854	0.80943	0.98332		0.85652	0.97986	0.92441		0.87141	0.98959	0.98385
0.86893	0.82369	0.97767		0.97996	0.97508	0.98159		0.89544	0.98695	0.95329
0.86317	0.97787	0.97923		0.96376	0.89678	0.99573		0.92979	0.97019	0.92346
0.95524	0.88005	0.89259		0.88073	0.85318	0.96742		0.96922	0.95184	0.98397
0.89386	0.94813	0.7394		0.96535	0.97949	0.86264		0.88131	0.95768	0.85303
0.94481	0.97282	0.97158		0.96526	0.98583	0.90287		0.90346	0.88731	0.95645
0.8451	0.86415	0.94758		0.96118	0.92327	0.96837		0.93661	0.94459	0.92178
0.95934	0.97742	0.92657		0.87926	0.96068	0.98414		0.9514	0.9758	0.9763
0.98418	0.93723	0.90495		0.86599	0.98949	0.97101		0.86209	0.9798	0.95949
0.93413	0.93577	0.88091		0.93697	0.98929	0.88475		0.92855	0.87359	0.82906
0.95976	0.88778	0.9437		0.91974	0.96511	0.90825		0.91226	0.94087	0.86221
0.73533	0.97814	0.83095		0.96514	0.9614	0.95832		0.92803	0.93785	0.86135
0.94626	0.91421	0.88969		0.94913	0.92502	0.98869		0.9605	0.94528	0.98158
0.98033	0.8896	0.89207		0.96029	0.93699	0.97008		0.91915	0.96181	0.91323
0.96496	0.89986	0.98222		0.93354	0.94155	0.95606		0.95533	0.9554	0.97636
0.60422	0.97127	0.95579		0.97299	0.95489	0.91723		0.96974	0.9382	0.93761
0.90711	0.95932	0.94842		0.96787	0.96483	0.92773		0.87983	0.97917	0.89939
0.88084	0.85872	0.95361		0.85678	0.91676	0.96726		0.92173	0.98433	0.95984
0.94603	0.99454	0.97316		0.87667	0.8613	0.98709		0.93622	0.97774	0.94739
0.69141	0.83441	0.88725		0.97705	0.93037	0.91478		0.83754	0.98346	0.90733
0.97757	0.9276	0.98501		0.98186	0.88122	0.94142		0.95872	0.95806	0.93113
0.96566	0.91842	0.97906		0.98072	0.92198	0.91737		0.9	0.93282	0.90725
0.88746	0.88629	0.98238		0.98918	0.98632	0.9775		0.97033	0.85894	0.91591
0.93265	0.86439	0.95751		0.99576	0.93425	0.96215		0.95462	0.8542	0.94469
0.94428	0.91743	0.94214		0.94404	0.9889	0.98757		0.99059	0.88896	0.86529
0.99942	0.94226	0.9843		0.93422	0.9808	0.98277		0.96681	0.96085	0.92055
0.91902	0.89186	0.89731		0.89396	0.83934	0.9428		0.91254	0.9569	0.86172
0.96711	0.96134	0.90308		0.93815	0.99592	0.96539		0.90891	0.81798	0.93922
0.96643	0.98142	0.9338		0.97835	0.95934	0.9824		0.94786	0.90447	0.98849
0.94402	0.95547	0.95551		0.94469	0.93679	0.80201		0.96283	0.88636	0.98999
0.97124	0.92506	0.89944		0.88629	0.95907	0.9054		0.97835	0.94648	0.91207
0.90959	0.99515	0.918		0.95967	0.94367	0.95615		0.99366	0.6716	0.91436
0.93673	0.91685	0.98301		0.96843	0.93892	0.91121		0.97126	0.95907	0.90463
0.9106	0.94802	0.9453		0.94351	0.95384	0.95584		0.96899	0.95332	0.97493
0.88641	0.82174	0.74448		0.95253	0.94563	0.96253		0.90947	0.92892	0.97793
0.96757	0.81031	0.95368		0.98492	0.88901	0.98571		0.98758	0.98673	0.94354
0.94137	0.92492	0.98837		0.87741	0.97666	0.94276		0.94416	0.9626	0.95752
0.6722	0.78622	0.89733		0.96586	0.58645	0.99745		0.81763	0.96365	0.91794
0.96096	0.9668	0.78625		0.9297	0.9834	0.97033		0.96032	0.95122	0.93306
0.93576	0.87219	0.84109		0.97187	0.95721	0.96544		0.79753	0.96834	0.92312
0.96652	0.90876	0.93756		0.73349	0.96225	0.95331		0.86375	0.97379	0.92782
0.9467	0.86236	0.92941		0.95908	0.94323	0.95938		0.94163	0.9528	0.96494
0.95158	0.95605	0.96803		0.95089	0.99447	0.97665		0.82622	0.94421	0.9553
0.93888	0.93883	0.91388		0.97434	0.89746	0.913		0.96165	0.96398	0.85409
0.94017	0.93931	0.94573		0.90426	0.88436	0.781		0.95047	0.90335	0.98457
0.95123	0.97021	0.86129		0.98202	0.94245	0.97488		0.96588	0.98477	0.84591
0.86689	0.66808	0.91671		0.98868	0.93917	0.88221		0.9822	0.97281	0.93481
0.97948	0.97507	0.9113		0.90091	0.92609	0.9618		0.9742	0.93821	0.96016
0.96799	0.97916	0.8033		0.97006	0.93233	0.96762		0.98188	0.9074	0.84667
0.98301	0.86295	0.92911		0.94308	0.98826	0.98743		0.9589	0.97135	0.97882
0.94828	0.84874	0.96019		0.94698	0.93106	0.90672		0.96452	0.96264	0.74478
0.93498	0.95099	0.97217		0.95518	0.89568	0.97999		0.95809	0.88391	0.95539
0.95056	0.92828	0.86096		0.97264	0.94063	0.92605		0.8802	0.9156	0.96898
0.99081	0.939	0.92882		0.92745	0.93256	0.96102		0.89449	0.95627	0.95261
0.98341	0.91992	0.94331		0.91122	0.94806	0.89466		0.89917	0.96803	0.94235
0.91902	0.72886	0.98069		0.8353	0.9609	0.98075		0.93287	0.91592	0.9278
0.98905	0.8996	0.89846		0.9319	0.94088	0.9195		0.94952	0.98013	0.93171
0.97605	0.867	0.98836		0.8933	0.96899	0.94401		0.90121	0.93911	0.9579
0.89416	0.91216	0.88275		0.93795	0.9774	0.98745		0.95654	0.92995	0.95641
0.88324	0.82077	0.97714		0.95815	0.99268	0.85459		0.96815	0.92744	0.85291
0.92688	0.7986	0.88158		0.87972	0.93892	0.91311		0.94003	0.94568	0.97348
0.90305	0.89232	0.9904		0.97855	0.96894	0.95365		0.94013	0.851	0.94432
0.8077	0.95162	0.95817		0.97022	0.93402	0.9249		0.96426	0.94164	0.99081
0.973	0.9297	0.93725		0.93715	0.85878	0.9355		0.9108	0.86484	0.92766
0.98433	0.94314	0.81526		0.9198	0.91471	0.94015		0.96953	0.94846	0.9795
0.94786	0.94914	0.97174		0.96614	0.99361	0.93962		0.9784	0.94712	0.94568
0.98401	0.8528	0.98045		0.96951	0.94064	0.94501		0.91219	0.92071	0.97994
0.86491	0.95	0.92736		0.98509	0.94583	0.98497		0.91088	0.97503	0.96351
0.97392	0.87757	0.86579		0.8209	0.9143	0.83528		0.93935	0.96217	0.94284
0.98824	0.97438	0.92938		0.9875	0.968	0.9645		0.97304	0.89272	0.9702
0.98144	0.88262	0.9706		0.97761	0.97625	0.95302		0.95569	0.73988	0.93435
0.93642	0.96694	0.94503		0.95853	0.9687	0.95614		0.98151	0.79499	0.96331
0.82411	0.95897	0.93052		0.94953	0.98953	0.9743		0.98581	0.90917	0.96913
0.89487	0.8451	0.84856		0.97914	0.97301	0.92119		0.95824	0.95625	0.85508
0.94804	0.94641	0.8199		0.93701	0.93244	0.93618		0.98124	0.97579	0.98649
0.76214	0.97557	0.91965		0.97858	0.95849	0.86854		0.9772	0.82246	0.8362
0.97523	0.84709	0.92601		0.95117	0.95203	0.96619		0.93401	0.97658	0.96804
0.93393	0.89067	0.7794		0.98829	0.89461	0.96306		0.94245	0.9489	0.9238
0.90463	0.83088	0.9117		0.95025	0.95776	0.86824		0.92878	0.93212	0.98676
0.81395	0.92975	0.92731		0.91388	0.97826	0.8695		0.96	0.94553	0.99442
0.91938	0.94767	0.9702		0.96192	0.9091	0.9705		0.96217	0.99002	0.95803
0.95284	0.94628	0.96581		0.97949	0.95743	0.95807		0.97721	0.95182	0.96647
0.98822	0.93764	0.9266		0.89476	0.98382	0.91694		0.84636	0.9964	0.97959
0.93926	0.90915	0.96763		0.93984	0.94199	0.93095		0.9077	0.91714	0.93216
0.87667	0.87077	0.89688		0.95542	0.85308	0.9627		0.9312	0.98081	0.96663
0.8717	0.95718	0.93918		0.90583	0.95157	0.85262		0.94694	0.81397	0.97322
0.84068	0.90656	0.78838		0.90154	0.94917	0.959		0.87376	0.97667	0.95143
0.87322	0.93899	0.82039		0.93117	0.90517	0.99468		0.94851	0.91075	0.96209
0.84696	0.87321	0.98498		0.95754	0.97035	0.9175		0.95922	0.95374	0.80024
0.96159	0.57046	0.61334		0.97118	0.95811	0.89538		0.94765	0.94019	0.62665
0.93069	0.96747	0.97673		0.95279	0.92085	0.92428		0.88737	0.92372	0.94908
0.9459	0.8345	0.96782		0.98509	0.92864	0.91981		0.85453	0.95641	0.98514
0.96606	0.89675	0.97897		0.89998	0.91003	0.91633		0.9567	0.97446	0.99501
0.94423	0.85654	0.98589		0.94066	0.94029	0.95052		0.93206	0.94028	0.96855
0.94691	0.95202	0.95183		0.93131	0.94169	0.91211		0.94343	0.95252	0.96288
0.88047	0.90953	0.9847		0.95127	0.92857	0.99885		0.98834	0.95123	0.87388
0.85915	0.90059	0.95017		0.96973	0.89259	0.96839		0.9448	0.91242	0.93162
0.96645	0.98005	0.94762		0.89032	0.96531	0.86304		0.98119	0.97373	0.7938
0.95879	0.97054	0.84506		0.93764	0.99235	0.95156		0.95131	0.97262	0.99169
0.89946	0.97417	0.87163		0.91755	0.98332	0.97541		0.86495	0.91917	0.97906
0.95001	0.94694	0.91224		0.93997	0.84043	0.98913		0.93278	0.86052	0.94281
0.95395	0.97742	0.76296		0.9095	0.90586	0.92043		0.92499	0.95629	0.96474
0.9404	0.9907	0.98564		0.95768	0.95498	0.83845		0.96788	0.96099	0.94425
0.89925	0.95951	0.80632		0.66542	0.94394	0.94465		0.78692	0.86994	0.90819
0.89464	0.84684	0.96767		0.9415	0.96811	0.93062		0.9144	0.97401	0.88696
0.95603	0.71845	0.95		0.96783	0.99364	0.97736		0.93639	0.84786	0.95506
0.83665	0.94232	0.97047		0.9932	0.8648	0.96268		0.98933	0.92648	0.97179
0.97995	0.88381	0.96183		0.79722	0.6573	0.95516		0.95332	0.97066	0.9599
0.96391	0.82179	0.95319		0.88912	0.97631	0.95912		0.88581	0.87487	0.95747
0.6728	0.98604	0.84557		0.98004	0.96719	0.98585		0.94866	0.97748	0.94359
0.85743	0.93905	0.92001		0.87441	0.98162	0.89912		0.89165	0.96618	0.94845
0.95877	0.88398	0.92282		0.9363	0.99314	0.96457		0.93149	0.95939	0.98865
0.94086	0.83883	0.93607		0.80732	0.98027	0.88972		0.98214	0.69304	0.96252
0.96938	0.91817	0.70264		0.93075	0.7772	0.95899		0.93087	0.7317	0.90861
0.99463	0.95595	0.94572		0.91581	0.94641	0.9547		0.9725	0.76609	0.92824
0.94806	0.81678	0.88455		0.99361	0.95455	0.90779		0.93831	0.92888	0.92751
0.92765	0.90674	0.95812		0.94397	0.89757	0.96764		0.97909	0.95647	0.86152
0.74529	0.94531	0.88522		0.89719	0.94831	0.93797		0.9795	0.96585	0.93004
0.83999	0.9467	0.94069		0.96296	0.98419	0.99171		0.86769	0.99196	0.93859
0.94623	0.94656	0.8817		0.96421	0.97047	0.96968		0.90286	0.96891	0.91968
0.97163	0.92673	0.91488		0.93349	0.93187	0.94065		0.94228	0.95506	0.91913
0.8714	0.8598	0.96971		0.95124	0.93298	0.93069		0.98026	0.93189	0.94254
0.9136	0.93228	0.92666		0.98761	0.95917	0.98715		0.93233	0.97711	0.9918
0.92527	0.74354	0.93503		0.963	0.96315	0.97406		0.93907	0.97207	0.97658
0.92229	0.8323	0.96581		0.98686	0.87148	0.82167		0.93961	0.89317	0.92843
0.93729	0.98528	0.84616		0.97627	0.95168	0.97863		0.89151	0.94592	0.82201
0.51913	0.94628	0.98594		0.97185	0.9486	0.82739		0.87569	0.96686	0.97075
0.90425	0.99238	0.96222		0.95961	0.96665	0.97033		0.96555	0.93681	0.94429
0.93389	0.93639	0.95912		0.88864	0.89382	0.96752		0.97034	0.95961	0.95829
0.9534	0.86431	0.88976		0.96875	0.91225	0.98576		0.94209	0.94004	0.89377
0.98601	0.95969	0.93723		0.89199	0.97525	0.97616		0.98794	0.94354	0.93953
0.97763	0.97995	0.97113		0.89159	0.92229	0.89722		0.91959	0.97309	0.88204
0.90167	0.9653	0.97687		0.92002	0.97182	0.93736		0.98544	0.98458	0.98557
0.84214	0.91128	0.77972		0.91625	0.96943	0.94944		0.99129	0.97428	0.89074
0.96686	0.93915	0.95946		0.94785	0.9332	0.96589		0.97018	0.90026	0.89317
0.98168	0.97773	0.95475		0.94882	0.74854	0.93312		0.93189	0.93685	0.96699
0.94174	0.98336	0.98485		0.90209	0.9146	0.97244		0.96253	0.9696	0.88852
0.96327	0.95857	0.95318		0.98437	0.88063	0.94636		0.92317	0.99581	0.9312
0.96848	0.93655	0.96578		0.90172	0.9451	0.98328		0.97217	0.97194	0.90295
0.90047	0.6722	0.77019		0.90238	0.93492	0.96098		0.96839	0.92579	0.89402
0.95136	0.97423	0.92084		0.98662	0.98217	0.91583		0.98533	0.98208	0.90469
0.86401	0.98823	0.96326		0.94798	0.92151	0.98642		0.96786	0.94971	0.91138
0.84451	0.934	0.76319		0.90735	0.88147	0.93135		0.92609	0.96813	0.98929
0.99062	0.94798	0.90685		0.94215	0.88745	0.97292		0.90778	0.98648	0.96752
0.87138	0.97555	0.9069		0.98059	0.98185	0.98714		0.93545	0.95874	0.94847
0.98314	0.91993	0.93941		0.86934	0.98116	0.99051		0.97362	0.92635	0.96543
0.98089	0.88591	0.93565		0.90082	0.93852	0.95762		0.96925	0.88696	0.88788
0.91959	0.93442	0.93599		0.95168	0.91071	0.97534		0.97853	0.8999	0.97614
0.98718	0.93571	0.98961		0.92565	0.95258	0.7754		0.85606	0.90814	0.98482
0.87221	0.96986	0.89904		0.9612	0.96154	0.95787		0.92457	0.94776	0.96629
0.95419	0.94703	0.99124		0.96508	0.86827	0.92168		0.87536	0.97266	0.92995
0.97341	0.91363	0.7166		0.91608	0.94854	0.92276		0.97824	0.95086	0.97336
0.87785	0.79171	0.97025		0.86178	0.94369	0.9173		0.84466	0.85905	0.98331
0.97469	0.94601	0.97631		0.962	0.87281	0.9744		0.92891	0.94808	0.93259
0.88488	0.88886	0.92433		0.98211	0.91496	0.74661		0.95955	0.87251	0.91
0.96515	0.9596	0.76689		0.92717	0.89363	0.93039		0.94444	0.96541	0.91816
0.91258	0.76406	0.87542		0.97241	0.95251	0.92704		0.85749	0.95596	0.90515
0.81103	0.98617	0.98622		0.97361	0.93225	0.99125		0.95487	0.91208	0.9343
0.95031	0.9552	0.93673		0.95604	0.88361	0.9865		0.93259	0.8753	0.75954
0.96837	0.86304	0.99175		0.98335	0.9923	0.91532		0.97797	0.98858	0.96109
0.86865	0.94949	0.86531		0.93639	0.94298	0.92967		0.95753	0.96229	0.8634
0.91594	0.96879	0.95899		0.93598	0.92171	0.90948		0.96674	0.91085	0.89
0.88005	0.86699	0.95995		0.97058	0.76368	0.95705		0.98812	0.88737	0.93317
0.81003	0.98349	0.93778		0.96102	0.97987	0.96709		0.97305	0.92293	0.88077
0.94529	0.97456	0.94327		0.91045	0.9713	0.96556		0.85181	0.90692	0.91749
0.9602	0.84936	0.95398		0.92123	0.96807	0.81221		0.79127	0.92951	0.98202
0.93376	0.87934	0.72642		0.95348	0.97775	0.98158		0.97526	0.96183	0.98238
0.93171	0.94859	0.98241		0.95714	0.81967	0.99389		0.9208	0.96741	0.96943
0.95546	0.84967	0.98358		0.98191	0.93804	0.9494		0.98817	0.96083	0.98974
0.94023	0.90838	0.67106		0.94677	0.97856	0.84836		0.97643	0.91913	0.94078
0.92118	0.92647	0.98469		0.90854	0.95041	0.90366		0.89581	0.92236	0.9294
0.99338	0.91331	0.7909		0.97977	0.95014	0.97035		0.95792	0.9522	0.97122
0.9892	0.87988	0.76725		0.95856	0.94045	0.99175		0.98095	0.91648	0.90036
0.97151	0.93708	0.76993		0.89227	0.9418	0.88746		0.92624	0.96563	0.76079
0.86156	0.9302	0.98332		0.86338	0.94097	0.92324		0.9453	0.93441	0.99121
0.91669	0.95513	0.90757		0.95623	0.86547	0.95404		0.97429	0.94375	0.96509
0.87416	0.96018	0.92859		0.92511	0.9257	0.9608		0.92721	0.84626	0.95765
0.91777	0.97078	0.90908		0.92087	0.95208	0.92303		0.96491	0.94792	0.9758
0.97329	0.97705	0.93853		0.98453	0.99683	0.9179		0.9607	0.80552	0.94676
0.90104	0.84494	0.98648		0.94753	0.9821	0.91599		0.95545	0.81475	0.98365
0.94377	0.95402	0.95068		0.97839	0.95832	0.84037		0.92401	0.97957	0.97968
0.9033	0.95332	0.83027		0.93492	0.93168	0.86295		0.93043	0.98677	0.86059
0.94537	0.78691	0.96298		0.95061	0.97492	0.91982		0.96705	0.91325	0.79595
0.98402	0.92418	0.88244		0.97352	0.92462	0.90921		0.98354	0.95427	0.97496
0.85226	0.94825	0.92497		0.98595	0.96323	0.94838		0.97666	0.9869	0.98771
0.90727	0.63498	0.90612		0.91278	0.99402	0.98336		0.89153	0.97979	0.92825
0.94246	0.9587	0.94361		0.9441	0.96859	0.94824		0.96408	0.90466	0.97932
0.95625	0.94331	0.85794		0.95872	0.90396	0.88202		0.90188	0.98946	0.95711
0.74232	0.81444	0.95982		0.95437	0.93121	0.98379		0.90082	0.9603	0.87232
0.94274	0.94449	0.86231		0.98169	0.89774	0.97135		0.97702	0.98652	0.9714
0.93324	0.93056	0.92724		0.94647	0.93833	0.83934		0.85949	0.93466	0.96997
0.97286	0.94066	0.80558		0.91634	0.83048	0.9748		0.83375	0.9745	0.91041
0.90089	0.88583	0.83686		0.9842	0.94153	0.98469		0.97123	0.95795	0.97446
0.94323	0.91986	0.92883		0.98501	0.97592	0.93648		0.84822	0.94995	0.92315
0.88509	0.91358	0.94433		0.82194	0.96816	0.94993		0.83088	0.93435	0.96917
0.97941	0.929	0.98412		0.84573	0.97358	0.90939		0.93426	0.94115	0.97885
0.80868	0.88742	0.91287		0.92064	0.99008	0.92865		0.97305	0.88188	0.94147
0.93562	0.91521	0.97109		0.95954	0.83739	0.94134		0.8881	0.94385	0.96358
0.88232	0.89501	0.95999		0.98483	0.93755	0.94479		0.97673	0.94294	0.97845
0.96132	0.88938	0.97247		0.9653	0.95389	0.93996		0.98644	0.98774	0.9775
0.8908	0.9331	0.93636		0.97992	0.98866	0.85276		0.92882	0.96576	0.77484
0.89667	0.90524	0.97961		0.9712	0.95543	0.99191		0.97962	0.94346	0.98476
0.64632	0.9625	0.94176		0.74951	0.87631	0.93172		0.97875	0.97416	0.93344
0.93037	0.98011	0.98906		0.97122	0.97641	0.87488		0.93595	0.96548	0.97925
0.95085	0.95169	0.95079		0.95888	0.95818	0.9054		0.91089	0.92083	0.92022
0.96366	0.6863	0.92655		0.94715	0.98624	0.98673		0.96478	0.93979	0.88603
0.93311	0.87386	0.95187		0.96779	0.92649	0.95787		0.87762	0.87779	0.91302
0.94177	0.8947	0.95265		0.85685	0.92972	0.92753		0.93	0.93232	0.97027
0.95059	0.95238	0.94902		0.9607	0.87192	0.95395		0.95843	0.90319	0.99299
0.91932	0.84426	0.9152		0.95035	0.79616	0.94575		0.962	0.94214	0.88377
0.98962	0.92814	0.94928		0.88341	0.96211	0.95468		0.99826	0.95324	0.92019
0.97207	0.95057	0.97444		0.77181	0.97575	0.90552		0.98552	0.89088	0.9555
0.89461	0.95975	0.98888		0.99206	0.96913	0.97373		0.98219	0.9514	0.81762
0.89381	0.95527	0.8135		0.95722	0.97804	0.93231		0.97435	0.90479	0.92778
0.95563	0.98064	0.99373		0.93105	0.98074	0.95446		0.92862	0.9382	0.98106
0.96618	0.90156	0.90537		0.98918	0.93096	0.91188		0.98077	0.9727	0.98947
0.98421	0.90126	0.97694		0.9276	0.95256	0.97194		0.98765	0.91748	0.79631
0.79993	0.94958	0.80749		0.91721	0.94198	0.94236		0.94636	0.93706	0.93464
0.86422	0.75878	0.94132		0.90946	0.84044	0.96154		0.94795	0.91331	0.9807
0.94158	0.92834	0.86403		0.9739	0.98523	0.96506		0.94435	0.93062	0.78656
0.84016	0.89255	0.90019		0.93456	0.93515	0.9536		0.95663	0.94884	0.88701
0.78334	0.85235	0.96752		0.9338	0.96342	0.93998		0.96663	0.98377	0.92425
0.94761	0.48041	0.97312		0.97793	0.94864	0.98503		0.75525	0.97881	0.74075
0.91315	0.85047	0.97876		0.98491	0.9509	0.93454		0.97965	0.94948	0.94128
0.93699	0.82391	0.92927		0.94926	0.94978	0.89784		0.99629	0.95121	0.95519
0.96855	0.91241	0.94997		0.78249	0.99146	0.90844		0.986	0.87447	0.94703
0.9645	0.97692	0.92279		0.98023	0.95655	0.94487		0.91112	0.90445	0.95697
0.93841	0.93802	0.95792		0.92301	0.94447	0.95327		0.94322	0.95112	0.84573
0.98541	0.75439	0.90027		0.9424	0.95122	0.91641		0.9597	0.97562	0.98505
0.83661	0.91003	0.98946		0.94714	0.95991	0.95267		0.94858	0.95807	0.9225
0.97918	0.87203	0.95126		0.96681	0.89998	0.90712		0.93279	0.9746	0.90472
0.93523	0.95751	0.96661		0.99019	0.97295	0.94594		0.98872	0.95207	0.9256
0.89093	0.89781	0.95948		0.9543	0.94507	0.97063		0.97711	0.93722	0.9453
0.92873	0.87924	0.88988		0.95308	0.7713	0.95273		0.92876	0.87961	0.90269
0.96758	0.97579	0.95557		0.97593	0.97302	0.63921		0.97124	0.94478	0.78553
0.94602	0.961	0.93193		0.9556	0.95771	0.98314		0.96102	0.94857	0.75251
0.85546	0.93024	0.97038		0.86247	0.98265	0.97998		0.94536	0.93301	0.966
0.98739	0.95138	0.86391		0.97065	0.91495	0.92408		0.96733	0.98471	0.89218
0.93076	0.93358	0.7587		0.96784	0.91462	0.91613		0.92829	0.9389	0.98566
0.49132	0.82244	0.87164		0.9854	0.96392	0.91618		0.96225	0.98493	0.94444
0.72711	0.90794	0.92721		0.99289	0.92177	0.91018		0.96672	0.96621	0.94865
0.97012	0.84957	0.94929		0.95868	0.91747	0.92668		0.96504	0.94799	0.98334
0.959	0.95369	0.97666		0.94874	0.86478	0.97001		0.93863	0.86274	0.84958
0.95613	0.90391	0.93201		0.95942	0.91818	0.95122		0.97733	0.93015	0.89984
0.97599	0.95194	0.93789		0.95765	0.91523	0.99287		0.9527	0.941	0.92744
0.95306	0.76415	0.87872		0.89926	0.96183	0.93264		0.97095	0.9717	0.92616
0.86365	0.95098	0.81482		0.89232	0.97613	0.91297		0.98181	0.98317	0.95176
0.74342	0.9637	0.95992		0.94543	0.98342	0.9743		0.91991	0.97221	0.84216
0.89592	0.91327	0.96385		0.96207	0.98424	0.91391		0.98815	0.93344	0.95238
0.91695	0.8229	0.89825		0.92643	0.96066	0.84815		0.94647	0.97136	0.98401
0.96093	0.96404	0.97426		0.96964	0.94129	0.94648		0.97681	0.92507	0.99088
0.95343	0.93473	0.96798		0.93075	0.97021	0.98519		0.97281	0.90966	0.9022
0.94722	0.84439	0.90541		0.94318	0.92827	0.97835		0.89782	0.96813	0.91505
0.94731	0.98474	0.97648		0.97788	0.91698	0.90431		0.92647	0.89961	0.95848
0.87814	0.86407	0.94817		0.95757	0.95593	0.9836		0.94978	0.99405	0.96765
0.9596	0.93765	0.88186		0.93828	0.96717	0.92968		0.90908	0.97568	0.94062
0.96302	0.94216	0.9792		0.94732	0.91892	0.91048		0.99013	0.97653	0.95964
0.8603	0.94242	0.89761		0.93832	0.94897	0.95071		0.97372	0.98531	0.95781
0.96733	0.8927	0.93483		0.95418	0.98816	0.98732		0.88812	0.98088	0.91756
0.91811	0.90681	0.96895		0.9893	0.97996	0.96191		0.97252	0.93799	0.97205
0.94017	0.91459	0.87842		0.96793	0.98182	0.92057		0.95259	0.82356	0.95057
0.83657	0.98114	0.94179		0.97823	0.9383	0.94207		0.97721	0.96216	0.95655
0.9284	0.90982	0.94706		0.97891	0.93725	0.88068		0.91483	0.92175	0.93569
0.82861	0.84701	0.90273		0.94659	0.96041	0.91054		0.96789	0.6792	0.9489
0.98145	0.84372	0.911		0.91997	0.95544	0.90132		0.93388	0.96892	0.98373
0.97456	0.92447	0.96901		0.93405	0.95671	0.94779		0.87285	0.96281	0.8811
0.92602	0.95555	0.94319		0.94899	0.92676	0.94204		0.94167	0.97111	0.94872
0.95712	0.97495	0.88467		0.95326	0.93917	0.94735		0.92857	0.94771	0.98596
0.91643	0.96784	0.83721		0.93996	0.96506	0.96005		0.96143	0.95615	0.89887
0.93208	0.99207	0.86583		0.97147	0.90951	0.94579		0.84143	0.92458	0.87485
0.89518	0.93866	0.93426		0.97531	0.97595	0.85627		0.83282	0.92621	0.98333
0.93432	0.97018	0.97472		0.93194	0.9843	0.97695		0.96611	0.97373	0.94636
0.78856	0.9364	0.95456		0.98203	0.93326	0.95484		0.85029	0.96017	0.96494
0.90992	0.95201	0.94682		0.95762	0.8934	0.91498		0.99109	0.83821	0.91492
0.96098	0.92816	0.96547		0.99075	0.97169	0.97907		0.97986	0.91716	0.90924
0.95615	0.95384	0.90405		0.93445	0.96501	0.94134		0.93986	0.96051	0.93282
0.9567	0.86352	0.94456		0.74853	0.95968	0.99699		0.86341	0.87352	0.97887
0.97243	0.95406	0.84955		0.93205	0.95786	0.99044		0.90191	0.96472	0.93521
0.94893	0.98068	0.95082		0.87625	0.98782	0.96883		0.94489	0.8823	0.97096
0.96596	0.9345	0.96158		0.92421	0.81121	0.9706		0.90778	0.88088	0.97236
0.94318	0.7145	0.93135		0.97596	0.9206	0.94697		0.9753	0.97031	0.72512
0.9605	0.94156	0.96906		0.9533	0.98933	0.98166		0.95407	0.97088	0.92277
0.92948	0.93094	0.98504		0.9777	0.96797	0.80929		0.98725	0.87468	0.90203
0.8341	0.96531	0.93618		0.98284	0.93281	0.98506		0.98715	0.65952	0.98151
0.955	0.88101	0.88505		0.8224	0.94152	0.94945		0.91532	0.95983	0.98094
0.94642	0.94823	0.95595		0.97846	0.98002	0.88578		0.99528	0.93509	0.96688
0.83993	0.8754	0.94817		0.89283	0.86248	0.98732		0.91699	0.96049	0.95235
0.94767	0.93818	0.93937		0.94897	0.88032	0.93501		0.93457	0.95509	0.9842
0.91136	0.90851	0.87728		0.95782	0.92972	0.95541		0.95108	0.93484	0.9183
0.69682	0.9717	0.96148		0.97039	0.94196	0.87869		0.98631	0.86239	0.95471
0.94372	0.93422	0.9165		0.98787	0.97894	0.95256		0.92926	0.98842	0.99501
0.85401	0.72467	0.76968		0.92909	0.94962	0.97032		0.91726	0.88066	0.95936
0.92866	0.92437	0.97777		0.96984	0.71464	0.95054		0.9332	0.98327	0.9341
0.74796	0.90444	0.97762		0.92659	0.87925	0.97118		0.94239	0.86971	0.8829
0.91702	0.93428	0.93915		0.93552	0.90994	0.97066		0.9913	0.87237	0.9632
0.92358	0.9368	0.9665		0.89921	0.8705	0.92725		0.98863	0.68104	0.85624
0.92653	0.96816	0.97262		0.95466	0.88386	0.9653		0.9781	0.85173	0.82709
0.93685	0.79501	0.94186		0.92292	0.93784	0.95229		0.92645	0.95175	0.97182
0.96825	0.82456	0.73034		0.97838	0.87054	0.88032		0.96708	0.96738	0.93069
0.85675	0.93807	0.97702		0.89461	0.95922	0.94366		0.95244	0.9603	0.98681
0.97935	0.98212	0.95801		0.97065	0.99575	0.91755		0.9065	0.95711	0.88717
0.94803	0.98169	0.89468		0.98419	0.99417	0.93282		0.96882	0.93209	0.94913
0.874	0.9112	0.946		0.98793	0.9516	0.97249		0.97562	0.98146	0.91856
0.97825	0.95633	0.97853		0.98119	0.90771	0.92402		0.96576	0.97163	0.97418
0.97528	0.91832	0.89756		0.99255	0.86988	0.96551		0.98384	0.91054	0.90558
0.96506	0.92661	0.89671		0.95118	0.79979	0.9207		0.93116	0.90234	0.98655
0.95201	0.89293	0.91636		0.44412	0.86132	0.91896		0.95326	0.95119	0.93862
0.89433	0.72602	0.96022		0.92472	0.94674	0.89938		0.89342	0.87672	0.94491
0.96714	0.89551	0.93927		0.8402	0.96929	0.96198		0.9571	0.96185	0.95128
0.91335	0.9687	0.98284		0.95467	0.93011	0.95467		0.8574	0.96188	0.94154
0.8334	0.96644	0.95094		0.93553	0.98895	0.90986		0.96108	0.83401	0.91611
0.88372	0.93875	0.96265		0.96838	0.92343	0.97368		0.97536	0.94624	0.93792
0.95195	0.78642	0.964		0.96007	0.93747	0.8864		0.91267	0.93882	0.95567
0.91308	0.95051	0.9514		0.94842	0.92342	0.92262		0.93277	0.78244	0.99096
0.97411	0.96592	0.91202		0.92649	0.94943	0.97499		0.98356	0.96811	0.96363
0.91846	0.93448	0.92193		0.92921	0.87727	0.99692		0.98762	0.84711	0.84394
0.93013	0.92989	0.79767		0.93892	0.96355	0.9459		0.91686	0.93532	0.96643
0.93253	0.91871	0.94396		0.94619	0.96145	0.92666		0.99096	0.91845	0.98184
0.89488	0.96475	0.94316		0.85034	0.93373	0.97151		0.92007	0.89587	0.86954
0.98593	0.83427	0.89275		0.913	0.96464	0.88338		0.87032	0.89847	0.95503
0.98721	0.88842	0.98006		0.977	0.90041	0.96733		0.95283	0.97829	0.94618
0.94773	0.88169	0.88294		0.88046	0.98014	0.90013		0.97693	0.9371	0.95101
0.95788	0.90912	0.86953		0.93882	0.9652	0.99004		0.9243	0.93205	0.81006
0.91095	0.9849	0.92337		0.86368	0.96017	0.86007		0.91205	0.98773	0.91342
0.94185	0.91275	0.91401		0.97682	0.92369	0.92163		0.96904	0.94866	0.89783
0.98168	0.91527	0.76673		0.92276	0.97721	0.97686		0.9469	0.77193	0.9067
0.94446	0.95298	0.95026		0.94661	0.92975	0.9677		0.75185	0.88368	0.96296
0.94902	0.96921	0.94706		0.92302	0.98725	0.90189		0.88726	0.96485	0.95323
0.84662	0.79088	0.85118		0.94593	0.93241	0.88747		0.98614	0.87119	0.94067
0.86144	0.84213	0.95445		0.88212	0.87158	0.95678		0.97946	0.9369	0.969
0.97051	0.94578	0.98192		0.94912	0.97651	0.96149		0.94061	0.9003	0.91348
0.93328	0.89151	0.90889		0.96016	0.95265	0.95933		0.98606	0.88413	0.95399
0.93483	0.74227	0.93356		0.99438	0.96336	0.90662		0.97904	0.78494	0.84166
0.77103	0.90424	0.9218		0.97827	0.98402	0.99559		0.98313	0.87903	0.97096
0.92789	0.9541	0.83614		0.99214	0.90139	0.73971		0.96017	0.94007	0.83303
0.97168	0.94943	0.93915		0.94909	0.93783	0.93034		0.90128	0.94387	0.96338
0.97885	0.97722	0.94698		0.97301	0.96135	0.94822		0.95476	0.88697	0.95485
0.92085	0.87765	0.98226		0.93032	0.92901	0.97719		0.91915	0.9243	0.93855
0.94349	0.81829	0.91988		0.94501	0.91518	0.96598		0.70348	0.8417	0.95369
0.93443	0.97657	0.91337		0.86517	0.92026	0.89034		0.93393	0.9679	0.9315
0.97157	0.92513	0.86255		0.91613	0.92848	0.92397		0.98877	0.91244	0.90966
0.86014	0.97204	0.89633		0.91138	0.89859	0.96772		0.93605	0.95843	0.94783
0.90865	0.96582	0.96796		0.95622	0.94509	0.99075		0.88678	0.92492	0.90366
0.90125	0.73605	0.93589		0.98379	0.96874	0.96864		0.93554	0.76154	0.94881
0.98547	0.82642	0.94877		0.97308	0.92728	0.92682		0.90322	0.8966	0.95728
0.9161	0.94322	0.9258		0.8831	0.98807	0.98449		0.93051	0.96805	0.93872
0.96599	0.97228	0.83282		0.92334	0.98815	0.9361		0.94346	0.9909	0.88678
0.97101	0.96725	0.9397		0.96096	0.9746	0.94808		0.98	0.95642	0.89115
0.92551	0.94596	0.89884		0.91572	0.9581	0.98301		0.95704	0.9893	0.98252
0.88098	0.84888	0.49002		0.97909	0.97667	0.94591		0.94587	0.94643	0.92568
0.83605	0.98062	0.60218		0.9624	0.96786	0.92792		0.87972	0.965	0.89562
0.9616	0.91293	0.93703		0.91707	0.92097	0.90792		0.97299	0.9792	0.93219
0.85303	0.96965	0.9749		0.91331	0.93922	0.98036		0.94436	0.97821	0.88542
0.96469	0.96953	0.97783		0.97616	0.82031	0.93886		0.96283	0.90787	0.92893
0.89905	0.96879	0.92386		0.99153	0.94715	0.9109		0.97854	0.94542	0.94547
0.95506	0.9366	0.91617		0.96074	0.93859	0.97		0.98142	0.93912	0.92414
0.93297	0.95132	0.90254		0.95383	0.90491	0.97339		0.83165	0.96902	0.84027
0.76109	0.95172	0.97166		0.95376	0.9689	0.943		0.74642	0.94873	0.97354
0.99135	0.97469	0.85806		0.95804	0.98727	0.95089		0.91159	0.94229	0.909
0.87093	0.92089	0.9653		0.88798	0.96332	0.95985		0.97448	0.97263	0.97574
0.94531	0.99471	0.99204		0.88663	0.97887	0.93633		0.99338	0.8798	0.93438
0.95085	0.96346	0.97537		0.89598	0.9302	0.97838		0.90277	0.93731	0.91717
0.94197	0.95097	0.97698		0.88449	0.95049	0.95189		0.981	0.87865	0.9163
0.90779	0.82866	0.75247		0.955	0.97352	0.90255		0.96292	0.99227	0.98603
0.97818	0.97162	0.97388		0.93322	0.91921	0.94103		0.86902	0.91796	0.98474
0.9872	0.87611	0.97235		0.96881	0.94442	0.9379		0.89774	0.88601	0.41623
0.86323	0.93579	0.97493		0.9637	0.92834	0.91099		0.99441	0.91052	0.90282
0.81309	0.85858	0.91605		0.97687	0.99023	0.96975		0.94198	0.81695	0.96883
0.83884	0.94245	0.78511		0.93981	0.8786	0.93427		0.96751	0.94318	0.80929
0.99222	0.94815	0.9206		0.93603	0.95582	0.77283		0.97675	0.9009	0.98197
0.94972	0.9108	0.7718		0.97229	0.96509	0.93614		0.95565	0.93024	0.89368
0.96161	0.92042	0.96502		0.9795	0.95413	0.94476		0.90397	0.91069	0.9869
0.97283	0.90983	0.98029		0.96525	0.98933	0.94996		0.88433	0.91234	0.91127
0.97149	0.84833	0.87324		0.93695	0.86037	0.94346		0.94809	0.91664	0.95389
0.98178	0.91376	0.9592		0.96423	0.98472	0.97568		0.99059	0.90293	0.97173
0.66074	0.93861	0.98181		0.89838	0.85486	0.91603		0.96332	0.87466	0.91657
0.95904	0.98717	0.8632		0.95654	0.91227	0.97214		0.91816	0.83667	0.98136
0.87748	0.87341	0.97334		0.88938	0.93431	0.96404		0.93879	0.94161	0.94033
0.96209	0.77478	0.97432		0.98666	0.82825	0.96156		0.90468	0.96263	0.95918
0.93913	0.98116	0.95332		0.9808	0.99027	0.93733		0.97704	0.87306	0.9619
0.97342	0.95096	0.94312		0.90223	0.98151	0.95316		0.93038	0.97267	0.98579
0.90842	0.96523	0.96114		0.9406	0.97972	0.81579		0.92795	0.97157	0.93496
0.85942	0.87355	0.91818		0.96809	0.97608	0.96313		0.88133	0.92251	0.86767
0.93121	0.99655	0.9474		0.88104	0.99547	0.99485		0.9286	0.89486	0.97171
0.92077	0.91039	0.96433		0.93237	0.8723	0.97284		0.97324	0.92616	0.91844
0.94733	0.9358	0.96761		0.97655	0.94747	0.97693		0.95263	0.96087	0.78563
0.96941	0.80454	0.91579		0.9315	0.93321	0.76332		0.98188	0.86843	0.80909
0.93354	0.93466	0.80295		0.93661	0.90106	0.95464		0.93624	0.92286	0.85558
0.98633	0.94321	0.96395		0.98385	0.97128	0.93532		0.96528	0.94721	0.96622
0.97228	0.76153	0.90642		0.98742	0.96401	0.88246		0.89823	0.93616	0.89222
0.95375	0.76315	0.96173		0.9547	0.87642	0.97827		0.95047	0.93954	0.97722
0.92766	0.92543	0.92791		0.97348	0.95436	0.95628		0.96808	0.88794	0.9653
0.8978	0.92267	0.94432		0.97037	0.99085	0.98605		0.97965	0.9711	0.90739
0.98477	0.73662	0.84551		0.95091	0.96159	0.87633		0.94244	0.90542	0.84649
0.88691	0.9559	0.87965		0.86401	0.96919	0.95573		0.97754	0.94541	0.96832
0.92613	0.88612	0.97467		0.95882	0.9728	0.95518		0.91657	0.93101	0.9575
0.9629	0.91554	0.8721		0.91976	0.95785	0.93243		0.9742	0.9243	0.94954
0.97193	0.94464	0.91827		0.96844	0.96058	0.97205		0.94693	0.80593	0.98135
0.96795	0.93413	0.88897		0.95573	0.87111	0.94904		0.97049	0.98638	0.92185
0.85934	0.7674	0.94751		0.98158	0.96547	0.9845		0.96669	0.9491	0.99001
0.95574	0.95075	0.96886		0.9289	0.86647	0.96175		0.97158	0.92634	0.96313
0.90018	0.95529	0.90292		0.87858	0.94786	0.97601		0.8868	0.90901	0.97744
0.95517	0.96037	0.98559		0.93838	0.88856	0.97059		0.88604	0.99078	0.81722
0.93562	0.96745	0.92136		0.95818	0.95881	0.93734		0.84465	0.9746	0.95281
0.9444	0.9738	0.9392		0.97314	0.97758	0.93529		0.95854	0.96338	0.86382
0.88236	0.79875	0.91214		0.93179	0.91659	0.96769		0.93991	0.92821	0.86629
0.8728	0.90948	0.97718		0.92007	0.97834	0.88268		0.97649	0.94421	0.94737
0.97233	0.81631	0.96248		0.96501	0.93369	0.83265		0.97413	0.96876	0.96514
0.93703	0.91286	0.94201		0.906	0.93449	0.94679		0.87862	0.97185	0.96674
0.89065	0.83465	0.9406		0.90749	0.93377	0.9738		0.95883	0.96205	0.96822
0.97457	0.94696	0.91313		0.79331	0.95962	0.95433		0.93597	0.96267	0.89471
0.91706	0.95056	0.89264		0.982	0.93997	0.9401		0.93032	0.98838	0.93347
0.97128	0.94399	0.9421		0.87077	0.95219	0.77504		0.93261	0.94362	0.91392
0.89386	0.87425	0.94236		0.95233	0.95907	0.9756		0.93127	0.8923	0.98111
0.96749	0.95803	0.94922		0.98404	0.97365	0.97278		0.87154	0.94244	0.95305
0.97063	0.93183	0.82052		0.92754	0.98308	0.96002		0.97223	0.95961	0.94886
0.95709	0.95635	0.96193		0.93074	0.92129	0.9108		0.94607	0.92973	0.8833
0.93656	0.98715	0.96455		0.98663	0.93965	0.9238		0.94339	0.72176	0.97359
0.91021	0.98833	0.89665		0.92274	0.93279	0.96822		0.96667	0.82588	0.97958
0.98934	0.97384	0.95753		0.88108	0.90183	0.91579		0.95795	0.93469	0.96479
0.96359	0.84627	0.97573		0.94713	0.93831	0.98081		0.93618	0.98768	0.94339
0.97962	0.94378	0.6983		0.93817	0.99285	0.97215		0.8377	0.79759	0.68717
0.95493	0.96964	0.96005		0.98774	0.9564	0.96568		0.94944	0.86033	0.94529
0.95549	0.93641	0.93076		0.91791	0.93243	0.93148		0.92938	0.9232	0.94643
0.95092	0.93666	0.94165		0.97893	0.8847	0.96683		0.99056	0.93198	0.89689
0.95042	0.84672	0.54546		0.92738	0.96768	0.86815		0.81842	0.82064	0.90281
0.90617	0.95031	0.94203		0.96604	0.91644	0.98924		0.97377	0.99327	0.83885
0.82893	0.87199	0.88397		0.83125	0.96154	0.92437		0.94822	0.94559	0.97818
0.95898	0.95669	0.95677		0.99075	0.88197	0.87924		0.94403	0.89101	0.90786
0.8735	0.93301	0.9784		0.93385	0.94061	0.91823		0.89963	0.70989	0.91968
0.85005	0.93812	0.9026		0.97212	0.97841	0.98635		0.97091	0.88485	0.90752
0.93674	0.97422	0.95871		0.65077	0.9805	0.98875		0.79002	0.91091	0.86009
0.87221	0.87794	0.90487		0.87016	0.94552	0.97647		0.76372	0.99115	0.84464
0.88926	0.82417	0.96228		0.94294	0.97533	0.92996		0.89751	0.98536	0.971
0.96552	0.96756	0.98872		0.9552	0.93918	0.91412		0.88625	0.93705	0.93326
0.90651	0.93571	0.96819		0.952	0.94476	0.92604		0.85939	0.93137	0.98546
0.95697	0.91756	0.9891		0.90773	0.9314	0.97201		0.94644	0.97274	0.98542
0.93952	0.896	0.92744		0.98672	0.95756	0.89151		0.98019	0.92547	0.90905
0.95261	0.93551	0.95554		0.98295	0.97583	0.95584		0.88831	0.97919	0.94365
0.89413	0.92559	0.96441		0.95421	0.97274	0.93549		0.97821	0.89357	0.98933
0.96929	0.95238	0.90064		0.94061	0.87441	0.93837		0.85007	0.91161	0.85402
0.96373	0.92344	0.86846		0.98969	0.752	0.95178		0.98098	0.99077	0.92447
0.88974	0.92404	0.97841		0.9693	0.93334	0.96686		0.92189	0.98385	0.85887
0.90754	0.9565	0.88952		0.86802	0.94203	0.9596		0.91452	0.97495	0.96091
0.88727	0.98255	0.96405		0.95845	0.93447	0.98732		0.91445	0.94492	0.97173
0.92394	0.94036	0.93074		0.90492	0.97936	0.92014		0.88706	0.93826	0.99163
0.92598	0.87209	0.98684		0.97453	0.92515	0.94929		0.96848	0.97597	0.91179
0.95401	0.87822	0.97914		0.95803	0.95451	0.87038		0.96887	0.94398	0.98169
0.9728	0.97609	0.90181		0.9678	0.91003	0.97234		0.9671	0.87689	0.961
0.95361	0.98033	0.73958		0.96799	0.87969	0.94931		0.96437	0.92287	0.84017
0.9466	0.98847	0.91604		0.92244	0.98765	0.96036		0.93017	0.86363	0.93717
0.98152	0.82562	0.9783		0.93816	0.87664	0.8925		0.94677	0.94435	0.93894
0.89891	0.82514	0.96055		0.96202	0.96888	0.94089		0.9805	0.95633	0.86579
0.98839	0.96071	0.95643		0.97209	0.9625	0.86603		0.9308	0.96571	0.95177
0.93905	0.81095	0.92395		0.94897	0.9791	0.9077		0.98738	0.8633	0.76551
0.81198	0.89132	0.94122		0.90104	0.87871	0.99304		0.97753	0.95678	0.88279
0.78979	0.95858	0.9097		0.92889	0.97623	0.94495		0.90274	0.89034	0.88711
0.92356	0.91458	0.93285		0.94232	0.98178	0.93252		0.9848	0.9278	0.99407
0.94637	0.9193	0.95912		0.94155	0.92129	0.9576		0.97403	0.95642	0.95679
0.73399	0.96707	0.96788		0.973	0.98322	0.89863		0.79098	0.92108	0.91215
0.98715	0.98232	0.82331		0.94389	0.96909	0.96766		0.942	0.75203	0.98152
0.93574	0.94173	0.90203		0.97155	0.94911	0.96079		0.9414	0.98726	0.86264
0.8904	0.97027	0.88136		0.97928	0.9767	0.78919		0.97715	0.979	0.97841
0.87053	0.91414	0.95959		0.96256	0.90685	0.98421		0.99705	0.92824	0.98858
0.72093	0.88877	0.94659		0.96269	0.9583	0.94963		0.97216	0.92945	0.89663
0.957	0.91291	0.84534		0.99404	0.95078	0.9366		0.95453	0.92912	0.96199
0.94578	0.93587	0.91393		0.95708	0.97549	0.97421		0.96184	0.97461	0.90736
0.7207	0.92148	0.8712		0.98006	0.96361	0.9089		0.99185	0.95197	0.99037
0.68603	0.98136	0.86543		0.86861	0.99319	0.96421		0.81305	0.96294	0.94524
0.93674	0.93577	0.9507		0.98501	0.97769	0.9717		0.7988	0.84223	0.93776
0.95642	0.93733	0.87172		0.97197	0.97904	0.93317		0.9222	0.95855	0.81446
0.84042	0.80547	0.92244		0.94388	0.94669	0.9337		0.89191	0.93667	0.98226
0.94761	0.86918	0.93917		0.97371	0.97323	0.97588		0.92984	0.96882	0.96838
0.85233	0.93003	0.96612		0.88687	0.78278	0.93743		0.97508	0.97645	0.95113
0.86172	0.95833	0.9221		0.89569	0.97729	0.95018		0.95206	0.92586	0.94379
0.95405	0.88374	0.89317		0.86557	0.95517	0.92227		0.97228	0.96539	0.95447
0.79994	0.94354	0.93505		0.89923	0.9761	0.98669		0.95581	0.84367	0.97322
0.86532	0.91589	0.9386		0.8789	0.93262	0.98624		0.88654	0.96509	0.96511
0.73285	0.92256	0.97214		0.87538	0.89391	0.93126		0.97563	0.97169	0.8107
0.81287	0.94903	0.96415		0.95837	0.90064	0.97371		0.98924	0.77368	0.98455
0.95594	0.95189	0.96171		0.87547	0.91345	0.95844		0.98322	0.95169	0.9693
0.971	0.94327	0.92252		0.91664	0.97769	0.99023		0.79329	0.97685	0.82783
0.96265	0.92375	0.95117		0.8885	0.95404	0.96028		0.97272	0.89871	0.95347
0.94553	0.86963	0.88213		0.97675	0.92245	0.92905		0.9158	0.93487	0.94048
0.63126	0.82007	0.94053		0.99023	0.95029	0.98468		0.96533	0.96593	0.83099
0.94796	0.95672	0.94758		0.96465	0.97377	0.87725		0.97542	0.98478	0.92493
0.9626	0.96014	0.97168		0.94661	0.88403	0.93685		0.83293	0.98762	0.92971
0.9339	0.91142	0.92894		0.89187	0.82505	0.91402		0.96456	0.88725	0.9894
0.96615	0.95842	0.9738		0.95989	0.97094	0.93662		0.96786	0.95693	0.9972
0.91708	0.91972	0.91479		0.85786	0.84603	0.96633		0.92811	0.9053	0.92869
0.93075	0.98695	0.86424		0.95124	0.95459	0.93581		0.92592	0.9438	0.91536
0.91393	0.94409	0.95093		0.95507	0.98232	0.90284		0.9675	0.655	0.82379
0.96977	0.82474	0.92431		0.88904	0.98826	0.90235		0.77995	0.90736	0.96505
0.97624	0.90165	0.94583		0.98318	0.99402	0.96232		0.76191	0.90571	0.85575
0.93528	0.90821	0.94969		0.97316	0.95433	0.89822		0.9788	0.9249	0.86566
0.81207	0.95041	0.99317		0.9679	0.96498	0.96271		0.88145	0.95292	0.94797
0.8859	0.92082	0.95501		0.88961	0.98115	0.93322		0.96493	0.86538	0.94523
0.95474	0.93161	0.95063		0.8939	0.98983	0.88474		0.95626	0.95845	0.92114
0.95114	0.98455	0.91241		0.92818	0.96497	0.92167		0.93471	0.96456	0.7855
0.81989	0.92755	0.97959		0.82109	0.97944	0.98861		0.96448	0.84825	0.98461
0.87303	0.92275	0.97556		0.93292	0.96675	0.89115		0.97304	0.91344	0.95512
0.93978	0.93469	0.98487		0.98491	0.9685	0.9866		0.89749	0.98023	0.94112
0.9751	0.82257	0.85536		0.92863	0.97315	0.94168		0.94245	0.93545	0.91467
0.94958	0.8758	0.96792		0.92964	0.90088	0.87271		0.93632	0.99743	0.89898
0.92694	0.8495	0.94193		0.92069	0.9783	0.96845		0.92432	0.92924	0.95714
0.95256	0.95847	0.93306		0.97697	0.91513	0.94224		0.93854	0.97333	0.95185
0.93006	0.98963	0.9816		0.98975	0.94936	0.86087		0.89275	0.9285	0.92522
0.87866	0.94363	0.96407		0.92249	0.95384	0.9845		0.9807	0.92102	0.95646
0.83154	0.86332	0.9237		0.96501	0.88998	0.99749		0.97409	0.96665	0.91218
0.99164	0.93362	0.93619		0.98627	0.9381	0.96105		0.94008	0.92681	0.73459
0.79656	0.95505	0.97191		0.99041	0.97711	0.95488		0.94306	0.96811	0.96637
0.89686	0.90101	0.90868		0.91821	0.97479	0.89983		0.95668	0.94233	0.98906
0.98649	0.9476	0.94363		0.98253	0.90248	0.97276		0.91232	0.95313	0.93808
0.89156	0.98303	0.95212		0.91791	0.97328	0.94928		0.97456	0.98182	0.93188
0.96983	0.98042	0.77626		0.88291	0.96449	0.96389		0.94156	0.87786	0.95497
0.82394	0.97617	0.8912		0.94878	0.97442	0.90551		0.88168	0.88022	0.9435
0.96824	0.98942	0.93715		0.99876	0.90592	0.92385		0.96408	0.92764	0.92057
0.53459	0.93351	0.95921		0.98645	0.87624	0.93862		0.97244	0.95855	0.96477
0.89238	0.92359	0.91394		0.91269	0.98491	0.98208		0.96801	0.95142	0.85887
0.91842	0.95921	0.86917		0.99078	0.85174	0.93655		0.88635	0.96221	0.87954
0.94392	0.96896	0.90532		0.98307	0.95071	0.96982		0.90822	0.93525	0.92814
0.89768	0.93978	0.9308		0.90935	0.89356	0.89711		0.85504	0.97987	0.8929
0.85783	0.90823	0.95968		0.91316	0.97982	0.91139		0.88121	0.98643	0.89115
0.97865	0.9598	0.93784		0.90378	0.9509	0.92312		0.87645	0.97821	0.97589
0.97015	0.77028	0.96657		0.89206	0.91455	0.98575		0.95065	0.90219	0.96741
0.98765	0.88395	0.99295		0.95804	0.99297	0.89745		0.95683	0.95829	0.90776
0.84792	0.89795	0.99096		0.91901	0.95393	0.94449		0.94082	0.95443	0.96565
0.9014	0.94684	0.95288		0.96453	0.95729	0.88077		0.94132	0.86611	0.98047
0.95879	0.87693	0.92868		0.95461	0.96535	0.97387		0.97709	0.97511	0.96009
0.92837	0.99275	0.86117		0.9687	0.88242	0.94331		0.87449	0.90676	0.88668
0.98674	0.94128	0.96534		0.90249	0.96174	0.98871		0.83082	0.86159	0.97504
0.98844	0.8589	0.89798		0.95347	0.91954	0.83549		0.96928	0.95306	0.93474
0.8409	0.96385	0.93056		0.90342	0.96672	0.9374		0.92318	0.8798	0.96296
0.93385	0.95512	0.848		0.92298	0.94496	0.94843		0.93339	0.95927	0.91521
0.95492	0.90991	0.87631		0.84629	0.95146	0.9202		0.97807	0.86945	0.853
0.96936	0.98016	0.96145		0.92974	0.91802	0.96524		0.93828	0.95206	0.94815
0.72811	0.95219	0.96961		0.93606	0.98116	0.98393		0.97091	0.93124	0.97511
0.93957	0.97468	0.94002		0.98043	0.94528	0.94998		0.97625	0.97349	0.96039
0.94279	0.95899	0.85145		0.9577	0.92145	0.93944		0.8053	0.92309	0.98381
0.95035	0.97789	0.96356		0.96728	0.97532	0.92785		0.96385	0.96798	0.90752
0.94281	0.96515	0.95028		0.97826	0.96328	0.94357		0.89648	0.92744	0.96195
0.89026	0.90671	0.89909		0.97224	0.94809	0.8049		0.97569	0.91403	0.93514
0.93792	0.9431	0.92525		0.95455	0.96985	0.84601		0.83415	0.97061	0.97454
0.79385	0.96726	0.95668		0.94344	0.93804	0.96284		0.95211	0.94	0.98321
0.98682	0.92433	0.86886		0.91413	0.97897	0.95559		0.92058	0.95752	0.93879
0.96085	0.9234	0.94685		0.91665	0.95846	0.88575		0.87226	0.8119	0.8866
0.96571	0.96394	0.87391		0.97924	0.93883	0.94578		0.97984	0.9618	0.81798
0.77178	0.92478	0.96135		0.97242	0.96771	0.82633		0.96419	0.96505	0.72667
0.91204	0.91901	0.96528		0.9954	0.91496	0.92321		0.88747	0.9577	0.90011
0.96183	0.92122	0.92267		0.98354	0.94076	0.97728		0.94765	0.96909	0.93413
0.96212	0.9134	0.72703		0.91635	0.98957	0.98272		0.93757	0.95495	0.97322
0.95532	0.97528	0.93175		0.96657	0.89722	0.9702		0.95349	0.96511	0.92679
0.95641	0.94017	0.98209		0.9113	0.96029	0.92097		0.94402	0.94637	0.96509
0.92868	0.99136	0.964		0.91431	0.97624	0.8282		0.99511	0.9658	0.91492
0.89508	0.83464	0.97463		0.9029	0.92822	0.94827		0.97394	0.97288	0.98563
0.89179	0.94263	0.97861		0.98541	0.94442	0.95254		0.95101	0.92956	0.94017
0.96633	0.88207	0.94804		0.97898	0.91534	0.96171		0.9208	0.97565	0.98759
0.94825	0.98901	0.84925		0.8888	0.92944	0.81859		0.76274	0.96099	0.89029
0.93851	0.92883	0.90127		0.9436	0.97583	0.91211		0.91154	0.93343	0.93236
0.91779	0.80547	0.96031		0.90494	0.9191	0.94278		0.87656	0.95411	0.94803
0.95309	0.89764	0.96343		0.9761	0.93122	0.96526		0.95928	0.93051	0.93436
0.97252	0.95885	0.86978		0.8836	0.8866	0.95109		0.9674	0.91906	0.94269
0.83607	0.91781	0.87387		0.97148	0.88516	0.88663		0.92141	0.93081	0.95671
0.98254	0.96923	0.67504		0.90053	0.95177	0.94271		0.95031	0.92006	0.78942
0.74877	0.81814	0.73356		0.90505	0.92985	0.89053		0.93136	0.97556	0.95962
0.95786	0.7258	0.95094		0.92148	0.90589	0.8746		0.94284	0.96364	0.99415
0.97721	0.83021	0.97075		0.95871	0.93201	0.87946		0.96337	0.96182	0.96816
0.90932	0.95019	0.9456		0.87511	0.97719	0.92602		0.87066	0.97288	0.98737
0.95613	0.9552	0.97214		0.8962	0.88892	0.88459		0.92558	0.96181	0.94406
0.92358	0.9656	0.85326		0.97225	0.89345	0.90145		0.90509	0.90853	0.95557
0.96789	0.81677	0.91589		0.99433	0.93856	0.9618		0.95126	0.86595	0.97045
0.87111	0.88434	0.96253		0.92288	0.98125	0.98713		0.9356	0.82505	0.93654
0.92276	0.97901	0.95347		0.99171	0.97295	0.92838		0.96902	0.96778	0.91425
0.93239	0.95659	0.92897		0.97182	0.95135	0.86635		0.96316	0.98136	0.97716
0.95555	0.95893	0.90933		0.78478	0.90929	0.98424		0.96279	0.94381	0.98623
0.94745	0.98918	0.9529		0.95092	0.95649	0.92319		0.94727	0.94074	0.9254
0.98251	0.91771	0.84826		0.98154	0.95347	0.964		0.98386	0.96625	0.92413
0.94477	0.98604	0.89704		0.96551	0.84707	0.95799		0.94116	0.94185	0.97847
0.92374	0.97941	0.77953		0.91248	0.9523	0.97546		0.96149	0.98318	0.99371
0.95746	0.80834	0.86215		0.98817	0.98127	0.94051		0.92765	0.88777	0.98818
0.95797	0.89918	0.79729		0.94784	0.98908	0.96982		0.72308	0.87274	0.96998
0.93835	0.95126	0.88717		0.9503	0.95551	0.98022		0.95034	0.93639	0.90105
0.96519	0.95923	0.97846		0.91607	0.97305	0.98396		0.92212	0.96103	0.71937
0.84708	0.90248	0.92721		0.9639	0.93618	0.99334		0.97792	0.97214	0.96249
0.95031	0.97873	0.95943		0.8964	0.91609	0.92168		0.97438	0.90534	0.96314
0.83418	0.96766	0.9316		0.86237	0.90107	0.85984		0.884	0.96151	0.80454
0.95124	0.93367	0.90405		0.94366	0.95574	0.90484		0.95231	0.90659	0.82858
0.96962	0.91793	0.92442		0.97226	0.95414	0.88659		0.9792	0.98471	0.94687
0.94259	0.8567	0.90137		0.96744	0.9793	0.8016		0.98539	0.95011	0.96034
0.81044	0.98287	0.94208		0.97494	0.97108	0.94499		0.9361	0.96769	0.87489
0.91395	0.93061	0.99102		0.96556	0.86836	0.89842		0.83267	0.97783	0.92657
0.94427	0.96282	0.86519		0.86731	0.94777	0.89346		0.82647	0.96887	0.93411
0.93425	0.96521	0.96541		0.93457	0.94324	0.98921		0.95469	0.91667	0.92194
0.83317	0.89446	0.88752		0.95475	0.92117	0.9733		0.8963	0.91768	0.9489
0.86169	0.90033	0.94033		0.95765	0.96634	0.98268		0.9622	0.92834	0.93096
0.94817	0.95386	0.90743		0.97201	0.88215	0.82535		0.95915	0.97822	0.94752
0.92782	0.93962	0.97008		0.86074	0.96017	0.95477		0.99393	0.96416	0.86484
0.81958	0.95408	0.96699		0.92927	0.86351	0.90467		0.96369	0.97676	0.98754
0.90592	0.87997	0.95843		0.89139	0.94525	0.96579		0.96599	0.95142	0.94814
0.96375	0.90816	0.93105		0.94152	0.9641	0.97899		0.96471	0.95401	0.95544
0.90008	0.6889	0.95334		0.94812	0.98914	0.96884		0.94437	0.91808	0.87863
0.71633	0.91942	0.83593		0.93671	0.93114	0.83913		0.97701	0.97162	0.9052
0.79683	0.90326	0.96953		0.99179	0.9725	0.9355		0.96899	0.9483	0.92501
0.99292	0.98891	0.77556		0.97118	0.97343	0.85233		0.98328	0.97588	0.98747
0.86283	0.87632	0.89462		0.93652	0.95537	0.96746		0.91484	0.92433	0.95849
0.81904	0.96491	0.93535		0.92854	0.97018	0.99331		0.97513	0.9332	0.91041
0.8804	0.91337	0.81747		0.93657	0.95563	0.97905		0.91859	0.94984	0.94872
0.9701	0.97997	0.92623		0.97126	0.95924	0.95139		0.84466	0.98561	0.96034
0.81719	0.98527	0.98811		0.98033	0.9782	0.93375		0.891	0.91265	0.9292
0.97013	0.91815	0.89752		0.90652	0.97894	0.93361		0.96399	0.98625	0.96153
0.86028	0.95663	0.81003		0.94577	0.84805	0.98059		0.95772	0.88868	0.93341
0.97445	0.96297	0.94717		0.91426	0.94861	0.93542		0.89561	0.92903	0.93104
0.92183	0.86501	0.93055		0.96049	0.98376	0.85932		0.94443	0.96214	0.82067
0.96955	0.95325	0.93069		0.95063	0.89095	0.89991		0.9694	0.71613	0.95801
0.96994	0.89862	0.90253		0.9902	0.96373	0.95861		0.98799	0.9643	0.91222
0.89491	0.9088	0.97734		0.9491	0.88715	0.97159		0.97274	0.92728	0.96448
0.85824	0.9697	0.83845		0.92983	0.92908	0.93197		0.92084	0.96428	0.92561
0.80895	0.91817	0.82277		0.87163	0.90453	0.82372		0.92377	0.80211	0.88461
0.97309	0.80008	0.87992		0.99562	0.95664	0.96878		0.9113	0.98323	0.93297
0.93601	0.96757	0.92777		0.97785	0.98531	0.95394		0.96555	0.77473	0.96844
0.91898	0.94404	0.92965		0.92866	0.84035	0.9469		0.8788	0.96605	0.91023
0.77864	0.98235	0.96965		0.93112	0.95725	0.88175		0.9941	0.94973	0.97984
0.86379	0.97645	0.92673		0.93483	0.99331	0.89215		0.92321	0.9888	0.98719
0.99117	0.9748	0.99861		0.92424	0.97802	0.94363		0.96829	0.93792	0.89286
0.95972	0.83907	0.97563		0.97937	0.95756	0.99561		0.97283	0.96434	0.97434
0.84999	0.76667	0.88222		0.94515	0.91512	0.9644		0.99715	0.96225	0.96436
0.9775	0.92734	0.96034		0.91147	0.83545	0.92984		0.91426	0.78771	0.82185
0.9491	0.96	0.82162		0.88233	0.94123	0.95621		0.95883	0.87222	0.9506
0.92735	0.96832	0.94809		0.71725	0.94536	0.96478		0.7972	0.8824	0.95587
0.86629	0.89549	0.9668		0.92554	0.9518	0.82294		0.95075	0.96615	0.96448
0.94049	0.93276	0.89303		0.93903	0.95848	0.97049		0.92486	0.96512	0.96967
0.95437	0.8795	0.9394		0.95858	0.9363	0.97717		0.92966	0.95839	0.98514
0.93021	0.84992	0.98426		0.92383	0.90756	0.96265		0.92255	0.95893	0.98407
0.92424	0.97769	0.91052		0.92651	0.91866	0.91225		0.98575	0.95372	0.9664
0.99364	0.97596	0.95929		0.95508	0.9859	0.93099		0.89371	0.96941	0.93346
0.93486	0.96358	0.9248		0.90878	0.92147	0.95932		0.96017	0.99573	0.9445
0.94297	0.97932	0.90432		0.98641	0.8106	0.86112		0.96506	0.97198	0.96542
0.86224	0.95773	0.95772		0.97371	0.98218	0.89225		0.96143	0.8916	0.96659
0.91067	0.9083	0.89117		0.96846	0.97577	0.93816		0.98933	0.93098	0.98691
0.96389	0.93823	0.9674		0.92543	0.97908	0.91769		0.87857	0.95776	0.85029
0.92501	0.94168	0.97443		0.64538	0.93936	0.86606		0.98639	0.93012	0.83408
0.87608	0.95938	0.8978		0.9685	0.93611	0.94866		0.97597	0.92516	0.95205
0.93407	0.93566	0.96221		0.9766	0.97214	0.9553		0.93721	0.94363	0.9564
0.86279	0.89412	0.93024		0.80529	0.9394	0.88801		0.79689	0.91885	0.85497
0.96693	0.8116	0.93969		0.9178	0.96071	0.96922		0.96908	0.88315	0.8331
0.96098	0.94808	0.96057		0.91529	0.94449	0.96222		0.80962	0.98024	0.93051
0.94561	0.78703	0.87141		0.85367	0.97734	0.92941		0.96642	0.9709	0.9843
0.76063	0.92928	0.91412		0.93054	0.97203	0.90524		0.88648	0.97394	0.93966
0.93159	0.96302	0.87242		0.96957	0.91267	0.94527		0.9074	0.89952	0.94466
0.98222	0.97781	0.92626		0.97639	0.93278	0.80531		0.90063	0.9548	0.893
0.93418	0.93457	0.96412		0.95642	0.89781	0.94732		0.61663	0.98214	0.93934
0.88199	0.95392	0.96549		0.84263	0.94277	0.92416		0.84846	0.93798	0.99065
0.95999	0.96563	0.9843		0.89378	0.9284	0.94619		0.90246	0.90085	0.89563
0.97733	0.92135	0.92168		0.93936	0.97817	0.96572		0.98884	0.85018	0.96999
0.95452	0.9477	0.97438		0.91347	0.96366	0.98689		0.93144	0.86807	0.9817
0.91485	0.9415	0.9732		0.90311	0.92764	0.96101		0.97158	0.92122	0.94493
0.77656	0.82509	0.93066		0.95383	0.95218	0.95937		0.89867	0.94598	0.94266
0.94403	0.96907	0.94992		0.93885	0.88597	0.9645		0.93734	0.93405	0.89212
0.9016	0.97052	0.9571		0.89133	0.96947	0.98413		0.92148	0.95897	0.96268
0.89557	0.93304	0.98859		0.9419	0.81093	0.96255		0.91858	0.83372	0.97584
0.86087	0.91095	0.94905		0.90867	0.98638	0.97216		0.94918	0.84995	0.89661
0.96648	0.9365	0.93036		0.96322	0.91564	0.89087		0.96837	0.87362	0.89391
0.91744	0.77639	0.8831		0.96171	0.96503	0.90531		0.98511	0.97786	0.97322
0.98181	0.98669	0.96864		0.98461	0.99007	0.96149		0.96116	0.96204	0.95524
0.9245	0.97692	0.91604		0.96131	0.92271	0.94287		0.97812	0.96716	0.87837
0.97052	0.93644	0.98083		0.98776	0.91325	0.89219		0.97652	0.90182	0.95151
0.97306	0.92481	0.68263		0.92151	0.91608	0.98018		0.9136	0.93357	0.96003
0.96794	0.81785	0.95525		0.9285	0.97652	0.97336		0.95731	0.97318	0.97499
0.90854	0.93024	0.96283		0.98853	0.94545	0.9741		0.9837	0.98447	0.92426
0.97246	0.84539	0.86388		0.9054	0.97645	0.91195		0.94723	0.96947	0.91027
0.92242	0.99033	0.96146		0.95357	0.8928	0.96186		0.98224	0.94138	0.93096
0.96627	0.92183	0.89276		0.90601	0.89509	0.77174		0.964	0.90682	0.98057
0.95045	0.95329	0.87142		0.9894	0.87601	0.98522		0.94044	0.98398	0.92173
0.94171	0.93248	0.85564		0.97583	0.97687	0.94297		0.91192	0.88346	0.97495
0.81521	0.96092	0.97116		0.99021	0.96638	0.9322		0.95668	0.97956	0.8695
0.96311	0.88175	0.94502		0.9585	0.99019	0.94857		0.95766	0.95384	0.91756
0.88702	0.98094	0.92445		0.95298	0.97059	0.94724		0.98065	0.83248	0.98178
0.96664	0.94814	0.91515		0.99892	0.96689	0.94872		0.96936	0.69943	0.96168
0.92254	0.76976	0.95571		0.92499	0.96553	0.98447		0.90304	0.91774	0.93242
0.86746	0.85733	0.81551		0.92634	0.87722	0.88759		0.96866	0.96242	0.98056
0.92391	0.9729	0.96864		0.94792	0.89537	0.96683		0.87519	0.94944	0.96037
0.91078	0.97639	0.79173		0.9836	0.86996	0.96547		0.97612	0.92665	0.84523
0.83004	0.96291	0.89615		0.86611	0.97267	0.91893		0.93353	0.89459	0.96575
0.91957	0.89243	0.86506		0.93198	0.9924	0.92398		0.98393	0.83296	0.94825
0.85669	0.92353	0.80094		0.85795	0.9093	0.74805		0.91128	0.96384	0.92709
0.96698	0.9162	0.98188		0.97334	0.83899	0.95467		0.91744	0.93561	0.8155
0.94733	0.89248	0.9105		0.97637	0.97662	0.94673		0.97032	0.93871	0.98028
0.98772	0.96419	0.93461		0.91084	0.96386	0.98753		0.87968	0.98524	0.89204
0.88252	0.96535	0.92762		0.97999	0.95282	0.91003		0.69567	0.8674	0.92492
0.95588	0.86808	0.97693		0.93609	0.93131	0.91411		0.94412	0.973	0.96769
0.94714	0.8215	0.9791		0.91461	0.90762	0.95378		0.88158	0.98349	0.88569
0.96502	0.66012	0.96446		0.97661	0.98264	0.90533		0.96244	0.99365	0.97738
0.9371	0.74314	0.9366		0.9885	0.93803	0.95374		0.98382	0.93607	0.92503
0.72578	0.91256	0.87756		0.95732	0.99656	0.98157		0.94511	0.80812	0.94235
0.94012	0.86006	0.98762		0.96109	0.96346	0.97865		0.95152	0.97064	0.94863
0.80103	0.90835	0.95014		0.98359	0.96451	0.97974		0.89174	0.97512	0.98762
0.81845	0.98033	0.78479		0.91788	0.93648	0.93628		0.95767	0.95001	0.91897
0.95207	0.95822	0.94852		0.95807	0.97829	0.87721		0.77083	0.97272	0.95403
0.91363	0.95708	0.96715		0.96297	0.95687	0.97195		0.96848	0.85092	0.84027
0.94521	0.88664	0.94757		0.97327	0.93059	0.97942		0.90472	0.95986	0.97868
0.95402	0.91346	0.83125		0.95746	0.86697	0.93141		0.96393	0.97523	0.96344
0.96456	0.90375	0.95894		0.94912	0.96497	0.82177		0.9932	0.93301	0.95942
0.91922	0.94143	0.96543		0.96093	0.94985	0.96739		0.89207	0.91474	0.95156
0.83065	0.87324	0.90778		0.91619	0.92575	0.86417		0.97501	0.92364	0.95187
0.97455	0.77479	0.94011		0.9754	0.98877	0.95111		0.82867	0.95237	0.98176
0.94809	0.95688	0.88764		0.92974	0.91918	0.97495		0.89253	0.99115	0.90398
0.9817	0.98336	0.88504		0.96345	0.94351	0.979		0.91517	0.9619	0.9295
0.95909	0.84681	0.97717		0.96762	0.96218	0.96623		0.95991	0.98051	0.94684
0.97303	0.90875	0.97443		0.98231	0.92779	0.9828		0.87488	0.90987	0.94845
0.9589	0.88144	0.90654		0.98047	0.97692	0.99679		0.95731	0.97612	0.96861
0.97688	0.94423	0.71791		0.97196	0.91908	0.86258		0.96129	0.91527	0.92146
0.93554	0.84617	0.93908		0.8832	0.95854	0.97783		0.83889	0.94006	0.80636
0.96225	0.872	0.87068		0.87545	0.85806	0.99356		0.9508	0.95426	0.89076
0.96932	0.94396	0.92198		0.87534	0.90388	0.95201		0.86546	0.9027	0.92759
0.92927	0.95817	0.94276		0.85612	0.82446	0.97178		0.90764	0.87693	0.90091
0.95896	0.67057	0.86588		0.95242	0.95323	0.91272		0.98941	0.94528	0.94887
0.97362	0.97327	0.98941		0.95099	0.99893	0.99135		0.95243	0.9708	0.91774
0.97994	0.68939	0.90514		0.97991	0.94805	0.98522		0.95317	0.93126	0.91036
0.92522	0.92832	0.97709		0.96403	0.99355	0.96645		0.95594	0.88094	0.77983
0.97545	0.84693	0.96519		0.95347	0.97259	0.9601		0.83458	0.92633	0.9572
0.90148	0.9685	0.77731		0.77358	0.97587	0.92474		0.98145	0.97197	0.96674
0.91004	0.97317	0.90901		0.94239	0.96654	0.92464		0.92402	0.92424	0.96113
0.96233	0.91466	0.75485		0.9322	0.94546	0.988		0.98188	0.9885	0.99186
0.95784	0.94534	0.94747		0.9459	0.90771	0.85533		0.90773	0.93745	0.90957
0.9663	0.97603	0.94854		0.98259	0.91485	0.96022		0.92463	0.91531	0.8966
0.97558	0.89232	0.93433		0.96148	0.90268	0.93148		0.96816	0.98825	0.83302
0.91158	0.96809	0.87061		0.95138	0.90715	0.80034		0.92042	0.92812	0.97406
0.92041	0.86215	0.93812		0.97945	0.97412	0.91356		0.65699	0.95773	0.87272
0.9231	0.95509	0.94713		0.85647	0.93802	0.93731		0.99072	0.98723	0.95563
0.9346	0.92909	0.82102		0.93328	0.93156	0.9801		0.96743	0.94615	0.95271
0.92716	0.95899	0.9258		0.98369	0.95088	0.96496		0.93878	0.93222	0.91907
0.92823	0.87219	0.93619		0.90455	0.97563	0.91377		0.97146	0.91374	0.85241
0.95091	0.90026	0.97856		0.95478	0.92573	0.86533		0.97684	0.90209	0.99191
0.84578	0.93081	0.90407		0.94602	0.9218	0.93818		0.9663	0.97818	0.83187
0.95867	0.89751	0.98109		0.98595	0.95164	0.94507		0.89036	0.9701	0.90557
0.94144	0.8527	0.95888		0.86663	0.9749	0.95468		0.96083	0.89306	0.86466
0.97402	0.96281	0.96691		0.88916	0.93822	0.95501		0.78908	0.94406	0.98155
0.86032	0.91054	0.96834		0.97603	0.93551	0.94963		0.78448	0.94892	0.9454
0.92206	0.91999	0.96061		0.91518	0.99431	0.99308		0.89234	0.89745	0.81712
0.96411	0.95696	0.93553		0.92497	0.98893	0.91498		0.98476	0.96677	0.88157
0.86357	0.81333	0.88868		0.99467	0.92434	0.96439		0.95581	0.91096	0.91561
0.85449	0.79923	0.93354		0.95694	0.97699	0.93155		0.96865	0.90649	0.97415
0.90455	0.96007	0.90056		0.93664	0.93917	0.97286		0.96564	0.9315	0.93507
0.98004	0.97258	0.92973		0.96017	0.90906	0.95899		0.98107	0.916	0.95435
0.94802	0.87349	0.92729		0.96449	0.98764	0.97383		0.91957	0.90715	0.97274
0.82862	0.91961	0.95109		0.96596	0.90068	0.91961		0.97735	0.98589	0.9499
0.97735	0.96912	0.87888		0.95603	0.97529	0.95241		0.96576	0.97251	0.96238
0.97876	0.94729	0.91769		0.97235	0.92918	0.92021		0.86564	0.94734	0.94028
0.93499	0.95797	0.77567		0.96339	0.96955	0.92398		0.95062	0.96763	0.94622
0.92074	0.93546	0.9462		0.94811	0.95605	0.98079		0.95233	0.92414	0.98338
0.90026	0.88608	0.94163		0.87983	0.98393	0.92477		0.93559	0.97302	0.98063
0.92419	0.92509	0.98143		0.97631	0.96982	0.97898		0.95236	0.9523	0.9467
0.94511	0.96935	0.85651		0.87428	0.95271	0.81472		0.90878	0.97837	0.95477
0.71125	0.91392	0.82643		0.98624	0.95333	0.96285		0.89364	0.87317	0.84509
0.93898	0.93785	0.94625		0.91822	0.96839	0.94984		0.89919	0.98916	0.83752
0.71434	0.96996	0.9443		0.96895	0.97496	0.91587		0.98204	0.83417	0.98102
0.95844	0.89435	0.91461		0.97159	0.95449	0.90404		0.9456	0.9853	0.95023
0.93943	0.88623	0.84237		0.95301	0.95031	0.77563		0.96099	0.92007	0.97459
0.73163	0.92417	0.73733		0.94797	0.81808	0.93837		0.8975	0.96349	0.97183
0.95138	0.88407	0.86554		0.95011	0.94744	0.90571		0.92875	0.95587	0.91667
0.99012	0.95804	0.94709		0.93708	0.95133	0.95423		0.82745	0.9864	0.96691
0.89682	0.73536	0.93671		0.95793	0.88674	0.95877		0.95007	0.97438	0.97748
0.97752	0.91746	0.97946		0.78062	0.97849	0.97301		0.8583	0.92866	0.90948
0.89968	0.86589	0.96631		0.94439	0.97617	0.96018		0.91857	0.8997	0.89215
0.87162	0.80566	0.92903		0.93002	0.92106	0.92235		0.90538	0.90265	0.93311
0.8904	0.96537	0.96859		0.97998	0.94932	0.97187		0.9743	0.80973	0.93284
0.92348	0.96766	0.97016		0.9445	0.78687	0.94158		0.94978	0.92133	0.82041
0.9056	0.94532	0.90834		0.91678	0.91457	0.98991		0.65547	0.95115	0.88338
0.91077	0.94646	0.96046		0.95836	0.97026	0.99832		0.858	0.96155	0.8725
0.92496	0.74334	0.96307		0.96784	0.96294	0.97364		0.96714	0.89159	0.90545
0.88729	0.82826	0.84585		0.93914	0.98381	0.86306		0.95787	0.95395	0.95727
0.94898	0.9361	0.95674		0.86604	0.96922	0.98027		0.96523	0.84285	0.96116
0.7991	0.9664	0.93663		0.91073	0.94694	0.92675		0.80378	0.9741	0.95997
0.71351	0.92453	0.91747		0.93883	0.98045	0.96207		0.97756	0.96488	0.96335
0.92019	0.89946	0.96881		0.98898	0.98793	0.98884		0.98745	0.87799	0.9695
0.92067	0.85318	0.89409		0.96555	0.97181	0.93568		0.84838	0.96164	0.94306
0.96017	0.96255	0.95635		0.97766	0.98354	0.98086		0.97805	0.72763	0.96305
0.93903	0.97773	0.967		0.74816	0.9665	0.96073		0.97031	0.87805	0.9754
0.90922	0.91605	0.88911		0.96365	0.93979	0.91384		0.97929	0.98474	0.93109
0.92953	0.92886	0.94122		0.97206	0.95573	0.98947		0.70683	0.96892	0.92641
0.93836	0.80584	0.90149		0.964	0.9209	0.93256		0.96754	0.92388	0.88533
0.82602	0.96838	0.9347		0.96144	0.98658	0.92372		0.80772	0.86414	0.91752
0.91518	0.8986	0.95229		0.9683	0.83109	0.95081		0.92946	0.91971	0.95797
0.96831	0.98581	0.98843		0.91815	0.90095	0.93712		0.91945	0.93117	0.93811
0.76456	0.9692	0.97523		0.99294	0.95618	0.94234		0.9097	0.95845	0.96447
0.96949	0.9248	0.9328		0.92876	0.93091	0.91926		0.9388	0.93545	0.96009
0.96662	0.97144	0.80325		0.93997	0.76124	0.9671		0.85248	0.97092	0.93699
0.91631	0.98351	0.96018		0.97962	0.9602	0.86543		0.9031	0.86756	0.97022
0.91094	0.97141	0.87584		0.97444	0.93568	0.96656		0.96717	0.93752	0.90051
0.97692	0.96422	0.98528		0.99206	0.95809	0.96164		0.91204	0.90809	0.93359
0.97477	0.92699	0.81509		0.93662	0.90906	0.96824		0.97448	0.97285	0.9306
0.91936	0.88318	0.88007		0.98772	0.95695	0.99954		0.83601	0.95451	0.83094
0.99324	0.98044	0.79535		0.7742	0.90956	0.93548		0.98434	0.96994	0.95637
0.9516	0.98524	0.93657		0.98208	0.93623	0.96767		0.89995	0.9308	0.86812
0.95497	0.78404	0.72059		0.96907	0.92683	0.9296		0.98172	0.98552	0.95626
0.93457	0.82284	0.85914		0.98335	0.941	0.97412		0.92482	0.94654	0.92207
0.95641	0.97376	0.96931		0.95235	0.8833	0.99106		0.90661	0.90609	0.94231
0.94092	0.9859	0.90533		0.96098	0.9074	0.94646		0.95514	0.91799	0.9262
0.9755	0.91941	0.9342		0.86024	0.96729	0.9618		0.90039	0.85864	0.9545
0.90411	0.95877	0.84551		0.86252	0.89893	0.95859		0.93649	0.94496	0.84827
0.95325	0.89359	0.86644		0.9104	0.88983	0.98348		0.96581	0.96784	0.80645
0.9764	0.88295	0.94745		0.9567	0.90212	0.9633		0.78089	0.89545	0.81998
0.88899	0.92995	0.87239		0.86364	0.9271	0.96893		0.97556	0.97076	0.94564
0.88038	0.98064	0.89093		0.95554	0.94462	0.94345		0.96631	0.9615	0.94466
0.98083	0.8836	0.97656		0.94208	0.94587	0.93639		0.93149	0.9187	0.97239
0.90153	0.90088	0.97675		0.92272	0.91838	0.9277		0.92079	0.98951	0.95912
0.9024	0.92691	0.95358		0.92744	0.89387	0.98344		0.92669	0.8466	0.94532
0.89396	0.97026	0.96516		0.9615	0.9153	0.90631		0.94583	0.97392	0.96347
0.93197	0.96245	0.96114		0.941	0.94833	0.88902		0.91337	0.90234	0.92359
0.96066	0.9439	0.94823		0.8725	0.94629	0.96074		0.97195	0.93657	0.70829
0.7665	0.94862	0.95611		0.98254	0.98579	0.94174		0.87093	0.89965	0.92994
0.98152	0.94199	0.84611		0.99306	0.86156	0.97824		0.96166	0.96887	0.97686
0.95542	0.92002	0.97708		0.9799	0.95425	0.92897		0.96745	0.90038	0.99423
0.99151	0.91925	0.91708		0.92228	0.91508	0.9146		0.92903	0.98234	0.9384
0.88422	0.91862	0.91829		0.95485	0.89138	0.95887		0.98466	0.90194	0.78063
0.76833	0.86104	0.91328		0.92638	0.93691	0.98675		0.9916	0.66578	0.97892
0.96127	0.9578	0.95971		0.95282	0.98597	0.99311		0.92454	0.97828	0.97995
0.90226	0.90903	0.92789		0.98305	0.9234	0.92459		0.97796	0.791	0.84811
0.81515	0.98771	0.8985		0.99312	0.96121	0.97054		0.98469	0.91556	0.93344
0.78672	0.83828	0.96151		0.91214	0.92635	0.94559		0.98255	0.93213	0.95714
0.95639	0.92935	0.95711		0.94485	0.92285	0.88494		0.94691	0.95385	0.95717
0.90458	0.93665	0.94829		0.98432	0.87463	0.93886		0.92294	0.65216	0.9618
0.95145	0.96394	0.9441		0.97604	0.89921	0.94186		0.93061	0.926	0.94555
0.97948	0.9605	0.98001		0.96754	0.90059	0.92528		0.91387	0.98728	0.91761
0.97363	0.96316	0.97524		0.84471	0.96097	0.94699		0.94921	0.98319	0.98192
0.86067	0.74925	0.95215		0.89878	0.89759	0.92747		0.80694	0.9554	0.94512
0.93384	0.95273	0.86527		0.93247	0.90745	0.97689		0.95463	0.81173	0.90879
0.93177	0.93398	0.9573		0.93083	0.95826	0.98275		0.96846	0.81082	0.81294
0.96209	0.91307	0.65268		0.67561	0.96659	0.91827		0.95314	0.97115	0.97906
0.96987	0.96593	0.92425		0.94637	0.9409	0.9751		0.92183	0.9681	0.87381
0.94245	0.89062	0.96494		0.94964	0.94873	0.9835		0.96862	0.85801	0.97213
0.99394	0.69048	0.9925		0.78591	0.91857	0.89703		0.97715	0.9595	0.99122
0.96072	0.96917	0.93588		0.89626	0.9635	0.93238		0.97994	0.95902	0.94418
0.91276	0.95104	0.95055		0.75447	0.94093	0.96779		0.86248	0.96585	0.95617
0.98736	0.88763	0.92686		0.94204	0.94098	0.94115		0.9788	0.95015	0.96581
0.86899	0.76088	0.97917		0.96229	0.93518	0.96617		0.91419	0.98261	0.90098
0.83453	0.82788	0.96598		0.9827	0.90864	0.95969		0.84867	0.89526	0.98114
0.94621	0.96713	0.70885		0.97904	0.98187	0.95516		0.96117	0.91321	0.98058
0.94923	0.9219	0.98622		0.93832	0.85049	0.92668		0.95313	0.97536	0.87671
0.94103	0.90839	0.77157		0.93556	0.9528	0.94316		0.91405	0.97813	0.92911
0.96597	0.92277	0.94707		0.97737	0.93545	0.98909		0.79809	0.96427	0.81665
0.96025	0.94615	0.72807		0.90616	0.94975	0.95872		0.98554	0.93605	0.93136
0.8952	0.94605	0.94143		0.8515	0.94244	0.9619		0.81737	0.93741	0.80075
0.97054	0.978	0.8415		0.90085	0.90454	0.9566		0.98331	0.9448	0.95893
0.96973	0.81991	0.76052		0.91867	0.98925	0.94735		0.85665	0.92784	0.98094
0.96329	0.95888	0.97463		0.93743	0.85271	0.95308		0.94068	0.98414	0.99084
0.9622	0.94896	0.83592		0.93376	0.89885	0.93482		0.96844	0.96877	0.92495
0.91784	0.92563	0.96413		0.9718	0.94574	0.9269		0.95211	0.93897	0.93774
0.95349	0.9316	0.95757		0.89199	0.98139	0.91536		0.95386	0.83224	0.94438
0.93979	0.98815	0.9245		0.91992	0.91913	0.92721		0.97114	0.84146	0.96551
0.85975	0.72846	0.894		0.98767	0.90472	0.96685		0.97874	0.80366	0.5786
0.9464	0.84352	0.91109		0.90461	0.92329	0.84645		0.90951	0.9265	0.81002
0.94844	0.98238	0.9471		0.89431	0.98307	0.90197		0.96382	0.56123	0.87172
0.79277	0.57566	0.93661		0.9182	0.97171	0.96532		0.97015	0.95472	0.9142
0.96094	0.90836	0.96707		0.96799	0.9915	0.89987		0.98204	0.96027	0.88024
0.90019	0.98677	0.93973		0.82706	0.88085	0.98753		0.94429	0.84363	0.96156
0.96206	0.9237	0.92571		0.95418	0.87978	0.69111		0.93472	0.8909	0.87895
0.80634	0.92201	0.87217		0.94473	0.91994	0.94112		0.93379	0.85435	0.96785
0.76512	0.92321	0.93221		0.8896	0.98091	0.96214		0.99318	0.96872	0.68595
0.86782	0.85149	0.94271		0.93203	0.96887	0.84229		0.95141	0.92132	0.93466
0.95602	0.97842	0.94804		0.91917	0.90971	0.92169		0.90092	0.92162	0.68537
0.98214	0.96689	0.89094		0.94364	0.94401	0.90368		0.9274	0.96373	0.98551
0.83828	0.78962	0.98152		0.97704	0.95903	0.94468		0.89217	0.95924	0.94168
0.97119	0.93402	0.97302		0.95264	0.98727	0.96654		0.88692	0.91812	0.96587
0.89363	0.89921	0.95996		0.89034	0.83791	0.88531		0.90347	0.97148	0.86344
0.96679	0.99178	0.97992		0.96649	0.94911	0.95668		0.82166	0.91661	0.9369
0.9206	0.97283	0.91496		0.94229	0.97766	0.96961		0.97679	0.95381	0.95785
0.97264	0.97491	0.97344		0.90796	0.96735	0.9418		0.95834	0.96028	0.96584
0.97845	0.95678	0.89294		0.90219	0.94759	0.95488		0.86648	0.94733	0.91319
0.94287	0.86589	0.90204		0.92609	0.87737	0.94508		0.99459	0.96041	0.93521
0.89207	0.97319	0.69254		0.93647	0.94176	0.89663		0.94521	0.97221	0.90854
0.94824	0.89535	0.89871		0.88284	0.92824	0.94612		0.83975	0.93091	0.96368
0.75807	0.98498	0.96154		0.87124	0.89968	0.94623		0.92813	0.97133	0.93236
0.9565	0.82263	0.96527		0.9755	0.97218	0.97282		0.9397	0.94563	0.93387
0.91113	0.9388	0.89726		0.92577	0.88395	0.97152		0.9868	0.94789	0.96053
0.94691	0.75811	0.98066		0.90002	0.99095	0.85243		0.96267	0.94865	0.98052
0.91427	0.9506	0.95923		0.95826	0.95365	0.96333		0.9229	0.97276	0.8972
0.9288	0.9671	0.95603		0.97023	0.94403	0.94965		0.9335	0.87236	0.92883
0.98393	0.94469	0.91724		0.98478	0.98703	0.94908		0.8901	0.9794	0.76089
0.93097	0.92606	0.95633		0.90843	0.99346	0.95532		0.9694	0.93769	0.96929
0.91922	0.88879	0.96087		0.94665	0.94246	0.93401		0.96108	0.84323	0.96316
0.93908	0.96303	0.95459		0.94518	0.95741	0.96796		0.94792	0.98545	0.80308
0.89701	0.90123	0.93191		0.96126	0.95595	0.85273		0.94641	0.96939	0.92901
0.96618	0.90224	0.96248		0.92724	0.94525	0.89809		0.95989	0.96014	0.90668
0.95267	0.95837	0.85814		0.96382	0.95331	0.88313		0.88753	0.8802	0.91558
0.92688	0.93871	0.9702		0.78753	0.93314	0.97038		0.93377	0.9754	0.98198
0.81961	0.95596	0.92324		0.9427	0.94537	0.95933		0.94786	0.99226	0.967
0.78714	0.926	0.93791		0.96739	0.9851	0.90439		0.93066	0.81546	0.98026
0.86806	0.98603	0.92954		0.97416	0.95028	0.94408		0.92121	0.92919	0.96855
0.87613	0.97657	0.87772		0.987	0.94088	0.95859		0.91704	0.87297	0.95316
0.92718	0.96146	0.97151		0.92993	0.88119	0.97114		0.65805	0.89647	0.95726
0.96821	0.977	0.92115		0.94722	0.91096	0.94344		0.68755	0.97413	0.97139
0.97154	0.73957	0.94896		0.98386	0.93279	0.84106		0.96639	0.96107	0.97889
0.99341	0.77394	0.9867		0.97078	0.92287	0.97922		0.9651	0.96606	0.98596
0.9629	0.95475	0.88894		0.94314	0.84606	0.83537		0.93969	0.87613	0.97417
0.96464	0.92942	0.93927		0.83068	0.94461	0.95529		0.79627	0.97597	0.97176
0.9254	0.91271	0.8886		0.9255	0.8664	0.89682		0.93174	0.85648	0.97001
0.85274	0.94469	0.94663		0.98488	0.92254	0.98804		0.85402	0.99916	0.82864
0.72175	0.93704	0.89862		0.9434	0.90545	0.88699		0.86658	0.9641	0.91077
0.85554	0.95209	0.97624		0.93467	0.93525	0.97553		0.97937	0.92741	0.85016
0.97263	0.5689	0.98409		0.95496	0.9213	0.96369		0.92194	0.94016	0.94641
0.76794	0.94386	0.9285		0.96411	0.9552	0.77414		0.95097	0.96393	0.967
0.92839	0.95658	0.85129		0.99058	0.95104	0.95861		0.9576	0.96488	0.9596
0.54058	0.84141	0.92077		0.93671	0.95603	0.98471		0.92766	0.88453	0.9163
0.90885	0.97075	0.97722		0.92593	0.95294	0.98036		0.99272	0.95903	0.91418
0.97377	0.80779	0.92806		0.98127	0.96791	0.96537		0.9636	0.97046	0.92274
0.94574	0.79269	0.99278		0.96428	0.96391	0.98776		0.92438	0.93776	0.95729
0.73814	0.91591	0.95723		0.92039	0.96809	0.99291		0.91593	0.9226	0.91487
0.91723	0.91249	0.73192		0.89713	0.97643	0.99358		0.97337	0.97049	0.87713
0.89245	0.96216	0.96357		0.89793	0.8222	0.95934		0.82972	0.88194	0.84061
0.96169	0.96751	0.91372		0.92071	0.92043	0.97728		0.91627	0.92619	0.94778
0.9441	0.97817	0.9548		0.92157	0.964	0.95112		0.91555	0.95529	0.96197
0.93497	0.93177	0.91032		0.93304	0.957	0.94851		0.98861	0.93229	0.97987
0.90814	0.97483	0.95333		0.97765	0.87335	0.91542		0.97592	0.91304	0.96284
0.93216	0.89301	0.95141		0.92637	0.94119	0.93434		0.8902	0.94597	0.89146
0.93289	0.96525	0.99221		0.96753	0.93557	0.92004		0.93751	0.77675	0.93074
0.95597	0.90802	0.96757		0.85056	0.96644	0.95027		0.94333	0.99601	0.93117
0.85916	0.92471	0.96113		0.86996	0.95012	0.9613		0.91444	0.80654	0.96
0.9329	0.93606	0.97902		0.9495	0.92772	0.88655		0.92743	0.96295	0.90744
0.84375	0.93026	0.91624		0.93243	0.85315	0.95806		0.95074	0.98482	0.86267
0.94206	0.96465	0.95501		0.92626	0.92711	0.98261		0.82479	0.91903	0.89419
0.94771	0.65786	0.95732		0.96005	0.87036	0.96205		0.98507	0.73626	0.94449
0.96272	0.91111	0.89681		0.95349	0.95278	0.95804		0.9854	0.966	0.95857
0.9674	0.92363	0.94673		0.8491	0.95482	0.96875		0.98112	0.97792	0.97165
0.7883	0.94262	0.94099		0.9908	0.94797	0.98582		0.89193	0.98482	0.94816
0.95679	0.98377	0.94053		0.85066	0.97065	0.93499		0.92051	0.93063	0.94977
0.94381	0.88911	0.98634		0.95554	0.93837	0.86155		0.97573	0.94697	0.94447
0.95925	0.95765	0.97648		0.96711	0.95896	0.8114		0.95637	0.87921	0.86527
0.93886	0.93024	0.86197		0.8439	0.86451	0.98185		0.92396	0.91048	0.95009
0.88778	0.93225	0.92353		0.95375	0.95719	0.98149		0.9113	0.9347	0.97309
0.9681	0.908	0.92927		0.87938	0.90747	0.95221		0.9578	0.8811	0.98019
0.89729	0.9573	0.88402		0.9349	0.97905	0.95296		0.93445	0.93746	0.97177
0.9096	0.89739	0.85881		0.92953	0.91649	0.98492		0.94752	0.9492	0.92765
0.97188	0.83371	0.93573		0.88874	0.93399	0.97183		0.96048	0.97499	0.97312
0.80961	0.89966	0.94231		0.91003	0.97923	0.94761		0.96253	0.94487	0.95243
0.94868	0.96824	0.8019		0.97689	0.86789	0.9018		0.79666	0.99752	0.96895
0.89889	0.77971	0.93243		0.81201	0.95176	0.95669		0.82111	0.95025	0.94044
0.91816	0.91231	0.94958		0.95264	0.95263	0.9762		0.95778	0.98413	0.91233
0.98775	0.90161	0.98675		0.93252	0.94092	0.91348		0.95061	0.9587	0.96378
0.95279	0.93232	0.77719		0.9034	0.9357	0.98889		0.89079	0.97236	0.95021
0.90461	0.76488	0.95879		0.93242	0.9472	0.89364		0.91914	0.95552	0.97954
0.97635	0.93834	0.85952		0.94871	0.9234	0.84715		0.98375	0.95315	0.91138
0.89942	0.84592	0.89286		0.95785	0.96163	0.93561		0.93936	0.90251	0.96996
0.88246	0.91572	0.92937		0.90876	0.95309	0.95264		0.95812	0.87706	0.97246
0.82566	0.98304	0.94725		0.93724	0.96165	0.83784		0.97272	0.89681	0.95385
0.93001	0.9028	0.76754		0.97711	0.96936	0.92933		0.98959	0.96554	0.96236
0.9451	0.97964	0.97641		0.96742	0.91123	0.94538		0.94778	0.88186	0.93688
0.97458	0.97601	0.97253		0.93825	0.91649	0.98588		0.95146	0.98382	0.93434
0.61026	0.94832	0.96736		0.88708	0.96949	0.98063		0.90555	0.87074	0.938
0.9021	0.83437	0.98155		0.98618	0.80399	0.94309		0.94704	0.97162	0.92808
0.86774	0.80565	0.92711		0.93653	0.95659	0.94473		0.98342	0.93151	0.99407
0.89187	0.92815	0.9268		0.91376	0.93927	0.95794		0.97359	0.96199	0.89336
0.94268	0.97581	0.97784		0.97261	0.97892	0.93127		0.93675	0.96522	0.93999
0.97339	0.96143	0.95224		0.95212	0.94008	0.97193		0.98291	0.96244	0.92876
0.98093	0.84762	0.93581		0.93952	0.99469	0.84496		0.94865	0.93755	0.78557
0.84356	0.94701	0.92308		0.96332	0.98074	0.92386		0.92814	0.90711	0.93161
0.96176	0.96227	0.87046		0.93204	0.96022	0.95904		0.988	0.91643	0.90583
0.9799	0.78222	0.92295		0.9627	0.87118	0.9068		0.95507	0.97567	0.94914
0.95824	0.94508	0.95555		0.95982	0.93398	0.92755		0.97842	0.95171	0.9361
0.91467	0.9358	0.93061		0.97823	0.91226	0.98182		0.94742	0.95991	0.91747
0.91099	0.70938	0.92633		0.83592	0.94861	0.94187		0.98207	0.8224	0.93603
0.98101	0.75075	0.98504		0.91636	0.95468	0.91184		0.97124	0.96743	0.96849
0.8892	0.89808	0.96251		0.93503	0.96789	0.98913		0.92055	0.89402	0.93381
0.87705	0.95979	0.85551		0.98662	0.96414	0.96745		0.96598	0.94598	0.93848
0.97282	0.94875	0.89447		0.99739	0.90062	0.92311		0.94987	0.96276	0.93077
0.83021	0.97339	0.84617		0.93322	0.93596	0.90781		0.94492	0.92303	0.75644
0.95925	0.94094	0.88214		0.84325	0.94062	0.95992		0.9736	0.95007	0.93534
0.98709	0.97324	0.93184		0.96168	0.91779	0.86368		0.80045	0.95185	0.95603
0.98678	0.96788	0.95386		0.98153	0.96272	0.97912		0.89967	0.95409	0.96811
0.83601	0.94393	0.90043		0.95035	0.92161	0.9397		0.95919	0.92921	0.91736
0.8131	0.93059	0.94533		0.98533	0.88611	0.93843		0.93305	0.94356	0.9238
0.78148	0.96818	0.95691		0.94611	0.96028	0.88732		0.9745	0.92302	0.94475
0.88065	0.99965	0.93585		0.92205	0.9714	0.98757		0.86667	0.84468	0.94929
0.85079	0.91781	0.87379		0.95877	0.96553	0.94549		0.88622	0.97324	0.74261
0.8983	0.81678	0.96643		0.95804	0.93959	0.97358		0.94183	0.87894	0.92241
0.93565	0.96709	0.92053		0.9777	0.9182	0.84522		0.98119	0.93006	0.94185
0.95768	0.94824	0.93236		0.96782	0.925	0.97396		0.94076	0.93811	0.98818
0.94709	0.95537	0.93794		0.93474	0.95103	0.90318		0.87102	0.95016	0.97702
0.94241	0.92662	0.93879		0.94671	0.92298	0.94619		0.96608	0.95773	0.96216
0.95927	0.93608	0.95612		0.78732	0.97979	0.96999		0.88505	0.87238	0.95792
0.98573	0.9319	0.87683		0.91991	0.945	0.82625		0.98411	0.96401	0.95579
0.8703	0.95852	0.98245		0.95773	0.97318	0.92214		0.98171	0.9895	0.917
0.93094	0.97172	0.9742		0.97542	0.85509	0.95692		0.84631	0.92379	0.89702
0.84407	0.92458	0.8821		0.9169	0.89987	0.87964		0.93825	0.98836	0.98978
0.97725	0.97153	0.8943		0.94578	0.92817	0.93902		0.97593	0.96536	0.94372
0.95369	0.97427	0.99094		0.92916	0.96838	0.95855		0.98894	0.9456	0.93627
0.95436	0.96022	0.90065		0.96775	0.92477	0.73551		0.93163	0.95444	0.92677
0.87527	0.91806	0.96228		0.95761	0.93647	0.95395		0.92784	0.98277	0.96457
0.98387	0.94217	0.88775		0.96843	0.93618	0.8983		0.91829	0.98568	0.95344
0.97675	0.91806	0.93946		0.96819	0.93798	0.93437		0.97039	0.91485	0.96514
0.84274	0.62249	0.89078		0.97115	0.97151	0.9594		0.8628	0.86966	0.94058
0.87477	0.93933	0.61604		0.98068	0.89972	0.91139		0.91945	0.92647	0.94979
0.84576	0.75992	0.9694		0.90588	0.90405	0.96055		0.9772	0.86928	0.9335
0.97061	0.9451	0.90002		0.99032	0.98692	0.9295		0.95575	0.90592	0.89839
0.93714	0.97344	0.89344		0.92391	0.94586	0.96338		0.95453	0.85448	0.96162
0.92254	0.93759	0.84831		0.9271	0.89035	0.97231		0.90154	0.95558	0.94519
0.96247	0.96702	0.88035		0.90661	0.92682	0.98479		0.82374	0.985	0.96774
0.9246	0.96033	0.89363		0.86157	0.84013	0.94264		0.88163	0.94187	0.86353
0.95447	0.88619	0.92506		0.98533	0.91293	0.97999		0.9653	0.92576	0.97357
0.97798	0.95011	0.8907		0.95407	0.91381	0.95743		0.90845	0.89174	0.95343
0.93513	0.97757	0.82849		0.95565	0.98762	0.85504		0.92169	0.94575	0.95815
0.82607	0.95875	0.98441		0.86693	0.96454	0.96089		0.87686	0.96089	0.96461
0.9729	0.94736	0.91959		0.95241	0.96984	0.98161		0.96745	0.89067	0.8889
0.85451	0.9214	0.78426		0.86994	0.90383	0.93264		0.98039	0.94696	0.96733
0.96511	0.9266	0.90142		0.95551	0.9585	0.97201		0.9034	0.95219	0.98504
0.9268	0.97943	0.95879		0.91833	0.86965	0.91731		0.90426	0.89883	0.97971
0.89825	0.94427	0.92969		0.92097	0.93166	0.97693		0.98597	0.90921	0.91278
0.94858	0.9297	0.98156		0.96254	0.98008	0.90185		0.98819	0.96437	0.91581
0.93662	0.7623	0.92318		0.90332	0.82819	0.9829		0.9525	0.92813	0.93685
0.93003	0.91249	0.7675		0.9515	0.97866	0.97538		0.97157	0.82389	0.96379
0.9641	0.87584	0.98393		0.94718	0.97969	0.97287		0.91152	0.98097	0.93638
0.9768	0.91979	0.93072		0.99488	0.93322	0.98551		0.97029	0.95808	0.99224
0.98474	0.9491	0.94973		0.95309	0.93907	0.86274		0.91101	0.97561	0.9749
0.79053	0.75714	0.93899		0.97456	0.97233	0.92001		0.97268	0.91916	0.93938
0.85619	0.9261	0.94298		0.97936	0.938	0.97806		0.90357	0.96353	0.95239
0.97198	0.90733	0.91539		0.82622	0.92903	0.93896		0.97784	0.96653	0.96236
0.8774	0.86171	0.99106		0.94095	0.94025	0.93634		0.88661	0.91455	0.84363
0.77262	0.95546	0.94912		0.87916	0.84628	0.95577		0.93016	0.97156	0.97736
0.95411	0.99451	0.94381		0.92986	0.90443	0.98961		0.98826	0.98662	0.95979
0.95247	0.89823	0.94287		0.91061	0.96888	0.80078		0.94895	0.98172	0.85682
0.95606	0.937	0.93645		0.99329	0.94994	0.71806		0.97192	0.91949	0.79715
0.95184	0.89951	0.97957		0.9423	0.95185	0.9541		0.90125	0.87683	0.90569
0.9763	0.94776	0.85413		0.9295	0.94179	0.96718		0.98674	0.94741	0.95367
0.92157	0.96827	0.98697		0.95514	0.93772	0.94911		0.94844	0.89145	0.93788
0.98199	0.92186	0.97284		0.94962	0.94594	0.95355		0.8978	0.96548	0.98695
0.97706	0.96115	0.98354		0.96261	0.96003	0.90295		0.93274	0.85301	0.94765
0.96322	0.98719	0.96463		0.97122	0.98019	0.94925		0.96456	0.87821	0.9887
0.86617	0.80971	0.95774		0.96647	0.95678	0.79137		0.94108	0.94531	0.88604
0.93546	0.98517	0.98513		0.9651	0.98258	0.96403		0.96853	0.98969	0.982
0.94089	0.98067	0.97174		0.92081	0.96322	0.91505		0.94779	0.96511	0.93625
0.98621	0.78873	0.95178		0.9714	0.94753	0.92937		0.93392	0.89456	0.95245
0.90603	0.89138	0.92978		0.99908	0.97075	0.87776		0.99674	0.92756	0.91444
0.79835	0.8223	0.97367		0.94942	0.96986	0.97601		0.96958	0.94123	0.95648
0.9283	0.81904	0.88257		0.96456	0.85213	0.9716		0.96743	0.93744	0.97161
0.94716	0.90928	0.97144		0.96398	0.93437	0.97446		0.88079	0.9011	0.86481
0.83631	0.89963	0.96211		0.92969	0.9586	0.96927		0.97764	0.96322	0.97323
0.8646	0.9741	0.93442		0.87884	0.96021	0.90392		0.92767	0.91097	0.96018
0.91989	0.98729	0.96961		0.94318	0.94623	0.96571		0.90857	0.96676	0.97714
0.93893	0.89395	0.97321		0.95339	0.93507	0.95601		0.79219	0.9521	0.88119
0.91158	0.95454	0.75722		0.97254	0.97523	0.93297		0.94368	0.97124	0.91499
0.89621	0.98165	0.97809		0.96183	0.94975	0.94758		0.86398	0.98025	0.93562
0.98393	0.87439	0.89172		0.95587	0.76507	0.98309		0.97797	0.97173	0.93086
0.78405	0.98497	0.94667		0.96674	0.93601	0.9168		0.95721	0.9771	0.96169
0.94949	0.95455	0.96272		0.9492	0.95398	0.90059		0.8835	0.96109	0.9344
0.90384	0.89971	0.87624		0.96684	0.95789	0.91151		0.94591	0.91541	0.89612
0.98156	0.92082	0.98728		0.97619	0.9249	0.99013		0.91184	0.96322	0.94669
0.89644	0.88045	0.97077		0.96298	0.92765	0.97876		0.94426	0.97321	0.91756
0.8827	0.95096	0.90138		0.89137	0.97524	0.9031		0.97752	0.94849	0.91003
0.91228	0.92925	0.97551		0.95793	0.96827	0.95275		0.94966	0.97914	0.93337
0.75321	0.90299	0.88648		0.98498	0.93983	0.96438		0.98013	0.96034	0.97651
0.93959	0.97109	0.93817		0.96618	0.92676	0.94689		0.75201	0.93803	0.88477
0.98117	0.94481	0.97252		0.96803	0.89683	0.88433		0.96889	0.9711	0.93054
0.89473	0.94038	0.75571		0.93291	0.94845	0.94315		0.93195	0.90036	0.94062
0.8352	0.86595	0.92935		0.96826	0.95267	0.86945		0.98741	0.97458	0.92337
0.98712	0.92702	0.98066		0.944	0.91023	0.94766		0.93431	0.95153	0.93537
0.80979	0.89605	0.90159		0.82902	0.9307	0.88015		0.99072	0.95518	0.92206
0.9421	0.95788	0.92186		0.96352	0.85638	0.93802		0.97796	0.94495	0.96702
0.95827	0.96922	0.96325		0.88486	0.98856	0.88874		0.78973	0.88213	0.90723
0.94941	0.99447	0.96862		0.97839	0.95419	0.9444		0.78975	0.93123	0.87312
0.95655	0.95947	0.93129		0.9037	0.92913	0.94248		0.99424	0.96497	0.84243
0.59194	0.8995	0.91806		0.98952	0.95146	0.96955		0.9246	0.88805	0.96088
0.73719	0.85883	0.98014		0.94839	0.94605	0.97952		0.95844	0.89974	0.96016
0.86577	0.95937	0.95753		0.98957	0.88428	0.92851		0.91596	0.89042	0.94908
0.95649	0.95454	0.93771		0.98224	0.96963	0.96812		0.86155	0.94678	0.7983
0.99064	0.8987	0.95939		0.92408	0.95647	0.9755		0.94275	0.76319	0.94754
0.9671	0.97816	0.93194		0.93602	0.91346	0.95483		0.94125	0.88023	0.95023
0.9491	0.62973	0.87115		0.87819	0.98169	0.87153		0.95413	0.79294	0.98557
0.89177	0.94258	0.9163		0.90753	0.93216	0.98136		0.8167	0.89596	0.92707
0.94379	0.93095	0.91073		0.9223	0.95809	0.92077		0.8711	0.96507	0.93757
0.92326	0.91656	0.98248		0.92306	0.93857	0.90796		0.95441	0.94484	0.96054
0.87783	0.89881	0.98695		0.95949	0.93668	0.97203		0.94486	0.80135	0.95783
0.93137	0.8972	0.94913		0.86089	0.9144	0.97995		0.97842	0.96355	0.95718
0.9433	0.89352	0.83682		0.99127	0.91507	0.93372		0.98638	0.8044	0.97557
0.95853	0.93364	0.85882		0.96856	0.95727	0.80408		0.81674	0.93938	0.98856
0.88135	0.93347	0.95405		0.9182	0.94164	0.92212		0.96491	0.95362	0.8966
0.85999	0.99137	0.92353		0.97308	0.96921	0.93883		0.96822	0.93696	0.91059
0.97653	0.98987	0.98481		0.98927	0.96235	0.97787		0.93398	0.97361	0.97267
0.91269	0.95603	0.97248		0.95396	0.96261	0.9591		0.88575	0.91194	0.99079
0.99367	0.84684	0.9398		0.95337	0.94312	0.96221		0.95145	0.71703	0.9504
0.97179	0.98394	0.87582		0.96484	0.95042	0.91861		0.93734	0.94444	0.82101
0.99593	0.91728	0.78725		0.97875	0.89563	0.93877		0.96211	0.94616	0.92443
0.82896	0.91329	0.91249		0.96965	0.96186	0.95688		0.98597	0.91913	0.94761
0.87097	0.95248	0.82963		0.83885	0.97852	0.93333		0.8906	0.88791	0.94941
0.82381	0.95788	0.96403		0.90129	0.96692	0.93662		0.97803	0.98144	0.97956
0.96992	0.95582	0.91695		0.88609	0.80057	0.96011		0.93085	0.91301	0.94415
0.9375	0.95429	0.93197		0.96135	0.86685	0.78628		0.95686	0.93393	0.91909
0.98368	0.98296	0.93505		0.98063	0.88433	0.90313		0.73917	0.93604	0.79192
0.97928	0.9531	0.92613		0.96566	0.97878	0.92444		0.92043	0.95441	0.90578
0.85058	0.90678	0.97919		0.95615	0.9636	0.81197		0.97205	0.98453	0.95633
0.92365	0.87268	0.81751		0.97324	0.89005	0.87238		0.90388	0.88333	0.97257
0.96561	0.93617	0.92813		0.95174	0.95174	0.91632		0.74632	0.94784	0.91317
0.95188	0.92185	0.92835		0.93732	0.92745	0.94043		0.9275	0.92019	0.93539
0.93504	0.91315	0.89376		0.96454	0.84645	0.96721		0.96053	0.92093	0.91228
0.90606	0.91201	0.93519		0.97063	0.96262	0.93218		0.90332	0.9935	0.96727
0.96449	0.95249	0.95058		0.98079	0.97163	0.94784		0.97052	0.9717	0.93657
0.852	0.83864	0.8734		0.89484	0.95827	0.96578		0.97263	0.92433	0.98561
0.98038	0.9641	0.93616		0.8598	0.93669	0.91365		0.92	0.95181	0.94308
0.90183	0.94135	0.93251		0.93524	0.89042	0.95304		0.83082	0.8391	0.97593
0.90369	0.90567	0.87674		0.9586	0.95968	0.95469		0.98497	0.83961	0.84975
0.99537	0.9724	0.78343		0.92549	0.93659	0.98953		0.9853	0.96753	0.91926
0.9818	0.97625	0.76786		0.92615	0.95798	0.95693		0.85659	0.96092	0.94994
0.9726	0.90416	0.93058		0.94361	0.93374	0.92214		0.92831	0.91494	0.94693
0.96726	0.88039	0.84876		0.95148	0.92121	0.92822		0.96502	0.92772	0.92417
0.88014	0.90612	0.96209		0.94304	0.99479	0.95871		0.98903	0.9863	0.94849
0.87614	0.83781	0.92737		0.98931	0.94956	0.94266		0.98634	0.9402	0.87502
0.98251	0.96947	0.9179		0.97568	0.86465	0.94996		0.9437	0.92657	0.81213
0.82962	0.89796	0.9747		0.91767	0.9555	0.95498		0.8909	0.90508	0.95373
0.95909	0.88004	0.93379		0.96563	0.92974	0.95652		0.99121	0.94851	0.98373
0.89888	0.85162	0.95228		0.88765	0.95257	0.96048		0.97651	0.9397	0.95339
0.93826	0.89009	0.97664		0.95647	0.90705	0.92981		0.98786	0.96527	0.97495
0.97762	0.93551	0.94624		0.96239	0.94611	0.9329		0.8271	0.85676	0.91385
0.96466	0.92516	0.92314		0.97983	0.96446	0.97265		0.98451	0.87928	0.94472
0.83694	0.94245	0.96275		0.92628	0.97415	0.92767		0.98689	0.97543	0.95805
0.96694	0.90741	0.83508		0.9632	0.93873	0.95862		0.98205	0.92985	0.98543
0.9662	0.93481	0.9662		0.9088	0.94466	0.97158		0.96475	0.85567	0.97408
0.98989	0.91183	0.92755		0.97553	0.97761	0.92147		0.92092	0.94375	0.9865
0.9327	0.87916	0.88946		0.96057	0.89526	0.97337		0.88463	0.8284	0.91804
0.97536	0.93551	0.94099		0.96443	0.97355	0.95438		0.9154	0.85386	0.9126
0.88351	0.98677	0.9482		0.94851	0.97919	0.9718		0.88875	0.80045	0.95663
0.91721	0.98605	0.9588		0.934	0.95911	0.98159		0.92079	0.95167	0.94524
0.90845	0.74897	0.98245		0.9395	0.91221	0.96249		0.94829	0.97025	0.87528
0.76216	0.92374	0.91774		0.95468	0.9163	0.95874		0.90417	0.96914	0.94537
0.84501	0.86518	0.85361		0.94002	0.97496	0.87129		0.9884	0.90826	0.98871
0.97094	0.8418	0.93706		0.97782	0.91287	0.99075		0.80442	0.97011	0.77594
0.95525	0.91771	0.89075		0.9156	0.97009	0.90007		0.92994	0.9169	0.93822
0.87992	0.81013	0.97109		0.96125	0.97927	0.94898		0.98996	0.84643	0.95873
0.85535	0.94045	0.96069		0.97228	0.96396	0.90793		0.97126	0.91707	0.91272
0.7849	0.907	0.95065		0.90143	0.96297	0.98897		0.98983	0.88339	0.9633
0.80451	0.93886	0.91322		0.97033	0.97297	0.9506		0.84994	0.95531	0.92596
0.96769	0.94494	0.99127		0.93324	0.97306	0.93001		0.91594	0.98493	0.98818
0.64358	0.93636	0.96904		0.90736	0.95429	0.94097		0.9166	0.94685	0.99221
0.93736	0.99125	0.94801		0.84537	0.94788	0.97813		0.94784	0.97678	0.86614
0.80481	0.96861	0.96506		0.91324	0.97374	0.94272		0.89727	0.96286	0.95173
0.97119	0.92002	0.971		0.99331	0.98132	0.97297		0.95533	0.95447	0.93466
0.90512	0.91991	0.93384		0.94415	0.93355	0.96404		0.93662	0.90587	0.89883
0.94696	0.9188	0.96325		0.9206	0.95749	0.95228		0.96123	0.9242	0.97602
0.96358	0.94939	0.91881		0.95885	0.92242	0.9673		0.93749	0.76653	0.95364
0.8961	0.89539	0.96808		0.96434	0.90762	0.91309		0.96711	0.96542	0.91263
0.95141	0.79228	0.94823		0.88608	0.97125	0.92415		0.9706	0.75952	0.8949
0.87869	0.87241	0.85242		0.96405	0.90672	0.94649		0.89876	0.93428	0.89551
0.9463	0.93896	0.94007		0.97642	0.87743	0.93304		0.96304	0.8718	0.94377
0.96724	0.93048	0.95597		0.93943	0.754	0.99227		0.96185	0.97566	0.92094
0.91518	0.95643	0.95917		0.98149	0.91622	0.97295		0.94795	0.93899	0.95189
0.96457	0.92968	0.98758		0.9563	0.90184	0.9167		0.94037	0.95839	0.91022
0.91008	0.80091	0.95967		0.92993	0.98138	0.94504		0.9855	0.9317	0.81912
0.96355	0.8997	0.94595		0.75581	0.92624	0.97975		0.9083	0.93311	0.97813
0.91956	0.95643	0.84138		0.93256	0.9568	0.97142		0.9602	0.76899	0.97662
0.94502	0.92279	0.93927		0.95319	0.82979	0.97304		0.94379	0.9759	0.95725
0.91667	0.92724	0.98737		0.56797	0.96854	0.98449		0.97599	0.97265	0.97539
0.93828	0.91965	0.9645		0.97061	0.96462	0.93021		0.95462	0.91162	0.96709
0.95197	0.84705	0.90627		0.89083	0.87899	0.89974		0.97228	0.91627	0.90649
0.96408	0.95235	0.98043		0.96061	0.94042	0.95186		0.97265	0.95909	0.96365
0.89102	0.99701	0.8348		0.95748	0.96797	0.9561		0.9437	0.96491	0.97898
0.96951	0.92568	0.9181		0.9359	0.94352	0.89026		0.9729	0.96579	0.95699
0.86425	0.83468	0.96002		0.97367	0.97789	0.8863		0.98184	0.98804	0.88562
0.97803	0.93366	0.84466		0.95748	0.92995	0.97003		0.93175	0.94217	0.85781
0.97317	0.96217	0.8524		0.93046	0.91459	0.93826		0.96001	0.95853	0.91407
0.97329	0.96735	0.94099		0.96703	0.87997	0.97045		0.90991	0.8676	0.96278
0.89578	0.99765	0.88611		0.89827	0.973	0.9405		0.98346	0.90055	0.85457
0.94603	0.93476	0.92309		0.97482	0.94677	0.94967		0.94758	0.93126	0.75511
0.94061	0.9197	0.87607		0.95739	0.93611	0.9532		0.97133	0.92482	0.93952
0.79127	0.99617	0.93452		0.76952	0.93081	0.969		0.98098	0.93743	0.97545
0.86097	0.94086	0.95251		0.94163	0.9074	0.89635		0.94966	0.93872	0.92773
0.96389	0.90182	0.98973		0.94165	0.98119	0.97835		0.93341	0.9623	0.92858
0.98003	0.90849	0.97371		0.89904	0.86595	0.92078		0.94125	0.98431	0.94357
0.97663	0.97546	0.89007		0.96271	0.97178	0.93752		0.95042	0.84519	0.90818
0.92074	0.9515	0.95023		0.98788	0.95115	0.9626		0.94742	0.97663	0.87468
0.86482	0.91672	0.96961		0.89033	0.95183	0.97313		0.87132	0.75599	0.96884
0.97886	0.95331	0.87666		0.92758	0.96099	0.93494		0.91743	0.96059	0.96708
0.95324	0.97268	0.77777		0.93916	0.91638	0.95224		0.97754	0.94871	0.92775
0.96586	0.85486	0.97445		0.9798	0.97345	0.97095		0.96671	0.95958	0.95001
0.87247	0.9276	0.93369		0.92769	0.96461	0.4995		0.96662	0.93827	0.94152
0.92025	0.96145	0.9083		0.9656	0.86574	0.99209		0.93191	0.92717	0.95164
0.93508	0.90007	0.84374		0.96983	0.98921	0.98062		0.85704	0.98409	0.93993
0.94655	0.80601	0.97443		0.96144	0.9211	0.92157		0.94097	0.93838	0.92505
0.95014	0.9581	0.88056		0.94944	0.99191	0.93374		0.7586	0.71354	0.54176
0.93203	0.97114	0.95358		0.91221	0.94776	0.90006		0.93134	0.97713	0.95417
0.94652	0.98117	0.97592		0.92421	0.94678	0.93499		0.94017	0.9928	0.98038
0.88851	0.94441	0.96679		0.66716	0.95293	0.9502		0.96579	0.94266	0.92434
0.96034	0.9606	0.96247		0.94991	0.92349	0.98465		0.97772	0.97939	0.91099
0.86431	0.85482	0.96043		0.93331	0.93647	0.96869		0.98271	0.97999	0.97557
0.97304	0.96562	0.93847		0.94843	0.9495	0.90813		0.88639	0.9723	0.96208
0.9784	0.94924	0.97206		0.89971	0.94387	0.96283		0.87196	0.997	0.76951
0.99119	0.93772	0.75096		0.95366	0.95848	0.88391		0.93671	0.98952	0.97056
0.89579	0.92491	0.96011		0.88448	0.94777	0.93997		0.94538	0.98028	0.95652
0.92807	0.94629	0.94046		0.94318	0.97872	0.96167		0.93626	0.96743	0.80981
0.84003	0.93925	0.96012		0.9867	0.96043	0.97895		0.94226	0.98279	0.95436
0.9819	0.91621	0.89672		0.96722	0.93992	0.93817		0.94839	0.7702	0.96124
0.95144	0.95235	0.97484		0.95851	0.9621	0.90075		0.83938	0.97106	0.9867
0.89938	0.92312	0.95258		0.93272	0.96576	0.75738		0.95285	0.98945	0.96717
0.90166	0.93474	0.97566		0.94495	0.95571	0.92593		0.82243	0.86528	0.98468
0.97416	0.95384	0.95321		0.79252	0.94901	0.86274		0.94156	0.90947	0.93864
0.94943	0.98073	0.91854		0.90819	0.95875	0.94065		0.90421	0.8535	0.95778
0.88258	0.8546	0.76376		0.9342	0.9287	0.95898		0.95856	0.78241	0.90601
0.81008	0.94447	0.94372		0.92304	0.96495	0.95472		0.96031	0.96212	0.98176
0.80776	0.91832	0.90854		0.88881	0.98745	0.96935		0.98345	0.85993	0.90443
0.90424	0.91603	0.90239		0.90826	0.94748	0.95681		0.88652	0.97354	0.95213
0.97533	0.89161	0.92578		0.97719	0.94244	0.96363		0.96557	0.96876	0.92575
0.82706	0.81561	0.90762		0.9641	0.96546	0.88723		0.96388	0.98177	0.93435
0.86907	0.80753	0.98353		0.88193	0.98018	0.80716		0.85323	0.9817	0.98165
0.96612	0.88515	0.91175		0.82081	0.98426	0.9881		0.92496	0.85438	0.92704
0.90042	0.93591	0.94518		0.93757	0.97548	0.968		0.82907	0.91608	0.96426
0.8537	0.93328	0.92966		0.85877	0.96078	0.96013		0.95491	0.95186	0.94162
0.97407	0.875	0.88825		0.94051	0.86501	0.94695		0.94874	0.90394	0.94121
0.91634	0.94174	0.90361		0.97144	0.96022	0.95424		0.97371	0.89649	0.91283
0.97945	0.89038	0.98145		0.94055	0.99238	0.98718		0.95352	0.85286	0.94943
0.93794	0.96039	0.94893		0.97435	0.89584	0.97071		0.97127	0.93461	0.97107
0.92995	0.92866	0.98444		0.96615	0.89767	0.97043		0.97335	0.93683	0.89314
0.91054	0.89523	0.87508		0.94196	0.97657	0.83264		0.96346	0.84993	0.94067
0.97594	0.8483	0.85473		0.95339	0.96297	0.91793		0.93819	0.94928	0.94848
0.89313	0.95298	0.94604		0.95452	0.99338	0.9877		0.95568	0.87736	0.99817
0.77726	0.87641	0.89606		0.96438	0.90372	0.97066		0.9004	0.96582	0.76113
0.8996	0.94203	0.94022		0.94631	0.98043	0.9625		0.96729	0.98228	0.97524
0.92239	0.96658	0.96654		0.97409	0.96793	0.96906		0.8618	0.94158	0.94081
0.9201	0.9627	0.96569		0.92977	0.95784	0.95068		0.92477	0.94956	0.89417
0.97213	0.97429	0.79899		0.84753	0.96741	0.94732		0.96678	0.93071	0.95788
0.94119	0.88258	0.92978		0.95617	0.94791	0.97843		0.96051	0.97372	0.96161
0.89741	0.98658	0.89118		0.88668	0.83671	0.93869		0.9638	0.98617	0.95172
0.99235	0.90972	0.92798		0.92738	0.87022	0.95763		0.9325	0.98624	0.97731
0.8902	0.94504	0.90007		0.96694	0.93622	0.96575		0.97923	0.96085	0.96713
0.96698	0.92967	0.97525		0.96732	0.88781	0.95442		0.88342	0.97544	0.83092
0.94313	0.68772	0.96231		0.8982	0.97061	0.91414		0.9396	0.82556	0.93801
0.94325	0.848	0.96989		0.89539	0.95572	0.90203		0.87734	0.95626	0.95432
0.78124	0.91538	0.88894		0.97024	0.96961	0.96738		0.94928	0.94918	0.95408
0.95253	0.97275	0.96931		0.79103	0.94384	0.98143		0.9719	0.97902	0.93066
0.92774	0.95461	0.94291		0.82917	0.82747	0.93874		0.97433	0.9817	0.91753
0.91162	0.86073	0.93627		0.94678	0.98979	0.91619		0.92311	0.97681	0.93283
0.96913	0.96607	0.96671		0.97107	0.9767	0.83376		0.93316	0.95591	0.96393
0.93881	0.92534	0.87907		0.96823	0.92271	0.98125		0.98855	0.96155	0.96808
0.92848	0.94773	0.94174		0.9772	0.80184	0.9512		0.94264	0.88311	0.82815
0.86676	0.91691	0.89844		0.93831	0.9313	0.95316		0.92873	0.83634	0.98099
0.96287	0.9733	0.91646		0.94058	0.94954	0.96249		0.95002	0.78288	0.94363
0.97291	0.85546	0.93196		0.96613	0.9422	0.9291		0.99861	0.96228	0.93027
0.95854	0.94162	0.86177		0.88039	0.87855	0.91918		0.91128	0.99022	0.85819
0.8576	0.93689	0.92792		0.86493	0.91045	0.97536		0.9422	0.97897	0.87365
0.87516	0.96174	0.80154		0.9703	0.9795	0.93968		0.97117	0.91831	0.95136
0.96018	0.91106	0.95439		0.76188	0.84388	0.93787		0.99947	0.99246	0.96923
0.84179	0.94235	0.84089		0.92125	0.98628	0.93625		0.95533	0.96821	0.97717
0.95419	0.9416	0.83236		0.88448	0.95649	0.87935		0.97681	0.92113	0.85574
0.9624	0.98768	0.98137		0.93997	0.89664	0.94904		0.94167	0.97366	0.9263
0.94465	0.93931	0.82425		0.90497	0.93114	0.9336		0.90729	0.98334	0.96939
0.9081	0.91777	0.97429		0.96086	0.92897	0.94093		0.87498	0.96122	0.94974
0.97848	0.7822	0.95079		0.97906	0.92988	0.94513		0.96409	0.79638	0.91816
0.88756	0.9786	0.9332		0.97211	0.95126	0.9193		0.9237	0.96424	0.93225
0.96016	0.96314	0.97812		0.99407	0.80966	0.95681		0.9767	0.69078	0.97667
0.94318	0.95097	0.88052		0.90932	0.9782	0.99222		0.99013	0.93905	0.91493
0.88027	0.8948	0.90154		0.96285	0.90024	0.91075		0.89276	0.98335	0.97421
0.93676	0.98514	0.95643		0.78742	0.93025	0.88379		0.86178	0.94623	0.85063
0.95122	0.85142	0.93157		0.88574	0.96604	0.90904		0.91793	0.99049	0.91808
0.80527	0.90036	0.94689		0.98009	0.96358	0.93771		0.85099	0.94221	0.92847
0.94207	0.98405	0.9523		0.97488	0.90695	0.94773		0.95831	0.88909	0.95278
0.86656	0.93536	0.93848		0.89618	0.88032	0.86054		0.88592	0.96855	0.95761
0.79321	0.54898	0.9332		0.81056	0.89837	0.93105		0.85959	0.84159	0.95277
0.92542	0.96778	0.92712		0.96107	0.93993	0.84698		0.88225	0.85711	0.99108
0.98203	0.94555	0.86964		0.96793	0.9205	0.91184		0.96792	0.95054	0.96966
0.90805	0.97293	0.89167		0.86186	0.98473	0.95051		0.92005	0.98031	0.96228
0.91418	0.99427	0.95052		0.94715	0.87528	0.98839		0.89907	0.90768	0.96495
0.7936	0.86732	0.93446		0.90652	0.99065	0.92283		0.98308	0.92737	0.86552
0.93672	0.87702	0.95634		0.97521	0.98467	0.96417		0.93085	0.942	0.95148
0.96123	0.86403	0.941		0.94383	0.97639	0.97471		0.92964	0.97296	0.9861
0.96799	0.86567	0.91711		0.92768	0.99237	0.92641		0.98116	0.98742	0.97796
0.93623	0.94144	0.92804		0.83966	0.87085	0.98257		0.80643	0.89356	0.94818
0.98662	0.93538	0.98805		0.97091	0.97362	0.97467		0.98921	0.93889	0.93151
0.9925	0.89835	0.82789		0.98192	0.94729	0.96731		0.94612	0.96634	0.88891
0.96186	0.86403	0.84769		0.91143	0.90657	0.94668		0.98651	0.91893	0.93856
0.8818	0.96345	0.96849		0.93503	0.98773	0.92113		0.97322	0.97422	0.91802
0.98463	0.74834	0.89413		0.97097	0.92335	0.96449		0.95956	0.92248	0.92168
0.82427	0.94096	0.97906		0.97775	0.9254	0.92693		0.74894	0.98664	0.93299
0.99057	0.96464	0.8496		0.95731	0.97271	0.9743		0.86895	0.97265	0.95564
0.88417	0.96908	0.92966		0.96396	0.89661	0.97426		0.96653	0.91376	0.7349
0.91576	0.97872	0.97457		0.91707	0.93363	0.96805		0.89103	0.93119	0.92049
0.85461	0.7814	0.8498		0.92899	0.96541	0.71185		0.8644	0.9348	0.88623
0.85506	0.9895	0.97068		0.91313	0.83835	0.78843		0.95792	0.92429	0.96607
0.8385	0.86311	0.93383		0.95463	0.93876	0.90078		0.97383	0.94727	0.96718
0.98576	0.95459	0.8972		0.77346	0.90044	0.90358		0.97221	0.95497	0.94431
0.95094	0.94106	0.97395		0.8664	0.89781	0.95559		0.94617	0.97445	0.9503
0.93307	0.9822	0.97977		0.88388	0.98766	0.92149		0.97381	0.96406	0.95529
0.95865	0.86678	0.96731		0.95264	0.94132	0.95582		0.89007	0.95637	0.97515
0.90011	0.98117	0.96263		0.93437	0.70123	0.92548		0.96575	0.93188	0.99547
0.87664	0.95029	0.88177		0.89642	0.79491	0.98911		0.92505	0.93685	0.86241
0.87502	0.95226	0.92364		0.91981	0.90587	0.84995		0.90042	0.96085	0.9654
0.95762	0.95785	0.87102		0.94148	0.94344	0.97605		0.86287	0.88487	0.97473
0.98515	0.94989	0.84823		0.98346	0.9523	0.96945		0.87717	0.95501	0.91497
0.98943	0.88921	0.98167		0.8727	0.85431	0.97464		0.84396	0.95139	0.96629
0.96082	0.52472	0.93516		0.90326	0.96858	0.95408		0.82646	0.95546	0.92875
0.79909	0.94932	0.82803		0.97382	0.99322	0.96069		0.92318	0.88262	0.97987
0.93722	0.83333	0.94694		0.98113	0.96396	0.96552		0.90286	0.87587	0.95306
0.95154	0.86375	0.96374		0.94637	0.8463	0.98023		0.92213	0.93068	0.94147
0.96349	0.9624	0.95785		0.97325	0.97149	0.86151		0.98105	0.91717	0.87965
0.8998	0.91983	0.93059		0.95208	0.95927	0.99578		0.91942	0.95239	0.91783
0.98422	0.95366	0.93621		0.97726	0.95831	0.95285		0.9918	0.93029	0.96658
0.98601	0.95128	0.77631		0.92878	0.92237	0.97117		0.97157	0.86027	0.9789
0.94553	0.95882	0.95629		0.98299	0.90117	0.92053		0.80474	0.89813	0.98764
0.95006	0.84738	0.97853		0.9242	0.95069	0.83414		0.98286	0.93313	0.98995
0.90195	0.85511	0.89761		0.83985	0.94054	0.94693		0.97109	0.99099	0.97682
0.90896	0.94909	0.93576		0.89588	0.92939	0.98251		0.96489	0.90669	0.97449
0.94553	0.93574	0.96059		0.85755	0.7786	0.97799		0.94832	0.97481	0.95638
0.86758	0.83989	0.87902		0.9787	0.93303	0.92165		0.9178	0.95933	0.86981
0.92205	0.88694	0.92258		0.96018	0.95993	0.95232		0.90235	0.99627	0.91337
0.90506	0.85669	0.91919		0.87469	0.94965	0.95242		0.88811	0.98205	0.92307
0.9319	0.9791	0.9257		0.99049	0.98473	0.93491		0.90459	0.97284	0.85168
0.98794	0.97394	0.95664		0.96024	0.80646	0.89584		0.93349	0.9139	0.83154
0.9538	0.94998	0.98897		0.9909	0.94355	0.91611		0.93911	0.9803	0.94613
0.95547	0.92062	0.97587		0.98155	0.99129	0.97616		0.89677	0.95788	0.8991
0.97451	0.84503	0.96304		0.91646	0.8948	0.85906		0.90241	0.92953	0.97897
0.9326	0.98037	0.98942		0.93631	0.93626	0.82844		0.85331	0.95889	0.80687
0.97902	0.57071	0.89644		0.92117	0.94992	0.9531		0.91341	0.92925	0.92226
0.96111	0.9711	0.95052		0.9878	0.94034	0.9414		0.97012	0.96938	0.92147
0.89281	0.88643	0.91499		0.97698	0.98397	0.94905		0.92226	0.97327	0.94963
0.774	0.88451	0.96465		0.96904	0.89138	0.98326		0.98049	0.97554	0.97002
0.96829	0.94715	0.96815		0.90688	0.84581	0.92586		0.88574	0.93171	0.94402
0.95096	0.91185	0.95976		0.97907	0.95724	0.83269		0.96761	0.98804	0.98603
0.94012	0.81657	0.89621		0.98641	0.85285	0.99317		0.9865	0.94636	0.87846
0.98711	0.97247	0.66421		0.98285	0.98732	0.93156		0.9132	0.85353	0.93209
0.95635	0.92947	0.86875		0.98453	0.94404	0.94474		0.9384	0.99221	0.94521
0.9106	0.95419	0.95487		0.95233	0.90292	0.95938		0.92399	0.93456	0.94727
0.94547	0.92137	0.93853		0.94598	0.87418	0.96428		0.87041	0.96362	0.80982
0.96858	0.89676	0.91637		0.95522	0.9541	0.99334		0.7277	0.93263	0.97416
0.96221	0.8991	0.96099		0.97192	0.93506	0.94161		0.92069	0.98135	0.93503
0.95248	0.83616	0.93179		0.9433	0.90383	0.97657		0.98026	0.98495	0.87903
0.92393	0.93147	0.87181		0.95984	0.98077	0.64636		0.8211	0.97692	0.97387
0.90096	0.90757	0.65725		0.92581	0.94103	0.95219		0.93081	0.91837	0.9443
0.95644	0.98725	0.90505		0.97628	0.9723	0.96696		0.92347	0.95701	0.99705
0.97323	0.87496	0.98989		0.91743	0.91653	0.97475		0.91091	0.98483	0.85578
0.92935	0.83887	0.95528		0.9476	0.96065	0.95382		0.97266	0.93185	0.96372
0.9369	0.95427	0.74021		0.91166	0.9842	0.9665		0.95807	0.9814	0.91644
0.94571	0.92243	0.97913		0.87489	0.98196	0.90577		0.84875	0.94504	0.96004
0.97164	0.89112	0.95336		0.84347	0.93241	0.94046		0.94722	0.95133	0.97927
0.95808	0.83641	0.98792		0.87158	0.86554	0.93542		0.91633	0.919	0.99224
0.95737	0.98704	0.97206		0.96233	0.9837	0.8532		0.95087	0.97262	0.92393
0.94431	0.90169	0.92413		0.9746	0.94728	0.92354		0.9348	0.97435	0.98702
0.94598	0.92052	0.97786		0.95863	0.98683	0.96914		0.9075	0.97006	0.98287
0.94777	0.83495	0.97325		0.95247	0.96595	0.95659		0.90112	0.83957	0.92728
0.96743	0.9441	0.94088		0.91027	0.95933	0.90998		0.82765	0.94818	0.95998
0.84259	0.9425	0.9342		0.92124	0.92091	0.9762		0.89856	0.97615	0.94445
0.95989	0.94519	0.96642		0.86696	0.95871	0.94918		0.88979	0.96695	0.86955
0.95452	0.93388	0.97371		0.79714	0.86675	0.9522		0.94311	0.97671	0.83439
0.84342	0.97412	0.98064		0.91479	0.94123	0.98747		0.92738	0.89333	0.90623
0.83419	0.75082	0.96568		0.95697	0.93544	0.97386		0.86815	0.81197	0.93305
0.94006	0.8227	0.96548		0.98581	0.90944	0.95845		0.96561	0.96333	0.97919
0.91238	0.91768	0.94461		0.98753	0.9132	0.95891		0.98013	0.94044	0.92747
0.88699	0.9236	0.91863		0.96835	0.95107	0.95381		0.97876	0.93537	0.98037
0.94042	0.95697	0.65089		0.92255	0.85539	0.93346		0.93451	0.86706	0.96775
0.91294	0.8919	0.83761		0.93999	0.92195	0.76454		0.96612	0.96711	0.9707
0.92372	0.95338	0.84477		0.92294	0.88323	0.85804		0.952	0.94019	0.97496
0.94251	0.92361	0.98481		0.9504	0.88009	0.87487		0.96823	0.94223	0.81655
0.95225	0.90087	0.97934		0.98853	0.93405	0.95206		0.80067	0.95227	0.91112
0.93759	0.91986	0.93143		0.9181	0.81515	0.9854		0.93283	0.94693	0.87289
0.8981	0.93771	0.95618		0.80027	0.94227	0.9453		0.98223	0.98703	0.96247
0.90579	0.74504	0.90511		0.95415	0.91256	0.80514		0.9438	0.97536	0.93525
0.93751	0.92067	0.9579		0.9919	0.93064	0.99561		0.92977	0.96497	0.96586
0.95329	0.96983	0.88397		0.96828	0.95678	0.9546		0.98078	0.98255	0.88859
0.90461	0.82133	0.90293		0.96669	0.84561	0.90633		0.93964	0.95273	0.93526
0.94588	0.88864	0.98138		0.97645	0.92571	0.9517		0.88813	0.98418	0.93133
0.85943	0.99091	0.93259		0.84159	0.83627	0.79037		0.82953	0.92243	0.96533
0.94943	0.96363	0.90438		0.91502	0.95681	0.97447		0.94333	0.74978	0.90252
0.8841	0.8376	0.84229		0.98981	0.78395	0.89394		0.80313	0.90576	0.95436
0.96263	0.9807	0.97293		0.98849	0.99185	0.97963		0.93215	0.96025	0.94504
0.94411	0.7007	0.79628		0.94084	0.98412	0.992		0.98493	0.94467	0.95557
0.95705	0.98477	0.88508		0.95349	0.98975	0.96589		0.94319	0.9827	0.98828
0.90198	0.98559	0.88126		0.97907	0.88776	0.98185		0.90797	0.94812	0.80826
0.80665	0.91533	0.93149		0.959	0.96326	0.98339		0.95706	0.96317	0.93807
0.94517	0.97158	0.96243		0.96029	0.85075	0.94434		0.95679	0.95656	0.97992
0.97611	0.951	0.81176		0.86886	0.9261	0.84555		0.95105	0.9375	0.90995
0.87345	0.81572	0.94488		0.95166	0.90151	0.92921		0.96898	0.95286	0.92758
0.93523	0.9138	0.90964		0.96102	0.99583	0.90969		0.8998	0.97207	0.98899
0.95397	0.84299	0.95897		0.95476	0.91016	0.97107		0.95122	0.95526	0.90243
0.91543	0.92798	0.95414		0.90474	0.96342	0.87881		0.93295	0.80553	0.94299
0.76161	0.98322	0.93414		0.98487	0.92319	0.9925		0.9775	0.90758	0.97922
0.9303	0.89693	0.92796		0.91754	0.88388	0.98704		0.93112	0.96513	0.92881
0.97152	0.95337	0.91772		0.97346	0.99294	0.98885		0.90086	0.95996	0.9635
0.89004	0.86905	0.96711		0.97614	0.89011	0.90786		0.88031	0.86998	0.93932
0.93547	0.82007	0.90474		0.96141	0.96942	0.94265		0.89914	0.94984	0.96029
0.93852	0.94269	0.9532		0.94699	0.92506	0.84834		0.95595	0.93526	0.94772
0.90909	0.96764	0.84476		0.954	0.98227	0.91363		0.81068	0.97712	0.94095
0.96429	0.9704	0.89904		0.92883	0.98431	0.9832		0.89655	0.96925	0.9932
0.86105	0.92719	0.85814		0.99972	0.94701	0.96975		0.95442	0.95245	0.89336
0.93753	0.94186	0.86881		0.95759	0.92725	0.98347		0.8579	0.95629	0.97703
0.90702	0.89169	0.96641		0.87666	0.85133	0.89132		0.82337	0.95532	0.96024
0.90252	0.8615	0.91649		0.70951	0.98045	0.97714		0.89806	0.9647	0.94752
0.91018	0.9536	0.80848		0.96058	0.971	0.95164		0.9383	0.88493	0.94027
0.86296	0.99566	0.95273		0.97262	0.90604	0.89627		0.95168	0.95191	0.90161
0.78927	0.78944	0.93492		0.94094	0.98157	0.90503		0.96156	0.92578	0.96463
0.81561	0.8804	0.92084		0.94124	0.84516	0.90675		0.98107	0.89112	0.93147
0.76565	0.86116	0.92557		0.85746	0.99305	0.94681		0.91467	0.8091	0.96006
0.84451	0.91736	0.9407		0.97197	0.94041	0.9449		0.90988	0.95245	0.961
0.94727	0.89224	0.95924		0.91302	0.9406	0.95795		0.96291	0.92808	0.97046
0.87034	0.94796	0.91395		0.93772	0.81165	0.97138		0.91283	0.90538	0.66868
0.95327	0.94975	0.98733		0.93068	0.92971	0.95944		0.95437	0.97727	0.96019
0.95099	0.98051	0.93331		0.88535	0.95672	0.9785		0.95194	0.91299	0.97046
0.95928	0.98422	0.92577		0.80432	0.96024	0.98099		0.8822	0.90719	0.93866
0.81756	0.90758	0.90878		0.83223	0.9736	0.91445		0.95409	0.97069	0.9676
0.97176	0.89191	0.90821		0.96124	0.97138	0.97528		0.86478	0.92682	0.99637
0.74449	0.97077	0.91316		0.98225	0.91187	0.92659		0.92016	0.97331	0.91461
0.95942	0.93497	0.96786		0.8573	0.88589	0.87638		0.94183	0.95861	0.92922
0.78544	0.9693	0.92891		0.94324	0.91562	0.83119		0.94835	0.98394	0.97733
0.89022	0.79385	0.92829		0.96445	0.92961	0.98099		0.86853	0.93534	0.89997
0.78795	0.92153	0.92205		0.88483	0.88926	0.96637		0.81197	0.93515	0.96841
0.93045	0.66684	0.93078		0.90783	0.95917	0.98646		0.98304	0.8833	0.98299
0.94696	0.95815	0.97292		0.91226	0.91034	0.98299		0.77923	0.94084	0.90364
0.94101	0.96013	0.94154		0.74303	0.9597	0.94728		0.88983	0.96706	0.93732
0.91956	0.91777	0.83348		0.97309	0.92318	0.99225		0.9817	0.91941	0.88336
0.96229	0.81795	0.91879		0.93172	0.96729	0.94546		0.88168	0.90664	0.98319
0.81835	0.92268	0.98133		0.97905	0.99065	0.95662		0.88359	0.95918	0.96491
0.90032	0.95121	0.9268		0.96733	0.94779	0.75539		0.94462	0.94803	0.93981
0.88727	0.97653	0.9348		0.9823	0.96508	0.9905		0.94153	0.98094	0.89286
0.79114	0.93303	0.9363		0.94613	0.92294	0.9307		0.84935	0.95068	0.94574
0.98914	0.73994	0.89597		0.97438	0.9494	0.98948		0.94775	0.92732	0.80514
0.90301	0.90526	0.92704		0.98926	0.94488	0.9428		0.8513	0.92369	0.91377
0.83886	0.88621	0.88326		0.93521	0.84871	0.95921		0.91894	0.9458	0.98439
0.88303	0.85654	0.97761		0.94672	0.80659	0.9911		0.913	0.89952	0.96005
0.90374	0.99311	0.83696		0.9354	0.91321	0.88555		0.98339	0.93074	0.95297
0.94472	0.95278	0.92024		0.97204	0.93837	0.91789		0.99068	0.9655	0.95276
0.8731	0.98082	0.96741		0.97402	0.93473	0.96489		0.8147	0.98662	0.95009
0.96649	0.98283	0.98057		0.9343	0.97439	0.94982		0.92689	0.94488	0.97644
0.891	0.90178	0.80599		0.95164	0.95968	0.94313		0.98371	0.97153	0.88098
0.85884	0.96211	0.95836		0.96995	0.82536	0.97374		0.91616	0.94223	0.75004
0.84773	0.91139	0.93868		0.98334	0.95138	0.91568		0.96053	0.82422	0.94363
0.80618	0.90544	0.77731		0.8843	0.96922	0.94359		0.97326	0.91767	0.96705
0.95286	0.9572	0.91874		0.97714	0.95386	0.97409		0.88954	0.9278	0.95506
0.98332	0.88685	0.97387		0.94876	0.93589	0.91786		0.95803	0.98138	0.9667
0.95225	0.93271	0.94546		0.8852	0.93427	0.93926		0.95616	0.95137	0.96529
0.98493	0.96439	0.93024		0.98377	0.97043	0.88066		0.95319	0.83909	0.73468
0.94053	0.94987	0.93851		0.98488	0.90019	0.84608		0.95086	0.93839	0.94333
0.99949	0.86255	0.95725		0.97904	0.95788	0.92621		0.89468	0.92911	0.97423
0.97598	0.98103	0.90378		0.94013	0.85485	0.90382		0.88426	0.97338	0.89148
0.9497	0.92576	0.93048		0.90971	0.96394	0.98536		0.83686	0.90156	0.96015
0.92491	0.97475	0.97693		0.95484	0.88406	0.90036		0.96819	0.94322	0.93967
0.97183	0.95446	0.85855		0.98359	0.95217	0.92044		0.9371	0.98161	0.96894
0.96518	0.83585	0.9367		0.98331	0.94217	0.97816		0.93399	0.94107	0.91642
0.93467	0.93652	0.79362		0.93409	0.92946	0.64206		0.89978	0.90555	0.94461
0.87321	0.88281	0.93846		0.94981	0.88274	0.96188		0.98028	0.96823	0.91372
0.9515	0.95035	0.98079		0.96337	0.92745	0.93966		0.9771	0.9636	0.9666
0.95414	0.87174	0.94546		0.92373	0.92242	0.95462		0.97875	0.97554	0.8722
0.94355	0.88303	0.75324		0.96416	0.94615	0.93341		0.9429	0.92169	0.93277
0.99477	0.97346	0.92532		0.90544	0.95113	0.94325		0.84365	0.84751	0.9769
0.95127	0.9588	0.89453		0.89143	0.98828	0.94183		0.98629	0.97642	0.95024
0.88172	0.98469	0.86617		0.94611	0.93016	0.96792		0.9733	0.96023	0.78584
0.90036	0.95584	0.91579		0.97579	0.91576	0.79298		0.93676	0.86921	0.96202
0.88633	0.7491	0.95404		0.88931	0.88617	0.95997		0.92273	0.90441	0.96318
0.9515	0.9493	0.96923		0.97018	0.9197	0.97207		0.97074	0.94773	0.84878
0.96292	0.90883	0.92562		0.88534	0.92102	0.95199		0.9364	0.98265	0.94717
0.91332	0.94448	0.9676		0.94925	0.95789	0.92749		0.87494	0.9732	0.95838
0.98824	0.81811	0.94989		0.92119	0.92102	0.9414		0.98853	0.97837	0.91501
0.89676	0.95186	0.95802		0.98109	0.9824	0.95993		0.925	0.95627	0.9661
0.77374	0.88637	0.83696		0.98698	0.87568	0.96843		0.93826	0.93894	0.95374
0.88361	0.79938	0.9447		0.83575	0.8606	0.96225		0.91432	0.90606	0.88526
0.9424	0.88633	0.96206		0.93437	0.96496	0.97968		0.89722	0.85522	0.88921
0.96822	0.92397	0.96206		0.91617	0.90167	0.9276		0.79635	0.87718	0.89596
0.46217	0.9842	0.85207		0.93661	0.97598	0.96291		0.92178	0.98303	0.91586
0.9822	0.65885	0.94284		0.91464	0.95954	0.98707		0.72017	0.96735	0.95384
0.9579	0.94322	0.96135		0.98906	0.92266	0.91612		0.9811	0.95582	0.94465
0.92201	0.91753	0.94491		0.97939	0.97265	0.97095		0.93462	0.81362	0.89337
0.96035	0.96145	0.96885		0.91389	0.87726	0.9262		0.82552	0.90061	0.93974
0.77381	0.74939	0.95705		0.87578	0.96739	0.80552		0.9395	0.93085	0.99059
0.93658	0.96531	0.96303		0.96415	0.84263	0.93516		0.88333	0.8909	0.98512
0.95944	0.84636	0.93896		0.94497	0.97117	0.93427		0.85078	0.89642	0.92172
0.95023	0.96147	0.88774		0.94043	0.98486	0.96491		0.97144	0.94904	0.92786
0.93478	0.87977	0.97363		0.99329	0.98208	0.91591		0.98139	0.97619	0.90001
0.90886	0.97168	0.88503		0.99904	0.86948	0.78696		0.96364	0.89867	0.79204
0.9761	0.97195	0.98421		0.75244	0.82182	0.92422		0.92768	0.70627	0.96672
0.82955	0.83373	0.87735		0.91055	0.96858	0.86759		0.94849	0.90948	0.9006
0.93854	0.9368	0.94663		0.9688	0.91523	0.94052		0.95549	0.95842	0.955
0.95466	0.9681	0.93272		0.98949	0.98729	0.92819		0.94997	0.98436	0.86894
0.88863	0.97467	0.93378		0.89937	0.94497	0.95262		0.93088	0.99208	0.81092
0.78825	0.84087	0.77439		0.92935	0.94035	0.90948		0.72756	0.92493	0.97368
0.95871	0.97165	0.94272		0.98115	0.91748	0.92773		0.98369	0.94415	0.91318
0.88141	0.94376	0.958		0.98683	0.90686	0.92418		0.83041	0.93183	0.9766
0.92614	0.97931	0.92357		0.77771	0.94793	0.96249		0.86686	0.92507	0.92008
0.62293	0.94734	0.91121		0.98666	0.75541	0.961		0.856	0.96281	0.92055
0.57894	0.9823	0.91292		0.92691	0.94281	0.90469		0.92509	0.96378	0.96102
0.89602	0.98473	0.5689		0.85735	0.95849	0.93595		0.8761	0.96973	0.98375
0.6055	0.94781	0.9608		0.89897	0.93903	0.94754		0.89077	0.97774	0.96495
0.92673	0.81313	0.95026		0.59264	0.95227	0.91198		0.95047	0.86949	0.92782
0.9959	0.78437	0.78624		0.94954	0.78235	0.92432		0.96523	0.97852	0.96688
0.88052	0.90065	0.97836		0.97381	0.96871	0.92012		0.95804	0.98192	0.81935
0.94274	0.96948	0.91847		0.90231	0.80649	0.93558		0.85485	0.94618	0.96665
0.97786	0.96034	0.9326		0.98025	0.96325	0.76884		0.8958	0.98414	0.97367
0.73107	0.90934	0.9263		0.96958	0.96568	0.85222		0.94089	0.9727	0.90415
0.97857	0.8782	0.96782		0.85187	0.94012	0.93643		0.93872	0.97346	0.95275
0.98522	0.97646	0.94692		0.96975	0.87922	0.90401		0.97024	0.95215	0.97471
0.93071	0.96324	0.92632		0.79179	0.84749	0.94674		0.92683	0.96966	0.96945
0.97266	0.88328	0.89428		0.91589	0.97563	0.91213		0.97003	0.98892	0.99089
0.98288	0.94764	0.96167		0.92188	0.97586	0.9778		0.9319	0.9008	0.82661
0.9506	0.93171	0.97652		0.95142	0.95661	0.90035		0.99345	0.97072	0.96624
0.96593	0.94653	0.99819		0.9677	0.94673	0.8975		0.92147	0.93633	0.91331
0.89248	0.92374	0.95385		0.94109	0.92749	0.95706		0.97076	0.95032	0.94554
0.91427	1	0.91432		0.941	0.93866	0.93057		0.89473	0.97478	0.77454
0.91356	0.94842	0.93263		0.97706	0.83158	0.98407		0.9137	0.94316	0.88805
0.93314	0.96693	0.96827		0.92725	0.94109	0.96173		0.97383	0.95925	0.927
0.91738	0.98495	0.93722		0.85769	0.91877	0.94919		0.95369	0.92161	0.95002
0.91138	0.9485	0.95419		0.88634	0.95616	0.91917		0.88059	0.89828	0.98625
0.92382	0.93897	0.90069		0.98707	0.9771	0.94897		0.92061	0.91524	0.98339
0.81739	0.85664	0.88902		0.9121	0.94948	0.91961		0.92375	0.94697	0.80795
0.98184	0.90919	0.79441		0.98524	0.96072	0.89132		0.98488	0.89523	0.94883
0.70958	0.91617	0.90094		0.98053	0.98762	0.97491		0.96835	0.9128	0.92142
0.91739	0.98682	0.90213		0.92572	0.90588	0.95951		0.92319	0.97639	0.89159
[truncated: 2,863 more rows]

## Sheet: Straightness-12h
gldD				WT				fjoh_0352
Rep 1	Rep 2			Rep 1	Rep 2	Rep 3		Rep 1	Rep 2	Rep 3
0.98339	0.94339			0.93334	0.91003	0.91301		0.97271	0.95495	0.93042
0.93635	0.97529			0.92594	0.87696	0.94312		0.93943	0.94598	0.99264
0.88369	0.96064			0.95968	0.95096	0.91603		0.96398	0.9559	0.94142
0.91367	0.97882			0.97454	0.90563	0.96315		0.95987	0.84261	0.95377
0.64883	0.94824			0.83338	0.92207	0.91033		0.89386	0.94217	0.96222
0.87772	0.94631			0.96356	0.94485	0.92677		0.95862	0.94144	0.85963
0.96121	0.96941			0.84058	0.88625	0.94627		0.98216	0.97753	0.96241
0.84015	0.92138			0.92853	0.95049	0.96596		0.93316	0.88493	0.90619
0.93854	0.85245			0.94574	0.98054	0.89327		0.95426	0.93757	0.85858
0.97653	0.9475			0.94503	0.98888	0.94619		0.98668	0.97066	0.98351
0.98374	0.97884			0.98228	0.97915	0.98973		0.8902	0.97441	0.94429
0.97913	0.94707			0.94755	0.91427	0.99214		0.97237	0.89184	0.97517
0.90339	0.90373			0.91514	0.97116	0.98		0.96531	0.97026	0.93536
0.88196	0.89386			0.85906	0.90621	0.85366		0.78343	0.98086	0.99419
0.89744	0.83486			0.88174	0.96923	0.95641		0.86916	0.97473	0.98079
0.90638	0.98497			0.99724	0.9425	0.94689		0.84478	0.96595	0.971
0.9531	0.80873			0.97361	0.94577	0.98829		0.91651	0.84029	0.85933
0.9411	0.86543			0.97796	0.85982	0.962		0.92492	0.926	0.94286
0.85013	0.91326			0.94825	0.91428	0.93632		0.96726	0.93243	0.68448
0.9301	0.81404			0.95457	0.90126	0.84354		0.92659	0.96508	0.9138
0.87175	0.91721			0.92679	0.96356	0.87646		0.89903	0.96214	0.93775
0.98419	0.9351			0.92383	0.88264	0.94733		0.95902	0.95285	0.92008
0.94854	0.92228			0.93099	0.92751	0.96307		0.97142	0.67315	0.91595
0.87711	0.94271			0.98148	0.93142	0.95164		0.87879	0.88222	0.88567
0.94475	0.87631			0.72727	0.87186	0.92453		0.91924	0.89323	0.92117
0.92416	0.93044			0.95974	0.93547	0.92026		0.95488	0.89783	0.85591
0.97954	0.65662			0.93537	0.94682	0.92458		0.95398	0.93184	0.96591
0.92481	0.87417			0.97626	0.9133	0.84751		0.93413	0.92764	0.9194
0.90912	0.84227			0.91406	0.93181	0.93674		0.95715	0.89856	0.9485
0.7743	0.84704			0.96496	0.85963	0.82234		0.97717	0.97022	0.93969
0.91976	0.81006			0.93251	0.86478	0.90072		0.98699	0.92946	0.92697
0.98296	0.69102			0.9808	0.9613	0.92088		0.97963	0.91234	0.96981
0.87251	0.89662			0.9501	0.95324	0.97142		0.9514	0.93099	0.97509
0.94449	0.96113			0.98837	0.96855	0.94047		0.90502	0.95189	0.95793
0.90817	0.92667			0.9956	0.89446	0.92329		0.92905	0.97971	0.97674
0.97838	0.87408			0.92374	0.8713	0.9232		0.93508	0.94178	0.97139
0.93272	0.89935			0.87738	0.92423	0.9756		0.97859	0.87143	0.78357
0.95537	0.89774			0.93608	0.89286	0.91954		0.8899	0.93899	0.89523
0.90822	0.98723			0.84422	0.90751	0.98676		0.92435	0.79699	0.99403
0.94683	0.94544			0.93966	0.92777	0.93721		0.98942	0.98794	0.94478
0.89643	0.95579			0.98604	0.94163	0.90476		0.9833	0.87437	0.92304
0.94715	0.9738			0.93628	0.97473	0.99268		0.89498	0.88257	0.91346
0.96919	0.88913			0.95476	0.93769	0.92278		0.97561	0.97723	0.83103
0.93764	0.84027			0.94478	0.93339	0.94139		0.93142	0.96333	0.82561
0.96233	0.83402			0.92355	0.85475	0.90682		0.92109	0.97609	0.99743
0.95355	0.93501			0.98248	0.93852	0.942		0.94969	0.83436	0.90932
0.82256	0.84093			0.95847	0.95826	0.92415		0.80372	0.93244	0.8506
0.93619	0.86758			0.92793	0.95042	0.93272		0.955	0.95292	0.96279
0.90846	0.92771			0.97246	0.96759	0.96126		0.89056	0.94265	0.91567
0.91551	0.91192			0.91358	0.91011	0.9593		0.85447	0.80309	0.80565
0.91912	0.97296			0.8461	0.93398	0.92089		0.99192	0.87314	0.95827
0.89249	0.97018			0.83154	0.93699	0.98878		0.87126	0.9788	0.98482
0.89641	0.94195			0.9329	0.9086	0.94155		0.97127	0.97964	0.82577
0.97841	0.95596			0.55867	0.90209	0.95816		0.90013	0.85415	0.91969
0.90387	0.94572			0.89184	0.93558	0.86688		0.85628	0.82562	0.94981
0.73055	0.80768			0.83272	0.93114	0.94318		0.90908	0.90161	0.95064
0.96442	0.91859			0.96552	0.91722	0.92796		0.92927	0.91637	0.94333
0.94976	0.90826			0.9004	0.92363	0.93668		0.88938	0.85171	0.81999
0.97856	0.92828			0.85792	0.92614	0.94794		0.95073	0.91706	0.94928
0.89789	0.89943			0.97998	0.95745	0.96312		0.94436	0.92321	0.94249
0.97106	0.96767			0.956	0.9395	0.88614		0.95949	0.98788	0.88026
0.87675	0.9635			0.88346	0.94402	0.95432		0.97539	0.86736	0.95234
0.87814	0.89076			0.97946	0.92503	0.95878		0.77521	0.75743	0.96304
0.95727	0.9773			0.77409	0.94711	0.81471		0.90387	0.89319	0.9841
0.83157	0.93484			0.97046	0.88627	0.90463		0.79525	0.89003	0.9074
0.93244	0.89426			0.87996	0.8843	0.97397		0.95211	0.9065	0.7713
0.83658	0.94225			0.95415	0.96941	0.9466		0.98832	0.87957	0.91625
0.94022	0.88653			0.91224	0.94165	0.9524		0.92669	0.89776	0.93619
0.91202	0.96364			0.95907	0.91752	0.94563		0.88193	0.94177	0.97325
0.93456	0.9332			0.9069	0.96613	0.80274		0.80697	0.89933	0.87956
0.94835	0.88081			0.96545	0.94942	0.92426		0.90413	0.9542	0.96195
0.9333	0.91802			0.89006	0.91292	0.93139		0.89983	0.96779	0.95026
0.97024	0.97458			0.87814	0.90788	0.9876		0.85434	0.84234	0.87425
0.9162	0.42366			0.97607	0.87568	0.91881		0.87728	0.89527	0.96137
0.98135	0.92204			0.95582	0.9835	0.9744		0.91872	0.95988	0.937
0.97047	0.90289			0.91805	0.95965	0.89726		0.96822	0.80794	0.9681
0.82922	0.88942			0.92786	0.85394	0.94427		0.94688	0.9018	0.96811
0.94066	0.88564			0.91067	0.98152	0.93491		0.99498	0.88131	0.91434
0.95231	0.94137			0.91619	0.86987	0.9396		0.85885	0.99213	0.96737
0.94724	0.93584			0.95628	0.92285	0.9111		0.86824	0.9787	0.94486
0.8216	0.94309			0.93379	0.93133	0.94191		0.84712	0.88447	0.99874
0.89246	0.96575			0.83473	0.96519	0.89175		0.89314	0.93775	0.78222
0.95704	0.88297			0.97077	0.94749	0.92611		0.89403	0.86246	0.94931
0.86197	0.88615			0.83572	0.91289	0.93734		0.96055	0.95344	0.94675
0.97866	0.9564			0.92873	0.84141	0.98878		0.94739	0.97606	0.96308
0.85382	0.90805			0.98563	0.93997	0.96067		0.97524	0.95886	0.8694
0.90967	0.93101			0.90365	0.96328	0.9759		0.71152	0.75676	0.86484
0.96447	0.92075			0.94433	0.83889	0.97369		0.88953	0.95527	0.93735
0.89887	0.95952			0.84809	0.89746	0.89307		0.95743	0.8998	0.89631
0.88639	0.96709			0.98287	0.97023	0.96131		0.89227	0.9272	0.80222
0.80242	0.9713			0.90736	0.90095	0.63775		0.95289	0.99136	0.98201
0.89839	0.88924			0.90525	0.89857	0.83254		0.8808	0.97881	0.93248
0.89972	0.96741			0.89411	0.95222	0.93661		0.88782	0.96605	0.98534
0.93588	0.87644			0.96634	0.96456	0.94049		0.99171	0.96722	0.87027
0.91338	0.96724			0.93542	0.91094	0.98227		0.96489	0.96624	0.76265
0.94245	0.83793			0.93484	0.96693	0.87628		0.96715	0.98489	0.95797
0.93551	0.90232			0.7983	0.96287	0.96531		0.95644	0.96554	0.97716
0.96943	0.96154			0.92496	0.96733	0.97141		0.91843	0.83775	0.98636
0.93932	0.96223			0.92615	0.90237	0.89995		0.87214	0.94701	0.86063
0.866	0.73859			0.97504	0.95852	0.9743		0.98378	0.96397	0.6989
0.91815	0.95261			0.96444	0.94491	0.8991		0.95706	0.8281	0.9812
0.91922	0.92151			0.9489	0.93839	0.95666		0.98019	0.95159	0.93323
0.88468	0.94538			0.95976	0.94142	0.98728		0.78232	0.94084	0.88462
0.94283	0.93521			0.98237	0.95969	0.9275		0.97563	0.98787	0.90595
0.94499	0.88028			0.966	0.94545	0.97016		0.98298	0.92045	0.83085
0.91592	0.9521			0.92587	0.94508	0.95636		0.88448	0.9139	0.9893
0.93655	0.93278			0.885	0.90876	0.90446		0.97771	0.89039	0.93011
0.93179	0.72481			0.91782	0.97456	0.97243		0.94179	0.94153	0.93695
0.80387	0.67251			0.82416	0.94355	0.96094		0.9856	0.88142	0.97732
0.96471	0.79837			0.96999	0.97566	0.97847		0.90055	0.89664	0.96855
0.91903	0.98851			0.77635	0.98121	0.95352		0.93161	0.95247	0.85062
0.9416	0.97377			0.90139	0.94719	0.92437		0.74726	0.58952	0.92681
0.98262	0.88406			0.80343	0.77782	0.97107		0.91073	0.96453	0.99791
0.92655	0.86039			0.93464	0.91249	0.90767		0.9547	0.98212	0.86474
0.91989	0.89981			0.9308	0.96926	0.92855		0.8994	0.91014	0.71265
0.90496	0.93198			0.93118	0.95347	0.96025		0.97635	0.87951	0.97742
0.79445	0.91994			0.93306	0.94924	0.9566		0.94278	0.96971	0.90974
0.899	0.8835			0.98799	0.91925	0.91223		0.8005	0.97471	0.76752
0.73735	0.97524			0.89666	0.92955	0.92563		0.92802	0.97121	0.94815
0.95642	0.8963			0.93154	0.92357	0.91476		0.92247	0.94677	0.95994
0.95742	0.95303			0.90593	0.91541	0.94199		0.98095	0.97975	0.96519
0.96635	0.94182			0.84551	0.94774	0.94763		0.92414	0.9381	0.92395
0.97088	0.96178			0.93957	0.96226	0.87317		0.91833	0.90712	0.96058
0.84212	0.93236			0.91592	0.9412	0.96512		0.87601	0.97515	0.57518
0.86197	0.96197			0.92161	0.95073	0.90105		0.94792	0.95387	0.89112
0.9531	0.90955			0.94458	0.98141	0.94653		0.98233	0.92687	0.95605
0.90783	0.96652			0.83465	0.87231	0.9916		0.87948	0.91263	0.9127
0.90988	0.96356			0.97125	0.98464	0.98239		0.89118	0.95713	0.98394
0.92545	0.94339			0.93355	0.91328	0.97375		0.92701	0.94047	0.94853
0.72933	0.94534			0.2488	0.9384	0.94601		0.82171	0.91381	0.81766
0.97705	0.96662			0.91178	0.97434	0.97119		0.97966	0.95376	0.87752
0.94688	0.87785			0.91173	0.95404	0.96659		0.821	0.96372	0.95101
0.89129	0.94716			0.90582	0.9593	0.8744		0.90004	0.9914	0.97424
0.87601	0.93326			0.93023	0.90377	0.97909		0.88245	0.97722	0.79614
0.95044	0.97691			0.96512	0.8522	0.98527		0.9479	0.90987	0.9665
0.87338	0.86307			0.95625	0.95289	0.93858		0.94319	0.95749	0.94854
0.88124	0.84229			0.9585	0.85889	0.94117		0.95254	0.91941	0.96213
0.95766	0.95698			0.93809	0.97463	0.81268		0.97365	0.93232	0.92895
0.91215	0.88909			0.91127	0.92894	0.93549		0.93981	0.87607	0.90953
0.86276	0.96253			0.96579	0.97217	0.78026		0.94264	0.93844	0.9204
0.95739	0.89248			0.91361	0.9192	0.90311		0.87476	0.97497	0.87898
0.94507	0.9883			0.94424	0.84502	0.96915		0.83354	0.97213	0.90968
0.96394	0.89256			0.97062	0.92955	0.96798		0.88556	0.85639	0.96399
0.88655	0.97345			0.91376	0.96411	0.89544		0.89755	0.8727	0.92106
0.96432	0.98938			0.91302	0.91739	0.93493		0.96579	0.95611	0.91238
0.86823	0.94463			0.96881	0.87225	0.9302		0.93693	0.92273	0.95101
0.87386	0.90131			0.94909	0.93562	0.89793		0.97051	0.94089	0.96704
0.96267	0.99707			0.9361	0.96013	0.86789		0.9306	0.91518	0.85041
0.81373	0.85411			0.97185	0.91611	0.80553		0.95613	0.82999	0.94706
0.97704	0.94955			0.95201	0.95434	0.95829		0.95224	0.8548	0.95437
0.89861	0.96991			0.986	0.93809	0.95101		0.96509	0.94742	0.95271
0.93416	0.97207			0.91992	0.9056	0.91876		0.80888	0.91608	0.97455
0.94548	0.81377			0.89815	0.95392	0.94473		0.92584	0.94826	0.97341
0.82589	0.91847			0.88992	0.95438	0.96263		0.91636	0.94405	0.96052
0.88392	0.84814			0.99107	0.9651	0.94575		0.84352	0.92291	0.9361
0.88923	0.93467			0.89971	0.9603	0.95361		0.97375	0.95286	0.8112
0.91101	0.96732			0.93063	0.97603	0.94306		0.96552	0.97084	0.96432
0.86362	0.88522			0.93827	0.89254	0.9207		0.75171	0.94256	0.93523
0.89821	0.96561			0.98928	0.9451	0.94155		0.92857	0.97297	0.89376
0.98203	0.96644			0.92493	0.95916	0.9621		0.95077	0.97077	0.83946
0.80397	0.73581			0.92726	0.95154	0.87123		0.93895	0.92877	0.9729
0.90276	0.74934			0.9041	0.87843	0.93197		0.9496	0.91741	0.94529
0.87756	0.86402			0.99007	0.927	0.89544		0.95035	0.97366	0.9459
0.98515	0.97093			0.9241	0.97512	0.95951		0.79477	0.91587	0.9554
0.91956	0.89223			0.96459	0.96865	0.88839		0.97367	0.95517	0.9124
0.98216	0.7365			0.96327	0.95087	0.90894		0.93558	0.87893	0.95538
0.95998	0.93757			0.85439	0.88179	0.94061		0.97704	0.9458	0.9573
0.96271	0.91559			0.96426	0.89014	0.85537		0.88992	0.95201	0.94624
0.98021	0.97411			0.95407	0.94704	0.96267		0.87369	0.94409	0.95079
0.77656	0.97534			0.9544	0.90318	0.98303		0.92021	0.96048	0.77768
0.92803	0.9669			0.89903	0.9215	0.97119		0.91505	0.95302	0.88432
0.86969	0.82312			0.94889	0.93566	0.89293		0.92931	0.94983	0.82591
0.94694	0.94344			0.94307	0.8827	0.9926		0.87035	0.92793	0.86851
0.97395	0.95273			0.84303	0.90964	0.97645		0.96878	0.9339	0.91816
0.86682	0.91088			0.9479	0.94326	0.9887		0.81049	0.86244	0.97095
0.95208	0.8505			0.90846	0.95208	0.93193		0.98152	0.93347	0.94557
0.98229	0.83197			0.93929	0.90977	0.8885		0.69095	0.76023	0.9164
0.73751	0.94501			0.89256	0.97444	0.96842		0.94338	0.95977	0.91752
0.78782	0.80855			0.92784	0.90051	0.9919		0.96861	0.86478	0.93527
0.93177	0.93319			0.95135	0.90124	0.91145		0.8768	0.92597	0.87148
0.88787	0.91993			0.98236	0.90845	0.94589		0.91482	0.89966	0.6941
0.96168	0.99361			0.98705	0.82337	0.97104		0.95518	0.93503	0.94857
0.97779	0.9616			0.93954	0.93646	0.95838		0.93766	0.85769	0.86655
0.95757	0.86923			0.98496	0.84785	0.9724		0.90979	0.93647	0.89614
0.90234	0.95008			0.95501	0.90015	0.9169		0.97262	0.78896	0.92328
0.97337	0.91679			0.9502	0.95144	0.95517		0.93516	0.81487	0.98726
0.97432	0.95903			0.97034	0.98073	0.95888		0.9335	0.65097	0.92113
0.94249	0.92389			0.90541	0.95931	0.98941		0.91321	0.98272	0.85433
0.92154	0.96485			0.97052	0.84862	0.97		0.96029	0.86943	0.95608
0.71607	0.92413			0.89744	0.98158	0.79829		0.96716	0.91917	0.96269
0.92182	0.91168			0.91095	0.91145	0.91477		0.90305	0.84502	0.85917
0.93938	0.86968			0.95443	0.88396	0.95007		0.94479	0.92226	0.93139
0.95736	0.93027			0.93078	0.92563	0.81019		0.98566	0.90845	0.95507
0.94509	0.8131			0.92453	0.881	0.99125		0.86635	0.98179	0.81737
0.78935	0.9318			0.85782	0.95584	0.98623		0.93028	0.9502	0.95299
0.90433	0.94057			0.97841	0.94325	0.95257		0.84753	0.95049	0.63478
0.61707	0.96507			0.92205	0.93589	0.9618		0.96437	0.96325	0.78089
0.95117	0.95715			0.82399	0.95298	0.94232		0.99194	0.82591	0.97966
0.99385	0.69139			0.947	0.83929	0.96394		0.97847	0.88148	0.87433
0.91279	0.98865			0.88797	0.95373	0.91846		0.9823	0.97563	0.97457
0.91629	0.96451			0.87438	0.94938	0.94548		0.84292	0.95358	0.9645
0.95653	0.92496			0.77474	0.95871	0.94728		0.93043	0.89163	0.90608
0.85722	0.97211			0.89394	0.94925	0.79221		0.8976	0.94456	0.85223
0.77741	0.93987			0.80366	0.95066	0.94256		0.94766	0.90719	0.95957
0.92883	0.99045			0.99063	0.97104	0.98831		0.96681	0.91443	0.97117
0.9249	0.95575			0.95503	0.91029	0.92712		0.84175	0.95919	0.9875
0.97282	0.94304			0.96693	0.93006	0.9303		0.94487	0.94613	0.95407
0.9089	0.64989			0.94664	0.94381	0.94182		0.98636	0.89306	0.95448
0.95107	0.95128			0.9496	0.89292	0.96722		0.9654	0.9843	0.98901
0.96834	0.92983			0.89348	0.97526	0.89281		0.94921	0.86948	0.93421
0.7879	0.93464			0.9393	0.86425	0.95657		0.88003	0.94514	0.63326
0.96368	0.8452			0.91819	0.95088	0.94565		0.87444	0.96815	0.96952
0.96446	0.95346			0.86072	0.94949	0.94298		0.93666	0.97136	0.87855
0.96941	0.95573			0.54609	0.92793	0.95046		0.95371	0.97512	0.96811
0.94872	0.9706			0.94954	0.93087	0.93192		0.90519	0.98286	0.92125
0.95922	0.9399			0.94704	0.91134	0.96464		0.92776	0.92485	0.9396
0.89891	0.89369			0.89129	0.9517	0.94382		0.92575	0.94111	0.9639
0.84079	0.9135			0.82388	0.9021	0.94353		0.94433	0.91283	0.97162
0.92053	0.97097			0.97844	0.83788	0.97393		0.94967	0.92225	0.93505
0.87229	0.9288			0.95222	0.95602	0.95619		0.82505	0.94211	0.85689
0.86739	0.86092			0.95731	0.96305	0.91733		0.94427	0.94379	0.95924
0.86723	0.84551			0.82386	0.91101	0.95388		0.98435	0.81833	0.97268
0.84285	0.92219			0.88473	0.93927	0.88182		0.87705	0.89812	0.96013
0.96748	0.94134			0.9817	0.8145	0.94678		0.97718	0.95093	0.95838
0.93676	0.95799			0.92109	0.98921	0.79275		0.90895	0.96467	0.96164
0.90656	0.93919			0.88757	0.84701	0.98019		0.98627	0.96194	0.92293
0.88709	0.94815			0.93849	0.97852	0.92518		0.98474	0.95166	0.92591
0.92087	0.98061			0.9468	0.82292	0.87887		0.98719	0.84268	0.89006
0.94842	0.94667			0.96474	0.93301	0.92076		0.97236	0.94801	0.90565
0.98862	0.99099			0.98596	0.90554	0.90102		0.93176	0.93765	0.89924
0.90323	0.90598			0.95414	0.97052	0.93367		0.99851	0.95569	0.91338
0.92974	0.70049			0.94859	0.91999	0.92256		0.99357	0.92119	0.94156
0.92895	0.83964			0.9611	0.9516	0.95765		0.98189	0.91961	0.98521
0.90223	0.94606			0.97293	0.94359	0.9619		0.95989	0.97561	0.97531
0.95848	0.80251			0.87394	0.95612	0.68715		0.89374	0.95855	0.94388
0.94542	0.95466			0.94518	0.9334	0.94258		0.91799	0.96022	0.78094
0.91754	0.88045			0.98429	0.89079	0.93248		0.93756	0.98315	0.8963
0.94819	0.82441			0.94544	0.94979	0.86884		0.99485	0.92878	0.69055
0.95543	0.92966			0.9544	0.89768	0.8621		0.96704	0.96987	0.89017
0.76228	0.95454			0.92561	0.92794	0.91303		0.96705	0.94364	0.75541
0.837	0.92804			0.91418	0.96388	0.83822		0.94268	0.88785	0.95255
0.96158	0.96659			0.90216	0.89175	0.92534		0.93193	0.86523	0.94535
0.96884	0.83662			0.94156	0.93072	0.92708		0.97531	0.92942	0.90958
0.84102	0.9066			0.87093	0.93682	0.96257		0.93893	0.86807	0.90457
0.96855	0.94525			0.86397	0.97944	0.93712		0.83262	0.9568	0.93092
0.5983	0.95396			0.89693	0.93744	0.95734		0.94667	0.86059	0.85951
0.72542	0.77389			0.96221	0.9716	0.97912		0.88133	0.89624	0.82208
0.95666	0.96135			0.94958	0.88259	0.90825		0.84974	0.94095	0.97635
0.83655	0.93497			0.96809	0.95197	0.95517		0.97027	0.95213	0.97315
0.96325	0.94518			0.84826	0.82189	0.96134		0.87426	0.88621	0.96
0.94744	0.86439			0.94406	0.9709	0.91202		0.93065	0.94955	0.9874
0.35799	0.87923			0.84741	0.97683	0.78719		0.73507	0.84455	0.95352
0.90356	0.7384			0.9313	0.97562	0.88483		0.97893	0.96381	0.92685
0.98095	0.96978			0.92439	0.91644	0.85677		0.71165	0.91268	0.9756
0.9742	0.87528			0.98138	0.9419	0.96007		0.93392	0.83112	0.82103
0.92057	0.91558			0.82364	0.87555	0.96945		0.92646	0.92371	0.84906
0.8457	0.90135			0.96852	0.88154	0.92173		0.92795	0.92442	0.90503
0.93487	0.90483			0.95498	0.89991	0.97842		0.95758	0.9235	0.95964
0.94555	0.82408			0.99496	0.90104	0.96206		0.87652	0.93421	0.94823
0.90956	0.97676			0.61099	0.98038	0.93683		0.98029	0.92893	0.91355
0.88564	0.90501			0.86529	0.92468	0.97323		0.93462	0.94135	0.93023
0.98862	0.72699			0.8388	0.98351	0.91827		0.91788	0.9674	0.88802
0.93495	0.9817			0.92551	0.90672	0.98171		0.87615	0.92754	0.92067
0.9512	0.97474			0.88978	0.98207	0.93894		0.85791	0.95652	0.83407
0.87525	0.9225			0.94498	0.92927	0.96942		0.89725	0.9527	0.89993
0.95813	0.9237			0.804	0.97254	0.97398		0.96738	0.91317	0.94475
0.91704	0.90528			0.91765	0.9615	0.95564		0.9374	0.95768	0.87823
0.943	0.69349			0.92353	0.95854	0.91111		0.88706	0.97097	0.9203
0.95215	0.69949			0.9605	0.94333	0.96576		0.92181	0.93864	0.92739
0.9222	0.94722			0.89272	0.95944	0.89238		0.92191	0.93179	0.78874
0.9547	0.96974			0.96281	0.9596	0.97468		0.90193	0.74255	0.95305
0.91326	0.89504			0.98915	0.94262	0.98135		0.92909	0.91109	0.8782
0.95455	0.46861			0.94372	0.85262	0.8677		0.98555	0.85375	0.94892
0.93609	0.88924			0.92666	0.9456	0.9486		0.93225	0.86254	0.92763
0.82026	0.95798			0.94279	0.93595	0.93592		0.9402	0.91101	0.84827
0.86989	0.98893			0.91035	0.93992	0.95181		0.98143	0.94902	0.83558
0.99055	0.77322			0.90013	0.9057	0.78562		0.92687	0.87147	0.96623
0.93309	0.94319			0.95265	0.95035	0.89877		0.9771	0.92307	0.98549
0.96761	0.87691			0.90937	0.95241	0.97791		0.93051	0.95902	0.96509
0.64166	0.92055			0.89342	0.97161	0.9802		0.88987	0.94696	0.96627
0.90969	0.82693			0.85947	0.92344	0.89094		0.94221	0.98142	0.9231
0.93425	0.97862			0.8923	0.86938	0.89965		0.86302	0.91324	0.97435
0.94588	0.92734			0.91051	0.98658	0.90212		0.95189	0.90742	0.95982
0.94607	0.81254			0.91533	0.84103	0.9281		0.98866	0.8881	0.93726
0.96213	0.62515			0.91532	0.9174	0.96493		0.98137	0.94366	0.95028
0.89493	0.97164			0.97854	0.95565	0.95821		0.87651	0.91738	0.83379
0.83973	0.81619			0.95171	0.96374	0.79199		0.9457	0.89131	0.97763
0.9428	0.93251			0.94863	0.92889	0.92493		0.88358	0.91835	0.95092
0.96678	0.96384			0.91634	0.77604	0.94022		0.95724	0.96711	0.94777
0.85579	0.97345			0.94009	0.94189	0.94642		0.94414	0.98571	0.93392
0.87492	0.96433			0.92234	0.96626	0.86395		0.94461	0.93576	0.97734
0.87071	0.89481			0.94324	0.95446	0.9156		0.9903	0.89534	0.9187
0.88928	0.90613			0.94754	0.96213	0.91062		0.79969	0.91894	0.59698
0.94342	0.83073			0.80732	0.968	0.9436		0.89898	0.92617	0.91684
0.79318	0.82165			0.91142	0.94639	0.93508		0.98166	0.87632	0.99041
0.9483	0.87923			0.97842	0.95094	0.93903		0.95175	0.96371	0.92974
0.85099	0.90804			0.91991	0.9191	0.87035		0.94704	0.93137	0.91932
0.9071	0.9405			0.95327	0.94624	0.84849		0.87921	0.95639	0.89582
0.76849	0.92934			0.53324	0.96791	0.9678		0.915	0.96633	0.91908
0.92048	0.8665			0.93619	0.94213	0.97933		0.95131	0.8518	0.88502
0.96065	0.87017			0.90917	0.95469	0.98128		0.96461	0.85529	0.92027
0.8366	0.95692			0.90511	0.91898	0.94041		0.84146	0.91643	0.97233
0.92391	0.94546			0.92843	0.96297	0.96372		0.98602	0.97418	0.89806
0.95625	0.90276			0.98301	0.91809	0.97838		0.93107	0.84245	0.90721
0.95721	0.89984			0.86228	0.86559	0.95127		0.97944	0.78314	0.96349
0.95021	0.80051			0.98315	0.89206	0.86476		0.9883	0.95701	0.91222
0.94001	0.90192			0.9254	0.93253	0.98959		0.91286	0.96855	0.96718
0.96279	0.89045			0.97071	0.97107	0.96792		0.90085	0.96308	0.97507
0.96392	0.95368			0.86454	0.85308	0.90947		0.90305	0.93521	0.94801
0.94212	0.98675			0.97067	0.92027	0.95614		0.95866	0.56095	0.97124
0.85028	0.94746			0.98032	0.9887	0.92378		0.93519	0.80063	0.97198
0.93598	0.9497			0.89318	0.97451	0.97359		0.95062	0.97625	0.98468
0.90613	0.9495			0.91328	0.80177	0.92225		0.94377	0.86227	0.5935
0.9504	0.91427			0.90205	0.88738	0.92493		0.94463	0.87149	0.85698
0.96771	0.89954			0.85953	0.96109	0.96445		0.9118	0.97297	0.94592
0.95029	0.95926			0.94318	0.95903	0.978		0.88029	0.93962	0.90503
0.95391	0.94885			0.96847	0.96353	0.97495		0.94838	0.95629	0.97226
0.97737	0.92294			0.93552	0.88974	0.96058		0.91559	0.97609	0.96541
0.97966	0.95006			0.95971	0.928	0.96202		0.88251	0.79368	0.91185
0.97008	0.94265			0.96806	0.94274	0.95174		0.7811	0.96436	0.9438
0.91027	0.92228			0.94303	0.9653	0.93932		0.9027	0.97011	0.93251
0.95365	0.79103			0.9513	0.95307	0.91593		0.92968	0.92288	0.86151
0.9652	0.90595			0.97631	0.97764	0.89713		0.88968	0.8705	0.89344
0.95814	0.92666			0.85468	0.93814	0.93166		0.97294	0.98235	0.88885
0.96806	0.8982			0.95804	0.9891	0.95255		0.71406	0.96075	0.98547
0.89683	0.90031			0.91206	0.9795	0.95808		0.7775	0.96392	0.98334
0.70086	0.92609			0.94857	0.97881	0.88167		0.92894	0.92592	0.94185
0.8724	0.93353			0.88962	0.89564	0.94918		0.83966	0.91696	0.98501
0.96536	0.68999			0.84975	0.92412	0.95532		0.97333	0.94403	0.64897
0.94553	0.9104			0.97333	0.93492	0.95654		0.95649	0.84606	0.84755
0.9758	0.84375			0.84731	0.93215	0.89802		0.96503	0.97789	0.88057
0.88781	0.9427			0.64859	0.96558	0.98291		0.93772	0.95397	0.84329
0.99746	0.94175			0.91322	0.78324	0.90528		0.91796	0.88863	0.96607
0.96314	0.92634			0.96096	0.92589	0.98202		0.91254	0.95962	0.96093
0.87514	0.92436			0.93864	0.9205	0.87298		0.95323	0.96382	0.97097
0.94374	0.93714			0.93892	0.98894	0.92077		0.83161	0.93098	0.89432
0.95623	0.92664			0.89174	0.86881	0.95708		0.9142	0.9261	0.83871
0.95643	0.98055			0.79233	0.94378	0.88319		0.87097	0.94659	0.95643
0.89248	0.83341			0.93439	0.90551	0.95162		0.96449	0.8461	0.98646
0.95244	0.91098			0.89334	0.8079	0.9393		0.94907	0.86113	0.98372
0.9572	0.72328			0.98676	0.81431	0.97684		0.84692	0.94298	0.81234
0.89717	0.93932			0.88021	0.84708	0.96626		0.98345	0.91881	0.93809
0.92418	0.94383			0.90666	0.93471	0.94175		0.8868	0.94009	0.80953
0.89196	0.85485			0.90517	0.96461	0.82512		0.67827	0.94257	0.94483
0.92369	0.90016			0.94314	0.98741	0.9757		0.88669	0.97618	0.96133
0.93172	0.90529			0.98375	0.93423	0.96288		0.96289	0.98499	0.86325
0.95123	0.92608			0.95115	0.93272	0.92128		0.88662	0.92159	0.94393
0.86578	0.95816			0.96501	0.93932	0.96928		0.90737	0.95172	0.99302
0.935	0.87699			0.80971	0.93502	0.90377		0.9823	0.96894	0.89808
0.95587	0.92704			0.93971	0.92539	0.94011		0.95128	0.95956	0.89969
0.97049	0.93952			0.92159	0.94763	0.97269		0.97605	0.88107	0.96862
0.96531	0.94225			0.96571	0.97645	0.91515		0.96489	0.88864	0.9765
0.89457	0.77647			0.47662	0.94538	0.9752		0.90692	0.91018	0.94365
0.91126	0.64798			0.97359	0.73619	0.93137		0.95482	0.841	0.87711
0.95279	0.77177			0.73977	0.9646	0.99485		0.85515	0.96647	0.88413
0.9422	0.76027			0.95016	0.94805	0.99072		0.96535	0.97462	0.94686
0.95135	0.9383			0.92725	0.9252	0.96172		0.8786	0.90231	0.94065
0.90304	0.92031			0.95971	0.90557	0.90503		0.951	0.90949	0.92659
0.8511	0.9535			0.91092	0.92647	0.95142		0.98465	0.98116	0.87637
0.98217	0.97747			0.89367	0.93513	0.96601		0.97778	0.79869	0.8853
0.91293	0.92141			0.93821	0.86342	0.95645		0.88227	0.96005	0.91256
0.99045	0.9446			0.94323	0.87024	0.95337		0.94497	0.93263	0.91874
0.71479	0.86659			0.97256	0.9535	0.95771		0.89465	0.94031	0.92443
0.92487	0.89119			0.94433	0.95988	0.99082		0.97613	0.9701	0.9466
0.64334	0.82381			0.98485	0.89763	0.91906		0.95785	0.99167	0.97314
0.9693	0.90467			0.88892	0.92785	0.74126		0.92054	0.87803	0.81732
0.9716	0.93426			0.93719	0.94202	0.96455		0.81406	0.94005	0.96486
0.98288	0.97055			0.88428	0.8896	0.93686		0.95705	0.88166	0.74555
0.95881	0.96901			0.8847	0.97876	0.9291		0.93163	0.91685	0.91887
0.9603	0.96199			0.99473	0.78901	0.92747		0.90365	0.91746	0.89315
0.90881	0.89357			0.9069	0.95794	0.94183		0.94561	0.9594	0.8734
0.9046	0.93705			0.89971	0.92861	0.97068		0.95035	0.87231	0.95687
0.91668	0.91442			0.9793	0.96689	0.91685		0.8406	0.89852	0.8185
0.92286	0.94702			0.85186	0.95773	0.9237		0.87069	0.96393	0.77295
0.92972	0.67307			0.98626	0.94321	0.99311		0.96405	0.94168	0.96606
0.97209	0.96526			0.92137	0.98668	0.95684		0.97413	0.83638	0.93012
0.86695	0.88822			0.97719	0.9172	0.84985		0.89311	0.91458	0.94844
0.6897	0.85086			0.95271	0.96445	0.94209		0.9487	0.91013	0.92996
0.96103	0.81709			0.93468	0.95097	0.87864		0.96423	0.97335	0.90733
0.94031	0.93098			0.97757	0.91437	0.95945		0.89349	0.85798	0.93004
0.86585	0.97908			0.72743	0.9455	0.9393		0.88193	0.87383	0.97932
0.83429	0.92409			0.88264	0.93959	0.90056		0.94442	0.91667	0.80865
0.91703	0.9733			0.98318	0.75725	0.92773		0.97469	0.96288	0.8444
0.94599	0.96637			0.99565	0.72138	0.93396		0.93118	0.91232	0.93723
0.84554	0.94318			0.93207	0.95009	0.95561		0.91589	0.9842	0.9017
0.87808	0.88177			0.7837	0.89135	0.93536		0.95493	0.94887	0.9633
0.8915	0.98806			0.94669	0.69424	0.9625		0.78958	0.90973	0.98783
0.63212	0.7432			0.85238	0.95124	0.91161		0.95787	0.9191	0.85988
0.98762	0.97025			0.89036	0.86759	0.98113		0.90408	0.8701	0.84448
0.87192	0.93571			0.92396	0.93264	0.82211		0.79265	0.89189	0.92409
0.76384	0.9602			0.9693	0.834	0.92418		0.74384	0.93493	0.89956
0.89292	0.94875			0.96386	0.92967	0.85942		0.98724	0.91415	0.93653
0.22727	0.94576			0.84876	0.82257	0.91812		0.90231	0.97286	0.94032
0.91255	0.75879			0.85633	0.93106	0.79858		0.92448	0.91022	0.86116
0.98782	0.96729			0.92476	0.96919	0.8985		0.94139	0.89098	0.87659
0.9929	0.85517			0.87949	0.89282	0.97848		0.83615	0.87899	0.92867
0.95004	0.98149			0.75388	0.96312	0.95206		0.95592	0.94543	0.94677
0.93292	0.93413			0.94764	0.94158	0.94648		0.83399	0.88235	0.90442
0.88473	0.87721			0.88474	0.87289	0.91121		0.96742	0.86813	0.97951
0.89054	0.94015			0.95522	0.95885	0.8118		0.97131	0.84957	0.73239
0.92359	0.99012			0.94901	0.94157	0.96248		0.94088	0.91827	0.85908
0.92359	0.88388			0.96125	0.87845	0.9914		0.88006	0.95095	0.96662
0.87284	0.97695			0.9629	0.94425	0.8914		0.88809	0.9535	0.95424
0.98217	0.78099			0.92537	0.92509	0.95506		0.94238	0.96907	0.95038
0.94348	0.9387			0.69778	0.94952	0.92722		0.90143	0.87625	0.94946
0.87334	0.91722			0.94984	0.83364	0.94707		0.89577	0.8897	0.95705
0.93951	0.83316			0.94335	0.95627	0.92624		0.97545	0.95442	0.80184
0.92218	0.92652			0.81355	0.92888	0.95919		0.94905	0.94989	0.93384
0.98782	0.97006			0.96117	0.94521	0.89262		0.9688	0.96264	0.93882
0.97293	0.95926			0.9067	0.95825	0.84281		0.74741	0.91212	0.96368
0.94587	0.9555			0.94386	0.91302	0.88511		0.92269	0.99245	0.98737
0.95022	0.95163			0.96612	0.93694	0.92648		0.96543	0.94671	0.99254
0.94019	0.90491			0.85011	0.86887	0.88211		0.85266	0.94446	0.89342
0.94373	0.9548			0.94579	0.9746	0.97877		0.90734	0.91834	0.90822
0.88365	0.90048			0.96819	0.98075	0.88264		0.7558	0.98118	0.95568
0.96043	0.93758			0.95132	0.9671	0.9525		0.98465	0.89856	0.86382
0.97283	0.90786			0.91564	0.91436	0.93221		0.92934	0.95111	0.93177
0.97364	0.83629			0.77721	0.85963	0.96741		0.98663	0.97621	0.9215
0.97616	0.96932			0.98219	0.96406	0.92032		0.79298	0.9749	0.94389
0.95787	0.87275			0.93856	0.99032	0.90648		0.9558	0.91768	0.8346
0.97725	0.93794			0.9542	0.92729	0.92739		0.95656	0.93706	0.97741
0.94908	0.98188			0.75207	0.95286	0.97351		0.90383	0.90827	0.97471
0.93456	0.92562			0.95844	0.88146	0.96578		0.96202	0.92386	0.96191
0.94566	0.94513			0.98236	0.93781	0.92669		0.87119	0.96121	0.96753
0.96663	0.92548			0.96176	0.83783	0.90276		0.95425	0.83738	0.95852
0.82298	0.88163			0.90324	0.93448	0.97759		0.9235	0.97299	0.94156
0.91736	0.96914			0.89849	0.87173	0.96716		0.97201	0.92121	0.99313
0.92782	0.81434			0.9722	0.87219	0.87497		0.90813	0.96507	0.97484
0.87438	0.94908			0.85532	0.94948	0.85977		0.97599	0.97551	0.90149
0.91695	0.98017			0.97841	0.84884	0.87869		0.89532	0.98915	0.96525
0.89571	0.9498			0.89827	0.92649	0.97086		0.99433	0.97982	0.97396
0.84799	0.94386			0.84182	0.83059	0.94925		0.96445	0.85232	0.92228
0.96491	0.92603			0.92743	0.91754	0.9829		0.98112	0.94917	0.92729
0.87731	0.98488			0.94364	0.95488	0.96251		0.98548	0.94632	0.9716
0.95957	0.96782			0.97008	0.95707	0.95228		0.94526	0.85462	0.97354
0.95891	0.92624			0.77279	0.82687	0.94215		0.95025	0.91707	0.89859
0.93666	0.82812			0.89638	0.90991	0.95676		0.92816	0.80893	0.99347
0.97353	0.798			0.95122	0.98882	0.88988		0.94153	0.75855	0.94358
0.81328	0.7483			0.97472	0.92512	0.90758		0.90512	0.97736	0.91563
0.97897	0.94303			0.9623	0.90934	0.92643		0.93157	0.87487	0.94035
0.93016	0.96845			0.82903	0.98553	0.91303		0.78356	0.95907	0.95383
0.90086	0.86036			0.91972	0.96914	0.92942		0.97759	0.97678	0.91339
0.95949	0.96194			0.8646	0.86185	0.85475		0.96416	0.98528	0.8878
0.92024	0.89161			0.9569	0.90645	0.9725		0.91839	0.96225	0.69379
0.98895	0.81116			0.96008	0.96041	0.97586		0.9274	0.99254	0.83556
0.85549	0.92171			0.93211	0.97666	0.96937		0.91132	0.94311	0.95288
0.88642	0.92047			0.92246	0.95286	0.95682		0.97073	0.96547	0.97534
0.88515	0.97102			0.97336	0.96684	0.89		0.66039	0.93744	0.6219
0.92397	0.96007			0.95523	0.8804	0.95115		0.95535	0.86428	0.877
0.94782	0.84298			0.89463	0.85549	0.96066		0.95414	0.96233	0.91288
0.89996	0.7697			0.91034	0.88404	0.94271		0.94913	0.82135	0.86276
0.78444	0.92433			0.96731	0.82645	0.95185		0.96644	0.97365	0.96081
0.9807	0.93923			0.96852	0.96396	0.97065		0.90937	0.94376	0.97011
0.9185	0.96306			0.94813	0.86404	0.94031		0.97116	0.82284	0.9515
0.80258	0.5359			0.93943	0.87804	0.96062		0.96981	0.96909	0.59654
0.76036	0.91799			0.92009	0.94795	0.94742		0.97438	0.77066	0.97499
0.98272	0.9345			0.88182	0.9293	0.95641		0.97984	0.85481	0.77961
0.93888	0.50948			0.90893	0.85096	0.87491		0.71793	0.91503	0.94141
0.94031	0.91328			0.92891	0.93476	0.978		0.91771	0.92594	0.97997
0.92315	0.88694			0.85784	0.97447	0.94999		0.9291	0.88007	0.97956
0.94474	0.9455			0.9808	0.90838	0.95101		0.94493	0.82807	0.98004
0.76207	0.92454			0.9537	0.83173	0.94874		0.87951	0.92279	0.94598
0.97353	0.92085			0.84561	0.92778	0.93489		0.83987	0.97396	0.87383
0.83067	0.88751			0.89868	0.94609	0.91218		0.88317	0.99514	0.87949
0.94811	0.84427			0.9139	0.87461	0.97684		0.95743	0.89735	0.95917
0.91861	0.98008			0.89372	0.9622	0.94785		0.93741	0.97624	0.96468
0.97306	0.92957			0.87242	0.97992	0.98606		0.82944	0.95547	0.8867
0.93042	0.88881			0.75339	0.92135	0.81752		0.8955	0.87569	0.94737
0.8498	0.93505			0.91364	0.94416	0.95141		0.97342	0.88455	0.98583
0.95998	0.96095			0.87925	0.93087	0.88131		0.96917	0.79208	0.97647
0.80723	0.88697			0.84616	0.92697	0.89279		0.86289	0.94599	0.8785
0.88309	0.93873			0.9733	0.91774	0.76099		0.90547	0.93394	0.94529
0.91093	0.98542			0.91271	0.98355	0.87976		0.9652	0.89139	0.91747
0.88096	0.91735			0.94557	0.94689	0.93301		0.88802	0.97132	0.91475
0.92554	0.88222			0.89543	0.96171	0.89739		0.9872	0.98152	0.8516
0.94204	0.95661			0.91376	0.98619	0.93145		0.90094	0.94907	0.97665
0.98639	0.96863			0.96496	0.93725	0.94087		0.98814	0.92357	0.83415
0.87393	0.88619			0.98831	0.99462	0.95698		0.97322	0.7587	0.92761
0.86795	0.92658			0.93956	0.93645	0.95984		0.96416	0.90763	0.94308
0.89466	0.9684			0.89919	0.96974	0.97569		0.64912	0.92841	0.94029
0.89535	0.9245			0.93893	0.96806	0.90828		0.94694	0.89353	0.95803
0.93521	0.89458			0.85537	0.93993	0.95773		0.8017	0.87736	0.92182
0.95186	0.8923			0.93112	0.92519	0.92081		0.90517	0.77553	0.92035
0.82712	0.843			0.91338	0.94248	0.94686		0.85075	0.94347	0.85418
0.99215	0.97796			0.89868	0.953	0.90806		0.92499	0.91294	0.87094
0.87844	0.97353			0.96189	0.94295	0.9594		0.94493	0.95558	0.5364
0.96617	0.97982			0.94497	0.96436	0.87062		0.9668	0.90977	0.97665
0.87506	0.9544			0.84657	0.9843	0.91861		0.88728	0.96595	0.96396
0.9302	0.78674			0.85744	0.95252	0.97469		0.90302	0.85346	0.93849
0.61717	0.98889			0.90089	0.87763	0.85719		0.95492	0.97899	0.98225
0.88645	0.95797			0.73812	0.94261	0.85202		0.93925	0.9485	0.90485
0.80543	0.79066			0.90126	0.98055	0.95555		0.90575	0.77153	0.89249
0.91005	0.95487			0.6813	0.9543	0.94546		0.95016	0.88375	0.87299
0.9162	0.96305			0.86826	0.96211	0.90708		0.79993	0.88121	0.71761
0.92022	0.85988			0.93405	0.87226	0.86838		0.61999	0.9022	0.98111
0.78017	0.92093			0.98737	0.96253	0.92219		0.94736	0.95372	0.93395
0.82009	0.63879			0.98593	0.89455	0.95672		0.71279	0.89989	0.90079
0.94226	0.92042			0.96446	0.95316	0.94952		0.99007	0.97402	0.74836
0.84523	0.93894			0.9147	0.87769	0.9205		0.81221	0.98735	0.97001
0.98365	0.97887			0.9237	0.9782	0.90297		0.85886	0.9299	0.84299
0.94005	0.90563			0.88084	0.97579	0.94273		0.99026	0.91346	0.90158
0.89107	0.918			0.91896	0.96481	0.81456		0.99044	0.9339	0.96999
0.93398	0.99114			0.97202	0.87359	0.93748		0.92477	0.92674	0.87441
0.68085	0.96099			0.97412	0.94864	0.91953		0.92989	0.89138	0.93773
0.9318	0.94517			0.92797	0.83947	0.70868		0.87711	0.83467	0.8907
0.9538	0.92536			0.87692	0.84209	0.9617		0.93118	0.86637	0.92319
0.93276	0.9145			0.95824	0.91448	0.95436		0.87339	0.98676	0.93807
0.91047	0.99793			0.94283	0.83733	0.97621		0.94728	0.95597	0.823
0.82277	0.88535			0.97713	0.89343	0.96845		0.83358	0.97319	0.63604
0.8549	0.94109			0.91906	0.957	0.9494		0.98365	0.84198	0.99173
0.89044	0.96928			0.95571	0.93144	0.95458		0.94301	0.81231	0.9069
0.95597	0.96011			0.93075	0.97859	0.97086		0.98236	0.89603	0.9376
0.95903	0.9026			0.91678	0.88873	0.97395		0.91807	0.79541	0.82523
0.96761	0.8602			0.96	0.94043	0.92051		0.88345	0.99402	0.98229
0.90242	0.89995			0.87063	0.95426	0.9287		0.9694	0.94558	0.91579
0.96339	0.97608			0.89786	0.837	0.93787		0.83427	0.92947	0.88391
0.9533	0.89759			0.96023	0.96105	0.95584		0.85275	0.97432	0.83764
0.93025	0.86845			0.85394	0.83568	0.97558		0.925	0.95595	0.8799
0.69203	0.82723			0.9394	0.98831	0.96185		0.97684	0.87364	0.96827
0.93627	0.91872			0.93997	0.9642	0.96875		0.94506	0.90507	0.95729
0.91666	0.95689			0.96251	0.89563	0.93599		0.90806	0.93241	0.78528
0.85781	0.94096			0.97151	0.86513	0.96359		0.81171	0.97814	0.96038
0.96988	0.9549			0.77701	0.93621	0.90682		0.85245	0.9406	0.97765
0.89766	0.68061			0.93486	0.93343	0.95253		0.81937	0.83351	0.86324
0.95965	0.92383			0.96938	0.92858	0.96535		0.93542	0.90415	0.95498
0.94112	0.97531			0.96536	0.75829	0.9306		0.96105	0.93435	0.98276
0.91436	0.89554			0.9521	0.96697	0.73432		0.95003	0.92446	0.76335
0.96798	0.9751			0.92211	0.91936	0.97354		0.87925	0.93111	0.93743
0.9345	0.86459			0.87552	0.89429	0.94766		0.97686	0.89976	0.93151
0.88015	0.91872			0.96516	0.82434	0.90991		0.8431	0.89854	0.88043
0.95158	0.8584			0.97735	0.89762	0.90327		0.96668	0.98496	0.9594
0.9722	0.8746			0.8958	0.87385	0.90626		0.94333	0.98866	0.94569
0.74114	0.96098			0.77337	0.9384	0.89753		0.98727	0.96146	0.93675
0.80689	0.58067			0.97164	0.93613	0.90153		0.94234	0.92547	0.96062
0.83395	0.91293			0.92878	0.96242	0.97912		0.97155	0.92575	0.93513
0.91658	0.98318			0.91654	0.91508	0.89661		0.96861	0.98397	0.93865
0.95046	0.87238			0.94171	0.88912	0.91384		0.97056	0.96075	0.96381
0.89351	0.89557			0.95356	0.76139	0.91998		0.93244	0.80243	0.87541
0.95344	0.94265			0.85799	0.97804	0.94597		0.90532	0.85995	0.97938
0.90465	0.92302			0.93018	0.90368	0.94299		0.92092	0.90897	0.96511
0.96109	0.99168			0.87718	0.87625	0.93894		0.99326	0.94204	0.96208
0.93045	0.84408			0.98983	0.90335	0.93156		0.71199	0.81853	0.99382
0.86192	0.95151			0.95936	0.87908	0.93603		0.92622	0.93049	0.95197
0.94358	0.93718			0.94568	0.89354	0.90979		0.85738	0.91604	0.96026
0.9243	0.969			0.92237	0.92934	0.8057		0.9621	0.85041	0.97139
0.93219	0.97734			0.9478	0.94094	0.97896		0.97371	0.89242	0.98906
0.96805	0.92577			0.93362	0.88626	0.95262		0.97309	0.90866	0.95824
0.91617	0.96318			0.91574	0.81351	0.9365		0.99245	0.9864	0.96612
0.71704	0.89609			0.96849	0.9307	0.87607		0.90115	0.95248	0.89848
0.98474	0.89228			0.93572	0.94561	0.94939		0.94623	0.80936	0.84967
0.96786	0.97522			0.96487	0.92614	0.86869		0.91087	0.90819	0.93465
0.91656	0.97717			0.95548	0.91566	0.97145		0.86698	0.95094	0.86628
0.78013	0.87703			0.91905	0.9141	0.86007		0.96755	0.87245	0.94712
0.88666	0.9118			0.78692	0.94844	0.89077		0.86785	0.92573	0.89603
0.93659	0.96795			0.9913	0.94966	0.97528		0.95833	0.98204	0.95824
0.97882	0.90702			0.95671	0.9442	0.92565		0.93153	0.97745	0.99304
0.9169	0.94771			0.91427	0.94178	0.94634		0.93458	0.94665	0.95343
0.76079	0.65126			0.89118	0.94921	0.85023		0.99274	0.88097	0.91623
0.80908	0.96795			0.96183	0.9533	0.91966		0.92714	0.94467	0.97538
0.70686	0.98011			0.95672	0.99217	0.94392		0.90856	0.92234	0.96245
0.92274	0.82372			0.85415	0.95237	0.74904		0.93515	0.8608	0.96207
0.90755	0.89063			0.97022	0.94457	0.9051		0.90379	0.98247	0.91416
0.95161	0.94151			0.91031	0.95532	0.66961		0.975	0.95314	0.91421
0.90444	0.91787			0.92275	0.97028	0.95339		0.92879	0.91865	0.90952
0.98499	0.96004			0.8295	0.94183	0.85236		0.79766	0.92668	0.96109
0.85701	0.9115			0.8254	0.96599	0.8455		0.94807	0.91313	0.96854
0.96852	0.91776			0.97313	0.97836	0.95199		0.80335	0.94852	0.92486
0.89921	0.94453			0.98069	0.99034	0.91432		0.94424	0.97129	0.97553
0.91471	0.96812			0.94509	0.9398	0.87621		0.96959	0.96895	0.94456
0.92812	0.92652			0.77231	0.9235	0.94464		0.95008	0.93881	0.80449
0.90942	0.86856			0.96025	0.87218	0.86661		0.95763	0.90864	0.82216
0.95924	0.97763			0.75484	0.9256	0.92957		0.93712	0.9548	0.93969
0.89751	0.75395			0.95637	0.93831	0.93796		0.97641	0.93824	0.99703
0.88398	0.79368			0.85117	0.85566	0.91535		0.83632	0.9772	0.97098
0.96667	0.89294			0.96523	0.91655	0.93894		0.96103	0.85231	0.93623
0.8857	0.94692			0.92079	0.95172	0.93701		0.95168	0.96917	0.95085
0.77609	0.97939			0.88761	0.94702	0.91982		0.80652	0.9252	0.90656
0.96163	0.91838			0.92942	0.96854	0.98449		0.93954	0.98929	0.9549
0.9114	0.89098			0.95767	0.91489	0.90932		0.93559	0.97613	0.90874
0.86725	0.92108			0.83063	0.95051	0.97743		0.96868	0.9675	0.99306
0.94201	0.94935			0.97859	0.81772	0.95683		0.96857	0.9345	0.92024
0.87083	0.86605			0.91064	0.94231	0.978		0.916	0.94635	0.932
0.92068	0.9256			0.99448	0.92391	0.89969		0.95936	0.97953	0.93887
0.88821	0.91269			0.89343	0.8716	0.87991		0.98587	0.94568	0.70599
0.91562	0.8811			0.91186	0.80439	0.89018		0.87318	0.90301	0.96992
0.88518	0.94673			0.97544	0.95904	0.86118		0.82258	0.98301	0.85647
0.95579	0.9387			0.93307	0.97264	0.92702		0.8829	0.96147	0.90078
0.66962	0.97098			0.93346	0.87124	0.97262		0.89211	0.95541	0.97267
0.86915	0.84197			0.98636	0.91701	0.96869		0.91672	0.95395	0.95968
0.9295	0.99006			0.93568	0.90304	0.92665		0.94302	0.98165	0.98535
0.97473	0.54724			0.91954	0.90613	0.92775		0.92423	0.8719	0.94629
0.93756	0.94371			0.93466	0.92998	0.95784		0.97772	0.96287	0.99406
0.90509	0.94277			0.77239	0.9063	0.95804		0.92154	0.97214	0.93696
0.96111	0.98756			0.90831	0.84789	0.92307		0.99405	0.89697	0.97257
0.97667	0.97169			0.96195	0.88242	0.95183		0.92806	0.93132	0.95972
0.92061	0.84649			0.94259	0.90925	0.91985		0.97787	0.96483	0.95446
0.89595	0.83337			0.91818	0.94659	0.66925		0.95774	0.94166	0.99029
0.89507	0.96144			0.86042	0.89311	0.85981		0.97236	0.96102	0.95215
0.91291	0.69463			0.96207	0.90893	0.95391		0.97306	0.77204	0.94152
0.92161	0.94613			0.95658	0.9322	0.97693		0.68807	0.90967	0.78004
0.97853	0.99066			0.94177	0.91614	0.91395		0.7503	0.96879	0.8275
0.98228	0.83386			0.92626	0.87391	0.98159		0.93262	0.94656	0.88247
0.92368	0.88189			0.9643	0.84902	0.97106		0.92005	0.93338	0.95967
0.87623	0.87898			0.90577	0.91438	0.93644		0.94549	0.91709	0.96698
0.92457	0.85925			0.91511	0.83458	0.82574		0.96086	0.98061	0.88439
0.8726	0.91649			0.91016	0.95289	0.92692		0.95353	0.88486	0.85863
0.97114	0.93032			0.74997	0.90119	0.93415		0.92395	0.91644	0.90729
0.87495	0.9513			0.96984	0.84792	0.90884		0.96365	0.9491	0.93765
0.94019	0.93835			0.9552	0.93366	0.97973		0.98982	0.91163	0.76533
0.94132	0.91075			0.9675	0.98074	0.88498		0.98588	0.90162	0.96744
0.73386	0.97471			0.85533	0.95739	0.93823		0.95436	0.93446	0.946
0.96718	0.88528			0.95733	0.8989	0.8701		0.96429	0.97551	0.85486
0.96593	0.93602			0.95414	0.929	0.9873		0.93676	0.92131	0.87756
0.89103	0.81416			0.96319	0.96316	0.93533		0.39662	0.85315	0.69807
0.89677	0.95006			0.84439	0.92614	0.9655		0.87468	0.98916	0.91081
0.73108	0.95488			0.75281	0.91092	0.90801		0.90221	0.89706	0.98145
0.9527	0.975			0.83814	0.94119	0.92246		0.72726	0.95253	0.96873
0.98046	0.94073			0.95805	0.91829	0.89876		0.98011	0.95967	0.92596
0.97842	0.94108			0.96641	0.98314	0.97627		0.92813	0.97275	0.97395
0.95337	0.95546			0.91893	0.89012	0.97855		0.96352	0.87615	0.96055
0.95259	0.974			0.95416	0.90013	0.93857		0.929	0.80132	0.93422
0.89897	0.80755			0.86067	0.9426	0.97329		0.99806	0.927	0.95076
0.8159	0.90772			0.7064	0.9017	0.81754		0.94612	0.91152	0.89806
0.96976	0.91156			0.93306	0.9882	0.96771		0.95973	0.98852	0.92181
0.83376	0.77639			0.84611	0.95783	0.91239		0.94357	0.8844	0.98207
0.91305	0.98364			0.98484	0.82105	0.86277		0.96138	0.97622	0.98156
0.89796	0.98291			0.89841	0.93611	0.96137		0.96409	0.96873	0.9334
0.95269	0.87881			0.92335	0.96355	0.92201		0.91869	0.9474	0.87675
0.89977	0.93618			0.90821	0.96878	0.85335		0.88545	0.93811	0.84954
0.61721	0.93367			0.8801	0.96223	0.96487		0.95693	0.92499	0.9311
0.93181	0.95864			0.95815	0.96822	0.9027		0.89224	0.93319	0.92904
0.93798	0.96278			0.98507	0.97173	0.93724		0.85784	0.94392	0.95582
0.94439	0.9952			0.91286	0.76386	0.92306		0.92283	0.91361	0.81684
0.66804	0.93566			0.98291	0.88335	0.95011		0.85581	0.92456	0.9539
0.85365	0.84055			0.8934	0.91661	0.89401		0.93359	0.96936	0.82786
0.60646	0.97464			0.815	0.9693	0.88113		0.97323	0.955	0.90935
0.86958	0.95767			0.61632	0.93291	0.88819		0.96259	0.9651	0.89134
0.96464	0.99406			0.92129	0.89334	0.97239		0.88209	0.9322	0.96922
0.98114	0.95049			0.9373	0.9683	0.93234		0.89676	0.93478	0.8567
0.92413	0.84348			0.92004	0.86758	0.93407		0.80014	0.95966	0.98082
0.78298	0.8161			0.88531	0.91866	0.9367		0.94459	0.90438	0.93692
0.86295	0.91314			0.95339	0.892	0.91727		0.88796	0.8793	0.90077
0.95816	0.91992			0.94466	0.94618	0.92867		0.92312	0.96338	0.80875
0.96719	0.89056			0.94849	0.9362	0.89821		0.89635	0.95946	0.85735
0.97339	0.87029			0.95385	0.92452	0.84427		0.91422	0.95338	0.97912
0.84201	0.97768			0.91811	0.87939	0.89978		0.90644	0.82014	0.88623
0.98322	0.89067			0.67591	0.97501	0.93758		0.96927	0.97342	0.77309
0.9584	0.92578			0.9288	0.91104	0.92474		0.94682	0.95312	0.9443
0.92236	0.88685			0.90247	0.95185	0.91846		0.87826	0.97548	0.93429
0.79275	0.94617			0.94848	0.70407	0.94631		0.92843	0.91976	0.84199
0.9073	0.98228			0.9924	0.93539	0.93841		0.96976	0.93722	0.94762
0.97266	0.99585			0.86712	0.99101	0.95895		0.96512	0.91755	0.9116
0.91562	0.9719			0.88231	0.88259	0.97275		0.90998	0.92547	0.95655
0.90336	0.94831			0.95942	0.93929	0.92086		0.85691	0.96608	0.964
0.95953	0.95138			0.97221	0.94004	0.94697		0.9437	0.68373	0.89851
0.97393	0.94949			0.93137	0.90922	0.9334		0.75415	0.96898	0.88276
0.97095	0.61293			0.97715	0.91653	0.97145		0.93781	0.85461	0.96053
0.93378	0.85073			0.80437	0.83223	0.8897		0.98109	0.96244	0.93216
0.82245	0.96691			0.91384	0.95751	0.88101		0.8423	0.67224	0.98458
0.99166	0.99823			0.83511	0.95146	0.97103		0.97742	0.96385	0.9315
0.96039	0.91968			0.73096	0.867	0.97525		0.76451	0.95537	0.91973
0.89806	0.86408			0.84446	0.95403	0.96252		0.94017	0.85967	0.95168
0.87415	0.93626			0.94263	0.98381	0.87919		0.91797	0.88474	0.97564
0.91038	0.86668			0.87905	0.93248	0.96648		0.91069	0.96272	0.9058
0.95592	0.9937			0.9517	0.96266	0.98835		0.94678	0.92597	0.8351
0.97719	0.93645			0.89528	0.72257	0.92052		0.93294	0.99043	0.97778
0.95438	0.94041			0.94985	0.96212	0.74698		0.94856	0.967	0.91828
0.97416	0.7917			0.90995	0.9398	0.93313		0.97067	0.95053	0.97081
0.90886	0.91586			0.9225	0.8584	0.92028		0.93194	0.94746	0.94867
0.87533	0.94394			0.78787	0.92777	0.89587		0.98448	0.86028	0.96161
0.95206	0.99062			0.94284	0.83821	0.90517		0.92551	0.94921	0.97873
0.66369	0.87337			0.99193	0.83045	0.92952		0.70474	0.89841	0.91963
0.93399	0.90431			0.84831	0.93417	0.98017		0.82272	0.96137	0.85926
0.95653	0.92963			0.92362	0.82778	0.94662		0.97917	0.98083	0.92044
0.80259	0.9412			0.94155	0.79635	0.88146		0.84257	0.93521	0.96505
0.78983	0.93346			0.85705	0.94384	0.95226		0.93384	0.90554	0.95766
0.87035	0.89758			0.95198	0.93329	0.53968		0.96262	0.9276	0.91007
0.9397	0.93052			0.98684	0.8464	0.7564		0.99099	0.95414	0.85271
0.71023	0.97186			0.89908	0.96491	0.89222		0.83469	0.98977	0.94218
0.92587	0.92265			0.98685	0.93404	0.95102		0.98824	0.92379	0.88633
0.8877	0.87805			0.95684	0.95188	0.9796		0.73986	0.95629	0.88504
0.93557	0.87595			0.92121	0.95476	0.95801		0.98938	0.98192	0.92241
0.80872	0.86561			0.96049	0.69856	0.91278		0.98687	0.90101	0.96384
0.96741	0.89736			0.93454	0.92164	0.9038		0.86805	0.96463	0.97975
0.93489	0.96726			0.93303	0.97319	0.95785		0.88082	0.92121	0.94537
0.93797	0.88763			0.95177	0.88317	0.98446		0.81752	0.86372	0.96839
0.92619	0.95599			0.8403	0.96834	0.93217		0.93966	0.94734	0.96216
0.95854	0.98373			0.95025	0.91427	0.88306		0.9606	0.90189	0.90368
0.8561	0.9564			0.96781	0.98985	0.93747		0.97954	0.94291	0.91479
0.65906	0.93004			0.90574	0.92746	0.98224		0.88932	0.91898	0.94822
0.98512	0.94353			0.95639	0.91331	0.75149		0.96574	0.76915	0.87937
0.98735	0.85738			0.97766	0.91375	0.86971		0.87811	0.96766	0.96472
0.95422	0.93621			0.79813	0.97205	0.96321		0.97895	0.89683	0.8237
0.95433	0.78174			0.97269	0.9082	0.93428		0.86315	0.82552	0.93732
0.94178	0.91311			0.91371	0.93756	0.95817		0.92743	0.76103	0.93575
0.93218	0.91529			0.9757	0.9037	0.8146		0.93868	0.94049	0.92271
0.70355	0.9386			0.93538	0.90654	0.76206		0.90415	0.958	0.94314
0.96949	0.94257			0.94754	0.94748	0.97094		0.92326	0.96335	0.97988
0.94233	0.94804			0.86414	0.76993	0.92727		0.97785	0.93984	0.72897
0.94728	0.95181			0.90333	0.90386	0.90553		0.88223	0.9781	0.91329
0.93413	0.93652			0.92038	0.95509	0.96068		0.60632	0.92267	0.98026
0.97156	0.96914			0.98192	0.86743	0.89754		0.97393	0.96908	0.88318
0.88249	0.80845			0.9495	0.9018	0.97433		0.80824	0.93865	0.97553
0.97109	0.78663			0.88398	0.81876	0.9164		0.7687	0.81061	0.97411
0.8621	0.54312			0.92459	0.55877	0.94756		0.97214	0.95669	0.88043
0.92223	0.96239			0.93584	0.94265	0.84381		0.9412	0.98049	0.99075
0.95779	0.96471			0.79325	0.86837	0.83639		0.91515	0.92692	0.89786
0.95304	0.87952			0.96754	0.9459	0.94392		0.94356	0.81936	0.87363
0.93265	0.37232			0.92479	0.86535	0.9494		0.88949	0.83468	0.85516
0.86192	0.86124			0.37753	0.92597	0.90176		0.94487	0.97596	0.96497
0.92383	0.93109			0.93749	0.9612	0.97124		0.93128	0.84935	0.95673
0.85198	0.90451			0.93164	0.9434	0.94484		0.97162	0.98427	0.90751
0.94998	0.94968			0.96555	0.91147	0.93361		0.96338	0.8966	0.85232
0.89054	0.66575			0.9672	0.95275	0.9829		0.94618	0.83636	0.9615
0.85347	0.88282			0.94869	0.97543	0.94121		0.97077	0.95545	0.90713
0.94437	0.90024			0.80941	0.93908	0.97689		0.96721	0.96637	0.96946
0.84035	0.94131			0.95417	0.79753	0.86017		0.86141	0.93981	0.87104
0.90246	0.66891			0.88634	0.94887	0.9069		0.96198	0.96317	0.88522
0.93892	0.84771			0.91348	0.82917	0.86077		0.91577	0.94956	0.90578
0.90759	0.95069			0.94255	0.93454	0.90048		0.93472	0.87772	0.91839
0.98281	0.94745			0.7514	0.86561	0.96064		0.89069	0.90842	0.85489
0.89881	0.93288			0.99236	0.95612	0.94168		0.94986	0.89814	0.92223
0.85687	0.91386			0.89173	0.95114	0.99319		0.91478	0.97416	0.86322
0.57113	0.9386			0.82529	0.94736	0.91739		0.86078	0.93402	0.93501
0.86766	0.94869			0.89262	0.91307	0.92906		0.97855	0.83644	0.93467
0.84953	0.97359			0.9239	0.90654	0.92943		0.98014	0.98446	0.98336
0.95452	0.93367			0.93366	0.96447	0.90865		0.89703	0.93578	0.96762
0.96005	0.95836			0.77018	0.80982	0.89832		0.91191	0.98155	0.98448
0.93781	0.85723			0.93293	0.94512	0.97875		0.71066	0.97023	0.77015
0.83773	0.95446			0.99377	0.8728	0.94339		0.85446	0.89388	0.91867
0.92831	0.88107			0.88598	0.96539	0.93811		0.90037	0.95129	0.97735
0.90626	0.83395			0.93835	0.91318	0.92023		0.80792	0.82704	0.98287
0.98511	0.97243			0.99324	0.96481	0.96833		0.87034	0.99038	0.73385
0.97239	0.6052			0.93421	0.93301	0.76873		0.91731	0.94021	0.22119
0.99751	0.94198			0.62734	0.93561	0.90477		0.90663	0.95935	0.84801
0.91132	0.80741			0.92641	0.98469	0.91417		0.98472	0.87591	0.96049
0.98161	0.98155			0.93796	0.94159	0.92526		0.86393	0.94225	0.87559
0.98788	0.80744			0.84183	0.94144	0.92901		0.65087	0.97137	0.78045
0.91451	0.89065			0.87908	0.96205	0.87227		0.9734	0.98128	0.98363
0.96783	0.87878			0.89741	0.80021	0.94423		0.92577	0.86102	0.89338
0.81762	0.94394			0.8818	0.97407	0.93494		0.95555	0.97767	0.9348
0.96749	0.95524			0.91813	0.89446	0.91726		0.95176	0.98349	0.96649
0.89863	0.70464			0.84726	0.96445	0.93575		0.972	0.96745	0.94669
0.93624	0.85029			0.9438	0.95458	0.87083		0.99225	0.77437	0.89929
0.92867	0.91612			0.9461	0.94262	0.95364		0.84321	0.90521	0.96316
0.85792	0.93698			0.92234	0.89062	0.99337		0.93142	0.97956	0.89915
0.9928	0.84257			0.84268	0.96255	0.93009		0.91609	0.8255	0.99503
0.94844	0.96074			0.79578	0.91473	0.87956		0.89822	0.93061	0.98771
0.96526	0.95471			0.91257	0.9527	0.92727		0.6617	0.89701	0.91076
0.95039	0.96691			0.96327	0.61652	0.93281		0.85537	0.95151	0.97039
0.97337	0.92512			0.94731	0.91561	0.96517		0.9105	0.99257	0.87247
0.93083	0.92561			0.94243	0.83055	0.96381		0.87211	0.99312	0.98407
0.94086	0.89849			0.90385	0.96386	0.95522		0.87667	0.97484	0.90133
0.90306	0.9346			0.928	0.98299	0.85399		0.88323	0.92343	0.9048
0.94742	0.97895			0.84632	0.92391	0.93547		0.97558	0.74525	0.96422
0.98687	0.84035			0.83102	0.90028	0.93188		0.78146	0.81456	0.92195
0.89636	0.96981			0.95379	0.92738	0.96328		0.96774	0.97715	0.95247
0.92911	0.96456			0.85895	0.81817	0.84336		0.92723	0.9296	0.97114
0.9083	0.88924			0.97459	0.86999	0.92352		0.94897	0.89314	0.97826
0.82448	0.97991			0.90645	0.8605	0.87253		0.95453	0.97599	0.91173
0.73017	0.94295			0.85683	0.96086	0.93416		0.9346	0.94948	0.90201
0.96267	0.90832			0.90167	0.93136	0.9173		0.93971	0.97862	0.96795
0.95211	0.9435			0.82685	0.95957	0.93447		0.90259	0.90838	0.96414
0.97569	0.96049			0.94217	0.93441	0.91501		0.87111	0.89416	0.93969
0.92449	0.89701			0.92166	0.97412	0.94765		0.80537	0.98762	0.87848
0.91687	0.92978			0.8937	0.99176	0.89497		0.83608	0.97928	0.96696
0.93898	0.82991			0.96242	0.87569	0.95042		0.97723	0.88395	0.94392
0.99036	0.87638			0.88707	0.92417	0.94638		0.8702	0.90162	0.79569
0.92123	0.88271			0.89402	0.95066	0.84443		0.94374	0.97105	0.83912
0.89676	0.97737			0.89088	0.94073	0.94558		0.93615	0.97358	0.90222
0.96823	0.89048			0.90406	0.98897	0.96655		0.8849	0.96248	0.90653
0.9107	0.92008			0.89602	0.87346	0.8508		0.88877	0.94836	0.91795
0.9023	0.9889			0.96114	0.8629	0.98402		0.94762	0.92409	0.87507
0.96686	0.78486			0.90403	0.96349	0.87806		0.82129	0.90611	0.90204
0.93008	0.92417			0.97389	0.91973	0.87289		0.83577	0.89032	0.86763
0.87667	0.95883			0.9829	0.77174	0.93615		0.93994	0.98114	0.98522
0.9946	0.98098			0.96632	0.98177	0.93646		0.93481	0.96733	0.92721
0.98201	0.92087			0.93557	0.98469	0.95686		0.92824	0.81816	0.92749
0.92797	0.9651			0.90191	0.94922	0.96317		0.94472	0.95113	0.9289
0.87966	0.9848			0.94632	0.82298	0.95923		0.98643	0.96324	0.95448
0.84217	0.88573			0.91877	0.96324	0.94714		0.91796	0.95581	0.9721
0.9613	0.8799			0.91838	0.94399	0.91381		0.7684	0.83327	0.83847
0.90112	0.82759			0.75325	0.93026	0.95723		0.87481	0.93257	0.95934
0.77138	0.99029			0.88537	0.95291	0.92877		0.90313	0.88343	0.95679
0.98624	0.99256			0.97607	0.91572	0.96959		0.98221	0.92564	0.85421
0.94074	0.93754			0.99656	0.98692	0.97568		0.95064	0.90223	0.97768
0.93033	0.90375			0.95885	0.96347	0.97864		0.96458	0.97756	0.98752
0.92145	0.77416			0.92449	0.91675	0.81651		0.87012	0.76481	0.84868
0.8996	0.8778			0.88402	0.91575	0.84914		0.94541	0.97049	0.91818
0.84877	0.9211			0.95998	0.93568	0.93011		0.98273	0.81749	0.87909
0.88692	0.92808			0.93201	0.75501	0.93338		0.9532	0.95581	0.92909
0.95604	0.93234			0.96592	0.92567	0.95844		0.98585	0.71498	0.9364
0.95627	0.89678			0.90186	0.93486	0.91353		0.88802	0.9279	0.9569
0.93867	0.9376			0.81521	0.9495	0.95519		0.88763	0.92222	0.96074
0.82004	0.89742			0.94887	0.94175	0.93624		0.95372	0.9456	0.94197
0.98132	0.95383			0.92799	0.90711	0.94481		0.96752	0.95213	0.93951
0.95053	0.97946			0.86471	0.94949	0.82189		0.88095	0.94359	0.93868
0.94935	0.90844			0.91669	0.94291	0.9646		0.91346	0.9932	0.95003
0.92516	0.94814			0.98445	0.8814	0.78495		0.99398	0.93148	0.79385
0.92702	0.94651			0.92446	0.96151	0.84476		0.86391	0.92173	0.90889
0.89419	0.94412			0.94017	0.79279	0.70872		0.89973	0.98688	0.92441
0.90531	0.96797			0.67839	0.81889	0.83429		0.96823	0.91126	0.96525
0.65083	0.97633			0.92572	0.94715	0.9747		0.98293	0.97601	0.98413
0.94884	0.90102			0.90778	0.98373	0.87473		0.92587	0.98478	0.87195
0.92518	0.67584			0.92482	0.93394	0.88988		0.96316	0.95056	0.87952
0.97249	0.97048			0.94777	0.98291	0.9387		0.96718	0.95285	0.8907
0.91016	0.85939			0.90999	0.96984	0.9325		0.85936	0.85028	0.9296
0.93575	0.96735			0.93833	0.93932	0.96579		0.98342	0.93565	0.98803
0.87655	0.90934			0.89242	0.90109	0.92907		0.64338	0.77635	0.91986
0.98267	0.90648			0.97111	0.88056	0.80516		0.96886	0.95351	0.89761
0.95822	0.95439			0.9181	0.95534	0.95124		0.89961	0.93991	0.96361
0.92255	0.92021			0.88719	0.92257	0.9238		0.96425	0.96275	0.88165
0.83779	0.82003			0.92642	0.91965	0.94135		0.80698	0.94632	0.91619
0.97884	0.88372			0.95973	0.89753	0.983		0.88505	0.95284	0.92654
0.94803	0.88844			0.95834	0.87597	0.92027		0.81995	0.96233	0.98932
0.80206	0.8816			0.96518	0.93973	0.94132		0.82443	0.93898	0.72771
0.89299	0.93352			0.85943	0.92323	0.96089		0.88705	0.83995	0.96182
0.87982	0.92396			0.94592	0.89762	0.92608		0.95366	0.84147	0.96586
0.97675	0.92904			0.87609	0.90725	0.84147		0.94051	0.96038	0.94039
0.81466	0.95609			0.9672	0.85198	0.98888		0.89449	0.96133	0.82185
0.91449	0.94673			0.9488	0.9525	0.92204		0.97363	0.9404	0.97715
0.92589	0.87903			0.93588	0.94058	0.91023		0.95015	0.84772	0.97061
0.93354	0.88608			0.97834	0.96078	0.85762		0.65694	0.90019	0.82468
0.97605	0.84843			0.98254	0.97113	0.9575		0.90287	0.84765	0.89311
0.95087	0.9437			0.90611	0.98968	0.93388		0.97671	0.90723	0.96688
0.95575	0.97013			0.95173	0.92442	0.91734		0.97344	0.87078	0.9513
0.96757	0.90454			0.93069	0.91631	0.9725		0.91322	0.95293	0.9904
0.75656	0.93457			0.96444	0.88781	0.95295		0.91941	0.89327	0.73139
0.86623	0.88028			0.88766	0.91884	0.94621		0.90546	0.97799	0.95477
0.90351	0.9284			0.96997	0.96084	0.96756		0.96266	0.96768	0.94
0.94389	0.94503			0.96857	0.88258	0.975		0.98783	0.85488	0.92138
0.88376	0.77156			0.98032	0.91279	0.96861		0.76048	0.95052	0.93625
0.97668	0.82665			0.88042	0.94069	0.9833		0.94251	0.84789	0.87972
0.877	0.94044			0.94808	0.89678	0.93061		0.97306	0.95203	0.94473
0.93874	0.97922			0.94055	0.98576	0.79785		0.93933	0.97557	0.84858
0.67701	0.95064			0.92781	0.88839	0.9735		0.90615	0.93388	0.88259
0.64822	0.93197			0.87361	0.95217	0.86841		0.95577	0.9717	0.96322
0.90583	0.96556			0.89717	0.92522	0.98812		0.9861	0.97221	0.90469
0.6483	0.81627			0.97695	0.89472	0.86795		0.92675	0.89866	0.91233
0.85248	0.92489			0.94649	0.98994	0.89401		0.97313	0.93621	0.97218
0.98578	0.93326			0.95555	0.83612	0.86513		0.94552	0.88555	0.97158
0.90492	0.70846			0.92939	0.8483	0.94315		0.95333	0.94907	0.84953
0.91873	0.89154			0.93408	0.84849	0.79308		0.83783	0.96106	0.91628
0.60557	0.88038			0.97552	0.9553	0.80662		0.94396	0.94227	0.93254
0.93439	0.95458			0.98138	0.91786	0.95288		0.9842	0.89336	0.97392
0.94236	0.87068			0.96952	0.92767	0.97463		0.95524	0.87552	0.90863
0.96608	0.9033			0.90133	0.94171	0.82953		0.87723	0.97279	0.92716
0.85257	0.95009			0.92677	0.88075	0.97327		0.94175	0.95474	0.9334
0.9099	0.96157			0.98401	0.93483	0.84056		0.90105	0.93496	0.8994
0.98653	0.96641			0.96664	0.93032	0.96453		0.88513	0.82275	0.9031
0.89366	0.93618			0.92464	0.96978	0.93158		0.93862	0.9652	0.97187
0.98233	0.97173			0.97925	0.90715	0.95208		0.97615	0.97062	0.90036
0.93074	0.85818			0.9324	0.92098	0.95631		0.76358	0.97257	0.97939
0.86568	0.88425			0.97852	0.96655	0.87858		0.94807	0.93568	0.87256
0.90253	0.73291			0.96986	0.9369	0.93988		0.90752	0.85448	0.76263
0.95043	0.93787			0.97369	0.95151	0.90769		0.9646	0.92979	0.93106
0.75428	0.90358			0.90858	0.97279	0.8947		0.95193	0.74413	0.95234
0.94484	0.95636			0.83166	0.93433	0.90635		0.91987	0.93217	0.97069
0.89565	0.78918			0.90631	0.80397	0.93525		0.95229	0.96174	0.82244
0.99202	0.91849			0.94245	0.89437	0.96092		0.96499	0.77961	0.94212
0.95496	0.93859			0.90433	0.94372	0.89927		0.94133	0.91448	0.93678
0.91822	0.91419			0.87766	0.86216	0.87337		0.94078	0.96959	0.90585
0.94435	0.93288			0.91411	0.90302	0.95765		0.90667	0.93371	0.99956
0.9332	0.88039			0.94866	0.95783	0.84081		0.82685	0.9694	0.84797
0.87401	0.85484			0.85878	0.92475	0.93893		0.7344	0.96771	0.94372
0.93244	0.8357			0.96029	0.91681	0.95256		0.92343	0.89505	0.80263
0.93481	0.85492			0.95819	0.88321	0.90391		0.92784	0.95923	0.94343
0.77979	0.86125			0.96938	0.88031	0.98313		0.96982	0.97642	0.96034
0.98633	0.93574			0.87537	0.94271	0.92916		0.84118	0.90796	0.9134
0.95967	0.88477			0.95163	0.97902	0.91862		0.95122	0.96804	0.8846
0.89963	0.97369			0.80516	0.9261	0.89685		0.97509	0.92291	0.96911
0.92098	0.96264			0.98139	0.92065	0.88416		0.87834	0.97875	0.98153
0.97652	0.97327			0.92722	0.91392	0.91379		0.99034	0.94112	0.72489
0.89552	0.87867			0.92772	0.97528	0.89404		0.95334	0.89597	0.98925
0.95653	0.92777			0.94166	0.90748	0.98032		0.89785	0.86329	0.89621
0.91106	0.98483			0.91728	0.93178	0.91383		0.93007	0.94318	0.92874
0.82205	0.86614			0.95265	0.92341	0.86738		0.90518	0.97623	0.94851
0.93015	0.77655			0.83996	0.95559	0.99547		0.97215	0.79202	0.9836
0.95434	0.84036			0.92495	0.98409	0.8545		0.9211	0.87819	0.94021
0.98659	0.87926			0.95528	0.93899	0.93823		0.8104	0.89699	0.91855
0.86821	0.74774			0.91406	0.94527	0.92799		0.95077	0.96533	0.91369
0.88182	0.95524			0.90786	0.94406	0.98512		0.82871	0.81784	0.92861
0.94854	0.7966			0.82731	0.98018	0.86238		0.91121	0.65915	0.9204
0.94355	0.87196			0.86129	0.8994	0.97221		0.97848	0.88478	0.94568
0.9586	0.96648			0.89203	0.92056	0.98628		0.88095	0.95533	0.95995
0.94607	0.96972			0.8936	0.8616	0.87802		0.96419	0.98913	0.98804
0.92302	0.96928			0.93405	0.97141	0.93811		0.95675	0.92741	0.95104
0.94841	0.97246			0.87882	0.95933	0.74656		0.89744	0.85609	0.815
0.95706	0.84587			0.95307	0.84176	0.90711		0.77559	0.95009	0.93589
0.96683	0.95534			0.91947	0.92947	0.95547		0.98069	0.80259	0.96566
0.96504	0.95937			0.92637	0.91568	0.94493		0.89738	0.96564	0.96071
0.95978	0.8674			0.8317	0.85457	0.88519		0.90173	0.78659	0.91384
0.96404	0.93707			0.94432	0.91738	0.85212		0.92003	0.9137	0.98255
0.83125	0.96924			0.98205	0.89502	0.96176		0.94987	0.92045	0.93625
0.92296	0.9409			0.8382	0.8578	0.92951		0.9828	0.89028	0.906
0.98874	0.9225			0.95715	0.87677	0.92748		0.94291	0.94083	0.94393
0.92983	0.93697			0.80172	0.89729	0.81239		0.9764	0.98374	0.90072
0.97764	0.925			0.93153	0.89299	0.9188		0.97074	0.98151	0.99032
0.9339	0.89441			0.96427	0.73828	0.97442		0.83782	0.94936	0.68664
0.97917	0.95826			0.96286	0.92242	0.92232		0.98333	0.96703	0.93798
0.91934	0.95132			0.8739	0.92529	0.92568		0.86799	0.95152	0.94613
0.91159	0.81324			0.91766	0.91924	0.93205		0.89848	0.95912	0.92847
0.96637	0.96567			0.93863	0.95975	0.97515		0.91845	0.8184	0.83244
0.95325	0.94088			0.96823	0.96975	0.9567		0.92316	0.95106	0.83613
0.88774	0.78212			0.92651	0.90446	0.9521		0.88303	0.9451	0.9049
0.9422	0.70602			0.95966	0.94938	0.91998		0.95812	0.95168	0.97142
0.94444	0.87693			0.97667	0.92245	0.95282		0.87432	0.90013	0.90574
0.76136	0.92823			0.949	0.67225	0.94004		0.98005	0.95729	0.87328
0.9334	0.87853			0.95734	0.77518	0.96201		0.93921	0.95216	0.96414
0.60776	0.86687			0.95346	0.8781	0.95774		0.97433	0.87943	0.95209
0.92808	0.92708			0.95801	0.9101	0.91105		0.9483	0.97627	0.95804
0.86567	0.86115			0.88822	0.80536	0.89995		0.93347	0.94642	0.87622
0.86173	0.91658			0.97884	0.91886	0.84287		0.83254	0.95727	0.8779
0.94851	0.87163			0.96028	0.90517	0.90118		0.96841	0.86613	0.92338
0.8936	0.96709			0.82374	0.90554	0.95283		0.95272	0.93696	0.93576
0.85108	0.93206			0.97209	0.9577	0.91332		0.92207	0.87138	0.92261
0.8569	0.96791			0.9763	0.86055	0.9059		0.7502	0.87666	0.94027
0.83456	0.79492			0.86845	0.90542	0.91546		0.9432	0.95751	0.95975
0.69993	0.93816			0.9347	0.9305	0.95087		0.9689	0.91592	0.92479
0.92627	0.8902			0.97828	0.96864	0.98365		0.96472	0.92772	0.95451
0.99376	0.96007			0.92927	0.89966	0.97828		0.95579	0.96815	0.92392
0.9539	0.85152			0.92333	0.84678	0.96285		0.93307	0.8843	0.98666
0.94972	0.76003			0.92148	0.92532	0.90645		0.81856	0.92139	0.96182
0.98566	0.94899			0.87849	0.94654	0.84901		0.9361	0.84015	0.8286
0.65486	0.84813			0.95027	0.64759	0.91462		0.72128	0.97585	0.86447
0.9645	0.87473			0.90245	0.92039	0.95799		0.90206	0.97653	0.8821
0.92366	0.95793			0.93883	0.93316	0.9356		0.97976	0.94426	0.90291
0.9444	0.97869			0.81849	0.71954	0.86417		0.8994	0.85647	0.93252
0.97375	0.91833			0.95402	0.94396	0.88568		0.95979	0.94127	0.90668
0.90527	0.95555			0.90656	0.92451	0.80655		0.90126	0.98244	0.84063
0.87876	0.90511			0.85737	0.93862	0.92869		0.87944	0.91408	0.98908
0.92372	0.91547			0.69854	0.7911	0.86212		0.9724	0.72226	0.96614
0.98395	0.81428			0.69502	0.96471	0.71855		0.97482	0.88878	0.94607
0.95471	0.9			0.9753	0.87123	0.88902		0.989	0.90895	0.95375
0.78585	0.95439			0.76718	0.9648	0.98042		0.86777	0.912	0.94819
0.97344	0.85257			0.97628	0.75271	0.94767		0.9119	0.92025	0.9629
0.72618	0.79019			0.94378	0.95863	0.85166		0.94811	0.95154	0.93501
0.97924	0.92405			0.9385	0.89871	0.96784		0.94606	0.98694	0.97257
0.93483	0.80093			0.93695	0.95925	0.89738		0.96723	0.54776	0.90943
0.95463	0.90302			0.92927	0.96578	0.79264		0.9331	0.93998	0.82048
0.77217	0.98845			0.84152	0.98045	0.89673		0.90625	0.97614	0.96905
0.93842	0.94335			0.92695	0.87473	0.61133		0.90376	0.96821	0.92574
0.97426	0.93853			0.74315	0.79819	0.93414		0.88428	0.98936	0.96724
0.88653	0.97461			0.9201	0.94915	0.85375		0.91475	0.9541	0.97013
0.81649	0.93522			0.9693	0.92139	0.97712		0.97169	0.87842	0.96901
0.93206	0.88341			0.92771	0.93084	0.96846		0.99058	0.87186	0.73482
0.91076	0.9643			0.89965	0.95101	0.97815		0.95201	0.89723	0.89245
0.93712	0.87326			0.90501	0.95462	0.95073		0.75808	0.92744	0.98108
0.95901	0.86424			0.90607	0.94714	0.8983		0.90873	0.79184	0.92249
0.97425	0.95652			0.94529	0.95541	0.94497		0.97406	0.94101	0.94145
0.94387	0.96781			0.9653	0.94693	0.69899		0.88592	0.92567	0.91689
0.87736	0.94494			0.93477	0.89899	0.94497		0.96876	0.96527	0.97466
0.96169	0.87044			0.87373	0.90656	0.92839		0.96321	0.96264	0.90181
0.94348	0.83477			0.92544	0.93193	0.93497		0.90724	0.83066	0.98447
0.87231	0.91694			0.95772	0.89755	0.81031		0.94977	0.98839	0.98414
0.89649	0.95871			0.94713	0.90452	0.95052		0.92977	0.93769	0.94985
0.93219	0.89336			0.94782	0.8972	0.92919		0.92041	0.92614	0.94465
0.82953	0.9389			0.93806	0.91847	0.94855		0.90977	0.94396	0.93865
0.96664	0.98076			0.97873	0.9404	0.96804		0.90341	0.94927	0.96749
0.82383	0.94792			0.91793	0.97023	0.91543		0.96897	0.89588	0.82727
0.98807	0.80086			0.91753	0.94409	0.82299		0.95926	0.77913	0.95929
0.86976	0.946			0.93509	0.94049	0.94624		0.92441	0.91433	0.92462
0.95404	0.94421			0.94403	0.98255	0.95156		0.98552	0.93075	0.77624
0.92699	0.9901			0.87573	0.9331	0.92561		0.97299	0.96999	0.97546
0.86077	0.83156			0.89616	0.95544	0.87726		0.85201	0.94149	0.93361
0.87747	0.91696			0.95584	0.88442	0.95822		0.97178	0.93718	0.97662
0.80015	0.94334			0.9205	0.92687	0.98977		0.94452	0.90917	0.97958
0.86421	0.70323			0.92764	0.87264	0.91827		0.74963	0.91393	0.90235
0.96226	0.86992			0.9369	0.97151	0.97516		0.91688	0.96325	0.75544
0.97159	0.91276			0.91629	0.89718	0.92214		0.92809	0.75741	0.95082
0.9656	0.85477			0.98054	0.8807	0.95628		0.95237	0.93412	0.93352
0.92905	0.98787			0.91223	0.91983	0.92388		0.97396	0.86835	0.97603
0.98931	0.9487			0.93165	0.96868	0.95565		0.96185	0.97212	0.91648
0.97147	0.86924			0.92609	0.9257	0.90855		0.92244	0.95719	0.93368
0.90302	0.74181			0.80336	0.97522	0.90676		0.9737	0.71311	0.98046
0.9621	0.98296			0.94985	0.94974	0.80764		0.957	0.95353	0.91671
0.87721	0.94063			0.89821	0.9364	0.94443		0.99464	0.96769	0.82101
0.85822	0.83398			0.91325	0.95583	0.90579		0.98653	0.95184	0.96821
0.87857	0.87125			0.95081	0.88752	0.84357		0.86497	0.75514	0.90854
0.98089	0.92369			0.97099	0.94012	0.8982		0.97844	0.88657	0.92371
0.87415	0.91238			0.95306	0.8017	0.98795		0.93028	0.98688	0.84546
0.9071	0.8339			0.92821	0.95783	0.86811		0.94897	0.89457	0.97998
0.94894	0.88376			0.85252	0.95222	0.95198		0.94163	0.95086	0.92612
0.99322	0.83066			0.98974	0.98024	0.86731		0.96371	0.92257	0.92463
0.85054	0.97465			0.91884	0.96215	0.97735		0.81912	0.97161	0.88127
0.85382	0.97324			0.93173	0.96006	0.92844		0.97871	0.87838	0.98821
0.93097	0.92231			0.84735	0.98619	0.97685		0.92252	0.91781	0.93362
0.82998	0.9085			0.94691	0.82475	0.82512		0.90667	0.95819	0.88263
0.87846	0.85939			0.88871	0.96073	0.93449		0.945	0.9822	0.97672
0.97708	0.95295			0.93169	0.96229	0.93083		0.90583	0.98589	0.92264
0.89445	0.99119			0.97763	0.6139	0.94088		0.85775	0.95695	0.73431
0.95399	0.86514			0.92731	0.88211	0.96919		0.95471	0.97441	0.91971
0.97375	0.94981			0.97751	0.93659	0.77216		0.95157	0.9652	0.81394
0.90658	0.96644			0.94745	0.97414	0.8268		0.99318	0.91716	0.9546
0.95278	0.91367			0.68699	0.86748	0.95177		0.98402	0.80319	0.96184
0.96511	0.88254			0.97027	0.93788	0.94111		0.98906	0.86992	0.92098
0.83128	0.75598			0.92446	0.90696	0.86458		0.84583	0.95991	0.91916
0.98557	0.86529			0.98664	0.92128	0.95482		0.91515	0.98754	0.95127
0.91033	0.94202			0.93697	0.93325	0.98399		0.94217	0.91776	0.9705
0.90386	0.96679			0.95724	0.96987	0.91683		0.62742	0.96314	0.97836
0.86439	0.78529			0.85536	0.94833	0.87159		0.86808	0.91852	0.93923
0.94688	0.789			0.7768	0.93122	0.98723		0.97525	0.8084	0.96536
0.96124	0.96164			0.78523	0.80841	0.89627		0.94479	0.90538	0.92525
0.82284	0.9374			0.71409	0.86678	0.94926		0.98366	0.95698	0.87331
0.95065	0.85069			0.92604	0.96086	0.86963		0.93391	0.92009	0.8632
0.85949	0.9336			0.98156	0.97609	0.97031		0.96059	0.97193	0.9552
0.97794	0.90693			0.94389	0.90605	0.91663		0.98979	0.93401	0.95675
0.95842	0.76803			0.97273	0.94793	0.75841		0.96985	0.89919	0.95493
0.94894	0.9167			0.98202	0.9548	0.90739		0.90346	0.98011	0.90889
0.8669	0.87267			0.8408	0.92611	0.9629		0.88725	0.82732	0.98848
0.95932	0.83791			0.96607	0.81033	0.94078		0.94488	0.95907	0.96601
0.94587	0.86778			0.9588	0.92161	0.82737		0.93275	0.89709	0.92755
0.8671	0.92733			0.86235	0.97569	0.94509		0.92463	0.94894	0.96419
0.95944	0.8637			0.92986	0.96083	0.92752		0.9368	0.96979	0.83448
0.96	0.93506			0.85622	0.95114	0.89178		0.85536	0.91814	0.91198
0.9221	0.99372			0.90922	0.9412	0.93921		0.78096	0.9409	0.95598
0.96033	0.98802			0.93965	0.94986	0.9947		0.98139	0.98506	0.96
0.84068	0.83587			0.94872	0.88585	0.94626		0.86637	0.92865	0.87938
0.90412	0.90324			0.92965	0.88756	0.99123		0.87247	0.96068	0.95917
0.96003	0.9397			0.82288	0.8857	0.87772		0.92038	0.97812	0.85706
0.92278	0.79219			0.95329	0.94305	0.80618		0.95591	0.9824	0.93644
0.9121	0.90141			0.91095	0.96154	0.7934		0.93638	0.96189	0.93569
0.97566	0.91669			0.91289	0.94975	0.9565		0.90708	0.93811	0.93735
0.89979	0.79025			0.92095	0.94473	0.9125		0.87583	0.90027	0.9474
0.95501	0.94253			0.98033	0.87132	0.93583		0.93948	0.95967	0.90056
0.91522	0.95546			0.96698	0.91089	0.94167		0.98481	0.85413	0.96554
0.85478	0.78652			0.94319	0.77667	0.95158		0.88426	0.87086	0.91203
0.88785	0.93561			0.86778	0.94074	0.86105		0.88581	0.94812	0.94348
0.73672	0.79487			0.97523	0.88699	0.97592		0.92609	0.92627	0.89226
0.85588	0.96478			0.7962	0.91957	0.98244		0.96851	0.94321	0.95333
0.98408	0.9697			0.88274	0.98617	0.87734		0.94779	0.84687	0.9752
0.96395	0.95358			0.92062	0.96454	0.92316		0.92255	0.97103	0.89509
0.86241	0.73484			0.89938	0.86161	0.96331		0.88475	0.96787	0.95358
0.93549	0.89653			0.9503	0.87963	0.93436		0.95611	0.92029	0.96284
0.98296	0.87875			0.92477	0.91704	0.92533		0.93006	0.9863	0.79378
0.91656	0.98827			0.96881	0.98398	0.94718		0.93215	0.97704	0.88946
0.90044	0.92261			0.889	0.82174	0.90784		0.97917	0.98316	0.84277
0.81353	0.97951			0.86763	0.80813	0.82761		0.8544	0.97056	0.97444
0.75103	0.95496			0.95631	0.94453	0.93854		0.90267	0.95299	0.93542
0.93225	0.93317			0.90887	0.92659	0.97981		0.9589	0.94942	0.93079
0.91629	0.93709			0.86757	0.91683	0.82362		0.91865	0.94729	0.96343
0.92662	0.95572			0.97366	0.91729	0.89813		0.96809	0.88546	0.91363
0.97803	0.77403			0.92089	0.89207	0.96198		0.88716	0.82111	0.93823
0.92744	0.86426			0.92316	0.90464	0.98821		0.94575	0.80847	0.95718
0.93005	0.99132			0.94739	0.89716	0.97048		0.94716	0.96025	0.90808
0.95917	0.85679			0.99221	0.90293	0.93867		0.95895	0.94993	0.974
0.91783	0.6775			0.95186	0.93737	0.57563		0.96965	0.98733	0.71288
0.95421	0.95585			0.87451	0.96219	0.82211		0.93186	0.85602	0.89368
0.86966	0.9931			0.96753	0.98364	0.94275		0.89131	0.8444	0.96882
0.8901	0.8497			0.88092	0.9641	0.83306		0.82516	0.96882	0.96844
0.89245	0.89373			0.92064	0.94669	0.86906		0.97528	0.89823	0.94305
0.97506	0.88799			0.93328	0.93985	0.96564		0.97436	0.73833	0.9802
0.94431	0.72935			0.97142	0.92549	0.91795		0.93812	0.85806	0.9881
0.93537	0.95944			0.94415	0.98182	0.98544		0.81319	0.96797	0.98391
0.92125	0.9669			0.91255	0.90806	0.94192		0.98847	0.91855	0.90459
0.97429	0.8953			0.96845	0.9556	0.9263		0.8623	0.95525	0.96658
0.97267	0.99536			0.89798	0.94809	0.8952		0.80421	0.92757	0.77866
0.95131	0.90422			0.90378	0.9473	0.97622		0.8852	0.89747	0.97526
0.9257	0.9428			0.92301	0.8305	0.96823		0.92741	0.99099	0.76947
0.91564	0.96741			0.925	0.88678	0.91568		0.95875	0.97593	0.98118
0.96636	0.8598			0.98346	0.98198	0.90017		0.98407	0.8469	0.88747
0.80965	0.90857			0.91422	0.94491	0.9312		0.97019	0.94333	0.93586
0.927	0.96516			0.91614	0.84402	0.95645		0.94372	0.97748	0.89905
0.8988	0.9298			0.88835	0.90561	0.94463		0.85957	0.83295	0.9605
0.55454	0.88218			0.87328	0.96334	0.87259		0.97753	0.92378	0.96078
0.96947	0.86631			0.90985	0.9691	0.88716		0.91804	0.94446	0.87899
0.88642	0.93354			0.94653	0.92784	0.844		0.86102	0.95886	0.93842
0.91609	0.9492			0.94055	0.93707	0.94343		0.95421	0.971	0.95867
0.9509	0.94771			0.95249	0.95143	0.8264		0.94622	0.91653	0.85689
0.93935	0.63469			0.90294	0.87302	0.98197		0.96129	0.82161	0.91015
0.96146	0.94221			0.904	0.96049	0.97873		0.97891	0.95626	0.86355
0.4432	0.93491			0.92154	0.8781	0.83475		0.97474	0.89929	0.90578
0.94287	0.86645			0.95373	0.9674	0.8866		0.93581	0.97875	0.93626
0.94602	0.9782			0.84401	0.95704	0.93545		0.8484	0.82551	0.97008
0.91378	0.95421			0.93614	0.67783	0.92029		0.96639	0.88217	0.89588
0.97578	0.74017			0.95801	0.91056	0.93436		0.89745	0.95363	0.90235
0.96958	0.889			0.96787	0.91779	0.95089		0.95636	0.94063	0.95311
0.86712	0.9256			0.90072	0.91368	0.94895		0.84009	0.92558	0.98806
0.93351	0.96627			0.94391	0.97484	0.97606		0.99244	0.92982	0.86783
0.87054	0.88421			0.8958	0.88048	0.96006		0.985	0.98381	0.84407
0.90154	0.9142			0.94858	0.97093	0.98124		0.94388	0.91979	0.85497
0.81835	0.78668			0.91544	0.9407	0.8936		0.91326	0.89431	0.82824
0.92843	0.92516			0.9252	0.96938	0.97147		0.88504	0.92885	0.98481
0.92867	0.9863			0.82767	0.95301	0.92891		0.90222	0.92224	0.98315
0.92838	0.82447			0.96018	0.83653	0.83376		0.98065	0.84237	0.97236
0.91834	0.93213			0.89412	0.77618	0.95107		0.61285	0.89541	0.86718
0.7432	0.92685			0.78507	0.58046	0.97675		0.83005	0.87422	0.93323
0.93288	0.87548			0.98151	0.96434	0.93603		0.9959	0.84959	0.97854
0.82847	0.91095			0.97982	0.9342	0.98578		0.97207	0.92586	0.9364
0.92731	0.89468			0.95807	0.94987	0.87631		0.96557	0.94868	0.92092
0.95181	0.90588			0.92003	0.9557	0.88199		0.91152	0.91197	0.85512
0.91339	0.93454			0.92691	0.96377	0.97979		0.9417	0.9745	0.9573
0.92281	0.95354			0.97071	0.95067	0.91811		0.93535	0.92915	0.90524
0.98425	0.94872			0.82724	0.94681	0.87984		0.80804	0.87516	0.89288
0.9749	0.89317			0.9225	0.78766	0.9383		0.94123	0.9596	0.82947
0.96108	0.90107			0.97097	0.95217	0.97009		0.95167	0.8882	0.89959
0.92988	0.92571			0.82647	0.95064	0.96891		0.97298	0.83984	0.97381
0.91143	0.90523			0.86956	0.96805	0.92737		0.9808	0.90877	0.95304
0.88849	0.95234			0.95462	0.92134	0.9737		0.85748	0.79425	0.98557
0.95633	0.86524			0.92714	0.97952	0.99189		0.83351	0.94545	0.95014
0.89043	0.87488			0.98118	0.90804	0.93219		0.97526	0.9628	0.96837
0.92166	0.97045			0.97888	0.95488	0.97625		0.94907	0.96716	0.90477
0.68946	0.93714			0.92747	0.88319	0.9012		0.78422	0.95239	0.96673
0.93577	0.95978			0.92745	0.92789	0.95581		0.88527	0.93581	0.90696
0.93045	0.94179			0.94621	0.9569	0.8114		0.92722	0.8754	0.94758
0.81116	0.94359			0.91979	0.91827	0.85319		0.88739	0.94462	0.85663
0.89414	0.90382			0.93169	0.94608	0.94845		0.92946	0.94963	0.7852
0.92417	0.92106			0.96014	0.96039	0.86754		0.97315	0.95269	0.90896
0.95587	0.92422			0.9524	0.97203	0.9592		0.87559	0.8905	0.92347
0.92121	0.98865			0.87905	0.93139	0.94038		0.94506	0.89862	0.84437
0.90599	0.80999			0.94474	0.8808	0.83525		0.95781	0.98816	0.80928
0.82963	0.9276			0.98349	0.95447	0.95008		0.95397	0.89618	0.89968
0.95225	0.95892			0.95414	0.92773	0.9277		0.78716	0.93959	0.94772
0.97145	0.89466			0.90567	0.9001	0.97218		0.97394	0.97351	0.97715
0.93736	0.87794			0.95345	0.93425	0.92673		0.97249	0.89663	0.98778
0.86568	0.90543			0.89082	0.97173	0.82092		0.78834	0.95137	0.92063
0.87897	0.82918			0.99215	0.96901	0.97827		0.97074	0.87383	0.94039
0.9245	0.82997			0.91941	0.88842	0.91586		0.92976	0.62509	0.96388
0.8927	0.94702			0.97822	0.98681	0.94548		0.90541	0.98436	0.91333
0.94801	0.91753			0.95212	0.95445	0.89826		0.8133	0.9206	0.94061
0.97345	0.74174			0.92425	0.9325	0.95125		0.96557	0.95294	0.97085
0.91135	0.97475			0.78027	0.91796	0.77012		0.92807	0.88596	0.99216
0.95048	0.89683			0.97473	0.90334	0.97609		0.93795	0.8837	0.90399
0.98162	0.96095			0.94289	0.90565	0.96553		0.95752	0.97423	0.7792
0.97084	0.95998			0.96509	0.95651	0.93432		0.95066	0.64023	0.94942
0.96197	0.97232			0.91126	0.94204	0.90784		0.84084	0.91773	0.94168
0.87371	0.90849			0.94936	0.89696	0.86632		0.94235	0.92171	0.6069
0.89005	0.97462			0.88144	0.9453	0.57174		0.95034	0.95093	0.958
0.93571	0.93619			0.91253	0.93426	0.95964		0.79908	0.93579	0.92011
0.94628	0.91375			0.90692	0.91343	0.91518		0.95521	0.97802	0.95875
0.86577	0.90845			0.93867	0.93453	0.88832		0.82541	0.95175	0.93673
0.94771	0.98776			0.9694	0.95027	0.92832		0.97393	0.96048	0.94364
0.93423	0.78476			0.97651	0.87631	0.94111		0.94612	0.9744	0.98525
0.94414	0.96729			0.97794	0.95056	0.98925		0.95398	0.91176	0.94234
0.87271	0.94944			0.94168	0.96491	0.96241		0.95602	0.93847	0.96281
0.94435	0.65064			0.9677	0.90836	0.89574		0.89408	0.99811	0.9301
0.94124	0.8914			0.89674	0.97623	0.93154		0.96907	0.99466	0.9194
0.82782	0.88277			0.95562	0.94109	0.94838		0.96112	0.92649	0.94365
0.95585	0.96298			0.89843	0.95995	0.99009		0.98602	0.972	0.9821
0.93698	0.95152			0.97964	0.94355	0.74974		0.7205	0.92233	0.90151
0.93536	0.9222			0.9293	0.91748	0.77609		0.89849	0.89716	0.94636
0.93506	0.883			0.93694	0.93773	0.80012		0.98251	0.98944	0.88196
0.92558	0.83359			0.94658	0.95577	0.95823		0.94801	0.9771	0.91964
0.73179	0.83386			0.96791	0.85374	0.92326		0.92906	0.92806	0.98208
0.73423	0.86744			0.93391	0.92935	0.9101		0.96788	0.83293	0.90298
0.905	0.9612			0.95348	0.94603	0.96093		0.93648	0.90685	0.95853
0.96391	0.907			0.96045	0.90008	0.96074		0.96676	0.71975	0.93215
0.93833	0.9327			0.96277	0.81299	0.97153		0.95074	0.95992	0.96583
0.8719	0.91703			0.97363	0.97637	0.91501		0.94965	0.84701	0.91628
0.93537	0.9803			0.90987	0.87097	0.84678		0.91219	0.95198	0.94734
0.86311	0.93774			0.95059	0.91118	0.97745		0.94355	0.89245	0.52837
0.95898	0.85837			0.89873	0.96366	0.92177		0.89954	0.9235	0.88579
0.79564	0.8297			0.93994	0.94208	0.95198		0.96741	0.96604	0.98169
0.91457	0.91845			0.95853	0.98031	0.96244		0.92174	0.83615	0.85954
0.91069	0.95721			0.87172	0.92533	0.96888		0.99697	0.94011	0.91154
0.91363	0.98607			0.91115	0.91322	0.79731		0.92456	0.96758	0.93726
0.93741	0.92656			0.90202	0.79799	0.92395		0.94922	0.86955	0.93665
0.62417	0.96381			0.89361	0.88601	0.96814		0.51447	0.91604	0.92188
0.94206	0.92175			0.64349	0.95999	0.97127		0.92929	0.91701	0.93138
0.90128	0.94836			0.88692	0.92128	0.93793		0.9494	0.72467	0.83251
0.93794	0.94432			0.94249	0.95628	0.94617		0.90848	0.93649	0.94443
0.91486	0.81566			0.90597	0.96437	0.96674		0.56025	0.92347	0.91535
0.9683	0.90269			0.98683	0.91878	0.90785		0.93391	0.93325	0.91263
0.94523	0.9796			0.96307	0.96509	0.91856		0.92804	0.98842	0.97465
0.91667	0.96746			0.95247	0.9384	0.97409		0.93145	0.97133	0.96346
0.91563	0.91796			0.97317	0.93926	0.97724		0.95418	0.99098	0.88888
0.91672	0.83645			0.96304	0.89294	0.93222		0.98414	0.94513	0.96424
0.98864	0.96061			0.93777	0.99096	0.98329		0.95213	0.96008	0.9691
0.78156	0.93502			0.99079	0.90707	0.76209		0.93012	0.98992	0.93349
0.90428	0.89648			0.89925	0.9065	0.93134		0.66671	0.936	0.8137
0.95306	0.97202			0.99005	0.91306	0.89221		0.98066	0.69585	0.9822
0.97769	0.92745			0.96209	0.91989	0.87249		0.85979	0.96422	0.90018
0.9664	0.87373			0.97438	0.93862	0.97481		0.91273	0.8133	0.81521
0.91508	0.87422			0.89606	0.97847	0.96057		0.95541	0.98493	0.93909
0.86335	0.98164			0.93967	0.93924	0.94716		0.88215	0.90729	0.93102
0.92722	0.98433			0.80876	0.86061	0.8996		0.94873	0.85905	0.93777
0.87477	0.90544			0.77242	0.93302	0.94957		0.97645	0.90991	0.90811
0.87338	0.80613			0.94358	0.93017	0.93334		0.9887	0.89702	0.92941
0.97965	0.87588			0.93099	0.89457	0.99336		0.71377	0.98238	0.76994
0.93096	0.90802			0.96799	0.98105	0.92958		0.91546	0.97062	0.94358
0.95573	0.93747			0.91766	0.9453	0.98097		0.96505	0.85711	0.98357
0.77899	0.95411			0.93395	0.97121	0.97016		0.85046	0.95168	0.98045
0.96627	0.89179			0.81814	0.92011	0.73376		0.98768	0.94857	0.94233
0.9698	0.9117			0.95308	0.88403	0.97559		0.83406	0.96697	0.98331
0.94014	0.96303			0.78037	0.93558	0.96767		0.99103	0.96765	0.95281
0.89459	0.84141			0.75279	0.81016	0.96316		0.97159	0.96754	0.93477
0.96593	0.87994			0.92913	0.97614	0.95436		0.95501	0.85744	0.94765
0.90613	0.92156			0.89395	0.9852	0.93821		0.9703	0.89303	0.96554
0.87848	0.93864			0.9787	0.85184	0.80918		0.99598	0.95278	0.96117
0.96443	0.99109			0.79525	0.89183	0.8665		0.94916	0.96405	0.76825
0.87905	0.91834			0.68495	0.90274	0.93285		0.92889	0.89195	0.78876
0.93829	0.93047			0.94839	0.9253	0.9573		0.99216	0.98171	0.87928
0.80917	0.93296			0.93566	0.91758	0.86578		0.94256	0.96974	0.94912
0.91937	0.94644			0.90251	0.96612	0.75859		0.96643	0.9885	0.86859
0.95164	0.93405			0.95856	0.89693	0.98297		0.8953	0.92008	0.88433
0.85412	0.96946			0.98542	0.87185	0.93807		0.8735	0.88683	0.9479
0.84048	0.80946			0.98565	0.95888	0.98149		0.85862	0.9682	0.83085
0.92798	0.86186			0.91869	0.93041	0.91058		0.98133	0.95527	0.80574
0.94684	0.86161			0.97133	0.89726	0.9643		0.75527	0.96758	0.76101
0.91839	0.93804			0.92741	0.95983	0.92533		0.97304	0.94177	0.83906
0.83241	0.83097			0.88259	0.92249	0.9541		0.94103	0.98015	0.98057
0.64074	0.93462			0.66724	0.92188	0.78394		0.86653	0.94141	0.8271
0.94317	0.99319			0.90087	0.9645	0.85513		0.96613	0.80022	0.98997
0.90538	0.82914			0.95012	0.91941	0.82637		0.97883	0.97237	0.77906
0.92608	0.91759			0.91284	0.93587	0.97592		0.91777	0.87756	0.91234
0.98791	0.96369			0.93174	0.85755	0.94538		0.97652	0.98903	0.78708
0.96499	0.97042			0.94732	0.97373	0.94652		0.82181	0.95142	0.98789
0.78495	0.95506			0.95407	0.86478	0.94288		0.95168	0.98715	0.92956
0.86602	0.98028			0.91409	0.99156	0.92834		0.91395	0.89972	0.98252
0.87281	0.92502			0.96203	0.85674	0.98693		0.92769	0.96	0.9847
0.91506	0.91633			0.82756	0.89316	0.96528		0.95492	0.74352	0.91405
0.97786	0.93985			0.89833	0.88972	0.93001		0.74555	0.9794	0.94372
0.96496	0.92039			0.93886	0.94594	0.9665		0.99036	0.86954	0.94518
0.9564	0.976			0.93086	0.88427	0.96541		0.94749	0.93968	0.91865
0.97319	0.92232			0.88836	0.909	0.89909		0.91063	0.75218	0.86648
0.97045	0.9337			0.95061	0.86868	0.95254		0.95637	0.93697	0.87516
0.89451	0.9786			0.96158	0.92946	0.9605		0.97485	0.92791	0.95183
0.96317	0.90556			0.92573	0.9416	0.93203		0.94316	0.94989	0.78742
0.87158	0.97214			0.70025	0.92513	0.98279		0.93676	0.98407	0.8813
0.88716	0.94957			0.96472	0.91864	0.92733		0.92756	0.90402	0.94896
0.94066	0.85508			0.96443	0.94891	0.96007		0.95117	0.93139	0.9257
0.94899	0.90964			0.97629	0.92999	0.89011		0.99051	0.86031	0.90936
0.84748	0.99624			0.84567	0.95578	0.95177		0.78674	0.83706	0.86155
0.91835	0.8594			0.98388	0.95648	0.95119		0.87071	0.88895	0.96561
0.89804	0.97001			0.88725	0.9346	0.93858		0.91546	0.93052	0.94266
0.91353	0.96634			0.98663	0.9089	0.88336		0.9933	0.78164	0.85663
0.96297	0.96517			0.94062	0.92666	0.91556		0.96381	0.79012	0.97032
0.86036	0.96066			0.97361	0.87219	0.95432		0.96228	0.94856	0.83663
0.95634	0.98348			0.86286	0.98733	0.91581		0.90215	0.85379	0.98488
0.91273	0.83998			0.95159	0.92347	0.95446		0.95424	0.97556	0.97605
0.96045	0.95358			0.9695	0.90813	0.93082		0.86006	0.84419	0.89593
0.95473	0.8684			0.94281	0.7577	0.92848		0.89469	0.97371	0.92433
0.89498	0.9427			0.92097	0.95725	0.97648		0.96774	0.96707	0.89195
0.97616	0.97477			0.90655	0.91267	0.94954		0.97903	0.97913	0.83674
0.89429	0.83111			0.96617	0.98116	0.97349		0.89671	0.97332	0.69315
0.95472	0.88865			0.91451	0.97975	0.93837		0.97337	0.94884	0.92073
0.95892	0.92611			0.96593	0.93329	0.96549		0.96114	0.90567	0.93137
0.89741	0.84665			0.94877	0.98137	0.79332		0.98011	0.87876	0.9403
0.85102	0.85342			0.81297	0.93631	0.89662		0.93932	0.92079	0.87265
0.93344	0.92469			0.68648	0.94864	0.97518		0.94585	0.83801	0.9407
0.92705	0.94105			0.80052	0.93151	0.94167		0.99685	0.96063	0.93247
0.89851	0.97624			0.98472	0.95653	0.86768		0.91588	0.92488	0.97704
0.85453	0.9872			0.85774	0.96434	0.95859		0.87906	0.90125	0.88263
0.88413	0.937			0.9454	0.87331	0.91936		0.88588	0.95239	0.90401
0.31955	0.90307			0.93866	0.92478	0.98093		0.86605	0.77768	0.8601
0.92913	0.92693			0.9641	0.96142	0.9716		0.92581	0.68131	0.58723
0.91374	0.94228			0.92042	0.90855	0.96283		0.97109	0.9455	0.93089
0.93276	0.85342			0.85325	0.90457	0.74185		0.98421	0.5635	0.98349
0.93697	0.9004			0.94859	0.95022	0.9902		0.90174	0.97721	0.93739
0.96749	0.89731			0.96426	0.75311	0.95128		0.94588	0.96965	0.93329
0.93578	0.94591			0.90735	0.95472	0.96612		0.92646	0.94538	0.97177
0.88421	0.95741			0.96454	0.97504	0.97805		0.88697	0.88543	0.93973
0.9777	0.93196			0.97415	0.91896	0.95557		0.96688	0.95852	0.89727
0.95869	0.8627			0.87249	0.89062	0.94762		0.96194	0.92458	0.98639
0.9549	0.99356			0.80514	0.95122	0.97237		0.92638	0.94155	0.78158
0.91764	0.8814			0.92041	0.98374	0.9162		0.99323	0.93281	0.95046
0.7128	0.90273			0.89448	0.87445	0.96142		0.9563	0.9182	0.9774
0.96879	0.97039			0.97365	0.86315	0.83743		0.94917	0.9775	0.91866
0.9543	0.94369			0.93636	0.93245	0.95766		0.87594	0.95554	0.92436
0.97832	0.96334			0.7515	0.89977	0.94796		0.98464	0.85924	0.80853
0.97312	0.95568			0.91009	0.97531	0.93375		0.95794	0.97568	0.84491
0.87977	0.90342			0.95791	0.93876	0.86356		0.95713	0.98315	0.88209
0.9664	0.88354			0.93986	0.92778	0.86829		0.82244	0.95985	0.98247
0.75636	0.92235			0.9438	0.94064	0.9116		0.92161	0.93242	0.95078
0.81001	0.95744			0.97617	0.96858	0.86573		0.95051	0.97483	0.85864
0.94171	0.95696			0.87636	0.98058	0.983		0.89581	0.90071	0.74218
0.95061	0.94149			0.93241	0.9525	0.97572		0.93884	0.96006	0.8712
0.9714	0.93055			0.86281	0.90734	0.92119		0.83269	0.84764	0.92152
0.88419	0.95002			0.97052	0.84367	0.9333		0.92843	0.95269	0.96416
0.92829	0.96551			0.95643	0.97362	0.92029		0.94699	0.92813	0.97387
0.77871	0.93203			0.85792	0.96322	0.94641		0.94595	0.9421	0.98297
0.92668	0.88035			0.95773	0.90822	0.90338		0.94928	0.95852	0.97864
0.97763	0.94407			0.93151	0.96385	0.98423		0.96034	0.93719	0.95929
0.87394	0.93661			0.97678	0.96081	0.87828		0.74391	0.92332	0.90079
0.68987	0.924			0.96598	0.87605	0.90728		0.86054	0.89683	0.91222
0.90049	0.92886			0.94236	0.84208	0.87763		0.87405	0.9697	0.89566
0.91835	0.86362			0.97524	0.94001	0.96165		0.92413	0.95132	0.97124
0.99448	0.93682			0.93408	0.78325	0.87758		0.96106	0.95689	0.94791
0.85603	0.97671			0.7134	0.88146	0.94169		0.9776	0.89532	0.955
0.89435	0.90298			0.97315	0.96009	0.93392		0.9623	0.95749	0.87264
0.9601	0.97819			0.92841	0.95528	0.96745		0.93178	0.94192	0.86271
0.9613	0.96857			0.84553	0.94014	0.83686		0.91614	0.96725	0.96455
0.9552	0.91133			0.94074	0.95031	0.94611		0.98779	0.98459	0.98742
0.84993	0.92892			0.94227	0.97616	0.96501		0.94942	0.91459	0.94048
0.9936	0.96113			0.96047	0.95021	0.94353		0.99334	0.92625	0.79065
0.95759	0.93129			0.95962	0.90377	0.97977		0.96265	0.81371	0.86353
0.72338	0.98794			0.92602	0.86551	0.95293		0.9586	0.92599	0.80585
0.75645	0.95999			0.94297	0.91363	0.9771		0.96924	0.80011	0.68863
0.90888	0.91829			0.98548	0.9337	0.96474		0.90418	0.93772	0.97288
0.88364	0.9111			0.93208	0.99134	0.93158		0.9359	0.97623	0.961
0.9663	0.91725			0.94793	0.96639	0.92391		0.96993	0.97923	0.95933
0.84074	0.93811			0.94175	0.9089	0.81788		0.98401	0.95431	0.89449
0.93746	0.8503			0.81071	0.93948	0.96443		0.98036	0.85994	0.96548
0.822	0.77693			0.94248	0.9322	0.91315		0.7374	0.89623	0.95336
0.87836	0.85979			0.82564	0.89184	0.96736		0.87357	0.9551	0.97866
0.9519	0.87677			0.93035	0.95972	0.91177		0.92939	0.95674	0.9711
0.94702	0.89496			0.9443	0.94231	0.91761		0.93494	0.96755	0.91669
0.97191	0.83229			0.97164	0.78664	0.9406		0.88477	0.91547	0.96666
0.90172	0.70874			0.95792	0.90788	0.9457		0.94784	0.90288	0.96991
0.83362	0.80422			0.9359	0.97942	0.97312		0.91348	0.95219	0.73405
0.96532	0.96037			0.87245	0.96666	0.89913		0.98113	0.80705	0.8618
0.90938	0.79746			0.9258	0.97643	0.90792		0.86128	0.94808	0.96159
0.88983	0.87888			0.93797	0.96264	0.92664		0.9134	0.85843	0.97601
0.95292	0.95618			0.92892	0.96748	0.93984		0.92232	0.94905	0.89522
0.88901	0.81169			0.9101	0.90432	0.78738		0.88877	0.94227	0.9525
0.89541	0.80704			0.96379	0.95588	0.91089		0.8871	0.97217	0.85658
0.88165	0.92828			0.92471	0.9137	0.96208		0.94655	0.81914	0.96329
0.55009	0.83302			0.93614	0.96503	0.99321		0.91749	0.89222	0.94727
0.92207	0.91744			0.79065	0.93262	0.86992		0.93828	0.96617	0.93814
0.98676	0.8462			0.92868	0.93217	0.92233		0.97399	0.90422	0.8512
0.83132	0.94035			0.93807	0.90626	0.91728		0.85454	0.95642	0.59038
0.9699	0.78311			0.93453	0.93234	0.94605		0.98016	0.92286	0.76484
0.91355	0.92876			0.9766	0.9512	0.91613		0.9235	0.92779	0.94593
0.97094	0.68645			0.95914	0.95822	0.93385		0.92554	0.81856	0.93244
0.92795	0.94488			0.76299	0.80598	0.94944		0.88364	0.87051	0.94759
0.87317	0.96027			0.88214	0.84944	0.87302		0.94496	0.98224	0.94482
0.95146	0.71612			0.95957	0.97198	0.97397		0.54025	0.89875	0.87258
0.94337	0.92432			0.86964	0.84232	0.92695		0.7402	0.9328	0.90574
0.85308	0.98075			0.95587	0.87207	0.99351		0.91681	0.93476	0.92225
0.91807	0.98634			0.87353	0.96088	0.96626		0.90349	0.98011	0.89159
0.81689	0.98066			0.98069	0.94273	0.96045		0.97178	0.94266	0.95642
0.92101	0.84297			0.98556	0.98344	0.95292		0.76893	0.9761	0.96383
0.91376	0.57857			0.80475	0.93494	0.9705		0.94936	0.97787	0.89061
0.96185	0.96735			0.92898	0.95432	0.96805		0.8897	0.95142	0.89683
0.98067	0.91345			0.87231	0.89715	0.95783		0.7883	0.90507	0.97294
0.93772	0.94621			0.84288	0.88254	0.80513		0.98327	0.92273	0.98268
0.95628	0.94289			0.94019	0.83508	0.93044		0.71054	0.90666	0.93878
0.93757	0.93195			0.9159	0.96278	0.97654		0.96846	0.90116	0.95993
0.89021	0.9766			0.75089	0.93034	0.90688		0.98415	0.91268	0.86327
0.92483	0.80886			0.68927	0.94376	0.87814		0.75299	0.95931	0.97531
0.90611	0.89098			0.894	0.94679	0.96999		0.76103	0.94779	0.95702
0.64391	0.7457			0.91304	0.78368	0.9561		0.9385	0.90958	0.92058
0.91595	0.98537			0.98703	0.91765	0.94616		0.97539	0.95581	0.91611
0.97231	0.89137			0.9104	0.92606	0.95325		0.85905	0.95486	0.97854
0.87411	0.96361			0.93728	0.9692	0.94224		0.95298	0.86175	0.962
0.85907	0.96341			0.96619	0.90708	0.97733		0.88914	0.84345	0.97777
0.75052	0.93391			0.94859	0.87039	0.89542		0.96164	0.98259	0.90889
0.93123	0.96621			0.92253	0.79938	0.97155		0.9603	0.94104	0.92164
0.93852	0.94208			0.89125	0.9295	0.86933		0.91613	0.86349	0.98149
0.75833	0.92852			0.90628	0.9816	0.9203		0.89779	0.98854	0.9456
0.95693	0.89848			0.97429	0.96403	0.95842		0.98043	0.95967	0.97685
0.97411	0.71427			0.69548	0.93254	0.94764		0.88316	0.9128	0.89506
0.91085	0.99304			0.95597	0.89752	0.96473		0.7486	0.94498	0.93993
0.82026	0.89048			0.93297	0.95942	0.8936		0.94477	0.91141	0.91948
0.93767	0.95793			0.91922	0.96717	0.93618		0.89663	0.99707	0.94395
0.86419	0.86304			0.91667	0.81146	0.88639		0.99289	0.96395	0.94128
0.79852	0.94432			0.86143	0.86237	0.96258		0.91776	0.90338	0.92094
0.85393	0.9554			0.98821	0.89441	0.90075		0.92912	0.99549	0.96611
0.86739	0.96008			0.9359	0.93813	0.91268		0.86083	0.91198	0.90324
0.91589	0.93994			0.96525	0.93171	0.98845		0.93992	0.95716	0.9365
0.74958	0.86458			0.83294	0.94431	0.70524		0.97808	0.94525	0.91229
0.86872	0.95748			0.90968	0.95331	0.97516		0.97146	0.91674	0.90395
0.9115	0.94524			0.92606	0.93777	0.90838		0.97249	0.98969	0.97018
0.90737	0.94679			0.96654	0.9581	0.93709		0.69894	0.98972	0.93079
0.96816	0.94664			0.95781	0.97836	0.93272		0.88709	0.96138	0.97195
0.86373	0.92075			0.92995	0.93758	0.94811		0.87531	0.95611	0.92134
0.87094	0.94356			0.89619	0.94395	0.94564		0.86707	0.93961	0.96558
0.91208	0.93367			0.95172	0.88762	0.82285		0.91332	0.87956	0.92453
0.97821	0.92242			0.92354	0.92569	0.94979		0.91397	0.91777	0.97569
0.93413	0.94812			0.90236	0.95339	0.82764		0.96823	0.92663	0.79561
0.95119	0.95554			0.82815	0.9709	0.82383		0.94911	0.90571	0.95515
0.93268	0.89447			0.98927	0.89698	0.92623		0.99059	0.98303	0.98569
0.94559	0.83049			0.95748	0.90318	0.97185		0.96543	0.90672	0.88014
0.92409	0.88982			0.96076	0.88281	0.95066		0.89129	0.6626	0.9659
0.91815	0.88194			0.90495	0.83485	0.85506		0.9575	0.91252	0.88584
0.69494	0.94968			0.9699	0.88188	0.92		0.89284	0.9748	0.90727
0.86923	0.91336			0.95301	0.94748	0.94765		0.98227	0.96962	0.973
0.88738	0.93449			0.92817	0.95515	0.96184		0.8593	0.82136	0.9214
0.96302	0.93807			0.93661	0.98815	0.96888		0.85272	0.72691	0.91899
0.91112	0.74328			0.80005	0.88276	0.8676		0.93449	0.87488	0.91254
0.96923	0.90598			0.92547	0.894	0.95463		0.87809	0.77398	0.97475
0.91765	0.88862			0.96924	0.95572	0.91918		0.97435	0.96856	0.92796
0.93807	0.90971			0.87798	0.96091	0.90672		0.9506	0.98694	0.91821
0.92113	0.84356			0.91756	0.93319	0.92025		0.91482	0.91961	0.86921
0.91419	0.94449			0.87835	0.94814	0.91747		0.89719	0.93117	0.92111
0.959	0.89716			0.87314	0.74104	0.96947		0.71861	0.91963	0.9383
0.95342	0.91707			0.95503	0.95086	0.93104		0.8909	0.91556	0.84128
0.95308	0.95688			0.94659	0.97386	0.96612		0.9352	0.88326	0.93964
0.99158	0.97532			0.92783	0.96035	0.95435		0.90054	0.88499	0.84002
0.90252	0.93635			0.96271	0.88002	0.91939		0.95037	0.66259	0.94603
0.87978	0.86873			0.92827	0.94715	0.97734		0.98747	0.96839	0.96882
0.94809	0.96177			0.96757	0.93744	0.86928		0.96956	0.9293	0.89735
0.95719	0.84073			0.95916	0.91029	0.98997		0.96319	0.96622	0.85203
0.96498	0.85157			0.93185	0.91442	0.9527		0.83072	0.89811	0.98908
0.88615	0.93338			0.87796	0.93309	0.9592		0.9765	0.94352	0.90897
0.88083	0.92512			0.93912	0.77841	0.92172		0.969	0.86175	0.80688
0.9232	0.90538			0.8885	0.81498	0.97528		0.98042	0.92318	0.88433
0.8636	0.87728			0.93592	0.91916	0.92529		0.98312	0.98942	0.97969
0.97361	0.90453			0.97132	0.90652	0.94518		0.83942	0.92514	0.89244
0.88351	0.92504			0.93548	0.90624	0.89859		0.9638	0.84186	0.9571
0.95737	0.94231			0.96008	0.9561	0.91734		0.93373	0.9861	0.98417
0.8989	0.98586			0.92045	0.8867	0.97601		0.82668	0.98693	0.91682
0.92498	0.85426			0.93587	0.97523	0.92525		0.95958	0.91162	0.9209
0.88026	0.89628			0.94826	0.95599	0.91759		0.95266	0.98381	0.96424
0.93877	0.94525			0.96494	0.95438	0.80713		0.83193	0.91364	0.94098
0.91724	0.96186			0.94633	0.96397	0.97601		0.85197	0.96356	0.88964
0.9657	0.91524			0.87542	0.98623	0.91971		0.94205	0.9852	0.94623
0.89718	0.87488			0.99024	0.85872	0.95195		0.91485	0.97091	0.95261
0.90486	0.7729			0.96436	0.96296	0.96161		0.93923	0.99791	0.96068
0.95404	0.92295			0.90505	0.89782	0.9183		0.9046	0.96442	0.84662
0.93501	0.96585			0.94117	0.95648	0.94845		0.82359	0.96287	0.81363
0.88842	0.79128			0.9294	0.92781	0.91634		0.85106	0.91969	0.83145
0.89373	0.89645			0.93222	0.95053	0.96408		0.94561	0.90121	0.90723
0.87662	0.88529			0.9848	0.95375	0.96817		0.91873	0.93945	0.94606
0.91529	0.95397			0.87053	0.94784	0.88753		0.76155	0.98493	0.87882
0.92034	0.95611			0.91698	0.91821	0.96778		0.95229	0.92528	0.9716
0.92351	0.96312			0.9765	0.93883	0.85138		0.87208	0.91469	0.93875
0.90754	0.96578			0.98986	0.89529	0.90976		0.91719	0.88662	0.94276
0.76174	0.84462			0.92154	0.97633	0.91957		0.85826	0.94101	0.88226
0.96111	0.90904			0.95408	0.91287	0.94447		0.86016	0.91356	0.97972
0.98318	0.91516			0.98224	0.98943	0.96704		0.97717	0.9518	0.8822
0.97088	0.93454			0.91298	0.91296	0.93854		0.98597	0.90224	0.87963
0.9045	0.88811			0.90219	0.89472	0.92778		0.97108	0.92976	0.8396
0.91092	0.98318			0.8952	0.85505	0.74373		0.889	0.94681	0.89613
0.8439	0.84573			0.79903	0.90311	0.87913		0.92784	0.93973	0.92718
0.93127	0.95424			0.97307	0.9585	0.93158		0.9801	0.88339	0.97852
0.96587	0.88786			0.8788	0.94156	0.9633		0.95555	0.66137	0.86882
0.96954	0.82616			0.95773	0.97383	0.95717		0.96574	0.94221	0.95907
0.9803	0.94464			0.83484	0.91892	0.84406		0.96557	0.95271	0.74344
0.83527	0.85848			0.89879	0.89892	0.9217		0.89445	0.98105	0.97883
0.98917	0.90549			0.97807	0.91742	0.88143		0.84708	0.88005	0.98808
0.89866	0.83447			0.93284	0.94531	0.93384		0.77636	0.90703	0.70132
0.90675	0.86753			0.91759	0.93771	0.82978		0.93769	0.89875	0.89356
0.93729	0.96713			0.85725	0.82465	0.92254		0.97455	0.87778	0.78742
0.96896	0.83248			0.91787	0.93895	0.93069		0.98288	0.9554	0.97051
0.93778	0.94389			0.96961	0.92822	0.87987		0.96359	0.89097	0.97268
0.90858	0.9612			0.92785	0.95961	0.95545		0.96437	0.84214	0.95305
0.93104	0.83991			0.92208	0.92639	0.91405		0.95828	0.96472	0.93894
0.91642	0.85805			0.85822	0.90582	0.94971		0.56564	0.75784	0.89009
0.8932	0.83508			0.90651	0.91024	0.97437		0.98147	0.63406	0.96974
0.94733	0.81344			0.87291	0.91175	0.96042		0.76326	0.95944	0.95018
0.94673	0.96149			0.81735	0.91387	0.92691		0.84257	0.93058	0.94529
0.88522	0.81144			0.96531	0.71655	0.86982		0.90861	0.97072	0.96348
0.67685	0.50366			0.91579	0.93257	0.91953		0.88876	0.85206	0.95624
0.64446	0.91024			0.96928	0.84994	0.95351		0.8684	0.94176	0.90192
0.83961	0.84044			0.92961	0.85564	0.91533		0.94763	0.92774	0.96952
0.90371	0.95244			0.93651	0.93586	0.93307		0.96003	0.97112	0.96386
0.83646	0.94218			0.88093	0.9058	0.75109		0.97557	0.92148	0.96531
0.91918	0.84747			0.93895	0.95155	0.93487		0.9395	0.89821	0.90949
0.89475	0.805			0.88871	0.7329	0.92472		0.85853	0.92351	0.93995
0.98958	0.97344			0.96825	0.94364	0.93818		0.71582	0.90714	0.93648
0.72062	0.87054			0.85897	0.89147	0.82219		0.91273	0.95404	0.968
0.80778	0.86708			0.95573	0.8986	0.98397		0.95361	0.93376	0.9554
0.98573	0.868			0.93373	0.87797	0.88123		0.916	0.84504	0.9072
0.91149	0.86046			0.93397	0.81856	0.9449		0.96905	0.96324	0.95673
0.96582	0.88417			0.96242	0.80248	0.86307		0.95534	0.93675	0.86851
0.90262	0.90691			0.928	0.95135	0.97614		0.936	0.95903	0.95165
0.93265	0.86746			0.81067	0.94824	0.96509		0.80073	0.96476	0.91669
0.78716	0.92002			0.95866	0.8744	0.94999		0.97222	0.91887	0.90907
0.96997	0.92545			0.92049	0.85748	0.95779		0.60491	0.75538	0.9664
0.91517	0.92379			0.94769	0.8613	0.9656		0.7967	0.96434	0.89843
0.72455	0.93352			0.93736	0.97714	0.88254		0.87553	0.9855	0.88955
0.90123	0.86326			0.85651	0.97265	0.96955		0.95885	0.91886	0.71714
0.87275	0.81531			0.97178	0.92827	0.79813		0.96119	0.87287	0.89791
0.97795	0.99285			0.99533	0.97737	0.95236		0.71804	0.97269	0.95516
0.95195	0.88876			0.89306	0.86635	0.98612		0.956	0.92471	0.8789
0.93465	0.82744			0.88335	0.88437	0.96695		0.93627	0.89723	0.88916
0.89458	0.9531			0.92867	0.91875	0.99135		0.84987	0.73225	0.83501
0.98226	0.95563			0.9813	0.92043	0.9959		0.82286	0.93734	0.80807
0.71775	0.92522			0.89807	0.93285	0.97483		0.9713	0.96674	0.81715
0.94746	0.95811			0.92976	0.89387	0.95227		0.88104	0.86946	0.97947
0.90743	0.96341			0.93712	0.885	0.93519		0.9365	0.83758	0.87783
0.86112	0.91479			0.91417	0.89817	0.9296		0.96389	0.94736	0.87969
0.88559	0.924			0.99252	0.95574	0.78231		0.78869	0.8625	0.8516
0.91102	0.81183			0.86846	0.98559	0.86908		0.91171	0.96148	0.86711
0.88538	0.91638			0.82808	0.97525	0.86692		0.95493	0.97535	0.92085
0.95013	0.94642			0.88856	0.94234	0.95375		0.96918	0.96933	0.97234
0.958	0.90949			0.92035	0.83358	0.95629		0.92844	0.79821	0.96554
0.94317	0.94409			0.97591	0.90122	0.96337		0.98604	0.93759	0.92941
0.87462	0.95359			0.94426	0.89065	0.79519		0.95971	0.80066	0.91119
0.94455	0.89978			0.92956	0.95975	0.96731		0.77986	0.8826	0.911
0.93108	0.98214			0.96043	0.94828	0.93046		0.92228	0.90745	0.96133
0.69236	0.93824			0.7269	0.92732	0.96106		0.92628	0.83633	0.9627
0.94825	0.94695			0.95767	0.98067	0.90228		0.8333	0.96042	0.91788
0.98472	0.85325			0.97924	0.92675	0.97643		0.86526	0.99123	0.89226
0.92465	0.95333			0.99051	0.94001	0.88968		0.93191	0.9153	0.96286
0.98624	0.9615			0.97312	0.95975	0.90435		0.906	0.9512	0.7633
0.94854	0.98094			0.96871	0.93842	0.94875		0.9249	0.85394	0.98662
0.84028	0.96025			0.92599	0.91711	0.88724		0.92841	0.88479	0.95207
0.9141	0.90738			0.94336	0.94476	0.91683		0.92863	0.96575	0.87178
0.97962	0.88075			0.97886	0.86911	0.97144		0.95125	0.97081	0.9234
0.95298	0.91983			0.98339	0.8681	0.9001		0.805	0.93989	0.95682
0.83705	0.85473			0.91008	0.92727	0.95391		0.96071	0.88777	0.95813
0.93842	0.95603			0.93995	0.96156	0.92973		0.96687	0.94205	0.96226
0.88605	0.83954			0.92288	0.96823	0.94887		0.92688	0.9684	0.96867
0.88824	0.88275			0.98337	0.92539	0.9535		0.86487	0.91373	0.87044
0.84949	0.97599			0.96849	0.97444	0.93805		0.5715	0.95381	0.99465
0.9781	0.88276			0.98694	0.96973	0.97313		0.52599	0.95596	0.81897
0.94791	0.91529			0.75606	0.98481	0.9527		0.97666	0.98088	0.95771
0.96543	0.97852			0.90522	0.94095	0.75009		0.77147	0.90071	0.94597
0.94934	0.77025			0.94754	0.89419	0.94598		0.93205	0.73544	0.95371
0.84487	0.90758			0.92597	0.95095	0.94638		0.97667	0.89837	0.9824
0.8344	0.98099			0.90263	0.88377	0.94076		0.94533	0.87398	0.77171
0.91396	0.94642			0.97069	0.95392	0.94577		0.92925	0.97775	0.59365
0.97075	0.85808			0.90868	0.86202	0.94024		0.98364	0.97861	0.92483
0.90256	0.8595			0.91741	0.96516	0.8248		0.85078	0.91571	0.96901
0.98341	0.93497			0.89359	0.80903	0.96069		0.9598	0.93159	0.94668
0.94287	0.94691			0.93108	0.9014	0.90211		0.97806	0.96167	0.94683
0.89469	0.93838			0.94758	0.94214	0.96216		0.95551	0.99367	0.92392
0.91092	0.68292			0.80188	0.93651	0.84915		0.94906	0.94729	0.87194
0.82799	0.85672			0.97732	0.96252	0.94706		0.96844	0.70356	0.97362
0.80868	0.97077			0.9529	0.97545	0.96232		0.8742	0.98267	0.95087
0.93443	0.98362			0.96829	0.92859	0.96111		0.81008	0.91459	0.95284
0.9551	0.90506			0.79307	0.9173	0.97514		0.99228	0.87582	0.93709
0.90604	0.79326			0.97374	0.9667	0.97275		0.99196	0.95068	0.98113
0.91961	0.93916			0.91054	0.95717	0.92822		0.89718	0.91972	0.96787
0.91584	0.8874			0.95175	0.93065	0.95669		0.91774	0.97211	0.94676
0.96376	0.93788			0.94759	0.92438	0.90963		0.98049	0.94275	0.9223
0.90028	0.94007			0.96817	0.92874	0.91491		0.80403	0.82794	0.96499
0.91692	0.98108			0.89742	0.96987	0.98132		0.87828	0.93795	0.93929
0.92466	0.94206			0.9236	0.99306	0.94531		0.9665	0.82804	0.71136
0.92304	0.9056			0.90822	0.96253	0.97791		0.92385	0.98531	0.91629
0.95397	0.88186			0.91465	0.95888	0.95927		0.8355	0.92456	0.87381
0.86613	0.93877			0.86084	0.95331	0.97497		0.80847	0.95615	0.9436
0.93835	0.96853			0.90571	0.9734	0.95403		0.86959	0.95156	0.96541
0.97641	0.96197			0.9247	0.93649	0.87051		0.89122	0.97325	0.8972
0.83734	0.89934			0.89457	0.99079	0.94185		0.95716	0.86969	0.92669
0.92254	0.87383			0.96927	0.94507	0.918		0.84572	0.83796	0.98497
0.94933	0.96289			0.95437	0.95046	0.95834		0.94773	0.96802	0.97663
0.94442	0.91863			0.91986	0.90784	0.74731		0.97861	0.88017	0.85742
0.92753	0.88365			0.96489	0.92146	0.93874		0.93599	0.92838	0.88476
0.95181	0.89222			0.9894	0.95139	0.86537		0.94932	0.93936	0.97917
0.94135	0.95613			0.98934	0.81877	0.67708		0.64311	0.99347	0.7341
0.93347	0.91563			0.93721	0.93242	0.90686		0.95731	0.82398	0.92103
0.92964	0.89632			0.92556	0.97194	0.97801		0.98033	0.91373	0.95261
0.94803	0.86295			0.92383	0.88004	0.97336		0.92448	0.89899	0.94239
0.88051	0.90572			0.83598	0.96704	0.96291		0.96748	0.95063	0.89354
0.82039	0.94848			0.93175	0.97358	0.91333		0.96473	0.96981	0.96017
0.79104	0.77836			0.96629	0.97471	0.72701		0.80886	0.85892	0.96297
0.89894	0.97635			0.89221	0.88678	0.84038		0.97568	0.80713	0.92206
0.95766	0.91523			0.96623	0.92077	0.91814		0.95429	0.95503	0.88136
0.92582	0.92629			0.98039	0.76019	0.9094		0.90244	0.93824	0.84169
0.89419	0.94098			0.90886	0.96117	0.95543		0.91847	0.91126	0.99785
0.9057	0.93523			0.96372	0.8823	0.92847		0.97115	0.94738	0.93669
0.95041	0.90156			0.90417	0.97512	0.84469		0.92886	0.87592	0.81811
0.97323	0.9505			0.89569	0.967	0.97274		0.90802	0.93598	0.97976
0.87572	0.97156			0.86617	0.9391	0.92146		0.92261	0.81161	0.90285
0.90954	0.84818			0.93669	0.91677	0.96481		0.97408	0.93536	0.86154
0.88659	0.88493			0.93476	0.92734	0.94736		0.96366	0.92786	0.86168
0.96412	0.82267			0.96293	0.90795	0.97569		0.98474	0.86845	0.95518
0.77057	0.96014			0.92324	0.93865	0.96017		0.91653	0.86062	0.94739
0.88787	0.92206			0.97343	0.97905	0.95722		0.93387	0.96923	0.93286
0.95281	0.96149			0.95492	0.94883	0.93944		0.98111	0.945	0.91949
0.97788	0.72189			0.95679	0.92682	0.91847		0.98133	0.88438	0.95981
0.83111	0.94099			0.87512	0.9532	0.88472		0.93739	0.92621	0.97236
0.94469	0.8863			0.96168	0.94244	0.96239		0.77637	0.90489	0.89749
0.91829	0.90814			0.94985	0.92261	0.96894		0.96268	0.84801	0.94154
0.93816	0.93353			0.95809	0.97014	0.96223		0.98726	0.86751	0.98296
0.95226	0.94253			0.98979	0.78782	0.87178		0.91473	0.93649	0.96076
0.94985	0.9828			0.97381	0.96828	0.97182		0.98954	0.96942	0.91973
0.97573	0.92788			0.94134	0.93049	0.85535		0.94727	0.84882	0.96183
0.96606	0.85851			0.8302	0.98288	0.98561		0.93928	0.97083	0.68528
0.93396	0.85707			0.94519	0.95665	0.87872		0.93941	0.94918	0.87184
0.95957	0.92931			0.91633	0.96135	0.89115		0.9674	0.93873	0.95189
0.96252	0.93613			0.97449	0.96276	0.92591		0.87617	0.9631	0.90255
0.92028	0.95904			0.98101	0.94035	0.91728		0.92595	0.98872	0.91936
0.9496	0.8985			0.95662	0.92107	0.9589		0.984	0.79962	0.91827
0.85551	0.7022			0.98791	0.92429	0.96177		0.86027	0.9332	0.73526
0.95733	0.98661			0.93222	0.96079	0.94022		0.98745	0.94016	0.82169
0.722	0.9195			0.95666	0.95928	0.92577		0.94057	0.80968	0.79782
0.94896	0.92919			0.93982	0.81757	0.90686		0.9101	0.98763	0.88451
0.94496	0.89441			0.94156	0.94359	0.94285		0.90982	0.93185	0.84303
0.91882	0.92875			0.97497	0.91855	0.8148		0.97476	0.92152	0.90641
0.88554	0.98059			0.85209	0.93197	0.95517		0.96767	0.91274	0.9706
0.94419	0.92897			0.78367	0.96647	0.9545		0.94784	0.93751	0.98388
0.92405	0.94565			0.83117	0.91406	0.88958		0.95825	0.93514	0.82441
0.85683	0.88644			0.9259	0.96574	0.93569		0.85618	0.94506	0.89085
0.94492	0.90297			0.89254	0.99097	0.93543		0.98684	0.94969	0.86043
0.96376	0.89214			0.97286	0.84687	0.79599		0.97071	0.7586	0.96315
0.95361	0.80506			0.92024	0.94546	0.92087		0.80187	0.96283	0.98043
0.89182	0.87439			0.93345	0.9452	0.97063		0.78486	0.97305	0.87475
0.94846	0.92931			0.96482	0.94344	0.92973		0.96041	0.93845	0.91668
0.91639	0.89661			0.78347	0.92855	0.89074		0.92591	0.95947	0.88343
0.87154	0.9223			0.92809	0.94006	0.92698		0.90823	0.97126	0.8923
0.89741	0.95611			0.97786	0.95791	0.76603		0.77307	0.91685	0.94908
0.8477	0.68067			0.9363	0.94394	0.97199		0.97075	0.96413	0.96094
0.87841	0.95451			0.98834	0.87297	0.95158		0.97101	0.91987	0.94206
0.97286	0.9211			0.93921	0.84042	0.89051		0.97715	0.8209	0.84144
0.89275	0.97781			0.94862	0.96729	0.97657		0.91603	0.82151	0.80675
0.92852	0.84912			0.96175	0.85864	0.90247		0.94376	0.92984	0.89871
0.95136	0.89777			0.88881	0.95118	0.94703		0.85499	0.93994	0.93476
0.92073	0.96821			0.80541	0.95359	0.96356		0.89835	0.99792	0.70329
0.9538	0.95316			0.89985	0.95317	0.89849		0.94405	0.9028	0.87629
0.98858	0.82131			0.72201	0.91012	0.91555		0.92722	0.93395	0.97282
0.96447	0.85043			0.92317	0.92695	0.79623		0.97699	0.96747	0.93676
0.90416	0.97168			0.9726	0.94866	0.94703		0.93024	0.91347	0.95806
0.94089	0.95456			0.96233	0.96451	0.92085		0.89778	0.97963	0.91112
0.96857	0.962			0.93854	0.97026	0.9217		0.97712	0.93392	0.97359
0.87516	0.85907			0.96474	0.88078	0.97627		0.91832	0.97384	0.86464
0.92349	0.96633			0.945	0.9426	0.94691		0.91066	0.88981	0.96925
0.95448	0.92627			0.97839	0.85807	0.96449		0.82769	0.94361	0.93833
0.92776	0.95615			0.93256	0.96216	0.93969		0.93389	0.93166	0.92151
0.75782	0.9707			0.93962	0.84746	0.9538		0.93914	0.98235	0.92736
0.93263	0.96924			0.95559	0.94105	0.89417		0.96226	0.9414	0.96752
0.93243	0.95914			0.95557	0.97899	0.96081		0.82774	0.97555	0.90978
0.87977	0.97933			0.89666	0.97484	0.9482		0.94556	0.96752	0.96735
0.97839	0.9556			0.95874	0.9352	0.95315		0.91928	0.8506	0.955
0.8054	0.94253			0.8925	0.9658	0.92408		0.95887	0.84432	0.84202
0.81013	0.86244			0.92621	0.93683	0.89939		0.8643	0.86955	0.97822
0.89722	0.89102			0.8848	0.90285	0.93912		0.96465	0.97767	0.85903
0.95595	0.79771			0.98183	0.83394	0.89746		0.86573	0.76439	0.91575
0.9271	0.9734			0.9254	0.91968	0.93826		0.97502	0.97624	0.9766
0.94377	0.91086			0.93929	0.94354	0.83196		0.92602	0.91966	0.94894
0.97536	0.87946			0.96655	0.96347	0.96257		0.90698	0.9883	0.91769
0.81531	0.87658			0.95581	0.95375	0.94511		0.96659	0.89628	0.96226
0.91666	0.80919			0.93189	0.91159	0.91082		0.96572	0.88983	0.98293
0.95281	0.96047			0.87496	0.94037	0.86477		0.98391	0.70942	0.86623
0.89729	0.95189			0.9695	0.92531	0.98098		0.95683	0.97117	0.97751
0.91246	0.97656			0.97324	0.91606	0.94417		0.97049	0.94128	0.9544
0.82002	0.80242			0.95719	0.92783	0.95304		0.92602	0.59648	0.9082
0.97506	0.80936			0.90183	0.9533	0.97764		0.94332	0.93133	0.84246
0.92265	0.85394			0.91512	0.94394	0.9496		0.86767	0.95833	0.97347
0.94389	0.88897			0.88582	0.94886	0.96093		0.84808	0.95023	0.99614
0.90697	0.948			0.92415	0.90276	0.94392		0.98295	0.93929	0.94888
0.94804	0.90013			0.86626	0.99425	0.91139		0.88581	0.93712	0.81488
0.93613	0.98696			0.96663	0.82728	0.98401		0.94232	0.88538	0.97029
0.9856	0.9576			0.92547	0.84549	0.9543		0.94411	0.86546	0.86038
0.7637	0.94409			0.97509	0.88389	0.90254		0.96722	0.96188	0.95439
0.85143	0.92534			0.95706	0.84526	0.92207		0.84064	0.93299	0.88491
0.94407	0.8962			0.90571	0.91659	0.97603		0.89858	0.98065	0.8825
0.94156	0.89892			0.94157	0.95465	0.92276		0.92865	0.9078	0.97809
0.92475	0.56873			0.98023	0.905	0.92749		0.94004	0.90418	0.96886
0.91093	0.93957			0.95031	0.93747	0.89358		0.96978	0.96446	0.88958
0.96425	0.94735			0.83049	0.95454	0.94052		0.94627	0.78836	0.87936
0.82071	0.98696			0.79699	0.97246	0.95021		0.87519	0.96581	0.92958
0.80783	0.85096			0.81212	0.93151	0.98254		0.89831	0.90041	0.97731
0.98461	0.97298			0.82416	0.90397	0.96666		0.93924	0.89612	0.9345
0.94214	0.98276			0.97321	0.95845	0.9663		0.98738	0.79175	0.72089
0.79617	0.91324			0.96734	0.82249	0.99007		0.7506	0.90996	0.89108
0.84135	0.83571			0.89172	0.9346	0.94929		0.78472	0.87077	0.91506
0.95438	0.96086			0.97547	0.97553	0.93769		0.9627	0.95118	0.95862
0.98353	0.94627			0.91348	0.96392	0.9247		0.9474	0.95638	0.94334
0.85245	0.92918			0.89255	0.94094	0.95995		0.91681	0.92556	0.97699
0.90886	0.96569			0.86347	0.95187	0.92008		0.84838	0.9684	0.97641
0.9736	0.94772			0.93117	0.90798	0.84388		0.89035	0.83641	0.97477
0.9427	0.86564			0.94985	0.90549	0.92784		0.94241	0.98805	0.98407
0.92675	0.93052			0.91897	0.95944	0.951		0.74105	0.94635	0.9694
0.88778	0.92527			0.93524	0.93776	0.96625		0.98205	0.94861	0.88883
0.81582	0.90263			0.95623	0.93317	0.92281		0.98431	0.95044	0.95992
0.95264	0.9525			0.98347	0.96109	0.7461		0.75068	0.98232	0.95955
0.96672	0.88949			0.9382	0.9187	0.93144		0.86752	0.86852	0.87463
0.87937	0.93785			0.80469	0.92447	0.97308		0.90682	0.88597	0.84544
0.90255	0.907			0.94307	0.92867	0.98617		0.90043	0.94236	0.89521
0.95269	0.96264			0.95705	0.91866	0.86588		0.94371	0.85473	0.87836
0.86689	0.84688			0.96989	0.89357	0.97449		0.98749	0.98001	0.90018
0.87394	0.88119			0.96459	0.95732	0.93602		0.94828	0.95047	0.84301
0.77346	0.29264			0.77474	0.95959	0.91876		0.9087	0.92857	0.95547
0.95519	0.87476			0.86916	0.85354	0.97177		0.83164	0.96347	0.98492
0.95151	0.92677			0.91597	0.82374	0.95572		0.96279	0.98364	0.98075
0.98769	0.92978			0.92487	0.969	0.94652		0.88431	0.96459	0.95994
0.94343	0.88642			0.97535	0.96951	0.94896		0.95569	0.98196	0.946
0.83266	0.8816			0.97193	0.96176	0.95757		0.97048	0.90164	0.96819
0.84101	0.9951			0.87103	0.95142	0.94906		0.86185	0.86348	0.68165
0.95789	0.92497			0.82332	0.90735	0.97327		0.92181	0.89749	0.8876
0.99331	0.97047			0.93078	0.91423	0.9708		0.96294	0.99003	0.93271
0.9632	0.97246			0.92485	0.91113	0.87478		0.97666	0.97581	0.85174
0.90076	0.89862			0.9724	0.98387	0.92524		0.88074	0.93961	0.86063
0.9717	0.84133			0.87061	0.95107	0.98715		0.93725	0.97567	0.98091
0.70153	0.75776			0.9258	0.98403	0.93323		0.99875	0.85162	0.91169
0.92836	0.9204			0.89969	0.8812	0.98103		0.96821	0.77578	0.95841
0.82385	0.89871			0.91659	0.95074	0.99037		0.94376	0.96358	0.95618
0.93374	0.97285			0.89594	0.91959	0.91905		0.97198	0.92813	0.91212
0.83733	0.95631			0.9142	0.63781	0.97429		0.76074	0.90697	0.93401
0.84845	0.92982			0.94667	0.94061	0.97453		0.98109	0.95612	0.9537
0.96016	0.88341			0.74726	0.9267	0.84948		0.96735	0.96365	0.98473
0.80678	0.9794			0.93625	0.90651	0.96702		0.92009	0.83223	0.91509
0.97535	0.96961			0.93839	0.91917	0.95665		0.8668	0.8924	0.9841
0.88454	0.98774			0.88574	0.93725	0.94389		0.81108	0.91573	0.97769
0.97615	0.94954			0.9108	0.94885	0.93598		0.96819	0.7582	0.83199
0.90739	0.69069			0.94944	0.8759	0.90283		0.99523	0.8743	0.97535
0.89305	0.71001			0.95874	0.93684	0.96366		0.93153	0.96468	0.86403
0.90583	0.94708			0.9201	0.80165	0.98691		0.92698	0.96316	0.96272
0.771	0.94397			0.83885	0.89484	0.91225		0.90539	0.93845	0.87431
0.72113	0.89444			0.85295	0.83797	0.93835		0.9491	0.91652	0.88068
0.93776	0.92979			0.90871	0.98542	0.80514		0.91383	0.96493	0.96183
0.9192	0.93389			0.97604	0.9581	0.83683		0.93777	0.9914	0.95611
0.92364	0.93654			0.92697	0.96798	0.9761		0.96646	0.91601	0.97106
0.89913	0.90751			0.94831	0.89064	0.91013		0.96879	0.96135	0.96678
0.8869	0.88359			0.94422	0.91426	0.86641		0.9845	0.96338	0.99505
0.91684	0.93062			0.94857	0.91571	0.91999		0.84121	0.94211	0.94756
0.94162	0.91752			0.97554	0.95218	0.95233		0.9661	0.95429	0.89689
0.89467	0.94061			0.96616	0.95266	0.80329		0.93919	0.9301	0.95742
0.94023	0.96015			0.85951	0.95997	0.9498		0.97553	0.96307	0.92798
0.92086	0.92947			0.89134	0.95078	0.97203		0.98671	0.95193	0.95599
0.87409	0.92772			0.86377	0.93619	0.88074		0.91363	0.94493	0.90207
0.79139	0.96733			0.91281	0.91123	0.94862		0.9118	0.93144	0.92112
0.9349	0.93582			0.91764	0.97525	0.94932		0.80998	0.81026	0.93814
0.91223	0.96392			0.91514	0.9522	0.97337		0.92835	0.93316	0.90846
0.95917	0.94041			0.95487	0.91467	0.85203		0.95909	0.80157	0.95133
0.96655	0.95593			0.96362	0.89274	0.89101		0.92189	0.81954	0.94464
0.80855	0.94758			0.99009	0.9322	0.94022		0.93234	0.87778	0.90374
0.95689	0.78836			0.80877	0.91888	0.9455		0.94104	0.90982	0.91495
0.93445	0.85845			0.99083	0.95676	0.9029		0.94164	0.95131	0.8571
0.95121	0.88888			0.9155	0.94536	0.91118		0.90495	0.93258	0.95177
0.94536	0.96427			0.97161	0.93506	0.95676		0.96658	0.81351	0.85954
0.84852	0.81548			0.93255	0.87161	0.98485		0.89396	0.95927	0.71927
0.93322	0.96459			0.88319	0.95877	0.88427		0.95909	0.85362	0.91902
0.89906	0.96174			0.95182	0.96484	0.89211		0.98253	0.92384	0.82631
0.96635	0.94206			0.76113	0.87925	0.87676		0.57632	0.961	0.97972
0.91034	0.87762			0.93311	0.9507	0.92478		0.97008	0.93265	0.94131
0.87943	0.89999			0.94156	0.98177	0.93236		0.95673	0.92482	0.84311
0.96927	0.88184			0.95495	0.96043	0.95573		0.92274	0.94732	0.85035
0.93771	0.90349			0.80766	0.9339	0.92777		0.92837	0.85822	0.98141
0.97073	0.93335			0.95891	0.98706	0.9717		0.88178	0.97321	0.95408
0.95501	0.92197			0.92602	0.95737	0.91504		0.90018	0.96174	0.99318
0.82601	0.92826			0.94298	0.8904	0.94752		0.95791	0.93061	0.87324
0.92757	0.90157			0.88698	0.95147	0.98025		0.89845	0.95409	0.91424
0.89119	0.96589			0.95887	0.91054	0.97928		0.88427	0.94523	0.81301
0.88751	0.95002			0.90982	0.88565	0.962		0.90299	0.97956	0.82702
0.94431	0.86241			0.9183	0.95272	0.93268		0.67348	0.93618	0.97223
0.98457	0.95554			0.7905	0.9273	0.8933		0.94345	0.95643	0.95428
0.88261	0.97671			0.98057	0.9367	0.95328		0.96204	0.92605	0.89818
0.92666	0.93126			0.87925	0.83213	0.92254		0.77543	0.71877	0.96501
0.95076	0.8753			0.92286	0.86397	0.88018		0.91716	0.86634	0.97635
0.85587	0.97889			0.90366	0.89648	0.86101		0.94415	0.88278	0.73277
0.91111	0.82413			0.82299	0.887	0.97962		0.98269	0.95331	0.87796
0.95368	0.90574			0.94272	0.94588	0.98471		0.94468	0.97522	0.74631
0.89635	0.92544			0.93195	0.96353	0.84282		0.93575	0.82367	0.91773
0.69159	0.95831			0.93361	0.95911	0.95689		0.97473	0.94351	0.9875
0.93075	0.77486			0.91907	0.91343	0.91939		0.91227	0.92245	0.97369
0.97015	0.96602			0.94741	0.94444	0.93314		0.918	0.9889	0.96088
0.97032	0.91828			0.96589	0.95061	0.93956		0.91702	0.89037	0.92359
0.89658	0.97547			0.9628	0.90342	0.92576		0.94827	0.92736	0.97441
0.83529	0.93667			0.96546	0.96688	0.92111		0.77748	0.97125	0.80178
0.97641	0.91626			0.965	0.93077	0.8309		0.84899	0.86375	0.91209
0.87419	0.92784			0.93223	0.95331	0.8581		0.94925	0.92336	0.96253
0.83357	0.9768			0.88949	0.97783	0.97816		0.95337	0.87585	0.93455
0.77837	0.9774			0.86464	0.96676	0.63065		0.96214	0.9319	0.92054
0.98025	0.89258			0.88917	0.97375	0.9117		0.96047	0.89489	0.93443
0.9753	0.94849			0.95144	0.90317	0.95034		0.94632	0.98469	0.85878
0.96411	0.90631			0.94487	0.96751	0.96498		0.95528	0.93492	0.95197
0.82593	0.96277			0.97151	0.87537	0.94217		0.92762	0.88333	0.94787
0.91381	0.95396			0.96708	0.89008	0.98339		0.95794	0.91224	0.88678
0.94211	0.97749			0.90203	0.85815	0.97338		0.94777	0.90832	0.96194
0.91665	0.90605			0.92726	0.97437	0.96622		0.95673	0.96064	0.95238
0.93307	0.72901			0.94614	0.96073	0.95203		0.87359	0.97902	0.85671
0.85554	0.89781			0.97424	0.96453	0.92707		0.97253	1	0.9841
0.96135	0.83759			0.90919	0.8702	0.96124		0.95375	0.96761	0.9291
0.80509	0.91296			0.98293	0.91098	0.94908		0.93893	0.93945	0.95435
0.97143	0.83831			0.98554	0.95485	0.8882		0.95176	0.88635	0.95663
0.95051	0.9636			0.89343	0.90969	0.95995		0.95536	0.87688	0.9273
0.9128	0.99371			0.94001	0.88693	0.94901		0.96204	0.92938	0.87731
0.95926	0.92012			0.91306	0.95338	0.98554		0.88322	0.93763	0.9751
0.94672	0.91473			0.91807	0.75147	0.93134		0.97078	0.93115	0.88061
0.81987	0.84928			0.70194	0.96562	0.82006		0.79576	0.95843	0.95714
0.92995	0.94524			0.83394	0.93881	0.93053		0.97659	0.97312	0.97433
0.91508	0.94227			0.9609	0.87663	0.84307		0.9722	0.92399	0.94913
0.93144	0.96422			0.90544	0.92426	0.96538		0.94677	0.92342	0.93318
0.89311	0.8914			0.91348	0.98372	0.98852		0.80265	0.88951	0.81426
0.98086	0.93041			0.93604	0.86541	0.95665		0.97834	0.96942	0.95878
0.98135	0.79727			0.98892	0.91378	0.86983		0.93121	0.93785	0.93615
0.93485	0.93097			0.87689	0.99569	0.97378		0.956	0.98152	0.90212
0.9299	0.94044			0.93915	0.93539	0.96986		0.92893	0.85854	0.85225
0.84043	0.80547			0.98082	0.96953	0.93839		0.84035	0.98609	0.92308
0.35537	0.94904			0.9466	0.93877	0.95987		0.9091	0.98507	0.89232
0.97929	0.89281			0.8734	0.90521	0.92564		0.77692	0.9786	0.93091
0.96422	0.94865			0.95448	0.9491	0.913		0.93389	0.91079	0.92906
0.98193	0.83212			0.96545	0.95367	0.94297		0.98963	0.90232	0.96159
0.92365	0.96329			0.91885	0.926	0.93003		0.89441	0.97377	0.98174
0.94878	0.82935			0.88902	0.96006	0.90641		0.96655	0.97027	0.98515
0.93435	0.93414			0.95933	0.89536	0.94646		0.98278	0.9247	0.922
0.9322	0.94606			0.94916	0.96976	0.97018		0.93948	0.94287	0.92582
0.91521	0.96466			0.96859	0.75199	0.93074		0.87368	0.94698	0.90224
0.8812	0.95393			0.96128	0.96218	0.89177		0.8405	0.96657	0.90035
0.93251	0.75663			0.97228	0.93171	0.97524		0.84663	0.90034	0.97214
0.85857	0.92575			0.92547	0.93845	0.69602		0.86957	0.88087	0.94663
0.92345	0.96185			0.973	0.98776	0.89745		0.93333	0.95563	0.91728
0.86141	0.92421			0.96402	0.93803	0.79936		0.94584	0.979	0.98046
0.81366	0.90706			0.91486	0.92055	0.93931		0.94244	0.93882	0.95406
0.954	0.90779			0.96715	0.98563	0.97697		0.91034	0.96767	0.95412
0.96045	0.94683			0.97559	0.97561	0.99362		0.81439	0.91634	0.92571
0.96072	0.94121			0.9189	0.87754	0.93858		0.98522	0.95906	0.91036
0.94267	0.91381			0.92718	0.93942	0.96686		0.7862	0.98437	0.97346
0.84657	0.92594			0.85829	0.96324	0.87853		0.88173	0.89163	0.97614
0.96303	0.92775			0.93648	0.87261	0.94463		0.9644	0.95619	0.98314
0.86577	0.7922			0.96737	0.77852	0.92201		0.96147	0.88845	0.97866
0.97204	0.93239			0.95939	0.96706	0.93902		0.94881	0.98811	0.84354
0.9592	0.95119			0.90075	0.90629	0.88649		0.97111	0.91929	0.84169
0.89331	0.98029			0.84066	0.94872	0.97275		0.92563	0.8837	0.67982
0.92856	0.84228			0.98046	0.86722	0.93326		0.97169	0.90321	0.98421
0.74527	0.55757			0.97831	0.94938	0.97809		0.94066	0.90055	0.96599
0.98472	0.9436			0.94583	0.87656	0.9699		0.80433	0.96129	0.98117
0.96679	0.8452			0.95276	0.94452	0.93047		0.96267	0.97408	0.95354
0.8904	0.88643			0.97518	0.79565	0.92345		0.96117	0.923	0.89901
0.77324	0.97217			0.91692	0.96149	0.95513		0.97158	0.67562	0.94438
0.92765	0.94275			0.91513	0.93885	0.94865		0.89372	0.90013	0.949
0.77181	0.86882			0.94679	0.93953	0.91567		0.94445	0.95668	0.95797
0.94921	0.85812			0.93054	0.9559	0.89751		0.96244	0.9621	0.94018
0.94952	0.95169			0.95785	0.83937	0.92582		0.95136	0.94931	0.91032
0.88697	0.91963			0.98314	0.93744	0.91977		0.98284	0.91185	0.95439
0.94883	0.99104			0.94844	0.9333	0.93796		0.78489	0.96967	0.8676
0.96847	0.86211			0.88466	0.75646	0.99162		0.95945	0.91357	0.88353
0.89538	0.98682			0.83225	0.93887	0.96335		0.93594	0.94179	0.99237
0.86066	0.90936			0.95706	0.95826	0.97217		0.85729	0.98682	0.78983
0.96263	0.90671			0.84736	0.87068	0.91171		0.94471	0.90862	0.95672
0.79645	0.88556			0.88231	0.87747	0.95359		0.97925	0.96754	0.96163
0.59449	0.87064			0.92798	0.95075	0.88866		0.87861	0.99606	0.97074
0.97048	0.85793			0.97812	0.91985	0.88312		0.96046	0.88988	0.93882
0.92998	0.91878			0.91163	0.84924	0.9691		0.83659	0.98377	0.90168
0.97741	0.95926			0.90988	0.97634	0.94784		0.9692	0.8376	0.9848
0.86377	0.94425			0.98628	0.93865	0.90711		0.92793	0.94927	0.93674
0.86907	0.93395			0.80724	0.96138	0.99648		0.96359	0.89962	0.89525
0.9781	0.96282			0.95317	0.87878	0.96114		0.85698	0.9643	0.9882
0.9636	0.95822			0.94072	0.95527	0.91235		0.89886	0.91379	0.94695
0.9552	0.95717			0.93619	0.87454	0.9641		0.87131	0.86458	0.81966
0.88617	0.95963			0.95275	0.96872	0.92908		0.87318	0.97675	0.97985
0.91753	0.83819			0.95722	0.86896	0.6646		0.93085	0.93237	0.97902
0.93124	0.92901			0.94631	0.94796	0.9576		0.9091	0.9663	0.96721
0.97723	0.99014			0.9185	0.97098	0.97348		0.97519	0.98854	0.96352
0.93339	0.83428			0.93	0.94659	0.67634		0.9754	0.92261	0.7536
0.95922	0.91951			0.87347	0.97024	0.9117		0.93281	0.92384	0.90081
0.86602	0.8967			0.82831	0.93231	0.93269		0.96426	0.91179	0.99001
0.95123	0.9919			0.76444	0.95504	0.97121		0.8853	0.93462	0.83039
0.98511	0.92443			0.91015	0.8566	0.91872		0.97669	0.95857	0.93903
0.95978	0.91577			0.88803	0.97793	0.93522		0.96242	0.95252	0.93476
0.85724	0.94534			0.89551	0.89989	0.92574		0.97533	0.96055	0.96432
0.87234	0.90122			0.96436	0.94386	0.88427		0.88348	0.9662	0.97593
0.99303	0.92442			0.94246	0.90922	0.92828		0.91337	0.97017	0.92439
0.99046	0.94166			0.96111	0.8951	0.97936		0.79292	0.97513	0.75173
0.97631	0.96073			0.96438	0.93225	0.94631		0.95372	0.96921	0.96944
0.90636	0.78316			0.88562	0.96072	0.90557		0.96149	0.68827	0.9118
0.88882	0.98095			0.96562	0.97467	0.94873		0.82699	0.80023	0.95676
0.97138	0.95453			0.97892	0.96298	0.95203		0.91929	0.93815	0.93214
0.85193	0.89054			0.91069	0.73688	0.9787		0.98353	0.95241	0.85883
0.84355	0.81724			0.95773	0.92137	0.95602		0.90514	0.89135	0.89962
0.94801	0.97951			0.89449	0.88662	0.9143		0.97643	0.96095	0.75204
0.94887	0.93361			0.95608	0.94876	0.96619		0.96508	0.95615	0.77053
0.86004	0.97088			0.96019	0.83946	0.91147		0.93625	0.94222	0.93608
0.90502	0.9742			0.96662	0.90793	0.96364		0.95944	0.98099	0.96355
0.9206	0.70364			0.96717	0.96363	0.88293		0.9653	0.97703	0.81067
0.93002	0.91245			0.93721	0.9309	0.84094		0.9039	0.89848	0.90953
0.83379	0.88693			0.96816	0.9634	0.94553		0.99371	0.7919	0.95696
0.93594	0.78135			0.95849	0.9096	0.97894		0.75267	0.91243	0.76421
0.7124	0.98757			0.88342	0.96142	0.89711		0.96809	0.98957	0.92679
0.91034	0.9661			0.95919	0.94195	0.9322		0.95406	0.89179	0.97831
0.85559	0.98851			0.90923	0.94805	0.96593		0.89757	0.97299	0.94515
0.93017	0.73705			0.94308	0.95199	0.98993		0.89625	0.91769	0.84196
0.92843	0.95772			0.98354	0.93108	0.97275		0.93344	0.91753	0.83444
0.69903	0.9207			0.93607	0.94586	0.86293		0.94612	0.95691	0.89294
0.85502	0.98962			0.95371	0.86565	0.96392		0.85636	0.8022	0.82517
0.85554	0.92817			0.95407	0.87338	0.97939		0.85848	0.93202	0.61993
0.88784	0.95459			0.97485	0.94146	0.90059		0.96695	0.98797	0.90722
0.97103	0.85166			0.91811	0.83675	0.92558		0.88163	0.90045	0.98521
0.96971	0.89836			0.95356	0.95274	0.92326		0.93607	0.92783	0.89533
0.61394	0.89223			0.91983	0.96279	0.86658		0.97387	0.49324	0.81288
0.84593	0.94088			0.96115	0.947	0.86372		0.95501	0.91036	0.9501
0.87085	0.90257			0.90855	0.96023	0.97639		0.95617	0.95736	0.84987
0.89861	0.82858			0.8964	0.65636	0.95576		0.86619	0.84543	0.86662
0.91605	0.94772			0.74435	0.89697	0.9284		0.90359	0.93162	0.97077
0.89591	0.95041			0.93603	0.95863	0.83684		0.98785	0.95899	0.96031
0.88893	0.88231			0.96259	0.96635	0.9324		0.95239	0.90033	0.93614
0.99043	0.79607			0.98682	0.9384	0.95228		0.94257	0.89485	0.75666
0.63712	0.91759			0.93483	0.91759	0.93058		0.89827	0.87467	0.88083
0.97885	0.81955			0.92619	0.94167	0.93339		0.9333	0.82576	0.96472
0.82236	0.64338			0.98174	0.83654	0.89717		0.9779	0.87114	0.93197
0.91218	0.95173			0.886	0.9086	0.93934		0.88826	0.93994	0.96797
0.92615	0.93233			0.79611	0.93482	0.87456		0.98288	0.92747	0.93458
0.90459	0.71506			0.9538	0.88803	0.89547		0.97216	0.95368	0.8175
0.94514	0.92227			0.9706	0.97244	0.93854		0.97545	0.96943	0.98194
0.92121	0.82042			0.88567	0.97462	0.95833		0.83545	0.89145	0.98367
0.90113	0.94629			0.93644	0.90282	0.98072		0.87065	0.91847	0.91492
0.95834	0.82214			0.97815	0.92332	0.90333		0.9729	0.90553	0.87837
0.7739	0.82213			0.87763	0.96476	0.97317		0.96189	0.85467	0.76956
0.75982	0.90943			0.96121	0.98599	0.81754		0.82629	0.90279	0.86757
0.88723	0.90929			0.9912	0.93211	0.96869		0.95049	0.7767	0.98667
0.93343	0.95256			0.95281	0.95241	0.93267		0.85306	0.8986	0.96226
0.9549	0.92039			0.95766	0.90372	0.89922		0.81386	0.89725	0.97009
0.91348	0.97643			0.9801	0.87453	0.95364		0.9798	0.89724	0.94239
0.77392	0.7474			0.94855	0.96834	0.88572		0.91422	0.90074	0.80338
0.97783	0.88878			0.97391	0.91937	0.93991		0.95607	0.97484	0.94497
0.96702	0.93654			0.94305	0.98122	0.88734		0.98288	0.91743	0.95449
0.97325	0.90704			0.94441	0.95971	0.95315		0.99219	0.86537	0.93051
0.91373	0.92257			0.93951	0.97996	0.92428		0.94674	0.93495	0.69486
0.98321	0.88451			0.96016	0.94274	0.91684		0.96737	0.87966	0.83395
0.97775	0.94186			0.95815	0.93781	0.97705		0.98039	0.86948	0.98924
0.9582	0.97687			0.96975	0.96947	0.92267		0.83553	0.92933	0.9733
0.9123	0.88942			0.96414	0.9458	0.92464		0.86158	0.93947	0.93804
0.94451	0.88799			0.96381	0.88984	0.87967		0.85333	0.91539	0.96785
0.87622	0.91205			0.94893	0.91783	0.94726		0.94366	0.82522	0.84334
0.9241	0.90488			0.93122	0.9309	0.89354		0.98718	0.89683	0.75773
0.82606	0.95133			0.95469	0.8516	0.95081		0.92057	0.91788	0.97879
0.9594	0.86886			0.87794	0.9612	0.88247		0.91625	0.93962	0.89811
0.98559	0.90539			0.95474	0.87612	0.89695		0.85065	0.92311	0.87471
0.95263	0.96274			0.96698	0.90321	0.85527		0.9727	0.85165	0.89352
0.45188	0.81489			0.96284	0.84776	0.97598		0.86048	0.8414	0.97768
0.9603	0.98779			0.93723	0.9531	0.94962		0.95544	0.88657	0.92782
0.92396	0.93318			0.95423	0.9549	0.9029		0.93111	0.96117	0.99577
0.9627	0.90303			0.93646	0.90373	0.95986		0.96346	0.97588	0.92489
0.91893	0.93422			0.94451	0.96046	0.93495		0.93616	0.9564	0.95635
0.95347	0.95611			0.901	0.80066	0.95966		0.98214	0.97762	0.91855
0.94773	0.83049			0.91684	0.94884	0.97505		0.77393	0.87668	0.911
0.95036	0.96772			0.95993	0.88679	0.89723		0.84026	0.94671	0.96973
0.96977	0.97245			0.92778	0.90178	0.917		0.95882	0.96537	0.96063
0.97573	0.94702			0.90293	0.9252	0.97222		0.84845	0.96866	0.94641
0.91726	0.88535			0.87319	0.81801	0.83042		0.93311	0.8968	0.9752
0.92424	0.94216			0.9262	0.93739	0.96851		0.36844	0.95281	0.85517
0.9769	0.94932			0.91398	0.89096	0.94402		0.79788	0.97327	0.98478
0.81985	0.98471			0.94339	0.95786	0.96002		0.8699	0.89364	0.95559
0.968	0.91076			0.91458	0.97738	0.97663		0.94381	0.93754	0.922
0.84241	0.93919			0.98847	0.9575	0.93122		0.98574	0.98903	0.9642
0.77389	0.94889			0.93843	0.94644	0.91961		0.92422	0.925	0.93146
0.86159	0.93497			0.88572	0.9465	0.97132		0.99017	0.92391	0.96242
0.85148	0.88141			0.96894	0.94767	0.91285		0.72946	0.9721	0.80737
0.90324	0.90673			0.77076	0.92883	0.95028		0.98458	0.92657	0.89382
0.87245	0.93251			0.96001	0.94068	0.96094		0.93615	0.90337	0.97828
0.96468	0.76351			0.94041	0.93886	0.91915		0.93664	0.66416	0.98292
0.92213	0.88901			0.92419	0.9915	0.93366		0.88053	0.97329	0.92381
0.91825	0.86523			0.95737	0.96414	0.87984		0.96808	0.95044	0.91305
0.92655	0.97384			0.95223	0.92704	0.95163		0.89413	0.96995	0.95774
0.88315	0.86972			0.9011	0.96112	0.96703		0.96233	0.86306	0.83759
0.90776	0.97076			0.98895	0.9689	0.98584		0.9348	0.99128	0.81241
0.94102	0.89011			0.94363	0.91018	0.97865		0.97627	0.92398	0.97826
0.88005	0.84604			0.94103	0.98609	0.88793		0.97253	0.57964	0.91452
0.95063	0.93661			0.96744	0.94116	0.90174		0.85833	0.88566	0.87149
0.9429	0.98348			0.96141	0.93409	0.95328		0.98049	0.95391	0.91404
0.95105	0.8498			0.97649	0.92991	0.86823		0.95994	0.8815	0.95851
0.96581	0.9832			0.92941	0.79066	0.95996		0.90533	0.96105	0.96114
0.94184	0.87716			0.82879	0.95302	0.96725		0.95876	0.903	0.95144
0.96084	0.93952			0.93957	0.96644	0.94778		0.76524	0.90643	0.92444
0.96297	0.86065			0.9814	0.88831	0.93804		0.97821	0.93112	0.9422
0.89136	0.97756			0.96749	0.87772	0.92826		0.84322	0.96464	0.93493
0.93257	0.98418			0.97495	0.94552	0.95049		0.88848	0.94768	0.94861
0.98393	0.96199			0.92632	0.96154	0.95665		0.95623	0.92707	0.98162
0.83662	0.99407			0.99382	0.92423	0.96536		0.96883	0.90721	0.87151
0.96985	0.85951			0.92319	0.96114	0.87122		0.8575	0.97342	0.90195
0.95421	0.90629			0.94529	0.96005	0.90001		0.97734	0.97566	0.97285
0.96586	0.95106			0.96806	0.96346	0.89893		0.90813	0.97219	0.94827
0.85783	0.89921			0.97383	0.98193	0.95128		0.7807	0.92098	0.92041
0.93751	0.96363			0.91368	0.96911	0.92762		0.90867	0.91944	0.88856
0.8462	0.89017			0.93282	0.96587	0.92281		0.90948	0.79979	0.94977
0.87034	0.94196			0.87935	0.89459	0.96697		0.84844	0.92268	0.81177
0.91364	0.90452			0.9549	0.57877	0.9332		0.95365	0.98822	0.94679
0.90031	0.94302			0.9206	0.98577	0.94205		0.80139	0.97516	0.97336
0.86	0.94138			0.9407	0.94889	0.95756		0.89192	0.99924	0.98193
0.97856	0.88505			0.95312	0.88277	0.93901		0.92756	0.92563	0.87663
0.92757	0.97716			0.96837	0.94216	0.94973		0.8651	0.95903	0.94837
0.9825	0.94188			0.93662	0.95933	0.94391		0.98757	0.90241	0.95716
0.8938	0.9295			0.91516	0.88136	0.94084		0.71929	0.80931	0.91352
0.84654	0.98298			0.88805	0.95944	0.93819		0.9544	0.89428	0.90354
0.97961	0.87802			0.94315	0.93365	0.97896		0.94689	0.94853	0.94627
0.90327	0.93777			0.95205	0.9291	0.92368		0.84746	0.83642	0.77898
0.87625	0.89183			0.94546	0.97964	0.96429		0.9485	0.93592	0.67565
0.92458	0.94591			0.97249	0.9926	0.86429		0.93952	0.94087	0.96984
0.83011	0.96575			0.97999	0.96763	0.9538		0.97648	0.93579	0.64829
0.96671	0.91994			0.89605	0.91661	0.9358		0.9272	0.88795	0.65968
0.92893	0.67961			0.92813	0.93653	0.98299		0.84282	0.93837	0.93166
0.53559	0.97273			0.94664	0.8891	0.94672		0.92592	0.9827	0.76974
0.92741	0.83368			0.94654	0.95656	0.97852		0.91264	0.89542	0.86625
0.93222	0.90014			0.95651	0.88033	0.99284		0.98404	0.92055	0.92282
0.95489	0.91511			0.8842	0.89039	0.90619		0.92504	0.958	0.94616
0.94052	0.94196			0.87792	0.88588	0.89204		0.96699	0.9034	0.91404
0.96531	0.92834			0.92245	0.93519	0.9437		0.93713	0.7915	0.96811
0.94875	0.96915			0.96729	0.95003	0.92757		0.92966	0.90274	0.95378
0.9761	0.89495			0.91695	0.93583	0.83339		0.97071	0.9897	0.96025
0.94627	0.91879			0.95881	0.85738	0.90852		0.94172	0.92119	0.86101
0.92215	0.93667			0.86632	0.93206	0.97127		0.89966	0.92735	0.87139
0.96504	0.89759			0.94944	0.87927	0.96427		0.97194	0.88235	0.95342
0.94992	0.96569			0.95243	0.93105	0.8231		0.95595	0.80718	0.8073
0.92266	0.92851			0.93989	0.93281	0.88718		0.98135	0.98029	0.96227
0.95583	0.89472			0.99026	0.94164	0.93494		0.89789	0.98191	0.9075
0.8695	0.57672			0.92641	0.78213	0.98358		0.76695	0.82637	0.8556
0.84858	0.9022			0.8767	0.95959	0.78224		0.80631	0.95256	0.96776
0.88101	0.92422			0.98639	0.91257	0.95727		0.87261	0.93207	0.95082
0.9427	0.8861			0.93227	0.93032	0.93779		0.88395	0.91061	0.94409
0.79931	0.95079			0.89527	0.87006	0.85258		0.97058	0.95008	0.90737
0.87379	0.92896			0.99203	0.92854	0.92681		0.97185	0.95005	0.9386
0.9073	0.96912			0.83339	0.9506	0.96944		0.89315	0.90744	0.87835
0.92932	0.92737			0.86973	0.91845	0.94532		0.93594	0.93754	0.83627
0.91027	0.9103			0.97576	0.9637	0.92494		0.95687	0.85973	0.96063
0.96308	0.97618			0.97533	0.98067	0.94255		0.78016	0.92866	0.98744
0.83645	0.93165			0.94994	0.97411	0.90001		0.90612	0.87791	0.92992
0.93253	0.84326			0.66388	0.90328	0.90771		0.98923	0.90477	0.86793
0.97315	0.94514			0.9233	0.89696	0.97277		0.94154	0.92115	0.98976
0.82248	0.77405			0.91577	0.94305	0.88593		0.83772	0.96936	0.87556
0.86174	0.90414			0.97086	0.89459	0.96027		0.93988	0.93055	0.94887
0.9928	0.93424			0.93357	0.49817	0.99135		0.90043	0.97446	0.9174
0.92118	0.8642			0.97252	0.9336	0.93691		0.95209	0.95891	0.8821
0.92607	0.76783			0.91074	0.77804	0.91867		0.86172	0.94471	0.96136
0.77621	0.87692			0.98671	0.94398	0.95902		0.9632	0.91951	0.91628
0.9753	0.91447			0.89291	0.962	0.91109		0.96232	0.96112	0.87668
0.81369	0.93227			0.76585	0.97734	0.94072		0.94838	0.95132	0.93473
0.93925	0.92233			0.98206	0.95728	0.89354		0.98793	0.76214	0.94156
0.81673	0.97398			0.92986	0.89637	0.92007		0.77452	0.97092	0.81993
0.8807	0.70501			0.98252	0.90799	0.88692		0.91863	0.91175	0.98263
0.81562	0.88071			0.92484	0.92989	0.85434		0.96067	0.85583	0.90249
0.90524	0.86741			0.91376	0.8072	0.89822		0.95828	0.97559	0.92579
0.91607	0.96665			0.85684	0.96649	0.97078		0.95755	0.91521	0.9256
0.81597	0.95868			0.88722	0.96553	0.89773		0.845	0.88155	0.96042
0.96355	0.74337			0.95557	0.90541	0.9203		0.68728	0.94309	0.93555
0.95065	0.94773			0.76851	0.95594	0.9213		0.97685	0.97263	0.88865
0.98641	0.84857			0.96344	0.9509	0.94186		0.93642	0.92204	0.95334
0.86546	0.9335			0.95374	0.94073	0.90864		0.91327	0.93722	0.97616
0.89958	0.93302			0.97339	0.94733	0.94542		0.89427	0.94707	0.96224
0.90374	0.86121			0.96125	0.90964	0.82614		0.93756	0.97624	0.97494
0.78984	0.95037			0.91853	0.75489	0.95155		0.93747	0.9681	0.82297
0.67426	0.77785			0.94205	0.86902	0.91807		0.75679	0.98303	0.94769
0.96976	0.8998			0.92396	0.94406	0.94565		0.90804	0.9267	0.9653
0.96192	0.99031			0.91188	0.94957	0.93467		0.88796	0.90649	0.78561
[truncated: 3,306 more rows]

## Sheet: Straightness-75h
gldD				WT				fjoh_0352
Rep 1	Rep 2	Rep 3		Rep 1	Rep 2	Rep 3		Rep 1	Rep 2	Rep 3
0.88207	0.90264	0.93799		0.92621	0.96169	0.92924		0.90461	0.73418	0.95788
0.92995	0.90376	0.88871		0.96223	0.8177	0.9514		0.93164	0.94797	0.97622
0.94385	0.98601	0.96857		0.96867	0.89701	0.98436		0.84465	0.96371	0.90249
0.96041	0.97755	0.894		0.97201	0.91592	0.92707		0.9238	0.97339	0.85083
0.85733	0.8661	0.95052		0.87511	0.95374	0.85838		0.86535	0.95083	0.86305
0.90744	0.86854	0.95021		0.94398	0.98908	0.97076		0.85582	0.9212	0.9482
0.94296	0.93374	0.96239		0.73556	0.9574	0.93492		0.95002	0.99875	0.94323
0.98536	0.94795	0.87804		0.91377	0.92786	0.87791		0.86677	0.91407	0.98788
0.91395	0.8311	0.93977		0.76263	0.95286	0.92413		0.93635	0.95988	0.89768
0.9329	0.9362	0.92172		0.89931	0.83061	0.92592		0.82313	0.81171	0.96181
0.89724	0.94266	0.84838		0.80896	0.84554	0.90448		0.9291	0.87627	0.93818
0.93234	0.95118	0.94615		0.85621	0.95103	0.97078		0.91687	0.87062	0.90959
0.97464	0.89598	0.90123		0.92488	0.96005	0.83844		0.94057	0.94625	0.93857
0.92792	0.91235	0.90742		0.96352	0.94367	0.82996		0.91441	0.90467	0.92802
0.9834	0.84419	0.93936		0.81128	0.89869	0.98611		0.95206	0.98622	0.91644
0.72409	0.98545	0.91603		0.86587	0.95249	0.7951		0.95038	0.86746	0.94589
0.83999	0.92655	0.86857		0.93001	0.912	0.93842		0.88402	0.86148	0.862
0.877	0.79453	0.94841		0.85805	0.8758	0.6555		0.92467	0.84126	0.93731
0.97291	0.98202	0.90054		0.87298	0.92693	0.90952		0.95114	0.96036	0.94539
0.84438	0.9442	0.96891		0.8567	0.94592	0.85723		0.80749	0.97851	0.97028
0.95026	0.96532	0.82831		0.68046	0.96339	0.83338		0.94045	0.88222	0.80004
0.92447	0.95291	0.9017		0.93431	0.93681	0.85882		0.95239	0.74292	0.97755
0.82492	0.96902	0.91088		0.99568	0.91376	0.875		0.97432	0.96763	0.97857
0.92906	0.977	0.87238		0.94677	0.97713	0.94148		0.8251	0.84283	0.91224
0.94433	0.78298	0.92512		0.98362	0.87042	1		0.85781	0.92833	0.97313
0.87371	0.91965	0.87286		0.71697	0.87784	0.85843		0.83751	0.79117	0.98752
0.81089	0.72651	0.97539		0.96563	0.91059	0.94705		0.86621	0.96699	0.98038
0.95603	0.92355	0.90298		0.88222	0.76281	0.88962		0.96983	0.95093	0.93072
0.88937	0.90402	0.91493		0.90745	0.82232	0.90754		0.91368	0.9073	0.984
0.95623	0.92319	0.68441		0.95439	0.93845	0.87744		0.86497	0.95706	0.93473
0.95132	0.96278	0.98516		0.8684	0.87104	0.89504		0.83313	0.90069	0.91178
0.88389	0.92775	0.90041		0.88483	0.99512	0.99697		0.88222	0.90131	0.9305
0.9332	0.94283	0.86519		0.87184	0.96159	0.92566		0.95431	0.84952	0.9487
0.94606	0.92571	0.92172		0.93505	0.92883	0.89309		0.94404	0.90162	0.86961
0.88225	0.89086	0.93361		0.95127	0.97173	0.90849		0.84488	0.89769	0.92581
0.89113	0.97798	0.96347		0.9388	0.9303	0.94637		0.91433	0.89973	0.9235
0.87682	0.84145	0.9657		0.8815	0.94232	0.94471		0.96264	0.95244	0.81741
0.91876	0.94632	0.94265		0.95442	0.87235	0.96495		0.96506	0.95923	0.80629
0.93927	0.91243	0.92564		0.81496	0.93592	0.94228		0.95435	0.94641	0.98229
0.78913	0.91816	0.97357		0.89539	0.7375	0.93735		0.90475	0.86599	0.96148
0.86404	0.91736	0.96242		0.93926	0.91929	0.90539		0.9734	0.89794	0.93166
0.94001	0.88687	0.91043		0.79896	0.95157	0.98445		0.95776	0.91338	0.95067
0.89467	0.98878	0.93999		0.92858	0.82848	0.56205		0.91698	0.91391	0.88973
0.84927	0.98673	0.83699		0.92074	0.85075	0.83667		0.95353	0.82358	0.94984
0.89988	0.90978	0.82863		0.95877	0.93478	0.8452		0.84147	0.97648	0.93667
0.84953	0.9894	0.78253		0.95555	0.88411	0.96423		0.94292	0.9293	0.93151
0.94888	0.91342	0.75306		0.85644	0.94859	0.79625		0.95035	0.98053	0.93748
0.98465	0.86364	0.891		0.90024	0.94211	0.97503		0.95175	0.95997	0.9738
0.90229	0.91783	0.93579		0.90047	0.97361	0.99568		0.89558	0.93273	0.92414
0.91031	0.97498	0.92788		0.95259	0.97182	0.98632		0.9749	0.92914	0.87044
0.9541	0.98444	0.9736		0.95765	0.83656	0.88374		0.8963	0.83946	0.98344
0.94755	0.97166	0.87417		0.87819	0.89364	0.94374		0.97448	0.85791	0.95614
0.97501	0.85624	0.96133		0.98005	0.90156	0.835		0.87548	0.98579	0.94835
0.93234	0.97145	0.95175		0.93195	0.95599	0.90855		0.92346	0.95274	0.97983
0.99358	0.94876	0.91492		0.95873	0.89682	0.95928		0.93609	0.86611	0.95105
0.9291	0.88054	0.96644		0.9239	0.91017	0.95067		0.91924	0.87881	0.89323
0.92868	0.97343	0.9163		0.8117	0.85652	0.82068		0.92718	0.99665	0.92835
0.87686	0.84913	0.88975		0.73885	0.97176	0.90114		0.86233	0.9489	0.91106
0.86524	0.93607	0.91208		0.99703	0.94063	0.80869		0.95561	0.95134	0.96848
0.87095	0.84362	0.83715		0.90007	0.7166	0.79337		0.87095	0.92122	0.87138
0.93995	0.96349	0.84111		0.95313	0.84918	0.97292		0.97678	0.87061	0.8382
0.952	0.95735	0.8807		0.97276	0.89517	0.95868		0.89535	0.86505	0.75467
0.97096	0.95469	0.81096		0.78396	0.96133	0.88383		0.80909	0.94211	0.87099
0.97586	0.7778	0.75991		0.94303	0.96905	0.73461		0.95457	0.92013	0.95136
0.84874	0.95281	0.93593		0.9496	0.92457	0.87132		0.9102	0.97038	0.836
0.89755	0.85265	0.8704		0.98721	0.89351	0.96879		0.9552	0.91908	0.94381
0.91209	0.91222	0.83257		0.98076	0.96832	0.97524		0.92332	0.8324	0.94742
0.93381	0.94073	0.95075		0.96091	0.95512	0.82386		0.94278	0.90917	0.90842
0.97869	0.93354	0.94662		0.90467	0.83082	0.80747		0.96291	0.86725	0.89844
0.90515	0.87969	0.91538		0.88752	0.98455	0.87429		0.9713	0.96094	0.89621
0.85631	0.89036	0.97578		0.92139	0.82562	0.9678		0.85532	0.85517	0.86258
0.95511	0.71422	0.92035		0.9335	0.94975	0.94589		0.8224	0.85528	0.89149
0.97958	0.93362	0.91201		0.81817	0.95944	0.9255		0.86959	0.94501	0.90072
0.93301	0.85574	0.90404		0.95456	0.93776	0.95903		0.94724	0.79544	0.92603
0.9526	0.8806	0.91708		0.74761	0.90118	0.83348		0.9248	0.88523	0.94275
0.96821	0.83659	0.96246		0.95991	0.9106	0.92493		0.98212	0.94777	0.9259
0.97934	0.92631	0.96134		0.92227	0.89141	0.98882		0.78303	0.96036	0.91583
0.98269	0.93801	0.924		0.94507	0.93796	0.97895		0.99254	0.97555	0.9663
0.90749	0.97697	0.90624		0.93529	0.62487	0.95541		0.96364	0.91252	0.97759
0.77134	0.86782	0.95309		0.93616	0.94726	0.66223		0.94115	0.97195	0.85492
0.88522	0.84033	0.97387		0.88538	0.9211	0.91034		0.86029	0.96865	0.86949
0.92824	0.98295	0.95798		0.82801	0.80468	0.87515		0.88424	0.84368	0.94127
0.94937	0.83657	0.85643		0.98601	0.92069	0.94647		0.94197	0.886	0.86009
0.9827	0.96515	0.91707		0.98525	0.9481	0.75517		0.92508	0.92402	0.96044
0.90315	0.90841	0.8773		0.98533	0.94948	0.88512		0.88699	0.94827	0.96434
0.88939	0.95301	0.89618		0.91864	0.88944	0.79619		0.85172	0.94884	0.83429
0.9121	0.88753	0.95929		0.99066	0.93186	0.91924		0.92413	0.92587	0.87034
0.82846	0.90428	0.98197		0.90907	0.9288	0.98551		0.79841	0.80509	0.95945
0.80756	0.95596	0.88014		0.97216	0.86011	0.91481		0.71974	0.97443	0.92233
0.96178	0.9263	0.95779		0.90224	0.95887	0.83933		0.93031	0.97956	0.9628
0.89603	0.94504	0.94741		0.96	0.84235	0.98243		0.93093	0.90107	0.96603
0.93635	0.92754	0.92303		0.95126	0.98828	0.92975		0.91325	0.87734	0.88549
0.93714	0.86062	0.87771		0.91992	0.90166	0.99306		0.92926	0.97736	0.82985
0.83475	0.97043	0.76554		0.94632	0.89865	0.91663		0.96875	0.88246	0.98604
0.9434	0.90503	0.94528		0.92603	0.94069	0.88184		0.90525	0.96109	0.88187
0.89977	0.95499	0.94492		0.95222	0.9287	0.86929		0.85573	0.86513	0.83769
0.92188	0.91727	0.9755		0.90725	0.96687	0.97814		0.95163	0.78721	0.84559
0.876	0.97734	0.90414		0.91855	0.94046	0.93596		0.91054	0.90068	0.94203
0.87572	0.80203	0.88631		0.93838	0.91907	0.94356		0.85051	0.86655	0.91669
0.92809	0.96916	0.89644		0.89965	0.91969	0.86999		0.88703	0.97969	0.77956
0.92297	0.9196	0.92869		0.88528	0.91159	0.96326		0.95416	0.92872	0.94492
0.9799	0.95475	0.94493		0.92308	0.85581	0.90478		0.92868	0.83565	0.78479
0.91969	0.98221	0.82312		0.94188	0.79774	0.93226		0.94011	0.83823	0.83704
0.8729	0.94263	0.94859		0.8933	0.93197	0.90276		0.97446	0.96806	0.92531
0.94509	0.93566	0.97276		0.96259	0.96579	0.94927		0.9259	0.90045	0.92046
0.94433	0.93267	0.92437		0.85365	0.94669	0.77287		0.98273	0.97061	0.84613
0.92572	0.94603	0.86179		0.89321	0.95794	0.75167		0.79779	0.91363	0.92827
0.914	0.91763	0.97999		0.94925	0.92828	0.71014		0.90735	0.87158	0.79933
0.98487	0.92348	0.951		0.77289	0.95359	0.88006		0.87054	0.85831	0.97873
0.93755	0.91212	0.87726		0.84032	0.95202	0.85841		0.89509	0.9041	0.95619
0.65174	0.74197	0.8391		0.90537	0.86386	0.84946		0.98566	0.92705	0.95244
0.97264	0.97494	0.84703		0.85947	0.96803	0.87169		0.9378	0.94068	0.9558
0.83143	0.71767	0.88479		0.96437	0.96646	0.89721		0.94221	0.88422	0.95646
0.93237	0.9243	0.90251		0.97701	0.88776	0.96317		0.89891	0.90076	0.88118
0.68629	0.9871	0.93668		0.96408	0.921	0.93542		0.90697	0.92359	0.8625
0.95531	0.96164	0.8887		0.9403	0.92161	0.85719		0.95359	0.87557	0.71987
0.84258	0.72131	0.90211		0.84849	0.94318	0.88732		0.92705	0.93497	0.93664
0.87305	0.83953	0.96143		0.9672	0.95086	0.97756		0.87193	0.94086	0.97005
0.88461	0.93301	0.74304		0.84812	0.88752	0.92767		0.89548	0.90855	0.78046
0.92975	0.81949	0.90004		0.91778	0.94383	0.86561		0.7972	0.9296	0.9329
0.83919	0.89586	0.8828		0.93967	0.96587	0.96373		0.97358	0.94857	0.78325
0.91429	0.97757	0.90625		0.88302	0.96229	0.73671		0.92754	0.92837	0.91741
0.90976	0.9544	0.83744		0.91098	0.98849	0.97801		0.93568	0.92665	0.77462
0.94661	0.88171	0.97756		0.92505	0.90583	0.90766		0.84005	0.94306	0.96357
0.9349	0.91007	0.98954		0.9488	0.97424	0.97827		0.9232	0.96526	0.91987
0.95421	0.88398	0.94635		0.93393	0.87604	0.92123		0.9166	0.86789	0.93033
0.93666	0.89675	0.73201		0.92744	0.78756	0.85879		0.94166	0.9645	0.91234
0.86316	0.90042	0.81165		0.92182	0.98963	0.91963		0.88931	0.94595	0.94284
0.97011	0.90937	0.91712		0.85581	0.97669	0.88154		0.91309	0.9174	0.93805
0.96273	0.85146	0.91473		0.98788	0.97232	0.87269		0.83794	0.97423	0.95865
0.93455	0.94965	0.95566		0.85564	0.82818	0.9699		0.59149	0.94293	0.77735
0.83462	0.91523	0.93342		0.93757	0.85012	0.96958		0.88694	0.96691	0.96243
0.96415	0.85883	0.85051		0.86245	0.92467	0.75494		0.94356	0.78504	0.91469
0.9409	0.87117	0.85317		0.97135	0.93192	0.40312		0.94366	0.97696	0.94479
0.83661	0.95733	0.88775		0.94715	0.96551	0.94421		0.84067	0.92391	0.87853
0.9383	0.9184	0.9034		0.92798	0.88766	0.97281		0.98144	0.82689	0.94108
0.90618	0.94261	0.94878		0.70389	0.94139	0.93265		0.76728	0.88414	0.86749
0.85901	0.94709	0.79838		0.93807	0.92182	0.97186		0.86375	0.85915	0.93912
0.88013	0.81814	0.88023		0.90357	0.9749	0.90091		0.95445	0.93282	0.90893
0.96148	0.8719	0.8539		0.96981	0.93392	0.94089		0.94342	0.97807	0.89573
0.87224	0.84489	0.83241		0.87371	0.96822	0.96354		0.97374	0.96608	0.85189
0.92596	0.94065	0.94167		0.93768	0.98427	0.83921		0.93848	0.85111	0.97489
0.85543	0.92955	0.93645		0.93687	0.77221	0.6473		0.9116	0.82275	0.86609
0.88185	0.92613	0.84999		0.88924	0.94898	0.92871		0.91597	0.86795	0.96865
0.83214	0.7809	0.91267		0.98976	0.94399	0.79003		0.75563	0.91329	0.89401
0.90643	0.93238	0.92562		0.96051	0.93848	0.94122		0.9687	0.9051	0.96828
0.86193	0.94135	0.93421		0.93891	0.92916	0.99009		0.90204	0.98407	0.92596
0.90622	0.95677	0.99136		0.9886	0.96013	0.96063		0.83133	0.8511	0.86276
0.93665	0.96824	0.92448		0.95875	0.93732	0.93724		0.95842	0.94147	0.89628
0.82117	0.97857	0.85176		0.96147	0.93814	0.8498		0.91108	0.87867	0.84726
0.96484	0.96733	0.92409		0.85297	0.92497	0.88637		0.8983	0.91921	0.90375
0.97932	0.97386	0.8718		0.91722	0.93273	0.74327		0.94402	0.88956	0.92804
0.75104	0.90905	0.9802		0.86917	0.87919	0.79617		0.91979	0.91917	0.83572
0.94848	0.95985	0.93521		0.96021	0.9558	0.90332		0.97689	0.92746	0.57893
0.90858	0.94175	0.96144		0.95216	0.965	0.95367		0.83704	0.979	0.98882
0.95348	0.96826	0.97182		0.96557	0.96522	0.93502		0.82967	0.91691	0.90417
0.88789	0.9745	0.86186		0.9934	0.9176	0.94344		0.83316	0.94554	0.93918
0.98247	0.9126	0.93801		0.92085	0.95719	0.78196		0.82997	0.94765	0.90505
0.84515	0.95074	0.85803		0.91212	0.94352	0.90266		0.94816	0.92337	0.8921
0.37521	0.8996	0.8789		0.97583	0.9573	0.9312		0.85828	0.91252	0.90964
0.9017	0.93271	0.95672		0.95069	0.84348	0.9325		0.76473	0.93398	0.9077
0.92316	0.89341	0.88221		0.79198	0.97016	0.90716		0.96564	0.96049	0.84963
0.83568	0.92981	0.69965		0.80886	0.84954	0.8526		0.90859	0.96211	0.9509
0.95716	0.98149	0.95431		0.95877	0.94884	0.96328		0.92654	0.954	0.90288
0.69057	0.92604	0.96376		0.91831	0.89673	0.87074		0.97905	0.83792	0.96337
0.87045	0.97245	0.85842		0.86857	0.71567	0.84633		0.97291	0.82786	0.8552
0.97536	0.86452	0.97659		0.94697	0.89813	0.92252		0.89816	0.9057	0.83736
0.69592	0.91275	0.97172		0.93004	0.87234	0.95933		0.93215	0.96662	0.87907
0.72821	0.9198	0.93775		0.94812	0.59551	0.9191		0.90541	0.93665	0.91257
0.98242	0.92111	0.94351		0.96427	0.85217	0.93535		0.88669	0.94016	0.83622
0.98861	0.9386	0.98885		0.94482	0.86482	0.9068		0.9022	0.87909	0.86867
0.67374	0.85451	0.90789		0.94909	0.93079	0.96289		0.50253	0.90781	0.96672
0.95182	0.731	0.94778		0.97787	0.96071	0.91575		0.92884	0.96917	0.90554
0.88707	0.9318	0.94307		0.85008	0.83773	0.31569		0.94664	0.9268	0.96929
0.96374	0.90006	0.88007		0.8562	0.96125	0.91764		0.80478	0.69189	0.86786
0.96593	0.83975	0.92082		0.98027	0.94485	0.92133		0.87422	0.85056	0.79526
0.94142	0.96475	0.95795		0.94578	0.87499	0.87421		0.94107	0.90402	0.93477
0.93961	0.96553	0.94208		0.89271	0.94611	0.95378		0.98325	0.96905	0.94759
0.9656	0.89202	0.90518		0.96645	0.98168	0.92789		0.86239	0.84493	0.95157
0.75506	0.88716	0.94586		0.97494	0.86607	0.94772		0.94635	0.84604	0.922
0.91903	0.97973	0.81465		0.98903	0.95167	0.97552		0.9246	0.94928	0.83599
0.95027	0.84095	0.94791		0.92037	0.91837	0.96322		0.85291	0.89839	0.87186
0.99707	0.92915	0.85542		0.94318	0.83739	0.87443		0.95766	0.95439	0.93382
0.97422	0.857	0.91124		0.80862	0.96158	0.92774		0.93096	0.89821	0.77379
0.94579	0.8296	0.95663		0.95882	0.92721	0.84595		0.94055	0.91724	0.91729
0.91038	0.89959	0.84858		0.84222	0.8956	0.91302		0.96101	0.96213	0.89287
0.93727	0.9728	0.89907		0.86997	0.93446	0.69972		0.91027	0.59892	0.96366
0.53414	0.96747	0.60801		0.94548	0.82383	0.93705		0.92201	0.85706	0.92609
0.87645	0.83967	0.98195		0.88318	0.97254	0.60017		0.97375	0.93371	0.87253
0.88934	0.84102	0.9779		0.91052	0.93518	0.88348		0.86679	0.81693	0.94208
0.93048	0.74283	0.85708		0.90602	0.95958	0.85188		0.92232	0.94811	0.9128
0.92581	0.87504	0.8915		0.87336	0.65681	0.91006		0.96775	0.90769	0.93637
0.82752	0.96352	0.96748		0.9888	0.95615	0.89678		0.92912	0.85131	0.9641
0.9243	0.80636	0.88662		0.97103	0.96405	0.88975		0.86655	0.95986	0.90397
0.82555	0.9638	0.96206		0.77662	0.87724	0.92311		0.94993	0.95379	0.80721
0.97425	0.92515	0.93056		0.85939	0.97153	0.97514		0.91683	0.97505	0.97826
0.83496	0.89444	0.90716		0.90538	0.95207	0.978		0.81387	0.90989	0.90232
0.90783	0.84662	0.92935		0.96439	0.79062	0.79802		0.73696	0.93475	0.96734
0.90362	0.92474	0.90667		0.90572	0.83138	0.91957		0.95531	0.92986	0.86852
0.93115	0.87478	0.86146		0.8828	0.93964	0.8894		0.78859	0.92244	0.92732
0.93577	0.82257	0.87039		0.91233	0.93809	0.9486		0.97889	0.93066	0.88729
0.74526	0.97095	0.95806		0.79666	0.89778	0.97718		0.8428	0.96693	0.95925
0.95637	0.91518	0.96079		0.55615	0.95613	0.93702		0.94277	0.96229	0.93933
0.92008	0.9719	0.97281		0.95825	0.92124	0.88436		0.83571	0.82406	0.90934
0.9594	0.87464	0.92749		0.83515	0.75817	0.93712		0.955	0.92559	0.86703
0.94685	0.81819	0.82738		0.90878	0.95079	0.90035		0.90133	0.94451	0.95123
0.93268	0.8806	0.96863		0.90882	0.96481	0.94015		0.91861	0.96119	0.90601
0.9447	0.93691	0.90307		0.91192	0.8752	0.9232		0.95566	0.78029	0.92818
0.73776	0.92708	0.80997		0.80502	0.93496	0.89492		0.91884	0.83877	0.97128
0.90419	0.84846	0.9764		0.92569	0.86746	0.93619		0.9553	0.73928	0.74645
0.8962	0.92368	0.89836		0.93648	0.97457	0.89358		0.92554	0.8214	0.97114
0.92835	0.96622	0.94582		0.99549	0.90883	0.95524		0.80999	0.94007	0.93073
0.6846	0.80304	0.97413		0.93772	0.81089	0.9416		0.96839	0.94201	0.97461
0.92518	0.94521	0.88237		0.89408	0.93156	0.89948		0.9943	0.82042	0.77463
0.84972	0.91956	0.89512		0.93246	0.882	0.97256		0.97185	0.88813	0.81808
0.93603	0.96297	0.95655		0.87903	0.91761	0.98844		0.97158	0.95982	0.88079
0.92332	0.96488	0.70131		0.89917	0.94875	0.83448		0.83018	0.96607	0.9397
0.95245	0.92539	0.87973		0.76918	0.93478	0.86115		0.94834	0.977	0.98021
0.88009	0.76381	0.96087		0.88698	0.98371	0.93935		0.94364	0.89053	0.97202
0.98084	0.91672	0.98587		0.89354	0.87525	0.91723		0.94562	0.85332	0.94015
0.96065	0.93856	0.88482		0.9819	0.98577	0.97832		0.9582	0.81957	0.94516
0.98772	0.8643	0.95553		0.89101	0.9921	0.97605		0.96007	0.79167	0.86297
0.65586	0.90413	0.91388		0.96268	0.9887	0.95664		0.97426	0.981	0.89531
0.88494	0.85909	0.88376		0.91573	0.79315	0.75954		0.94205	0.92816	0.90885
0.96401	0.82177	0.93827		0.9576	0.978	0.8317		0.95159	0.84263	0.9317
0.88555	0.93347	0.97667		0.92221	0.83345	0.88127		0.79226	0.95507	0.95057
0.93163	0.94762	0.91218		0.88582	0.82709	0.94035		0.95362	0.95632	0.71545
0.98621	0.93644	0.88856		0.93286	0.9492	0.86686		0.903	0.89962	0.67981
0.86205	0.94345	0.78992		0.97208	0.86542	0.92275		0.97233	0.91375	0.93433
0.87464	0.8748	0.75371		0.86715	0.94985	0.90364		0.85314	0.87244	0.90885
0.87347	0.91081	0.88399		0.98664	0.94165	0.90987		0.90209	0.83667	0.94223
0.96345	0.709	0.86882		0.92237	0.97559	0.88557		0.89206	0.92078	0.96821
0.96891	0.97431	0.8549		0.95782	0.94015	0.91376		0.89978	0.87547	0.96842
0.84801	0.91814	0.97895		0.98066	0.95607	0.77647		0.90792	0.92443	0.75965
0.87331	0.94623	0.91086		0.93796	0.87919	0.94276		0.9447	0.94986	0.93209
0.5197	0.96115	0.9153		0.95804	0.9605	0.9869		0.99709	0.90562	0.95512
0.88649	0.9191	0.80027		0.97421	0.90918	0.89218		0.84804	0.92429	0.90406
0.80618	0.97288	0.89477		0.94221	0.93008	0.80397		0.94877	0.83636	0.86451
0.79287	0.92792	0.95295		0.97007	0.92587	0.79301		0.98476	0.84738	0.89828
0.88667	0.86316	0.93442		0.74633	0.69043	0.76921		0.86381	0.91372	0.91736
0.92521	0.855	0.80719		0.95736	0.7599	0.9356		0.92282	0.96083	0.84959
0.95812	0.79368	0.94735		0.9569	0.91137	0.8991		0.90627	0.89178	0.93494
0.92509	0.96502	0.84376		0.86724	0.8909	0.79985		0.87673	0.94973	0.91835
0.93148	0.97666	0.96659		0.9846	0.92376	0.88728		0.91023	0.96367	0.85425
0.95815	0.93264	0.89701		0.94468	0.90591	0.92044		0.96151	0.90091	0.88542
0.54846	0.93406	0.90305		0.80987	0.89627	0.9171		0.71702	0.92673	0.95486
0.92603	0.96318	0.89136		0.88993	0.90516	0.83686		0.88573	0.99395	0.80284
0.66718	0.65897	0.95016		0.86132	0.84246	0.89356		0.91909	0.82529	0.97998
0.91481	0.88908	0.95206		0.62451	0.96138	0.86347		0.93636	0.92312	0.91758
0.9025	0.92178	0.99098		0.95981	0.9895	0.88871		0.93824	0.96509	0.93993
0.86466	0.94754	0.91828		0.81324	0.9605	0.90763		0.78931	0.8026	0.95134
0.84046	0.96778	0.8497		0.87303	0.92396	0.73167		0.98694	0.88568	0.88907
0.8832	0.90323	0.87384		0.93414	0.99397	0.9058		0.95509	0.77595	0.91224
0.90135	0.91996	0.84388		0.83691	0.87775	0.92057		0.87862	0.89042	0.83564
0.93864	0.90782	0.96279		0.90742	0.94284	0.94277		0.78122	0.86023	0.93392
0.87935	0.95854	0.89307		0.93695	0.81264	0.85615		0.94329	0.86628	0.93439
0.86943	0.89781	0.92702		0.91181	0.99685	0.94285		0.96943	0.92156	0.84917
0.66151	0.65731	0.95269		0.94439	0.78459	0.94314		0.94373	0.94984	0.8171
0.83674	0.92013	0.86303		0.92108	0.79188	0.90713		0.98354	0.9197	0.95655
0.94469	0.80883	0.97798		0.8227	0.97218	0.89181		0.92785	0.90671	0.98159
0.91069	0.84633	0.92193		0.96622	0.97966	0.92699		0.97133	0.93579	0.90207
0.96177	0.90045	0.91309		0.94259	0.96555	0.74182		0.96317	0.88791	0.79273
0.87452	0.62335	0.99403		0.8512	0.98267	0.94682		0.84754	0.96977	0.76919
0.9113	0.9377	0.95792		0.90163	0.90939	0.96213		0.94532	0.83689	0.92119
0.96265	0.87671	0.89031		0.94231	0.9656	0.81914		0.7854	0.9256	0.97673
0.92446	0.95802	0.89518		0.8818	0.95196	0.95995		0.96877	0.9581	0.93896
0.83798	0.84991	0.91153		0.88656	0.87188	0.92314		0.91739	0.93318	0.93283
0.90778	0.91831	0.9222		0.98772	0.97512	0.97672		0.96426	0.92408	0.87939
0.80061	0.93427	0.86062		0.92328	0.92387	0.94964		0.85626	0.95633	0.97787
0.96153	0.68568	0.9219		0.95551	0.96753	0.98678		0.90564	0.81104	0.95939
0.97542	0.71604	0.91791		0.97374	0.98477	0.91772		0.92325	0.85747	0.92425
0.83857	0.87607	0.97576		0.85013	0.8238	0.95361		0.95413	0.8807	0.91155
0.73242	0.70639	0.94258		0.92303	0.9593	0.95193		0.93842	0.97257	0.94368
0.98042	0.92209	0.85186		0.92542	0.97866	0.84806		0.9813	0.8219	0.89834
0.92262	0.89772	0.93469		0.966	0.91981	0.98202		0.73349	0.84559	0.87443
0.90201	0.85598	0.84013		0.9476	0.95145	0.93782		0.98341	0.97813	0.85495
0.94209	0.88829	0.97641		0.94896	0.89879	0.954		0.94795	0.94957	0.81665
0.71276	0.84099	0.9745		0.89989	0.89356	0.97058		0.94243	0.91982	0.97234
0.89698	0.90298	0.87882		0.9561	0.93149	0.91044		0.86578	0.93467	0.97814
0.90955	0.96104	0.88575		0.87968	0.92666	0.9742		0.90678	0.9589	0.93756
0.9072	0.93896	0.92655		0.97792	0.84117	0.94825		0.98603	0.98131	0.87833
0.92658	0.93552	0.81053		0.86914	0.88841	0.96471		0.94295	0.98743	0.90802
0.95969	0.97539	0.93077		0.84424	0.90512	0.98751		0.99401	0.94035	0.93339
0.6831	0.85066	0.92045		0.83317	0.87119	0.83254		0.98705	0.97893	0.92511
0.94089	0.95842	0.96914		0.96849	0.95805	0.73495		0.78827	0.90326	0.94055
0.91474	0.97929	0.82391		0.93256	0.92801	0.85997		0.87339	0.94429	0.9233
0.9479	0.57015	0.87774		0.9668	0.99184	0.95627		0.85457	0.96168	0.90626
0.95303	0.8426	0.92776		0.92584	0.84415	0.93308		0.89256	0.87165	0.97525
0.95026	0.89736	0.66356		0.94762	0.81458	0.95786		0.92546	0.90203	0.93259
0.94741	0.96541	0.96638		0.93659	0.93302	0.92537		0.77744	0.93739	0.96559
0.7718	0.94055	0.98137		0.92484	0.94621	0.97194		0.89498	0.91841	0.8978
0.79349	0.96193	0.96786		0.95028	0.88373	0.94198		0.85006	0.91188	0.82904
0.86463	0.9336	0.86751		0.84731	0.87639	0.77405		0.92841	0.91589	0.88163
0.9542	0.94688	0.90864		0.9657	0.91833	0.98984		0.9831	0.96969	0.80415
0.95556	0.80332	0.97786		0.88114	0.97443	0.83822		0.91653	0.95647	0.98136
0.84461	0.93138	0.9769		0.95391	0.86652	0.90957		0.83649	0.96375	0.89386
0.94901	0.95247	0.94354		0.84748	0.93059	0.93843		0.96945	0.9307	0.9506
0.92513	0.90886	0.88743		0.69943	0.97208	0.92181		0.7965	0.89609	0.9308
0.9027	0.92337	0.67736		0.9015	0.6526	0.85071		0.9353	0.92871	0.93928
0.94297	0.71712	0.95888		0.75678	0.96533	0.95643		0.96471	0.95909	0.92162
0.85895	0.9445	0.79058		0.87996	0.98816	0.91372		0.86796	0.96012	0.91622
0.77075	0.56814	0.93423		0.8988	0.84394	0.94213		0.89739	0.943	0.90467
0.91208	0.95736	0.86058		0.83276	0.94343	0.97632		0.93238	0.9615	0.92941
0.94791	0.96192	0.97671		0.83239	0.94874	0.88491		0.85486	0.97215	0.81278
0.92609	0.93404	0.96942		0.61429	0.94033	0.95482		0.9553	0.89709	0.88844
0.91918	0.89803	0.98313		0.91484	0.91534	0.97479		0.87058	0.8006	0.869
0.94858	0.6375	0.96847		0.97269	0.902	0.81417		0.94521	0.92615	0.96381
0.94301	0.98415	0.69735		0.84123	0.86456	0.9676		0.972	0.95993	0.80093
0.98335	0.89326	0.9389		0.98647	0.84121	0.93539		0.9177	0.96294	0.92966
0.84204	0.88441	0.84036		0.89211	0.97903	0.98005		0.91323	0.89799	0.97577
0.99608	0.98171	0.97783		0.89742	0.97276	0.82691		0.95537	0.98319	0.9142
0.94737	0.97405	0.89277		0.88518	0.92212	0.96413		0.86434	0.93557	0.89022
0.98324	0.93549	0.9659		0.95027	0.8126	0.98616		0.92423	0.96139	0.90158
0.89245	0.86802	0.95658		0.87953	0.96515	0.91252		0.81029	0.82412	0.94756
0.94193	0.94724	0.94633		0.83303	0.98096	0.85206		0.92609	0.66892	0.84531
0.96336	0.96304	0.92522		0.92547	0.95779	0.93535		0.96248	0.85926	0.81199
0.8938	0.75537	0.92945		0.96237	0.94242	0.57174		0.97641	0.63842	0.90234
0.90765	0.98059	0.96425		0.89744	0.89211	0.8876		0.90621	0.94322	0.91249
0.80986	0.87114	0.88279		0.95179	0.94871	0.93326		0.88311	0.80544	0.97493
0.81746	0.96083	0.98655		0.96723	0.89245	0.98036		0.80609	0.90094	0.97326
0.9083	0.89549	0.92347		0.71353	0.94054	0.88645		0.96733	0.89696	0.88088
0.92851	0.90389	0.8981		0.82636	0.76897	0.89622		0.95515	0.93704	0.64803
0.97223	0.94203	0.87958		0.96463	0.94501	0.82539		0.85375	0.87089	0.87284
0.81593	0.95077	0.96181		0.87336	0.81876	0.93527		0.9775	0.91964	0.94759
0.7841	0.8895	0.9892		0.95933	0.9395	0.93822		0.84659	0.94637	0.96225
0.85079	0.96058	0.95272		0.94827	0.88353	0.85785		0.91534	0.96233	0.83729
0.92012	0.89014	0.79204		0.90143	0.75873	0.84696		0.93445	0.94689	0.91748
0.93747	0.98894	0.92812		0.93758	0.69426	0.87794		0.85975	0.97056	0.96458
0.83241	0.91678	0.91451		0.77914	0.99171	0.72745		0.8617	0.7633	0.94733
0.81695	0.91691	0.84185		0.96021	0.87549	0.8505		0.90962	0.96765	0.96813
0.96152	0.92604	0.88452		0.85678	0.91003	0.86361		0.99052	0.9071	0.92854
0.96833	0.90809	0.90427		0.90634	0.90021	0.92532		0.69065	0.79646	0.99253
0.89531	0.88477	0.96756		0.88786	0.95245	0.84972		0.93914	0.89705	0.94487
0.93787	0.94862	0.94714		0.94571	0.90944	0.94611		0.91438	0.92255	0.94567
0.87995	0.98252	0.99126		0.93729	0.92097	0.91011		0.93104	0.94116	0.90358
0.73393	0.84668	0.85855		0.85451	0.84993	0.79831		0.91372	0.92502	0.93739
0.96867	0.93428	0.86048		0.89781	0.93029	0.95317		0.99063	0.96975	0.90274
0.94736	0.89531	0.88402		0.84006	0.76366	0.75904		0.95317	0.86742	0.9384
0.92569	0.97052	0.95986		0.93417	0.91931	0.8312		0.83279	0.90501	0.94739
0.8959	0.88586	0.94278		0.90972	0.88247	0.91089		0.97028	0.96061	0.95102
0.9685	0.68627	0.77273		0.93472	0.9738	0.82521		0.94681	0.90312	0.9261
0.90926	0.93759	0.87124		0.94045	0.90454	0.90969		0.93437	0.84243	0.87838
0.93506	0.95026	0.90615		0.9651	0.83882	0.83782		0.94877	0.83182	0.8365
0.86601	0.98063	0.99438		0.91659	0.97018	0.95704		0.91501	0.94401	0.75664
0.9265	0.88847	0.93812		0.89607	0.92759	0.74884		0.92564	0.94416	0.98052
0.99476	0.86565	0.9736		0.8743	0.98607	0.8186		0.8923	0.89401	0.90148
0.92399	0.78195	0.73438		0.92426	0.87336	0.79276		0.91849	0.91969	0.97167
0.89755	0.97246	0.90905		0.91844	0.89862	0.96505		0.98202	0.87354	0.86636
0.94026	0.86183	0.88717		0.92856	0.80232	0.81261		0.96946	0.92866	0.9413
0.93983	0.88856	0.80832		0.90682	0.88645	0.97236		0.92717	0.88463	0.90971
0.96006	0.90203	0.91914		0.75459	0.93708	0.74106		0.87526	0.79163	0.95493
0.92143	0.96151	0.90974		0.85537	0.94701	0.92494		0.96834	0.54151	0.94689
0.9455	0.81049	0.87363		0.92663	0.95235	0.8981		0.96634	0.97089	0.93025
0.96004	0.94623	0.96256		0.89725	0.94844	0.94397		0.90126	0.88006	0.90119
0.91675	0.8867	0.90327		0.88157	0.87507	0.9257		0.97101	0.9191	0.89612
0.9061	0.97267	0.93169		0.83246	0.92196	0.91519		0.9052	0.88069	0.85887
0.86752	0.96649	0.95217		0.96964	0.95769	0.916		0.86944	0.92377	0.94092
0.93353	0.88917	0.96446		0.9656	0.92374	0.98063		0.92733	0.94099	0.8685
0.93635	0.92985	0.95305		0.73734	0.95867	0.90756		0.90194	0.95179	0.94643
0.94718	0.93932	0.96299		0.87035	0.96581	0.84973		0.87528	0.9201	0.92341
0.92458	0.81453	0.88546		0.86677	0.96011	0.92386		0.90202	0.86952	0.91107
0.88674	0.55669	0.89544		0.95272	0.91267	0.93338		0.94113	0.74645	0.95656
0.84749	0.9587	0.95028		0.90688	0.91084	0.92615		0.95151	0.91277	0.83147
0.9575	0.78941	0.81016		0.8955	0.90506	0.88284		0.8758	0.93686	0.96304
0.96003	0.89265	0.92082		0.92812	0.75702	0.93925		0.65892	0.96156	0.88063
0.80503	0.90025	0.93877		0.88857	0.87148	0.97788		0.8333	0.94179	0.93229
0.92815	0.84282	0.94917		0.9696	0.94161	0.93945		0.89966	0.93306	0.84134
0.89017	0.94151	0.96893		0.89975	0.90131	0.9663		0.85856	0.96905	0.72625
0.84635	0.82995	0.91773		0.89535	0.92823	0.98387		0.90841	0.98685	0.80054
0.97071	0.91831	0.92591		0.83762	0.92293	0.68265		0.86698	0.96432	0.92868
0.89343	0.81123	0.9692		0.99186	0.86514	0.86549		0.98379	0.87228	0.97406
0.8458	0.9732	0.92793		0.89255	0.92979	0.75983		0.96281	0.96904	0.9444
0.93819	0.93736	0.94455		0.92708	0.91008	0.90352		0.91454	0.97166	0.71924
0.89151	0.82612	0.91827		0.83525	0.95059	0.93667		0.99671	0.88581	0.94945
0.89793	0.97127	0.8604		0.94156	0.91678	0.9352		0.8377	0.73863	0.8605
0.93656	0.96175	0.92552		0.92331	0.87918	0.96267		0.91977	0.66425	0.92768
0.86788	0.92431	0.9524		0.93141	0.94402	0.896		0.97865	0.75799	0.89848
0.8942	0.7563	0.85929		0.95094	0.8222	0.8919		0.97487	0.93049	0.94853
0.83219	0.89595	0.93579		0.85314	0.9261	0.91083		0.92906	0.93341	0.92849
0.92975	0.97433	0.98638		0.96264	0.95822	0.87381		0.96659	0.96947	0.79055
0.90224	0.96487	0.88001		0.93598	0.94738	0.9632		0.80179	0.95119	0.85257
0.91515	0.94559	0.97278		0.98741	0.89569	0.93297		0.81304	0.93636	0.9309
0.91998	0.91876	0.95966		0.97104	0.91541	0.75614		0.96383	0.92018	0.9492
0.94318	0.92134	0.92961		0.98171	0.93609	0.86781		0.93981	0.89968	0.85861
0.6502	0.90763	0.85607		0.95656	0.87511	0.99396		0.92894	0.85868	0.87646
0.95578	0.91854	0.89361		0.95008	0.91362	0.91804		0.98455	0.82233	0.97355
0.846	0.80403	0.95021		0.88337	0.79921	0.95467		0.93676	0.87519	0.87295
0.82472	0.913	0.945		0.96167	0.8386	0.97115		0.97505	0.81651	0.85805
0.88066	0.95965	0.9402		0.82471	0.86496	0.91713		0.96611	0.96045	0.99405
0.93226	0.95001	0.78353		0.92029	0.96352	0.75909		0.94041	0.9212	0.92704
0.90421	0.94781	0.90918		0.89552	0.83473	0.85829		0.9809	0.97352	0.95326
0.93619	0.88442	0.90103		0.98924	0.92801	0.96565		0.83554	0.99665	0.98791
0.91961	0.74732	0.95903		0.9798	0.68827	0.79066		0.92787	0.92547	0.90438
0.91518	0.89725	0.82147		0.90973	0.97407	0.89291		0.93828	0.96351	0.95304
0.95851	0.86103	0.88135		0.93829	0.89465	0.9689		0.94313	0.92759	0.94408
0.9772	0.8682	0.91047		0.88802	0.92876	0.8732		0.88175	0.95342	0.95651
0.94848	0.88822	0.90534		0.89095	0.7284	0.90796		0.94764	0.79279	0.62587
0.91244	0.8974	0.94966		0.73338	0.95223	0.66369		0.96718	0.85461	0.86617
0.87964	0.84916	0.86043		0.96597	0.97724	0.94117		0.89624	0.88589	0.89126
0.93638	0.89632	0.88185		0.93233	0.83596	0.64096		0.85315	0.90818	0.95521
0.95664	0.97068	0.97168		0.71063	0.9601	0.95538		0.95294	0.95344	0.98301
0.5163	0.98883	0.92918		0.70737	0.8589	0.88362		0.91309	0.82631	0.9535
0.91297	0.90629	0.94814		0.85894	0.9784	0.93312		0.88587	0.93761	0.85594
0.92962	0.90694	0.9656		0.95192	0.90534	0.9605		0.88011	0.92543	0.8004
0.83495	0.92893	0.93951		0.83922	0.98585	0.98362		0.85136	0.92569	0.96004
0.76842	0.87156	0.60671		0.90138	0.87314	0.92386		0.97863	0.94341	0.97266
0.89887	0.92208	0.96218		0.97238	0.88523	0.93976		0.86816	0.90701	0.94427
0.97117	0.93724	0.89608		0.89479	0.87617	0.75639		0.80875	0.83023	0.9522
0.96013	0.71661	0.96482		0.80711	0.78117	0.86591		0.96122	0.98035	0.91857
0.84273	0.95156	0.92891		0.91267	0.93304	0.94029		0.95131	0.91951	0.92554
0.85695	0.9087	0.92549		0.80944	0.9776	0.71071		0.87183	0.76205	0.9758
0.94284	0.93266	0.77202		0.97512	0.94986	0.91247		0.82218	0.92505	0.96957
0.9743	0.88113	0.90277		0.98459	0.78562	0.94364		0.92412	0.94868	0.90684
0.78583	0.93799	0.9587		0.92461	0.94039	0.95171		0.96905	0.82217	0.91828
0.97255	0.98569	0.99685		0.92922	0.9231	0.9412		0.86204	0.96133	0.87868
0.95893	0.94895	0.881		0.80336	0.9696	0.77505		0.94018	0.92112	0.93843
0.75775	0.90354	0.9768		0.91646	0.90917	0.80689		0.91287	0.95538	0.92543
0.95519	0.7357	0.81124		0.88299	0.92903	0.85969		0.95243	0.94479	0.90711
0.92092	0.74009	0.81191		0.95203	0.96839	0.85909		0.86893	0.90298	0.89411
0.9257	0.94745	0.89516		0.84208	0.60068	0.9584		0.76086	0.90572	0.80677
0.9777	0.81599	0.98874		0.94301	0.95252	0.83769		0.80967	0.97235	0.83947
0.80299	0.90902	0.90682		0.98624	0.91454	0.86135		0.88879	0.92423	0.95926
0.90976	0.94291	0.89076		0.9664	0.91948	0.93808		0.94272	0.66602	0.98271
0.78687	0.97972	0.86126		0.84911	0.9046	0.90823		0.6961	0.91828	0.94186
0.88745	0.9379	0.9584		0.81266	0.86061	0.83478		0.97635	0.93163	0.91824
0.92462	0.80344	0.8779		0.92288	0.95177	0.93628		0.9503	0.86279	0.92474
0.95636	0.93636	0.8784		0.94725	0.9625	0.91903		0.8943	0.83531	0.94719
0.85013	0.9567	0.82712		0.94748	0.96708	0.96909		0.85389	0.7834	0.93487
0.9739	0.92995	0.9185		0.97957	0.93627	0.97932		0.89945	0.89289	0.84913
0.86073	0.86087	0.92684		0.89641	0.94462	0.96003		0.87091	0.81672	0.88351
0.94483	0.85944	0.88239		0.95551	0.95355	0.86465		0.97053	0.9464	0.65439
0.92113	0.67465	0.90392		0.95445	0.89235	0.8869		0.86108	0.84567	0.92748
0.94451	0.91802	0.90502		0.94607	0.91791	0.94151		0.86247	0.9719	0.77503
0.97103	0.93697	0.90605		0.96579	0.92178	0.64369		0.6419	0.79106	0.89458
0.90159	0.97691	0.96358		0.98458	0.81554	0.89845		0.86984	0.78685	0.92192
0.89967	0.96773	0.78643		0.96242	0.92867	0.87968		0.89409	0.95136	0.97347
0.77108	0.63711	0.91468		0.92074	0.71526	0.86314		0.97841	0.7696	0.47538
0.8668	0.95726	0.92591		0.86535	0.6036	0.88195		0.80023	0.9095	0.92303
0.89989	0.9739	0.89403		0.91965	0.94456	0.86755		0.92543	0.92564	0.97717
0.9643	0.84646	0.90694		0.91904	0.89898	0.93983		0.97676	0.96722	0.90023
0.89331	0.97197	0.93098		0.84525	0.96649	0.93866		0.98813	0.92789	0.76328
0.84285	0.87465	0.95008		0.98575	0.9698	0.93534		0.90554	0.9034	0.87044
0.9457	0.94557	0.91874		0.92767	0.93612	0.91365		0.90634	0.96095	0.90481
0.91223	0.92432	0.95488		0.95841	0.94988	0.9543		0.92722	0.94618	0.97155
0.9751	0.95314	0.94904		0.80625	0.98166	0.97016		0.91628	0.89206	0.87931
0.91912	0.92052	0.94873		0.96127	0.93689	0.80187		0.98109	0.95129	0.87943
0.9265	0.94774	0.93947		0.85093	0.7897	0.94932		0.9191	0.94204	0.86156
0.97286	0.88415	0.93944		0.86061	0.87746	0.95199		0.95605	0.89459	0.877
0.89182	0.91846	0.92581		0.98149	0.53374	0.81899		0.90205	0.8606	0.89363
0.90104	0.88235	0.94938		0.92287	0.96182	0.83154		0.90521	0.97084	0.67868
0.94613	0.98167	0.88605		0.94082	0.90702	0.94491		0.89027	0.75736	0.97433
0.96832	0.94072	0.86559		0.76762	0.9836	0.93226		0.8416	0.97783	0.66954
0.7202	0.9623	0.87178		0.68386	0.93962	0.94502		0.82127	0.94997	0.96984
0.9484	0.92537	0.83793		0.89856	0.83008	0.69462		0.85687	0.85994	0.93174
0.82776	0.94005	0.94196		0.89866	0.92888	0.84952		0.96247	0.92867	0.85777
0.85827	0.92342	0.90758		0.97494	0.88735	0.97736		0.95544	0.87761	0.87089
0.73524	0.87516	0.91083		0.92049	0.94709	0.9354		0.96379	0.85795	0.80563
0.83	0.85654	0.79175		0.89289	0.89152	0.9901		0.92382	0.93548	0.90092
0.87933	0.93827	0.97534		0.97761	0.92669	0.9573		0.81671	0.97663	0.95028
0.97783	0.82969	0.89192		0.95718	0.96676	0.97281		0.82841	0.78363	0.8701
0.87458	0.9372	0.85768		0.98143	0.84711	0.95501		0.92958	0.92498	0.9453
0.93131	0.94978	0.92433		0.95195	0.63089	0.85583		0.93152	0.95342	0.95179
0.83619	0.89922	0.90782		0.96594	0.9576	0.97115		0.95561	0.87794	0.93298
0.92228	0.86955	0.98232		0.82748	0.86374	0.90307		0.8695	0.81242	0.64768
0.91547	0.86612	0.86309		0.94121	0.89524	0.97726		0.88535	0.92301	0.89283
0.91641	0.90992	0.89648		0.96131	0.89043	0.88335		0.86822	0.94666	0.89155
0.98696	0.92809	0.86958		0.97127	0.78268	0.94586		0.90866	0.98466	0.95272
0.97491	0.93128	0.9686		0.95313	0.92129	0.92924		0.92118	0.81121	0.944
0.96579	0.83388	0.95709		0.65246	0.91443	0.95682		0.90815	0.96413	0.89869
0.88433	0.89514	0.88015		0.87736	0.8491	0.88206		0.95841	0.89971	0.90139
0.93854	0.40738	0.92426		0.86287	0.80012	0.95529		0.88934	0.97687	0.9612
0.80712	0.75814	0.95215		0.83244	0.82611	0.87482		0.97098	0.92616	0.82637
0.93303	0.8926	0.9364		0.77181	0.79666	0.863		0.90691	0.86689	0.90054
0.86171	0.96764	0.90953		0.86206	0.95521	0.95128		0.93821	0.83932	0.86324
0.93847	0.98463	0.88395		0.97319	0.95438	0.83582		0.924	0.97044	0.90682
0.92403	0.93814	0.9827		0.86018	0.91521	0.94023		0.9635	0.85538	0.81504
0.94887	0.87788	0.67272		0.59609	0.9723	0.8119		0.95372	0.94733	0.94129
0.86972	0.95054	0.97594		0.77594	0.91192	0.88936		0.92872	0.93766	0.95747
0.98056	0.9092	0.97782		0.94041	0.9276	0.93152		0.94403	0.93271	0.87568
0.89693	0.89645	0.9234		0.9219	0.90637	0.85479		0.96166	0.9124	0.87064
0.92868	0.97792	0.9379		0.94228	0.85383	0.97661		0.9476	0.97134	0.92065
0.99011	0.6319	0.84438		0.88797	0.69583	0.7592		0.54403	0.9641	0.6367
0.8901	0.91075	0.94006		0.95083	0.88386	0.8932		0.81006	0.9461	0.97497
0.89654	0.97622	0.97052		0.93984	0.92678	0.89218		0.93901	0.96528	0.90175
0.91837	0.98414	0.89816		0.94931	0.82229	0.93125		0.84333	0.91075	0.85593
0.96929	0.9692	0.87704		0.73788	0.9505	0.86118		0.98235	0.9309	0.95737
0.93835	0.89797	0.86364		0.82437	0.86364	0.82594		0.90984	0.96666	0.96675
0.83422	0.9559	0.94285		0.97609	0.91483	0.93737		0.85009	0.76671	0.95057
0.93142	0.94839	0.94057		0.98452	0.96585	0.90355		0.94476	0.88893	0.85953
0.92571	0.90101	0.95956		0.68709	0.95116	0.96809		0.87618	0.86381	0.72051
0.91432	0.86633	0.92464		0.92831	0.77041	0.93236		0.91639	0.90737	0.90305
0.94043	0.93732	0.95871		0.89828	0.90173	0.83836		0.87498	0.97002	0.9129
0.93856	0.92608	0.85461		0.9289	0.96195	0.92534		0.90975	0.75527	0.97799
0.96998	0.88129	0.92475		0.8106	0.93679	0.80466		0.90005	0.91695	0.8057
0.941	0.94972	0.78048		0.90022	0.9652	0.92759		0.86894	0.96443	0.82204
0.84714	0.84059	0.92021		0.88223	0.93002	0.85474		0.96125	0.80816	0.98116
0.94288	0.96583	0.89745		0.87083	0.91635	0.96658		0.79484	0.92932	0.87512
0.9426	0.95214	0.98977		0.93757	0.96579	0.92956		0.94472	0.79382	0.84756
0.92342	0.8618	0.87696		0.97622	0.96785	0.88761		0.96755	0.96139	0.97428
0.91902	0.75133	0.91287		0.89347	0.94085	0.92637		0.96571	0.85828	0.94906
0.92053	0.90835	0.95884		0.86859	0.9516	0.94566		0.95304	0.93558	0.99027
0.48976	0.94943	0.97649		0.92425	0.95406	0.93732		0.892	0.95848	0.98177
0.96658	0.92992	0.99381		0.81646	0.90043	0.91202		0.79019	0.8024	0.97204
0.93945	0.95389	0.86478		0.96948	0.9327	0.96094		0.91673	0.8733	0.97521
0.98461	0.91914	0.91347		0.98826	0.91328	0.97405		0.91977	0.91232	0.93052
0.90092	0.91959	0.93679		0.94052	0.94061	0.94421		0.94653	0.98668	0.9021
0.92726	0.87622	0.7437		0.85945	0.89229	0.91851		0.93165	0.90619	0.93234
0.97182	0.96478	0.95096		0.9429	0.94944	0.88625		0.84283	0.95253	0.95452
0.95803	0.88412	0.81188		0.92422	0.92297	0.79924		0.82779	0.96214	0.96898
0.90744	0.92057	0.94049		0.94599	0.94147	0.96231		0.74586	0.64856	0.85645
0.54642	0.90461	0.90126		0.94096	0.92756	0.86225		0.74454	0.83253	0.95645
0.95749	0.92523	0.91185		0.92227	0.7722	0.95681		0.87998	0.90977	0.82363
0.98547	0.87347	0.93521		0.81801	0.76408	0.95168		0.85013	0.9567	0.95583
0.87402	0.79247	0.81183		0.86456	0.9694	0.95922		0.8883	0.82472	0.81677
0.93272	0.85668	0.96338		0.89052	0.70051	0.92597		0.92119	0.91614	0.92636
0.91907	0.9052	0.86964		0.93861	0.68855	0.90033		0.97595	0.85024	0.92476
0.95199	0.9378	0.73211		0.96039	0.91579	0.83829		0.9791	0.81341	0.8769
0.9648	0.9389	0.9728		0.96127	0.94286	0.94656		0.89889	0.88466	0.95337
0.83225	0.75186	0.91676		0.95022	0.89197	0.98895		0.74791	0.95303	0.96697
0.68278	0.97855	0.93519		0.8805	0.89157	0.91056		0.85066	0.93454	0.95342
0.95873	0.88603	0.81167		0.9647	0.90563	0.95157		0.65032	0.88362	0.92851
0.85719	0.97983	0.76579		0.89148	0.82645	0.93784		0.88184	0.86817	0.86839
0.91984	0.90181	0.87022		0.92842	0.97662	0.91694		0.97298	0.82102	0.93777
0.94017	0.95228	0.98765		0.93013	0.85263	0.7088		0.9145	0.81352	0.82359
0.88361	0.8552	0.93879		0.93219	0.94437	0.86414		0.95602	0.84138	0.94593
0.92575	0.9729	0.8125		0.9226	0.94377	0.92626		0.97956	0.96578	0.88323
0.80531	0.78784	0.94026		0.82634	0.98058	0.98625		0.93789	0.94411	0.90531
0.93215	0.89442	0.8019		0.96464	0.96688	0.93332		0.7447	0.95603	0.90332
0.91937	0.90174	0.91628		0.88666	0.96328	0.87231		0.92415	0.96259	0.94039
0.95908	0.97357	0.93251		0.91913	0.94475	0.9361		0.91006	0.881	0.96676
0.81195	0.96395	0.91582		0.86474	0.82477	0.93365		0.80132	0.98209	0.76367
0.8106	0.93741	0.80194		0.8809	0.82398	0.98382		0.92989	0.91025	0.88495
0.92376	0.97106	0.91664		0.93731	0.97865	0.92802		0.87295	0.92508	0.96862
0.97885	0.93243	0.87065		0.90278	0.95759	0.92366		0.91353	0.93492	0.89661
0.87392	0.96141	0.9537		0.86565	0.94701	0.90254		0.95806	0.96616	0.94739
0.91743	0.91935	0.93087		0.87437	0.99068	0.95733		0.94893	0.82856	0.94501
0.92092	0.87824	0.92504		0.91143	0.9695	0.92496		0.96139	0.97433	0.82504
0.87231	0.93482	0.90252		0.85991	0.95973	0.93895		0.9651	0.95727	0.93789
0.7321	0.89048	0.89891		0.87521	0.89443	0.89459		0.79539	0.93029	0.96511
0.96474	0.88004	0.97509		0.97148	0.89641	0.93674		0.95362	0.90364	0.94842
0.837	0.94812	0.9029		0.9336	0.90391	0.97461		0.9722	0.92385	0.90453
0.87582	0.90532	0.91196		0.91498	0.93328	0.89555		0.97444	0.98332	0.90412
0.84783	0.95192	0.93875		0.9536	0.91937	0.94816		0.85065	0.88924	0.94202
0.97956	0.9316	0.93303		0.9288	0.90549	0.98386		0.92131	0.95771	0.95583
0.90941	0.92972	0.98636		0.97424	0.88688	0.63361		0.86102	0.94	0.86652
0.67547	0.8941	0.9468		0.92205	0.9663	0.77829		0.88989	0.99036	0.84642
0.88521	0.94994	0.92873		0.91918	0.96981	0.91659		0.94823	0.89933	0.92857
0.92016	0.69952	0.81671		0.91275	0.88723	0.84246		0.89545	0.96946	0.8858
0.87716	0.6099	0.99604		0.96025	0.9311	0.93959		0.94605	0.87619	0.92363
0.96551	0.90865	0.94011		0.86337	0.9348	0.9899		0.9172	0.91836	0.9895
0.8574	0.98447	0.98141		0.9028	0.88254	0.77303		0.9847	0.88902	0.91029
0.79798	0.97682	0.94896		0.83253	0.95407	0.72914		0.98227	0.97379	0.83441
0.94204	0.83663	0.82625		0.80522	0.90735	0.94891		0.93	0.93344	0.95388
0.96301	0.97105	0.88022		0.89827	0.93739	0.92903		0.86739	0.94799	0.85583
0.97782	0.97233	0.95743		0.88955	0.98824	0.91091		0.87658	0.93501	0.90031
0.82827	0.89827	0.87013		0.95861	0.79604	0.86399		0.90598	0.86462	0.95621
0.84234	0.89811	0.87352		0.94933	0.88712	0.92701		0.98417	0.91504	0.73969
0.90204	0.98474	0.8786		0.81262	0.97721	0.93002		0.94057	0.8561	0.8174
0.93625	0.89772	0.87382		0.9572	0.94996	0.91319		0.88085	0.95341	0.87295
0.93341	0.92752	0.84918		0.40637	0.80699	0.88412		0.92993	0.83353	0.80041
0.9795	0.91377	0.70066		0.97763	0.95158	0.88117		0.93349	0.95698	0.88074
0.89105	0.90971	0.97521		0.90835	0.89321	0.93927		0.79487	0.87403	0.89161
0.89174	0.90602	0.9363		0.88583	0.6914	0.87756		0.92548	0.71762	0.97699
0.90738	0.86734	0.97405		0.95368	0.88095	0.73238		0.95621	0.96516	0.95071
0.93621	0.88436	0.83869		0.93276	0.94695	0.92903		0.91383	0.90978	0.78797
0.99032	0.92848	0.97344		0.91998	0.91565	0.94435		0.98876	0.9773	0.96436
0.94856	0.86769	0.99842		0.97041	0.92746	0.88173		0.86685	0.95732	0.93504
0.92877	0.9769	0.78428		0.9102	0.93984	0.95		0.91631	0.97063	0.65239
0.98249	0.81421	0.60373		0.85091	0.90641	0.89162		0.97999	0.86336	0.88621
0.92585	0.88488	0.95175		0.86502	0.86446	0.92432		0.81373	0.95204	0.96236
0.95892	0.755	0.90605		0.90839	0.91268	0.96543		0.85874	0.74679	0.90073
0.85005	0.92563	0.89468		0.90723	0.877	0.81388		0.88016	0.97305	0.95635
0.90887	0.89045	0.91049		0.94659	0.63584	0.91972		0.97881	0.96019	0.88873
0.80313	0.93784	0.8947		0.94937	0.66232	0.77669		0.95361	0.94056	0.66024
0.84045	0.59482	0.8863		0.89063	0.84016	0.93599		0.95685	0.96105	0.8975
0.84181	0.86198	0.91855		0.72377	0.91356	0.91357		0.94216	0.85727	0.9342
0.8557	0.96405	0.94512		0.93126	0.88471	0.87261		0.99851	0.97942	0.94465
0.90228	0.73443	0.92835		0.9623	0.84821	0.83202		0.67723	0.9652	0.97357
0.95283	0.84171	0.91172		0.95855	0.96385	0.83908		0.95906	0.97901	0.92206
0.94442	0.8731	0.96789		0.96178	0.93501	0.85896		0.83823	0.87169	0.93074
0.87174	0.90293	0.80552		0.96235	0.91286	0.94172		0.90915	0.92836	0.97329
0.83604	0.9384	0.91729		0.98878	0.95992	0.97002		0.94072	0.88641	0.89935
0.94768	0.88674	0.95379		0.9592	0.94004	0.93461		0.95933	0.92403	0.93233
0.95603	0.95933	0.99223		0.95737	0.94492	0.88138		0.95917	0.96589	0.90556
0.81271	0.93192	0.94398		0.98825	0.97025	0.9746		0.9622	0.90269	0.96948
0.92052	0.89109	0.92203		0.88502	0.9304	0.96721		0.74511	0.81459	0.90167
0.88658	0.90746	0.95497		0.92535	0.95584	0.95564		0.92589	0.95476	0.92475
0.96801	0.90761	0.90574		0.77937	0.81089	0.92198		0.89791	0.77288	0.97679
0.83461	0.96759	0.90618		0.96286	0.71367	0.96173		0.84741	0.96182	0.94512
0.89664	0.91956	0.82712		0.97024	0.99268	0.8981		0.96045	0.9149	0.80488
0.7811	0.77976	0.83794		0.91458	0.95251	0.95144		0.96116	0.96397	0.87831
0.85857	0.96548	0.87996		0.88414	0.98325	0.98036		0.85566	0.81116	0.92818
0.88369	0.91091	0.9913		0.95595	0.95104	0.89377		0.88308	0.71121	0.92406
0.73307	0.95156	0.9519		0.91852	0.94146	0.90849		0.70593	0.9172	0.91333
0.95527	0.72758	0.95839		0.9716	0.89805	0.88793		0.91486	0.94011	0.8961
0.86145	0.91085	0.87978		0.85197	0.89785	0.89814		0.9568	0.99498	0.89534
0.84788	0.66607	0.90543		0.9095	0.98314	0.96065		0.92365	0.96102	0.89979
0.96499	0.90517	0.95587		0.94258	0.96088	0.85053		0.9427	0.92262	0.98779
0.82681	0.8816	0.93768		0.97021	0.9262	0.67253		0.92426	0.87756	0.84058
0.98842	0.78483	0.94422		0.95727	0.85203	0.93733		0.93983	0.93819	0.936
0.94378	0.66217	0.89215		0.83825	0.8822	0.74955		0.92975	0.94214	0.86459
0.9279	0.92394	0.89561		0.96008	0.84876	0.93891		0.8943	0.9873	0.947
0.78013	0.98693	0.77701		0.96455	0.90784	0.96677		0.83499	0.69048	0.91135
0.96023	0.87169	0.81337		0.88141	0.90126	0.93186		0.89901	0.95961	0.89586
0.94301	0.98576	0.9696		0.86132	0.94959	0.94223		0.99469	0.86141	0.93369
0.84127	0.91453	0.98784		0.98052	0.88085	0.88131		0.89211	0.8048	0.82716
0.75104	0.87357	0.85308		0.93792	0.97885	0.9329		0.94193	0.93593	0.91208
0.92095	0.94711	0.74478		0.91276	0.83167	0.93559		0.88876	0.87357	0.94409
0.85901	0.95783	0.84975		0.94901	0.81995	0.81794		0.85408	0.88597	0.93546
0.96194	0.84215	0.92914		0.9113	0.93659	0.77566		0.96347	0.96605	0.91627
0.9006	0.86148	0.96105		0.958	0.92535	0.98876		0.95622	0.8244	0.88791
0.86725	0.91507	0.94247		0.95089	0.90854	0.95819		0.85432	0.9518	0.79711
0.90602	0.89701	0.90235		0.93632	0.88996	0.86753		0.84794	0.85634	0.94383
0.94605	0.87962	0.94607		0.90936	0.89881	0.95003		0.93376	0.96311	0.91374
0.92533	0.93965	0.84897		0.79103	0.91334	0.90807		0.84963	0.84514	0.94884
0.93364	0.99328	0.83378		0.86479	0.97028	0.93644		0.93643	0.93334	0.95004
0.84222	0.81864	0.81251		0.89006	0.8871	0.69112		0.89314	0.89716	0.95216
0.95806	0.9758	0.90084		0.93102	0.89026	0.36694		0.98852	0.96865	0.87789
0.95122	0.97963	0.88378		0.80321	0.93706	0.86582		0.94236	0.90213	0.95718
0.91107	0.89293	0.70964		0.92805	0.84523	0.91979		0.81075	0.85463	0.99197
0.91587	0.92762	0.90666		0.94539	0.91902	0.95584		0.9846	0.91164	0.91288
0.95474	0.97729	0.94928		0.9564	0.79517	0.9224		0.86329	0.9249	0.977
0.81786	0.94252	0.96275		0.9124	0.97876	0.82623		0.95768	0.72821	0.77902
0.87402	0.73341	0.84385		0.95496	0.94258	0.91289		0.85669	0.97612	0.93619
0.8399	0.97623	0.93433		0.81389	0.6825	0.77246		0.93958	0.94345	0.89158
0.96016	0.76587	0.78202		0.98691	0.89018	0.94633		0.91089	0.89072	0.87246
0.59085	0.89127	0.91107		0.73986	0.83885	0.96299		0.86071	0.85872	0.90831
0.85104	0.97483	0.96683		0.8991	0.91064	0.82855		0.90751	0.94182	0.94534
0.96306	0.71598	0.91829		0.70337	0.98193	0.79472		0.93526	0.93912	0.84314
0.94802	0.87004	0.89122		0.9356	0.90513	0.93546		0.88831	0.92275	0.9184
0.88439	0.82814	0.93303		0.93562	0.97509	0.78749		0.93686	0.94256	0.95868
0.9868	0.91306	0.92589		0.94116	0.87643	0.87572		0.8102	0.88571	0.94793
0.91791	0.92893	0.9385		0.90468	0.95112	0.96701		0.88683	0.94588	0.95327
0.95381	0.8979	0.89629		0.92812	0.98355	0.74164		0.9697	0.94196	0.8246
0.9467	0.94492	0.9748		0.94515	0.932	0.96164		0.86621	0.8332	0.94103
0.9905	0.85237	0.86439		0.97509	0.90311	0.87616		0.86509	0.97116	0.97605
0.9195	0.97552	0.87833		0.90276	0.87338	0.84239		0.79106	0.94598	0.90454
0.92783	0.93922	0.94104		0.8368	0.98227	0.87728		0.93545	0.94187	0.90513
0.90527	0.95095	0.82731		0.85443	0.97067	0.96614		0.83115	0.97346	0.9529
0.93746	0.91098	0.94161		0.94949	0.95005	0.86009		0.83965	0.93165	0.94566
0.88068	0.97536	0.85013		0.89734	0.9594	0.88462		0.9416	0.55175	0.82035
0.96247	0.96671	0.74162		0.9239	0.86991	0.8762		0.85176	0.98428	0.81251
0.9635	0.95202	0.85446		0.94633	0.92276	0.90776		0.95667	0.94611	0.97788
0.95989	0.90777	0.8581		0.96229	0.88109	0.9621		0.95666	0.88804	0.94662
0.93311	0.9107	0.92327		0.87685	0.83384	0.98476		0.92375	0.83618	0.96368
0.87108	0.84942	0.8625		0.71349	0.89559	0.93401		0.87777	0.91796	0.90617
0.90374	0.87546	0.94111		0.87199	0.98466	0.92771		0.98553	0.90672	0.9058
0.89871	0.9204	0.84928		0.97739	0.92458	0.83024		0.93804	0.95956	0.89786
0.90145	0.97546	0.81266		0.92094	0.96838	0.93835		0.90903	0.81847	0.99263
0.93261	0.96292	0.941		0.95009	0.96941	0.89981		0.83922	0.90564	0.92272
0.9603	0.94964	0.7584		0.81158	0.86319	0.95926		0.90435	0.94867	0.90027
0.97961	0.96621	0.91266		0.92145	0.94814	0.86688		0.88764	0.9945	0.9112
0.7963	0.89597	0.92851		0.97744	0.91729	0.77621		0.9295	0.91475	0.74707
0.79237	0.99025	0.95484		0.83609	0.97292	0.88211		0.87647	0.82779	0.88986
0.93135	0.94792	0.87479		0.82966	0.94777	0.96951		0.88323	0.96349	0.97034
0.94015	0.88396	0.96127		0.90558	0.91815	0.86187		0.94718	0.98826	0.78511
0.92893	0.90677	0.92491		0.89161	0.9682	0.98129		0.97938	0.92966	0.91376
0.95511	0.98503	0.87919		0.95609	0.91789	0.72145		0.94743	0.94045	0.79361
0.76914	0.94341	0.9823		0.89128	0.97718	0.96089		0.92325	0.94704	0.93974
0.87183	0.93301	0.96764		0.87073	0.99245	0.93891		0.82791	0.88766	0.84341
0.92795	0.93403	0.92922		0.8474	0.62182	0.93876		0.92847	0.90233	0.94844
0.81293	0.80977	0.90028		0.75018	0.88606	0.91174		0.94143	0.916	0.79204
0.97235	0.93351	0.97495		0.93267	0.94392	0.86035		0.80723	0.89172	0.9153
0.98178	0.94891	0.93183		0.93944	0.9332	0.95511		0.94425	0.86816	0.86546
0.90334	0.94021	0.70181		0.98473	0.9532	0.95695		0.93473	0.88815	0.95771
0.96752	0.80803	0.85887		0.99029	0.95724	0.87793		0.9063	0.92393	0.90669
0.8075	0.84295	0.91546		0.68709	0.94237	0.90253		0.93333	0.90614	0.89476
0.84774	0.68029	0.96865		0.76663	0.93522	0.97795		0.9074	0.86936	0.90821
0.98592	0.89163	0.95037		0.96931	0.60363	0.91844		0.8141	0.98083	0.89392
0.58243	0.8835	0.89519		0.92103	0.94334	0.89105		0.95111	0.85	0.95509
0.93099	0.93246	0.93457		0.8955	0.88748	0.98872		0.81359	0.95764	0.95108
0.95491	0.9727	0.8535		0.92276	0.82397	0.70441		0.89921	0.94087	0.89218
0.79663	0.88753	0.58896		0.83535	0.85056	0.90519		0.94245	0.81148	0.97417
0.94475	0.97054	0.8515		0.94471	0.92455	0.8325		0.88531	0.92935	0.92415
0.9148	0.95738	0.93051		0.95376	0.76146	0.85166		0.94019	0.88434	0.96386
0.90458	0.87782	0.96244		0.88929	0.97292	0.57489		0.96543	0.97597	0.95732
0.94991	0.78537	0.9573		0.95238	0.97304	0.96955		0.91857	0.91259	0.89929
0.96784	0.98204	0.92645		0.8375	0.94564	0.86192		0.9629	0.90247	0.88977
0.9569	0.92327	0.94962		0.85841	0.95027	0.92628		0.94794	0.67964	0.84999
0.88908	0.96862	0.88623		0.93053	0.93269	0.93422		0.93656	0.85628	0.87916
0.97655	0.82994	0.92369		0.96647	0.98298	0.89655		0.98751	0.782	0.8869
0.90429	0.90148	0.81247		0.98418	0.91514	0.92343		0.83066	0.96551	0.98063
0.93713	0.79996	0.9675		0.95451	0.81941	0.95029		0.92242	0.87226	0.96774
0.86444	0.92808	0.94128		0.90381	0.96612	0.9383		0.97905	0.93117	0.8971
0.95055	0.83613	0.88841		0.83264	0.88179	0.94379		0.93501	0.96335	0.98711
0.87472	0.96508	0.84434		0.90424	0.77125	0.92133		0.73411	0.97063	0.94401
0.97142	0.91128	0.91748		0.94655	0.87933	0.72492		0.95209	0.96218	0.96779
0.88909	0.80358	0.91856		0.8557	0.95914	0.94494		0.9554	0.76027	0.95987
0.90194	0.96692	0.95117		0.94387	0.90804	0.96391		0.75189	0.76916	0.91073
0.89078	0.88856	0.9681		0.97503	0.88111	0.91011		0.8868	0.66069	0.84862
0.95249	0.91013	0.92128		0.94151	0.92661	0.95179		0.9268	0.87493	0.96977
0.92343	0.70872	0.95974		0.97135	0.97715	0.93951		0.98655	0.81745	0.95723
0.90008	0.71639	0.98259		0.71961	0.69899	0.86435		0.93568	0.94186	0.96415
0.96862	0.888	0.87582		0.96274	0.92469	0.91165		0.87266	0.9576	0.959
0.99241	0.8506	0.9055		0.90511	0.85538	0.8993		0.88923	0.93093	0.97932
0.89178	0.83805	0.83765		0.96651	0.73079	0.86303		0.9761	0.96946	0.98381
0.93102	0.96066	0.90843		0.95285	0.62459	0.959		0.77503	0.70678	0.84049
0.91043	0.94386	0.96035		0.98449	0.83194	0.92611		0.91211	0.95139	0.95215
0.80913	0.92499	0.84981		0.91699	0.9344	0.92074		0.90072	0.87034	0.86416
0.92709	0.97788	0.96654		0.89475	0.9352	0.99222		0.85175	0.95035	0.79198
0.84198	0.93055	0.94276		0.78885	0.90969	0.88061		0.98029	0.98014	0.97741
0.89492	0.89295	0.96681		0.91673	0.8888	0.95031		0.96196	0.9292	0.92258
0.90497	0.86086	0.93293		0.94073	0.93781	0.91111		0.93489	0.86504	0.96734
0.92198	0.94201	0.93981		0.94128	0.9327	0.94493		0.82739	0.84355	0.97058
0.87966	0.76707	0.89989		0.63313	0.98916	0.8608		0.93501	0.89692	0.85811
0.88252	0.90315	0.93959		0.8681	0.87309	0.60282		0.92169	0.95735	0.87999
0.93475	0.92833	0.9025		0.81866	0.80612	0.87503		0.95105	0.80701	0.86188
0.85603	0.85164	0.95737		0.95343	0.9047	0.95549		0.79208	0.97511	0.92594
0.72152	0.93067	0.68111		0.81534	0.61807	0.88024		0.99487	0.75277	0.88539
0.86341	0.88688	0.94698		0.72035	0.80908	0.97529		0.95834	0.74179	0.90274
0.93477	0.82025	0.86419		0.95476	0.88138	0.89148		0.74222	0.92829	0.96422
0.95354	0.9305	0.83726		0.9751	0.97992	0.79108		0.98323	0.94147	0.92844
0.96164	0.85013	0.97041		0.82701	0.92066	0.94041		0.9873	0.87882	0.89199
0.88561	0.92186	0.97848		0.8573	0.75294	0.8559		0.95298	0.90386	0.95698
0.95028	0.92931	0.92285		0.81276	0.94363	0.85732		0.86994	0.94703	0.96862
0.91926	0.87842	0.93575		0.93628	0.91492	0.68539		0.82543	0.96512	0.94251
0.9358	0.94638	0.91856		0.87022	0.95067	0.972		0.88775	0.84113	0.86781
0.89776	0.85094	0.95279		0.93223	0.97448	0.89308		0.7594	0.87704	0.83385
0.8225	0.97066	0.89367		0.90925	0.95497	0.93391		0.91553	0.92698	0.85008
0.97865	0.91443	0.92901		0.9129	0.99024	0.90267		0.88617	0.95872	0.928
0.88639	0.81827	0.88535		0.97587	0.98689	0.89666		0.96875	0.84819	0.92249
0.90223	0.90721	0.93757		0.90584	0.99451	0.93907		0.87851	0.92635	0.94058
0.85482	0.96787	0.91799		0.81142	0.90441	0.96833		0.93897	0.87026	0.87682
0.9345	0.86463	0.95734		0.95819	0.91426	0.92126		0.97099	0.88739	0.96188
0.91289	0.91466	0.87318		0.93363	0.97178	0.95257		0.93364	0.96556	0.64879
0.93661	0.87497	0.701		0.91838	0.93118	0.93028		0.9125	0.86416	0.87581
0.86695	0.80344	0.91512		0.78573	0.97209	0.95999		0.93514	0.88141	0.98553
0.94071	0.78401	0.92459		0.92265	0.94762	0.9341		0.96684	0.81293	0.91803
0.92453	0.84246	0.91221		0.9006	0.88814	0.97337		0.9633	0.94253	0.89312
0.87434	0.96562	0.91372		0.93743	0.86671	0.89637		0.8983	0.92767	0.87207
0.83548	0.85007	0.97337		0.9163	0.93301	0.89128		0.97375	0.88693	0.70125
0.95114	0.93932	0.92466		0.85105	0.97396	0.87251		0.85749	0.98752	0.88733
0.92588	0.8489	0.90098		0.96704	0.89423	0.90065		0.93911	0.75472	0.9173
0.93221	0.94017	0.91964		0.92443	0.96385	0.91105		0.98724	0.93332	0.94161
0.91427	0.82391	0.69187		0.85563	0.96842	0.87719		0.78636	0.94775	0.93971
0.93497	0.98783	0.89565		0.96755	0.93268	0.84174		0.96585	0.87375	0.87958
0.88651	0.92105	0.85161		0.8606	0.95337	0.86203		0.85101	0.94067	0.80966
0.84177	0.87545	0.85369		0.95383	0.91431	0.86961		0.92692	0.89262	0.86821
0.92933	0.94317	0.84119		0.78628	0.94237	0.88773		0.93848	0.8835	0.93372
0.89581	0.86186	0.9607		0.89104	0.93461	0.94099		0.90695	0.88577	0.88914
0.92048	0.85164	0.82885		0.89585	0.90166	0.77734		0.82201	0.74924	0.88879
0.78251	0.93227	0.96854		0.85874	0.97099	0.96266		0.85926	0.95706	0.99044
0.85971	0.93962	0.77218		0.889	0.88383	0.71965		0.96077	0.93889	0.92481
0.87995	0.84063	0.90602		0.96487	0.96634	0.97906		0.92664	0.99614	0.96893
0.8977	0.82141	0.86413		0.90707	0.86476	0.96726		0.89844	0.87543	0.91215
0.87242	0.85414	0.86604		0.89893	0.92638	0.93469		0.91354	0.89553	0.89307
0.90196	0.89467	0.85127		0.87274	0.94556	0.88414		0.89956	0.92496	0.95519
0.81538	0.92384	0.97732		0.9465	0.88544	0.70787		0.87094	0.94225	0.88034
0.86624	0.95872	0.81139		0.93156	0.87227	0.90252		0.82461	0.93536	0.85014
0.91957	0.89509	0.96588		0.73107	0.94507	0.96329		0.91555	0.98825	0.93177
0.98279	0.78363	0.94373		0.90157	0.84334	0.97678		0.96055	0.97577	0.80102
0.95969	0.95502	0.89114		0.89899	0.87364	0.88017		0.911	0.88701	0.81369
0.6211	0.78696	0.95694		0.93301	0.91825	0.95901		0.93723	0.79988	0.92312
0.63185	0.82925	0.95035		0.95137	0.92119	0.95409		0.87323	0.93252	0.92494
0.89083	0.85954	0.96786		0.94267	0.9579	0.8025		0.91127	0.91386	0.94218
0.93163	0.79579	0.95974		0.9517	0.96521	0.93339		0.97962	0.95459	0.98525
0.98754	0.92792	0.89799		0.83577	0.79622	0.8897		0.95654	0.94619	0.96222
0.915	0.8592	0.77904		0.92938	0.84261	0.63503		0.81566	0.95896	0.89382
0.98697	0.87088	0.94797		0.92308	0.85568	0.88168		0.82906	0.92256	0.96989
0.90199	0.91429	0.98344		0.75123	0.97388	0.92673		0.74886	0.93185	0.88266
0.93732	0.86225	0.90509		0.8957	0.94322	0.92313		0.9055	0.91089	0.95109
0.95294	0.99129	0.92528		0.89875	0.94986	0.83145		0.97605	0.95668	0.94651
0.91487	0.98875	0.78589		0.91426	0.89273	0.94108		0.88674	0.82852	0.64527
0.98611	0.94554	0.97403		0.96628	0.89286	0.93392		0.72144	0.89565	0.95705
0.90647	0.89185	0.99243		0.92799	0.97343	0.90459		0.89733	0.96765	0.95284
0.93008	0.92215	0.8488		0.82906	0.90493	0.82482		0.9424	0.95768	0.92224
0.97626	0.93938	0.91979		0.87084	0.96775	0.87657		0.79936	0.98499	0.97974
0.95735	0.95786	0.92592		0.86404	0.87619	0.77804		0.90283	0.98113	0.91516
0.96893	0.93738	0.8705		0.90356	0.95941	0.83334		0.8252	0.89664	0.8622
0.9062	0.92667	0.95084		0.96706	0.84733	0.91131		0.90638	0.97077	0.96703
0.99066	0.96822	0.79766		0.9412	0.87989	0.82912		0.91	0.96527	0.91419
0.97318	0.95509	0.92364		0.87167	0.87553	0.95133		0.78529	0.88747	0.97653
0.86606	0.89917	0.98656		0.90727	0.81398	0.97118		0.96868	0.98177	0.74458
0.9683	0.95552	0.78885		0.93077	0.94032	0.9284		0.9412	0.97386	0.9143
0.9356	0.97481	0.80931		0.85776	0.91301	0.96503		0.98206	0.86957	0.90038
0.88437	0.9014	0.9325		0.83262	0.93586	0.90882		0.9514	0.93237	0.78857
0.86797	0.94713	0.87109		0.7929	0.90321	0.94128		0.86319	0.93054	0.83706
0.91682	0.93863	0.87967		0.93647	0.97641	0.97381		0.91639	0.92614	0.90364
0.94899	0.9284	0.95403		0.88514	0.94068	0.78806		0.89475	0.96345	0.86947
0.96201	0.90341	0.97178		0.85272	0.77451	0.91117		0.92336	0.98039	0.91512
0.86995	0.86578	0.80945		0.8294	0.91951	0.86263		0.94947	0.92121	0.93162
0.92674	0.79146	0.93987		0.3597	0.94252	0.96362		0.92315	0.89413	0.91154
0.73756	0.7595	0.88529		0.87593	0.9385	0.94485		0.8755	0.95198	0.89599
0.89562	0.96013	0.86965		0.92754	0.87289	0.84501		0.95788	0.9069	0.90284
0.94043	0.93971	0.90249		0.85389	0.94576	0.97369		0.94613	0.90319	0.85394
0.94861	0.95681	0.68358		0.73966	0.95064	0.94598		0.99882	0.96892	0.82195
0.92507	0.96336	0.93322		0.7775	0.98943	0.97253		0.80719	0.96642	0.91946
0.90472	0.8565	0.86023		0.80533	0.9709	0.96836		0.90616	0.93549	0.95896
0.88072	0.94457	0.94974		0.8178	0.95092	0.91443		0.95655	0.91375	0.97881
0.83939	0.80823	0.92156		0.94181	0.89035	0.59491		0.69951	0.91142	0.89818
0.8945	0.94389	0.91247		0.87439	0.9481	0.86798		0.82935	0.83902	0.76289
0.84322	0.83854	0.8043		0.97559	0.90004	0.94756		0.89531	0.93629	0.95334
0.96422	0.9388	0.83642		0.91214	0.94868	0.92652		0.89959	0.95749	0.90149
0.79605	0.78901	0.93469		0.9208	0.87545	0.90258		0.96076	0.87605	0.9974
0.9157	0.92912	0.9026		0.92172	0.93546	0.93405		0.92613	0.93547	0.87447
0.8597	0.95347	0.9765		0.9987	0.86797	0.90557		0.8053	0.96049	0.98422
0.93284	0.9226	0.87142		0.89548	0.97766	0.9852		0.88658	0.95808	0.77294
0.83731	0.87506	0.95938		0.85077	0.99751	0.92894		0.76913	0.98106	0.92442
0.95781	0.9173	0.8765		0.89684	0.98046	0.8963		0.87706	0.93462	0.93701
0.97533	0.90415	0.86998		0.95024	0.95157	0.94339		0.9024	0.90353	0.92419
0.94734	0.86881	0.85622		0.92944	0.93975	0.90233		0.91683	0.90623	0.9633
0.96136	0.84478	0.97097		0.97275	0.87044	0.97314		0.94696	0.94522	0.81225
0.95045	0.88184	0.70903		0.97283	0.91968	0.88886		0.83617	0.93991	0.86807
0.90076	0.94586	0.94943		0.92987	0.97757	0.89933		0.97628	0.92527	0.92928
0.94529	0.99313	0.98326		0.92142	0.86507	0.86169		0.9512	0.98046	0.92312
0.82882	0.90322	0.94104		0.8063	0.84256	0.8889		0.95983	0.87473	0.90057
0.88502	0.89888	0.96442		0.90621	0.81429	0.93788		0.96463	0.97071	0.91884
0.98012	0.94443	0.8042		0.93664	0.82463	0.79182		0.94273	0.97583	0.90535
0.95084	0.98522	0.80125		0.93239	0.97283	0.98332		0.88392	0.96296	0.89994
0.98714	0.92609	0.83723		0.9768	0.80884	0.96165		0.92091	0.98318	0.9788
0.91625	0.90704	0.9304		0.98244	0.76556	0.866		0.93708	0.93835	0.74769
0.92897	0.91307	0.94286		0.96532	0.89189	0.94684		0.91284	0.92223	0.92724
0.9065	0.98219	0.83163		0.86114	0.94157	0.86336		0.96517	0.91554	0.76355
0.9768	0.88446	0.762		0.75982	0.84637	0.9219		0.85418	0.90957	0.95762
0.95294	0.70454	0.96757		0.9395	0.9198	0.95316		0.74101	0.896	0.82389
0.89755	0.9533	0.96852		0.85253	0.93766	0.94765		0.92027	0.86989	0.99122
0.96437	0.85809	0.96501		0.67892	0.98259	0.97027		0.86492	0.95397	0.88289
0.95472	0.90127	0.94527		0.96459	0.93889	0.85297		0.97378	0.94598	0.84091
0.74848	0.92662	0.95481		0.86616	0.70902	0.90369		0.93405	0.90066	0.96614
0.81596	0.86057	0.84812		0.89291	0.96609	0.82379		0.8897	0.98435	0.95611
0.88054	0.91273	0.96166		0.96453	0.89871	0.96543		0.81338	0.94467	0.91086
0.94497	0.95093	0.92056		0.9844	0.92	0.94609		0.90598	0.91981	0.80173
0.87149	0.91343	0.9717		0.68656	0.95754	0.90212		0.87735	0.85716	0.88297
0.9462	0.9501	0.90774		0.97739	0.95978	0.92508		0.94884	0.88635	0.89865
0.9513	0.86516	0.90597		0.93484	0.95389	0.92488		0.95346	0.93904	0.94125
0.89775	0.9202	0.86839		0.94859	0.82152	0.81551		0.97109	0.72205	0.87774
0.90328	0.95307	0.59553		0.89638	0.88834	0.84997		0.83078	0.75046	0.94235
0.91716	0.92487	0.93669		0.91952	0.90084	0.98784		0.89287	0.95769	0.94379
0.93597	0.92778	0.91985		0.96957	0.97132	0.94544		0.95701	0.94217	0.92107
0.95089	0.94098	0.87967		0.83216	0.89391	0.84885		0.97849	0.83945	0.94488
0.96557	0.92406	0.93697		0.977	0.98861	0.90041		0.87957	0.81328	0.91013
0.92138	0.91262	0.9362		0.82028	0.79537	0.95357		0.96541	0.8547	0.94593
0.93823	0.90979	0.97726		0.76106	0.91149	0.93125		0.98867	0.93372	0.92644
0.98927	0.85145	0.92889		0.89872	0.73122	0.97189		0.84689	0.91415	0.89874
0.92747	0.96426	0.93328		0.88484	0.93504	0.87525		0.92492	0.94304	0.93422
0.98522	0.94659	0.98721		0.97754	0.94181	0.91608		0.95754	0.97352	0.9896
0.92369	0.95402	0.94715		0.82605	0.94089	0.95211		0.92493	0.81973	0.96005
0.8596	0.92701	0.95084		0.9428	0.96532	0.69379		0.87677	0.96346	0.85118
0.97694	0.97082	0.93705		0.95677	0.96182	0.96286		0.88118	0.93599	0.92939
0.92534	0.89987	0.8891		0.90204	0.97048	0.95185		0.91641	0.90629	0.98037
0.92596	0.95214	0.96426		0.88749	0.93968	0.91085		0.99189	0.85807	0.94905
0.9149	0.92879	0.86577		0.81317	0.9427	0.97958		0.96137	0.89142	0.90014
0.92122	0.91238	0.9103		0.82755	0.92712	0.93125		0.95491	0.97159	0.87647
0.92948	0.91699	0.96813		0.95226	0.8201	0.95618		0.86072	0.86417	0.80109
0.92548	0.95275	0.94289		0.97311	0.91567	0.71573		0.95315	0.92093	0.86197
0.95843	0.92506	0.94314		0.89013	0.93698	0.88042		0.89535	0.88549	0.9531
0.96916	0.88363	0.81623		0.89019	0.73871	0.85399		0.84181	0.89365	0.85723
0.93425	0.95689	0.96264		0.9224	0.93574	0.91827		0.84241	0.93148	0.88644
0.90893	0.814	0.96149		0.93886	0.92465	0.71891		0.93396	0.95564	0.99495
0.50489	0.89626	0.78626		0.9607	0.78604	0.95456		0.87694	0.82639	0.56064
0.8335	0.94413	0.92865		0.92992	0.93409	0.94666		0.94548	0.91728	0.89245
0.85103	0.93648	0.86356		0.84681	0.92313	0.85636		0.9157	0.82239	0.83079
0.93469	0.90878	0.92053		0.71265	0.87314	0.80214		0.90132	0.94068	0.92986
0.96891	0.79776	0.78272		0.82947	0.87266	0.93554		0.85326	0.94539	0.82302
0.84594	0.9805	0.93789		0.91999	0.96448	0.97482		0.90989	0.92088	0.87643
0.78802	0.9639	0.75616		0.94506	0.97426	0.84934		0.95501	0.93958	0.87128
0.97446	0.82969	0.986		0.95227	0.87217	0.89036		0.85889	0.94723	0.98557
0.67452	0.70618	0.94519		0.95688	0.97624	0.82166		0.91915	0.95462	0.98207
0.90652	0.97108	0.96153		0.9168	0.95131	0.95033		0.92418	0.89155	0.96015
0.94201	0.97692	0.9169		0.87735	0.94547	0.96003		0.98585	0.94071	0.92437
0.95742	0.92097	0.94575		0.82211	0.90792	0.92314		0.95431	0.91141	0.81065
0.95304	0.90104	0.7487		0.90324	0.89626	0.89641		0.94904	0.91208	0.92038
0.96151	0.80685	0.96346		0.90985	0.97613	0.95341		0.78	0.99184	0.97323
0.8384	0.8983	0.82183		0.90675	0.87118	0.88966		0.8219	0.98007	0.88284
0.83704	0.98588	0.96597		0.92659	0.94026	0.81196		0.95307	0.94831	0.92228
0.76062	0.94938	0.90969		0.87048	0.94831	0.93427		0.86877	0.93901	0.95899
0.78188	0.96043	0.9776		0.79492	0.96088	0.95246		0.9282	0.86946	0.82539
0.96154	0.93325	0.94954		0.92638	0.85217	0.94102		0.896	0.77766	0.85003
0.956	0.93823	0.97781		0.94969	0.92004	0.96462		0.94277	0.58976	0.94344
0.96604	0.61832	0.97926		0.96105	0.94259	0.96035		0.97109	0.87649	0.84709
0.94481	0.86358	0.96625		0.97785	0.87334	0.96278		0.90156	0.91514	0.97501
0.95989	0.94256	0.94986		0.94354	0.87084	0.83229		0.98714	0.89062	0.91907
0.78921	0.80871	0.95425		0.95971	0.95891	0.88688		0.87914	0.96271	0.96561
0.91269	0.92028	0.96799		0.84546	0.81444	0.8336		0.92895	0.93973	0.85725
0.72202	0.9858	0.8989		0.94944	0.94659	0.84554		0.92839	0.95834	0.96667
0.92266	0.91437	0.93066		0.98247	0.88407	0.90498		0.98729	0.95915	0.91257
0.87356	0.91526	0.90321		0.86568	0.91513	0.71391		0.89389	0.93839	0.93266
0.91423	0.90085	0.89304		0.9354	0.84218	0.70927		0.9572	0.98872	0.98037
0.84786	0.85471	0.9492		0.92101	0.81419	0.92115		0.81675	0.88444	0.90623
0.88482	0.88264	0.93561		0.88569	0.96491	0.88397		0.88357	0.95365	0.82749
0.87738	0.92081	0.92491		0.93814	0.96742	0.91621		0.87631	0.92303	0.95785
0.97891	0.9739	0.49322		0.97407	0.93726	0.88184		0.92061	0.97999	0.50437
0.79585	0.94974	0.91985		0.9304	0.9363	0.7719		0.85649	0.93396	0.96773
0.71463	0.92674	0.90395		0.93985	0.82177	0.97107		0.9467	0.89397	0.913
0.84787	0.89322	0.89407		0.6748	0.88201	0.93621		0.91844	0.96174	0.97513
0.95152	0.79139	0.93232		0.9644	0.95989	0.98763		0.93239	0.95092	0.86699
0.82576	0.97104	0.91249		0.9377	0.97424	0.91104		0.9432	0.92272	0.88741
0.91108	0.81116	0.90442		0.96267	0.72993	0.94738		0.97536	0.85191	0.9672
0.94268	0.86934	0.95034		0.99149	0.92851	0.86958		0.90235	0.95297	0.92117
0.90161	0.84216	0.9846		0.90805	0.78994	0.98224		0.97927	0.78948	0.98557
0.85123	0.95211	0.9332		0.92234	0.83648	0.95582		0.96284	0.92313	0.76151
0.97013	0.86099	0.91634		0.67782	0.67519	0.94172		0.98727	0.67616	0.9403
0.93762	0.93145	0.85577		0.86208	0.9262	0.89648		0.94255	0.88989	0.83573
0.86349	0.87609	0.94852		0.92896	0.81647	0.88854		0.90827	0.96534	0.87836
0.91517	0.85725	0.88533		0.92586	0.7238	0.92833		0.9227	0.87483	0.90396
0.96197	0.94582	0.93552		0.87256	0.82766	0.92935		0.93834	0.97296	0.88037
0.97852	0.87054	0.89053		0.89461	0.9173	0.75908		0.90089	0.73731	0.84939
0.73892	0.95316	0.97652		0.98205	0.93821	0.97155		0.92021	0.89299	0.9105
0.69601	0.92568	0.97895		0.84883	0.93498	0.89954		0.69617	0.95433	0.97191
0.97986	0.96097	0.80911		0.91479	0.90943	0.90606		0.94081	0.92053	0.92395
0.77293	0.95548	0.84698		0.93163	0.94685	0.9104		0.87092	0.96706	0.89735
0.93444	0.95688	0.85867		0.93287	0.9417	0.9617		0.85877	0.86382	0.96466
0.73015	0.80101	0.9454		0.98921	0.88692	0.96494		0.89223	0.90805	0.92079
0.96907	0.90033	0.88065		0.75055	0.75238	0.88994		0.86924	0.94195	0.96484
0.91291	0.98513	0.85723		0.91671	0.9206	0.94751		0.8839	0.88925	0.87377
0.80848	0.93894	0.89965		0.82379	0.86856	0.88241		0.90431	0.9844	0.98066
0.82569	0.96074	0.76695		0.73537	0.91766	0.95581		0.88555	0.96831	0.94629
0.89252	0.84735	0.98791		0.89588	0.76897	0.9286		0.7925	0.95049	0.90941
0.89375	0.87487	0.97511		0.87526	0.96972	0.96051		0.84841	0.86804	0.91967
0.98386	0.9629	0.93523		0.89182	0.95912	0.88122		0.93148	0.92072	0.982
0.88819	0.85173	0.83882		0.92277	0.93276	0.9		0.88354	0.896	0.87587
0.95775	0.93443	0.97076		0.90952	0.86696	0.95347		0.91821	0.94644	0.97566
0.87229	0.98114	0.77077		0.89803	0.85965	0.91538		0.97344	0.78749	0.88823
0.93083	0.91277	0.97172		0.91584	0.91787	0.96027		0.98224	0.93071	0.80791
0.82805	0.79149	0.89666		0.83308	0.96012	0.88393		0.95833	0.895	0.98481
0.9675	0.86439	0.87415		0.96048	0.92274	0.92672		0.94927	0.94965	0.93076
0.95823	0.91457	0.86738		0.96925	0.832	0.94278		0.94973	0.97608	0.95396
0.8166	0.94626	0.84466		0.97074	0.89788	0.95367		0.77742	0.8902	0.85818
0.92486	0.87033	0.9148		0.93911	0.85011	0.9265		0.9487	0.76727	0.93877
0.96781	0.74954	0.8675		0.96339	0.86266	0.87917		0.90213	0.91343	0.82931
0.87973	0.92682	0.93055		0.73407	0.85547	0.87918		0.94658	0.96881	0.84296
0.76815	0.88648	0.86706		0.97687	0.97144	0.81329		0.95222	0.94858	0.89213
0.91527	0.91731	0.93085		0.95518	0.95334	0.93536		0.8472	0.96178	0.89035
0.87867	0.92312	0.80601		0.94975	0.91563	0.95328		0.72935	0.89137	0.79769
0.9743	0.97694	0.90428		0.96147	0.82854	0.94578		0.96218	0.81805	0.95414
0.85933	0.7937	0.97301		0.8868	0.9099	0.95463		0.95172	0.95666	0.96582
0.81866	0.95985	0.92536		0.9226	0.91811	0.91127		0.97917	0.95168	0.81101
0.90349	0.90124	0.92361		0.95886	0.88944	0.90468		0.91796	0.97288	0.85052
0.88697	0.91863	0.78501		0.91839	0.89943	0.88737		0.81168	0.92966	0.86131
0.8249	0.96022	0.89608		0.97553	0.95868	0.97108		0.92143	0.64488	0.7223
0.91326	0.90341	0.95446		0.875	0.909	0.95189		0.97625	0.89407	0.94831
0.90632	0.83716	0.87911		0.94225	0.9359	0.95744		0.92946	0.94333	0.90021
0.95392	0.96379	0.82953		0.95503	0.9399	0.93379		0.88318	0.82801	0.7398
0.9538	0.95173	0.94683		0.93752	0.90974	0.73816		0.85806	0.93521	0.95491
0.93633	0.68128	0.94493		0.68283	0.96917	0.81478		0.9246	0.86511	0.87207
0.92809	0.90219	0.95385		0.97533	0.92011	0.78468		0.96462	0.70932	0.97368
0.87298	0.94455	0.97022		0.88253	0.87975	0.83042		0.78053	0.82404	0.96602
0.8457	0.97231	0.88217		0.76295	0.921	0.90263		0.89572	0.92083	0.86932
0.88704	0.95617	0.94658		0.97021	0.92412	0.91685		0.9387	0.97708	0.97468
0.98057	0.9638	0.93516		0.96576	0.91873	0.90726		0.86791	0.9615	0.80611
0.93693	0.93702	0.93721		0.96118	0.94389	0.95614		0.9516	0.82687	0.9345
0.87832	0.92237	0.96955		0.89334	0.96495	0.92991		0.94849	0.91885	0.87824
0.71747	0.97272	0.83397		0.94463	0.93931	0.89355		0.97382	0.93015	0.96388
0.91122	0.89877	0.92186		0.91993	0.96515	0.95332		0.9006	0.98851	0.7578
0.95294	0.98786	0.97093		0.93371	0.87376	0.78236		0.88022	0.9514	0.97083
0.89859	0.92689	0.95659		0.91139	0.83722	0.91536		0.91755	0.96397	0.78854
0.93021	0.94201	0.98041		0.95285	0.84194	0.96051		0.93087	0.98963	0.91971
0.94514	0.75757	0.92476		0.9359	0.94966	0.79113		0.9245	0.95678	0.96718
0.93847	0.97718	0.92108		0.96167	0.87816	0.95931		0.60708	0.9779	0.91037
0.86522	0.91595	0.867		0.93528	0.84045	0.94295		0.98085	0.73009	0.96442
0.91782	0.97943	0.83413		0.80036	0.90904	0.92328		0.97232	0.97866	0.96315
0.90887	0.97155	0.86936		0.96717	0.62304	0.83152		0.89466	0.90688	0.85458
0.92926	0.93098	0.89497		0.90663	0.92424	0.90831		0.93844	0.95126	0.98494
0.88386	0.85999	0.96763		0.95664	0.97231	0.97025		0.97422	0.7835	0.86889
0.91509	0.93031	0.96574		0.91574	0.82775	0.94125		0.97386	0.93329	0.89987
0.92923	0.96256	0.94375		0.88344	0.9382	0.91097		0.90729	0.95752	0.93108
0.9369	0.93475	0.92972		0.72387	0.83739	0.93754		0.95449	0.94378	0.78366
0.9094	0.84989	0.9118		0.94768	0.94434	0.8968		0.99721	0.83022	0.92058
0.89082	0.86165	0.99012		0.82948	0.94355	0.96734		0.9212	0.91836	0.98877
0.99118	0.98456	0.87732		0.86778	0.9075	0.93778		0.98216	0.97043	0.89502
0.87341	0.97471	0.95461		0.94144	0.89945	0.9455		0.90637	0.89684	0.87164
0.90756	0.92362	0.88967		0.90121	0.84083	0.9046		0.90158	0.8951	0.90328
0.91963	0.97027	0.77717		0.71038	0.88786	0.93701		0.97923	0.9443	0.86698
0.87788	0.93686	0.92366		0.99147	0.89071	0.97924		0.8755	0.93	0.90974
0.98548	0.94186	0.66361		0.87666	0.71389	0.94841		0.93117	0.97386	0.94891
0.92895	0.95383	0.8885		0.8955	0.99143	0.97717		0.95797	0.89892	0.93053
0.70701	0.90948	0.70888		0.95517	0.97863	0.8761		0.93855	0.94009	0.82725
0.75037	0.94046	0.97887		0.91664	0.88129	0.74397		0.94882	0.86283	0.89042
0.9264	0.96842	0.97688		0.96385	0.91286	0.93994		0.95105	0.77894	0.96066
0.96532	0.97403	0.83476		0.9855	0.94965	0.91091		0.89938	0.95186	0.97283
0.95984	0.99448	0.88787		0.91234	0.83361	0.93012		0.91864	0.96032	0.92325
0.87404	0.96905	0.96533		0.90143	0.82379	0.92224		0.98919	0.81017	0.84567
0.9088	0.91037	0.95364		0.81798	0.9433	0.95592		0.97501	0.85724	0.89739
0.95813	0.85074	0.90531		0.94316	0.98579	0.94248		0.95727	0.86196	0.93207
0.93956	0.92341	0.98005		0.92702	0.96359	0.95812		0.9246	0.89026	0.86668
0.98771	0.98337	0.92717		0.93139	0.95409	0.86564		0.94161	0.81968	0.90223
0.78461	0.91939	0.91557		0.97239	0.93704	0.82147		0.9037	0.91418	0.52703
0.86334	0.93262	0.84562		0.96039	0.89156	0.95883		0.79674	0.79431	0.99277
0.94725	0.98266	0.83027		0.80464	0.84078	0.8972		0.81296	0.90862	0.97268
0.97525	0.8073	0.81755		0.92002	0.89338	0.90228		0.77776	0.90414	0.82964
0.85877	0.92744	0.98049		0.88048	0.92409	0.91582		0.96718	0.65521	0.78192
0.91892	0.75856	0.97894		0.97188	0.95558	0.93637		0.94658	0.91956	0.93644
0.97972	0.89856	0.99002		0.91755	0.83887	0.93004		0.83096	0.83587	0.94339
0.97111	0.88719	0.91245		0.88978	0.90547	0.91743		0.87232	0.94153	0.96287
0.92896	0.88692	0.91701		0.96402	0.92135	0.90182		0.90602	0.85658	0.99006
0.91305	0.95368	0.9522		0.89515	0.8568	0.96721		0.92499	0.89886	0.8422
0.90599	0.83605	0.85454		0.83948	0.94872	0.96847		0.93853	0.80527	0.85125
0.95369	0.93879	0.90335		0.96329	0.98664	0.88907		0.92899	0.65392	0.85309
0.9743	0.95186	0.86155		0.8217	0.95545	0.9679		0.98044	0.98753	0.8996
0.9663	0.78053	0.71613		0.94287	0.96706	0.90327		0.95844	0.96655	0.90386
0.83466	0.8878	0.96154		0.93307	0.94347	0.9046		0.86655	0.8578	0.96269
0.88163	0.85981	0.97083		0.89141	0.9523	0.97242		0.9749	0.95438	0.91039
0.8949	0.94853	0.9718		0.98354	0.96539	0.91667		0.80314	0.92192	0.88023
0.77903	0.94754	0.85614		0.96318	0.93098	0.96274		0.89231	0.95804	0.90561
0.88743	0.9176	0.92227		0.86083	0.93624	0.97456		0.90488	0.93788	0.8684
0.93946	0.89775	0.94023		0.88878	0.87512	0.97607		0.86473	0.88837	0.8899
0.96483	0.82845	0.91319		0.90587	0.86481	0.95863		0.9189	0.88309	0.95997
0.92995	0.94125	0.97083		0.88054	0.98741	0.92939		0.88178	0.89222	0.92639
0.94965	0.84991	0.88503		0.84273	0.87226	0.86721		0.92879	0.95588	0.92639
0.79573	0.86701	0.98503		0.8712	0.89136	0.88295		0.88857	0.9374	0.85822
0.98423	0.90012	0.93447		0.9515	0.78652	0.55463		0.95706	0.89855	0.73922
0.89279	0.89752	0.88031		0.87391	0.94939	0.91614		0.92824	0.91054	0.90511
0.94158	0.92984	0.87548		0.96574	0.84403	0.91851		0.99579	0.80849	0.91413
0.94493	0.98556	0.8732		0.863	0.95359	0.87734		0.89289	0.9883	0.904
0.63013	0.92806	0.94946		0.85999	0.68944	0.76472		0.95329	0.94958	0.9197
0.9769	0.91917	0.94371		0.90874	0.88661	0.93521		0.89293	0.91613	0.95554
0.83822	0.84258	0.86295		0.87255	0.9129	0.87494		0.95785	0.8865	0.8915
0.97525	0.87184	0.82208		0.93315	0.84937	0.82363		0.89877	0.9735	0.9656
0.87812	0.93938	0.94437		0.82869	0.99852	0.7424		0.83954	0.94417	0.90962
0.8568	0.84244	0.89009		0.9229	0.90247	0.92788		0.88028	0.8581	0.9658
0.97208	0.79247	0.81493		0.97972	0.88848	0.67913		0.66701	0.8508	0.92809
0.89955	0.94283	0.82364		0.94064	0.95909	0.91325		0.94985	0.8546	0.89807
0.75318	0.86911	0.89119		0.89248	0.94208	0.9628		0.96689	0.92917	0.94749
0.91301	0.8441	0.8869		0.89897	0.94109	0.97281		0.9617	1	0.87934
0.89127	0.94104	0.89275		0.95345	0.94673	0.87112		0.83258	0.9375	0.95196
0.92347	0.94785	0.76353		0.82539	0.7916	0.96053		0.83852	0.97939	0.90097
0.93313	0.98614	0.97955		0.89331	0.91359	0.91605		0.94593	0.99342	0.99115
0.90383	0.90056	0.90105		0.87524	0.92683	0.91974		0.95111	0.92779	0.86044
0.92591	0.82485	0.92963		0.92882	0.93149	0.94815		0.95097	0.86421	0.85688
0.96195	0.94536	0.98107		0.90486	0.93484	0.7364		0.92229	0.93694	0.96234
0.86312	0.8791	0.95608		0.97362	0.7848	0.94097		0.96981	0.93827	0.81586
0.94597	0.87782	0.90453		0.90938	0.89355	0.6942		0.87021	0.85454	0.90661
0.89728	0.91484	0.93061		0.94285	0.83888	0.96614		0.82867	0.93182	0.85977
0.95471	0.92381	0.97426		0.937	0.75442	0.96334		0.93415	0.7303	0.95179
0.88609	0.93409	0.88594		0.94578	0.9726	0.63789		0.95137	0.91646	0.94807
0.87166	0.90794	0.92669		0.96647	0.76934	0.89622		0.97044	0.91611	0.91121
0.87097	0.8655	0.75768		0.93526	0.89732	0.91435		0.84599	0.80112	0.92919
0.88424	0.85167	0.91087		0.89365	0.80706	0.97378		0.90564	0.92285	0.94439
0.94558	0.89675	0.98167		0.83522	0.87532	0.90947		0.95683	0.94341	0.90222
0.98041	0.92036	0.95398		0.94023	0.77533	0.89739		0.96037	0.92617	0.92877
0.73616	0.59216	0.94029		0.99409	0.91364	0.88888		0.90423	0.91175	0.92911
0.9442	0.88819	0.67017		0.80061	0.92343	0.83827		0.92799	0.98365	0.85628
0.88146	0.87837	0.93321		0.97034	0.86374	0.94579		0.95245	0.99482	0.97603
0.82767	0.96412	0.92901		0.65632	0.95349	0.90946		0.95439	0.9307	0.87041
0.9029	0.91936	0.89566		0.98426	0.94966	0.87565		0.96445	0.95213	0.91796
0.97006	0.88665	0.94884		0.69837	0.91605	0.9656		0.44005	0.96542	0.81954
0.87039	0.95005	0.89224		0.94267	0.9204	0.83974		0.87918	0.9378	0.95518
0.93392	0.96732	0.83732		0.89576	0.88471	0.92151		0.86598	0.85867	0.86816
0.90399	0.83075	0.92396		0.90738	0.90009	0.89505		0.97274	0.89528	0.95643
0.95137	0.97668	0.9636		0.85526	0.94424	0.98407		0.82245	0.91767	0.96281
0.97898	0.97084	0.90498		0.92528	0.88248	0.95542		0.86172	0.8953	0.92637
0.95654	0.94137	0.96327		0.96854	0.94466	0.87595		0.98644	0.88105	0.9527
0.96896	0.88232	0.66643		0.95228	0.96425	0.89422		0.96402	0.94815	0.91132
0.9322	0.80607	0.55687		0.94685	0.97149	0.93862		0.90435	0.90475	0.82453
0.93534	0.91886	0.91495		0.74839	0.84895	0.87091		0.96365	0.77877	0.89608
0.95605	0.94324	0.8697		0.85303	0.93632	0.94876		0.97305	0.92899	0.92301
0.89598	0.93441	0.92542		0.89099	0.92385	0.95315		0.91103	0.96804	0.90326
0.95364	0.97365	0.89293		0.98267	0.89919	0.96321		0.77795	0.96305	0.96382
0.86325	0.84163	0.9295		0.85102	0.93378	0.98081		0.9472	0.94438	0.84482
0.96363	0.69976	0.88		0.81717	0.88821	0.83191		0.92406	0.79885	0.89894
0.92714	0.97712	0.93994		0.92758	0.93087	0.94068		0.90019	0.91004	0.93541
0.96522	0.95703	0.95223		0.96245	0.71227	0.97255		0.93871	0.84163	0.93532
0.98091	0.97527	0.87143		0.84483	0.94794	0.96333		0.92832	0.95451	0.92787
0.98412	0.94067	0.96884		0.91847	0.9041	0.9287		0.89018	0.81535	0.90925
0.95349	0.92604	0.83565		0.82334	0.99284	0.88084		0.81425	0.89431	0.96698
0.97195	0.9619	0.92731		0.96877	0.91347	0.91301		0.92792	0.90676	0.80138
0.89522	0.93937	0.93987		0.91152	0.82909	0.8804		0.90409	0.93733	0.63627
0.93864	0.8852	0.96337		0.84066	0.90377	0.92215		0.89102	0.88275	0.81624
0.82178	0.96118	0.93811		0.70766	0.89375	0.92514		0.93046	0.88595	0.94312
0.94075	0.75806	0.84864		0.99052	0.85896	0.96023		0.82585	0.89849	0.87596
0.89308	0.97376	0.92791		0.98956	0.96651	0.97721		0.96953	0.94927	0.77378
0.93975	0.92207	0.9544		0.93418	0.8223	0.95767		0.96261	0.9366	0.97133
0.86368	0.95619	0.9091		0.93866	0.92803	0.89477		0.92132	0.88602	0.8083
0.86004	0.92267	0.85165		0.88506	0.92451	0.94779		0.86358	0.92993	0.97862
0.89507	0.94504	0.96274		0.88433	0.81966	0.76504		0.86227	0.90901	0.87376
0.94752	0.94589	0.88834		0.91645	0.93964	0.76091		0.96676	0.89228	0.89357
0.89936	0.92372	0.91831		0.93213	0.91223	0.97151		0.98665	0.62017	0.96002
0.91013	0.91951	0.94317		0.87111	0.92082	0.74587		0.98658	0.80996	0.91832
0.8324	0.99118	0.91279		0.88932	0.61303	0.92267		0.92717	0.85433	0.91501
0.93242	0.97673	0.95673		0.7842	0.93889	0.88938		0.90514	0.92729	0.91114
0.97866	0.96616	0.91242		0.83866	0.98032	0.8964		0.89896	0.96866	0.98158
0.90654	0.95179	0.96563		0.84005	0.85533	0.77566		0.93537	0.97078	0.98908
0.8966	0.96329	0.9122		0.7688	0.87262	0.98845		0.64186	0.79603	0.91435
0.94921	0.77831	0.7515		0.81856	0.50944	0.9279		0.96571	0.98764	0.76636
0.87252	0.95748	0.94581		0.93551	0.82335	0.93706		0.91261	0.93282	0.93396
0.95451	0.9279	0.94483		0.80732	0.88299	0.93122		0.95135	0.93193	0.87177
0.79809	0.89554	0.97724		0.91993	0.89537	0.9567		0.89646	0.92778	0.94795
0.97293	0.91623	0.97536		0.87326	0.76804	0.88199		0.86621	0.845	0.9667
0.96318	0.94372	0.9259		0.94708	0.92181	0.91696		0.9124	0.88672	0.94048
0.97689	0.93238	0.96164		0.88593	0.75863	0.70819		0.96813	0.93643	0.85462
0.81546	0.84146	0.98244		0.94221	0.87822	0.8499		0.97691	0.97861	0.90977
0.92431	0.7975	0.9442		0.85877	0.97233	0.96126		0.83019	0.95298	0.86897
0.92009	0.9662	0.9382		0.94389	0.9234	0.91157		0.96891	0.96302	0.93058
0.82038	0.81994	0.97347		0.95418	0.93654	0.87853		0.56421	0.91658	0.93577
0.98107	0.88653	0.83298		0.89271	0.95686	0.92598		0.95307	0.77662	0.95783
0.94735	0.88522	0.90545		0.89192	0.909	0.75332		0.87926	0.88521	0.94014
0.86423	0.94554	0.92863		0.94726	0.94747	0.92669		0.91327	0.89561	0.97334
0.83024	0.94353	0.8861		0.94545	0.82503	0.94867		0.96583	0.88629	0.90992
0.88605	0.87093	0.89855		0.97996	0.93072	0.97063		0.84135	0.92122	0.89426
0.9531	0.90974	0.96321		0.94725	0.76746	0.93012		0.93155	0.91119	0.87663
0.86888	0.97799	0.95718		0.96059	0.91746	0.92099		0.95223	0.88347	0.86593
0.92827	0.97564	0.87993		0.89771	0.9888	0.91135		0.93442	0.95106	0.84662
0.95039	0.87403	0.97373		0.80934	0.96527	0.92774		0.97735	0.9521	0.93592
0.96993	0.9109	0.96792		0.82974	0.93627	0.74157		0.92043	0.68439	0.92083
0.92054	0.96949	0.95508		0.84741	0.93317	0.9583		0.96378	0.89424	0.93962
0.96461	0.92815	0.94009		0.95132	0.87934	0.9673		0.95428	0.80961	0.87241
0.9345	0.96433	0.92311		0.91706	0.9338	0.95974		0.94942	0.75962	0.94259
0.90622	0.91929	0.79255		0.877	0.50816	0.97505		0.95852	0.91226	0.89626
0.87666	0.92307	0.91899		0.96092	0.94581	0.85365		0.90238	0.76496	0.88979
0.8301	0.69926	0.89362		0.91745	0.92	0.84564		0.8544	0.78067	0.89893
0.90026	0.8892	0.99341		0.94503	0.76526	0.89136		0.9322	0.96792	0.96501
0.82797	0.95266	0.86911		0.92354	0.94537	0.9103		0.94145	0.99722	0.66698
0.94578	0.98075	0.97471		0.92854	0.96588	0.87846		0.90643	0.97268	0.87099
0.89579	0.91178	0.68618		0.95635	0.91012	0.8864		0.78673	0.97002	0.95828
0.91648	0.97971	0.97434		0.94035	0.94351	0.84286		0.80652	0.85544	0.91385
0.9418	0.80781	0.88437		0.94942	0.98644	0.92462		0.88653	0.91502	0.88851
0.87205	0.94746	0.9943		0.73554	0.90038	0.82171		0.82534	0.84133	0.96686
0.90875	0.82219	0.94376		0.94472	0.82552	0.91866		0.96584	0.75461	0.98862
0.92519	0.94269	0.88369		0.91795	0.89858	0.86989		0.96313	0.88812	0.92812
0.92329	0.90533	0.94664		0.77926	0.91654	0.95502		0.92139	0.94171	0.91629
0.89794	0.94251	0.92059		0.97037	0.97102	0.73681		0.89494	0.93998	0.78599
0.90457	0.94212	0.87692		0.88296	0.9747	0.97045		0.94389	0.91836	0.94844
0.99403	0.98951	0.73347		0.91609	0.91999	0.75948		0.96317	0.85824	0.96086
0.94626	0.84945	0.88992		0.91585	0.939	0.88908		0.8187	0.99226	0.87524
0.86519	0.93693	0.95978		0.91027	0.89638	0.93378		0.93297	0.85444	0.91933
0.88273	0.83373	0.94801		0.80715	0.9513	0.93542		0.97672	0.98477	0.87375
0.95664	0.90955	0.76439		0.92967	0.93281	0.91093		0.74931	0.9286	0.97573
0.84997	0.87606	0.94197		0.96994	0.97795	0.90316		0.87057	0.86268	0.93262
0.95055	0.88976	0.84617		0.79071	0.93891	0.91407		0.98234	0.9591	0.93243
0.9501	0.93958	0.86456		0.95502	0.84303	0.88485		0.86903	0.91844	0.84907
0.9173	0.97332	0.81939		0.90172	0.81597	0.85956		0.84113	0.94796	0.93101
0.88789	0.90427	0.9479		0.85734	0.96801	0.88494		0.91458	0.81752	0.72987
0.96058	0.90229	0.88845		0.89514	0.9328	0.87123		0.79439	0.93936	0.8904
0.91726	0.98016	0.91145		0.95107	0.97171	0.93981		0.9739	0.92397	0.87571
0.8079	0.9955	0.95836		0.88587	0.91002	0.92605		0.98178	0.92786	0.73154
0.92927	0.97138	0.93571		0.96422	0.94452	0.91485		0.94716	0.83592	0.94006
0.76784	0.94964	0.94645		0.9688	0.93473	0.94484		0.95774	0.91398	0.89278
0.91642	0.93476	0.9263		0.9176	0.88653	0.93391		0.95632	0.79358	0.94802
0.90932	0.7108	0.6923		0.89347	0.88434	0.75511		0.98587	0.90455	0.89448
0.95138	0.94308	0.87876		0.93035	0.89834	0.98891		0.97922	0.92963	0.97225
0.87197	0.95734	0.92103		0.92346	0.78962	0.9884		0.91069	0.81131	0.92364
0.94763	0.92427	0.63476		0.84145	0.81193	0.93636		0.94559	0.7989	0.94606
0.92584	0.88726	0.8996		0.89861	0.96361	0.95914		0.79458	0.92998	0.95088
0.79013	0.67047	0.88825		0.98251	0.90538	0.87731		0.86788	0.93272	0.89417
0.98306	0.95728	0.95618		0.91175	0.85309	0.9019		0.92864	0.93743	0.95791
0.89795	0.89024	0.94861		0.85928	0.92334	0.86561		0.96763	0.82499	0.97958
0.92478	0.94208	0.60786		0.87727	0.933	0.92224		0.95713	0.92354	0.93017
0.97473	0.87558	0.95725		0.98679	0.93925	0.96369		0.59771	0.8555	0.9429
0.91161	0.93142	0.90094		0.89956	0.97254	0.90434		0.8127	0.95927	0.88773
0.85391	0.97299	0.95888		0.72354	0.97132	0.61869		0.94486	0.96096	0.94151
0.92372	0.93012	0.97074		0.81491	0.89249	0.98571		0.93015	0.92665	0.96128
0.95794	0.91847	0.92951		0.82298	0.94403	0.97097		0.87306	0.97376	0.91282
0.88134	0.73704	0.8995		0.91264	0.94277	0.86822		0.96925	0.9459	0.93566
0.84965	0.9759	0.76834		0.91438	0.96382	0.81865		0.92611	0.92742	0.83775
0.8001	0.72234	0.94476		0.81576	0.84567	0.95974		0.90985	0.90962	0.93468
0.82367	0.91863	0.94227		0.95451	0.7387	0.9373		0.89413	0.93292	0.99943
0.79519	0.94417	0.89446		0.81288	0.95177	0.87944		0.77306	0.8811	0.87972
0.89455	0.83942	0.4886		0.93784	0.87046	0.93094		0.94252	0.99605	0.79045
0.80219	0.82823	0.97045		0.9717	0.91658	0.63499		0.9733	0.94465	0.98375
0.96085	0.93739	0.96517		0.91577	0.95845	0.73406		0.93204	0.97818	0.82995
0.94794	0.94005	0.94831		0.95022	0.77176	0.93553		0.95314	0.88583	0.84112
0.90427	0.92972	0.97466		0.84222	0.95433	0.91391		0.91613	0.88275	0.88559
0.83308	0.89748	0.94759		0.82075	0.82977	0.69076		0.70159	0.91866	0.96965
0.91108	0.96528	0.89505		0.89269	0.93682	0.85882		0.9368	0.95181	0.89004
0.84924	0.91432	0.98191		0.93438	0.91665	0.9864		0.92417	0.66558	0.9072
0.97168	0.89868	0.84599		0.97981	0.92215	0.9115		0.90356	0.97157	0.93903
0.84543	0.87392	0.93849		0.91695	0.9714	0.81393		0.96061	0.91258	0.93242
0.95387	0.77931	0.97481		0.79833	0.90908	0.90259		0.96634	0.83896	0.94971
0.97307	0.97983	0.94052		0.92565	0.72744	0.77421		0.88887	0.91027	0.65068
0.95925	0.95739	0.94389		0.66745	0.57705	0.95414		0.838	0.64401	0.96311
0.86542	0.96373	0.94199		0.85072	0.87098	0.86927		0.9645	0.94542	0.93575
0.94705	0.92747	0.91881		0.96897	0.86823	0.80517		0.7629	0.93104	0.95744
0.93346	0.94609	0.9494		0.87744	0.95588	0.81501		0.86218	0.8569	0.88695
0.96492	0.93579	0.88679		0.88746	0.91607	0.96203		0.91853	0.93129	0.82498
0.84584	0.92766	0.92544		0.84966	0.92767	0.92121		0.79315	0.93424	0.88946
0.8844	0.92754	0.89379		0.87733	0.91269	0.90443		0.85088	0.92313	0.9434
0.93328	0.85212	0.86947		0.91596	0.99061	0.85768		0.98116	0.97469	0.86276
0.79395	0.96532	0.9082		0.94639	0.93314	0.96582		0.84704	0.90651	0.84621
0.99552	0.96573	0.7932		0.88137	0.90971	0.96687		0.74251	0.92449	0.71889
0.95794	0.94928	0.97557		0.93919	0.96582	0.79847		0.79429	0.77765	0.92823
0.92724	0.83548	0.8687		0.93697	0.79669	0.91646		0.81627	0.79875	0.56571
0.87669	0.94278	0.84253		0.92109	0.92713	0.95606		0.95018	0.86707	0.97182
0.72497	0.90491	0.96159		0.919	0.94618	0.91778		0.97605	0.97434	0.901
0.84846	0.92588	0.91805		0.91394	0.87454	0.98263		0.86952	0.94135	0.89612
0.88075	0.72981	0.95858		0.97435	0.94637	0.90239		0.87903	0.93781	0.98453
0.92613	0.94263	0.84386		0.91385	0.91541	0.85126		0.90805	0.94988	0.96261
0.96191	0.98023	0.93627		0.90696	0.95469	0.91503		0.88079	0.91366	0.93549
0.9464	0.93314	0.87462		0.96426	0.89338	0.96732		0.96928	0.57624	0.90005
0.9287	0.84159	0.97907		0.87636	0.95652	0.94112		0.97484	0.83718	0.92699
0.93417	0.92192	0.93545		0.68862	0.86182	0.85616		0.95108	0.96664	0.96191
0.85007	0.99077	0.89744		0.90469	0.92734	0.98274		0.88688	0.95939	0.9367
0.8886	0.8658	0.92856		0.93175	0.89955	0.96562		0.88639	0.95192	0.95517
0.92747	0.93253	0.92797		0.88641	0.86745	0.8927		0.97069	0.82166	0.91878
0.96986	0.85663	0.97499		0.92564	0.97184	0.96425		0.90569	0.95118	0.98395
0.87644	0.89325	0.909		0.88114	0.87411	0.87954		0.92822	0.94539	0.86207
0.82642	0.94525	0.96954		0.95241	0.8972	0.74531		0.88386	0.91288	0.87199
0.96937	0.87649	0.97728		0.90057	0.84044	0.8675		0.9534	0.87034	0.939
0.9192	0.96221	0.87433		0.90217	0.91428	0.94973		0.78778	0.97714	0.58174
0.94062	0.91923	0.89531		0.78255	0.97562	0.91514		0.93959	0.68604	0.70978
0.93725	0.94051	0.89705		0.83991	0.94839	0.97504		0.93535	0.85784	0.90864
0.91583	0.88672	0.93136		0.92548	0.91893	0.92912		0.9424	0.94103	0.66459
0.94949	0.90476	0.88491		0.97542	0.91837	0.86904		0.94369	0.87616	0.96419
0.94196	0.88942	0.90101		0.94866	0.96776	0.8743		0.96622	0.72201	0.93873
0.95803	0.94964	0.86393		0.87622	0.81155	0.92134		0.94109	0.92374	0.92018
0.88791	0.92804	0.9521		0.88657	0.70669	0.83753		0.88294	0.96199	0.83218
0.89856	0.94586	0.90467		0.8738	0.9503	0.78459		0.94066	0.91556	0.95493
0.9123	0.95483	0.91591		0.95454	0.93221	0.93726		0.92264	0.95522	0.88924
0.88113	0.92057	0.95211		0.9514	0.93136	0.95645		0.87613	0.93926	0.92386
0.83616	0.9612	0.99476		0.96787	0.7844	0.93391		0.86392	0.90907	0.77553
0.95931	0.89925	0.93005		0.98767	0.86799	0.86895		0.86696	0.91148	0.88337
0.9758	0.86631	0.94994		0.91451	0.96468	0.93592		0.95159	0.67096	0.9263
0.67333	0.92444	0.91825		0.8686	0.96775	0.61441		0.70491	0.96469	0.89466
0.92389	0.72279	0.80169		0.94108	0.91802	0.90372		0.94586	0.9606	0.91008
0.86944	0.89048	0.98381		0.94797	0.85799	0.88994		0.93052	0.50937	0.9264
0.87206	0.93584	0.94864		0.83428	0.97052	0.90815		0.93269	0.91088	0.85369
0.93827	0.77341	0.86526		0.9675	0.88148	0.96919		0.95037	0.95023	0.93398
0.79386	0.95002	0.92038		0.97399	0.90224	0.96598		0.95314	0.98434	0.89149
0.79243	0.8174	0.96774		0.90681	0.97041	0.91628		0.95764	0.9306	0.92618
0.90916	0.92071	0.96745		0.98437	0.96606	0.94584		0.9559	0.93732	0.81509
0.86951	0.95908	0.94784		0.99257	0.83264	0.96355		0.87336	0.94432	0.8889
0.94101	0.93621	0.87086		0.94792	0.91389	0.97329		0.8896	0.94118	0.94982
0.94961	0.9852	0.98637		0.90357	0.97136	0.93285		0.9534	0.85398	0.9464
0.94175	0.97238	0.68098		0.94582	0.8915	0.9204		0.95322	0.87749	0.93317
0.87889	0.92759	0.77085		0.9836	0.97835	0.93571		0.93819	0.84233	0.89259
0.89901	0.78861	0.95524		0.98038	0.92418	0.85567		0.96321	0.72528	0.92275
0.88368	0.87137	0.96737		0.99458	0.81033	0.81146		0.95834	0.95154	0.9718
0.87777	0.88094	0.90546		0.88953	0.8935	0.86727		0.90795	0.74302	0.9112
0.87564	0.85262	0.90674		0.89575	0.79262	0.93818		0.98333	0.95498	0.9756
0.99052	0.83402	0.97387		0.95127	0.86227	0.94304		0.92916	0.81303	0.94699
0.92376	0.92441	0.94827		0.88962	0.79374	0.95753		0.89446	0.97052	0.93381
0.90385	0.93786	0.96388		0.97905	0.91588	0.91439		0.92494	0.98215	0.90396
0.88144	0.93255	0.94534		0.98167	0.9502	0.95448		0.95054	0.90666	0.87895
0.94581	0.91883	0.88758		0.94878	0.91022	0.71267		0.92659	0.8873	0.82871
0.94253	0.7291	0.95469		0.9629	0.914	0.92431		0.91806	0.86633	0.67695
0.89338	0.90592	0.94224		0.9702	0.95183	0.96134		0.90608	0.94346	0.97712
0.87019	0.88514	0.97439		0.82712	0.93185	0.80354		0.89731	0.93042	0.79342
0.92554	0.94504	0.43919		0.87834	0.90204	0.90139		0.8724	0.93684	0.94321
0.98202	0.87623	0.92052		0.95884	0.94916	0.68329		0.97635	0.93021	0.94062
0.96169	0.94283	0.93137		0.95526	0.95196	0.87162		0.81269	0.85746	0.88153
0.97972	0.82491	0.97954		0.96056	0.85603	0.88689		0.80537	0.86592	0.92348
0.91838	0.96418	0.89407		0.90974	0.91131	0.94514		0.9609	0.86968	0.98134
0.87896	0.97504	0.98962		0.96703	0.9376	0.89964		0.92787	0.96508	0.89454
0.97321	0.94449	0.88422		0.91576	0.90404	0.94395		0.9743	0.97533	0.79465
0.96883	0.94006	0.87506		0.94614	0.85693	0.97117		0.95247	0.91302	0.87855
0.88759	0.90706	0.9128		0.9765	0.90977	0.96488		0.95619	0.95309	0.79414
0.95002	0.91029	0.98258		0.91924	0.68659	0.81707		0.91385	0.97474	0.93458
0.88108	0.9165	0.88078		0.98245	0.91952	0.91372		0.93209	0.84694	0.93244
0.88133	0.93622	0.86703		0.84307	0.96911	0.87729		0.91711	0.90487	0.9303
0.8591	0.82238	0.90868		0.9085	0.95011	0.88631		0.91852	0.93962	0.93885
0.91235	0.93621	0.9725		0.98496	0.90658	0.9334		0.94521	0.97259	0.92859
0.8529	0.95061	0.88874		0.81329	0.98155	0.94426		0.93714	0.94897	0.8272
0.94691	0.96197	0.90333		0.98101	0.96713	0.72022		0.94459	0.92027	0.85115
0.9402	0.94448	0.93438		0.9047	0.98757	0.90364		0.91284	0.86765	0.97312
0.96179	0.88018	0.89101		0.96009	0.92955	0.81382		0.94271	0.96372	0.89631
0.87213	0.67337	0.96077		0.85694	0.95247	0.68351		0.95932	0.91244	0.95447
0.91069	0.89415	0.93943		0.91059	0.89265	0.94879		0.90571	0.93391	0.94068
0.95722	0.83738	0.99133		0.67269	0.92723	0.88852		0.96307	0.86579	0.91829
0.89378	0.93309	0.90934		0.88514	0.92406	0.86412		0.92752	0.89153	0.95431
0.9754	0.97921	0.95931		0.96457	0.92297	0.93305		0.8899	0.84059	0.89099
0.8815	0.71273	0.90882		0.95153	0.94408	0.87896		0.93932	0.87932	0.97288
0.91156	0.76781	0.90724		0.96175	0.94691	0.90821		0.98021	0.87354	0.92888
0.9418	0.92547	0.91125		0.91083	0.79827	0.85334		0.87941	0.75055	0.97136
0.92647	0.91446	0.91128		0.95154	0.84133	0.93659		0.87551	0.93649	0.82562
0.72863	0.87887	0.94302		0.954	0.93429	0.87552		0.86565	0.96301	0.90861
0.96274	0.81477	0.92228		0.96069	0.94621	0.6258		0.8691	0.8834	0.95578
0.84638	0.93713	0.87907		0.92299	0.94694	0.91586		0.97084	0.95662	0.87317
0.9179	0.86694	0.96548		0.96314	0.94035	0.97082		0.96371	0.96263	0.94638
0.91663	0.96034	0.89323		0.93529	0.97405	0.94583		0.96761	0.8586	0.85222
0.94417	0.99027	0.83673		0.93184	0.80957	0.86983		0.95769	0.89973	0.9863
0.81421	0.98593	0.88704		0.98559	0.87222	0.94462		0.85463	0.94526	0.96699
0.92154	0.92339	0.89336		0.91633	0.94755	0.96332		0.77999	0.9809	0.84986
0.94671	0.89719	0.96688		0.87895	0.9324	0.90765		0.95822	0.90043	0.94369
0.85267	0.87643	0.91868		0.66371	0.92787	0.86595		0.96619	0.85139	0.95136
0.95053	0.91558	0.94171		0.97519	0.83521	0.93833		0.90106	0.88925	0.8557
0.85668	0.97384	0.89086		0.79448	0.892	0.7538		0.96177	0.98502	0.9191
0.91859	0.95292	0.94199		0.87748	0.91966	0.81496		0.84044	0.94566	0.98469
0.90871	0.87568	0.87582		0.67748	0.87386	0.9537		0.91098	0.92845	0.97231
0.93397	0.93303	0.77933		0.85071	0.82471	0.84146		0.91734	0.96723	0.86772
0.92422	0.76986	0.93456		0.97283	0.90436	0.86613		0.91408	0.9171	0.95039
0.92193	0.92498	0.97764		0.77981	0.90337	0.73254		0.90251	0.94698	0.96344
0.9112	0.98237	0.85214		0.90985	0.94471	0.82259		0.85774	0.89908	0.97583
0.92184	0.96219	0.89591		0.62125	0.88048	0.80723		0.97658	0.93028	0.96951
0.94766	0.83372	0.99574		0.89788	0.89282	0.89921		0.88817	0.91619	0.97931
0.93446	0.94966	0.97864		0.94394	0.78612	0.92984		0.94342	0.95354	0.9773
0.93797	0.95555	0.90941		0.94175	0.88582	0.95183		0.93199	0.97082	0.93665
0.9121	0.95483	0.93417		0.87987	0.91061	0.77331		0.85919	0.96823	0.81559
0.82205	0.89767	0.93371		0.80419	0.93585	0.91786		0.90838	0.92432	0.86206
0.96898	0.91269	0.90969		0.90597	0.90558	0.88133		0.88515	0.83061	0.73713
0.9342	0.84091	0.97007		0.86785	0.9477	0.82236		0.88082	0.87952	0.83557
0.87911	0.86023	0.86564		0.93942	0.68903	0.84936		0.90697	0.958	0.96532
0.97692	0.98977	0.85076		0.82146	0.90136	0.86572		0.93658	0.96309	0.91526
0.98461	0.94841	0.9209		0.97569	0.94815	0.94299		0.71629	0.84817	0.60851
0.93597	0.9533	0.89428		0.96349	0.90168	0.88435		0.88898	0.94359	0.96614
0.95518	0.92552	0.86652		0.96453	0.97174	0.86837		0.87117	0.92508	0.90931
0.97484	0.96171	0.90781		0.89742	0.98006	0.89352		0.94816	0.95966	0.96638
0.95013	0.98998	0.97821		0.94257	0.93945	0.89765		0.96198	0.83366	0.98342
0.90967	0.80501	0.92655		0.92563	0.92181	0.97266		0.87452	0.88213	0.97689
0.96801	0.89109	0.97389		0.85162	0.9578	0.91028		0.84905	0.97205	0.83529
0.89411	0.93329	0.96853		0.91388	0.81566	0.91701		0.95188	0.8672	0.92055
0.9244	0.98196	0.97239		0.92123	0.92814	0.92794		0.89023	0.98483	0.96664
0.95626	0.97799	0.87057		0.96212	0.87829	0.84773		0.83022	0.51152	0.94564
0.99793	0.91211	0.93783		0.97786	0.57603	0.66774		0.97475	0.85477	0.97392
0.87563	0.96118	0.9441		0.94118	0.99183	0.94606		0.95206	0.87634	0.9488
0.6535	0.94344	0.91596		0.94221	0.93771	0.80276		0.83437	0.89732	0.92727
0.88385	0.92278	0.92448		0.96019	0.91768	0.86196		0.85358	0.8603	0.57147
0.95714	0.96361	0.84809		0.83043	0.9504	0.8232		0.93486	0.86831	0.88498
0.87582	0.93328	0.98128		0.97208	0.86052	0.74923		0.9561	0.87288	0.87611
0.95685	0.86094	0.90953		0.8074	0.98197	0.80372		0.9373	0.99423	0.92124
0.86515	0.89364	0.872		0.8551	0.84584	0.94984		0.94538	0.98392	0.90079
0.95411	0.73923	0.72521		0.94551	0.96052	0.89552		0.88298	0.97224	0.90311
0.97274	0.91683	0.8911		0.92218	0.97704	0.88335		0.90374	0.93649	0.90588
0.97623	0.92441	0.92384		0.93304	0.98415	0.94111		0.92217	0.72108	0.91888
0.91803	0.78571	0.88348		0.90246	0.58179	0.88617		0.80062	0.94658	0.96657
0.8778	0.9066	0.84281		0.90325	0.86885	0.9573		0.97018	0.8887	0.89588
0.93687	0.95616	0.7743		0.88583	0.87808	0.89936		0.85549	0.95683	0.91545
0.9031	0.96124	0.9848		0.92671	0.94394	0.96459		0.94933	0.90601	0.93333
0.90725	0.96935	0.92955		0.91148	0.95322	0.85698		0.96398	0.95174	0.85508
0.9115	0.95469	0.92257		0.93821	0.7176	0.90489		0.87081	0.94529	0.89446
0.92082	0.95948	0.9497		0.97078	0.96915	0.93063		0.93221	0.9677	0.92015
0.8037	0.94534	0.76058		0.94746	0.96536	0.8498		0.61605	0.77252	0.91037
0.85727	0.85238	0.96979		0.87453	0.94728	0.92018		0.94722	0.82756	0.91876
0.77997	0.93415	0.97228		0.95616	0.94774	0.91172		0.96025	0.82951	0.89215
0.7686	0.95204	0.96914		0.93433	0.93407	0.95172		0.88011	0.8023	0.8829
0.93246	0.90999	0.92855		0.99795	0.88433	0.96628		0.91741	0.94219	0.97803
0.92042	0.92524	0.96856		0.83315	0.95828	0.94132		0.95366	0.98075	0.93631
0.87863	0.78901	0.81675		0.95697	0.92407	0.77258		0.92353	0.91952	0.67691
0.95838	0.92505	0.90794		0.95184	0.90786	0.84457		0.92344	0.95392	0.87227
0.93345	0.92693	0.90712		0.91495	0.92867	0.88927		0.91225	0.94226	0.85201
0.96469	0.95578	0.92697		0.93011	0.95386	0.93147		0.7329	0.91298	0.96678
0.88185	0.92511	0.94021		0.92472	0.70895	0.99189		0.89528	0.89528	0.68544
0.91953	0.97722	0.71986		0.90562	0.96339	0.98658		0.95519	0.87465	0.81741
0.7411	0.97247	0.9212		0.936	0.91708	0.94101		0.83452	0.87979	0.98937
0.86704	0.97384	0.86465		0.9492	0.87512	0.98534		0.79211	0.96375	0.91626
0.91887	0.78159	0.96088		0.94514	0.90454	0.95081		0.77397	0.7204	0.98343
0.87735	0.9764	0.90213		0.86746	0.95596	0.96883		0.9529	0.98892	0.92158
0.80434	0.86228	0.90115		0.78457	0.91758	0.96346		0.93576	0.95258	0.9445
0.94514	0.91863	0.94202		0.93144	0.95756	0.86438		0.95543	0.94612	0.90476
0.98082	0.82563	0.91754		0.95721	0.96678	0.96118		0.88201	0.89571	0.96405
0.80925	0.9002	0.91425		0.80825	0.86257	0.90023		0.91826	0.90547	0.68479
0.90832	0.92954	0.84501		0.95719	0.74498	0.93341		0.92289	0.82143	0.89811
0.91485	0.8967	0.84384		0.74137	0.9685	0.9522		0.89259	0.96259	0.89089
0.83587	0.97244	0.90585		0.93679	0.89628	0.94327		0.99871	0.71068	0.93982
0.91357	0.92226	0.87915		0.94034	0.81162	0.85926		0.90783	0.99028	0.77496
0.98387	0.92245	0.93212		0.86174	0.92102	0.98596		0.92443	0.94057	0.93531
0.85694	0.97446	0.93009		0.82772	0.86307	0.93908		0.98086	0.96036	0.95692
0.91216	0.90241	0.84796		0.8877	0.94457	0.97469		0.93999	0.84228	0.87522
0.91081	0.64183	0.87677		0.95683	0.88242	0.84509		0.93789	0.91856	0.85827
0.93262	0.98916	0.90841		0.92474	0.9187	0.96781		0.99059	0.88495	0.90406
0.82109	0.56495	0.70738		0.89352	0.97774	0.85077		0.86207	0.95175	0.92567
0.89043	0.94494	0.97881		0.86674	0.9192	0.94452		0.8537	0.92427	0.88712
0.84855	0.91501	0.91967		0.89943	0.83196	0.89859		0.8664	0.8717	0.6902
0.94781	0.90918	0.88347		0.85371	0.96126	0.75393		0.95636	0.91542	0.88327
0.9004	0.85796	0.90905		0.95888	0.89563	0.88444		0.76302	0.91397	0.98217
0.97543	0.91276	0.92333		0.97086	0.97528	0.96717		0.82513	0.94253	0.98109
0.91765	0.92214	0.55222		0.92571	0.93414	0.9802		0.8988	0.94065	0.94792
0.91612	0.91625	0.89442		0.90992	0.90205	0.93625		0.97624	0.96139	0.95505
0.83462	0.8325	0.90052		0.86635	0.83815	0.8679		0.91458	0.91367	0.94975
0.96843	0.82416	0.97051		0.74743	0.95968	0.75363		0.84859	0.8819	0.97408
0.87545	0.89721	0.9896		0.97021	0.86408	0.90856		0.92847	0.93396	0.97269
0.93827	0.92012	0.95321		0.80379	0.9354	0.95525		0.86726	0.90001	0.93528
0.89752	0.94596	0.92048		0.94005	0.887	0.91968		0.9428	0.94511	0.83079
0.91742	0.87884	0.96953		0.88865	0.89029	0.92041		0.89729	0.97364	0.75092
0.95318	0.94124	0.87452		0.96952	0.97847	0.95698		0.88748	0.90801	0.95586
0.93505	0.95659	0.80626		0.99179	0.87455	0.83944		0.94966	0.93628	0.99183
0.96381	0.96297	0.94303		0.88907	0.88984	0.96622		0.95942	0.93207	0.9407
0.97596	0.92613	0.92944		0.98504	0.86378	0.99305		0.81967	0.95174	0.87611
0.83651	0.94777	0.96533		0.94376	0.82382	0.95749		0.92839	0.88543	0.97284
0.90741	0.92264	0.93532		0.90264	0.78349	0.8471		0.85107	0.77726	0.94541
0.9121	0.98702	0.96014		0.73099	0.97694	0.97455		0.9899	0.84913	0.95279
0.92276	0.88469	0.87183		0.96813	0.83512	0.90363		0.98464	0.94411	0.92776
0.91176	0.83009	0.93323		0.91816	0.94499	0.96557		0.89187	0.97537	0.92232
0.95726	0.89164	0.97124		0.96263	0.87516	0.93379		0.8699	0.92269	0.95879
0.89228	0.85105	0.87319		0.97523	0.94689	0.81157		0.98644	0.94639	0.97195
0.72984	0.90728	0.7892		0.78806	0.91806	0.93641		0.9672	0.59252	0.93159
0.97041	0.98361	0.97703		0.97497	0.88355	0.84069		0.90488	0.94435	0.86176
0.91304	0.89154	0.90275		0.91	0.92443	0.98435		0.77147	0.90803	0.91547
0.94115	0.84667	0.9128		0.93321	0.85612	0.80328		0.96879	0.76076	0.90442
0.93026	0.97872	0.83865		0.88709	0.85004	0.94586		0.82105	0.88816	0.93874
0.908	0.70217	0.79874		0.9282	0.91309	0.92931		0.92614	0.9866	0.96313
0.815	0.9765	0.88838		0.95043	0.7879	0.89698		0.91416	0.828	0.92112
0.92481	0.94934	0.94371		0.98108	0.92593	0.89756		0.92624	0.95788	0.91011
0.85063	0.92082	0.82527		0.93722	0.94331	0.95879		0.93851	0.96557	0.90007
0.9315	0.94776	0.97601		0.93958	0.95841	0.92054		0.89571	0.93589	0.81297
0.90036	0.96264	0.90475		0.8756	0.90602	0.84096		0.93515	0.95349	0.88117
0.9459	0.9593	0.91148		0.8263	0.98325	0.82138		0.88644	0.86514	0.77342
0.89488	0.96966	0.97376		0.97137	0.96031	0.92491		0.99613	0.91599	0.90806
0.89485	0.92766	0.90681		0.78773	0.93964	0.89391		0.8208	0.99	0.89974
0.75823	0.9325	0.94851		0.95596	0.93894	0.75284		0.82308	0.92477	0.90543
0.80805	0.95349	0.31357		0.90034	0.93667	0.93534		0.93911	0.93594	0.90773
0.85578	0.95416	0.84953		0.84318	0.99452	0.96539		0.95388	0.91365	0.91233
0.92019	0.95269	0.86997		0.86433	0.9226	0.87098		0.84101	0.87922	0.9478
0.88737	0.8849	0.9852		0.86505	0.94636	0.88834		0.84054	0.94665	0.881
0.95394	0.95712	0.97321		0.90013	0.81649	0.92587		0.96923	0.92518	0.95189
0.79805	0.99049	0.98382		0.83037	0.97059	0.9237		0.8999	0.88523	0.98902
0.94749	0.90726	0.84038		0.90657	0.90582	0.92162		0.94033	0.92279	0.96576
0.81738	0.96928	0.92051		0.96721	0.86672	0.89338		0.89568	0.85972	0.85248
0.95352	0.8451	0.93672		0.87981	0.93869	0.93445		0.95701	0.8306	0.90765
0.93105	0.98546	0.847		0.83194	0.87955	0.92831		0.98686	0.89196	0.8688
0.89098	0.94166	0.95852		0.92622	0.88124	0.94324		0.75238	0.94939	0.94184
0.9605	0.95598	0.93745		0.83811	0.89856	0.89141		0.93965	0.97907	0.9048
0.94356	0.87502	0.91947		0.74435	0.87173	0.94493		0.94292	0.94527	0.85052
0.8533	0.91059	0.84199		0.93083	0.92206	0.89218		0.88522	0.88006	0.95325
0.95183	0.96164	0.83335		0.88559	0.95894	0.96934		0.93808	0.82046	0.93044
0.95825	0.98301	0.83458		0.97296	0.86614	0.84723		0.93718	0.91319	0.87271
0.84474	0.73544	0.93491		0.99233	0.97233	0.95759		0.96163	0.88574	0.98044
0.96071	0.80923	0.92171		0.92657	0.93694	0.90235		0.95195	0.8272	0.69174
0.95656	0.93967	0.92396		0.91735	0.93085	0.94133		0.81639	0.90298	0.95183
0.91284	0.9386	0.98565		0.93691	0.94983	0.87768		0.95364	0.86218	0.91901
0.94992	0.84283	0.92863		0.85249	0.93387	0.95762		0.65668	0.84248	0.89843
0.88555	0.79191	0.97053		0.9379	0.88599	0.97629		0.93879	0.87777	0.94258
0.92144	0.88323	0.86657		0.91912	0.8436	0.94824		0.59848	0.76624	0.92724
0.97115	0.93136	0.97514		0.91245	0.77534	0.9537		0.96866	0.86508	0.8824
0.94955	0.98	0.90546		0.89	0.8568	0.8939		0.9112	0.9163	0.98407
0.94168	0.97522	0.85651		0.85499	0.92072	0.91399		0.95306	0.7501	0.92451
0.95129	0.94968	0.96113		0.96654	0.83844	0.97965		0.92676	0.96661	0.90273
0.90941	0.86927	0.98017		0.94865	0.95792	0.93661		0.94518	0.9276	0.98684
0.85232	0.93056	0.91435		0.93379	0.92174	0.97343		0.96064	0.80471	0.92073
0.98944	0.9145	0.89179		0.92667	0.94471	0.93556		0.91306	0.98886	0.92839
0.91634	0.93615	0.76416		0.85108	0.94174	0.96054		0.88401	0.98045	0.77152
0.92738	0.8096	0.75223		0.8782	0.89756	0.94212		0.9339	0.97528	0.92219
0.9222	0.93803	0.92044		0.62638	0.92391	0.98408		0.96336	0.92741	0.93738
0.96298	0.96561	0.89719		0.95176	0.94765	0.89495		0.88658	0.95257	0.93592
0.95324	0.93799	0.85279		0.96621	0.92841	0.84494		0.96735	0.95532	0.95232
0.98342	0.89875	0.91093		0.86669	0.86908	0.9596		0.85351	0.95915	0.90603
0.82751	0.88424	0.9382		0.96622	0.95641	0.85886		0.85882	0.89816	0.84867
0.94608	0.9586	0.97404		0.9033	0.98743	0.92621		0.94642	0.87749	0.93053
0.90112	0.93074	0.88022		0.94868	0.62362	0.95428		0.8328	0.97228	0.89254
0.98604	0.89458	0.95103		0.8574	0.96342	0.91756		0.8681	0.97129	0.90871
0.97823	0.68494	0.97166		0.9788	0.96535	0.97003		0.81723	0.79641	0.98207
0.92311	0.87536	0.90496		0.84506	0.94903	0.89458		0.92917	0.93684	0.87029
0.98956	0.892	0.94228		0.82029	0.91452	0.9579		0.74551	0.88238	0.83796
0.97949	0.90061	0.89764		0.91973	0.89881	0.92398		0.76121	0.95471	0.87403
0.92599	0.92497	0.74736		0.87269	0.77392	0.80119		0.95461	0.93552	0.77083
0.85313	0.84208	0.98259		0.94896	0.85207	0.86601		0.65161	0.85727	0.94759
0.88751	0.90731	0.90252		0.95821	0.84269	0.92132		0.80471	0.96598	0.90376
0.92382	0.89225	0.91115		0.77137	0.89273	0.90096		0.85647	0.80712	0.961
0.89948	0.98353	0.93425		0.70767	0.95017	0.95266		0.93863	0.93306	0.94471
0.95892	0.93886	0.93652		0.77348	0.94711	0.94225		0.78127	0.91744	0.85743
0.94018	0.75225	0.9766		0.94076	0.9027	0.86027		0.9173	0.9459	0.98753
0.95624	0.90194	0.94151		0.63504	0.93572	0.91095		0.9239	0.89984	0.80056
0.97765	0.89694	0.87223		0.91278	0.72819	0.89065		0.92364	0.85923	0.92042
0.97089	0.87543	0.67358		0.9151	0.94991	0.96589		0.87592	0.88261	0.80645
0.9248	0.91535	0.90839		0.85887	0.95808	0.98448		0.86856	0.90563	0.72686
0.99145	0.89307	0.739		0.94549	0.98661	0.88196		0.9723	0.98303	0.91958
0.96838	0.78668	0.87995		0.9533	0.89074	0.95223		0.98034	0.77226	0.86866
0.9594	0.96312	0.9794		0.91826	0.91539	0.91256		0.902	0.86348	0.87291
0.93568	0.93135	0.91811		0.99508	0.83391	0.90876		0.92968	0.94075	0.6997
0.973	0.89605	0.9201		0.93961	0.97526	0.84068		0.88958	0.95886	0.8579
0.78307	0.7933	0.88065		0.92219	0.60814	0.91798		0.99016	0.75437	0.87812
0.98278	0.88982	0.84572		0.85745	0.81614	0.94647		0.94676	0.75878	0.91335
0.84984	0.97391	0.79135		0.96882	0.76012	0.96136		0.89948	0.92228	0.92402
0.8959	0.8287	0.95021		0.95057	0.86676	0.79441		0.81579	0.98712	0.914
0.93392	0.84468	0.8887		0.98652	0.96259	0.94083		0.92581	0.85006	0.93523
0.92099	0.96447	0.89545		0.98084	0.94803	0.89988		0.86362	0.91787	0.84946
0.91428	0.95075	0.85083		0.89233	0.85237	0.7843		0.87091	0.96109	0.9547
0.94618	0.94522	0.91306		0.86221	0.91396	0.78362		0.86765	0.96362	0.90967
0.96434	0.9558	0.8596		0.92775	0.80801	0.83437		0.97232	0.81621	0.98503
0.90589	0.9729	0.93111		0.90243	0.96407	0.97953		0.82961	0.88544	0.90932
0.79805	0.85031	0.84682		0.92852	0.90443	0.85261		0.84074	0.8789	0.9274
0.92899	0.95637	0.92016		0.9988	0.86661	0.92642		0.97333	0.96177	0.95897
0.94336	0.92823	0.9033		0.95988	0.86899	0.90011		0.94021	0.91233	0.96221
0.91879	0.96631	0.85562		0.93538	0.90795	0.99791		0.90832	0.93428	0.96784
0.91496	0.97398	0.91683		0.82412	0.89902	0.95506		0.88004	0.92643	0.95463
0.983	0.95869	0.84809		0.9322	0.93738	0.96237		0.96004	0.93078	0.98193
0.98516	0.94449	0.9383		0.95512	0.96947	0.91744		0.854	0.94934	0.98354
0.95621	0.85064	0.93256		0.97205	0.91334	0.95854		0.9703	0.9586	0.92376
0.95397	0.87317	0.9518		0.92359	0.75722	0.92611		0.85912	0.87734	0.93767
0.9309	0.97365	0.90496		0.90483	0.92437	0.85763		0.60701	0.73476	0.95811
0.96308	0.88068	0.87979		0.95711	0.91483	0.93129		0.96264	0.83034	0.93726
0.87187	0.97067	0.94553		0.84895	0.803	0.87506		0.71906	0.72261	0.93216
0.8835	0.81345	0.96572		0.97668	0.76722	0.77001		0.97463	0.9284	0.98861
0.8415	0.98157	0.93143		0.94241	0.87998	0.95495		0.87939	0.91566	0.87205
0.95795	0.98073	0.94163		0.77315	0.82766	0.95101		0.87758	0.9499	0.96166
0.97682	0.95343	0.92573		0.95486	0.99315	0.9225		0.90869	0.91828	0.87247
0.93444	0.9372	0.91491		0.95897	0.95728	0.90143		0.87742	0.84661	0.87341
0.94749	0.9831	0.81597		0.94905	0.77949	0.81235		0.86422	0.98882	0.92599
0.87507	0.89232	0.92627		0.92053	0.89079	0.82936		0.91975	0.90841	0.72038
0.92098	0.89918	0.83955		0.94607	0.97591	0.95277		0.9718	0.95131	0.8126
0.89618	0.89342	0.80079		0.95891	0.90825	0.86398		0.90458	0.91491	0.97108
0.89399	0.97152	0.93021		0.80843	0.92524	0.84038		0.84961	0.80049	0.93242
0.81949	0.71558	0.93447		0.93712	0.90541	0.95639		0.90756	0.97086	0.93049
0.81441	0.74221	0.82042		0.8933	0.84307	0.90572		0.95251	0.95256	0.94525
0.91963	0.86555	0.90366		0.8876	0.89733	0.91077		0.82063	0.86996	0.84956
0.89307	0.85194	0.95593		0.77457	0.84445	0.96564		0.97603	0.88483	0.9596
0.94305	0.96108	0.92215		0.90673	0.93412	0.65764		0.78002	0.90029	0.9234
0.83184	0.77099	0.67863		0.89392	0.8978	0.97716		0.85085	0.97587	0.86238
0.93639	0.97618	0.95514		0.84603	0.9877	0.9497		0.98521	0.92016	0.96406
0.9545	0.95637	0.94871		0.89699	0.88242	0.92452		0.92074	0.77345	0.98085
0.93258	0.95096	0.95966		0.91635	0.73952	0.88448		0.91905	0.84377	0.93946
0.96711	0.90331	0.87392		0.97397	0.92187	0.95973		0.97893	0.977	0.92969
0.95395	0.96443	0.9446		0.89806	0.93104	0.91773		0.97988	0.84046	0.93957
0.91237	0.85272	0.90291		0.98728	0.89562	0.92846		0.91498	0.92984	0.93265
0.88495	0.89819	0.9254		0.93359	0.89688	0.94033		0.87749	0.90402	0.89235
0.94555	0.94127	0.92309		0.93461	0.90032	0.87756		0.9629	0.9675	0.94674
0.93278	0.98446	0.9059		0.82321	0.86801	0.89464		0.93764	0.87309	0.8413
0.94688	0.85242	0.95912		0.90183	0.89923	0.91189		0.96231	0.94973	0.96673
0.94532	0.59746	0.94984		0.93385	0.9754	0.9594		0.92137	0.89181	0.88728
0.89427	0.7168	0.95489		0.80684	0.89172	0.97776		0.97323	0.91109	0.88512
0.87424	0.97887	0.95573		0.86357	0.98171	0.94819		0.87187	0.95909	0.94674
0.97054	0.96813	0.93219		0.94461	0.83603	0.89679		0.95233	0.85688	0.95676
0.8953	0.94632	0.97681		0.98714	0.98178	0.93211		0.89736	0.86771	0.95513
0.92548	0.88861	0.92346		0.84129	0.8758	0.90534		0.90856	0.92697	0.93137
0.90755	0.98266	0.98312		0.86335	0.93256	0.93656		0.93452	0.96221	0.90723
0.92639	0.97993	0.97162		0.95494	0.92398	0.9427		0.88031	0.89913	0.95103
0.96738	0.93296	0.96248		0.94984	0.96959	0.95544		0.8526	0.97648	0.85385
0.95305	0.88127	0.91409		0.94087	0.71828	0.85329		0.91141	0.85382	0.91601
0.90917	0.97388	0.77669		0.92792	0.87505	0.96117		0.96518	0.94788	0.78194
0.87458	0.7358	0.97465		0.9579	0.89347	0.92602		0.94347	0.92935	0.90313
0.94279	0.9326	0.92487		0.97477	0.97891	0.79309		0.95794	0.9246	0.98294
0.9386	0.93311	0.93234		0.90407	0.83563	0.95165		0.84684	0.92734	0.78512
0.93289	0.98519	0.91406		0.9044	0.94505	0.944		0.92811	0.9182	0.96814
0.93639	0.80372	0.95182		0.95957	0.95358	0.95016		0.78051	0.9075	0.98802
0.91318	0.85525	0.93298		0.94438	0.89982	0.90948		0.94656	0.93	0.96479
0.9636	0.81874	0.83922		0.79697	0.92523	0.90661		0.95223	0.87385	0.94592
0.88153	0.85723	0.90612		0.82903	0.95566	0.96293		0.80528	0.93756	0.91739
0.81423	0.93956	0.81449		0.9662	0.96199	0.94036		0.97848	0.83485	0.98081
0.95835	0.96503	0.91144		0.97701	0.97785	0.81146		0.92626	0.91964	0.93304
0.74865	0.95534	0.96714		0.90172	0.94947	0.95807		0.8747	0.98626	0.94
0.88903	0.87355	0.86443		0.91814	0.84995	0.88601		0.98401	0.9256	0.96207
0.90694	0.94728	0.97287		0.86519	0.90835	0.90701		0.93804	0.94615	0.85628
0.91189	0.89957	0.91025		0.93743	0.54108	0.78683		0.97055	0.88083	0.91778
0.75893	0.88754	0.93491		0.92851	0.95448	0.97429		0.93793	0.87187	0.94315
0.95971	0.75499	0.74855		0.62472	0.91234	0.97044		0.88125	0.94306	0.83853
0.80168	0.95062	0.86398		0.9209	0.87288	0.97216		0.88159	0.93425	0.89428
0.86474	0.93976	0.89787		0.93537	0.84394	0.83175		0.91692	0.91069	0.95212
0.93876	0.94935	0.9029		0.93236	0.94379	0.93717		0.98504	0.92339	0.82339
0.95839	0.8825	0.94563		0.84864	0.92671	0.97069		0.8237	0.95091	0.94834
0.93413	0.80036	0.8458		0.91808	0.88084	0.98062		0.94006	0.85938	0.84845
0.96001	0.91024	0.94961		0.91988	0.89834	0.88794		0.83331	0.90524	0.81809
0.90057	0.90845	0.87076		0.81059	0.89417	0.82671		0.91383	0.88437	0.97534
0.88904	0.83135	0.85348		0.99472	0.9333	0.88136		0.81473	0.89861	0.93087
0.79646	0.9445	0.97092		0.9312	0.96541	0.9397		0.92598	0.9539	0.93051
0.93667	0.9366	0.86885		0.98668	0.95444	0.99165		0.96051	0.97569	0.93227
0.88574	0.79018	0.9444		0.91481	0.96766	0.88462		0.88417	0.8872	0.97692
0.83353	0.69991	0.86973		0.83538	0.97617	0.88827		0.90831	0.90345	0.812
0.92149	0.91199	0.90049		0.82766	0.86922	0.98211		0.85995	0.86907	0.96413
0.91001	0.86651	0.92951		0.95721	0.91893	0.85208		0.95091	0.97942	0.96578
0.96315	0.94106	0.92782		0.90554	0.91624	0.91589		0.97731	0.89946	0.83103
0.94997	0.90418	0.94165		0.98754	0.8358	0.95749		0.93377	0.96098	0.9112
0.92104	0.89991	0.95997		0.96585	0.92176	0.94957		0.92597	0.89704	0.93479
0.95255	0.91561	0.87168		0.96679	0.91216	0.97936		0.95518	0.89306	0.94311
0.7134	0.92292	0.89827		0.9677	0.84619	0.90304		0.92626	0.87091	0.95055
0.97077	0.93535	0.8485		0.96271	0.92961	0.81719		0.9732	0.45845	0.96013
0.83795	0.92567	0.814		0.92412	0.9537	0.94294		0.75638	0.92276	0.90119
0.92946	0.90517	0.95076		0.87415	0.87545	0.94789		0.95878	0.9565	0.82159
0.92665	0.95309	0.95366		0.81809	0.96748	0.90755		0.95086	0.92217	0.89234
0.9133	0.86828	0.97028		0.93314	0.91279	0.87876		0.95518	0.88559	0.8277
0.97031	0.97939	0.96732		0.84031	0.79325	0.73584		0.83104	0.90425	0.90419
0.89763	0.95736	0.97873		0.8619	0.73636	0.9132		0.96243	0.90079	0.82154
0.92863	0.98936	0.98434		0.87013	0.93422	0.93226		0.77274	0.88547	0.86721
0.95502	0.93596	0.91457		0.96138	0.90719	0.89615		0.90016	0.80531	0.84443
0.97331	0.90193	0.97285		0.91826	0.95795	0.93839		0.95649	0.89431	0.94894
0.95251	0.86329	0.93969		0.90529	0.95933	0.85125		0.88985	0.96542	0.97878
0.87901	0.87041	0.97379		0.91648	0.93097	0.85545		0.87216	0.93499	0.89216
0.75317	0.97272	0.95939		0.88481	0.95195	0.98401		0.9005	0.95743	0.93759
0.93274	0.95573	0.94646		0.95984	0.96728	0.9338		0.91634	0.91153	0.95151
0.84759	0.94053	0.9601		0.90415	0.93944	0.90663		0.928	0.94268	0.93298
0.76368	0.98987	0.90768		0.98754	0.97773	0.92523		0.88179	0.89415	0.79674
0.90803	0.94332	0.92187		0.90821	0.94275	0.96237		0.95038	0.96412	0.94841
0.82672	0.80258	0.90831		0.93244	0.81651	0.89498		0.69682	0.96838	0.77645
0.75385	0.91719	0.9329		0.83953	0.92792	0.8291		0.84921	0.81038	0.96962
0.81235	0.87972	0.94285		0.93993	0.98019	0.97289		0.959	0.92433	0.89845
0.94406	0.98746	0.94362		0.9693	0.96199	0.92707		0.90394	0.98465	0.93
0.85796	0.8552	0.94367		0.90754	0.81126	0.8926		0.87213	0.88605	0.88177
0.94969	0.92939	0.9083		0.9637	0.91317	0.97598		0.95493	0.83809	0.89978
0.91531	0.92019	0.94824		0.96643	0.87494	0.91247		0.96717	0.93011	0.87408
0.99471	0.97752	0.86745		0.81802	0.92347	0.93828		0.95697	0.88783	0.95472
0.91967	0.94876	0.93878		0.87208	0.95701	0.97874		0.97029	0.97589	0.87793
0.86659	0.96799	0.916		0.97479	0.83207	0.9553		0.86979	0.84596	0.95176
0.95239	0.89678	0.92967		0.98577	0.98265	0.82343		0.69335	0.99716	0.87005
0.95931	0.92873	0.97757		0.7187	0.94931	0.97089		0.94058	0.88488	0.88726
0.95174	0.90348	0.96997		0.93363	0.94545	0.97357		0.97141	0.92232	0.95984
0.90935	0.96849	0.96857		0.84135	0.90096	0.98347		0.98764	0.9786	0.89763
0.96041	0.89462	0.74413		0.87371	0.95216	0.96983		0.86662	0.88886	0.93721
0.89023	0.94565	0.82688		0.96525	0.86066	0.83306		0.93503	0.86102	0.9398
0.97223	0.88312	0.92195		0.95308	0.96382	0.97601		0.93065	0.88798	0.95776
0.88757	0.95064	0.92646		0.94911	0.9539	0.87378		0.91729	0.96163	0.95062
0.87806	0.8926	0.94729		0.87834	0.98883	0.73809		0.9516	0.82315	0.77564
0.89829	0.90982	0.90849		0.86804	0.81016	0.91455		0.78697	0.89284	0.88142
0.94036	0.89397	0.91127		0.97335	0.97031	0.95409		0.90598	0.94415	0.80489
0.95331	0.87411	0.85372		0.92289	0.83295	0.93008		0.95224	0.97524	0.80396
0.94127	0.94071	0.87467		0.98671	0.97803	0.85908		0.89152	0.93342	0.87754
0.87674	0.97895	0.76074		0.96994	0.85848	0.93386		0.84171	0.88773	0.78035
0.8433	0.95985	0.9495		0.92802	0.88547	0.91975		0.94989	0.92858	0.53795
0.91941	0.9751	0.88215		0.96603	0.98362	0.90889		0.95589	0.97298	0.95113
0.88511	0.96034	0.944		0.92701	0.90533	0.99163		0.95859	0.90672	0.98806
0.8672	0.93289	0.87659		0.94572	0.90282	0.56926		0.89503	0.91325	0.95578
0.95036	0.89858	0.87956		0.9567	0.94071	0.93349		0.97381	0.91389	0.91197
0.90738	0.86048	0.8239		0.73549	0.96088	0.85034		0.59875	0.87129	0.86634
0.86403	0.87093	0.96709		0.95854	0.94918	0.99428		0.90141	0.90587	0.85743
0.90734	0.96133	0.89374		0.87105	0.68542	0.93356		0.52668	0.98741	0.95724
0.89431	0.96896	0.92623		0.80771	0.93182	0.86979		0.84269	0.90075	0.90697
0.92	0.97165	0.92948		0.96526	0.95383	0.93013		0.95962	0.84784	0.84478
0.89513	0.7034	0.88458		0.85064	0.82792	0.96326		0.92697	0.9446	0.94496
0.86602	0.82458	0.67947		0.94122	0.73201	0.93492		0.8992	0.93667	0.94692
0.95322	0.98165	0.91837		0.85325	0.95153	0.94468		0.85731	0.89481	0.901
0.96525	0.91035	0.93352		0.97645	0.86689	0.86308		0.97094	0.96854	0.86629
0.91667	0.86753	0.97312		0.9612	0.92013	0.7966		0.8478	0.87254	0.88562
0.82961	0.942	0.92873		0.83208	0.96605	0.74424		0.83997	0.96803	0.9689
0.90833	0.86799	0.7618		0.6574	0.77609	0.78851		0.95464	0.97531	0.96297
0.80586	0.9548	0.93173		0.83393	0.97768	0.99652		0.95766	0.73894	0.935
0.91604	0.914	0.89329		0.96916	0.92071	0.97034		0.87205	0.95077	0.86908
0.87982	0.99189	0.93622		0.92512	0.95847	0.90711		0.97186	0.92143	0.95564
0.97904	0.84983	0.98818		0.87466	0.9205	0.91212		0.98849	0.94564	0.97304
0.95721	0.97501	0.96832		0.93667	0.96032	0.97859		0.95818	0.92765	0.8944
0.76668	0.95488	0.95384		0.93363	0.96607	0.94065		0.89218	0.98333	0.96734
0.89882	0.84577	0.84963		0.90663	0.90095	0.9225		0.90493	0.99456	0.93613
0.97466	0.92911	0.72789		0.93892	0.97642	0.92289		0.88272	0.96374	0.89188
0.88321	0.93761	0.93153		0.98514	0.97726	0.91725		0.88027	0.97275	0.95657
0.8912	0.90794	0.93841		0.8322	0.82759	0.64958		0.95965	0.81983	0.93086
0.83871	0.91425	0.89564		0.96877	0.86767	0.89038		0.94465	0.97386	0.81821
0.79322	0.95434	0.96581		0.97208	0.93126	0.93604		0.92064	0.93089	0.91347
0.90972	0.94792	0.92733		0.94722	0.97695	0.68041		0.93601	0.83579	0.90851
0.82079	0.93376	0.53345		0.96383	0.92889	0.97761		0.93026	0.80827	0.94178
0.52951	0.72955	0.77363		0.97282	0.91814	0.892		0.83995	0.92008	0.8228
0.8979	0.99049	0.93264		0.9594	0.78981	0.73875		0.90598	0.92194	0.86732
0.96851	0.7208	0.90541		0.93241	0.98479	0.85163		0.77097	0.82369	0.90755
0.88959	0.89578	0.78792		0.85717	0.95003	0.98622		0.60951	0.95977	0.83525
0.94127	0.8513	0.78034		0.90671	0.9226	0.96185		0.896	0.88627	0.94288
0.89542	0.86738	0.85314		0.89604	0.91514	0.98596		0.7476	0.89203	0.90434
0.94766	0.98638	0.89306		0.49759	0.95346	0.94677		0.96103	0.94517	0.93157
0.95339	0.92797	0.9551		0.45466	0.95498	0.95718		0.80467	0.89671	0.86254
0.8869	0.86688	0.92586		0.93192	0.91943	0.93066		0.96095	0.92458	0.92328
0.76345	0.91613	0.96193		0.89436	0.98546	0.79959		0.90773	0.86127	0.8965
0.9471	0.6731	0.95049		0.85415	0.81193	0.89248		0.93031	0.92272	0.93544
[truncated: 3,488 more rows]
