# Supplementary material for: Social motility of biofilm-like microcolonies in a gliding bacterium
Source: Nat Commun. 2021 Sep 29;12:5700. doi: 10.1038/s41467-021-25408-7 (PMC8481357; doi:10.1038/s41467-021-25408-7)
Supplement: Supplementary file 15 — Source Data [file 41467_2021_25408_MOESM15_ESM.zip › Source Data_NCOMMS-20-05786B/Source Data_Main File_NCOMMS-20-05786B.xlsx]

## Sheet: Figure 3b
	Pixels												um									diameter
Sample	WT	WT	WT+CCCP	WT+CCCP	Fjoh_0352	Fjoh_0352	Fjoh_0352+CCCP	Fjoh_0352+CCCP				Sample	WT	WT	WT+CCCP	WT+CCCP	Fjoh_0352	Fjoh_0352	Fjoh_0352+CCCP	Fjoh_0352+CCCP	Sample	WT	WT	WT+CCCP	WT+CCCP	Fjoh_0352	Fjoh_0352	Fjoh_0352+CCCP	Fjoh_0352+CCCP
Hours	12	15	12	15	12	15	12	15	cubed micrometer (um)	2048	2044	Hours	12	15	12	15	12	15	12	15	Hours	12	15	12	15	12	15	12	15
	1019	1019	1002	1000	1179	2400	1020	1260	pxiel	2208.13	2203.81	Average	1098.67	1098.67	1080.34	1078.19	1271.18	2587.65	1099.75	1358.52	pi	37.4015	37.4015	37.0882	37.0512	40.2308	57.3994	37.4199	41.5898
	1019	1020	1019	1019	1388	2422	1074	1260	um/pixel ratio	1.07819	1.07818	1.07819	1098.67	1099.75	1098.67	1098.67	1496.52	2611.37	1157.97	1358.52	3.14159	37.4015	37.4199	37.4015	37.4015	43.6513	57.6619	38.3976	41.5898
	1020	1044	1062	1052	1490	2688	1110	1744					1099.75	1125.63	1145.03	1134.25	1606.5	2898.17	1196.79	1880.36		37.4199	37.8575	38.1825	38.0023	45.2267	60.7459	39.0358	48.93
	1028	1072	1094	1104	1527	2960	1235	2156					1108.38	1155.82	1179.54	1190.32	1646.39	3191.43	1331.56	2324.57		37.5663	38.3618	38.7535	38.9302	45.7848	63.7453	41.1752	54.4034
	1029	1116	1094	1104	1808	3917	1331	2254					1109.45	1203.26	1179.54	1190.32	1949.36	4223.26	1435.07	2430.23		37.5846	39.1412	38.7535	38.9302	49.8197	73.3295	42.7456	55.6261
	1037	1164	1104	1161	1843	4059	1340	2812					1118.08	1255.01	1190.32	1251.77	1987.1	4376.36	1444.77	3031.86		37.7304	39.9741	38.9302	39.9225	50.2996	74.6469	42.8898	62.1312
	1050	1201	1104	1173	2053	7071	1363	3125					1132.1	1294.9	1190.32	1264.71	2213.52	7623.86	1469.57	3369.33		37.9662	40.6044	38.9302	40.1283	53.088	98.5241	43.2564	65.4979			12 hours				15 hours
	1051	1266	1104	1192	2053	7235	1505	3590					1133.17	1364.98	1190.32	1285.2	2213.52	7800.68	1622.67	3870.69		37.9842	41.6888	38.9302	40.452	53.088	99.6601	45.4538	70.202	Sample	CCCP
	1062	1294	1161	1192	2154	8422	1565	3728					1145.03	1395.17	1251.77	1285.2	2322.41	9080.49	1687.36	4019.48		38.1825	42.1472	39.9225	40.452	54.3782	107.525	46.351	71.5385	WT	(-)
	1094	1294	1201	1201	2208	8641	1597	4416					1179.54	1395.17	1294.9	1294.9	2380.64	9316.61	1721.86	4761.27		38.7535	42.1472	40.6044	40.6044	55.0556	108.914	46.8225	77.8604
	1094	1298	1201	1201	2292	9394	1766	4826					1179.54	1399.49	1294.9	1294.9	2471.2	10128.5	1904.08	5203.33		38.7535	42.2123	40.6044	40.6044	56.0931	113.561	49.2377	81.3946
	1095	1345	1248	1226	2295	9676	1803	4948					1180.61	1450.16	1345.58	1321.86	2474.44	10432.5	1943.97	5334.87		38.7712	42.9698	41.3913	41.0249	56.1298	115.252	49.7508	82.417
	1104	1346	1248	1276	2358	10643	1840	5133					1190.32	1451.24	1345.58	1375.77	2542.36	11475.1	1983.86	5534.33		38.9302	42.9858	41.3913	41.8531	56.895	120.874	50.2587	83.9436
	1106	1356	1276	1276	2422	11604	1883	5535					1192.47	1462.02	1375.77	1375.77	2611.37	12511.3	2030.23	5967.76		38.9654	43.1451	41.8531	41.8531	57.6619	126.214	50.8425	87.1688
	1124	1383	1294	1294	2482	12323	1928	5736					1211.88	1491.13	1395.17	1395.17	2676.06	13286.5	2078.74	6184.48		39.2812	43.5726	42.1472	42.1472	58.3718	130.065	51.4465	88.7374
	1146	1472	1294	1347	2509	13085	1945	5884					1235.6	1587.09	1395.17	1452.32	2705.17	14108.1	2097.07	6344.05		39.6638	44.9527	42.1472	43.0017	58.6884	134.026	51.6728	89.8749
	1192	1490	1294	1349	2536	15049	2089	6144					1285.2	1606.5	1395.17	1454.47	2734.28	16225.6	2252.33	6624.38		40.452	45.2267	42.1472	43.0336	59.0033	143.733	53.5515	91.8391
	1192	1531	1294	1383	2688	16433	2095	6540					1285.2	1650.7	1395.17	1491.13	2898.17	17717.8	2258.8	7051.34		40.452	45.8448	42.1472	43.5726	60.7459	150.197	53.6283	94.7526
	1201	1554	1350	1383	2688	16953	2100	6765					1294.9	1675.5	1455.55	1491.13	2898.17	18278.5	2264.19	7293.93		40.6044	46.1878	43.0496	43.5726	60.7459	152.555	53.6923	96.3687
	1222	1565	1356	1383	2783	18281	2166	7367					1317.54	1687.36	1462.02	1491.13	3000.59	19710.3	2335.35	7943		40.9579	46.351	43.1451	43.5726	61.81	158.417	54.5295	100.565
	1276	1615	1359	1470	2832	31257	2224	7934					1375.77	1741.27	1465.26	1584.93	3053.42	33700.9	2397.89	8554.33		41.8531	47.0856	43.1928	44.9222	62.3518	207.146	55.2547	104.363
	1276	1700	1383	1470	3000		2322	9394					1375.77	1832.92	1491.13	1584.93	3234.56		2503.55	10128.5		41.8531	48.3088	43.5726	44.9222	64.1745		56.459	113.561
	1293	1737	1383	1472	3108		2422	10216					1394.1	1872.81	1491.13	1587.09	3351		2611.37	11014.8		42.131	48.8317	43.5726	44.9527	65.3195		57.6619	118.425
	1294	1792	1383	1490	3108		2422	10537					1395.17	1932.11	1491.13	1606.5	3351		2611.37	11360.9		42.1472	49.5988	43.5726	45.2267	65.3195		57.6619	120.271	WT	(+)
	1294	1803	1396	1490	3186		2486	10756					1395.17	1943.97	1505.15	1606.5	3435.1		2680.37	11597		42.1472	49.7508	43.7769	45.2267	66.134		58.4188	121.514
	1391	1848	1406	1534	3347		2688	13226					1499.76	1992.49	1515.93	1653.94	3608.69		2898.17	14260.1		43.6984	50.3678	43.9334	45.8896	67.7844		60.7459	134.746
	1396	1928	1436	1576	3483		2853	13362					1505.15	2078.74	1548.28	1699.22	3755.32		3076.07	14406.7		43.7769	51.4465	44.3996	46.5136	69.1479		62.5825	135.437
	1444	2029	1444	1576	3542		2917	16503					1556.9	2187.64	1556.9	1699.22	3818.94		3145.07	17793.3		44.5231	52.7768	44.5231	46.5136	69.7311		63.2806	150.516
	1444	2040	1472	1650	3543		2926	17616					1556.9	2199.5	1587.09	1779.01	3820.02		3154.77	18993.3		44.5231	52.9197	44.9527	47.5931	69.7409		63.3781	155.509
	1472	2053	1490	1700	4018		3100	19049					1587.09	2213.52	1606.5	1832.92	4332.15		3342.38	20538.4		44.9527	53.088	45.2267	48.3088	74.2689		65.2353	161.71
	1490	2082	1520	1792	4260		3230	20345					1606.5	2244.78	1638.84	1932.11	4593.08		3482.54	21935.7		45.2267	53.4617	45.6798	49.5988	76.4728		66.5891	167.121
	1490	2104	1532	1803	4286		3326	26200					1606.5	2268.5	1651.78	1943.97	4621.11		3586.05	28248.5		45.2267	53.7434	45.8597	49.7508	76.7058		67.5714	189.65
	1492	2148	1565	1803	4722		3379						1608.65	2315.95	1687.36	1943.97	5091.2		3643.19			45.2571	54.3024	46.351	49.7508	80.5128		68.1077
	1504	2241	1576	1803	5330		3649						1621.59	2416.22	1699.22	1943.97	5746.74		3934.3			45.4387	55.4655	46.5136	49.7508	85.5393		70.7765
	1537	2292	1576	1804	5736		3820						1657.17	2471.2	1699.22	1945.05	6184.48		4118.67			45.9345	56.0931	46.5136	49.7646	88.7374		72.4159
	1554	2400	1589	1848	5750		4168						1675.5	2587.65	1713.24	1992.49	6199.57		4493.88			46.1878	57.3994	46.7051	50.3678	88.8456		75.6425
	1576	2424	1597	1920	5805		4376						1699.22	2613.52	1721.86	2070.12	6258.87		4718.15			46.5136	57.6857	46.8225	51.3396	89.2695		77.507
	1612	2488	1597	1920	5957		4546						1738.04	2682.53	1721.86	2070.12	6422.76		4901.44			47.0419	58.4423	46.8225	51.3396	90.4307		78.9981
	1633	2674	1597	2040	6531		4574						1760.68	2883.07	1721.86	2199.5	7041.64		4931.63			47.3473	60.5875	46.8225	52.9197	94.6873		79.241		Fjoh_0352	(-)
	1792	2688	1646	2040	8075		5594						1932.11	2898.17	1774.7	2199.5	8706.36		6031.38			49.5988	60.7459	47.5354	52.9197	105.287		87.6321
	1803	2763	1650	2040	8900		5682						1943.97	2979.03	1779.01	2199.5	9595.86		6126.26			49.7508	61.5875	47.5931	52.9197	110.534		88.3187
	1803	2781	1677	2040	9924		6705						1943.97	2998.44	1808.12	2199.5	10699.9		7229.24			49.7508	61.7878	47.9809	52.9197	116.72		95.9404
	1815	2800	1737	2120			8702						1956.91	3018.92	1872.81	2285.76			9382.38			49.9161	61.9985	48.8317	53.9473			109.298
	1872	3367	1792	2174			8717						2018.37	3630.25	1932.11	2343.98			9398.55			50.6938	67.9866	49.5988	54.6301			109.392
	1882	3415	1803	2265									2029.15	3682.01	1943.97	2442.09						50.829	68.4695	49.7508	55.7617
	1914	3497	1803	2292									2063.65	3770.42	1943.97	2471.2						51.2593	69.2867	49.7508	56.0931
	1963	3536	1803	2292									2116.48	3812.47	1943.97	2471.2						51.9113	69.672	49.7508	56.0931
	2029	3705	1854	2295									2187.64	3994.68	1998.96	2474.44						52.7768	71.3175	50.4495	56.1298
	2033	3712	1882	2344									2191.95	4002.23	2029.15	2527.27						52.8288	71.3848	50.829	56.7258
	2039	3717	1897	2376									2198.42	4007.62	2045.32	2561.77						52.9067	71.4329	51.0312	57.1117
	2096	4099	1912	2488									2259.88	4419.49	2061.49	2682.53						53.6411	75.0138	51.2326	58.4423
	2120	4248	1914	2495									2285.76	4580.14	2063.65	2690.08						53.9473	76.365	51.2593	58.5244
	2120	4318	2040	2560									2285.76	4655.61	2199.5	2760.16						53.9473	76.9916	52.9197	59.2819
	2122	4356	2053	2674									2287.91	4696.58	2213.52	2883.07						53.9728	77.3296	53.088	60.5875					Fjoh_0352	(+)
	2166	4598	2107	2763									2335.35	4957.5	2271.74	2979.03						54.5295	79.4487	53.7817	61.5875
	2201	4759	2120	2803									2373.09	5131.09	2285.76	3022.16						54.9683	80.8276	53.9473	62.0317
	2263	4828	2120	2828									2439.94	5205.49	2285.76	3049.11						55.7371	81.4115	53.9473	62.3077
	2264	5092	2148	2842									2441.01	5490.13	2315.95	3064.21						55.7494	83.6077	54.3024	62.4617
	2295	5146	2166	2882									2474.44	5548.35	2335.35	3107.33						56.1298	84.0498	54.5295	62.8998
	2295	5150	2166	2958									2474.44	5552.66	2335.35	3189.28						56.1298	84.0825	54.5295	63.7237
	2384	5315	2223	3232									2570.4	5730.56	2396.81	3484.7						57.2078	85.4188	55.2423	66.6097
	2413	5348	2242	3260									2601.66	5766.14	2417.29	3514.89						57.5547	85.6836	55.4779	66.8976
	2525	5348	2261	3274									2722.42	5766.14	2437.78	3529.98						58.8752	85.6836	55.7125	67.0411
	2525	5517	2295	3536									2722.42	5948.36	2474.44	3812.47						58.8752	87.0269	56.1298	69.672
	2560	5626	2298	3586									2760.16	6065.88	2477.67	3866.38						59.2819	87.8824	56.1665	70.1628
	2561	5736	2342	3601									2761.24	6184.48	2525.11	3882.55						59.2935	88.7374	56.7016	70.3094
	2561	5994	2400	3709									2761.24	6462.65	2587.65	3998.99						59.2935	90.7111	57.3994	71.356
	2561	6144	2404	3874									2761.24	6624.38	2591.96	4176.9						59.2935	91.8391	57.4473	72.9259
	2602	6487	2422	3894									2805.44	6994.2	2611.37	4198.46						59.7662	94.3678	57.6619	73.1139
	2618	7094	2525	3904									2822.69	7648.66	2722.42	4209.24						59.9497	98.6842	58.8752	73.2077
	2645	7275	2560	3904									2851.8	7843.81	2760.16	4209.24						60.258	99.9352	59.2819	73.2077
	2650	7524	2561	4052									2857.19	8112.28	2761.24	4368.81						60.315	101.631	59.2935	74.5825
	2676	7664	2596	4060									2885.23	8263.22	2798.97	4377.44						60.6101	102.572	59.6973	74.6561
	2800	7910	2634	4193									3018.92	8528.46	2839.94	4520.84						61.9985	104.205	60.1326	75.869
	2828	8819	2688	4238									3049.11	9508.53	2898.17	4569.36						62.3077	110.03	60.7459	76.2751
	2830	8920	2688	4339									3051.27	9617.43	2898.17	4678.25						62.3297	110.658	60.7459	77.1786
	2831	10234	2688	4360									3052.35	11034.2	2898.17	4700.89						62.3407	118.529	60.7459	77.3651
	2831	11026	2696	4392									3052.35	11888.1	2906.79	4735.4						62.3407	123.03	60.8362	77.6485
	2831	11145	2763	4566									3052.35	12016.4	2979.03	4923						62.3407	123.692	61.5875	79.1717
	2958	11884	2800	4584									3189.28	12813.2	3018.92	4942.41						63.7237	127.727	61.9985	79.3276
	3035	13256	2963	4731									3272.3	14292.4	3194.67	5100.9						64.5478	134.899	63.7776	80.5895
	3242	17008	3066	4731									3495.48	18337.8	3305.72	5100.9						66.7127	152.802	64.8766	80.5895
	3343	21242	3240	4779									3604.38	22902.8	3493.32	5152.65						67.7439	170.765	66.6921	80.9973
	3392	23752	3274	4865									3657.21	25609.1	3529.98	5245.38						68.2386	180.573	67.0411	81.7228
	3495		3274	4916									3768.26		3529.98	5300.37						69.2669		67.0411	82.1501
	3541		3312	5330									3817.86		3570.95	5746.74						69.7212		67.4291	85.5393
	3545		3425	5498									3822.17		3692.79	5927.87						69.7606		68.5697	86.8769
	3728		3427	5736									4019.48		3694.95	6184.48						71.5385		68.5897	88.7374
	3802		3490	6252									4099.27		3762.87	6740.82						72.2451		69.2173	92.6428
	3904		3506	6982									4209.24		3780.12	7527.9						73.2077		69.3758	97.9021
	3967		3536	7020									4277.17		3812.47	7568.87						73.7961		69.672	98.1681
	3980		3568	7223									4291.18		3846.97	7787.74						73.9169		69.9865	99.5774
	4059		3763	7301									4376.36		4057.22	7871.84						74.6469		71.8736	100.114
	4059		3870	7328									4376.36		4172.58	7900.95						74.6469		72.8883	100.299
	4238		4145	7353									4569.36		4469.08	7927.91						76.2751		75.4335	100.47
	4348		4248	7460									4687.96		4580.14	8043.27						77.2586		76.365	101.198
	4393		4280	9689									4736.47		4614.64	10446.6						77.6574		76.6521	115.33
	4393		4346	10279									4736.47		4685.8	11082.7						77.6574		77.2408	118.789
	4393		4352	10486									4736.47		4692.27	11305.9						77.6574		77.2941	119.979
	4396		4392	11213									4739.71		4735.4	12089.7						77.6839		77.6485	124.069
	4416		4493	13841									4761.27		4844.29	14923.2						77.8604		78.5363	137.843
	4578		4513	14632									4935.94		4865.86	15776						79.2757		78.7109	141.727
	4625		4524										4986.61		4877.72							79.6816		78.8067
	4640		4524										5002.79		4877.72							79.8107		78.8067
	4649		4556										5012.49		4912.22							79.888		79.085
	4668		4966										5032.98		5354.28							80.0511		82.5668
	5167		5041										5570.99		5435.14							84.2212		83.1879
	5169		5113										5573.15		5512.77							84.2375		83.7799
	5282		5297										5694.98		5711.15							85.1533		85.2741
	5318		5330										5733.8		5746.74							85.4429		85.5393
	5538		5489										5971		5918.17							87.1924		86.8058
	5625		5681										6064.8		6125.18							87.8746		88.3109
	6029		6012										6500.39		6482.06							90.9755		90.8472
	6158		6108										6639.47		6585.56							91.9437		91.5697
	6504		6772										7012.53		7301.48							94.4914		96.4185
	6564		6830										7077.22		7364.02							94.9263		96.8305
	7696		6955										8297.72		7498.79							102.786		97.7126
	7997		7232										8622.26		7797.45							104.777		99.6394
	8119		7850										8753.8		8463.77							105.573		103.809
	8312		8116										8961.89		8750.56							106.821		105.554
	8898		8312										9593.71		8961.89							110.522		106.821
	9199		8900										9918.24		9595.86							112.376		110.534
	9318		10742										10046.5		11581.9							113.1		121.435
	12904		12969										13912.9		13983							133.096		133.431
	16048												17302.7									148.427
																						WT	WT	WT+CCCP	WT+CCCP	Fjoh_0352	Fjoh_0352	Fjoh_0352+CCCP	Fjoh_0352+CCCP
																						12	15	12	15	12	15	12	15
																					n	125	84	124	102	42	21	44	32
																					mean	62.3537	71.9456	61.101	64.9976	67.9639	112.104	61.1424	98.7267
																					sd	21.5843	30.7972	19.7807	23.4192	18.1879	39.0937	17.6535	38.3187
																					median	58.8752	61.8931	55.5952	58.4834	63.2631	113.561	57.0605	90.857
																					trimmed	59.6026	67.6318	58.5243	61.9275	66.2459	110.21	59.2025	96.4871
																					mad	21.2785	27.9139	17.6848	21.9685	14.1292	44.7334	15.3812	39.2347
																					min	37.4015	37.4015	37.0882	37.0512	40.2308	57.3994	37.4199	41.5898
																					max	148.427	180.573	133.431	141.727	116.72	207.146	109.392	189.65
																					range	111.025	143.171	96.3423	104.676	76.4892	149.746	71.9721	148.06
																					skew	1.21652	1.29312	1.14864	1.1311	0.877048	0.352055	1.0154	0.530075
																					kurtosis	1.66168	1.63701	0.989818	0.910755	0.104343	-0.414687	0.559046	-0.576989
																					se	1.93056	3.36025	1.77636	2.31885	2.80646	8.53095	2.66137	6.77386
																					n	125	84	124	102	42	21	44	32
																					min	37	37	37	37	40	57	37	42
																					median	59	62	56	58	63	114	57	91
																					max	148	181	133	142	117	207	109	190
																						WT	WT	Fjoh_0352	Fjoh_0352	Fjoh_0352
																						12v15	12wCv15xC	12v15	12wCv15xC	15vm15
																					Wilcox	0.04685	0.3194	1.14e-05	3.07e-06	1.79e-05

## Sheet: Figure 4c
D (diameter of colony, um)	N (leg cells)
72.1266	77
75.4654	65
108.353	123
56.3833	72
69.2289	42
47.5066	52
49.8772	38
46.3794	50
32.7292	14
45.774	29
52.5113	59
39.4502	16
30.5904	3
37.8995	42
25.1555	24
22.0367	14
20.1008	5
17.0275	12
37.8365	58
27.102	18
17.8407	10
39.1326	79
36.9756	62
28.2456	35
30.0924	16
26.3639	30
22.3365	26
30.0885	18
31.9203	42
25.5781	34
77.0224	84
48.1541	18
17.103	17
11.7211	4
15.7018	8
23.1808	37
13.0544	5
16.3765	9
15.0804	4
11.3466	4
18.5447	9
12.2412	6
17.7074	10
20.6211	37
18.3814	13
24.4547	24
13.4162	3
108.199	95
63.8563	80
77.2754	59
14.7828	4
11.5637	8
52.7781	77
59.3896	58
20.5511	4
13.49	10
84.4973	137
79.4371	13
39.6433	36
40.9537	57
56.6	81
56.4334	17
17.5748	12
79.5503	96
40.027	22
43.5402	20
86.3752	134
51.8037	19
52.6194	37

## Sheet: Supplementary Figure 4
	OD t=0	OD t=24 hr		OD t=24 hr
Strain and biological replicate		replicate1	replicate2	Average	% aggregated
WT-1	0.441	0.19	0.21	0.2	54.6485
WT-2	0.451	0.28	0.29	0.285	36.8071
WT-3	0.497	0.27	0.3	0.285	42.6559
WT-4	0.456	0.19	0.32	0.255	44.0789
gldD-1	0.492	0.32	0.27	0.295	40.0407
gldD-2	0.443	0.24	0.21	0.225	49.2099
gldD-3	0.466	0.23	0.24	0.235	49.5708
gldD-4	0.356	0.08	0.19	0.135	62.0787
lepA-1	0.383	0.14	0.17	0.155	59.53
lepA-2	0.487	0.21	0.23	0.22	54.8255
lepA-3	0.5	0.25	0.28	0.265	47
lepA-4	0.443	0.23	0.23	0.23	48.0813
fjoh_0352-1	0.479	0.1	0.1	0.1	79.1232
fjoh_0352-2	0.435	0.03	0.1	0.065	85.0575
fjoh_0352-3	0.475	0.21	0.13	0.17	64.2105
fjoh_0352-4	0.519	0.09	0.13	0.11	78.8054

## Sheet: Supplementary Figure 5b
D (um)	d (um)
35.4839	23.3871
38.7097	16.9355
41.129	18.5484
42.7419	17.7419
43.5484	17.7419
49.1935	19.3548
50	17.7419
53.2258	26.6129
54.8387	28.2258
56.4516	29.0323
58.0645	31.4516
65.3226	26.6129
69.3548	33.871
72.5806	39.5161
74.1935	41.9355
79.0323	35.4839
83.0645	42.7419
88.7097	40.3226
107.258	58.871

## Sheet: Supplementary Figure 5c
d/D
0.659091
0.4375
0.45098
0.415094
0.407407
0.393443
0.354839
0.5
0.514706
0.514286
0.541667
0.407407
0.488372
0.544444
0.565217
0.44898
0.514563
0.454545
0.548872

## Sheet: Supplementary Figure 7b
Diameter.bin (um)	Diamter (um)	n'
(0,20]	10	168.25
(20,40]	30	74.5
(40,60]	50	21.5833
(60,80]	70	41.1667
(80,100]	90	16.5833

## Sheet: Supplementary Figure 7c
Diamter (um)	NFP	NFP-SD
10	18.8	16.9
30	36	24.8
50	39	25.4
70	37.3	22.6
90	36.6	23.2
