# Supplementary material for: Social motility of biofilm-like microcolonies in a gliding bacterium
Source: Nat Commun. 2021 Sep 29;12:5700. doi: 10.1038/s41467-021-25408-7 (PMC8481357; doi:10.1038/s41467-021-25408-7)
Supplement: Supplementary file 15 — Source Data [file 41467_2021_25408_MOESM15_ESM.zip › Source Data_NCOMMS-20-05786B/Source Data_Figure 2/Naming Conventions.xlsx]

## Sheet: Sheet1
Old (In Source Data_Figure 2)	New (In the Manuscript)
WT	WT
m45	gldD
m70	fjoh_0352
