# Supplementary material for: Social motility of biofilm-like microcolonies in a gliding bacterium
Source: Nat Commun. 2021 Sep 29;12:5700. doi: 10.1038/s41467-021-25408-7 (PMC8481357; doi:10.1038/s41467-021-25408-7)
Supplement: Supplementary file 15 — Source Data [file 41467_2021_25408_MOESM15_ESM.zip › Source Data_NCOMMS-20-05786B/Source Data_Supplementary Figure 1/Flavo - Length.xlsx]

## Sheet: Length-7h
gldD				WT				fjoh_0352
Rep 1	Rep 2	Rep 3		Rep 1	Rep 2	Rep 3		Rep 1	Rep 2	Rep 3
31.119	111.8	66.446		31.186	177.85	124.47		79.921	30.004	36.561
38.637	40.892	36.598		34.959	48.738	37.225		55.486	118.92	102.32
53.673	48.147	41.154		83.528	43.673	30.385		96.409	43.63	60.685
40.277	45.851	31.409		41.162	71.281	55.595		55.355	88.21	31.947
43.8	66.192	36.737		40.308	40.193	51.25		31.532	74.348	74.861
63.102	37.448	38.533		51.257	39.034	48.372		84.822	48.373	45.799
96.599	101.36	32.009		90.395	97.185	136.79		42.15	49.678	31.173
66.852	122.04	55.62		38.649	39.974	67.925		34.105	83.269	47.763
57.983	78.24	68.933		53.432	46.525	82.31		42.525	116.49	192.35
53.721	41.743	30.941		30.556	43.392	37.719		100.61	74.954	42.216
34.341	69.778	65.576		124.51	30.637	82.057		51.773	74.913	59.36
116.06	40.949	64.575		135.99	44.793	45.181		64.363	59.021	105.62
144.04	47.867	39.035		45.259	75.01	116.09		79.177	53.197	38.759
46.685	84.304	171.78		34.152	69.127	70.364		31.106	83.365	96.283
62.183	55.88	60.41		76.059	42.908	54.915		47.127	46.343	44.16
65.093	32.717	42.207		68.147	151.48	53.462		53.029	61.95	89.472
117.43	32.092	34.619		179.44	106.96	98.64		79.821	79.496	40.073
61.67	43.234	86.051		123.99	36.709	36.691		43.555	37.966	143.09
51.943	41.182	51.809		60.334	44.279	34.01		42.873	47.338	133.12
49.376	42.461	62.524		30.153	88.793	48.906		51.295	61.56	115.28
31.022	33.098	31.339		124.39	140.39	56.128		133.88	62.035	51.866
51.502	48.238	47.544		83.241	54.343	33.638		131.85	32.839	72.415
69.257	52.032	83.908		65.754	58.127	77.237		55.632	91.622	180.66
41.637	30.463	67.331		81.982	30.496	49.425		100.93	197.27	51.772
30.507	37.939	63.49		105.96	35.856	190.66		44.977	81.059	159.06
69.934	30.576	75.999		163.56	62.037	141.92		162.31	87.919	34.739
58.656	30.701	32.302		48.281	56.215	64.393		200.88	40.03	35.704
60.028	34.057	34.019		49.829	70.299	78.672		44.055	32.748	219.5
33.026	36.149	38.737		45.668	96.791	61.471		42.501	69.426	132.05
138.35	30.901	43.672		33.336	67.194	45.669		73.65	45.034	57.285
70.596	84.326	33.465		245.13	154.67	43.742		33.36	56.967	96.465
94.06	36.908	32.151		54.711	55.125	59.835		52.588	77.432	101.66
45.321	53.051	50.624		142.51	45.7	54.344		231.49	35.993	156.31
130.82	37.519	51.671		158.94	110.02	34.638		94.349	59.831	47.702
30.458	74.247	33.039		163.84	78.37	48.196		65.674	38.097	47.665
33.709	71.549	114.63		105.76	98.497	38.549		48.222	46.493	37.054
38.746	31.963	51.546		102.76	76.189	119.47		38.455	65.739	102.28
33.754	85.437	105.11		46.512	49.667	93.157		56.755	38.356	45.97
38.808	47.175	51.834		65.204	49.677	64.27		100.71	30.146	87.875
76.859	33.812	58.855		155.19	81.744	45.962		31.676	96.894	75.471
41.267	46.37	77.082		45.647	122.59	38.649		31.887	54.958	157.8
86.313	118.09	112.99		166.47	56.367	90.936		127.58	93.796	43.385
53.041	36.92	111.61		66.085	56.743	62.313		63.466	38.045	42.066
61.94	40.242	57.567		111.61	39.506	39.825		32.811	52.882	47.021
80.511	37.665	30.352		49.308	95.616	110.12		56.701	45.434	41.188
80.085	32.209	55.365		71.4	79.561	34.257		53.425	34.121	65.473
49.411	79.895	48.114		93.091	144.87	80.014		77.62	110	50.162
68.944	73.193	41.881		60.975	71.595	55.615		34.81	31.513	141.77
87.159	44.929	37.022		31.166	40.336	32.119		40.618	50.383	61.755
42.92	50.639	44.716		42.777	44.598	63.873		30.456	77.092	65.552
79.455	195.71	154.41		52.528	36.153	46.007		50.588	81.401	56.423
50.105	35.421	31.941		111.33	71.905	63.323		91.198	47.54	39.506
58.527	40.076	33.174		62.674	87.21	36.896		144.2	37.76	111.25
38.861	65.046	36.705		50.764	39.527	34.508		44.567	165.43	74.585
97.661	32.941	91.628		45.347	32.014	48.242		42.911	48.914	69.636
57.335	46.352	35.436		162.01	38.196	61.461		34.443	36.451	114
86.647	166.46	110.3		101.65	52.75	117.3		44.513	41.7	84.848
47.724	38.009	31.274		47.478	221.51	176.13		36.423	37.142	55.615
62.147	64.42	43.124		68.811	83.03	72.558		43.63	213.73	43.019
100.3	71.168	125.1		92.917	110.45	66.371		40.017	44.825	50.848
38.656	75.877	55.849		75.622	38.17	36.06		30.9	82.62	33.375
87.692	36.278	40.764		33.212	44.283	41.233		97.494	82.245	43.927
36.981	135.82	125.78		49.193	147.81	111.21		111.86	33.017	212.25
72.213	32.307	82.894		103.42	205.86	39.256		159.74	37.826	33.06
51.839	35.653	67.177		42.651	45.727	114.8		59.803	50.75	65.69
85.332	70.489	48.28		71.99	66.633	41.732		57.526	138.59	99.391
59.744	38.571	75.321		125.2	277.5	38.796		64.207	38.408	38.518
63.978	42.611	43.369		67.51	96.364	105.66		65.394	42.92	43.233
119.48	34.403	47.489		36.016	32.534	150.13		51.721	107.63	99.528
138.17	138.26	30.971		32.866	58.449	33.896		48.327	122.51	89.992
182.46	38.884	42.026		40.345	62.548	76.722		122.13	222.01	82.315
37.31	36.144	95.422		32.567	38.053	35.449		41.952	36.859	69.851
91.685	61.407	73.821		57.898	30.725	61.027		78.522	37.738	131.75
68.82	66.755	30.992		104.88	61.659	85.25		30.73	112.02	53.037
54.028	63.318	68.34		36.037	180.9	71.156		49.97	64.157	351.3
76.176	103.88	30.101		33.587	120.97	117.61		44.043	87.17	39.499
30.152	40.541	57.827		242.91	81.564	263.09		166.13	36.681	41.633
36.593	58.462	57.302		79.601	31.86	49.72		56.575	49.744	47.324
42.753	42.84	40.23		89.506	61.134	76.857		73.229	39.418	77.149
30.826	37.903	31.946		63.19	44.713	45.683		47.246	44.281	132.42
81.608	109.66	67.228		226.86	67.396	62.282		72.782	56.605	49.98
33.156	57.541	69.172		95.439	38.605	88.332		107.39	50.45	107.66
34.535	31.11	68.853		79.115	46.476	47.641		132.52	158.82	57.087
66.896	37.637	46.037		99	51.494	36.908		125.94	59.356	75.855
31.677	48.47	51.624		85.812	90.949	82.436		52.737	56.731	47.034
87.271	71.425	50.577		108.17	186.41	46.099		36.272	64.145	62.86
155.03	46.851	36.71		39.483	124.65	77.569		92.435	66.002	49.632
109.54	47.584	46.214		57.386	150.97	103.25		80.816	44.054	57.705
35.562	56.316	74.954		125.88	48.95	37.345		74.429	163.81	44.654
44.199	39.204	35.17		60.136	34.69	46.627		127.88	60.224	233.87
94.404	75.049	30.109		84.019	99.729	44.684		65.835	71.634	65.755
37.15	90.871	34.42		38.162	57.959	39.491		71.036	52.38	38.77
54.059	112.06	40.762		42.318	101.8	57.587		134.29	97.326	31.502
52.47	66.658	34.952		31.123	106.95	70.549		121.5	62.806	54.525
47.895	43.028	33.132		89.054	106.55	57.557		41.997	63.542	35.832
48.221	50.497	52.557		52.527	51.245	107.16		51.578	31.485	85.411
33.973	76.568	53.471		82.114	33.365	49.625		47.486	60.216	34.35
54.13	44.517	53.754		49.624	81.237	35.838		51.494	177.86	30.696
67.223	36.038	39.826		70.435	45.652	94.691		42.816	48.939	34.133
47.783	60.305	47.882		86.453	72.481	82.317		44.668	107.94	47.435
65.369	43.076	42.071		39.7	75.181	72.209		125.58	113.01	33.973
32.93	49.325	43.003		144.68	65.979	79.47		37.585	62.228	46.85
56.922	104.46	51.28		87.984	72.895	66.83		40.988	126.16	36.896
38.94	35.305	54.035		53.714	34.171	68.378		32.857	65.903	53.123
100.66	133.62	65.679		113.62	76.468	38.952		72.573	189.54	120.35
44.472	39.435	60.311		95.339	39.742	134.61		47.135	56.457	31.445
53.828	36.032	106.74		54.744	94.953	166.85		56.193	129.37	74.791
118.64	42.872	91.654		35.541	42.148	122.62		43.928	45.975	32.23
54.174	81.97	56.955		170.19	54.955	67.362		44.595	85.508	52.006
45.965	49.072	38.555		31.855	61.726	81.587		86.824	47.23	30.992
57.942	45.756	45.893		82.432	36.015	60.626		53.029	58.863	33.418
46.095	64.915	44.733		75.974	116.49	107.26		69.909	103.74	84.968
44.982	50.308	140.76		62.091	135.33	40.828		89.59	59.71	31.849
41.493	58.656	31.095		36.345	35.972	41.383		112.53	34.966	38.939
32.152	37.895	55.372		35.903	151.95	57.988		36.193	181.25	111.32
33.45	54.169	66.919		78.569	78.008	127.4		73.374	46.281	64.847
46.707	66.962	39.905		68.157	159.43	37.185		56.803	36.9	118.07
49.564	34.276	41.376		99.13	30.287	30.034		43.136	47.115	208.83
43.841	127.58	57.194		117.78	44.687	30.677		31.256	159.25	73.948
32.126	34.34	66.134		309.33	122.25	60.555		37.543	46.805	43.318
65.785	40.199	59.839		97.845	65.781	105.41		31.626	112.21	110.8
51.961	41.947	55.477		54.445	100.23	41.881		50.293	39.844	56.557
33.821	50.31	79.665		50.743	30.643	57.825		50.069	37.231	56.25
41.757	34.499	144.56		85.1	75.314	37.517		169.38	37.409	177.22
63.651	94.857	65.482		37.314	49.068	77.536		85.039	105.8	109.31
40.185	46.63	42.259		47.602	75.502	40.14		48.75	32.911	96.495
33.154	60.975	52.12		82.498	184.2	388.33		84.94	59.094	71.36
74.955	45.093	69.53		37.208	60.89	52.396		46.282	88.762	79.496
47.911	78.545	41.455		107.26	43.999	121.58		32.527	49.362	59.819
62.229	30.976	116.82		72.262	52.62	30.079		49.794	89.144	106.09
71.117	39.146	38.354		50.672	46.54	47.383		38.369	43.765	47.25
41.085	41.47	54.098		62.42	49.817	42.147		36.938	69.694	42.493
152.11	31.184	42.807		83.235	106.39	37.812		67.882	42.162	138.87
36.127	79.464	38.797		112.46	92.542	30.74		67.931	72.026	51.199
32.105	45.178	48.519		43.945	39.47	76.556		236.31	104.82	44.905
31.304	52.746	42.223		42.958	33.355	95.898		31.242	79.3	40.777
53.481	50.947	47.462		95.718	30.481	34.558		47.905	84.731	51.903
32.956	31.154	63.229		54.26	71.01	61.192		46.547	186.05	39.222
42.954	45.077	43.026		58.57	196.89	154.21		86.274	32.241	150.33
82.024	31.021	64.387		142.77	64.08	80.858		77.972	44.779	32.436
49.225	30.255	45.506		42.39	70.456	33.05		58.937	45.614	31.811
30.978	57.306	85.011		71.958	89.933	45.374		79.962	35.003	31.856
62.818	39.917	68.407		100.54	43.973	36.056		44.23	35.428	36.1
149.39	30.649	65.83		82.307	86.401	43.645		66.675	30.619	30.113
65.146	43.608	31.973		139.68	157.92	71.071		41.826	33.955	44.07
44.017	60.283	34.578		99.488	45.195	75.177		46.505	187.99	52.511
142.21	83.772	32.59		41.639	53.373	32.596		47.429	45.309	41.444
123.25	37.392	58.116		80.022	33.012	76.791		106.33	194.37	39.53
34.456	64.316	30.514		88.481	82.622	35.83		36.379	35.464	60.032
78.969	31.909	41.326		53.824	118.14	52.999		36.06	124.31	62.578
30.809	43.085	82.364		80.232	67.549	70.11		81.118	42.421	80.49
97.307	74.33	54.22		47.994	61.337	47.63		68.46	32.765	64.323
58.091	39.512	42.401		113.69	156.71	76.919		53.814	39.118	58.001
34.442	66.637	44.56		55.708	34.03	36.923		59.689	102.95	58.114
38.575	43.863	38.039		39.524	55.063	48.22		47.634	114.64	37.529
32.371	39.448	134.96		41.551	51.083	87.859		30.351	47.673	43.072
120.54	81.639	36.543		54.631	30.051	38.091		32.781	39.713	78.439
42.793	58.134	56.46		38.8	94.423	104.53		54.732	77.33	75.571
41.513	45.859	42.171		91.828	115.28	57.894		54.386	61.485	38.421
120.15	36.815	36.601		33.05	69.301	31.984		38.561	154.7	47.206
31.568	41.978	99.873		182.49	42.361	51.24		85.703	99.587	43.407
57.047	42.293	81.501		37.244	115.47	44.737		103.57	79.683	106.61
60.076	62.949	49.084		52.062	67.932	60.731		42.813	262.51	35.51
51.053	55.38	155.91		83.179	59.517	154.49		46.146	244.02	48.087
68.784	35.166	46.697		44.584	33.27	128.99		101.88	30.568	51.125
73.834	71.813	48.452		101.72	75.832	33.954		39.667	34.834	52.207
49.479	36.132	44.383		51.973	66.353	50.365		79.559	74.518	46.487
40.216	121.28	44.304		94.767	200.01	30.045		104.55	65.802	38.224
70.345	56.994	104.74		48.473	72.138	48.72		41.286	42.678	57.085
34.98	36.045	45.481		43.434	61.511	63.493		47.303	46.067	38.519
101.17	32.908	34.209		54.034	66.47	148.66		43.402	48.121	106.59
77.769	84.557	30.052		58.073	41.943	43.878		50.819	43.094	34.906
98.564	90.419	33.468		31.999	59.758	45.229		45.68	194.53	38.393
43.55	45.102	70.907		48.356	39.35	37.621		43.015	46.215	32.205
43.574	31.359	62.013		34.149	120.93	51.07		31.817	31.809	45.265
30.813	61.247	39.033		33.387	50.343	89.723		52.615	69.966	91.79
32.15	64.122	47.807		110.59	61.688	120.84		62.611	91.869	167.38
58.458	44.882	64.465		71.672	74.09	228.01		30.989	193.57	69.374
39.071	83.022	47.195		89.439	51.118	55.211		111.28	116.9	104.58
31.121	62.402	37.449		87.591	35.572	130.11		147.67	30.985	133.36
60.843	44.146	40.019		55.474	36.582	64.537		44.421	43.632	74.663
67.257	87.893	55.287		53.668	35.956	64.627		120.34	144.41	119.73
55.99	72.839	42.857		34.425	84.554	75.029		30.547	45.868	34.737
41.062	99.818	48.621		94.952	43.943	33.32		88.282	57.496	77.886
36.531	68.056	34.529		172.77	38.306	64.593		44.154	80.902	35.188
85.726	99.789	54.597		192.87	91.566	105.35		156.15	70.3	36.059
61.573	44.028	49.423		82.401	59.67	33.485		34.174	93.46	50.938
41.733	47.202	96.81		85.943	114.88	37.947		164.39	33.004	80.408
47.693	30.675	53.755		92.868	49.956	68.364		69.545	31.435	59.885
62.564	86.803	153.12		37.263	37.397	133.63		32.074	68.099	78.275
67.16	40.658	32.33		88.063	67.034	66.258		34.101	76.766	155.49
32.248	34.003	44.371		175.13	69.835	48.524		100.4	90.557	42.491
32.789	36.647	32.547		51.66	42.115	88.11		38.197	112.79	51.487
56.363	32.449	35.933		68.599	113.87	58.345		31.878	34.846	65.582
130.18	36.547	33.337		32.096	111.47	36.523		49.831	79.298	62.908
58.164	33.22	42.36		39.103	51.633	146.88		64.988	123.95	33.449
38.698	72.858	47.658		227.59	69.471	47.019		36.826	53.304	51.656
46.692	113.31	66.845		46.921	148.82	43.974		84.073	31.77	50.354
30.173	47.777	30.225		42.757	89.67	47.807		46.273	126.09	57.244
38.625	35.187	41.785		70.63	52.879	39.414		68.364	54.888	110.7
30.86	188.8	31.457		121.48	71.373	63.036		32.457	79.37	30.568
54.07	33.196	33.961		48.796	61.954	52.196		164.81	58.369	30.189
30.558	86.271	34.72		59.476	68.299	119.43		105.31	134.36	102.31
50.752	57.577	35.184		39.462	72.048	40.193		48.288	42.538	94.791
31.606	52.419	93.114		49.319	67.706	154.99		38.7	78.274	64.049
44.461	35.901	43.645		39.809	56.542	53.172		65.822	37.803	63.917
47.2	32.31	53.633		40.881	77.627	60.846		46.168	43.441	133.95
31.026	113.55	63.217		68.746	39.577	37.603		54.682	43.279	90.189
48.615	68.87	52.31		34.561	39.739	39.784		68.139	104.43	36.914
72.019	32.852	135.45		41.703	44.62	46.849		96.717	84.529	82.126
82.736	32.472	33.949		37.335	204.53	62.267		146.03	32.087	34.241
71.763	164.9	136.78		48.328	40.844	37.469		32.507	117.44	39.589
44.894	75.97	31.643		42.05	53.751	48.898		39.011	104.34	30.562
50.567	100.31	36.665		30.113	33.844	136.57		63.058	47.264	45.726
38.091	95.321	37.116		63.026	122.96	116.13		65.259	37.76	49.327
52.733	35.504	69.757		77.828	71.326	79.992		39.18	33.638	42.682
32.722	93.085	46.114		62.881	33.539	77.69		32.746	30.529	132.46
39.16	33.468	78.474		75.253	46.484	96.812		96.272	102.41	123.39
53.699	97.903	60.991		124.1	76.125	50.923		39.219	44.576	82.065
47.449	79.598	44.424		128.75	57.928	152.06		47.901	48.306	39.659
48.645	35.585	40.61		38.585	36.657	47.21		71.569	92.717	271.72
35.261	65.383	120.65		31.862	30.169	68.872		78.045	100.5	39.341
49.134	58.03	85.319		46.686	60.297	60.843		136.75	95.038	201.47
136.44	80.585	77.221		35.825	73.477	43.745		57.338	133.73	45.629
32.259	124.78	96.586		41.64	37.672	55.897		35.428	186.8	45.353
68.103	35.064	31.828		64.638	79.583	84.34		69.05	146.44	53.684
30.716	61.798	32.356		34.51	98.703	39.114		49.234	86.231	43.257
32.548	41.634	32.224		43.211	187.13	52.648		72.602	74.761	35.598
103.92	68.969	53.658		46.394	84.658	60.757		68.649	85.23	35.428
59.119	39.658	63.852		104.92	121.01	123.14		43.211	41.036	34.322
46.488	30.7	80.601		37.571	81.892	100.86		75.549	105.2	71.636
32.39	64.278	39.478		66.55	45.041	51.135		50.858	158.11	245.66
30.915	33.029	60.864		60.661	100.13	83.408		110.57	111.2	126.76
101.42	70.883	84.607		142.74	66.756	67.224		40.855	33.149	145.81
50	30.711	54.6		108.03	207.5	41.25		42.089	35.111	79.58
49.666	48.426	46.268		52.054	36.926	34.262		30.04	146.93	36.019
50.877	48.45	58.779		76.516	66.275	64.447		52.074	38.597	36.05
58.377	81.561	107.54		36.221	69.777	87.303		171.95	88.303	105.87
42.519	68.465	116.16		55.556	117.05	80.22		48.023	108.43	37.149
80.397	47.178	30.873		86.048	67.177	36.031		76.178	104.18	45.711
98.342	74.112	77.915		32.071	34.355	84.947		41.015	34.354	120.2
121.14	203.47	64.1		45.604	68.423	43.101		93.998	63.149	112.81
32.308	51.609	92.145		75.666	55.193	89.307		38.244	39.216	108.76
63.946	76.685	124.14		77.074	33.739	35.106		49.22	32.42	34.75
35.16	64.238	41.398		58.862	36.503	47.245		54.932	46.811	41.382
57.823	38.51	54.378		43.586	38.839	151.42		32.024	36.284	107.64
81.853	65.113	38.372		43.594	36.992	46.876		92.899	97.112	43.135
73.681	51.668	70.104		98.486	79.27	35.947		49.498	46.766	42.022
45.812	56.59	44.568		46.261	41.094	53.15		33.489	33.93	75.301
82.67	60.874	109.45		219.5	135.65	47.565		86.564	99.257	54.083
49.8	49.076	62.159		164.09	142.27	113.08		87.018	39.698	51.814
34.726	31.478	47.245		32.336	147.62	47.317		42.181	52.865	116.13
42.242	37.67	31.228		51.345	387.11	72.971		79.751	31.971	73.596
45.589	52.057	104.94		35.715	48.897	70.946		135.85	67.421	45.157
42.971	166	74.362		57.715	59.427	49.885		48.172	54.091	37.424
33.196	44.798	39.892		41.923	41.404	60.752		126.31	59.232	41.73
58.724	46.363	153.87		90.182	34.364	49.999		120.46	36.376	133.78
89.109	38.57	117.5		35.619	130.57	56.274		80.461	63.766	63.123
73.481	169.73	57.069		50.152	41.457	126.75		49.565	45.348	55.893
30.132	42.315	41.441		54.419	33.898	56.64		122.75	46.982	102.46
100.89	66.85	38.445		69.736	49.666	59.766		56.324	119.65	53.646
40.97	87.887	46.47		99.099	107.57	97.298		81.302	74.086	31.94
36.915	49.089	65.7		144.15	39.382	45.764		50.571	83.009	91.389
34.384	67.293	52.333		169.82	31.115	130.73		156.88	106.86	110.49
37.417	43.048	35.259		90.983	58.413	74.826		60.956	37.528	41.29
46.5	87.768	30.182		99.84	38.764	116.77		114.57	37.442	178.56
63.203	41.606	50.393		63.491	249.98	31.107		47.867	67.008	78.646
43.109	77.173	55.244		35.38	48.114	35.833		30.582	46.548	50.836
51.059	31.362	61.611		30.314	100.46	75.36		51.499	225.41	75.876
95.257	34.721	34.044		75.502	68.323	31.87		30.22	35.787	30.699
30.457	56.586	117.67		75.336	72.989	113.93		32.125	102.53	31.062
34.046	36.424	39.16		70.57	64.303	35.451		53.452	40.046	51.986
55.649	47.992	32.823		45.654	162.76	68.241		93.427	44.341	37.204
64.011	36.836	57.245		47.496	73.3	44.463		83.406	48.741	97.415
46.077	57.942	35.108		189.33	142.38	107.98		54.084	66.056	40.886
90.112	50.025	36.741		31.852	42.03	34.166		97.3	141.81	59.736
32.471	79.777	38.79		36.528	53.682	33.535		31.553	60.612	48.76
60.837	39.392	31.682		84.473	62.116	83.852		30.885	58.418	53.516
100.37	59.669	40.528		165.55	101.47	95.974		146.5	32.26	50.102
32.303	48.206	123.74		54.456	36.574	98.906		80.468	36.871	44.48
34.745	44.527	32.298		126.92	33.675	48.822		31.037	32.922	41.677
41.935	34.309	111.02		162.44	70.684	53.915		63.659	38.047	36.642
87.492	38.714	94.386		50.746	62.764	147.81		66.217	53.271	249.18
45.747	36.252	83.183		100.81	59.322	73.923		48.854	34.878	42.37
34.412	31.231	70.053		38.082	53.355	145.95		166.67	233.46	32.132
107	48.285	127.17		83.436	48.298	82.176		50.55	63.342	57.89
219.89	33.364	32.638		51.91	80.878	32.418		74.282	144.25	35.907
126.91	67.306	60.868		59.758	43.945	325.77		120.41	35.422	36.327
59.303	46.895	126.79		86.907	32.737	89.288		52.719	36.942	74.235
59.692	46.587	78.665		56.028	151.08	216.62		34.039	136.21	86.555
51.536	41.426	38.516		41.743	40.334	36.527		39.554	39.828	83.266
53.739	37.377	60.132		125.97	35.177	61.14		37.868	126	68.206
36.754	99.233	50.34		75.391	59.033	104.49		65.415	79.991	50.915
30.011	38.513	51.639		64.194	200.49	196.62		167.47	34.075	52.162
50.79	71.273	73.292		158.38	79.054	212.26		91.808	57.366	117
61.553	52.505	48.145		30.183	55.402	30.604		68.895	30.424	32.574
32.083	31.014	68.508		42.11	44.414	41.408		80.539	49.131	41.479
33.607	32.334	65.976		42.93	36.339	41.458		66.223	102.8	122.96
83.172	32.121	43.335		104.07	42.554	51.209		73.053	75.057	40.897
52.411	71.033	33.644		37.113	59.199	36.641		65.633	51.316	45.464
45.377	80.153	129.47		127.65	99.84	63.682		36.931	104.06	58.77
52.266	79.939	57.419		86.619	81.844	44.884		63.27	73.329	46.774
48.697	47.217	97.262		70.931	34.432	106.69		78.656	35.18	44.767
42.009	64.533	48.291		47.81	66.29	81.508		57.173	116.32	113.99
36.925	51.525	81.687		33.31	36.651	32.965		85.532	73.654	160.56
107.54	34.563	39.673		33.049	106.82	48.83		38.479	77.975	30.329
93.894	37.302	32.045		56.518	76.4	156.85		45.606	48.846	38.522
38.263	51.369	34.234		98.843	39.054	63.568		33.564	39.902	51.262
39.369	42.853	53.267		169.94	43.957	56.136		40.248	38.592	44.909
58.371	71.374	59.381		34.141	48.741	41.822		38.895	142.57	63.758
36.642	45.037	68.028		53.601	52.838	249.29		97.919	51.941	65.99
66.318	38.696	37.745		81.158	55.712	41.487		32.707	66.127	99.269
30.213	49.286	36.86		144.89	114.54	82.183		81.106	43.719	58.894
93.434	50.328	91.558		183.84	79.116	45.265		40.954	96.612	97.7
31.173	42.027	59.668		68.809	292.6	150.55		102.14	47.186	75.004
41.638	139.57	38.036		31.327	103.61	63.947		32.857	79.77	111.73
165.34	42.097	41.521		34.325	116.72	80.752		58.323	34.233	44.965
44.741	38.509	65.765		45.313	251.82	43.648		50.794	37.335	107.49
69.729	32.148	46.945		44.914	51.285	69.884		35.55	137.91	35.344
196.53	53.598	45.256		109.66	67.673	99.717		50.659	64.625	217.17
34.877	46.374	53.594		113.66	33.156	127.48		91.839	49.65	69.868
67.518	99.397	78.217		31.251	77.064	67.383		79.32	30.328	47.025
67.373	64.232	71.437		41.745	36.453	44.718		53.175	31.102	30.492
67.192	32.032	107.89		72.813	40.162	60.624		39.337	32.88	183.66
34.673	100.6	41.909		68.59	80.184	81.951		38.569	74.186	44.13
35.847	81.323	49.698		34.425	58.696	39.881		38.958	114.07	54.939
69.616	112.55	36.947		56.124	74.152	84.615		79.279	76.407	128.1
30.325	33.754	30.193		46.294	63.304	106.38		31.053	150.09	36.963
34.614	73.941	42.166		86.761	131.18	41.667		72.419	258.12	32.824
73.508	36.896	57.48		66.434	149.21	56.182		111.9	96.305	197.71
63.766	34.608	48.519		36.506	73.26	60.426		61.165	37.574	45.902
89.848	78.46	36.628		205.46	57.867	89.864		33.517	105.06	86.966
50.238	37.603	31.971		30.685	118.39	36.929		167.82	31.269	43.051
132.14	109.78	37.193		46.253	73.398	66.742		122.09	64.45	72.985
80.011	45.92	92.262		161.99	43.965	55.079		80.691	128.4	102.17
39.516	93.411	60.055		60.401	40.999	40.02		72.286	107.51	46.526
37.945	59.082	44.557		37.868	98.185	132.2		143.47	110.36	33.527
47.549	30.33	33.336		38.845	32.657	142.23		189.89	40.862	95.375
31.713	44.613	52.803		60.853	33.46	63.188		88.741	43.027	83.939
38.081	37.672	53.166		33.467	55.238	154.37		45.548	43.613	39.421
47.235	50.672	87.255		75.073	145.31	56.238		44.311	150.46	63.073
59.523	43.233	39.435		119.28	36.053	49.27		115.16	181.26	84.216
67.692	64.967	100.4		32.011	71.114	31.467		51.482	56.816	153.98
74.89	48.117	34.012		31.394	52.264	32.236		37.96	42.325	35.616
49.617	44.649	122.64		95.225	84.661	54.911		65.186	262.3	238.96
31.107	94.366	73.277		58.357	71.031	82.237		41.042	123.42	34.534
37.348	58.996	44.411		45.128	125.67	47.754		94.863	105.38	34.805
31.506	84.16	34.826		107.9	54.572	100.29		49.999	32.616	56.841
60.848	77.886	106.43		52.123	36.371	63.103		47.873	34.739	46.109
60.107	36.944	51.432		163.64	55.26	40.938		35.371	94.848	121.49
67.447	87.461	42.72		63.517	38.195	30.044		88.223	33.356	34.277
68.943	33.014	72.482		60.282	100.17	64.494		72.763	117.16	32.912
33.456	68.7	71.681		32.672	46.486	42.856		113.08	68.337	92.139
98.281	46.206	35.795		33.662	30.921	53.652		79.123	31.79	251.25
51.372	49.827	30.039		83.712	37.58	102.57		118.49	41.449	51.598
105.62	30.927	34.575		109.55	63.418	116.15		55.991	36.938	100.04
42.996	35.18	45.009		130.03	35.682	173.15		50.303	44.532	31.743
106.96	103.01	85.708		290.38	52.723	73.297		66.269	64.767	102.99
133.38	33.721	59.453		30.279	52.729	82.696		37.071	37.322	112.76
30.194	74.57	52.422		51.259	74.145	135.37		35.466	33.417	39.943
30.065	77.673	46.796		123.14	40.64	141.34		166.74	126.05	104.88
64.277	53.553	51.991		32.097	45.255	46.136		45.496	49.79	34.803
44.402	65.299	110.74		71.062	121.54	47.051		125.45	80.039	58.437
43.046	46.096	33.109		44.448	212.67	52.41		40.284	32.343	40.535
54.782	67.404	85.627		45.817	80.76	48.238		31.902	62.941	211.37
60.688	72.768	33.052		36.867	44.711	115.54		31.429	81.551	90.077
56.4	50.9	49.362		45.987	47.532	63.225		57.856	44.087	61.931
41.053	71.862	43.517		76.741	142.15	185.65		124.44	35.281	101.82
66.026	50.875	51.956		33.568	62.887	38.478		33.796	59.482	31.373
33.31	67.257	145.76		131.41	101.54	156.79		70.959	93.785	53.932
88.088	71.661	84.427		38.339	248.05	139.1		53.545	36.631	137.47
33.059	47.839	45.164		101.27	115.28	140.48		50.6	102.7	113.52
65.171	77.101	33.559		81.794	47.332	223.35		43.077	30.254	94.582
33.324	34.526	109.94		59.029	403.52	87.998		77.232	74.977	151.61
59.543	168.38	30.011		113.18	54.608	81.983		32.1	30.525	67.893
73.712	63.082	60.185		83.855	50.235	56.712		59.742	132.34	70.082
35.579	108.29	88.639		37.485	70.569	242.05		54.723	40.004	41.83
50.731	31.831	51.614		93.071	46.993	105.33		72.696	131.6	39.386
46.805	32.519	61.421		58.241	34.858	186.91		30.167	141.9	38.428
34.894	70.443	48.647		33.087	221.96	144.15		75.267	156.97	139.49
49.167	40.861	43.741		50.411	72.467	33.332		34.286	36.245	158.04
65.653	100.98	47.963		57.186	106.41	85.376		114.25	105.46	84.494
37.396	40.319	30.445		37.235	62.445	59.488		80.273	90.812	166.35
105.66	70.497	51.939		118.49	50.043	39.687		71.767	39.27	81.996
59.665	89.752	33.269		58.4	50.029	67.75		30.092	137.37	60.934
67.565	85.839	47.128		68.794	45.781	37.897		84.883	60.061	30.316
42.02	47.344	77.056		118.45	89.464	51.604		84.436	87.903	38.774
42.246	53.518	32.734		57.235	78.39	64.414		30.384	57.51	40.133
45.629	48.039	78.425		49.735	46.754	145.45		41.635	144.81	31.024
86.897	75.561	36.076		54.307	106.21	71.242		40.467	71.361	55.585
49.822	30.788	35.925		45.233	68.956	74.645		58.343	72.086	35.514
65.979	33.158	98.9		32.747	128.79	47.371		118.7	61.147	47.341
33.501	39.881	38.77		47.414	45.601	52.174		42.897	45.099	81.568
54.291	31.362	62.591		46.292	38.99	72.519		53.751	180.26	36.32
57.93	50.11	46.776		92.056	50.393	202.17		51.93	145.68	101.08
33.161	102.64	58.64		46.734	63.466	98.175		47.104	130.34	31.191
46.822	41.617	59.931		38.463	35.267	59.269		74.327	48.233	38.881
35.023	77.631	113.57		35.394	95.812	72.734		38.047	46.476	68.034
84.413	257.99	38.779		57.483	66.337	179.72		140.99	45.512	98.624
72.091	80.772	46.84		149.52	39.949	37.913		100.32	79.714	60.169
31.414	66.69	45.361		51.223	50.402	50.019		229.75	49.425	43.893
37.568	42.882	61.757		39.141	48.681	136.18		203.78	72.428	35.296
45.476	45.449	30.252		38.282	88.427	55.893		33.586	33.481	46.817
39.758	41.889	81.985		144.72	111.79	95.078		82.045	38.59	30.925
41.409	30.716	30.89		32.16	40.609	86.962		37.066	95.549	156.14
34.568	36.356	60.912		30.757	92.216	147.91		58.518	119.17	134.97
54.445	42.002	33.37		62.822	278.73	80.792		66.559	36.054	34.105
42.331	35.375	37.82		46.101	47.256	67.443		30.15	46.295	61.532
219.28	37.516	38.51		68.098	59.588	46.292		52.154	34.887	37.009
35.861	45.24	47.179		36.46	62.318	59.57		79.292	79.643	117.23
53.421	31.82	51.185		157.6	58.316	48.388		64.344	236.16	33.495
50.649	30.321	33.239		64.942	85.23	51.601		33.416	199.48	55.264
42.714	44.631	78.32		55.356	143.46	46.27		116.75	75.056	92.412
65.982	31.125	35.467		110.7	67.751	87.65		31.655	39.824	95.88
35.611	32.398	38.381		41.359	54.328	66.41		33.322	62.5	57.283
44.194	51.043	71.384		79.316	70.349	51.87		121.95	30.157	149.28
31.646	53.77	32.237		230.07	64.551	151.61		59.548	55.956	84.859
45.368	90.441	43.149		96.273	115.25	47.35		84.011	52.602	70.945
32.639	94.162	68.295		46.727	85.044	76.535		122	64.156	116.11
202.81	39.005	31.943		31.444	37.63	43.115		30.957	80.135	60.454
47.455	36.377	30.322		32.538	73.751	39.938		147.82	58.651	37.995
84.343	66.154	71.586		35.073	137.48	40.564		42.489	158.94	44.104
117.33	142.24	84.45		62.694	49.618	39.873		54.764	67.34	41.95
193.97	55.088	30.795		106.13	38.872	30.565		66.721	146.49	50.558
62.549	36.819	52.171		32.253	42.213	43.288		54.126	115.23	72.541
71.175	33.328	121.62		71.43	109.75	30.854		82.456	30.566	101.91
68.618	101.04	32.417		68.057	39.121	69.815		34.741	140.6	48.379
35.42	65.185	106.36		38.544	49.752	46.52		38.654	48.131	45.838
35.246	184.93	52.797		42.625	71.206	90.271		38.674	35.553	44.241
54.287	61.837	128.16		34.368	101.34	53.105		66.095	79.119	43.34
51.23	51.637	57.174		34.24	104.02	72.905		42.765	66.714	150.78
32.785	30.794	62.711		219.02	34.257	126.36		72.354	101.47	46.483
39.511	42.825	62.169		111.28	59.24	118.83		34.068	42.76	83.347
59.927	36.064	33.955		164.39	69.679	30.207		48.64	59.513	115.99
73.967	59.248	64.949		123.81	44.674	33.088		74.487	56.555	104.23
45.223	117.73	37.176		124.16	44.08	93.514		77.406	30.716	53.081
57.423	56.009	60.723		40.12	42.166	50.562		144.21	35.699	44.211
94.448	54.349	101.71		92.934	54.445	85.937		32.228	159.1	60.229
94.02	88.081	42.883		58.758	51.126	58.694		33.402	50.807	52.421
31.425	92.948	113.22		62.743	55.098	32.235		98.919	41.03	54.146
60.845	49.106	46.296		55.841	39.43	103.11		120.12	97.887	38.867
72.789	41.507	37.658		38.924	66.556	60.966		79.858	32.556	138.25
85.774	37.724	291.58		45.603	41.349	32.747		32.234	37.594	68.381
80.49	54.992	47.052		53.467	166.52	52.522		53.027	37.56	53.649
62.544	61.837	52.139		38.696	43.384	93.734		56.911	46.529	118.92
73.163	78.82	38.791		32.782	57.583	35.177		94.666	45.479	73.756
34.277	89.016	42.183		71.75	97.42	31.117		51.003	62.479	37.081
54.336	30.616	33.251		92.021	35.953	47.725		49.473	64.584	72.363
55.851	34.079	55.662		32.19	53.8	32.641		36.633	48.001	83.013
66.249	295.89	60.411		57.584	123.85	76.057		84.704	52.45	97.737
33.599	30.685	69.181		75.269	70.057	48.725		97.433	53.119	58.385
43.498	39.079	41.768		104.83	62.582	151.98		48.313	56.123	117.76
36.429	40.635	162.74		36.136	43.257	51.702		35.61	37.246	48.564
55.047	116.78	34.606		169.83	47.587	134.07		81.226	46.108	100.16
84.953	32.5	133.51		49.757	60.849	282.11		32.226	47.357	43.075
58.275	110.09	36.926		80.04	53.586	65.303		65.402	185.53	177.05
54.933	78.499	82.958		152.72	74.789	175.88		72.677	41.224	133.89
51.162	35.738	75.7		92.819	135.83	66.174		37.715	57.273	33.698
36.252	53.201	55.883		37.618	56.378	102.47		132.46	53.575	44.42
40.266	47.685	39.019		88.151	37.657	35.517		64.302	84.902	39.515
31.236	47.962	82.229		38.94	97.78	177.15		30.265	53.21	35.076
63.521	37.303	90.263		55.233	33.039	64.728		99.08	55.273	70.068
38.029	33.439	40.314		31.394	100.4	87.429		58.191	32.716	42.648
58.124	31.7	126.02		67.792	85.739	68.574		47.17	281.52	60.627
44.672	42.226	60.675		38.547	73.338	30.424		70.631	58.02	50.48
63.179	36.581	57.762		90.338	38.398	71.354		31.083	63.827	31.346
84.708	39.672	31.074		35.681	89.281	66.83		44.357	42.228	105.9
98.764	55.198	34.667		38.895	172.16	31.149		61.456	48.931	34.071
47.043	41.058	47.577		113.36	40.441	173.9		155.59	81.458	56.582
41.831	104.18	71.382		34.692	48.338	47.967		31.266	64.235	38.691
81.091	32.263	84.775		59.001	71.976	77.67		58.395	81.272	54.079
32.053	40.934	110.1		218.92	78.514	50.561		48.517	41.21	39.966
37.534	64.518	89.447		121.24	95.062	51.407		49.715	53.633	52.928
104.5	46.381	31.237		38.843	45.962	58.661		54.005	97.082	31.736
81.823	38.63	30.153		54.718	147.84	98.255		79.32	96.792	127.48
30.572	38.042	50.256		33.97	118.16	55.064		34.238	111.22	40.952
38.796	96.825	49.713		73.21	51.653	110.39		49.919	58.154	64.422
56.778	49.389	49.09		35.938	74.405	43.408		48.707	52.948	117.6
30.207	103.63	138.46		92.355	80.233	52.002		44.337	33.105	30.51
36.506	77.415	60.944		66.251	153.01	67.494		38.132	176.94	47.988
41.565	69.778	83.151		41.633	89.65	91.908		72.493	218.67	81.337
49.786	46.049	52.398		98.726	63.301	47.534		41.012	95.712	30.127
42.357	82.476	70.506		76.538	128.65	30.978		36.827	73.759	120.88
35.856	139.11	96.129		48.107	33.447	39.567		84.193	30.422	38.865
50.917	67.585	32.355		73.324	50.203	163.27		143.64	78.381	49.399
170.45	72.523	73.679		144.7	44.298	58.237		33.754	33.579	210.57
38.056	96.555	49.452		69.66	126.3	93.864		68.252	77.97	95.191
49.658	72.386	66.116		45.273	70.197	49.16		82.44	55.411	66.659
66.652	54.451	40.532		40.18	46.238	145.95		50.199	92.242	75.446
92.997	45.372	41.422		144.98	65.953	200.07		76.994	179.11	37.845
86.316	79.367	70.072		82.626	36.695	126.76		73.142	72.025	41.161
36.589	30.25	62.701		65.721	55.417	56.992		69.232	107.78	68.511
40.434	36.679	76.228		69.988	94.569	111.71		36.205	41.533	38.035
38.335	74.746	42.902		112.41	42.386	166.45		58.23	180.25	52.089
60.729	37.782	66.405		33.28	59.682	68.227		62.891	34.664	79.56
32.851	35.092	109.68		73.126	50.647	208.73		49.875	50.885	58.417
33.408	92.224	56.422		46.89	125.32	84.318		57.295	45.976	46.141
89.109	63.21	39.099		64.489	59.358	72.925		60.502	149.68	31.763
41.751	58.549	90.928		51.602	79.962	33.271		30.669	127.71	32.684
109.91	44.238	54.821		76.432	67.599	168.11		64.396	46.509	115.31
41.671	39.718	73.393		114.4	49.129	47.052		77.169	66.191	55.759
43.353	53.066	39.714		40.258	65.824	73.465		74.944	44.429	44
82.869	57.983	37.859		63.539	63.394	113.45		63.959	49.988	52.46
30.608	40.105	30.466		34.351	55.363	38.374		86.904	108.35	35.801
72.18	70.24	80.695		73.232	63.434	57.83		94.077	56.946	53.353
59.704	48.802	146.7		36.785	48.158	195.1		34.059	237.93	194.29
77.525	33.984	52.854		55.151	34.084	35.718		257.41	88.891	30.963
37.137	42.817	48.003		86.359	361.99	75.214		77.999	86.168	186.05
30.444	30.229	37.402		47.943	132.75	51.14		60.169	76.484	159.65
52.453	42.358	36.932		31.199	48.772	42.224		39.998	57.627	79.271
34.273	86.553	88.348		95.089	32.172	30.871		63.931	32.539	181.47
32.367	37.239	33.509		37.93	50.122	215.36		74.829	59.557	35.064
122.58	51.667	57.865		53.408	61.799	33.538		49.25	35.764	35.538
38.973	81.01	73.188		177.93	40.708	45.694		67.15	168.58	117.12
32.257	71.977	74.197		47.948	45.593	66.271		82.75	158.24	54.465
37.551	53.63	45.995		38.354	35.686	104.31		41.304	143.52	57.438
66.572	65.068	43.353		72.565	61.369	142.26		40.217	117.13	131.2
40.848	69.396	32.258		69.294	222.03	36.218		52.246	35.628	30.103
38.146	86.911	90.019		89.263	58.1	33.292		39.193	35.266	102
45.649	31.413	31.32		144.29	96.583	31.422		45.342	35.811	47.075
37.521	53.071	38.387		75.392	137.65	52.255		106.93	62.25	63.962
74.134	37.747	33.147		52.022	113.75	37.825		33.394	91.293	45.158
54.65	91.182	31.713		37.116	65.095	71.688		38.57	112.97	86.874
103.72	41.975	40.115		50.365	72.561	72.433		33.994	103.14	63.475
76.135	46.636	35.339		30.659	138.28	40.105		200.7	51.564	158.23
64.738	35.303	30.854		167.79	43.021	56.013		30.014	103.94	69.264
34.675	56.498	43.639		88.177	33.195	46.451		50.714	75.981	95.23
53.947	39.674	54.619		30.553	53.348	105.2		106.79	44.497	149.48
55.423	32.647	87.765		70.746	42.624	61.291		92.064	62.396	88.57
32.093	34.161	39.681		46.549	113.75	32.398		41.037	32.873	30.366
44.49	53.171	95.49		40.888	35.804	32.057		57.462	120.95	62.472
42.414	67.699	74.499		30.817	77.411	260.36		66.47	33.578	72.768
101.24	33.704	59.923		60.662	48.849	73.479		33.949	139.31	31.318
36.437	91.631	46.895		57.973	113.5	134.99		31.717	47.29	37.405
43.444	37.812	43.834		118.59	101.53	170.12		33.04	77.154	44.968
46.597	131.43	57.146		216.31	31.971	71.716		82.612	40.466	60.34
74.528	94.285	53.467		53.888	83.829	52.224		95.602	48.982	37.109
71.014	33.166	40.936		96.709	69.301	34.273		60.185	95.495	149.49
52.597	80.221	34.905		74.982	151.91	57.392		34.528	198.66	45.612
36.88	51.696	68.598		164.03	72.22	72.763		85.394	134.51	64.242
108.01	42.976	44.692		32.538	99.066	35.911		41.737	51.728	93.99
37.247	118.36	35.455		68.615	59.245	42.597		63.041	36.567	106.48
41.087	34.105	31.863		59.441	54.236	292.13		94.571	35.203	43.576
55.786	34.262	30.818		84.95	35.022	37.369		88.652	75.262	31
53.52	68.12	107.77		41.053	133.55	32.676		41.019	72.837	99.404
37.364	99.58	89.379		30.984	30.447	110		59.405	31.31	52.117
77.538	53.953	56.903		35.699	55.541	34.16		43.15	38.668	30.69
60.438	50.649	32.102		36.468	80.677	82.87		32.596	72.374	44.106
36.255	37.162	42.852		170.32	43.968	79.591		85.253	150.15	34.621
37.262	41.984	49.42		34.576	43.766	95		58.488	39.134	89.218
32.505	55.248	40.843		61.647	32.632	60.671		86.148	155.32	51.731
63.36	36.828	34.494		94.904	68.814	34.455		52.886	33.533	182.06
92.204	54.284	46.334		41.416	33.587	61.37		72.77	195.84	41.868
90.803	39.05	137.53		33.678	105.29	33.336		154.51	165.1	147.26
30.362	35.289	42.469		127.96	101.88	105.22		258.06	40.026	52.791
32.444	40.455	47.468		64.851	92.461	35.994		84.302	56.826	43.092
37.012	52.155	35.042		98.91	97.008	48.953		34.32	61.539	67.937
35.904	85.362	79.056		88.572	97.347	102.68		47.064	32.855	53.9
67.41	112.47	38.567		62.066	31.336	86.449		63.258	41.747	44.938
87.097	80.866	98.354		86.418	66.385	42.304		51.905	31.48	103.49
54.721	38.063	56.1		35.501	51.926	30.915		91.299	51.225	102.11
43.398	53.859	74.045		39.262	71.999	67.011		45.233	38.127	154.38
76.92	50.368	35.006		165.93	122.85	47.105		134.02	70.701	67.55
35.018	52.183	41.668		42.309	35.782	94.387		41.301	73.653	77.681
43.141	42.388	37.888		120.75	32.688	60.469		72.539	41.691	71.457
36.63	88.672	85.158		30.461	50.063	107.51		34.595	87.738	51.138
39.149	98.227	32.314		64.481	55.354	105.45		57.863	97.783	31.244
34.791	80.672	53.748		88.127	56.505	45.699		63.441	111.36	40.78
78.246	38.258	53.058		54.751	85.587	43.668		96.46	49.24	36.562
56.706	42.575	60.072		172.49	89.559	60.539		76.767	66.88	34.531
40.324	33.24	47.392		81.07	79.707	51.851		35.793	174.96	63.084
33.001	37.509	66.428		110.38	50.784	46.797		185.5	60.277	58.228
74.852	44.77	42.141		122.8	47.284	119.58		54.238	33.018	32.827
49.394	90.938	87.108		53.669	30.149	32.147		84.292	317.82	71.675
157.6	68.365	43.46		49.866	47.377	81.597		79.75	49.328	131.34
77.699	59.51	51.76		78.287	98.584	40.309		46.142	71.744	41.052
50.289	50.892	102.15		39.127	111.95	154.28		79.333	71.25	45.27
45.42	73.534	82.991		99.278	74.006	31.325		55.188	40.301	50.375
42.25	52.337	78.769		41.002	58.99	111.05		47.452	117.85	42.273
42.093	56.349	63.551		83.343	51.585	30.429		37.668	30.721	30.822
76.695	68.786	35.717		315.95	105.53	136.98		38.92	44.896	33.246
60.168	33.651	103.32		54.069	74.928	136.92		30.354	50.231	54.916
38.202	43.444	60.772		96.521	124.86	51.558		30.305	111.03	71.581
31.173	33.387	34.433		58.673	48.874	85.706		94.619	30.075	31.794
32.503	72.37	34.088		51.613	56.063	150.18		52.973	115.08	50.875
37.138	71.534	43.427		49.371	47.254	82.474		72.533	51.988	34.575
124.03	46.652	45.036		131.2	39.011	144.81		127.85	37.304	57.578
83.749	46.198	71.775		72.516	95.618	32.593		60.006	31.79	50.549
94.747	49.139	58.33		85.274	106.1	30.177		64.346	148.2	111.66
72.485	39.836	48.435		126.65	105.59	216.53		95.371	121.74	125.36
38.492	161.47	34.394		31.986	34.237	31.292		205.5	88.126	53.118
43.473	39.359	55.636		44.837	54.308	113.93		74.794	90.381	53.829
87.005	30.551	31.493		39.642	192.77	38.972		30.784	88.504	56.28
60.897	49.18	30.661		119.31	254.8	82.896		57.603	33.427	40.012
55.92	46.053	38.837		77.975	43.409	43.594		111.77	129.96	66.28
34.641	33.874	40.006		42.95	46.652	248.12		31.622	44.106	82.302
138.28	62.079	50.868		96.284	78.998	38.993		48.577	60.974	49.893
33.086	75.897	62.032		75.532	41.679	46.181		38.338	40.418	146.52
44.601	35.228	44.522		183.36	77.943	54.1		36.033	34.644	44.11
42.096	34.971	94.446		40.751	45.537	132.43		84.2	42.466	53.682
42.262	44.092	48.702		34.118	52.499	37.035		52.652	75.766	43.454
32.699	30.037	54.237		85.963	50.482	49.301		90.828	59.221	60.047
60.944	59.875	49.961		93.691	66.244	66.655		53.017	174.75	45.158
59.492	39.262	40.507		183.88	50.361	54.316		79.583	62.652	51.241
33.528	50.759	165.46		30.056	161.03	52.398		32.399	32.513	38.961
59.913	39.307	45.657		213.51	100.32	49.674		179.97	88.919	60.263
104.93	38.397	38.316		94.319	78.279	34.012		33.534	173.96	79.686
51.893	70.943	49.342		38.734	63.64	140.24		88.673	91.999	80.093
59.16	31.069	35.181		48.791	85.414	46.739		53.999	80.239	122.93
141.1	39.243	43.052		36.148	76.444	94.884		59.394	30.756	47.644
52.528	47.795	166.6		76.969	117.82	107.21		110.2	31.316	100.25
47.575	43.453	95.212		34.002	61.428	118.58		32.524	39.016	46.547
62.485	84.534	69.03		141.66	74.006	98.855		127.45	128.9	35.402
49.306	110.61	103.71		205.12	59.43	77.487		35.651	162.77	47.893
44.298	34.869	70.775		93.528	30.038	33.693		34.393	95.178	37.371
31.054	42.363	50.865		100.03	33.01	70.023		47.189	99.488	51.452
68.683	91.595	123.25		55.134	61.381	79.779		58.178	82.398	64.59
56.066	152.26	40.611		31.781	92.445	75.299		69.909	30.535	120.65
79.888	42.643	83.839		92.752	75.756	59.646		32.446	69.739	65.456
68.316	63.843	37.131		46.115	73.22	48.778		45.476	40.638	120.56
34.553	48.941	38.579		102.68	42.747	48.305		99.96	33.427	39.922
43.239	53.953	44.007		72.061	34.289	65.161		145.24	146.08	49.345
39.253	91.195	31.55		31.061	165.98	42.939		70.692	79.525	48.85
86.159	46.236	33.471		65.307	65.475	71.931		39.903	34.932	39.322
42.385	41.058	46.593		127.73	59.327	59.58		66.672	75.945	44.458
30.243	47.41	59.524		75.667	36.449	40.911		73.009	66.095	36.589
41.211	38.206	43.342		66.462	98.935	79.316		48.246	77.57	34.793
45.134	36.501	40.596		33.971	99.451	132.69		57.337	61.197	31.279
37.421	38.923	56.97		34.781	108.71	34.566		65.215	74.912	53.077
66.051	80.719	69.926		33.778	87.845	31.638		37.795	116.53	38.398
34.597	39.287	41.827		58.911	191.05	83.407		54.041	197.45	33.566
35.627	48.985	41.502		35.892	43.127	30.146		60.411	236.84	65.03
62.471	35.247	45.238		128.82	34.577	30.319		63.826	59.4	132.65
109.89	79.849	40.87		53.038	31.296	192.94		72.626	30.487	33.283
61.987	148.73	74.706		86.93	110.29	52.831		45.34	41.375	94.317
47.723	66.836	79.273		202.51	36.622	88.245		43.069	60.769	53.858
45.658	34.984	32.486		32.002	61.308	35.251		34.556	185.49	37.372
49.772	30.184	50.259		116.4	57.075	67.409		86.737	54.982	47.283
55.099	35.972	86.035		39.827	52.099	66.361		147.1	40.394	37.601
44.147	36.554	36.255		36.748	40.43	80.111		60.584	37.451	62.108
48.509	154.72	42.827		31.364	57.501	78.681		35.17	68.324	31.099
34.671	45.35	36.505		48.503	98.134	60.303		63.704	57.924	74.058
39.318	38.466	36.335		33.773	80.771	82.215		33.655	40.026	198.6
38.661	37.975	43.239		226.2	115.27	47.547		87.037	32.875	38.05
36.116	50.292	35.235		54.835	46.869	55.92		90.357	30.831	42.085
40.574	50.239	37.442		65.299	69.287	31.075		103.42	54.448	31.648
47.491	101.14	43.968		51.056	36.535	65.561		84.696	97.305	67.327
36.941	38.873	70.934		57.576	63.726	51.667		49.372	111.44	51.919
67.501	55.998	36.763		85.836	30.509	66.761		68.592	70.675	36.249
44.027	32.713	31.73		140.3	73.582	68.885		84.575	36.07	72.672
72.194	31.98	55.224		61.232	91.543	68.315		67.137	94.425	67.419
37.171	49.808	36.374		90.529	168.88	67.452		52.562	63.419	98.085
37.211	43.589	36.868		99.102	89.22	77.491		55.804	30.787	86.035
78.146	106.54	42.495		112.65	180.3	135.71		47.974	30.467	44.025
73.962	62.403	92.462		83.969	30.27	36.371		62.772	41.136	72.059
44.778	71.473	54.963		48.029	62.211	82.228		117.81	63.7	47.202
37.998	30.984	44.963		62.751	51.585	100.53		91.458	65.191	47.847
40.663	63.917	93.843		75.324	180.82	128.37		72.904	59.175	89.93
60.718	45.631	47.861		109.09	92.623	46.94		110.28	131.5	47.313
96.501	98.409	30.793		63.245	31.076	33.003		37.774	51.866	37.724
60.152	30.126	42.457		43.917	48.299	133.81		62.909	37.916	85.199
122.05	34.755	118.43		53.321	184.49	133.59		113.68	36.741	57.035
67.769	54.189	54.583		122.42	47.786	66.963		63.403	83.128	86.779
40.174	51.916	38.6		48.293	84.538	48.618		34.424	134.22	48.223
43.63	39.979	67.112		95.511	94.245	64.143		94.821	95.2	39.868
36.401	36.307	61.488		57.283	57.957	32.123		86.945	53.224	42.072
68.459	75.8	47.738		33.528	49.669	37.121		45.566	205.9	47.074
104.43	49.374	44.073		50.134	74.099	31.99		37.605	86.319	34.58
42.609	40.115	42.08		99.452	107.92	59.804		54.959	153.48	34.103
30.995	106.24	61.918		126.6	54.484	80.078		35.404	46.416	30.142
76.791	88.543	34.306		74.124	94.664	102.79		42.782	49.297	81.376
118.78	34.691	36.063		60.256	41.089	83.356		272.18	109.34	223.27
36.016	80.199	83.113		44.816	43.814	57.656		143.27	51.503	35.249
33.006	33.791	90.083		42.466	218.82	32.219		45.155	40.548	128.3
33.402	117.56	79.737		52.675	94.303	51.992		81.739	47.332	50.189
47.814	38.954	51.855		34.844	179.68	37.302		48.443	36.45	37.816
30.172	59.003	44.321		75.738	275.51	49.342		98.965	102.79	129.86
70.481	48.96	106		50.759	48.612	72.056		90.607	45.643	38.763
84.203	84.944	52.892		64.005	78.494	68.519		162.98	62.491	41.222
46.96	49.404	67.337		33.085	39.034	68.712		119.71	146.87	102.98
58.327	168.99	51.659		77.05	46.371	90.875		160.31	87.867	33.114
69.287	114.66	40.969		31.734	40.279	42.071		91.094	38.442	36.089
31.951	112.12	94.875		52.965	86.535	38.521		50.101	39.118	57.363
53.957	97.81	97.664		52.313	54.402	47.051		78.289	94.023	34.177
31.895	72.335	30.785		31.292	158.13	89.906		60.022	124	66.976
59.483	105.79	43.258		72.325	87.213	92.754		68.609	34.062	97.584
116.95	147.21	39.99		51.351	58.331	127.93		136.63	53.249	183.46
63.592	58.645	37.107		34.583	71.118	37.405		67.07	56.038	49.532
78.883	79.387	55.129		68.446	72.119	34.556		38.823	49.861	39.716
47.053	83.222	63.971		48.449	160.68	69.434		46.386	33.143	130.36
36.638	57.262	71.909		118.35	35.54	37.418		83.315	44.161	78.791
52.516	37.427	62.885		38.11	97.127	79.209		53.533	62.312	56.515
60.437	91.802	131.66		145.47	38.268	61.688		30.836	103.89	81.793
87.607	37.39	34.009		34.991	133.19	55.938		38.11	52.455	58.745
31.823	56.121	31.664		90.855	56.941	163.21		35.388	146.97	67.24
47.948	43.592	44.94		32.646	73.364	120.91		32.406	47.864	49.193
41.974	47.019	44.082		38.515	32.82	117.99		58.047	270.35	50.09
169.96	30.068	67.75		64.343	34.4	78.874		69.823	115.27	43.341
104.29	35.574	49.707		40.765	103.52	59.981		72.625	89.632	53.935
55.57	44.017	54.894		77.876	80.194	35.327		46.015	58.482	69.234
46.995	51.831	83.799		58.675	90.873	65.271		87.306	41.521	39.21
48.219	43.783	44.867		59.056	33.623	47.749		99.243	40.276	199.27
153.64	120.61	32.038		56.631	51.115	59.001		85.699	181.53	85.3
138.15	81.132	72.276		80.064	111.73	169.11		117.32	35.441	41.06
51.682	52.463	85.248		45.723	31.098	62.396		42.146	87.225	43.084
36.944	45.487	79.94		80.512	68.221	38.657		103.85	63.22	60.748
48.15	74.368	92.213		110.11	52.589	39.989		78.665	36.876	189.69
59.986	36.188	59.892		66.259	103.3	96.182		41.835	31.592	278.88
80.762	60.086	32.2		30.811	118.73	256.13		71	35.8	34.151
127.55	89.472	63.791		61.554	40.581	46.171		79.605	130.3	87.062
60.447	41.911	90.954		119.12	114.4	90.1		48.368	81.314	209.15
52.894	66.835	44.294		68.013	104.02	33.124		31.199	31.296	35.046
74.083	65.478	48.407		31.204	33.571	44.668		74.454	36.563	60.701
68.003	49.281	57.285		74.654	56.837	56.633		33.164	84.637	65.864
45.003	46.78	73.035		56.626	41.216	132.94		88.965	34.28	50.705
72.801	40.79	33.451		74.071	36.551	178.3		82.981	51.966	51.674
44.457	129.35	72.361		40.248	99.857	57.246		58.127	51.166	39.981
44.717	81.089	43.186		33.679	36.077	50.246		60.893	90.682	41.135
31.253	42.045	39.648		57.866	66.101	36.297		119.55	113.35	57.905
61.196	78.479	35.202		95.231	104.71	35.421		61.048	102.04	31.61
38.964	54.608	49.116		74.568	30.45	30.121		39.066	69.073	101.72
86.521	32.952	100.87		31.104	63.236	71.247		39.029	92.409	43.561
123.67	210.02	30.045		51.814	45.065	93.644		67.276	83.359	51.31
37.887	39.768	39.265		35.614	31.712	32.881		62.904	55.771	43.221
94.281	41.422	48.41		32.506	31.706	304.86		37.893	117.21	48.043
96.2	78.104	50.118		47.452	85.289	34.002		33.546	69.306	51.682
46.929	102.12	71.286		37.586	74.186	33.097		59.138	48.043	85.269
33.388	36.978	60.083		52.911	36.946	81.004		119.27	47.85	33.909
35.166	38.63	45.897		54.344	61.081	84.086		62.228	94.847	77.797
31.508	48.251	110.33		65.49	85.49	76.268		33.49	45.03	37.685
91.851	66.115	31.395		177.63	167.42	34.766		41.114	183.88	63.022
66.508	56.237	53.654		33.675	548.31	100.58		53.226	35.839	51.418
44.972	53.955	38.487		78.155	116.28	101.18		31.157	46.525	32.429
62.796	76.034	45.298		138.96	127.58	76.967		86.919	56.942	49.899
39.135	30.113	46.767		70.868	42.942	162.29		71.461	104.67	80.206
30.043	50.808	58.304		101.28	33.555	318.6		62.468	43.176	112.09
55.784	60.97	40.063		89.171	58.706	35.832		51.663	32.8	42.856
57.86	35.148	76.599		70.346	33.828	54.121		40.21	48.04	61.557
45.394	39.567	44.001		70.064	32.807	36.618		36.71	56.906	122.89
165.14	40.207	34.897		42.072	69.236	123.49		41.583	37.52	33.495
44.638	98.247	147.85		52.975	41.341	144.02		33.514	76.337	54.424
31.632	89.24	170.08		32.48	176.15	181.05		47.595	31.29	34.32
74.232	32.149	92.347		78.239	148.25	96.917		40.888	111.16	51.944
81.362	46.564	50.045		137.43	90.078	81.859		67.38	164.02	67.257
59.404	117.9	42.972		55.005	128.33	40.389		52.383	113.14	96.422
39.854	42.916	30.921		103.36	176.59	34.686		38.837	34.073	53.533
81.848	122.38	37.572		55.042	56.737	69.289		30.027	31.969	78.405
49.302	38.921	84.69		36.141	55.924	84.405		56.176	37.633	55.835
40.376	53.608	55.213		55.366	38.332	73.054		44.143	47.649	49.432
96.644	124.39	62.25		35.554	109.34	131.34		50.822	178.53	54.691
61.942	98.372	32.893		56.994	54.019	72.384		36.994	37.474	51.869
41.05	34.294	31.217		146.87	34.735	75.556		60.772	47.49	36.345
48.892	31.191	61.17		40.444	110.34	36.001		87.333	68.863	98.204
55.393	182.92	35.976		40.373	63.422	77.923		63.174	75.516	42.677
57.091	44.509	39.992		57.166	104.71	70.539		105.98	60.16	50.867
77.067	30.378	76.053		43.461	48.132	41.684		30.533	43.723	30.041
41.71	67.257	56.494		43.904	61.942	33.414		74.558	38.143	40.705
43.81	78.886	48.817		37.127	101.04	88.991		66.513	35.827	44.821
71.058	35.273	36.151		145.81	35.89	32.266		81.521	32.683	76.044
52.641	52.792	57.507		33.684	55.696	56.584		35.356	66.267	34.048
54.165	40.862	49.934		88.606	68.855	67.693		77.42	112.35	86.641
67.422	35.142	32.619		61.382	54.754	117.28		43.701	212.7	85.16
33.555	38.258	31.677		37.056	89.758	104.06		46.872	33.55	56.356
34.062	41.766	88.406		49.647	59.987	104.87		81.25	38.357	62.701
85.354	92.932	42.182		31.938	38.314	55.448		67.947	62.274	32.465
46.514	53.559	41.335		170.49	63.854	66.319		56.54	77.406	61.541
35.382	43.926	40.864		47.807	146.7	145.47		99.647	109.3	49.64
90.942	53.362	31.398		57.039	58.903	159.79		40.368	99.934	34.204
44.092	45.142	63.24		151.09	93.129	89.73		42.22	52.388	41.633
31.266	31.611	38.888		58.755	46.916	33.152		67.255	120.02	51.896
52.614	45.639	83.868		52.093	70.813	77.754		161.84	141.72	35.6
40.044	37.348	82.425		37.645	76.299	99.158		74.067	30.576	60.421
43.304	41.742	50.114		130.2	48.934	48.532		97.236	93.461	39.097
70.207	77.105	86.818		30.786	209.93	60.144		40.417	82.698	147.47
119.84	36.644	82.442		88.219	43.653	61.864		35.025	62.426	56.424
36.791	48.423	38.337		45.24	85.089	65.44		35.383	38.161	90.225
34.954	46.141	68.723		98.483	144.89	77.316		43.663	51.784	30.491
44.995	31.16	39.286		155.48	148.12	42.187		64.797	96.36	110.63
50.147	36.385	43.568		64.811	47.269	50.128		77.85	94.532	78.321
111.23	39.401	78.486		61.095	48.476	61.939		44.311	52.919	42.464
52.594	43.454	64.073		101.93	37.714	111.45		81.436	62.849	76.857
71.509	178.15	93.511		41.52	179.26	159.19		39.896	56.721	44.217
87.312	70.53	61.95		55.388	36.444	90.411		129.16	43.711	57.711
63.722	87.912	46.344		35.446	143.08	60.256		78.89	122.34	49.579
97.811	45.132	36.334		38.246	65.288	43.094		62.323	60.688	38.903
72.524	143.04	141.4		66.888	30.966	67.81		103.29	76.673	51.911
103.49	95.556	46.841		73.826	53.704	108.58		36.573	170.19	40.745
78.262	49.24	47.694		108.39	97.759	62.51		30.004	84.39	97.404
39.1	131.84	37.259		53.036	114.6	78.883		30.132	47.058	41.26
64.738	52.615	37.391		80.037	119.2	92.824		161.28	37.941	163.64
30.273	73.097	35.545		111.08	51.704	36.435		51.748	112.69	43.149
122.94	86.3	48.759		60.771	62.945	123.33		61.968	30.77	35.787
57.484	63.191	43.829		122.21	77.24	45.556		77.25	35.219	37.366
73.39	58.907	44.965		91.877	269.95	42.409		71.242	74.749	77.532
100.2	35.329	30.772		92.209	40.211	59.437		122.17	55.489	65.975
160.05	108.52	52.865		167.83	234.09	77.548		63.353	55.982	55.269
45.694	194.63	56.481		87.46	105.8	88.44		40.117	55.351	113.52
58.918	41.637	98.884		109.25	52.155	53.479		100.7	96.282	76.362
63.706	54.611	34.19		50.404	68.814	43.297		66.275	148.4	31.699
51.805	72.116	63.429		64.917	34.766	49.904		49.049	176.27	46.65
72.601	34.805	38.907		55.812	108.67	146.47		40.555	44.131	47.444
71.869	47.54	45.367		150.18	62.005	30.845		38.373	43.482	99.804
79.287	31.463	71.333		119.52	33.209	53.084		56.883	58.606	87.423
54.369	52.792	65.18		55.681	71.89	45.292		59.881	30.294	50.783
30.752	34.523	57.556		32.613	46.336	37.27		90.138	53.962	162.3
81.391	91.471	31.689		31.476	108.19	57.452		39.103	98.451	32.1
72.8	64.689	120.33		80.321	50.464	38.935		63.788	34.48	78.286
92.561	76.434	76.085		74.304	146.33	84.466		42.818	85.073	42.295
49.212	33.172	40.829		187.13	38.448	50.342		80.348	37.658	39.028
59.217	35.064	34.875		43.908	73.857	62.519		94.289	109.49	48.402
130.96	37.292	43.263		35.444	32.77	85.919		74.799	109.99	59.173
47.286	72.142	32.718		56.813	72.311	57.12		52.984	42.847	87.761
35.514	68.126	34.422		39.363	59.363	39.67		65.697	65.599	72.155
36.692	31.586	46.042		95.036	77.876	53.167		133.7	135.41	42.492
94.549	82.606	75.751		56.269	48.102	52.037		104	41.256	61.482
41.889	42.686	34.846		79.878	46.164	72.524		119.65	37.028	37.2
35.946	52.468	51.747		82.199	67.09	44.42		35.612	70.167	53.374
77.079	38.789	62.795		50.194	79.433	105.23		90.762	50.793	60.557
110.79	133	60.002		96.181	108.47	42.841		44.505	85.766	54.933
65.053	40.372	50.013		39.304	106.52	58.987		60.024	45.82	32.69
68.409	51.889	180.18		48.614	48.402	38.638		34.566	90.16	115.78
44.397	99.728	37.863		66.585	66.821	61.028		30.436	68.518	119.35
63.529	86.206	37.358		61.426	45.284	104.33		101.42	53.067	54.273
80.872	43.515	33.49		70.535	185.52	30.133		32.905	40.33	62.081
50.365	33.568	30.974		180.88	138.11	81.431		35.103	55.388	66.422
75.503	38.72	36.908		89.908	73.338	115.63		71.085	97.874	95.949
96.617	64.988	56.94		57.036	55.012	44.949		64.835	114.73	179.37
63.041	101.22	73.514		117.68	37.414	65.438		87.43	33.646	113.88
100.64	33.033	81.366		125.79	63.781	38.569		39.075	84.175	46.456
97.638	112.05	38.358		86.771	41.26	58.605		53.821	36.624	149.49
56.154	31.373	54.643		36.926	51.528	53.559		53.296	65.029	54.647
55.85	40.854	44.822		73.148	131.27	65.664		65.915	97.321	37.811
35.618	77.875	39.317		47.954	47.805	37.526		35.625	272.22	102.59
31.096	56.148	107.61		34.148	55.445	37.518		46.246	161.88	94.11
41.014	35.406	68.095		71.526	50.974	43.609		69.681	43.602	109.16
34.504	51.709	50.302		32.143	223.21	51.014		60.549	97.052	62.837
37.841	33.257	30.117		49.968	135	82.877		72.994	131.93	59.048
39.672	66.041	55.918		93.065	75.828	58.576		76.709	132.35	108.64
49.108	55.935	46.875		46.158	49.772	50.807		55.869	31.449	61.188
40.912	33.378	74.05		160.39	168.47	35.41		42.264	42.836	30.48
40.341	40.972	100.98		95.313	93.325	82.597		95.824	39.11	41.467
56.619	58.41	38.886		56.476	126.79	30.188		46.621	50.283	91.25
77.293	34.49	39.112		134.08	90.58	63.339		99.261	108.56	37.569
109.35	101.97	33.316		161.22	53.379	57.257		99.318	45.87	57.127
77.702	38.904	123.78		68.187	57.89	73.654		55.798	108.17	47.533
49.557	50.793	42.12		53.439	33.691	140.93		44.286	107.12	37.679
76.691	32.245	133.96		75.062	41.532	56.418		58.912	35.5	48.689
45.549	32.687	80.674		86.262	31.175	96.031		49.272	33.058	57.996
50.871	38.849	47.591		93.922	74.846	75.362		65.854	88.633	104.7
98.377	134.32	111.28		71.817	67.682	74.059		83.754	42.909	41.029
48.185	57.374	57.141		47.226	66.93	43.806		111.99	79.421	88.088
61.375	37.12	87.636		113.54	154.59	114.28		65.438	48.517	158.1
45.579	32.568	40.847		57.741	248	134.38		41.43	46.137	79.484
61.162	42.333	35.607		40.17	58.801	95.251		103.63	122.35	55.789
63.369	56.049	41.967		100.88	62.932	44.302		117.7	72.639	46.701
32.713	91.08	42.117		30.407	76.15	79.559		50.912	36.899	77.781
30.437	30.199	69.342		42.472	30.971	84.442		69.243	66.439	60.024
32.546	40.901	78.792		127.21	67.328	106.07		46.023	37.208	94.025
196.26	39.343	64.106		132.17	67.616	138.12		95.46	108.24	124.96
32.042	34.412	112.13		123.26	47.216	49.862		109.96	30.94	43.632
97.279	48.381	44.738		45.606	43.648	54.594		48.752	45.911	55.919
67.504	30.126	44.559		126.2	36.205	74.767		40.729	44.735	32.55
68.238	84.117	47.395		93.945	248.68	72.274		133.15	244.86	40.869
37.398	59.271	36.058		38.507	144.69	33.436		35.809	133.53	147.04
35.319	52.449	37.306		92.775	43.191	171.59		35.279	30.384	41.183
62.025	43.239	37.108		74.216	124.61	56.482		113.93	86.5	51.139
52.283	84.472	35.103		94.156	55.647	165.43		275.43	104.7	150.42
48.71	125.25	99.911		41.984	79.216	45.446		45.509	46.622	120.2
136.67	42.22	56.196		74.98	51.986	53.632		100.56	415.49	51.09
32.539	33.233	57.754		65.333	191.67	55.627		98.733	80.159	112.71
31.566	50.91	46.721		68.781	162.2	32.658		33.349	127.48	51.495
44.982	67.405	34.01		31.331	130.42	74.874		41.673	65.398	30.439
96.718	67.361	99.485		41.307	108.36	77.731		73.22	34.199	32.63
66.18	65.965	34.684		92.408	50.539	95.892		179.95	112.15	102.71
57.955	58.323	88.363		50.015	39.054	70.515		51.51	154.93	90.181
33.365	48.598	54.621		123	49.26	75.824		40.581	62.02	47.883
30.307	33.909	35.576		56.55	138.75	206.51		55.262	100.26	59.137
47.026	37.604	59.58		37.997	37.862	101.84		94.674	140.49	68.356
37.331	55.915	81.734		40.227	108.74	100.49		136.51	59.558	72.946
35.278	55.635	77.576		86.054	104.38	46.984		71.431	62.338	73.017
85.305	62.795	46.119		122.87	50.004	134.12		62.433	30.926	34.605
33.698	42.273	31.185		48.172	42.985	52.383		161.24	48.626	59.02
61.586	67.182	56.193		130.77	61.276	65.153		54.632	103.44	70.111
42.147	51.195	48.572		57.14	42.452	32.586		108.03	63.319	45.884
51.947	30.187	44.093		113.65	50.837	42.941		53.973	44.825	63.079
42.578	52.461	36.663		51.168	72.26	62.804		57.338	144.51	50.085
39.071	128.09	49.098		38.26	75.852	41.981		36.8	36.544	98.801
34.799	94.66	56.212		59.666	165.19	38.796		37.559	134.45	34.095
42.254	56.947	86.375		38.273	132.3	48.74		122.44	59.123	87.668
86.891	40.952	45.04		52.589	80.839	35.924		194.13	88.707	40.575
39.205	42.041	85.257		87.43	64.156	160.47		204.85	60.671	76.716
46.537	53.356	32.032		40.756	263.77	78.251		50.6	58.617	69.11
114.34	36.324	86.886		50.742	67.355	72.367		39.86	71.972	79.876
60.24	54.88	75.833		138.52	46.227	49.941		40.382	51.157	44.63
33.801	58.438	68.893		37.181	157.66	52.541		54.374	90.734	33.829
83.23	35.151	81.977		37.842	72.973	48.685		90.791	37.516	53.86
64.18	53.613	47.34		58.887	38.034	48.033		126.27	64.589	46.249
71.741	46.043	61.333		64.377	34.846	72.943		64.807	58.792	42.675
151.94	58.262	36.2		34.371	63.92	31.288		59.082	54.652	44.94
46.075	74.637	71.967		52.816	66.621	152.96		62.243	36.497	111.54
44.949	66.356	78.391		81.124	56.74	47.262		53.01	40.052	30.571
92.289	69.339	123.2		60.373	46.466	72.135		72.143	169.4	44.075
54.479	51.336	89.002		147.46	241.68	34.775		57.466	52.678	75.383
76.419	33.997	35.221		91.802	96.773	59.231		71.273	54.165	132.47
51.325	30.136	40.173		153.93	106.47	126		50.341	35.573	48.528
31.589	40.102	100.14		75.862	94.891	65.256		52.163	118.39	67.986
82.078	55	50.108		34.61	60.597	47.682		30.485	88.579	84.038
89.58	30.192	85.129		63.932	80.386	39.652		36.994	46.504	91.517
37.662	43.449	30.202		48.306	43.373	39.922		88.272	104.13	64.273
37.352	38.854	121.64		49.681	87.1	82.384		106.88	145.52	42.221
59.007	33.739	30.108		39.807	81.566	70.319		55.433	35.478	72.562
80.827	72.872	42.527		85.948	33.167	147.47		112.99	53.666	54.216
61.54	51.388	66.814		88.594	182.43	106.3		77.512	30.42	47.185
41.183	32.166	32.785		41.087	33.901	77.684		56.127	57.627	78.811
49.944	40.181	46.51		68.254	77.221	82.065		57.073	102.84	51.45
46.524	30.841	62.539		52.814	74.807	74.986		30.83	53.403	84.418
82.427	68.447	49.625		56.228	82.613	148.29		60.72	61.518	39.895
67.914	34.759	97.77		116.22	154.86	73.134		62.256	57.822	57.147
76.357	54.459	51.765		59.877	45.164	95.829		39.832	42.501	65.543
37.931	56.697	31.406		82.392	51.859	37.311		92.272	62.8	33.935
44.44	31.849	47.561		239.55	164.44	74.325		44.411	169.33	107.36
39.286	77.162	33.509		69.411	62.915	36.548		50.521	41.819	43.667
35.728	43.455	68.888		46.827	40.739	30.253		151.72	32.356	58.228
39.434	54.494	89.603		49.814	55.662	55.127		46.926	66.751	133.08
63.712	50.055	41.901		211.57	86.465	58.062		45.396	35.531	63.061
50.401	69.601	80.71		62.722	103.99	73.195		34.869	39.351	89.204
37.185	56.996	31.381		133.13	141.7	58.734		39.574	38.477	33.487
45.781	30.679	48.004		62.974	67.653	32.364		58.544	31.517	68.534
30.256	38.448	65.114		32.504	230.65	60.929		44.054	81.458	47.567
44.924	48.804	104.94		72.236	56.396	87.863		146.65	56.295	32.019
38.21	66.287	37.817		57.037	76.08	68.989		88.515	271.95	112.19
106.27	73.513	32.358		53.738	103.35	42.193		169.69	47.52	78.165
33.504	77.808	41.892		97.586	39.789	67.974		69.249	62.815	30.958
33.328	42.801	77.328		34.111	207.32	53.174		124.64	56.283	73.557
65.377	32.125	47.44		196.76	71.484	39.378		40.862	51.198	36.411
33.159	58.62	30.611		45.102	206.49	65.134		46.427	70.466	42.267
125.59	31.011	35.299		47.502	35.502	210		50.373	80.719	30.712
38.889	139.3	50.196		83.413	92.82	105.25		67.1	74.53	54.242
31.322	86.162	83.325		84.087	98.366	137.18		56.111	53.21	71.917
56.929	43.024	37.806		63.37	59.999	129.48		62.981	48.097	109.32
30.547	99.824	71.554		103.77	50.624	145.81		81.782	112.1	51.59
98.096	45.491	104.33		34.037	43.05	78.057		70.827	59.852	314.41
46.463	51.481	36.138		90.758	58.707	153.52		36.938	31.093	152.06
44.534	33.408	44.797		185.13	65.146	61.197		33.486	53.879	45.647
31.049	68.277	58.035		71.26	100.85	61.165		36.068	50.102	69.609
46.47	30.363	81.261		60.126	98.834	47.614		113.78	273.89	98.287
52.768	68.266	84.633		52.044	93.103	153.02		52.453	184.06	38.743
36.718	53.342	81.352		86.318	63.993	93.961		30.508	40.908	59.234
36.462	102.54	56.763		75.617	71.241	31.212		47.489	54.687	81.371
43.15	38.944	63.294		66.708	66.95	74.532		89.094	36.242	92.711
43.007	32.658	77.437		65.157	49.039	45.638		86.534	57.255	128.51
39.087	33.031	42.518		147	52.98	43.895		77.911	80.431	111.84
36.136	32.319	49.15		43.389	67.918	31.711		43.421	43.209	139.23
45.174	67.965	46.616		97.871	41.542	78.462		30.834	34.57	96.615
42.505	52.604	66.948		88.857	121.28	118.33		75.579	70.422	47.699
115.44	85.877	59.211		63.934	85.945	90.446		37.143	55.6	32.684
188.97	80.161	37.11		89.097	64.427	76.857		33.447	145.28	75.183
62.248	49.208	61.715		65.705	92.18	93.133		60.288	44.927	137.53
31.845	61.62	52.789		76.415	70.927	35.696		53.856	48.884	71.452
64.595	114.57	50.317		50.669	171.6	85.656		42.093	35.069	91.957
66.032	70.475	57.423		65.808	80.425	57.909		35.959	62.951	84.038
71.689	30.147	55.991		122.3	37.562	46.687		80.034	61.929	42.669
46.002	38.987	71.107		56.984	158.48	89.836		33.892	68.833	161.2
115.48	41.239	38.039		164.66	60.615	57.414		31.526	34.245	72.595
70.222	55.457	31.281		63.296	48.344	87.527		37.123	39.215	61.138
47.344	30.957	31.851		130.26	80.561	46.763		85.383	41.905	94.694
51.616	30.866	71.771		43.433	83.309	93.811		56.698	39.691	78.267
44.921	42.58	55.405		60.213	42.478	78.637		35.486	37.066	70.059
102.39	30.231	79.21		46.142	75.3	57.433		30.664	62.199	54.758
42.373	37.827	37.264		49.558	34.203	84.231		121.82	88.327	97.157
47.801	81.343	48.271		72.94	45.397	68.047		76.025	35.081	57.307
66.998	30.957	49.261		52.702	66.916	78.235		75.189	41.099	235.18
34.259	33.887	37.255		77.868	166.34	91.13		99.204	31.254	58.492
41.574	56.387	95.622		69.084	57.292	37.145		31.262	48.939	63.093
111.37	45.972	31.429		100.78	35.861	117.68		100.45	50.846	80.326
41.922	33.212	78.563		46.531	84.291	41.781		90.483	193.45	146.3
49.13	41.73	37.62		37.72	34.086	68.378		46.191	109.1	37.131
93.155	35.087	96.4		107.53	94.436	76.018		60.906	104.31	46.158
44.233	42.707	46.89		100.59	58.778	96.075		105.34	45.885	46.983
65.398	79.947	32.301		119.43	91.957	120.27		46.408	45.012	66.311
100.04	57.26	72.61		73.494	103.27	47.653		40.937	46.531	36.41
30.174	40.984	66.499		36.836	63.278	107.35		62.869	30.49	51.676
52.634	62.799	67.73		86.247	66.491	93.765		32.775	74.737	70.104
100.69	82.869	35.761		165.83	57.075	62.94		56.28	116.62	43.001
152.24	82.826	52.343		51.74	123.12	97.956		34.27	75.128	96.25
75.125	35.363	103.58		39.385	142.32	63.096		37.134	39.422	48.985
43.965	41.35	38.804		36.209	78.074	32.443		30.773	64.102	70.276
68.003	51.71	96.218		37.706	174.73	75.853		47.069	46.588	156.5
51.509	35.94	109.62		87.636	41.741	89.54		64.952	106	31.201
69.402	130.33	63.916		158.08	36.53	67.862		55.917	95.463	40.425
73.714	32.619	47.018		46.628	38.191	50.464		30.341	101.84	50.929
46.61	33.727	192.01		111.42	134.93	40.606		31.91	31.378	46.67
55.069	58.17	42.897		55.176	49.924	104.05		102.08	66.915	121.74
51.785	50.997	35.719		98.219	55.974	36.081		123.68	76.268	44.702
53.472	44.169	30.661		32.5	31.235	119.93		108.01	86.614	56.212
65.23	57.804	34.748		83.847	113.43	66.808		53.945	38.318	54.404
51.778	37.6	44.131		73.558	76.693	64.108		33.501	34.166	95.739
49.216	30.194	154.76		52.939	61.77	33.545		44.066	57.174	65.182
51.525	58.093	39.134		90.642	45.102	66.485		62.122	38.773	159.94
55.194	41.082	53.614		40.884	100.41	39.806		36.595	118.94	77.752
38.279	30.36	30.642		138.7	109.26	44.93		76.725	93.423	51.397
80.483	80.458	30.287		38.841	122.22	45.235		33.206	32.916	181.83
34.742	52.424	35.056		42.316	53.303	46.315		126.24	68.404	96.717
43.376	84.445	66.679		66.321	84.3	64.358		41.436	108.24	320.33
33.716	33.25	85.601		39.931	30.842	157.32		88.619	30.95	81.112
52.542	68.972	42.306		50.151	36.926	56.942		54.331	30.778	56.505
44.403	36.517	36.69		61.448	104.18	60.494		100.55	33.339	84.603
35.741	48.776	30.984		58.023	54.784	111.52		35.598	43.642	38.985
41.129	53.838	64.52		38.449	50.498	31.602		81.076	33.093	36.368
32.381	80.46	85.861		33.483	140.61	30.556		47.291	36.443	145.97
56.553	84.948	71.948		84.546	113.01	245.62		76.597	106.8	35.499
48.848	36.886	35.434		73.047	64.767	31.418		154.31	88.255	36.673
64.062	58.645	32.516		49.884	35.964	43.469		66.906	42.262	38.632
42.768	112.58	33.005		34.843	54.565	68.576		70.297	38.032	159.38
54.408	43.315	35.679		45.769	56.743	64.681		45.82	93.509	41.129
72.067	34.694	35.886		32.035	112.33	79.099		32.302	36.736	31.658
52.287	34.83	51.726		61.277	49.601	90.886		49.243	41.151	134.51
35.13	58.872	34.412		42.242	77.309	192.45		38.083	135.76	41.222
160.18	59.73	47.546		50.909	178.27	70.041		74.047	129.1	138.48
42.95	32.93	38.436		86.391	119.88	49.256		64.877	35.566	86.443
57.657	37.906	222.12		32.076	41.807	52.71		37.555	33.402	30.887
47.873	32.587	43.586		95.624	36.935	60.062		103.22	45.989	68.989
34.551	48.541	30.558		165.25	39.089	59.997		85.472	54.358	63.67
46.425	109.67	49.427		37.951	135.47	140.69		46.193	39.367	59.219
37.572	50.839	42.665		126.76	73.532	55.534		90.418	53.948	61.628
39.115	75.61	37.659		35.182	32.381	40.171		47.347	84.77	72.003
38.555	37.057	34.727		55.272	55.463	102.15		45.375	30.334	55.443
78.096	44.126	37.215		183.63	72.142	58.31		203.72	50.564	132.95
47.171	66.612	78.147		105.75	59.552	47.428		96.678	53.386	55.733
64.505	49.048	75.175		97.602	110.61	50.991		90.302	51.989	88.778
38.673	59.797	68.047		43.894	73.948	67.921		55.939	293.28	84.788
41.699	76.025	61.538		34.421	125.13	47.017		50.106	113.07	34.476
30.77	36.112	32.371		50.091	171.04	37.123		33.03	30.265	34.798
30.319	66.53	31.605		50.591	79.335	90.022		116.03	75.822	77.6
72.793	43.245	67.082		103.39	56.087	57.383		75.651	34.036	54.676
37.113	35.185	46.912		67.673	102.14	51.947		35.491	53.91	55.547
32.915	60.013	42.796		82.735	47.781	71.364		78.528	73.149	34.916
142.5	32.13	31.57		32.297	74.653	39.467		53.21	80.373	74.023
34.652	47.595	37.249		59.298	70.95	255.28		40.781	121.83	80.903
116.06	64.635	84.079		160.03	150.58	78.799		35.84	49.24	84.922
67.713	39.46	35.499		51.505	85.599	42.157		33.491	59.283	31.554
36.895	39.86	52.087		37.503	104.06	36.544		73.663	91.504	62.278
66.378	36.811	37.963		118.71	102.14	46.767		35.652	108.99	54.106
54.636	89.093	129.2		97.067	69.825	60.19		37.91	36.774	41.871
44.572	37.348	53.299		78.786	64.291	47.15		102.32	56.423	74.414
45.826	32.975	125.28		31.95	96.215	167.27		140.16	44.956	39.927
57.703	82.055	41.661		74.191	46.484	148.74		326.85	42.542	166.63
43.957	39.707	66.408		52.081	81.266	50.774		83.244	62.053	47.569
92.005	31.95	49.723		57.625	66.938	42.009		54.14	67.672	67.977
72.108	69.649	67.338		86.776	39.406	113.26		51.316	54.707	38.518
48.91	35.608	50.114		114.42	37.128	36.047		106.21	53.837	147.79
32.019	62.701	113.97		103.37	66.489	47.999		63.639	70.876	49.374
67.124	42.052	59.996		62.624	31.386	83.291		38.563	57.073	44.357
40.724	54.36	59.591		184.37	35.589	45.72		90.084	30.497	63.748
31.246	48.93	75.406		43.088	150.39	170.59		38.79	33.02	79.856
48.235	34.58	39.285		73.308	52.036	145.67		44.162	113.74	54.382
176.48	66.166	30.809		36.786	42.591	40.182		72.432	159.78	37.212
31.541	53.584	42.95		130.08	183.75	66.969		52.174	54.119	41.564
58.231	30.752	73.441		48.065	83.742	133.07		87.459	46.221	41.696
61.404	51.148	85.464		145.3	32.809	34.058		35.986	105.15	51.571
115.52	73.175	36.268		47.568	66.182	34.008		203.12	120.67	128.99
34.941	68.574	46.384		91.661	41.326	60.991		172.25	40.894	30.271
37.711	59.033	44.736		33.763	64.774	55.805		33.75	50.873	72.585
43.538	45.2	59.418		66.216	106.61	111.48		45.802	139.02	35.676
62.483	53.032	129.23		115.71	60.174	96.32		54.17	134.55	67.531
41.487	101.81	39.744		73.591	69.904	60.732		43.429	31.793	39.599
61.276	140.63	32.667		113.58	160.2	181.05		112.11	43	38.514
55.675	124.77	39.764		37.449	69.634	83.874		108.26	34.872	44.209
66.567	137.1	32.783		68.181	90.147	84.549		30.345	36.034	53.716
100.85	41.994	72.013		61.976	38.791	100.33		153.48	47.52	59.695
53.098	32.42	43.616		66.856	125.16	51.616		31.869	92.627	30.564
70.574	44.364	58.237		43.63	87.056	41.589		111.48	83.154	81.568
87.494	45.146	50.353		271.46	71.345	69.369		234.66	164.56	55.902
67.512	41.226	60.075		63.591	90.505	49.899		62.474	33.082	38.298
52.597	37.532	94.838		33.391	99.164	54.739		78.832	33.27	90.481
35.72	55.033	52.798		82.236	68.194	63.124		84.124	80.866	52.069
143.58	37.418	89.835		53.89	51.069	39.829		83.824	34.347	85.451
52.067	74.608	39.524		88.313	31.898	53.017		51.044	94.61	97.899
43.242	47.503	36.02		199.71	36.768	42.849		31.537	30.367	50.772
37.812	31.701	70.322		82.201	183.66	44.355		46.198	56.264	35.735
77.626	109.35	48.785		40.034	42.092	52.65		52.833	47.962	32.666
54.251	63.303	39.663		139.94	82.113	99.251		90.317	91.213	70.596
42.96	90.02	39.979		128.2	36.764	72.368		126.01	109.14	34.476
60.634	183.26	34.28		124.45	118.68	48.282		33.107	31.217	30.008
39.1	66.28	74.636		84.461	39.738	39.621		35.453	31.955	90.367
32.056	32.711	67.354		71.152	52.272	109.78		39.92	31.436	108.97
34.118	37.914	120.23		67.267	139.87	97.228		83.879	68.745	166.77
67.313	35.328	32.211		53.249	57.623	128.31		116.44	184.52	49.615
61.275	34.742	75.024		43.975	274.67	60.13		33.452	35.076	82.485
87.001	87.179	57.69		60.669	70.34	53.86		41.645	150.79	42.489
42.619	34.608	59.158		42.204	94.661	40.724		97.001	35.09	155.69
67.669	48.558	50.383		169.9	148.04	39.021		51.023	38.046	117.06
31.272	38.931	86.308		67.408	234.33	75.064		42.813	80.015	149.47
55.515	85.717	30.465		91.578	54.069	31.727		97.504	114.46	32.612
48.739	49.811	81.157		87.443	149.18	53.938		81.507	36.55	40.72
33.655	51.776	34.721		48.283	66.035	31.694		89.385	46.018	47.373
47.036	35.783	95.316		69.205	66.988	46.057		44.454	35.486	35.837
30.504	92.841	59.047		30.407	144.68	148.31		37.348	67.448	56.041
31.677	54.23	30.625		35.397	127.12	44.559		136.16	34.217	31.974
43.988	76.216	70.403		80.335	70.951	110.67		38.651	100.9	38.723
49.469	33.126	52.1		51.07	34.666	50.456		61.718	33.559	243.04
51.791	33.981	86.987		49.751	40.691	147.63		46.892	245.47	96.709
70.106	42.011	139.06		31.525	139.01	109.87		54.392	44.208	78.746
36.481	60.253	32.763		52.353	71.987	43.408		64.778	153.31	174.05
39.6	55.1	147.08		35.069	159.57	120.78		67.345	32.679	96.03
43.132	161.64	60.454		63.099	39.858	72.066		71.654	67.11	35.534
96.671	37.952	81.548		79.724	39.249	48.176		52.661	42.011	71.396
55.841	52.152	90.523		108.39	83.773	68.867		37.868	83.299	89.103
211.62	50.406	32.353		145.54	42.525	48.453		34.149	30.59	42.706
33.934	41.102	34.646		70.088	53.365	57.573		63.568	133.68	32.375
43.072	50.29	150.63		55.519	49.043	35.086		45.949	32.015	44.246
47.715	132.04	116.99		37.248	62.685	49.215		59.745	82.136	37.878
75.947	39.311	104.91		125.27	115.08	130.16		56.505	73.927	33.726
42.126	46.039	51.995		91.335	48.303	83.147		31.924	35.399	126.75
50.633	62.539	40.915		46.009	57.714	100.16		70.404	65.169	62.847
31.761	36.605	52.557		60.535	50.119	40.254		35.091	75.218	31.045
86.513	70.422	70.629		118.43	65.727	206.16		103.95	36.73	75.397
30.495	63.945	118.07		113.05	41.866	41.069		44.312	31.267	43.751
58.218	62.849	67.943		48.254	41.143	127.84		36.389	118.25	38.385
31.44	128.74	72.965		77.677	74.812	80.818		33.175	30.342	122.98
145.66	69.33	89.928		82.487	33.137	93.35		69.668	32.295	67.054
36.237	50.768	74.346		55.88	35.976	70.092		138.25	42.238	96.941
75.018	42.815	43.755		82.78	30.457	217.53		40.849	40.889	34.909
42.599	68.616	39.677		83.691	51.146	69.323		67.166	42.536	54.182
44.047	30.311	30.849		33.819	51.673	31.951		34.33	174.1	56.045
49.37	69.093	70.99		58.451	51.849	60.681		97.848	109.1	33.51
40.431	46.665	99.864		84.232	96.806	39.046		48.646	94.656	69.507
103.34	99.915	39.911		55.13	58.944	100.18		37.716	142.69	184.52
55.763	37.34	53.442		83.3	141.21	57.128		31.253	38.266	32.881
36.727	60.517	45.367		84.99	168.21	56.62		58.11	37.122	43.134
143.1	118.54	73.504		90.559	154.25	31.896		38.788	56.483	49.811
35.153	56.425	40.761		33.626	83.001	104.12		50.899	34.954	68.197
50.47	68.692	68.262		115.06	203.2	34.202		138.13	59.19	35.046
93.749	44.849	70.221		60.559	151.28	78.6		51.405	65.665	52.705
59.193	31.292	74.099		138.44	171.66	47.644		42.668	117.26	42.878
33.272	52.746	83.2		31.896	63.901	134.03		34.974	34.104	148.92
70.704	85.03	57.187		52.172	47.947	54.064		35.594	38.766	242.51
59.538	40.845	38.386		62.172	34.74	74.702		48.08	61.196	88.197
80.167	40.935	32.385		40.732	89.284	32.094		68.181	49.464	35.734
52.8	119.11	114.68		72.317	33.959	55.438		68.748	73.018	31.72
70.525	53.938	59.928		49.894	90.626	43.383		51.358	50.647	44.208
31.795	36.817	74.302		203.55	147.71	43.142		39.486	117.19	82.343
44.458	62.471	79.278		54.957	41.894	30.569		37.8	104.13	56.3
31.831	35.832	55.463		56.346	87.297	96.379		62.216	165.17	54.341
100.64	87.157	79.731		50.227	41.638	62.344		49.959	37.857	129.62
39.907	83.821	101.66		36.219	82.651	32.001		109.31	60.109	62.163
33.315	141.02	32.423		31.457	68.108	45.121		39.602	50.081	108.67
85.764	55.964	94.631		66.812	94.233	45.254		40.408	101.7	77.139
41.282	102.52	71.317		66.35	123.56	93.788		65.641	31.846	47.127
124.98	32.207	157.4		67.428	37.845	154.47		93.836	83.319	87.869
70.632	73.214	78.165		52.163	102.4	132.26		87.04	124.18	51.56
46.179	87.323	54.422		67.566	109.55	113.94		119.05	31.564	84.364
59.056	69.695	37.085		70.109	136.35	68.136		33.022	238.76	35.503
54.137	30.79	33.526		65.162	35.61	53.474		63.51	73.407	160.35
93.381	32.956	62.261		46.841	92.445	77.469		54.815	41.302	31.355
38.777	49.639	45.771		186.6	34.682	32.99		73.021	110.61	83.913
41.378	37.552	43.218		118.87	112.55	95.936		34.828	48.363	33.765
70.119	34.494	37.853		58.655	104.82	43.154		40.809	77.804	66.798
93.145	82.165	135.51		140.53	88.299	35.63		115.94	32.136	103.64
33.293	47.498	45.121		52.742	34.055	58.168		68.532	38.808	34.53
153.81	51.534	32.574		137.76	43.581	45.865		68.619	83.187	84.317
41.64	38.043	68.902		30.597	31.818	58.947		168.89	38.826	52.431
42.434	66.898	83.659		44.071	47.165	58.757		57.728	58.602	80.925
65.418	113.61	60.98		68.754	74.616	31.88		83.856	38.058	31.654
52.856	32.447	61.128		68.523	47.224	62.886		71.213	64.831	64.405
89.105	34.803	66.627		53.043	41.862	83.403		63.634	88.329	186.79
36.429	41.647	31.606		36.516	72.675	67.483		50.178	44.755	76.091
46.017	38.23	66.327		87.926	74.205	52.111		32.192	155.76	58.703
49.698	58.127	53.829		63.771	38.014	44.569		57.69	31.97	35.825
39.085	44.114	32.613		30.348	215.86	70.864		42.805	32.758	81.778
48.777	44.778	70.924		72.13	73.743	32.547		215.06	106.74	112.25
54.378	34.064	30.323		81.136	46.588	71.766		87.578	57.205	119.25
55.016	55.78	71.196		101.67	59.381	44.132		41.037	65.463	41.663
51.307	39.376	36.954		80.331	38.373	55.045		98.895	47.863	106.32
33.58	101.56	45.953		130.84	95.4	57.862		70.13	95.276	74.397
121.49	84.185	62.82		49.68	205.24	52.202		63.151	59.351	62.147
53.4	67.525	49.237		110.88	48.56	32.476		32.789	184.28	68.729
55.972	32.237	151.57		44.828	98.074	107.06		39.402	67.792	35.122
74.024	98.138	50.277		32.685	78.847	42.712		78.164	46.307	48.884
33.48	99.363	34.829		160.7	36.705	38.679		39.276	32.269	126.96
64.567	44.416	72.606		58.91	84.734	57.998		95.027	31.806	34.084
70.677	34.214	38.545		51.129	51.484	86.351		151.42	56.523	98.81
86.822	34.428	68.996		48.906	45.993	46.713		45.123	39.119	100.74
64.407	39.518	41.423		77.366	40.736	61.26		42.418	40.257	49.226
43.783	30.769	57.394		61.647	44.895	77.479		45.372	42.292	54.041
70.744	88.293	54.02		159.84	48.214	78.883		87.85	33.459	36.387
43.496	33.994	32.158		92.453	56.775	119.43		198.01	56.819	76.145
60.178	69.479	76.156		48.007	40.881	38.084		34.979	46.691	41.874
44.822	75.718	45.053		122.37	86.785	54.916		43.57	34.881	45.356
88.391	39.377	37.608		38.856	119.89	140.43		53.011	48.393	52.188
42.482	91.724	45.225		48.556	45.315	74.678		134.52	65.913	74.268
62.507	57.329	31.18		65.099	127.78	46.994		102.57	45.766	45.388
35.777	43.957	44.112		81.557	42.365	65.319		62.799	32.904	55.25
44.59	84.003	40.205		75.331	72.446	72.293		66.069	67.37	52.717
109.68	83.814	69.576		39.001	47.967	67.278		47.531	45.785	35.672
53.28	36.1	33.106		43.898	313.45	75.289		39.267	50.229	136.32
51.73	56.618	60		70.804	111.94	36.431		61.932	130.08	53.136
33.012	33.101	52.538		98.463	42.953	55.887		64.106	81.297	65.3
59.277	51.179	30.791		66.351	47.727	31.115		66.213	44.634	44.223
35.853	42.877	40.378		47.656	113.47	48.192		50.182	39.136	35.244
90.219	184.76	49.466		39.259	331.91	44.785		48.646	62.03	69.751
69.821	34.007	46.794		80.908	36.657	115.24		41.82	39.046	49.179
88.287	63.08	40.563		35.792	79.357	123.19		32.501	115.58	74.179
137.68	50.385	51.291		33.56	74.682	59.526		62.061	30.862	113.52
35.407	33.7	105.94		37.509	36.79	113.1		34.401	75.041	64.222
90.321	94.862	96.803		39.878	53.026	93.581		30.766	52.132	46.017
33.354	37.868	76.781		94.925	52.503	140.34		79.738	30.352	52.04
34.589	63.686	47.964		50.901	49.679	50.394		108.7	80.883	63.621
45.782	52.013	36.742		43.282	45.398	129.22		59.962	42.811	113.97
100.03	53.729	88.667		59.053	86.394	76.745		76.616	42.124	41.241
41.675	42.114	82.879		59.837	54.933	37.282		58.357	35.856	110.81
41.455	34.965	68.537		98.989	183.66	47.926		70.746	79.878	44.176
62.556	58.197	34.292		60.296	111.45	48.022		35.059	113.34	88.076
33.851	58.475	142.46		96.979	165.3	30.211		45.274	93.782	48.599
35.812	33.916	42.784		175.03	55.549	73.168		41.741	39.88	33
47.067	77.575	65.943		45.088	39.059	30.595		99.926	139.85	83.434
39.968	62.917	39.873		31.182	109.21	147.91		34.497	35.309	33.625
31.857	33.42	49.565		106.33	31.098	54.704		96.874	56.127	104.07
70.087	51.51	33.601		51.28	74.824	70.701		38.704	50.056	73.998
43.408	33.653	55.114		52.832	57.229	46.928		51.673	74.202	88.917
36.332	32.422	39.669		76.505	65.393	63.944		69.133	94.265	71.048
61.021	42.522	55.244		62.116	57.795	88.277		46.836	77.115	65.134
61.034	31.871	46.686		63.889	106.65	66.642		71.148	102.1	88.829
65.606	70.184	83.376		56.611	134.92	38.194		48.981	31.23	37.181
35.634	137.83	38.361		283.3	188.85	66.805		57.201	68.278	83.585
44.692	79.058	77.822		50.374	209.87	45.645		50.369	134.74	39.036
56.414	30.175	32.269		138.43	50.972	53.849		37.413	69.416	62.169
43.688	41.344	93.287		130.99	30.27	103.37		56.266	85.33	154.41
38.397	32.227	58.87		45.132	54.957	106.97		30.48	49.174	83.835
57.67	69.301	38.068		43.593	62.272	47.137		63.654	39.4	39.778
35.712	35.257	78.294		157.87	105.21	30.336		60.995	43.114	89.392
42.709	77.614	37.245		67.959	53.676	64.235		36.467	111	42.49
56.854	157.38	64.179		92.024	127.04	110.19		91.203	54.468	60.846
34.719	54.531	83.422		31.854	159.49	34.476		44.868	31.744	35.343
61.527	69.832	113.26		71.88	99.1	31.039		34.26	117.04	56.957
70.331	86.721	46.419		82.871	194.17	49.912		152.42	79.293	116.7
37.162	79.782	50.145		136.98	56.192	63.896		59.615	104.66	38.445
38.592	43.82	36.198		104.62	80.695	67.088		76.889	89.537	101.88
93.467	41.748	147.91		37.922	60.779	92.44		33.241	59.474	60.773
46.647	81.667	62.918		167.25	39.519	68.725		69.045	90.283	63.461
120.19	54.117	34.155		61.234	60.308	77.628		72.163	34.119	55.629
32.753	87.512	70.686		34.856	30.942	73.322		109.98	199.2	66.191
63.195	81.329	74.523		86.836	86.585	59.051		106.21	126.36	68.247
55.596	69.131	56.15		215.51	211.9	45.087		48.418	140.55	58.975
51.141	40.935	39.388		68.533	51.713	31.714		36.709	70.59	112.59
56.892	45.578	31.863		78.168	84.81	59.824		155.2	33.071	52.197
65.18	131.99	60.445		49.389	38.493	57.387		30.781	80.649	69.266
55.157	54.013	40.612		53.438	38.062	138.6		50.99	32.124	42.717
45.163	86.62	31.013		35.208	53.822	54.822		75.972	109.59	32.398
121.2	32.427	91.978		40.429	34.177	30.611		61.743	36.567	35.51
30.04	64.317	40.216		62.041	83.212	33.289		230.69	32.91	52.496
92.623	52.366	76.026		65.094	39.257	83.158		140.22	44.809	32.838
79.843	61.956	43.766		31.769	105.18	42.117		78.829	30.741	36.347
56.94	50.423	47.64		110.29	188.9	32.007		32.363	47.996	31.141
54.851	137.01	65.744		50.951	39.653	84.183		36.45	271.56	71.489
36.676	63.136	48.659		39.985	100.6	86.472		88.865	41.301	101.52
40.694	31.558	32.416		39.231	76.652	68.57		65.075	39.85	75.459
76.344	32.503	42.247		104.77	94.941	38.857		49.297	36.14	104.57
32.445	86.12	65.076		135.92	86.857	45.783		39.883	49.342	33.845
148.55	30.49	46.133		105.2	100.6	56.642		38.112	58.066	56.144
51.192	46.87	80.709		124.27	115.99	42.961		112.71	66.273	72.313
45.359	42.591	81.74		49.274	50.302	57.371		82.897	31.737	67.676
60.357	34.106	50.628		45.179	171.21	48.62		90.354	33.161	37.963
33.022	41.932	90.505		48.222	51.557	99.245		147.61	55.086	99.627
96.092	61.48	58.035		61.397	114.74	87.694		123.21	58.698	43.527
46.716	98.182	53.137		42.059	36.882	153.71		93.838	82.011	49.402
190.84	39.213	42.53		38.344	172.77	58.929		80.405	30.874	50.384
38.377	44.629	41.23		30.704	31.568	97.76		71.611	225.86	107.98
196.46	72.93	35.298		45.565	275.38	58.73		67.023	40.895	33.004
52.542	86.102	41.451		44.429	38.632	30.05		34.515	46.984	51.116
32.685	43.07	62.336		113	78.025	93.712		55.151	100.35	66.861
30.43	73.738	31.1		45.724	80.551	110.08		60.775	78.781	79.42
74.109	74.809	74.533		54.418	38.049	88.139		31.916	96.694	54.261
84.179	51.718	39.257		59.91	174.23	33.1		47.342	36.295	103.85
55.638	36.101	30.538		185.31	46.795	76.474		39.895	114.52	49.999
68.602	42.612	51.609		39.057	48.965	71.459		61.233	116.26	56.278
75.853	67.657	91.795		88.815	84.379	31.214		57.577	51.472	32.058
59.974	47.575	40.349		32.507	48.856	33.936		91.912	70.306	71.051
39.417	36.621	64.614		42.772	43.072	40.648		31.004	42.139	65.245
91.472	31.431	46.333		48.784	81.608	41.25		37.128	71.092	66.424
39.264	96.774	31.464		33.176	81.613	68.463		148.09	89.464	34.542
48.227	71.814	127.39		74.067	53.474	132.05		86.997	70.189	91.937
46.731	42.339	37.991		66.347	56.326	78.043		79.245	118.04	82.617
64.551	63.119	34.285		98.539	109.02	32.857		40.969	59.485	54.251
41.771	31.117	32.2		35.343	167.26	194		48.991	77.538	103.93
33.956	32.839	46.765		48.853	90.166	126.18		50.828	75.237	168.25
36.975	53.029	86.331		36.178	56.517	109.92		33.852	97.911	129.83
44.28	40.788	37.348		58.076	73.623	69.287		45.809	41.925	36.113
38.197	37.962	58.739		48.151	75.402	151.06		170	126.46	47.457
49.155	32.958	38.887		88.738	105.68	37.66		166.93	89.254	89.956
48.067	67.484	37.676		67.657	131.44	76.274		94.74	54.674	106.86
30.794	108.38	34.11		33.931	117.71	96.2		107.55	82.77	30.107
52.301	52.048	67.653		32.54	73.037	30.428		44.836	48.736	47.927
31.097	44.248	72.457		75.691	141.62	174.45		158.75	31.306	30.106
46.996	38.902	32.892		75.275	134.27	53.737		32.681	71.603	46.263
44.489	42.875	71.439		56.189	70.628	87.426		34.363	63.894	34.903
69.551	102.55	49.327		31.639	75.78	78.396		32.258	35.936	60.276
41.64	65.757	101.63		81.063	66.727	43.715		44.464	110.81	59.4
102.84	47.845	131.49		71.378	52.68	77.828		103.6	112.83	38.943
51.756	61.613	49.205		114.02	128.63	40.549		85.482	30.213	34.7
93.1	129.31	50.526		50.829	161.7	134.65		90.235	81.568	170.93
47.717	36.089	30.47		46.186	89.143	38.852		47.864	97.813	49.986
39.254	67.051	37.316		51.738	51.946	114.56		57.226	81.209	163.37
101.99	197.3	63.585		34.833	35.579	125.09		65	41.525	84.4
142.21	36.951	86.361		95.487	74.202	86.377		32.725	95.87	89.021
39.592	113.43	62.203		76.574	159.28	160.57		34.654	50.799	68.972
79.067	32.037	56.346		50.111	53.632	41.046		46.787	54.61	36.862
158.53	56.111	34.143		30.516	76.867	83.213		113.56	71.117	235.69
34.551	72.145	56.188		69.145	52.533	77.496		61.011	76.321	46.067
38.058	40.348	103.76		35.133	91.565	33.708		41.547	30.431	43.337
53.727	66.136	34.432		45.673	55.316	78.238		39.151	65.559	94.668
89.488	51.686	49.468		40.634	54.91	50.313		81.36	96.704	42.364
32.363	60.071	78.12		38.279	48.486	75.466		75.338	46.388	52.369
75.606	52.466	49.434		35.381	91.267	42.462		121.65	162.48	30.258
35.01	44.721	35.984		46.32	41.656	39.255		229.5	47.103	41.464
39.34	42.511	57.469		232.3	163.75	36.021		33.942	43.126	43.062
74.004	45.665	59.35		63.533	176.92	48.146		37.855	115.34	43.496
55.135	48.926	49.502		64.44	84.37	50.508		84.926	34.27	54.458
53.292	56.147	42.906		57.696	101.28	67.37		84.895	39.027	46.045
68.578	30.102	84.585		114.32	33.583	64.986		88.446	55.629	62.412
81.231	78.85	70.431		43.661	108.6	111.4		35.153	75.859	215.92
70.893	103.32	62.906		95.476	42.163	118.31		72.47	37.988	57.802
57.485	33.93	32.072		71.115	105.71	88.815		47.092	166.91	58.456
33.846	37.476	83.241		90.741	41.64	116.55		91.413	72.258	89.17
35.204	31.303	34.286		78.284	39.258	77.068		131.55	70.357	53.677
47.911	34.886	33.853		35.198	30.606	43.616		31.27	69.58	68.264
41.715	250.24	31.191		63.692	84.913	43.783		80.922	77.029	154.64
60.054	31.013	77.7		198.73	140.85	32.581		70.09	64.274	99.185
35.09	43.161	37.05		71.423	62.726	34.432		82.844	105.87	70.814
41.381	93.35	56.875		136.79	56.077	579.65		39.326	45.307	67.905
31.086	36.353	52.761		52.303	72.746	57.741		54.337	32.828	92.024
32.944	38.586	41.479		35.988	30.567	59.157		43.898	37.459	38.172
76.523	40.784	42.509		35.832	73.788	50.474		45.423	80.743	48.844
47.892	46.431	61.909		56.453	130.33	60.709		43.511	52.48	235.28
38.533	65.039	83.189		71.377	157.85	50.673		48.711	37.114	117.53
49.874	43.749	53.751		38.465	74.01	78.289		32.709	50.835	129.19
45.218	31.597	31.461		81.223	43.959	40.419		57.727	53.775	51.822
39.178	148.96	34.147		74.535	31.745	61.346		39.522	33.211	34.893
99.557	114.81	121.04		89.185	53.776	52.567		30.457	41.162	37.401
44.819	30.158	34.07		101.47	47.398	127.41		54.718	46.137	70.174
41.498	77.091	62.922		72.81	43.843	60.723		139.42	71.397	46.481
39.556	99.097	41.395		62.822	30.104	37.079		88.617	32.165	48.194
61.944	53.82	30.712		45.901	43.182	67.927		81.408	140.29	94.595
30.347	49.353	69.117		125.68	175.09	43.241		37.946	45.259	42.258
43.25	34.372	81.858		72.154	117.72	88.134		31.917	115.41	64.191
66.424	44.513	72.319		65.647	57.867	72.251		68.006	153.55	43.788
38.466	31.304	41.093		41.507	53.098	102.21		33.228	51.512	40.834
65.111	37.376	36.521		40.752	61.199	43.649		86.916	90.631	107.97
52.138	82.277	43.612		46.077	71.932	47.187		97.31	63.66	69.961
70.174	51.848	51.214		84.044	42.809	118.72		106.76	34.928	34.443
126.1	38.787	34.154		52.63	40.781	100.42		37.198	42.201	36.779
53.047	57.672	42.594		44.561	65.615	81.414		63.198	61.427	48.423
68.836	64.987	33.327		46.547	120.26	71.013		83.626	50.174	49.689
47.959	46.714	57.764		61.02	35.135	104.22		59.394	80.082	59.884
128.67	100.84	65.128		68.69	42.829	216.03		54.873	93.931	157.04
60.84	36.212	45.919		89.758	40.267	74.456		96.93	69.116	72.929
50.676	34.291	41.324		47.695	48.299	60.436		54.05	57.9	118.96
31.613	69.59	41.558		105.64	96.722	219.37		85.192	41.713	63.814
108.8	50.779	61.457		50.83	84.711	32.124		38.553	35.29	38.948
82.081	44.661	66.491		36.615	37.72	66.939		51.35	39.308	109.38
68.249	70.474	78.475		122.91	30.373	94.272		40.613	208.61	54.134
58.135	41.692	31.644		115.65	77.05	77.223		52.627	178.97	59.25
30.273	36.434	40.671		37.105	47.041	31.299		48.463	135.29	33.547
45.892	42.477	35.717		88.643	44.005	134.54		39.102	96.592	115.28
47.241	112.74	86.139		68.626	122.39	70.544		38.401	35.827	92.337
52.32	94.416	42.951		129.71	46.606	35.469		237.67	58.02	192.81
48.172	50.866	42.47		107.89	68.485	86.107		57.253	69.042	43.969
43.842	53.065	36.331		77.732	115.06	106.83		30.127	111.37	39.891
34.79	32.437	43.451		33.497	35.885	54.141		39.871	39.089	78.715
33.974	45.654	40.378		57.005	70.453	35.668		43.871	123.55	41.699
107.38	91.593	69.054		45.468	110.3	207.25		30.695	76.436	44.616
53.114	39.383	73.966		52.073	93.647	50.865		37.089	37.271	144.72
30.601	110.25	212.16		155.22	55.792	104.77		84.086	43.741	62.097
38.459	32.313	71.639		47.947	94.085	139.56		147.95	118.5	56.276
46.755	65.79	31.097		34.824	67.92	38.531		42.951	150.76	71.577
35.428	50.075	53.275		49.559	75.356	42.352		54.384	75.752	39.753
34.914	40.269	60.577		57.648	41.607	52.319		38.784	47.913	52.422
46.353	42.079	45.882		113.98	124.43	68.52		36.019	37.08	34.57
71.263	48.993	43.981		54.04	38.791	113.27		44.556	77.831	52.853
30.76	119.3	42.867		49.768	73.959	45.71		60.344	45.958	59.939
48.468	62.566	30.324		77.721	34.709	117.43		98.713	88.174	53.618
47.395	75.475	51.848		116.32	55.175	31.215		148.4	80.538	34.278
68.16	70.71	121.48		153.77	91.844	69.434		69.112	60.008	50.427
54.672	47.803	42.069		135.95	57.449	30.036		75.028	45.401	54.047
33.378	44.292	35.387		141.99	60.45	81.899		54.81	49.161	71.69
88.273	33.145	91.972		120.84	62.772	48.413		57.419	43.306	41.733
38.599	37.934	55.054		70.836	67.675	55.352		119.09	48.609	69.762
34.682	35.781	44.62		179.98	74.812	32.732		94.769	31.046	30.15
30.304	69.258	39.464		82.522	60.295	72.084		51.666	81.832	32.66
60.136	33.019	57.18		58.087	84.932	35.607		33.809	40.297	89.92
74.435	35.502	96.277		104.95	61.406	139.9		32.071	211.23	48.499
64.641	62.621	41.684		171.5	77.676	65.974		168.32	30.303	47.206
46.016	82.425	50.757		72.806	59.42	144.13		73.2	86.894	42.32
32.953	39.421	32.326		32.778	133.63	56.235		127.43	121.15	75.933
35.059	44.403	32.32		71.159	99.129	35.214		31.102	33.844	56.743
46.27	33.664	57.151		150.71	124.13	159.55		73.882	43.851	31.034
73.923	48.715	41.412		125.67	293.92	194.29		56.416	89.612	54.966
38.962	40.657	90.085		137.8	93.54	66.399		37.21	49.536	44.282
38.413	51.162	74.195		47.732	116.91	34.022		37.762	30.109	150.97
86.036	130.11	105.45		118.58	66.385	68.243		43.454	32.221	88.385
64.806	48.109	32.165		82.215	123.13	43.029		74.789	99.395	97.203
53.828	139	33.224		193.73	38.175	135.81		89.352	74.013	37.477
102.4	44.27	83.118		101.73	65.186	57.683		107.08	60.206	127.2
40.988	61.26	41.531		67.818	130.88	113.05		137.29	50.953	103.48
55.65	36.612	81.533		48.735	127.87	83.28		58.738	81.053	117.87
52.905	40.635	31.19		47.972	114.85	95.786		41.153	68.922	75.509
81.543	47.058	77.611		112.47	55.136	61.536		42.027	93.99	92.879
39.634	33.968	38.396		64.205	46.972	50.019		62.95	57.801	98.759
34.273	35.21	36.264		51.25	38.331	38.072		108.53	177.98	85.265
125.38	42.302	45.928		44.614	53.413	43.325		69.8	141.82	48.114
32.668	33.582	50.693		124.91	97.618	31.754		89.747	263.6	42.059
40.138	41.549	95.322		104.93	57.858	95.25		41.487	163.55	46.256
45.987	51.938	65.322		190.55	30.843	34.997		32.475	78.733	33.669
59.445	112.22	41.974		101.56	102.2	200.93		79.698	95.217	51.484
55.289	32.73	44.627		39.47	47.445	68.569		71.91	37.956	43.671
74.355	52.928	34.685		110.78	243.03	45.534		44.737	52.325	62.598
58.132	37.54	47.24		57.602	272.9	69.943		91.135	37.688	38.828
44.688	61.682	61.951		54.248	45.809	50.829		50.673	36.917	31.93
96.332	35.703	38.256		57.163	63.369	55.408		79.47	156.3	49.662
30.338	32.209	52.103		61.816	154.37	59.043		100.24	63.356	82.598
33.27	39.643	33.957		97.382	31.56	73.939		81.832	43.84	52.382
83.939	50.795	41.937		69.608	78.116	35.605		117.23	69.647	47.473
77.553	70.516	82.304		91.686	40.719	55.355		35.005	30.972	32.975
98.728	57.242	30.679		36.632	39.187	94.779		63.318	63.915	57.149
54.405	39.81	35.882		61.422	64.305	37.518		74.132	53.036	40.818
69.989	45.9	53.874		72.063	111.49	30.262		92.834	42.369	102.44
42.287	54.485	30.016		72.514	90.871	102.57		32.986	49.3	139.19
39.828	103.57	48.939		65.196	52.909	300.23		79.94	61.439	57.653
56.535	34.093	32.157		32.991	52.865	98.511		71.547	42.099	35.901
73.06	125.74	51.257		30.741	128.33	91.335		66.453	79.087	133.57
41.326	40.478	54.893		52.801	120.36	35.718		99.028	67.155	52.006
42.047	78.388	33.705		82.002	121.04	123.94		30.278	59.927	65.501
33.508	71.064	79.835		115.76	36.841	108.69		137.47	61.399	37.06
34.434	33.836	57.846		65.765	86.467	42.316		33.541	100	119.27
62.053	43.479	74.808		97.425	110.78	36.54		47.938	41.838	95.679
52.243	32.234	40.549		107.68	98.217	69.176		70.072	50.202	32.616
73.591	59.375	75.751		57.224	34.663	84.342		36.596	31.844	62.989
45.298	172.79	48.368		59.852	141.44	34.24		68.763	74.835	68.994
42.294	34.419	37.218		37.804	75.441	35.868		34.47	39.459	106.9
35.665	83.126	36.736		90.264	37.334	49.274		63.118	52.321	31.761
36.433	44.094	30.88		155.62	111.36	31.673		65.458	68.751	69.21
115.61	35.685	89.112		88.021	93.444	100.82		74.532	30.78	66.201
40.154	63.452	46.9		109.22	52.005	83.084		49.685	66.924	124.09
47.301	73.721	80.671		84.073	32.254	335.61		166.5	71.645	43.837
46.516	34.705	83.068		143.95	41.785	98.791		49.585	58.428	89.221
46.594	39.253	98.609		46.946	105.1	65.199		45.164	164.58	31.047
54.149	38.146	163.56		59.5	145.11	115.38		40.269	39.041	66.584
35.975	61.553	33.813		107.25	31.387	37.398		58.184	85.047	148.46
60.129	31.363	88.817		71.123	333.92	40.024		51.285	39.472	87.749
33.622	33.694	56.412		41.142	155.18	37.12		30.543	78.305	160.87
131.56	195.64	43.559		73.262	70.018	171.22		107.79	33.079	31.321
52.076	77.714	51.695		48.061	88.209	50.819		53.208	59.053	36.893
38.922	71.313	47.634		48.165	92.924	52.694		74.067	49.56	32.015
56.701	80.025	35.189		55.606	97.325	37.398		84.665	43.575	74.012
45.133	49.774	61.959		59.783	31.285	83.618		36.357	44.69	42.047
61.926	78.435	64.973		83.335	51.075	41.574		44.022	95.46	100.66
120.19	35.871	84.138		48.156	60.366	39.027		54.14	67.065	89.506
54.793	76.479	113.43		44.922	110.61	162.85		36.563	79.687	98.797
36.066	76.245	112.62		55.132	62.504	61.012		122.61	31.441	46.465
35.204	35.173	84.243		61.901	107.05	88.089		48.909	76.963	84.122
42.987	34.808	96.651		35.91	51.811	40.969		64.808	56.294	68.451
59.113	66.06	207.61		53.352	102.91	69.864		67.274	54.987	35.044
57.951	136.07	41.857		64.938	156.49	46.386		81.124	99.769	42.485
105.56	32.881	69.618		125.31	174.7	31.144		59.271	78.114	44.27
80.057	59.269	40.306		31.224	59.41	36.059		61.576	45.455	85.304
32.506	55.172	73.897		32.842	33.77	87.913		31.741	31.997	43.628
34.005	71.914	57.217		89.171	91.324	42.377		46.105	40.883	79.319
32.317	90.79	54.141		70.248	90.591	31.079		50.423	62.181	39.788
30.392	51.375	86.978		45.86	162.52	59.547		91.94	61.993	153.61
36.721	36.921	76.704		117.8	82.479	57.928		32.406	42.251	73.6
34.935	52.779	35.763		43.257	106.98	67.606		67.645	94.269	124.27
50.484	41.479	104.06		65.435	79.935	79.636		98.608	62.61	78.037
36.932	48.413	89.709		108	41.038	33.375		51.768	223.9	54.643
40.131	30.621	42.055		79.438	39.119	56.93		131.87	50.921	47.638
135.98	114.66	55.796		73.641	80.811	31.107		46.043	32.248	125.75
35.361	46.861	64.785		120.16	79.317	68.457		114.5	53.036	98.231
38.312	30.058	46.725		80.653	157.53	97.971		35.143	93.295	81.589
51.431	41.613	63.67		38.342	59.646	56.021		37.204	170.35	41.293
42.707	84.285	89.716		48.838	104.99	30.704		68.472	35.845	41.563
63.676	58.416	55.92		40.153	127.35	50.42		65.833	65.814	33.144
32.182	30.083	30.618		49.6	38.216	45.373		170.72	57.418	56.071
32.241	60.332	41.326		30.515	91.625	99.339		72.745	54.989	35.634
64.601	45.571	30.773		63.999	92.286	88.113		30.235	50.783	38.924
51.739	83.586	39.087		83.666	46.559	37.461		49.345	34.231	39.697
38.152	91.038	134.15		53.718	124.05	31.029		43.906	78.951	37.396
44.144	35.849	64.44		72.178	87.613	79.129		78.959	32.905	43.029
30.408	39.607	65.493		39.952	72.91	224.65		35.391	69.58	79.469
113.65	61.761	63.598		31.546	53.25	170.93		31.257	54.492	79.767
59.946	33.925	51.132		54.191	67.24	113.28		42.908	94.198	38.373
49.814	45.342	128.43		88.593	75.501	67.282		34.728	41.11	30.632
41.182	42.046	108.26		76.459	39.317	84.893		46.556	211.4	51.848
33.31	49.878	74.339		58.973	117.69	89.543		99.917	37.543	37.993
56.583	31.093	50.426		85.831	30.03	30.348		39.169	100.02	36.044
79.641	66.007	83.615		129.54	95.154	35.822		54.698	34.779	65.346
105.27	66.727	40.261		43.138	39.569	121.49		110.26	54.805	64.56
71.939	35.66	47.486		47.278	43.036	50.905		30.936	48.873	34.112
34.636	30.11	45.853		64.14	81.396	46.906		43.259	53.576	97.576
85.558	47.264	88.353		90.555	51.293	72.503		78.787	59.588	46.5
57.485	52.408	32.625		57.626	72.929	67.094		31.597	42.852	31.289
33.739	119.26	102.7		33.291	139.4	31.236		76.478	40.2	38.501
95.582	45.95	72.569		32.357	128.73	33.893		66.958	32.366	45.73
124.13	50.291	116.08		106.25	47.6	82.641		55.503	44.96	45.169
63.919	89.055	62.298		213.82	49.178	31.186		40.449	84.63	50.713
54.486	31.684	70.984		75.43	31.173	52.866		36.104	77.111	75.601
48.379	80.026	79.282		52.652	75.186	31.553		40.621	58.311	31.082
66.321	58.884	127.09		49.896	78.808	146.82		96.45	131.95	58.3
73.379	63.376	35.431		58.843	71.404	261.28		35.145	30.55	49.164
69.212	97.349	31.854		53.832	97.869	78.205		42.185	32.066	39.577
72.618	52.968	36.93		87.448	80.373	32.612		71.913	63.888	141.25
114.14	40.497	31.245		71.956	41.547	39.508		110.6	111.46	50.123
59.167	48.875	61.293		98.371	80.639	31.131		59.963	61.949	33.461
87.356	31.724	52.151		145.62	45.648	54.274		158.48	50.97	238.3
43.192	30.77	89.958		32.818	111.86	32.248		72.151	123.92	67.17
75.393	34.19	34.89		82.194	76.745	94.366		63.703	60.89	56.741
70.771	70.298	75.192		32.448	98.78	55.103		48.593	57.917	91.951
43.357	52.111	111.27		70.462	52.51	33.036		90.576	32.24	53.343
54.333	84.297	86.991		41.647	68.864	77.285		35.456	61.122	37.653
31.523	50.863	39.468		40.441	82.396	73.202		172.58	148.07	41.47
66.06	38.612	51.498		63.095	39.439	36.62		60.597	34.584	64.977
36.818	36.56	65.998		33.597	78.37	46.086		39.515	38.595	30.643
73.837	54.358	55.577		117.09	101.23	43.867		32.05	35.71	50.131
35.16	86.677	57.912		34.067	57.244	47.432		48.314	34.7	98.745
57.351	34.517	36.251		58.378	210.62	83.224		73.147	31.129	37.034
49.09	32.504	32.656		60.286	115.89	57.026		39.641	53.593	144.95
33.428	36.514	41.343		66.39	45.269	48.156		88.277	56.413	89.722
41.864	66.251	51.56		72.691	34.886	138.57		69.817	53.459	49.854
61.621	36.785	69.258		37.814	116.98	33.756		50.012	90.459	67.486
37.375	33.673	49.803		83.825	40.732	56.926		31.102	107.09	54.373
41.627	34.315	37.385		53.814	156.33	32.167		34.612	72.562	45.496
72.723	34.031	78.01		63.621	109.7	63.012		94.77	64.951	64.67
30.23	39.769	69.002		44.961	198.78	68.884		51.742	75.091	39.534
58.951	53.821	96.232		66.245	30.769	40.504		147.38	115.92	52.138
65.715	48.875	32.992		34.687	52.446	59.471		35.343	133.72	73.204
53.084	45.584	59.71		38.34	67.494	39.23		35.036	41.923	71.538
32.137	100.68	32.937		37.164	352.19	59.837		70.812	69.411	32.999
38.72	42.452	68.158		53.723	58.158	36.441		46.327	46.158	75.09
37.812	61.045	31.457		76.852	74.389	40.289		89.201	39.012	85.134
93.692	81.308	90.638		54.807	67.75	89.617		30.68	57.555	57.612
74.969	54.177	78.443		91.513	44.261	35.344		107.87	142.64	57.72
47.019	49.143	59.915		78.105	87.229	111.05		182.79	118.47	101.53
33.074	99.877	57.337		72.196	119.43	257.16		50.254	45.315	76.699
134.92	30.288	34.897		48.61	97.926	59.773		31.336	61.826	44.635
31.375	88.595	62.81		31.472	47.127	79.505		81.218	59.687	43.888
60.04	36.956	54.573		76.888	30.085	211.43		152.3	63.75	42.11
67.7	62.296	51.151		71.647	85.79	31.446		40.193	81.961	47.392
61.253	32.84	30.623		39.303	103.39	92.161		54.175	34.545	52.673
36.747	99.964	32.617		103.48	70.278	46.061		34.068	40.794	40.431
70.552	105.29	33.22		113.08	78.871	48.031		39.055	94.068	83.918
116.23	61.027	81.419		125.46	36.282	57.345		81.648	54.702	134.78
47.642	48.042	55.998		62.956	101.23	40.228		60.783	33.719	47.734
50.73	43.204	145.97		46.878	53.297	36.219		41.078	99.535	52.227
49.521	35.254	38.799		48.689	32.191	37.204		81.246	126.93	268.82
32.899	64.909	39.691		33.775	194.22	173.51		31.032	43.115	78.095
75.885	42.775	153.23		112.22	50.123	44.1		34.337	66.575	45.912
65.328	33.569	31.223		87.744	59.09	77.752		30.467	41.503	30.632
40.484	62.324	37.397		46.658	152.01	96.218		59.727	43.712	48.311
82.433	96.829	61.525		42.647	82.698	112.09		45.701	55.959	78.992
47.005	39.958	36.059		70.582	57.325	51.449		31.748	58.693	32.471
33.165	49.632	58.109		31.985	39.658	47.378		39.761	72.143	55.388
49.178	37.206	32.154		78.621	60.067	106.42		80.183	39.044	52.285
73.811	36.134	165.05		40.279	87.172	91.156		43.436	53.347	83.397
101.25	67.596	67.753		33.104	113.16	42.738		74.877	57.825	50.526
92.601	52.19	62.769		79.927	280.51	32.685		63.267	86.578	132.41
62.841	77.387	63.44		38.613	131.28	85.755		69.77	37.18	38.642
78.586	43.067	106.84		59.058	61.888	77.194		58.324	57.163	31.316
45.772	63.112	95.922		96.512	207.62	41.056		32.33	55.622	62.916
58.948	51.726	56.657		85.16	61.198	60.209		30.442	116.51	41.911
59.602	37.072	32.891		42.27	49.16	66.52		42.766	153.67	63.153
112.39	57.535	40.039		44.419	40.383	66.703		111.69	107.62	54.927
168.97	49.668	42.879		32.779	71.601	131.09		43.713	64.685	45.252
114.12	51.418	42.628		142.73	36.615	56.267		124.79	175.35	65.621
63.835	105.04	32.628		73.666	93.101	99.024		148.15	46.324	191.66
123.94	64.076	33.484		48.342	35.013	50.839		98.59	116.63	38.824
71.035	128.45	50.714		72.774	70.093	67.845		84.17	63.705	61.716
61.932	69.891	71.975		36.195	36.919	54.904		49.113	115.96	47.209
52.242	45.765	43.331		36.61	82.213	48.74		41.918	111.38	31.249
42.135	34.311	44.395		53.803	36.244	74.804		30.023	58.428	38.811
51.13	34.363	32.255		57.012	36.724	47.052		48.478	50.673	34.468
84.188	30.888	44.799		44.819	34.029	106.68		67.974	55.925	48.204
34.658	140.76	30.096		90.23	144.86	64.511		34.811	39.447	88.746
36.498	77.401	43.627		43.196	78.94	128.11		45.986	89.124	36.337
31.752	37.781	33.245		46.53	66.319	172.95		95.996	61.854	174.17
40.1	60.816	40.77		72.939	44.329	110.23		32.233	30.483	81.959
81.38	30.609	53.09		35.783	59.878	60.429		55.6	36.943	74.961
53.754	50.165	31.137		245.14	36.197	175.35		58.28	54.319	73.339
30.059	64.536	127.64		33.554	44.724	113.78		52.739	68.654	59.085
32.634	85.953	45.624		107.79	70.831	90.736		101.81	64.467	35.524
76.088	32.808	47.887		59.391	46.706	49.876		153.18	96.014	43.487
62.031	63.04	33.802		71.641	163.86	112.76		37.948	57.742	57.632
86.106	53.038	55.271		30.456	133	91.145		61.01	39.233	87.992
54.058	79.819	232.3		43.69	85.418	120.77		59.886	35.259	44.913
53.462	47.973	62.501		57.213	62.134	33.406		37.756	46.529	32.207
31.951	50.252	48.521		78.319	94.553	130.46		89.592	40.341	164.3
35.276	44.672	33.059		40.327	73.142	56.865		85.674	40.235	64.933
103.64	38.859	55.243		116.01	41.201	80.292		71.547	35.572	85.534
31.191	39.951	78.336		52.635	34.212	54.505		54.092	30.477	89.492
38.75	69.987	35.659		82.25	110.88	46.178		61.138	65.816	86.336
44.718	81.415	44.571		33.909	55.974	149.71		52.095	37.308	77.26
138.18	57.796	32.332		47.925	42.986	97.723		60.446	47.266	34.854
81.864	85.371	33.681		60.505	58.213	50.322		49.996	37.852	66.373
32.601	40.015	60.48		63.558	91.611	33.15		50.512	40.534	211.9
38.178	37.384	45.302		41.678	78.595	97.146		36.209	46.876	58.536
49.779	63.823	116.42		43.964	118.45	151.82		184.46	61.177	30.752
30.843	61.483	49.484		74.212	62.113	152.14		37.72	55.058	86.955
30.487	66.884	61.825		160.88	34.967	47.411		60.073	64.587	43.738
46.573	98.787	88.527		69.098	64.653	166.71		42.461	54.948	66.883
32.586	37.033	33.259		53.709	79.051	41.644		63.243	71.001	122.4
63.256	37.798	31.953		38.696	59.064	122.8		83.772	50.499	44.793
95.492	63.155	41.045		54.72	46.199	92.024		30.75	53.686	86.477
91.981	148.65	39.987		93.77	115.55	95.876		39.767	61.067	83.753
63.61	59.957	36.288		85.611	91	74.899		32.598	48.437	38.99
42.435	42.003	33.835		42.31	182.93	38.425		169.82	59.527	31.809
38.018	40.007	40.835		41.632	211.53	53.115		55.504	49.963	30.274
71.889	50.776	68.412		101.6	178.12	153.53		30.934	54.566	96.215
48.165	58.418	39.535		110.12	87.592	85.749		33.355	183.31	52.239
55.097	60.001	30.772		117.22	65.811	57.065		125.95	38.725	66.927
30.841	137.48	32.361		47.564	85.104	69.936		55.761	118.5	51.965
82.827	52.335	46.965		87.628	124.33	59.026		43.326	79.498	78.549
99.583	99.25	58.796		79.299	36.185	48.085		34.975	52.961	32.58
39.873	38.842	94.069		49.18	69.475	60.747		58.476	137.18	70.744
222.98	36.916	62.968		120.09	100.68	71.124		54.82	50.971	73.12
97.672	49.689	41.22		97.164	237.93	102.53		73.007	166.95	42.334
35.01	75.197	60.912		72.646	142.3	130.92		49.708	33.019	51.875
115.67	68.818	130.63		48.819	118.49	39.023		36.479	64.763	57.934
67.757	40.354	78.689		55.263	36.464	47.007		57.789	39.021	38.318
80.96	91.765	71.003		94.819	38.266	30.325		60.267	69.809	64.394
31.821	70.218	32.952		64.6	58	73.401		40.933	33.101	141.1
89.504	151.2	42.385		76.76	37.761	33.115		111.22	62.001	60.894
38.999	31.34	34.84		50.91	33.826	44.226		35.186	43.328	52.277
43.416	48.413	54.4		76.603	48.698	44.73		76.077	80.384	228.03
47.581	33.881	34.031		156.92	37.704	45.935		120.97	55.406	43.982
87.691	65.565	39.7		71.126	153.01	111.12		138.09	42.77	30.702
41.62	31.078	37.769		95.845	53.794	57.698		59.504	38.429	40.819
33.456	81.586	84.163		103.88	42.156	39.605		68.43	109.17	42.925
106	40.334	31.976		47.359	56.195	65.367		71.457	98.289	146.11
52.22	110.49	54.181		99.702	74.599	101.32		233.93	116.66	130.93
57.034	55.507	54.904		71.733	71.638	65.948		66.784	73.513	73.776
116.11	53.179	36.505		46.641	156.99	123.65		144.85	38.788	92.617
59.94	66.346	83.62		33.586	82.634	50.056		84.162	157.89	98.475
39.454	52.041	35.104		96.722	38.442	116.87		80.666	223.36	50.963
73.208	31.139	64.565		66.273	96.714	96.116		37.895	85.152	114.06
46.653	37.774	38.191		74.875	34.868	111.78		71.889	57.969	60.433
53.92	59.876	62.668		55.394	80.804	86.041		75.689	60.784	222.03
35.676	48.604	41.033		100.18	93.132	53.8		44.356	94.932	52.158
30.083	57.504	80.886		80.035	62.184	58.837		44.978	50.614	49.132
105.77	39.974	54.991		91.865	45.135	50.67		32.487	101.99	70.109
60.203	58.35	73.065		37.282	63.341	82.27		104.97	74.226	60.171
40.878	43.02	49.206		31.318	86.905	38.102		163.86	39.636	88.629
46.967	93.252	58.362		34.413	41.555	47.553		185.63	73.984	118.67
34.168	51.508	36.685		90.892	58.406	59.523		55.97	35.092	96.682
78.261	70.838	36.421		59.898	117.95	105.64		52.009	64.822	31.652
32.223	90.972	70.834		33.695	144.84	195.07		61.745	33.903	134.14
70.959	84.422	42.424		51.274	157.12	40.797		56.659	96.608	104.99
53.987	51.242	31.237		49.298	53.332	48.901		42.913	59.399	39.955
38.177	47.839	91.933		48.319	71.46	148.7		108.72	133.01	66.827
57.447	85.668	33.349		33.438	95.52	49.568		38.716	42.097	40.208
50.35	51.5	47.666		35.525	77.818	51.183		151.55	129.11	39.79
52.967	30.212	47.538		47.991	40.455	93.384		78.815	180	41.586
42.175	49.663	52.58		88.335	69.33	80.646		42.918	133.81	63.392
96.032	30.601	53.471		214.6	69.827	53.163		67.356	36.912	44.804
51.806	34.25	59.975		39.197	99.711	47.618		159.27	203.28	34.534
69.333	70.129	45.886		62.679	58.286	86.256		115.59	55.6	116.45
49.353	31.265	35.377		134.38	58.054	110.85		46.065	64.226	60.302
39.49	37.578	64.076		49.539	59.347	101.25		55.889	78.47	81.558
95.04	134.94	44.468		55.079	47.421	54.949		87.673	64.27	74.268
39.202	37.376	76.647		126.81	44.576	64.223		125.38	48.934	51.409
33.898	30.428	36.267		37.163	141.25	99.77		61.603	80.316	65.965
86.893	66.019	30.951		33.953	84.162	108.23		95.545	56.325	67.955
58.892	32.433	51.205		115.78	30.63	31.74		33.52	41.767	51.329
33.151	69.975	33.704		63.688	133.2	47.701		76.425	45.198	92.308
32.402	36.508	39.104		118.21	70.383	116.66		82.278	133.97	34.509
47.693	32.775	40.74		64.968	59.137	35.974		46.905	47.813	57.192
41.405	38.645	38.824		46.962	211.49	120.54		63.208	39.564	81.721
107.67	49.849	47.762		42.7	42.972	57.886		48.81	130.08	48.622
32.047	43.557	44.108		43.171	30.562	186.6		121.91	46.076	46.667
93.883	38.859	44.709		48.082	40.403	32.372		30.984	36.622	57.172
30.685	64.787	146.29		61.025	38.64	37.407		46.288	30.832	32.236
66.918	104.25	41.552		161.69	32.963	69.072		160.88	78.743	69.297
56.323	44.156	80.226		37.01	30.703	51.125		33.986	36.623	46.987
52.909	110.37	84.412		214.6	35.509	156.3		46.605	96.325	61.199
44.957	44.387	31.651		80.263	89.169	69.418		48.59	32.288	41.204
32.478	37.16	105.29		72.764	158.24	93.349		33.099	33.425	30.356
30.66	30.791	119.56		38.089	34.305	71.855		32.795	103.44	90.1
51.104	32.81	58.891		33.877	34.233	84.409		87.912	53.32	263.81
34.139	89.795	124.52		63.55	89.074	51.808		149.96	35.197	30.738
101.24	51.376	46.111		49.554	39.605	31.631		53.905	49.051	68.267
164.47	70.811	60.459		36.188	33.733	51.711		67.552	37.909	32.811
40.44	98.331	74.155		49.036	72.084	83.82		38.265	44.978	124.71
36.122	186.44	108.32		40.375	37.736	45.883		47.072	78.976	284.54
44.018	76.717	131.63		42.571	41.184	45.3		59.257	40.175	32.049
99.673	48.88	34.896		165.83	72.836	55.721		75.131	85.244	87.758
68.771	97.775	65.573		45.946	150.84	51.228		79.63	68.723	63.096
57.016	41.936	55.403		48.69	59.009	51.901		76.998	71.875	182.46
32.034	56.45	76.487		102.61	73.235	333.85		50.073	31.872	128.4
47.803	30.893	35.953		58.021	55.868	65.951		70.547	65.434	41.724
41.035	41.293	34.71		66.863	66.688	110.16		51.068	38.681	31.887
65.8	74.916	45.781		48.327	63.227	70.219		31.913	60.649	78.969
127.16	201.64	44.16		115.56	57.237	67.773		35.848	101.82	33.625
59.166	41.361	93.333		60.62	173.35	44.089		79.341	61.278	58.371
89.449	136.76	53.309		44.553	71.775	42.845		68.442	46.821	47.527
67.722	153.63	35.118		59.135	56.26	81.212		47.463	44.646	84.034
53.684	53.684	40.224		34.308	63.975	36.448		77.669	39.327	116.41
43.128	40.616	83.642		112.12	44.508	31.419		75.489	34.743	33.86
68.583	35.923	42.431		57.343	43.491	53.757		74.352	30.539	46.655
32.465	63.106	73.876		83.247	36.867	164.85		45.028	41.171	36.512
81.117	73.23	46.69		78.647	97.345	61.509		63.748	85.775	84.189
69.434	60.031	47.529		58.04	54.237	110.64		53.28	131.83	51.996
63.488	50.153	65.004		46.74	176.13	106.29		119.28	97.155	175.53
30.282	87.568	30.894		55.796	71.27	78.816		48.679	182.08	51.613
72.451	39.08	73.599		52.063	75.533	81.11		49.82	32.542	34.085
65.554	70.355	135.69		30.58	118.88	45.962		59.24	84.806	57.757
32.701	36.365	50.528		33.295	65.988	53.812		34.276	89.949	35.533
62.831	106.81	84.595		30.285	118.53	30.924		45.657	93.724	41.234
58.07	36.849	103.5		34.111	59.237	110.39		53.409	57.047	30.435
45.599	33.364	33.253		75.3	88.85	63.629		32.984	31.236	62.287
38.039	56.705	38.329		61.145	89.646	100.83		74.487	92.638	85.355
60.727	61.24	50.095		80.528	31.844	113.87		50.036	65.971	89.185
33.766	51.985	181.87		44.371	36.054	46.094		37.725	39.362	45.006
90.747	46.505	97.855		32.256	39.567	65.219		145.33	47.831	157.5
42.204	43.556	76.359		109.44	66.808	41.887		74.359	50.188	56.611
65.135	40.708	65.588		34.688	89.576	148.02		38.658	39.63	100.19
67.061	94.461	53.673		71.72	50.297	47.624		60.281	58.372	63.066
33.294	53.624	34.544		135.34	66.451	41.106		124.34	34.303	49.467
33.273	69.104	35.508		110.59	110.1	46.31		63.921	61.548	60.022
75.337	73.202	109.21		34.57	77.632	149.06		34.779	158.38	181.92
41.172	38.161	63.805		121.49	56.194	34.658		35.717	58.472	47.583
76.462	60.223	99.742		34.112	60.534	45.856		58.968	34.873	34.465
37.553	54.245	55.395		121.94	64.865	56.851		67.625	113.08	45.708
43.534	35.693	39.322		68.588	217.62	94.843		47.841	100.17	33.084
182.15	90.963	36.134		40.741	36.026	51.21		51.032	119.22	33.631
35.28	45.555	52.291		48.107	39.061	109.48		145.21	34.383	35.101
60.171	40.012	51.212		45.529	275.77	94.777		65.575	34.239	32.684
33.813	68.307	49.537		85.121	143.45	181.93		33.978	42.843	33.928
38.376	49.152	40.091		45.366	184.87	226.61		36.848	66.126	141.84
44.015	70.381	157.03		481.08	61.602	146.19		32.405	56.634	66.989
32.335	73.524	30.652		42.085	65.801	38.689		67.96	44.945	55.061
34.374	33.045	46.831		63.406	53.499	101.39		43.686	153.58	199.31
65.107	58.339	62.464		35.825	42.726	65.943		38.918	41.946	66.45
51.095	73.597	91.02		55.028	32.015	82.305		33.513	52.36	71.643
44.029	41.474	30.131		124.39	101.58	49.019		47.634	89.845	66.864
40.855	35.146	74.949		52.83	46.895	119.18		40.646	49.862	32.477
70.123	38.163	116.03		36.616	76.372	36.638		85.332	62.787	35.571
196.12	96.68	34.867		32.061	38.543	52.508		35.3	58.74	170.46
43.576	69.047	39.605		56.924	188.09	83.109		81.969	52.273	95.806
50.197	37.295	55.733		77.814	43.522	83.724		99.935	71.567	70.577
34.683	36.399	59.911		34.173	55.579	36.58		54.264	65.32	52.148
30.875	58.972	92.606		36.968	64.005	45.532		46.634	109.18	42.175
77.383	31.806	45.599		42.43	33.398	30.92		90.778	42.48	44.186
32.659	32.688	31.851		98.903	98.904	116.81		116.58	160.2	64.401
31.974	123.33	50.532		57.235	47.718	40.821		63.457	66.489	83.018
65.992	38.169	56.872		43.921	163	76.553		36.73	49.69	175.02
50.463	31.747	38.511		37.842	283.12	82.302		40.158	97.724	30.509
44.23	76.177	41.131		39.875	51.118	43.184		65.75	86.481	120.2
154.69	46.441	56.885		98.766	84.781	76.265		56.287	103.51	47.277
86.556	42.415	33.869		51.154	70.476	155.12		41.569	30.29	31.908
48.162	60.292	90.55		78.525	79.126	165.31		61.453	50.508	31.77
103.57	37.792	79.015		59.163	80.302	46.92		102.45	32.786	58.528
63.783	30.54	79.1		40.342	84.575	31.77		84.598	50.463	45.61
97.247	75.93	55.565		78.104	47.314	33.382		66.119	88.087	188.61
39.282	32.611	110.42		50.34	35.992	45.788		37.369	53.301	136.94
47.08	36.25	41.021		49.628	37.77	51.297		35.758	63.174	32.766
39.311	42.882	53.473		81.612	31.384	100.45		30.576	107.39	48.492
67.596	55.112	77.702		36.28	108.36	47.909		149.32	40.736	70.291
43.97	86.655	47.049		60.216	45.099	40.653		32.804	35.405	35.879
43.745	95.036	60.587		69.767	140.5	60.994		53.478	56.091	196.72
73.316	67.347	134.96		101.4	35.607	55.344		32.39	40.264	122.36
85.174	44.061	47.598		52.142	81.278	52.403		40.283	164.84	31.439
39.505	35.279	47.476		30.29	73.077	255.8		162.79	129.26	113.8
37.902	72.524	65.917		122.41	92.713	120.89		65.874	53.861	85.973
36.747	59.741	89.485		59.137	51.073	44.146		31.157	33.156	62.172
41.417	49.628	134.84		91.343	79.219	34.913		45.074	37.609	40.457
95.653	38.772	50.153		54.761	61.343	80.022		32.391	280.66	30.204
87.791	43.774	140.78		30.159	155.96	135.71		39.026	38.777	36.616
101.72	30.048	38.616		42.836	62.949	144.61		53.475	120.44	39.348
47.495	57.054	57.727		97.668	43.791	61.139		53.604	69.778	65.105
75.397	38.76	104.35		117.97	96.268	126.71		45.187	49.027	52.32
74.782	67.484	31.227		95.297	52.775	53.329		35.133	135.71	70.512
42.398	31.232	35.65		127.38	97.773	61.388		47.648	110.81	44.719
58.06	115.65	33.227		39.972	86.579	39.839		73.373	67.998	51.927
131.25	38.08	66.623		60.589	86.99	30.714		62.214	50.287	51.153
53.468	35.778	53.386		47.916	77.814	59.684		105.19	68.348	68.57
63.722	79.512	47.564		60.921	100.12	44.709		179.22	42.709	31.977
34.094	59.59	32.513		35.61	60.427	43.225		94.528	53.199	32.604
31.793	48.209	35.466		61.951	49.888	43.04		38.323	87.42	47.047
42.316	37.804	35.478		110.39	115.7	58.69		57.963	40.162	43.23
40.604	83.79	41.138		40.299	55.885	92.663		59.584	196.03	35.417
35.594	128.71	99.588		77.84	57.776	109.34		84.975	112.57	72.81
34.293	39.582	94.034		65.43	85.167	74.369		83.135	142.23	39.427
39.35	54.426	58.052		101.76	50.271	34.641		65.508	50.237	39.529
40.69	70.243	47.27		47.764	58.997	88.857		43.342	137.5	33.28
41.894	64.738	97.273		35.927	110.57	48.506		48.311	94.528	85.685
63.687	47.093	64.655		39.803	110.63	156.98		30.665	81.198	58.762
39.449	54.824	37.445		84.091	63.901	47.466		88.235	164.95	38.509
77.27	34.417	46.964		57.412	134.78	36.436		47.627	84.54	55.771
56.142	92.056	49.106		90.041	68.912	31.262		34.608	141.67	59.005
114	41.346	52.444		165.42	46.999	189.76		50.553	44.055	64.746
100.21	75.282	49.158		74.52	56.168	48.78		67.517	67.422	116.14
30.743	39.555	32.289		47.008	73.602	46.273		144	92.211	70.894
36.193	34.713	52.38		152.17	120.35	36.473		43.501	85.476	149.52
31.452	54.645	55.364		32.686	73.396	70.048		64.733	34.611	50.148
43.331	38.111	34.161		95.303	67.893	47.816		104.38	62.87	34.548
35.671	36.995	69.289		32.26	46.779	36.944		56.725	35.977	58.953
69.312	46.928	40.593		146.44	32.736	125.42		82.701	55.374	42.518
31.453	77.275	34.866		36.387	30.808	68.517		76.082	58.431	100.63
78.837	105.9	35.051		71.09	37.448	30.146		82.564	37.072	63.24
35.916	154.67	49.506		33.614	33.694	242.3		67.406	38.157	79.189
61.204	33.8	51.95		36.25	112.33	31.593		181.63	160.35	80.596
68	152.61	52.287		79.965	82.099	81.197		45.417	223.24	39.095
44.449	38.475	81.661		33.407	78.738	134.15		40.201	31.561	42.711
42.178	55.381	142.07		67.057	83.491	63.028		71.997	99.261	55.612
130.09	38.439	61.965		47.615	34.175	51.908		32.204	39.807	97.854
43.252	35.897	36.548		68.054	175.76	156.91		47.108	32.02	85.2
72.931	48.564	35.639		32.25	98.221	36.525		32.154	38.672	33.267
42.187	43.401	179.31		64.89	66.659	51.361		44.162	111.95	75.861
31.714	78.159	37.729		35.392	43.304	76.669		52.345	101.2	151.51
50.3	37.779	94.732		70.911	103.03	49.399		45.211	48.303	73.883
93.138	53.036	50.148		53.47	128.71	37.582		97.554	39.807	122.04
52.863	67.273	49.024		47.511	80.116	58.929		67.823	110.93	34.154
37.297	38.143	90.423		32.722	55.232	35.592		38.33	44.209	40.047
115.88	119.03	51.664		70.866	35.276	142.98		49.536	115.6	62.881
66.674	65.286	117.38		122.92	143.51	40.921		54.221	47.36	47.358
56.375	47.2	51.909		60.481	35.202	46.414		82.042	111.97	139.05
55.497	36.627	62.4		74.99	34.072	64.552		97.995	58.08	105.15
45.237	39.968	31.291		43.227	116.87	36.956		126.71	49.565	31.716
45.883	34.383	65.477		129.4	48.23	58.755		75.398	33.754	38.152
53.801	105.72	113.1		76.274	108.84	40.781		91.888	94.783	85.169
32.304	30.516	51.443		72.975	54.195	107.17		30.341	39.213	132.12
31.545	42.28	47.08		32.51	33.622	50.893		56.872	65.135	34.12
32.235	102.32	35.848		69.13	177.69	54.145		30.779	101.97	52.885
30.269	50.4	31.444		82.041	66.671	123.07		63.895	61.023	52.908
52.393	39.564	50.66		61.318	33.547	38.82		111.15	48.531	179.83
33.168	82.651	57.626		86.604	41.386	149.67		53.208	83.858	32.877
64.794	38.942	43.926		73.998	46.149	35.937		124.09	46.159	79.189
87.268	42.933	64.076		32.867	35.259	50.222		32.182	74.288	35.848
44.723	65.679	47.531		42.063	56.76	97.328		41.151	31.92	76.129
70.513	98.953	30.144		51.979	74.04	31.223		87.664	42.646	42.273
89.92	57.375	65.222		153.37	65.522	44.561		37.695	37.072	180.24
60.037	70.779	39.509		98.818	147.75	90.005		63.796	39.93	101.04
34.891	40.089	49.118		49.434	52.157	82.427		89.914	93.342	85.872
55.778	75.012	76.111		59.481	56.668	60.243		178.6	31.083	47.084
32.839	47.467	49.738		78.135	198.9	98.811		131	76.027	68.697
79.529	55.916	46.508		39.609	90.473	45.433		30.007	95.422	121.41
35.004	64.027	33.393		34.063	39.969	161.64		30.377	47.198	51.225
51.14	55.216	47.652		47.989	197.5	58.284		47.011	60.865	95.788
41.566	79.297	51.889		53.202	50.991	89.899		93.849	35.654	48.942
32.151	34.867	46.514		159.33	152.55	38.741		38.538	47.626	31.664
62.274	37.91	36.4		198.18	55.502	71.281		121.94	43.977	88.218
51.328	57.636	46.77		53.039	111.86	66.139		61.25	34.67	83.197
62.126	42.634	51.823		50.363	32.108	36.674		118.57	216.45	78.037
87.759	31.582	68.18		61.242	176.6	70.107		39.601	62.025	74.901
66.571	77.848	101.68		74.123	48.822	129.77		116.84	51.915	50.117
35.216	43.717	93.246		64.97	44.304	57.559		96.397	75.073	34.056
45.737	30.761	67.697		109.42	113.96	45.057		63.87	34.738	40.778
126.06	55.541	79.894		43.497	44.516	89.542		31.082	53.117	35.607
46.817	96.836	30.654		90.332	30.092	55.011		60.968	39.925	114.65
47.833	47.975	30.705		74.868	31.456	66.77		52.878	70.699	37.437
46.926	33.094	82.93		205.53	61.245	33.505		44.092	50.488	54.563
119.5	45.194	120.62		32.345	66.551	68.32		78.007	100.47	60.565
81.028	46.516	51.648		59.412	30.78	30.641		37.363	56.849	56.885
48.735	112.83	58.258		185.76	143.96	60.927		55.878	77.803	57.557
33.207	67.335	39.008		55.387	40.879	36.721		45.701	81.846	69.163
51.047	35.497	72.169		90.925	194.37	56.935		62.009	56.178	182.66
132.9	52.281	108.65		41.554	125.45	35.591		39.012	55.193	100.37
57.348	36.549	42.193		75.561	96.192	187.25		82.33	56.694	79.533
33.496	45.653	54.217		88.532	60.709	70.999		169.76	101.65	97.021
54.427	36.961	45.791		226.18	106.54	73.133		30.926	94.348	71.357
45.226	30.661	32.482		85.839	46.204	68.35		95.577	46.929	40.445
77.101	32.4	111.23		44.301	167.51	137.83		38.209	31.838	45.447
107.99	130.62	49.091		150.38	69.598	41.84		298.88	91.301	44.311
71.88	34.952	63.341		35.363	108.33	38.879		33.557	54.035	37.271
40.904	36.299	30.366		76.205	37.947	32.038		40.356	65.407	30.83
51.804	39.415	58.406		79.426	50.966	30.573		100.79	48.827	44.095
68.6	65.75	35.968		34.665	41.141	48.765		41.162	90.252	53.326
30.405	52.562	41.607		40.778	69.237	135.92		38.01	40.02	77.907
41.129	35.895	39.811		51.57	105.41	84.88		76.729	80.142	50.527
74.191	76.23	96.243		107.25	39.284	158.89		34.889	66.593	91.081
53.525	51.864	48.789		160.39	81.908	61.565		85.885	30.779	33.469
43.392	78.792	62.385		30.422	40.348	121.56		59.603	49.021	66.052
37.026	67.635	81.135		54.673	111.83	31.928		71.114	49.014	33.007
45.857	61.589	76.796		43.661	68.098	60.678		141.87	54.432	65.277
33.753	58.846	60.012		30.782	77.576	53.305		132.89	55.407	51.542
36.039	75.598	71.803		30.636	37.994	116.65		83.116	86.068	126.85
35.997	31.457	53.148		104.04	56.375	35.929		33.444	78.754	35.249
101.56	83.652	36.586		35.328	46.161	129.32		70.978	245.28	115.61
106.12	66.163	42.782		68.07	301.78	39.41		32.006	47.557	82.63
117.4	41.039	55.313		202.66	30.294	33.864		35.207	53.618	50.17
73.08	51.696	48.201		64.086	188.89	42.544		76.941	125.73	82.626
33.132	76.714	38.685		128.52	141.5	46.614		190.36	100.11	77.42
118.35	38.399	47.993		116.94	31.022	52.422		61.054	143.44	58.247
35.805	52.403	52.91		73.072	68.915	43.651		61.348	45.681	62.972
66.546	72.584	56.585		98.318	81.883	52.111		123.25	92.175	52.784
30.659	37.304	33.555		48.361	112.78	60.66		73.111	111.76	78.648
128.62	50.082	75.318		43.274	76.007	48.017		38.653	42.688	42.386
38.242	90.261	51.762		48.707	100.18	43.065		40.884	241.25	35.597
76.362	35.401	51.107		50.392	140.15	67.647		62.892	102.75	91.005
58.369	34.641	37.195		150.5	46.542	80.118		52.124	84.136	105.84
62.281	147.56	44.504		60.44	48.068	112.92		56.125	90.218	37.062
65.673	117.37	77.419		65.945	89.808	63.053		44.904	107.17	55.268
96.202	69.483	37.018		101.25	69.757	55.783		30.293	58.346	34.635
84.606	63.144	53.341		194.67	89.205	49.879		44.944	125.22	53.251
32.531	41.169	63.725		60.299	228.07	33.121		58.879	100.3	62.991
183.09	44.347	54.333		62.215	68.265	38.135		55.796	202.15	107.9
45.531	60.274	85.866		65.802	95.581	36.782		63.679	226.12	199.16
62.386	162.67	65.394		32.643	69.351	94.157		32.911	91.713	69.995
110.72	33.928	43.616		31.065	30.817	102.53		57.996	166.97	52.283
50.228	60.438	56.531		89.462	68.222	96.267		43.248	96.22	70.267
31.315	97.202	42.387		51.609	70.947	47.868		37.716	32.382	37.898
47.446	73.952	70.337		44.253	42.931	193.53		50.297	56.606	75.2
37.895	106.93	122.02		34.727	72.746	35.545		38.116	60.244	140.72
64.998	42.281	68.334		33.98	59.953	37.665		33.391	110.62	98.103
146.72	43.013	35.225		32.573	39.167	54.571		93.015	139.45	80.021
33.441	58.479	43.265		81.36	156.47	64.528		40.392	31.795	50.429
36.498	37.998	48.753		59.954	31.146	72.877		86.459	40.828	135.25
43.438	79.56	32.853		116.18	46.611	259.35		38.158	65.382	52.825
73.463	36.477	110.91		44.575	92.341	203.16		54.893	42.57	62.482
67.453	42.124	31.631		319.73	77.734	45.382		38.9	40.231	36.367
85.246	86.417	31.802		43.327	103.94	43.986		33.685	193.18	46.801
39.605	72.876	80.515		37.358	63.398	43.145		48.728	34.7	86.857
47.317	55.624	44.617		81.761	134.61	54.615		68.633	42.741	48.794
44.93	41.457	88.356		48.349	163.95	211.78		30.893	41.766	31.45
65.447	48.396	76.191		47.783	59.026	36.643		33.063	69.392	74.459
34.785	33.526	51.342		83.924	47.653	57.008		66.444	75.191	94.134
42.851	104.18	95.643		62.041	95.014	65.846		38.07	40.232	47.179
43.1	58.382	40.637		102.85	170.73	160.21		33.833	81.746	38.738
30.998	60.018	33.185		143.57	97.782	65.551		60.093	39.443	34.219
30.61	47.534	44.969		72.355	160.39	68.727		50.048	102.53	39.019
38.255	32.443	36.53		62.568	46.748	97.578		34.339	51.367	42.935
43.973	42.017	38.585		50.061	118.51	64		65.624	42.513	83.379
135.73	34.41	36.992		162.12	71.977	94.014		70.302	177.11	39.246
48.668	60.459	63.465		65.841	142.78	92.883		171.37	48.751	33.283
51.262	37.472	55.862		84.262	131.55	129.94		43.107	32.126	98.97
63.988	30.145	118.64		99.655	128.68	84.162		149.16	133.91	123.96
40.065	35.406	108.74		84.332	51.765	43.416		40.817	41.634	65.419
30.333	46.31	33.646		44.259	93.464	59.643		32.525	66.628	55.99
49.27	30.307	37.38		71.491	118.6	92.735		58.631	83.893	74.771
44.915	39.311	101.95		40.503	107.29	76.516		30.829	107.24	31.875
36.035	39.319	109.8		43.845	66.395	107.52		110.79	64.681	41.417
32.041	55.787	33.238		90.331	31.433	96.411		40.758	90.23	74.413
61.954	32.275	33.241		97.847	86.489	87.305		42.919	39.874	90.787
60.6	70.848	70.2		55.756	65.601	75.706		32.677	54.377	62.594
70.396	95.296	66.002		30.005	126.55	30.281		68.241	102.45	58.224
56.332	54.868	46.794		77.251	45.887	45.66		40.583	41.205	64.584
62.328	51.726	37.689		93.059	38.845	94.591		191.14	52.219	147.65
35.037	127.87	94.144		155.41	236.7	101.52		52.774	123.65	110.35
37.983	44.828	38.277		113.86	93.432	39.774		40.917	59.992	83.296
146.74	31.482	40.762		30.595	51.714	137.7		116.16	198.33	30.018
87.371	34.755	104.98		55.955	66.215	47.545		48.008	90.151	31.42
41.195	56.071	31.774		87.837	47.085	102.74		57.479	30.145	63.71
72.172	45.355	34.096		98.602	79.046	61.414		32.78	87.165	71.851
35.659	53.296	33.521		53.761	104	196.6		195.43	44.519	69.028
118.53	38.409	83.36		74.348	104.05	130.13		217.86	84.236	73.229
44.809	97.329	65.972		163.93	95.083	74.018		95.174	65.486	116.29
52.009	38.882	35.913		32.559	76.638	32.104		57.946	62.16	35.945
53.41	52.337	40.438		76.898	86.484	106.25		58.496	119.95	53.822
67.62	54.741	43.412		38.779	31.999	197.29		68.396	35.757	103.88
34.796	47.179	54.993		75.206	107.24	63.991		31.032	44.164	84.539
38.571	31.913	51.93		141.09	115.43	99.334		42.024	50.16	40.87
38.324	98.181	55.799		156.91	72.701	59.911		59.945	33.928	77.464
76.737	40.789	54.642		50.919	42.037	34.961		35.674	55.166	33.756
82.483	38.462	32.479		110.53	44.953	144.99		75.079	36.721	126.61
50.97	80.779	53.584		31.984	75.321	73.625		47.803	56.313	70.126
39.546	98.282	34.754		41.285	199.74	31.452		62.531	74.935	32.134
67.506	47.45	75.192		168.95	32.419	39.661		175.04	188.23	70.663
51.991	36.513	38.957		42.933	58.156	160.55		81.02	48.177	38.531
75.884	31.619	37.54		37.733	70.247	48.241		77.819	56.544	53.684
46.193	33.873	124.54		98.513	68.842	124.11		34.644	32.91	41.6
34.041	33.658	83.499		142.07	62.553	33.567		157.35	90.327	38.166
86.443	60.756	42.43		30.948	55.758	138.01		58.76	125.54	65.531
35.189	46.55	64.092		57.054	144.07	144.5		41.191	66.119	30.445
59.416	33.944	78.751		45.443	32.136	104.96		30.543	42.874	190.76
108.56	45.696	41.326		61.232	42.773	130.52		186.28	51.859	77.319
174.53	52.078	43.939		56.606	78.532	77.572		91.239	112.76	79.58
51.773	39.618	244.84		43.172	97.078	116.46		30.713	51.561	70.404
58.647	75.117	59.17		68.083	108.19	71.086		42.748	39.08	68.898
79.88	62.769	31.164		399.04	41.37	44.365		50.851	103.82	32.833
37.166	89.29	160.08		55.608	34.535	117.09		68.166	44.122	63.123
32.541	59.191	30.183		127.19	30.796	56.941		65.427	115.88	81.004
51.727	46.187	71.776		148.7	110.97	99.312		32.121	54.836	117.38
33.747	79.719	98.859		45.175	77.166	58.414		182.18	35.273	44.46
33.977	49.694	67.944		91.555	45.209	96.662		111.11	66.579	57.481
36.916	32.066	59.338		136.13	162.34	70.399		35.412	68.896	78.439
52.398	47.794	40.792		40.898	34.797	85.691		76.687	49.037	30.034
39.405	32.233	51.694		104.53	84.965	129.54		47.889	46.966	52.698
41.584	40.898	79.92		38.725	50.63	114.63		32.107	49.755	71.767
34.004	54.322	65.478		295.05	36.691	48.941		45.082	69.549	31.755
86.498	96.477	54.11		68.633	82.92	58.614		37.012	117	38.516
87.845	37.754	30.071		177.12	130.03	68.412		85.243	85.687	86.061
43.047	45.519	44.541		64.853	98.593	92.073		52.161	156.49	31.444
101.77	31	52.6		105.38	89.496	239.65		110.42	50.861	35.523
34.908	74.167	32.256		50.245	50.233	62.395		112.86	78.101	83.45
34.89	33.924	65.13		78.394	59.591	39.306		31.899	51.505	70.968
90.337	34.579	43.993		54.748	50.362	42.141		75.99	107.4	68.038
40.731	69.432	57.45		67.59	121.84	50.399		92.599	78.86	54.837
165.06	74.466	67.068		34.653	35.806	108.64		51.924	149.03	44.15
123.15	148.07	44.951		219.08	33.055	35.018		56.51	52.429	33.805
36.124	36.412	92.93		66.441	128.82	61.215		94.466	91.358	92.181
100.49	48.335	125.78		36.616	49.449	63.777		30.582	30.557	65.126
58.549	40.344	74.936		61.583	38.064	49.061		34.202	50.435	36.17
[truncated: 2,863 more rows]

## Sheet: Length-12h
gldD				WT				fjoh_0352
Rep 1	Rep 2			Rep 1	Rep 2	Rep 3		Rep 1	Rep 2	Rep 3
32.683	115.85			104.79	71.299	58.204		56.776	81.492	101.94
32.429	38.062			39.014	99.729	226.4		53.858	31.536	38.769
75.692	71.706			38.428	67.824	68.784		155.77	45.576	34.057
67.442	31.472			43.073	44.512	112.44		166.99	38.217	88.402
68.46	77.854			150.79	168.64	152.88		30.206	48.336	33.979
64.741	54.808			113.36	60.651	88.486		30.035	72.331	38.827
45.776	33.932			32.904	43.89	66.736		32.977	50.501	39.168
60.27	95.86			45.297	43.136	42.684		36.905	60.274	99.317
94.941	86.436			81.383	41.963	146.5		88.126	54.406	78.521
37.653	72.853			38.908	31.657	53.983		30.236	32.086	37.62
40.47	52.422			50.287	65.315	39.971		74.387	32.225	54.515
35.571	51.121			34.36	41.921	39.631		38.658	44.851	37.706
49.751	42.41			41.466	67.239	34.709		70.634	52.725	110.07
62.372	57.329			60.284	52.332	42.431		40.846	71.628	38.222
45.889	36.646			42.932	50.345	58.328		34.935	83.655	58.827
54.106	31.88			30.956	48.389	37.916		100.14	40.679	46.969
58.087	58.326			73.04	67.62	31.171		75.064	65.03	65.052
44.081	92.012			77.295	80.519	36.913		186.97	60.562	69.143
93.231	57.159			69.801	49.931	59.522		72.081	52.943	56.734
94.961	86			34.634	31.792	83.288		150.3	48.568	60.545
34.68	55.001			89.835	80.776	58.468		43.707	82.273	87.677
30.21	31.452			102.38	52.387	74.253		46.305	44.278	40.579
86.551	38.011			158.34	130.74	30.556		108.36	47.375	135.54
89.743	47.652			31.105	68.863	110.14		105.98	54.878	137.17
39.548	67.124			41.819	49.333	119.46		53.868	47.524	80.362
50.441	51.633			49.861	64.786	35.991		66.184	124.45	116.4
32.875	72.608			79.789	81.66	122.22		80.877	163.86	48.966
58.4	54.202			32.066	46.052	43.514		43.154	59.3	42.237
88.579	82.342			39.446	109.74	211.98		71.236	47.79	52.884
38.399	37.52			31.992	36.361	56.725		54.738	53.058	35.439
37.158	46.272			98.944	39.873	30.161		36.376	38.985	38.003
31.685	42.856			45.161	38.839	158.71		34.314	50.61	46.171
83.572	44.121			78.722	113.21	59.902		71.736	40.944	64.748
52.918	56.117			36.226	119.72	38.995		58.604	64.16	120.74
64.975	39.986			34.327	77.859	45.708		76.543	33.93	50.427
36.923	59.193			42.607	141.17	63.02		31.142	37.405	33.151
35.397	173.65			31.913	73.861	92.194		36.474	30.034	55.818
35.803	45.439			41.663	54.062	65.656		107.93	53.768	97.993
40.605	37.149			204.4	32.632	43.765		50.984	48.042	37.708
53.312	33.061			89.051	39.574	35		52.42	50.974	56.137
69.199	56.633			34.69	63.755	66.113		67.159	181.31	38.471
69.089	63.178			74.954	63.342	40.796		61.616	117.11	64.589
61.916	33.834			32.721	114.95	92.749		32.864	47.482	62.677
39.113	103.92			50.595	45.618	58.463		53.692	72.635	138.21
82.007	48.2			103.7	159.92	134.58		60.223	47.79	38.111
80.122	52.667			50.708	58.69	31.222		64.266	31.913	31.664
51.607	90.657			31.577	30.692	86.465		40.067	32.192	140.18
50.34	54.759			82.355	55.775	47.947		34.682	43.179	62.638
48.484	38.7			74.153	43.468	42.703		32.872	63.242	53.957
53.622	34.433			52.654	79.629	32.566		65.642	61.129	124.42
34.56	52.377			40.184	45.438	30.113		57.957	38.071	39.874
45.734	44.656			54.449	41.677	31.368		71.06	84.557	31.868
67.425	44.651			32.229	113.06	69.239		63.217	31.792	37.384
33.245	31.102			51.94	74.405	66.77		40.009	39.771	35.065
64.833	41.252			39.245	50.316	77.906		42.446	81.655	67.653
59.43	81.621			61.233	60.838	77.774		34.118	55.633	73.394
42.828	70.189			55.515	93.919	106.52		31.207	96.649	56.434
45.287	40.975			51.281	185.79	186.32		35.998	79.085	74.481
41.334	78.233			63.598	69.002	81.639		40.845	30.16	62.25
31.204	53.656			35.496	79.604	48.478		36.575	47.66	63.891
31.59	48.04			38.703	66.846	145.45		43.786	32.957	63.779
57.314	71.373			81.702	141.33	99.916		48.23	67.876	45.589
51.358	30.827			30.697	199.22	96.633		51.357	78.961	50.015
33.834	39.364			62.983	45.549	48.557		83.124	92.932	68.777
57.547	49.218			86.028	59.159	45.805		148.67	35.191	33.716
70.627	68.661			111.64	33.888	70.494		89.577	82.087	63.648
46.863	56.408			118.69	85.27	41.416		30.84	46.391	64.43
70.838	54.437			53.926	83.653	78.924		83.056	101.97	82.137
38.564	40.591			56.459	95.077	38.998		111.98	37.164	33.969
52.179	30.176			85.929	55.48	280.88		177.54	94.102	30.928
75.193	35.25			109.46	42.459	70.484		54.026	42.776	35.36
54.402	38.125			56.176	107.2	35.545		56.163	48.167	50.523
46.151	48.671			62.726	100.48	42.983		41.234	33.746	30.968
40.517	93.108			38.402	55.241	98.82		78.66	90.054	43.152
36.811	31.302			38.724	56.885	83.287		55.083	34.678	149.51
34.02	37.132			47.04	89.185	90.714		108.11	48.064	105.99
113.34	32.625			48.198	37.711	76.088		47.1	39.205	87.727
35.21	67.162			54.253	88.162	32.337		50.182	43.252	42.541
42.861	38.477			37.302	117.98	122.81		70.977	38.592	54.268
64.476	37.17			89.529	53.196	174.07		153.44	44.514	90.426
35.942	77.586			35.983	250.31	31.85		84.344	39.442	33.344
58.363	42.239			60.198	61.303	207.22		53.192	40.142	48.731
54.495	48.05			56.016	44.378	34.367		48.563	78.469	60.705
47.693	37.393			34.535	43.872	81.508		53.054	33.824	76.057
35.822	31.645			32.463	78.124	44.648		82.013	75.878	34.265
107.27	103.1			34.867	170.96	55.415		90.153	105.42	49.766
155.44	78.232			49.847	34.274	38.135		46.719	30.191	63.385
50.837	41.584			61.501	39.41	75.141		82.058	46.874	39.358
34.127	68.15			42.92	109.96	107.36		65.059	129.77	40.304
58.513	36.013			35.391	87.826	39.584		129.02	117.87	112.2
47.291	44.462			67.119	47.676	57.077		58.204	30.093	42.782
92.448	47.658			31.42	78.756	34.667		58.906	40.053	66.472
97.89	63.334			49.641	55.699	36.442		57.796	96.469	35.996
33.535	40.725			32.23	169.52	46.893		35.076	88.535	49.889
64.818	38.918			54.949	60.177	55.21		100.35	78.941	100.07
36.045	115.52			100.4	64.42	67.879		70.991	32.948	226.68
59.034	75.751			36.414	37.157	60.093		98.22	37.997	74.713
47.327	70.728			36.583	51.326	30.969		30.796	56.621	41.912
59.475	59.637			69.482	80.342	94.056		57.434	65.503	73.497
41.264	49.06			43.38	69.085	54.543		73.644	34.995	57.678
53.412	55.089			31.072	175.27	99.977		39.787	88.821	41.499
116.38	64.548			70.324	45.562	66.932		56.343	57.424	107.38
42.369	99.482			59.681	160.49	34.853		47.312	90.5	62.706
45.31	101.96			33.484	54.104	91.65		101.2	50.705	107.89
40.889	47.563			42.037	75.327	106.19		33.121	45.849	48.875
31.662	47.17			43.013	72.456	105.73		68.306	51.042	34.383
56.601	70.544			40.045	31.143	195.9		62.792	42.456	70.706
41.745	54.353			52.173	31.677	32.519		105.33	46.889	52.829
38.16	49.496			33.56	35.862	72.076		58.329	61.495	37.203
46.183	35.161			59.848	47.778	51.263		53.589	49.3	49.987
53.715	30.584			76.389	60.535	161.92		176.85	88.248	31.763
81.886	31.351			30.036	87.06	156.96		54.605	189.33	96.246
38.792	90.752			33.629	53.474	46.705		68.404	59.495	38.979
62.597	55.801			43.645	87.019	63.567		30.538	35.345	64.852
42.881	39.838			40.541	73.859	127.12		51.024	31.939	39.912
46.266	67.666			99.936	88.721	50.869		206.25	57.224	53.29
62.596	68.835			73.732	112.96	91.909		41.381	58.49	90.456
62.232	36.851			34.249	106.86	60.332		30.033	35.063	132.68
38.07	94.425			58.218	34.425	55.309		62.943	78.179	31.144
53.005	34.927			64.427	36.957	69.433		84.666	64.741	34.361
64.597	59.69			50.44	64.313	38.01		32.526	41.648	57.611
54.64	119.09			94.927	39.395	65.128		39.729	227.06	34.651
36.401	64.17			67.8	63.128	64.552		47.925	43.764	40.601
84.72	48.277			35.243	30.976	103.66		82.199	41.135	41.871
38.285	36.753			52.801	31.22	78.067		118.61	41.987	34.914
42.021	57.182			32.887	30.653	55.282		47.856	57.355	111.81
49.703	50.571			118.13	38.108	34.303		40.297	31.606	60.301
66.536	37.434			36.908	51.905	70.89		31.499	60.849	30.507
36.755	53.601			43.498	30.834	61.523		44.699	59.058	151.66
73.493	35.559			85.921	45.835	39.622		32.129	98.367	56.338
51.967	32.22			44.442	97.085	34.536		68.756	49.412	131.19
31.753	34.851			55.202	47.815	50.045		115.72	54.365	93.016
51.476	59.509			40.185	176.63	80.316		84.067	44.485	33.054
49.417	32.43			39.131	37.571	62.303		87.146	68.569	30.198
48.649	42.081			47.255	31.311	30.279		85.478	119.99	68.389
69.306	154.58			32.821	50.482	51.252		59.411	53.305	35.361
106.14	48.85			48.712	48.65	38.324		40.086	44.274	35.764
35.687	59.13			42.05	79.509	94.364		49.979	61.429	94.4
55.578	40.553			53.872	38.182	55.028		91.043	73.214	60.511
33.453	55.542			36.637	66.097	78.347		40.604	51.16	73.833
48.724	78.433			52.63	70.588	61.691		108.51	105.46	45.861
88.383	37.887			44.682	65.953	45.412		50	32.284	53.674
31.62	80.675			35.57	51.928	60.398		37.859	50.657	38.087
72.559	54.446			50.211	36.229	59.357		69.934	104.3	50.377
35.212	31.479			39.823	105.6	104.83		38.908	59.054	42.984
48.237	89.827			35.276	150.99	77.671		54.423	56.573	31.981
101.85	61.183			122.33	45.909	128		37.915	86.514	31.109
37.454	30.105			54.565	30.756	63.737		40.15	34.983	133.51
75.964	136.54			32.814	63.649	67.14		82.685	97.017	65.5
35.954	38.838			59.716	31.155	47.19		130.43	102.97	129.68
66.221	31.357			39.774	40.071	45.52		63.402	70.805	115.46
65.614	32.303			40.615	38.124	41.202		79.064	34.692	90.077
61.034	43.585			54.659	34.847	69.781		67.703	45.137	40.079
84.315	44.426			108.87	46.317	33.533		34.989	31.458	91.913
38.73	66.885			30.354	81.066	224.97		39.621	44.199	96.6
35.312	40.656			41.259	76.643	38.458		61.763	63.291	192.33
51.439	32.097			115.86	114.92	61.767		45.536	37.437	48.551
44.546	47.5			48.008	45.317	102.15		67.845	93.278	151.88
42.671	34.316			31.482	41.751	45.781		118.09	37.143	82.067
36.898	30.078			49.98	40.993	92.266		30.082	52.333	148.92
42.235	47.411			91.235	202.59	62.077		69.773	132.42	64.69
54.492	104.17			74.625	43.972	121.55		65.427	47.288	99.598
92.308	59.117			39.598	73.291	50.304		30.15	46.717	36.084
31.614	34.113			66.01	33.072	67.001		102.41	51.503	48.159
70.619	32.58			54.75	42.327	143.6		62.456	59.269	30.864
35.983	32.7			72.788	60.788	30.43		48.11	124.93	48.194
38.217	82.134			37.178	34.097	54.501		84.083	47.284	104.17
53.067	93.611			50.859	140	161		37.556	139.47	194.31
53.255	31.222			30.969	78.402	51.249		48.14	148.46	127.04
146.42	38.54			96.963	51.184	34.959		48.123	85.811	131.11
30.63	47.586			33.83	75.575	43.685		73.74	30.592	45.416
115.56	31.517			76.352	101.18	92.078		33.635	102.17	57.56
88.889	41.998			78.129	45.668	33.231		41.823	40.395	39.902
33.111	34.764			33.404	59.831	33.812		58.437	60.002	48.119
39.292	35.131			42.119	77.573	31.371		31.722	123.2	130.64
58.762	37.643			70.009	107.22	119.23		76.852	38.64	34.318
54.424	74.966			92.843	32.046	49.136		67.822	72.966	238.25
141.67	44.658			88.538	52.338	84.048		137.76	106.74	51.698
48.98	101.45			96.399	104.76	32.261		101.7	40.539	108.46
68.485	37.276			56.975	48.872	62.835		83.195	36.431	62.819
69.812	31.355			35.41	94.186	137.85		33.763	51.324	69.184
35.568	35.611			66.728	79.084	57.615		45.454	65.798	48.597
32.114	69.954			33.063	75.885	67.275		60.065	51.618	39.993
57.094	76.485			58.938	77.207	45.528		39.646	73.371	134.37
37.696	36.248			36.106	39.994	154.75		68.525	50.731	30.113
98.139	76.361			79.232	44.592	45.2		58.501	39.001	79.891
31.215	48.518			113.01	32.946	74.228		68.776	44.787	35.01
41.325	58.188			57.401	68.069	30.321		47.391	65.514	67.373
52.2	52.327			33.372	91.914	133.31		37.546	31.583	69.585
74.487	136.78			163.22	33.865	35.298		38.604	73.764	32
34.476	31.942			84.953	33.888	77.368		86.551	80.896	52.117
42.153	54.663			50.575	160.19	51.618		56.584	39.469	160.94
60.906	50.523			37.418	52.036	77.759		77.512	161.66	49.61
34.155	37.987			103.64	73.254	57.388		63.39	37.851	100.01
39.598	76.829			50.141	84.535	33.476		34.616	60.502	72.069
60.405	46.792			32.722	73.465	166.92		136.4	30.637	257.15
105.54	40.887			43.3	160.79	62.218		77.181	66.805	33.295
42.537	87.486			60.79	34.261	93.699		49.408	49.878	35.654
33.447	104.63			56.6	70.459	84.947		31.928	96.322	65.473
36.269	35.79			120.71	53.268	85.412		36.888	99.723	47.211
62.675	32.157			56.261	33.706	30.453		122.13	49.03	37.383
41.831	66.452			68.883	52.786	51.305		103.45	65.665	33.403
42.271	39.588			34.84	108.68	39.917		63.776	57.326	76.271
117.96	46.035			88.556	93.453	39.269		56.086	89.422	51.583
52.853	49.297			36.186	35.435	43.52		112.75	33.76	53.146
48.702	65.282			42.053	81.478	33.228		61.742	91.036	51.127
44.476	64.187			59.203	34.674	62.132		69.109	58.62	45.507
59.778	40.624			80.541	35.993	30.032		35.484	193.64	56.157
37.867	88.403			91.714	90.465	81.782		84.184	31.016	33.259
69.098	60.552			33.744	74.859	121.49		49.019	108.04	38.55
85.292	43.13			53.359	63.005	66.685		158.26	84.809	120.89
59.402	60.387			51.407	287.05	73.644		66.927	57.184	117.83
59.246	44.162			52.501	55.74	169.43		54.876	32.717	32.395
38.056	48.097			37.751	116.15	58.105		79.384	52.981	66.982
85.371	71.12			75.841	99.93	201.49		97.481	88.756	41.191
33.132	47.877			47.423	37.757	30.822		46.298	44.027	41.123
55.623	72.741			77.813	59.076	185.93		77.309	55.783	32.027
32.896	32.326			31.767	49.089	143.16		207.22	32.956	32.951
44.34	40.573			31.134	79.544	60.614		84.167	31.012	55.21
38.944	33.705			63.931	137.05	55.861		35.812	113.42	65.238
65.39	64.306			36.08	47.368	80.669		114.93	54.276	108.14
100.13	96.441			34.331	42.626	30.564		34.376	37.226	35.136
58.727	96.856			65.136	67.149	89.184		30.123	47.566	30.276
71.2	34.733			55.214	36.791	38.287		80.922	67.188	48.235
63.425	69.774			45.804	52.187	237.82		35.785	48.323	48.251
95.229	51.03			43.883	33.808	34.219		73.178	71.488	102.31
52.294	64.647			40.798	30.93	100.53		31.741	51.36	52.7
44.958	42.009			53.876	139.41	67.602		59.971	41.449	37.751
59.729	42.055			40.252	95.685	76.218		47.974	42.522	58.688
46.573	35.448			41.99	48.903	60.383		75.226	40.611	47.753
35.446	50.881			48.313	31.54	201.46		44.168	72.953	41.14
61.608	77.983			90.2	58.262	193.17		30.261	72.342	37.998
46.075	31.957			72.841	63.54	159.05		60.166	121.97	42.4
46.127	49.33			58.838	91.123	33.284		31.753	40.807	32.196
53.322	94.735			85.443	95.886	82.657		38.272	56.46	47.863
52.982	34.82			70.347	185.62	108.33		94.747	46.118	40.086
122.94	56.104			43.438	46.571	74.376		123.12	36.687	127.21
41.185	56.492			37.56	99.861	69.211		30.222	76.626	102.48
48.157	92.288			37.981	53.11	107.13		45.898	30.76	104.09
91.35	36.682			48.533	63.581	93.02		75.317	110.29	59.571
34.791	71.881			47.844	38.846	101.08		59.348	34.97	42.85
57.528	38.446			36.713	120.89	68.46		58.35	50.775	57.249
30.688	67.806			30.227	104	71.98		73.208	33.51	37.202
59.748	51.983			46.057	74.949	57.824		87.935	37.506	52.415
30.576	34.444			78.331	49.05	36.5		44.584	74.609	67.479
44.126	86.727			104.14	49.875	96.897		124.69	60.468	163.39
76.43	73.653			37.472	112.54	39.949		51.198	39.919	58.893
31.792	77.737			91.207	71.954	64.463		80.335	38.318	34.551
48.762	69.521			35.06	41.45	33.714		94.488	63.339	87.786
38.285	30.846			72.066	40.133	53.488		68.82	88.886	84.6
47.683	111.55			36.77	39.152	142.05		37.853	45.297	57.736
163.95	66.173			40.192	96.67	68.892		100.71	108.94	68.168
38.799	155.15			91.743	34.577	51.407		151.49	82.614	91.753
51.428	45.558			65.776	75.639	62.223		161.82	44.722	70.688
38.104	51.323			37.091	50.883	39.042		31.346	119.12	37.6
48.495	57.67			135.74	62.233	52.859		63.252	60.972	38.938
125.64	36.121			30.975	53.134	61.573		71.523	56.137	239.81
76.786	74.45			60.598	50.288	95.271		36.476	37.526	34.404
77.464	70.642			31.303	51.161	80.171		44.625	59.348	45.053
103.33	32.131			61.107	31.866	63.015		30.671	39.845	36.255
36.203	78.195			35.901	48.024	30.22		185.35	175.42	42.049
39.772	72.903			48.879	35.601	37.614		108.03	113.71	76.21
68.487	31.164			59.427	115.93	41.477		61.464	77.091	30.198
42.6	46.575			54.978	43.583	63.062		62.478	35.76	175
76.958	68.259			66.331	73.68	76.509		118.4	55.71	113.36
53.27	44.715			121.83	44.405	31.428		54.797	45.152	49.827
34.844	78.925			81.912	58.907	97.772		161.26	33.706	41.899
44.247	45.049			106.58	99.465	52.523		52.708	33.531	36.12
65.15	48.057			35.779	41.356	39.632		59.428	31.622	37.135
43.913	50.188			57.403	58.087	108.98		86.884	63.98	48.594
56.92	56.632			45.629	77.368	51.667		31.516	34.096	58.505
40.75	54.415			31.356	97.26	56.082		48.733	42.749	51.38
41.51	89.956			54.249	45.982	111.88		35.687	152.56	39.049
45.07	43.262			74.148	38.334	54.98		55.634	39.572	44.251
49.145	31.748			44.763	90.489	69.942		159.12	55.278	97.91
147.62	37.085			61.603	69.163	37.309		41.813	48.574	52.997
32.321	53.072			32.389	39.13	50.355		150.03	100.25	60.285
33.498	123.94			70.768	74.776	33.193		60.07	50.501	36.881
30.255	51.531			57.352	46.626	71.435		52.922	117.62	67.662
110.4	31.353			59.869	41.706	53.674		60.943	44.927	33.133
54.267	42.601			34.711	44.412	62.905		99.392	33.609	45.097
41.303	34.259			45.949	49.139	38.199		71.221	100.79	129.09
32.568	42.931			59.844	33.997	82.298		63.147	46.923	39.439
37.49	107.89			151.01	90.279	48.785		66.241	59.465	73.896
40.442	111.8			152.96	142.41	62.603		51.041	93.741	36.529
32.578	42.546			33.098	65.89	34.073		137.38	43.191	111.07
44.938	93.606			36.475	75.754	30.303		44.411	32.997	49.996
44.762	46.112			70.911	141.13	33.006		76.031	97.352	32.052
44.753	33.986			87.59	50.667	52.148		117.97	50.2	56.08
80.771	45.387			91.579	51.773	172		69.365	66.316	44.536
41.416	58.302			36.187	32.727	56.952		137.3	35.005	76.527
52.943	75.342			40.786	77.048	61.055		30.125	98.8	72.465
34.421	72.149			38.705	30.159	65.393		90.043	59.295	98.958
52.627	77.659			133.09	48.98	38.881		115.69	81.273	32.429
62.289	39.117			77.684	125.72	33.031		52.863	169.87	31.447
57.294	57.118			46.892	32.667	37.273		195.96	43.159	31.979
82.509	79.787			74.382	77.524	30.916		87.889	94.509	33.791
74.083	46.941			63.159	31.95	46.624		40.389	35.133	41.946
48.427	85.759			51.186	114.05	116.5		99.237	33.066	94.534
48.888	30.205			48.926	65.714	54.195		70.672	77.563	79.962
70.209	48.129			63.946	34.199	43.26		39.038	33.111	34.311
35.959	76.544			63.247	43.486	37.596		196.97	56.595	41.254
62.814	30.288			40.488	83.082	38.393		33.483	90.995	80.297
45.846	55.783			35.779	89.74	47.027		32.789	103.33	59.083
44.666	67.68			132.35	225.43	133.65		74.777	57.744	42.566
40.5	45.831			41.002	33.122	39.824		37.452	41.601	95.724
37.476	52.064			143.56	136.34	61.451		40.175	84.688	70.315
33.009	50.736			32.917	97.112	92.159		81.648	151.37	45.52
34.251	39.527			52.371	65.739	39.963		78.302	114.82	105.71
39.287	32.995			58.278	140.93	52.293		84.827	155.6	51.737
30.51	73.912			38.195	57.899	44.855		64.558	81.961	37.181
45.642	94.58			67.409	34.95	72.752		66.239	88.187	38.645
39.018	33.305			46.815	36.427	148.12		162.12	82.349	81.034
61.659	74.889			32.168	39.635	38.499		108.75	32.129	89.494
74.093	40.816			39.368	42.354	32.143		47.172	55.965	158.66
49.47	34.291			40.926	40.249	30.401		115.34	117.34	66.755
37.972	78.712			37.229	73.401	68.775		126.76	42.037	89.079
50.135	65.799			42.77	82.927	73.51		68.032	84.215	43.566
41.963	60.006			56.661	61.724	60.54		34.258	163.2	42.827
39.778	31.218			52.764	74.524	82.926		37.325	54.438	42.593
69.245	39.184			59.723	36.08	85.996		68.665	48.972	100.83
30.858	46.843			56.891	80.73	86.002		40.959	46.895	31.936
49.785	65.358			35.849	36.323	46.456		60.529	221.77	44.575
72.407	44.363			37.184	104.05	43.055		41.343	50.541	58.729
70.343	68.214			30.841	37.748	145.74		64.13	42.459	30.51
38.899	34.7			117.88	33.83	68.959		115.19	67.489	57.03
55.499	64.545			31.906	34.946	40.1		74.845	57.189	45.704
32.844	67.418			40.716	41.687	37.412		32.354	38.542	36.604
64.873	42.129			49.942	36.117	32.042		64.734	55.124	123.51
92.714	30.52			53.038	32.811	74.101		44.907	159.98	40.906
33.001	33.185			30.159	98.79	98.505		100.18	77.313	99.858
55.957	65.982			127.97	34.161	43.748		69.522	47.276	32.562
35.075	91.75			47.099	42.823	68.139		54.217	42.777	39.62
68.258	70.376			65.02	56.586	33.85		75.263	63.601	40.048
73.077	47.613			85.349	39.169	159.43		114.39	66.175	62.247
46.005	59.028			30.96	38.848	115.23		85.52	166.58	86.012
55.02	104.84			97.922	30.992	59.271		114.86	53.611	102.52
36.007	56.892			91.125	43.027	44.563		101.77	35.006	59.67
123.38	47.785			75.159	81.752	37.316		58.145	57.961	76.036
30.23	34.469			83.317	95.654	52.857		49.533	48.51	35.753
54.184	62.599			76.444	39.028	33.329		45.623	48.295	73.222
33.531	134.36			51.238	43.807	77.03		34.302	54.906	106.44
49.123	30.358			67.09	43.127	106.44		61.403	166.68	139.93
82.217	35.113			161.15	41.674	117		52.933	37.51	52.962
31.969	191.08			37.964	40.624	53.659		109.96	31.822	94.661
31.291	109.67			50.017	99.588	90.109		50.803	38.659	69.505
59.021	65.656			75.764	34.375	37.866		118.21	52.5	46.662
74.801	41.288			34.447	38.854	31.378		31.732	40.422	70.987
33.034	130.61			65.316	60.5	31.001		124.79	101.96	46.82
47.448	46.995			41.502	104.02	142.86		58.614	49.378	123.4
30.998	33.269			30.09	31.746	30.515		45.231	51.326	89.062
66.445	50.787			92.352	31.748	33.927		40.366	66.461	39.886
48.262	61.563			130.45	121.72	47.944		39.587	67.46	97.015
106.81	91.314			145.9	91.857	109.09		43.75	211.12	92.398
61.736	63.172			105.58	136.66	31.03		31.378	47.28	33.951
37.972	52.366			79.549	103.68	113.12		84.526	34.107	61.337
41.41	51.444			51.27	42.498	46.151		70.097	36.303	78.475
31.085	59.852			37.641	58.901	60.811		52.334	108.9	30.677
75.755	48.289			78.283	158.03	56.092		47.689	39.866	60.659
30.272	33.056			45.878	64.171	74.971		39.078	36.137	42.58
31.935	53.279			55.517	281.44	34.248		52.249	85.419	107.48
47.464	90.153			58.224	78.762	44.662		116.56	42.418	112.95
84.231	33.643			34.487	45.389	119.79		39.105	36.732	37.675
46.782	39.529			44.249	348.07	39.31		31.559	66.045	84.81
44.211	55.108			39.181	36.747	78.409		69.102	41.16	53.049
63.806	48.561			39.438	81.697	288.39		59.915	43.815	48.402
30.13	41.565			101.99	42.674	38.486		44.376	86.054	33.712
36	32.09			49.098	80.755	43.958		34.227	94.733	32.469
47.302	78.084			30.435	177.93	73.836		31.788	52.467	75.376
62.411	61.577			33.478	80.008	66.087		41.833	39.026	57.09
70.808	30.216			44.654	79.502	96.906		50.418	33.24	142.02
33.182	65.176			134.71	110.06	103.25		30.15	50.363	46.385
125.94	51.131			33.99	37.132	50.526		37.956	36.046	40.336
73.716	42.079			41.9	38.421	43.641		37.393	33.408	98.358
32.518	49.944			33.475	31.308	51.786		78.045	58.743	57.045
39.172	35.783			66.844	34.83	53.392		49.552	37.084	49.245
57.593	47.766			52.23	30.722	31.661		49.57	67.339	53.772
168.32	63.16			48.466	43.325	79.277		45.813	100.08	37.82
53.109	37.959			56.166	92.632	58.754		58.392	48.841	35.984
64.601	54.22			82.864	33.064	136.28		51.847	32.004	54.794
37.602	60.735			33.221	73.046	102.23		83.63	60.393	95.576
124.8	51.965			130.61	46.208	92.97		41.417	103.84	73.629
70.096	60.304			36.075	59.879	77.646		139.03	33.524	39.527
37.374	31.472			61.987	67.585	115.05		76.315	46.53	52.705
50.524	40.926			54.295	31.733	32.237		35.765	41.856	52.605
49.72	49.913			37.354	65.002	51.761		46.361	57.066	40.098
74.279	34.898			51.587	109.41	80.431		37.076	43.374	60.418
106.94	103.84			177.56	156.14	167.35		52.011	57.706	46.08
30.911	34.446			100.36	32.458	34.064		147.27	30.08	56.852
51.865	99.504			100.41	238.77	41.303		106.79	54.005	128.3
36.304	40.949			30.674	47.991	97.372		36.571	57.768	119.99
37.563	39.844			48.806	48.785	57.063		31.466	37.641	38.867
92.821	33.05			191.68	32.711	87.92		108.62	59.316	53.343
66.846	81.197			57.328	119.45	92.876		54.311	120	69.761
54.421	51.784			43.281	63.704	110.19		39.433	98.927	60.278
31.609	117.78			56.953	35.841	52.927		31.095	70.177	33.399
52.756	32.171			118.09	68.598	61.065		101.35	80.177	75.319
60.835	45.431			51.879	49.199	32.341		48.942	30.621	49.768
37.995	35.995			109.78	138.54	41.004		67.261	32.274	34.075
37.209	46.765			138.45	31.253	40.781		36.429	39.127	31.846
138.13	31.325			76.929	73.887	46.858		43.693	42.527	34.57
34.41	101.48			48.573	76.956	35.304		72.375	34.446	32.22
33.402	89.381			30.825	278.77	45.431		85.939	70.642	93.479
47.669	37.396			47.561	44.792	31.008		227.5	34.178	166.2
49.18	96.949			66.063	56.174	52.592		65.008	47.178	60.65
75.303	81.565			84.567	136.88	86.621		131.41	30.159	64.377
107.75	40.258			45.286	79.123	31.477		34.078	114.9	34.942
137.34	32.469			33.997	52.088	76.675		38.772	47.045	228.79
32.599	42.051			57.908	81.799	126.61		40.873	81.353	40.77
31.862	36.262			81.061	43.292	84.917		81.45	36.854	47.745
30.66	62.943			34.167	50.962	350.15		95.435	56.228	53.304
47.299	30.109			33.588	48.98	63.352		34.432	41.087	38.616
42.385	60.143			97.407	62.669	95.253		77.627	31.14	92.252
50.652	54.057			44.608	47.532	115.63		61.807	34.435	64.07
35.246	69.04			34.38	93.988	47.8		159.22	54.79	85.323
30.409	34.545			69.154	41.413	49.355		81.076	96.232	58.137
34.889	82.817			32.416	34.255	101.05		33.409	54.683	46.941
45.852	66.448			111.13	33.816	34.501		43.689	35.515	60.079
34.053	35.573			38.903	30.945	179.27		52.452	35.056	30.134
57.457	41.249			55.914	33.929	30.111		35.572	47.761	54.566
59.218	50.246			39.547	105.82	175.88		35.064	39.239	62.619
71.811	49.779			32.705	35.512	46.407		105.96	50.658	80.293
65.586	65.404			34.824	47.228	31.149		53.268	33.989	68.558
51.251	36.805			82.228	35.446	35.741		54.929	44.784	31.435
51.654	86.792			47.874	31.398	57.569		40.991	68.934	34.727
33.52	37.909			76.592	39.983	39.842		76.637	32.256	74.443
77.427	38.178			92.919	42.305	34.23		32.937	117.86	45.801
45.023	93.818			99.088	143.35	40.842		182.26	82.902	50.93
232.65	101.16			53.794	110.75	86.61		61.927	70.695	37.91
72.382	36.157			33.852	48.815	96.057		80.642	32.556	71.784
31.578	45.456			35.624	111.3	48.586		46.535	38.997	43.621
76.716	50.7			42.649	61.166	45.348		37.168	55.156	59.546
35.206	126.03			134.16	33.645	49.215		32.679	47.702	103.55
76.199	32.491			58.449	58.73	86.801		50.96	51.984	84.604
37.007	33.988			36.197	39.924	44.577		87.526	72.754	71.549
56.159	163.91			60.654	59.665	81.941		64.409	98.289	83.731
30.739	35.679			36.012	45.909	86.978		44.422	129.34	72.878
39.517	63.218			65.82	30.17	57.41		50.992	73.376	33.126
30.74	140.8			31.605	62.974	62.959		41.516	30.661	59.68
34.745	42.694			30.421	162.73	85.076		34.949	44.826	34.508
34.285	33.3			61.517	40.701	78.386		36.546	86.768	76.899
41.889	62.137			50.086	54.1	65.243		43.399	37.546	63.782
69.953	36.4			34.036	41.202	101		104.78	58.286	35.081
109.62	48.553			35.531	58.968	39.411		69.696	32.367	31.906
34.216	34.342			60.636	30.764	44.337		73.212	35.777	30.206
68.159	31.631			61.48	74.688	51.217		39.898	44.936	98.094
30.688	52.328			82.644	44.078	36.46		31.059	104.41	36.967
102.21	33.164			31.246	48.126	98.55		64.565	65.385	115.46
33.621	43.361			47.399	39.363	44.605		57.656	45.494	87.317
36.851	60.79			50.843	54.577	62.674		43.592	43.221	61.676
125.61	67.521			71.907	32.824	74.738		40.71	40.527	81.383
52.499	69.315			42.837	95.735	38.999		57.238	35.874	46.604
41.041	57.74			36.534	102.49	35.703		49.24	96.02	63.292
46.828	35.136			32.491	102.54	45.245		76.614	64.216	49.261
52.583	44.862			38.217	42.69	57.027		55.528	38.734	49.841
42.94	35.13			49.663	45.703	34.623		74.532	83.581	64.648
42.799	50.838			60.049	51.134	42.097		30.447	38.746	72.344
31.18	94.378			33.17	49.356	147.2		69.155	31.768	60.389
73.257	30.834			31.515	252.26	37.317		44.729	126.71	74.576
65.175	100.77			99.196	68.456	33.287		81.969	49.333	108.79
49.24	78.615			31.852	78.285	52.743		71.565	64.288	53.567
103.37	43.601			36.034	90.9	54.259		64.016	38.846	129.37
56.055	43.465			132.53	34.373	38.581		37.368	90.969	43.577
113.22	62.987			109.61	71.999	50.785		39.888	34.955	46.743
30.203	43.697			37.428	75.011	30.949		38.772	69.074	49.967
44.646	36.103			90.321	86.01	68.9		31.681	42.643	101.59
107.61	57.902			49.501	51.512	45.456		85.405	112.43	72.678
51.061	46.999			99.115	58.7	58.318		50.449	51.704	55.895
30.071	32.244			128.56	55.451	101.5		47.8	86.283	59.702
42.709	35.928			36.413	74.07	45.345		73.866	70.576	63.337
38.721	57.488			31.821	108.34	98.885		78.941	41.886	36.585
113.02	39.645			37.89	126.91	61.355		51.054	43.043	87.523
30.363	35.993			61.395	30.57	70.115		145.03	305.22	39.495
51.695	50.569			35.219	36.093	120.35		40.804	33.487	63.743
75.167	52.839			90.466	48.427	32.488		66.594	56.653	103.12
53.814	64.186			36.115	33.029	211.52		35.863	60.206	42.772
35.714	51.121			33.42	48.344	31.547		30.326	41.202	94.045
44.035	101.34			38.182	33.3	108.12		139.91	50.638	38.236
31.129	86.399			59.01	46.522	94.807		48.747	44.564	66.878
51.864	49.264			103.59	88.377	38.581		99.898	38.611	53.998
63.887	45.917			46.789	52.683	149.75		42.57	107.96	59.57
44.269	48.119			58.431	69.31	74.749		65.078	42.311	208.26
41.308	38.104			61.367	55.05	37.932		51.971	38.79	125.67
53.702	56.356			60.385	54.351	162.93		52.422	54.758	38.349
36.355	30.282			33.084	31.497	30.539		64.667	61.34	41.159
46.715	40.113			56.99	50.024	66.847		35.981	37.161	142.09
79.292	32.047			42.382	73.799	43.054		66.327	60.255	57.966
48.051	38.469			38.963	47.272	37.914		59.775	196.31	75.673
48.9	59.537			237.54	43.362	74.381		126.29	82.993	35.819
81.031	42.242			40.099	195.04	61.122		53.612	35.809	45.586
102.81	46.037			127.01	107.27	88.221		77.897	30.647	94.101
53.33	60.722			88.012	32.411	123.48		75.011	49.253	49.351
32.448	69.759			88.079	41.242	48.94		61.773	46.737	60.364
97.679	33.823			80.867	97.972	159.93		125.59	41.01	53.41
32.854	82.381			68.794	110.52	196.3		74.02	228.93	69.765
140	37.11			42.742	95.276	85.067		116.62	72.379	97.247
48.561	31.504			32.85	195.49	34.477		49.819	144.5	45.299
37.88	68.447			80.046	48.306	33.254		41.424	73.009	55.756
161.05	64.017			90.324	80.709	163.53		113.19	43.938	31.303
46.298	30.665			91.721	32.92	36.073		124.78	86.272	62.883
71.106	70.271			48.113	72.131	30.926		38.849	58.021	32.242
70.844	91.737			37.523	40.753	43.108		42.609	40.307	62.165
31.216	38.67			30.881	31.929	96.085		85.863	39.925	55.203
96.626	35.441			98.363	59.799	32.716		93.812	103.51	60.042
51.255	40.702			38.854	70.323	55.661		168.51	105.39	31.914
47.18	37.839			75.229	61.304	74.317		59.231	102.46	56.42
30.038	75.197			44.398	59.141	35.223		79.671	38.523	37.128
36.378	40.395			77.281	75.852	69.778		31.387	45.029	44.974
53.808	86.39			31.327	96.245	128.01		32.59	109.41	280.83
85.157	60.857			35.089	47.862	71.072		33.61	63.126	46.482
57.572	64.372			40.7	83.989	147.93		34.198	35.252	95.27
35.52	69.245			61.25	46.166	55.706		79.276	87.962	73.399
36.629	55.396			79.895	37.403	58.605		48.53	60.359	101.04
60.799	90.944			40.931	150.99	126.81		39.031	32.474	64.787
37.936	31.429			88.673	32.537	33.38		106.58	61.101	141.3
32.988	33.606			32.299	33.792	260.24		102.9	116.2	57.208
38.827	59.996			51.569	94.774	104.88		58.045	52.984	57.75
71.452	45.857			76.118	141.28	63.552		227.5	112.4	38.339
70.154	51.13			46.058	35.802	79.301		54.497	43.27	35.356
35.391	41.591			83.85	36.536	42.736		35.914	51.398	44.085
39.288	30.736			93.857	65.038	32.913		39.214	35.457	58.077
75.053	56.476			60.52	63.1	34.886		36.4	54.607	30.052
69.907	38.634			79.429	51.148	43.944		39.048	45.654	32.507
57.282	64.447			41.608	50.181	97		79.956	52.406	36.633
37.238	53.084			30.357	108.6	94.953		34.822	32.884	46.83
42.675	43.802			65.597	55.591	61.861		33.765	47.527	31.56
190.38	40.354			67.784	42.186	56.248		35.788	56.291	40.695
50.452	34.702			40.765	60.071	48.375		37.255	95.971	37.153
54.951	53.318			46.592	90.602	53.14		49.414	103.58	118.82
65.317	35.321			85.193	94.846	101.14		42.864	60.6	47.717
42.271	81.121			38.934	75.887	61.131		76.558	34.519	135.36
34.987	40.939			75.664	107.7	66.39		42.733	65.94	87.945
50.808	34.654			33.042	36.992	65.924		50.289	43.684	45.605
168.33	32.172			54.789	30.831	31.137		90.057	39.034	62.918
82.878	31.841			30.831	59.226	44.95		63.525	39.32	43.266
41.473	30.598			104.97	45.65	31.249		48.731	31.505	42.787
45.643	132.26			125.3	58.496	66.536		36.991	55.41	44.627
41.273	43.102			34.623	71.42	159.43		53.246	76.029	71.017
51.221	77.616			54.977	66.302	33.844		48.914	66.781	50.281
44.23	31.493			43.337	66.625	30.367		36.486	46.376	44.082
46.357	32.722			126.67	67.526	159.75		32.28	32.77	79.33
61.721	56.731			45.282	53.159	48.067		60.979	42.127	71.151
36.041	30.26			164.18	47.41	48.076		35.645	62.978	55.684
71.455	61.343			106.85	33.667	44.85		73.711	52.183	64.009
34.383	68.532			41.708	45.065	81.85		115.41	37.647	104.83
44.191	70.548			37.703	77.019	30.164		51.688	134.5	68.469
38.444	63.244			45.845	65.686	73.098		84.148	55.878	39.738
139.31	67.796			49.334	52.872	76.443		36.678	40.475	62.319
82.93	52.021			52.649	118.22	83.233		68.702	43.466	190.19
50.418	37.255			62.544	45.177	53.729		33.084	69.069	80.583
31.829	36.254			48.011	46.879	97.033		32.308	80.831	143
56.323	34.855			37.736	47.113	51.695		128.98	79.949	35.915
50.71	67.504			57.018	62.892	30.185		95.763	70.068	62.33
41.973	68.183			48.222	49.42	135.76		31.026	30.744	32.538
77.06	63.358			36.006	110.84	39.883		50.358	65.075	41.795
33.356	32.106			115.7	86.015	79.944		69.239	47.603	41.483
80.979	70.909			36.359	38.461	36.498		85.66	110.72	60.187
47.846	108.42			33.757	56.977	50.697		30.236	35.643	42.691
31.897	37.606			50.785	43.123	131.98		107.99	102.27	34.464
89.875	36.073			52.356	37.94	121.24		36.587	41.893	63.115
48.101	45.359			103.17	32.431	164.75		125.04	91.066	31.338
30.931	59.328			56.047	61.093	36.073		30.822	70.702	30.256
40.591	85.215			68.427	30.139	101.56		30.165	46.354	49.995
103.42	30.134			82.888	41.699	31.186		44.976	48.205	59.004
34.128	38.765			31.298	73.507	33.841		43.896	30.1	31.18
47.898	55.248			65.31	37.909	39.899		33.901	46.048	55.754
36.592	55.837			48.722	37.694	136.17		38.988	33.885	48.173
94.115	73.48			49.221	41.202	41.919		53.122	36.907	47.785
52.533	32.827			41.089	81.849	71.035		73.625	33.346	32.268
48.783	47.12			37.371	40.196	35.062		37.95	49.045	54.481
31.964	111.02			49.023	31.483	48.533		55.148	84.656	44.09
33.131	48.087			34.975	47.647	34.492		59.193	60.538	48.732
167.63	108.68			55.664	35.234	76.436		83.681	60.565	30.089
44.119	41.883			33.251	39.667	207.13		53.82	32.361	33.165
55.67	65.54			36.394	71.42	42.628		33.314	76.874	38.511
157.08	46.286			40.881	55.728	42.702		56.439	56.326	161.66
61.255	60.475			87.631	93.408	71.324		34.805	89.684	40.454
32.637	36.99			152.78	46.404	33.505		80.364	38.425	174.09
46.873	46.058			30.354	81.773	43.824		61.382	35.856	209.35
50.63	31.931			53.746	81.71	57.92		50.837	69.259	33.337
48.064	44.789			35.546	70.57	47.401		39.517	47.399	51.155
42.55	37.982			99.319	84.924	32.479		132.26	30.717	65.767
48.233	70.754			42.957	59.214	79.042		43.99	64.349	39.409
37.425	77.366			47.619	33.45	65.444		57.173	56.482	63.171
53.694	67			42.657	76.2	62.314		166.44	37.226	68.343
31.813	41.249			36.678	83.845	186.53		60.05	31.056	137.58
46.614	47.283			63.314	51.775	40.621		68.456	48.628	30.925
88.122	38.162			46.511	38.223	53.077		60.666	60.273	67.582
63.186	56.425			30.901	61.009	43.407		52.474	43.903	67.272
37.531	40.25			40.962	64.883	85.26		52.381	31.249	39.489
33.496	52.263			92.053	56.294	67.045		108.96	103.66	66.542
38.825	39.221			121.47	77.927	148.24		66.701	65.057	60.492
60.807	37.532			88.807	210.11	71.901		39.125	44.244	179.23
67.51	33.706			49.444	111.49	41.522		32.081	142.88	31.891
44.454	34.21			31.204	82.299	41.84		89.615	64.461	30.289
78.247	68.732			101.99	30.499	68.291		71.65	109.32	74.616
60.898	56.244			33.78	33.706	138.74		76.571	39.307	70.143
58.139	34.886			42.671	42.563	91.32		31.681	35.21	76.676
67.747	43.523			45.746	53.47	185.68		92.039	109.06	178.55
31.298	32.782			42.899	69.999	49.219		48.573	115.53	48.275
36.131	31.873			30.921	114.24	93.951		66.4	57.583	107.68
41.54	82.782			32.55	32.767	47.391		39.542	45.831	54.026
30.621	131.55			32.264	32.662	53.47		70.523	44.601	138.69
147.38	47.032			129.48	53.499	75.669		39.813	46.365	52.538
41.736	71.145			79.291	36.046	54.805		194.73	39.98	103.34
53.874	153.45			97.637	32.107	138.89		89.88	87.459	37.141
42.569	70.363			53.75	49.835	159.54		60.956	89.477	45.444
37.786	42.258			57.686	34.222	80.231		45.245	57.497	66.44
72.052	42.893			33.106	66.87	69.407		37.093	50.136	44.96
37.197	41.259			56.024	36.834	45.705		34.547	41.633	32.98
156.85	58.918			60.627	41.832	73.551		136.22	72.84	63.855
34.369	64.87			55.687	62.388	71.847		88.148	38.136	113.08
48.965	70.032			37.745	33.248	44.715		33.35	49.716	83.193
104.2	69.535			57.177	41.335	31.444		150.03	49.243	104.02
76.805	33.895			67.795	63.806	30.036		111.5	40.261	64.843
44.534	39.128			39.939	54.592	78.217		50.768	30.427	62.627
73.363	45.523			57.875	50.477	45.297		68.06	99.74	51.095
30.325	34.494			60.404	54.46	148.76		84.709	37.93	44.054
39.479	102.2			82.372	32.453	47.362		44.814	64.232	35.995
50.435	86.623			38.643	45.288	75.546		92.177	65.337	51.719
48.392	35.934			247.47	78.885	39.436		62.581	34.606	42.224
58.228	57.083			64.167	51.033	35.606		30.423	45.512	30.665
40.017	40.776			76.562	60.52	50.876		69.895	64.091	44.051
45.208	58.091			49.265	38.467	83.004		97.26	36.193	52.578
103.59	45.245			88.979	35.635	101.55		42.073	181.09	33.849
32.674	30.584			32.698	68.205	41.871		46.727	62.62	51.557
67.409	55.146			43.41	30.758	38.697		52.234	71.31	47.066
45.91	114.25			111.5	41.682	44.508		88.196	95.64	46.218
36.287	33.182			65.066	44.673	63.551		66.862	34.128	37.997
72.98	33.869			36.377	49.021	30.622		53.306	144.43	35.701
35.48	41.739			52.278	52.664	62.125		67.712	43.987	131.39
64.533	54.418			43.946	74.607	86.588		111.48	84.627	77.42
52.572	35.781			47.296	38.168	48.69		52.932	48.061	39.041
43.436	42.751			36.056	63.334	112.83		39.677	53.798	44.042
51.556	52.805			32.691	135.47	51.502		33.36	120.7	32.637
86.783	41.309			40.192	55.749	55.715		62.737	57.219	37.792
78.712	31.603			126.36	172.19	72.372		126.58	148.03	32.087
80.793	71.254			74.926	46.747	53.635		31.925	99.029	98.153
40.217	63.91			72.548	102.87	31.271		75.475	39.639	49.77
54.418	44.439			50.104	36.01	36.368		82.571	55.267	71.812
59.864	54.262			96.496	40.291	31.398		49.213	91.636	35.479
38.311	40.178			51.918	101.05	81.765		36.266	56.498	54.443
55.107	46.439			39.039	51.005	52.939		45.562	127.04	79.221
49.736	35.827			54.427	145.02	95.441		34.854	68.377	40.438
49.419	56.104			225.83	80.726	36.237		44.243	36.697	60.336
37.744	40.721			52.733	34.79	58.313		70.165	45.262	36.126
53.905	100.42			33.77	31.143	30.035		75.702	30.819	33.854
42.831	32.369			75.435	158.5	85.56		79.156	53.467	61.128
37.084	32.875			97.793	38.184	41.46		35.462	61.414	189.46
59.968	42.605			76.683	223.86	40.79		52.876	133.7	42.441
63.094	41.975			66.574	139.4	43.155		33.254	38.471	54.098
44.637	31.755			54.545	31.589	144.32		60.532	30.826	63.482
64.696	35.044			62.047	33.033	52.024		167.71	51.197	41.423
115.26	56.453			36.851	31.654	33.541		37.58	130.69	40.403
53.263	38.491			34.5	49.176	35.151		51.966	34.144	56.858
47.108	31.19			38.712	153.4	54.807		68.773	97.883	52.22
34.85	71.564			31.393	102.41	35.674		70.772	37.389	33.719
48.523	41.124			154.08	105.52	136.23		59.73	44.967	66.521
89.365	31.658			38.44	62.984	33.748		34.573	108.6	40.244
34.345	30.02			37.81	59.649	36.439		66.886	57.896	34.687
42.128	54.606			66.178	56.316	44.519		56.169	42.966	39.398
58.605	50.419			43.365	110.44	30.414		51.693	31.256	153.93
45.759	63.593			49.041	54.973	32.03		58.562	84.356	67.071
103.15	44.538			35.558	70.852	46.847		33.827	54.223	60.084
72.575	34.701			37.239	99.42	34.932		44.935	109.97	51.99
65.526	41.592			64.456	44.308	64.935		35.695	38.658	32.114
75.558	30.076			32.209	57.505	42.86		36.413	87.419	46.978
30.051	40.773			43.364	37.785	137.62		76.715	83.171	134.47
89.792	50.933			57.728	37.023	106.21		86.09	54.404	67.414
30.761	40.604			57.551	43.45	30.035		35.668	33.89	41.921
68.82	36.745			36.894	33.744	61.649		36.241	58.096	84.285
45.999	32.587			37.424	41.939	123.65		42.781	38.638	52.96
31.05	91.562			37.887	51.56	65.43		36.646	73.552	55.302
60.311	52.39			105.4	92.768	62.55		31.061	58.123	185.61
54.95	61.815			93.172	39.967	55.404		59.354	70.904	38.13
60.904	34.498			32.419	34.234	34.908		41.21	58.31	48.045
78.845	54.26			124.95	93.563	197.95		31.13	34.565	118.19
103.01	37.056			30.936	62.261	144.13		47.503	33.489	44.083
67.068	37.834			120.74	55.666	38.517		47.076	52.508	40.555
63.825	57.718			33.085	47.7	42.816		72.969	67.818	95.001
33.889	45.683			38.271	56.427	41.151		119.22	85.755	49.561
35.402	61.879			66.03	64.608	40.535		48.526	55.566	42.668
38.729	98.203			37.726	55.257	94.51		44.872	151.27	75.532
30.048	37.044			107.87	38.895	48.608		115.48	35.806	31.641
35.315	56.418			76.104	39.903	86.709		34.154	33.44	126.3
46.837	35.857			35.785	76.995	42.856		57.06	53.271	96.694
67.341	42.683			49.498	37.177	174.44		106.7	56.105	64.89
34.726	31.529			37.782	52.341	68.556		72.438	30.446	146.49
82.273	39.787			58.194	64.467	32.861		36.079	85.858	39.731
36.918	48.683			35.963	51.122	42.626		43.39	123.54	129.28
55.646	49.768			33.524	30.205	107.95		57.186	131.99	54.774
41.327	107.79			46.289	62.915	93.588		53.536	49.302	39.403
33.829	44.874			109.15	30.948	36.823		55.763	52.973	34.015
51.771	187.34			34.955	33.687	64.665		96.459	38.497	31.013
30.627	41.63			60.105	49.11	78.967		63.424	158.66	50.51
31.11	53.802			37.138	44.055	31.298		49.809	175.11	103.41
55.36	51.14			142.63	33.111	120.41		48.589	62.045	44.406
36.497	32.889			52.099	57.596	39.995		42.739	95.686	36.469
50.683	43.873			58.15	42.94	122.98		71.804	67.041	38.508
46.268	45.615			34.743	58.898	171.17		64.2	37.953	48.599
42.834	32.528			51.652	52.278	59.077		122.81	56.742	73.514
47.847	32.318			38.268	51.479	151.99		39.031	101.45	143.31
141.03	35.42			43.982	67.506	82.037		111.53	84.244	37.144
46.965	81.845			50.401	71.143	72.646		66.09	61.941	62.655
63.893	83.263			31.216	105.04	46.65		41.986	109.4	58.975
40.832	46.805			45.196	33.963	45.127		41.87	53.542	30.297
51.361	41.94			155.04	98.882	152.48		36.651	36.823	74.92
34.626	56.849			75.505	34.903	30.3		79.74	33.579	154.34
49.936	248.06			38.398	90.772	39.1		133.87	42.205	37.711
35.985	73.224			139.06	120.31	34.162		150.57	30.739	71.775
36.031	76.375			63.939	51.516	34.226		84.223	95.425	124.38
37.061	46.932			33.551	41.933	84.067		43.666	35.791	70.419
42.067	34.38			70.091	39.936	37.489		89.978	63.876	119.98
50.13	109.74			30.426	47.418	55.371		52.653	100.04	52.499
51.873	44.177			53.686	34.079	78.601		40.188	47.365	44.054
47.178	55.585			47.353	77.678	42.761		31.513	32.887	30.634
42.906	49.601			110.36	49.301	61.352		50.774	88.322	33.785
32.946	98.453			85.307	41.759	52.246		47.92	88.274	33.909
33.426	53.658			77.733	49.623	50.613		33.728	51.603	33.777
34.44	68.493			49.876	44.391	61.811		56.712	52.999	55.872
31.559	47.414			59.473	69.929	71.789		107.67	120.31	38.102
38.621	39.313			30.063	98.214	33.998		103.18	64.588	36.045
45.033	34.604			53.276	52.914	30.622		43.754	35.59	88.529
86.949	45.063			37.406	57.477	72.347		115.44	105.12	165.38
34.844	38.369			43.706	74.426	108.93		63.367	35.405	61.246
45.437	53.569			116.9	32.292	40.43		68.106	34.131	55.046
58.415	31.226			66.544	36.215	164.61		79.768	50.667	64.175
30.368	55.303			96.091	54.683	37.914		142.56	34.171	36.638
58.889	45.014			104.9	36.191	39.899		70.104	137.1	199.51
44.568	31.934			30.272	52.116	34.184		43.302	57.741	43.88
56.439	111.53			68.933	52.818	134		140.14	63.291	58.598
54.617	41.969			33.105	110.39	92.221		48.336	72.144	30.062
31.139	57.486			34.906	45.758	104.73		66.053	34.538	44.387
31.68	186.78			49.495	95.438	45.25		56.404	48.437	168.92
33.385	37.936			32.237	67.876	130.8		53.956	38.568	48.621
86.039	104.63			45.452	32.114	72.865		81.66	45.467	43.938
41.88	32.997			57.314	132.59	36.315		74.053	39.282	112.02
30.452	89.42			31.985	80.895	46.734		82.524	53.888	50.38
32.16	35.946			43.242	39.128	35.834		68.67	36.588	92.938
39.48	57.181			51.137	67.955	51.11		78.14	41.194	44.154
53.731	98.614			41.59	33.676	93.441		66.229	60.165	96.491
53.955	51.679			47.775	94.449	34.784		98.904	34.75	30.006
93.117	146.85			55.485	52.307	169.94		77.843	39.224	33.818
37.763	72.086			37.819	82.626	61.25		62.003	110.94	38.792
51.021	102.22			30.725	58.358	90.479		138.99	39.554	37.621
38.536	50.703			41.724	39.729	49.42		107.29	30.643	52.836
34.965	51.706			42.605	91.105	48.585		151.3	48.833	41.644
41.336	55.674			78.124	48.756	43.293		101.96	43.636	42.571
45.877	32.131			63.896	40.936	141.47		91.303	145.12	75.634
55.568	36.124			40.113	69.349	46.593		44.117	31.912	41.182
44.605	122.8			57.043	79.759	30.472		36.92	37.399	36.696
54.463	39.326			61.148	43.361	33.524		37.56	31.019	40.85
70.758	41.045			111.33	57.072	38.107		67.31	88.541	55.474
71.977	65.084			80.098	33.121	39.83		30.924	35.074	97.09
45.091	36.675			31.015	43.779	100.24		40.382	148.34	139.22
37.86	42.072			82.576	92.734	106.26		83.217	36.106	144.22
52.541	33.776			41.741	61.046	85.359		35.27	56.611	79.716
41.196	35.264			43.933	53.904	160.51		41.616	58.229	116.03
36.064	80.419			38.638	77.559	33.057		105.63	75.888	41.207
57.519	32.48			54.461	115.71	61.356		40.112	48.59	55.722
35.555	56.566			42.306	34.658	110.2		33.221	59.438	90.779
47.307	40.972			30.169	36.443	72.082		35.693	32.265	51.115
31.666	49.361			40.257	34.406	143.32		43.941	35.841	37.468
38.143	32.292			54.792	56.508	49.422		45.005	36.787	65.333
57.776	38.939			34.052	92.209	47.486		99.146	49.21	32.835
30.166	46.26			57.055	34.49	67.975		42.067	38.925	84.397
52.217	55.506			45.576	103.31	34.706		67.336	147.35	32.342
38.976	40.471			43.368	43.336	41.332		33.504	33.805	163.6
83.025	63.33			31.637	77.356	38.428		69.516	42.46	58.686
87.158	75.72			42.743	58.851	38.306		90.753	38.678	57.859
45.373	58.017			70.044	34.513	75.774		58.382	145.07	119.39
78.884	50.243			81.533	30.827	95.234		93.415	39.524	35.685
43.038	34.869			37.513	120.24	34.492		72.453	34.51	45.768
30.119	53.588			47.514	47.54	103.64		80.481	145.15	79.325
31.254	61.686			48.216	335.4	61.406		33.694	50.941	33.504
78.64	66.528			39.574	120.37	104.41		40.105	49.198	80.806
35.118	46.424			85.899	36.012	67.028		47.287	36.666	30.884
48.282	32.83			40.967	31.727	61.376		114.59	45.471	39.907
79.612	48.212			46.634	67.85	37.218		97.412	74.914	149.31
39.199	33.154			41.226	31.616	45.692		40.916	33.512	66.037
41.762	92.69			53.365	47.823	98.196		127.65	68.013	155.96
63.762	108.28			71.907	60.642	50.918		47.781	36.97	42.703
44.666	55.333			34.132	31.469	103.95		42.679	75.588	36.484
42.78	36.493			63.502	36.609	37.126		32.339	53.777	36.581
31.318	41.356			33.356	60.231	87.082		74.906	63.225	68.592
33.107	37.514			31.349	34.046	40.92		33.875	33.343	137.92
54.914	35.752			44.857	39.07	36.857		32.948	34.615	76.967
32.846	97.915			81.241	65.902	31.843		185.09	80.77	135.07
32.466	42.534			62.575	67.686	51.306		49.849	94.999	123.24
50.675	63.005			75.492	37.952	31.621		41.733	61.941	60.973
34.236	94.045			82.583	34.386	67.122		40.969	34.207	82.231
30.763	43.779			43.531	92.761	33.453		47.545	80.843	39.165
39.197	33.859			53.786	59.94	118.02		42.807	42.086	48.749
33.094	34.395			65.613	50.564	63.939		50.383	36.24	53.975
72.04	38.488			95.399	105.26	99.654		31.613	46.459	38.468
89.489	91.548			32.827	39.147	84.282		34.729	38.532	91.692
47.761	31.716			49.404	44.096	59.02		49.752	74.908	78.031
35.783	64.309			89.99	45.058	48.404		70.913	33.363	52.976
44.684	39.081			36.413	63.424	140.67		39.146	102.55	35.563
55.131	67.385			80.904	39.957	36.716		150.2	135.89	167.59
40.708	39.815			73.768	62.115	57.644		118.45	56.499	40.736
43.572	61.031			118.01	118.24	67.889		34.948	60.843	54.996
38.011	36.558			71.5	41.298	58.802		31.208	36.311	86.967
60.083	53.699			49.767	37.612	39.635		159.41	66.989	37.444
39.684	160.57			57.094	99.538	96.544		60.54	69.941	61.786
37.921	37.734			47.679	31.407	47.701		47.155	52.568	137.34
90.095	107.94			41.367	86.692	66.884		35.006	52.2	135.75
53.24	45.497			142	84.292	33.085		58.556	43.229	82.399
98.852	42.888			87.389	103.18	62.13		137.84	46.442	41.153
48.346	37.991			53.961	31.018	110.6		35.903	34.736	40.797
65.714	66.961			40.433	46.636	93.367		58.197	102.14	31.374
47.805	38.097			33.908	130.47	32.474		40.909	122.92	177.42
40.124	33.552			95.923	76.988	34.01		36.968	54.47	33.853
30.733	39.621			76.056	91.205	61.586		50.391	41.145	51.047
40.277	59.068			36.892	54.891	64.259		44.175	36.503	78.719
157.02	66.962			39.859	67.209	37.649		52.214	37.638	36.07
50.74	47.145			121.87	51.458	40.8		48.685	62.148	33.946
34.06	32.863			44.149	82.545	88.63		79.451	129.58	81.497
33.159	49.584			95.568	59.663	49.243		51.213	137.45	79.149
53.138	49.601			34.555	151.06	42.629		60.162	53.69	61.142
44.283	84.587			48.825	69.045	82.54		37.046	49.203	53.628
36.737	85.858			38.467	53.254	45.88		67.759	37.489	32.335
34.094	85.889			50.334	42.712	59.455		106.91	58.666	44.072
54.252	57.802			33.832	117.45	31.764		106	30.445	86.302
134.61	42.201			40.474	50.034	45.995		39.878	33.578	38.726
41.286	70.109			112.09	51.164	68.269		53.032	126.02	32.023
30.729	51.535			90.798	59.784	32.969		90.218	106.13	50.414
43.639	33.032			43.524	142.57	92.201		167.32	60.927	162.98
48.016	43.481			51.601	46.199	96.683		41.967	39.878	37.501
61.385	43.938			30.652	130.31	33.744		31.181	76.009	62.441
36.021	65.135			127.2	43.115	115.24		75.951	98.711	79.229
60.067	70.953			47.42	39.576	104.46		48.937	35.986	97.5
31.608	46.475			248.1	66.6	39.662		46.684	80.207	120.61
62.724	68.92			38.118	115.81	40.336		134.88	62.857	48.368
81.532	39.723			163.42	62.287	86.419		46.66	34.381	30.045
90.15	33.031			73.773	44.53	54.868		97.377	66.052	31.806
63.25	36.498			130.5	115.59	38.157		32.452	42.891	65.742
34.383	71.341			72.322	52.783	59.253		41.763	41.4	114.75
68.463	55.033			40.532	41.474	88.535		109.56	120.51	108.87
37.482	63.165			84.957	37.972	65.928		73.988	72.145	35.184
32.239	41.222			39.782	65.069	56.674		62.076	37.741	92.45
39.07	55.893			45.242	45.549	45.997		43.465	38.743	52.498
37.023	82.501			40.399	60.978	176.69		114.46	35.924	41.701
161.14	44.357			64.222	51.132	62.099		72.294	35.675	101.96
67.458	33.588			30.654	91.938	45.138		94.148	33.074	91.752
47.1	68.267			97.338	94.006	38.336		251.61	52.304	50.06
40.779	69.347			59.644	39.175	32.347		45.627	63.468	49.06
73.484	77.209			46.685	48.198	40.529		116.52	48.055	36.442
95.267	38.366			30.908	82.534	30.331		79.428	51.451	49.124
33.25	31.42			39.919	42.523	39.737		38.562	43.755	48.037
50.292	52.515			42.565	36.091	65.304		34.424	30.206	51.086
43.714	44.358			66.636	35.89	65.962		63.647	35.986	88.087
135.65	37.578			83.082	298.09	44.13		30.908	42.767	38.652
67.287	152.94			48.851	76.812	41.742		39.382	108.53	51.317
44.126	105.2			32.278	155.66	51.346		178.96	58.807	55.088
30.513	65.909			63.808	51.54	32.402		52.299	54.893	112.86
59.542	103.54			96.517	65.822	79.199		39.474	58.546	70.235
39.046	39.789			96.081	127.48	61.875		48.581	32.908	48.496
41.537	47.699			39.475	227.28	86.237		73.694	46.79	54.931
34.407	31.423			43.749	45.61	159.4		183.95	74.628	31.236
31.848	43.89			31.684	118.39	52.595		67.07	70.952	30.344
37.758	38.844			71.926	125.94	155.66		49.629	86.659	53.104
71.326	170.87			37.259	122.45	52.937		33.253	117.93	42.173
38.947	55.32			40.07	135.12	64.99		52.173	37.832	118.92
44.165	44.836			34.739	60.45	50.068		66.051	51.482	106.26
63.356	31.591			45.926	43.752	35.939		71.061	50.967	60.552
39.45	55.472			89.009	81.678	37.435		87.359	43.499	34.216
73.377	47.732			37.266	51.907	31.842		64.369	42.77	78.125
55.095	37.768			43.784	39.42	45.977		108.83	34.566	110.14
43.178	34.579			161.87	30.728	58.945		53.129	51.99	58.194
32.236	33.073			43.911	46.444	49.288		77.052	67.013	46.066
92.146	74.113			45.955	31.123	58.986		114.5	54.831	70.945
30.55	33.968			53.73	40.485	32.794		42.193	36.701	83
72.472	57.142			58.427	30.365	30.713		62.127	57.661	43.853
45.438	105.22			39.975	31.976	42.514		84.829	31.168	38.167
40.789	54.274			49.191	35.432	107.63		45.641	35.1	104.2
72.551	65.576			36.919	54.244	46.475		82.561	33.066	34.583
61.741	152.51			46.492	60.388	34.828		58.515	63.041	34.1
42.396	154.68			36.775	60.092	72.896		53.935	83.592	67.309
38.994	39.266			63.374	57.252	59.725		42.027	169.06	40.398
34.859	52.686			92.424	69.604	60.056		94.525	49.083	45.522
60.657	56.112			47.823	131.91	32.547		43.508	32.304	51.802
34.324	45.349			84.109	34.051	44.079		49.14	86.168	79.914
32.717	34.098			98.58	34.485	77.588		35.166	136.85	48.238
52.627	33.013			48.257	48.883	32.27		51.22	40.215	53.138
55.217	30.954			174.16	33.478	30.39		84.982	54.929	46.787
91.987	54.014			48.284	44.373	75.804		73.707	32.059	53.243
52.349	35.099			43.612	58.985	60.928		121.92	65.788	52.989
52.618	65.663			78.658	46.997	58.521		63.819	45.697	86.976
46.83	31.122			48.856	44.36	39.991		50.626	82.733	57.191
30.068	39.237			39.941	45.607	83.228		33.892	43.801	44.758
47.174	47.952			183.61	69.199	57.913		35.244	32.412	46.991
62.143	30.966			60.657	78.757	41.342		31.125	37.404	33.385
64.672	38.049			41.861	58.142	59.711		47.293	51.201	68.633
73.324	66.032			68.097	38.752	31.495		88.896	76.265	91.85
31.369	37.629			78.365	54.841	252.08		30.165	41.275	45.505
62.525	89.256			36	46.072	34.859		51.92	36.609	39.252
42.384	34.357			51.807	72.85	97.767		159.3	36.749	40.655
35.787	143.26			55.441	89.786	36.945		51.545	39.031	97.413
60.35	42.569			62.487	41.551	85.989		42.469	30.431	48.634
31.544	36.246			38.107	51.013	40.334		36.432	61.792	39.786
54.552	51.894			95.15	42.926	216.12		44.142	75.939	30.842
45.39	40.612			41.673	67.082	40.826		42.518	65.869	61.03
39.168	37.742			118.49	130.41	44.469		67.622	73.165	82.834
34.315	89.546			47.783	35.19	38.232		42.145	34.335	47.532
81.565	87.496			34.497	50.953	54.349		33.869	40.15	94.807
88.195	54.511			31.409	35.444	38.946		114.16	117.89	74.572
119.59	66.802			48.254	80.519	37.595		59.889	56.996	72.105
63.355	70.683			77.361	30.364	84		132.92	34.402	33.448
46.829	35.612			32.783	88.696	75.206		60.24	31.92	67.914
34.073	36.611			44.592	61.571	34.097		129.33	31.555	44.835
46.909	34.643			34.974	33.41	46.683		49.892	56.566	220.48
52.925	64.895			51.66	48.488	55.774		37.621	42.945	63.951
54.273	30.998			186.51	36.188	32.314		70.287	43.888	31.425
62.638	75.512			50.259	41.083	36.067		55.986	65.418	41.623
30.752	81.794			44.817	45.202	49.185		32.984	36.741	52.308
122.36	50.073			35.776	53.315	139.13		40.607	93.787	94.767
57.839	50.945			192.99	51.921	66.445		79.319	42.819	30.288
60.783	48.297			49.365	62.016	45.66		75.457	37.9	102.11
31.159	39.076			34.89	62.602	55.618		66.551	31.849	38.763
36.904	36.456			36.982	43.364	47.199		40.75	87.948	33.343
64.316	61.529			40.998	31.973	128.54		36.408	60.201	49.828
40.685	42.103			31.917	47.967	266.89		30.566	37.124	168.14
38.029	49.019			56.009	265.18	40.046		56.979	33.875	43.447
60.41	121.12			78.22	50.227	140.75		65.162	79.065	42.424
30.616	30.782			82.514	30.051	84.835		47.137	43.663	58.304
37.535	39.683			56.624	51.494	49.178		31.042	47.231	66.912
49.269	50.73			37.934	45.884	57.859		74.369	85.305	36.397
50.53	42.594			47.215	50.328	32.821		56.388	56.307	193.47
42.035	36.328			30.728	93.179	146.94		35.782	35.684	46.531
68.287	63.622			55.325	93.882	124.06		111.58	41.701	55.616
82.34	42.657			61.623	50.626	43.339		44.411	100.24	80.208
53.663	86.184			162.3	58.94	43.344		73.438	69.294	115.85
86.253	41.514			93.305	39.294	31.835		30.934	101.36	55.043
47.357	90.457			45.603	48.726	67.241		56.935	46.118	81.617
34.333	85.816			60.468	106.85	52.518		66.596	54.981	43.283
84.002	48.322			43.455	51.791	123.85		142.47	35.561	31.309
44.793	34.9			87.204	50.613	38.839		54.001	33.681	72.836
55.222	77.229			58.856	77.88	111.92		35.964	68.891	74.675
32.27	59.481			53.558	32.89	34.985		44.057	96.336	40.971
37.556	33.766			77.278	49.338	87.097		37.534	30.818	40.298
61.475	65.902			65.842	129.26	40.927		35.563	85.731	87.664
68.893	34.902			62.669	46.776	129.9		75.497	34.336	102.19
55.719	30.037			31.687	32.813	35.701		39.142	49.694	36.137
50.942	46.424			41.19	51.021	60.39		65.817	33.092	32.405
65.683	49.147			35.832	243.17	34.09		56.856	36.27	77.94
52.999	47.703			92.545	120.23	61.993		63.868	60.556	46.43
51.927	30.834			86.3	69.438	78.599		66.756	44.99	87.236
48.113	73.07			38.754	104.35	99.251		171.3	41.116	33.394
45.454	40.029			75.732	50.675	61.432		38.358	60.648	43.666
73.134	62.013			102.4	56.723	137.37		42.908	176.32	46.63
41.174	47.856			145.97	77.227	245.15		34.822	58.098	55.109
109.64	95.527			69.825	48.548	83.906		40.316	43.642	58.361
51.228	53.17			35.969	62.236	82.529		51.287	69.47	45.811
82.037	43.295			46.696	36.649	40.198		72.527	30.437	30.314
49.194	34.563			77.256	83.584	99.212		68.065	35.77	53.858
47.638	55.666			64.592	32.4	103.43		58.408	33.524	57.007
90.702	32.2			40.129	36.061	32.562		40.788	45.504	213.96
39.393	41.291			41.124	106.94	34.074		49.565	172.03	39.359
79.208	45.558			73.726	37.162	74.314		105.1	54.911	176.28
34.021	36.211			75.667	59.694	83.142		44.241	37.42	39.241
33.422	32.202			57.679	112.15	125.69		48.955	111.12	40.597
64.153	40.19			30.883	75.842	37.847		34.5	53.083	36.278
48.974	35.407			149.38	56.891	44.728		152.11	72.084	42.044
59.748	43.708			260.15	129.53	35.116		51.563	53.783	38.56
62.003	54.068			39.438	83.945	31.378		77.397	101.74	33.806
36.265	45.323			63.911	42.022	51.882		47.455	30.993	31.115
62.313	87.162			64.103	68.948	85.506		78.751	43.438	48.925
32.814	41.447			83.533	41.493	78.641		159.4	56.415	165.4
63.195	47.263			59.185	176.27	32.982		37.341	87.039	108.51
57.297	46.326			37.954	36.653	35.075		55.442	63.892	33.62
39.695	51.427			111.38	33.136	80.097		40.501	81.08	62.532
47.378	39.171			56.349	46.501	61.391		132.62	57.689	36.598
30.95	35.719			87.791	50.853	57.456		61.373	31.307	59.411
55.866	50.529			63.581	51.086	54.308		37.029	60.559	77.522
90.922	43.793			33.591	50.551	52.253		113.1	32.102	39.165
50.623	68.073			103.55	192.73	66.311		39.416	47.536	91.212
80.027	54.804			38.884	135.38	109.8		37.995	59.514	78.148
47.342	108.95			63.139	184.24	41.76		96.18	248.23	77.845
32.941	51.33			33.546	45.354	30.388		42.804	55.085	31.246
61.605	37.458			60.32	71.109	37.94		33.737	42.183	31.957
42.195	44.224			137.25	66.203	44.15		71.92	41.042	30.34
33.738	47.645			88.045	52.771	95.688		35.825	97.233	32.411
58.811	73.525			39.804	30.332	147.6		144.27	67.674	39.604
96.867	68.22			47.414	51.602	31.32		37.13	37.956	68.017
107.41	40.374			66.578	81.118	76.176		40.265	40.763	34.849
89.471	32.182			89.637	43.543	34.029		30.197	91.276	78.22
67.213	102.32			49.263	41.242	105.24		193.97	48.649	34.458
36.177	48.216			75.692	92.098	52.26		68.071	47.982	31.34
47.917	37.544			34.413	33.319	42.608		102.82	153.1	39.97
112.92	30.351			30.205	82.707	206.58		66.289	30.377	31.054
31.042	44.617			115.47	50.812	49.794		53.502	57.918	206.89
30.221	35.517			54.258	107.99	30.783		71.908	36.262	132.71
65.611	46.24			50.772	31.069	54.655		49.99	30.781	111.38
55.577	39.417			132.75	81.529	56.012		35.277	67.519	51.039
48.445	36.891			37.798	163.69	118.63		69.998	49.108	42.471
51.066	53.126			51.922	41.84	65.029		34.932	41.475	34.076
31.125	67.278			43.299	235.3	40.899		35.677	34.637	74.191
31.932	49.904			80.053	54.056	30.318		58.289	45.984	80.721
61.66	36.261			77.482	57.166	117.03		136.46	58.513	32.483
32.081	41.459			70.185	46.326	72.363		30.435	158.97	125.34
52.614	95.056			35.137	41.032	33.672		95.849	45.518	30.677
36.396	38.264			36.2	45.836	52.094		56.137	40.522	116.54
61.897	42.937			45.161	32.18	38.07		37.284	34.877	141.1
63.15	103.83			73.025	76.831	52.557		32.847	73.304	109.62
42.463	69.151			33.059	59.217	52.56		31.057	52.058	48.802
30.506	132.39			37.577	60.138	39.168		69.367	170.17	64.904
71.072	31.707			38.148	216.62	78.318		35.269	34.903	69.242
42.179	52.87			45.54	98.611	36.385		77.985	80.61	108.03
59.382	33.369			84.778	90.193	66.604		102.62	30.959	56.797
36.855	70.575			58.711	49.563	191.3		101.74	50.363	88.724
31.112	65.776			40.569	112.96	101.1		30.343	43.531	41.476
36.778	45.979			31.651	32.685	33.208		39.069	96.773	42.712
39.825	45.051			145.2	109.4	43.18		91.901	36.892	119.32
53.329	88.771			80.519	31.046	136.94		48.33	47.737	49.719
49.508	34.932			30.815	44.838	52.269		56.704	74.624	62.597
40.437	40.649			37.233	139.83	30.16		49.175	47.224	96.33
103.87	111.75			52.512	57.848	53.907		42.582	51.699	36.46
30.088	114.29			56.193	55.437	33.581		64.685	60.562	55.726
45.844	37.984			46.18	65.641	230.76		68.381	106.29	105.73
43.347	92.46			45.119	80.478	58.668		89.991	33.837	45.469
99.739	47.716			66.349	49.156	127.75		89.942	106.59	43.082
59.065	67.113			69.876	31.675	39.852		69.523	61.688	77.886
38.322	66.299			35.051	30.987	170.74		47.968	54.474	40.455
53.166	55.385			49.439	36.238	80.902		36.58	45.001	103.96
86.657	30.782			84.027	92.907	101.65		37.694	59.802	50.781
67.53	81.142			103.84	61.802	31.684		56.522	70.683	49.474
86.69	54.015			67.194	121.63	31.378		35.286	62.948	32.306
71.233	43.942			51.434	130.41	68.124		30.713	42.049	40.904
85.3	38.477			35.723	79.927	49.917		30.067	42.962	39.318
36.836	68.359			34.898	35.142	41.049		71.412	48.081	97.221
61.732	64.004			34.979	87.144	38.42		31.658	33.211	107.59
43.757	71.311			53.486	49.377	68.71		100.62	37.21	45.999
77.821	78.111			105.76	119.5	64.863		32.574	100.8	77.115
41.199	50.509			49.53	77.913	54.616		74.064	51.058	50.392
42.606	45.252			38.247	33.228	92.457		43.761	74.145	94.68
48.217	32.911			30.887	30.13	49.482		64.137	34.116	42.485
33.551	34.771			32.62	72.514	36.43		40.409	54.772	51.127
37.59	48.51			94.558	65.17	311.2		50.196	81.874	47.725
84.87	91.245			84.999	224.88	39.751		40.978	71.53	52.676
88.157	77.026			175.43	58.989	37.501		84.97	62.533	61.107
75.774	51.11			37.385	108.59	121.37		31.263	234.87	36.581
41.52	58.023			122.73	57.445	41.749		56.337	151.25	98.756
46.062	47.944			43.139	51.813	34.242		46.632	36.062	104.75
32.772	39.173			74.585	104.23	36.123		36.405	101.79	55.653
52.595	91.403			36.408	89.489	52.245		75.465	42.135	60.366
38.32	65.91			82.415	33.396	49.412		33.211	35.966	140.84
65.355	37.895			207.66	54.402	32.752		116.52	71.727	98.736
67.324	33.774			35.095	55.832	37.05		36.338	105.63	65.06
59.798	58.632			56.28	43.872	72.034		60.703	50.986	47.6
41.836	36.083			70.435	35.493	77.026		34.877	60.907	85.491
77.904	120.45			33.628	50.582	36.643		133.07	30.286	76.522
35.345	93.576			39.24	39.979	282.82		43.509	310.01	36.448
35.587	44.245			33.106	38.286	74.908		32.185	65.616	42.456
66.534	30.418			48.515	138.4	55.37		40.289	62.359	32.135
33.432	31.945			46.934	74.321	40.075		68.658	83.989	49.703
52.018	33.757			143.24	42.714	30.161		48.287	82.837	213.64
30.647	42.04			197.65	41.291	38.723		44	31.219	41.827
62.038	57.414			50.782	31.606	41.788		32.794	37.35	55.564
48.707	32.31			94.21	106.03	80.266		74.414	57.855	83.796
34.212	37.508			35.062	47.873	38.802		73.349	94.595	41.691
41.518	30.362			128.09	42.596	72.675		72.745	39.451	66.283
32.381	62.587			84.472	60.32	86.785		82.76	31.232	142.72
45.82	31.041			38.29	32.099	49.62		80.231	52.414	50.017
120.84	55.277			165.97	44.346	149.92		46.857	194.38	78.2
38.664	43.329			86.66	50.393	53.94		40.082	81.308	46.072
38.057	35.993			96.35	32.153	53.251		50.384	55.353	64.371
68.519	74.151			42.767	137.73	62.78		90.473	75.174	46.952
49.438	44.078			83.338	36.44	64.509		58.7	32.311	52.515
58.114	34.555			36.075	162.4	31.896		163.17	39.251	43.075
31.22	68.733			54.249	36.365	34.948		35.461	33.48	118.26
157.65	85.63			62.271	43.604	58.944		41.267	40.477	94.952
81.5	31.183			46.063	100.94	64.606		41.29	57.298	45.34
36.002	37.838			93.18	162.63	32.141		30.669	198.4	76.031
94.476	60.928			153.92	30.271	62.232		73.498	75.678	127.94
54.112	52.967			47.261	35.857	69.837		36.003	58.732	36.183
43.709	54.518			67.61	165.71	53.624		33.931	30.406	90.627
77.576	81.66			121.67	104.64	54.798		45.327	50.791	55.443
43.711	39.381			54.362	67.298	53.902		52.406	31.922	37.903
44.386	67.867			70.364	61.791	65.588		41.736	94.289	84.814
35.251	45.061			35.422	53.169	34.485		230.78	130.79	49.871
101.71	47.102			46.985	69.911	59.574		33.302	77.356	47.627
46.925	44.514			51.121	33.027	88.118		185.38	36.747	68.155
35.075	50.052			61.143	45.81	53.751		46.618	129.43	67.162
38.852	102.09			85.711	41.993	53.262		31.281	45.67	39.363
57.795	57.353			37.245	42.827	39.635		161.94	161.94	51.571
44.808	64.32			60.995	107.49	35.54		43.638	37.048	49.859
39.676	33.961			34.85	48.55	277.52		48.966	41.714	39.315
41.252	42.232			39.063	78.032	38.24		35.398	106.78	136.06
40.522	45.264			31.469	140.18	67.124		38.82	98.235	68.487
41.39	59.651			55.518	97.536	65.965		212.68	105.31	51.786
40.509	47.518			30.553	76.88	54.868		46.446	32.661	58.731
46.647	40.468			76.96	56.607	39.452		168.61	155.2	63.237
37.961	35.807			57.34	34.918	107.8		31.818	35.496	48.985
36.727	137.71			42.512	44.345	51.51		54.174	34.515	80.205
53.055	51.014			64.028	39.324	75.42		36.476	126.55	49.676
53.996	108.12			39.929	78.331	34.199		61.322	58.817	102.82
114.83	66.868			50.101	84.258	86.191		103.38	44.562	106.06
64.4	31.884			99.14	66.713	32.477		35.926	40.544	34.706
33.017	33.536			123.13	65.696	32.325		108.89	92.933	76.201
55.86	46.864			81.694	30.24	62.413		60.008	77.849	62.046
31.54	52.634			46.163	143.67	38.938		38.354	32.318	40.186
56.417	48.148			55.367	92.02	96.359		43.43	31.57	38.273
33.556	57.786			67.937	123.22	75.771		30.52	70.121	66.613
60.873	53.597			37.944	104.22	69.717		109.36	131.35	65.438
57.467	46.931			45.714	40.16	47.248		79.269	37.052	75.879
35.118	95.537			36.493	39.62	79.525		71.439	39.091	79.329
53.417	39.146			154.38	46.215	77.71		92.921	53.789	41.237
54.921	30.775			36.869	37.405	45.729		52.647	69.088	43.706
37.431	35.402			57.569	170.83	69.056		87.748	53.415	71.187
106.01	82.422			67.429	39.607	102.05		106.15	51.522	31.285
71.918	95.946			62.646	75.449	35.802		91.534	87.294	31.142
73.869	83.973			38.537	48.313	140.13		103.4	134.79	89.034
54.935	82.448			31.269	157.92	71.812		72.341	94.487	44.994
63.483	46.253			77.429	160.81	72.498		71.368	50.201	80.035
37.199	69.852			48.426	40.776	141.91		135.98	72.405	37.154
30.907	31.725			33.806	56.759	42.714		49.329	35.843	88.44
41.613	78.464			33.577	55.44	68.753		68.81	42.356	30.105
44.145	43.074			49.079	32.205	32.941		53.347	39.828	53.111
58.513	44.805			55.496	81.224	70.215		31.921	107.54	63.593
52.017	52.354			31.821	122.24	65.987		37.125	37.101	32.179
68.296	50.801			34.864	34.758	109.45		49.915	43.831	48.985
103.99	46.951			48.218	47.291	35.637		43.907	157.13	30.994
30.169	54.77			104.85	68.938	58.331		57.771	87.868	67.727
31.378	36.947			31.171	54.575	62.16		62.524	150.34	30.161
42.861	46.838			32.405	32.787	44.349		62.048	39.242	34.672
30.818	38.289			100.74	87.913	43.925		48.883	48.581	122
135.29	32.849			67.71	80.07	84.536		35.168	80.871	67.656
48.293	54.466			37.227	138.37	77.876		40.744	37.279	71.582
35.176	48.451			42.419	40.64	71.058		82.439	37.219	86.325
105.13	71.855			69.083	30.304	42.196		32.259	51.516	67.391
39.65	39.431			77.395	32.281	271.98		31.228	38.41	39.081
75.704	150.09			40.576	75.428	57.073		47.268	84.629	68.614
33.661	35.603			43.684	33.267	35.61		33.805	35.591	66.212
111.15	41.453			33.999	32.194	57.908		98.307	48.527	147.53
37.078	79.803			75.797	56.96	163.49		55.531	32.201	104.18
62.494	128.85			97.127	43.52	105.55		51.637	32.375	77.354
50.244	37.262			35.099	44.401	33.026		42.251	54.14	62.235
94.093	86.415			37	30.973	36.765		30.442	32.289	69.359
59.279	34.983			40.447	75.546	117.49		33.569	58.185	122.2
49.745	33.668			35.771	78.876	116.94		74.967	44.932	49.664
52.61	36.399			42.047	52.688	48.679		86.603	34.806	31.361
46.155	30.206			69.508	53.565	93.72		67.278	99.573	54.985
37.523	49.75			33.077	40.744	74.806		95.547	34.699	34.455
101.06	59.345			58.433	40.676	114.71		62.077	44.421	34.757
63.946	66.665			37.169	75.459	70.658		49.224	33.827	36.499
54.156	50.005			37.713	117.33	35.221		48.484	116.91	60.96
90.442	71.962			47.108	113.07	74.545		32.725	77.749	31.13
109.88	45.081			33.956	63.012	47.987		86.226	96.854	46.316
43.95	31.491			33.427	43.402	40.169		80.618	227.37	39.525
48.19	35.974			35.767	63.35	104.78		69.157	43.585	96.986
44.106	45.895			43.636	32.585	54.514		54.2	39.371	50.714
33.842	63.89			143.23	89.095	47.036		46.779	63.356	97.131
61.707	70.225			37.817	61.112	34.679		82.002	38.569	30.715
68.398	30.315			114.4	48.391	58.84		34.775	71.49	40.248
39.403	34.614			85.027	49.032	111.62		38.696	77.761	32.291
43.201	114.84			31.708	79.037	72.094		50.083	36.367	84.039
104.04	88.685			45.263	99.167	71.211		115.93	66.912	35.928
34.917	45.423			69.498	43.364	72.306		94.286	50.729	47.351
70.05	40.579			91.771	62.401	36.826		74.48	101.65	32.231
47.918	33.252			77.825	30.398	81.819		52.154	50.369	39.048
61.92	50.504			40.721	84.554	95.44		82.589	39.223	61.032
37.973	69.404			66.178	205.15	119.71		53.162	83.696	32.449
37.761	39.391			75.977	74.813	80.723		69.274	41.591	124.91
66.267	33.092			75.162	35.166	62.361		164.32	33.153	32.192
72.658	31.195			51.419	40.958	34.807		74.439	49.147	52.116
48.417	51.533			71.528	75.707	90.344		55.441	32.249	65.468
38.768	44.289			49.571	32.308	30.662		33.51	40.233	70.592
37.304	44.779			31.917	60	55.174		42.369	57.403	77.137
36.275	54.704			115.75	114.81	185.16		98.675	35.143	30.003
55.372	78.754			45.632	99.815	35.62		33.09	47.511	34.571
37.968	49.469			36.91	89.148	102.97		46.654	64.742	42.91
31.944	50.372			44.178	146.42	34.939		75.669	59.134	54.224
34.987	74.387			87.661	155.08	31.318		52.333	50.887	33.674
92.387	37.568			42.368	81.029	38.388		40.636	129.45	42.762
69.561	36.587			76.989	46.275	46.754		128.33	62.579	39.238
37.446	31.003			72.603	31.649	148.65		63.338	41.964	38.793
129.14	33.332			55.758	42.814	36.991		57.855	35.691	68.202
36.248	40.927			73.325	38.756	34.36		153.54	52.55	31.279
32.669	65.079			74.495	54.397	127.34		54.244	66.451	93.358
37.726	37.395			88.328	72.686	56.224		121.7	40.752	54.258
106.25	31.721			82.841	62.817	52.8		80.689	55.133	32.414
67.674	30.359			39.795	118.88	120.77		41.227	80.632	51.433
40.122	57.645			94.419	167.5	52.527		37.476	71.237	78.472
55.474	34.062			59.735	100.23	61.659		35.547	38.584	46.369
43.48	37.205			86.743	47.932	33.691		64.061	42.426	37.988
50.219	39.646			33.225	36.652	49.78		33.508	30.79	41.1
52.569	59.8			49.537	36.442	163.09		53.602	182.8	77.869
90.617	123.56			30.67	40.154	34.359		42.229	99.708	88.14
39.619	30.27			128.46	71.737	31.352		32.456	42.339	35.409
75.733	42.356			51.987	57.645	54.079		54.989	169.48	58.608
51.961	38.943			83.957	148.93	65.942		37.779	58.56	40.209
30.896	43.644			168.95	127.99	42.736		50.67	54.136	44.713
48.753	50.815			42.192	49.098	66.971		62.54	31.507	46.41
34.212	46.049			36.528	210.56	51.201		39.093	33.056	42.083
90.243	37.191			36.758	176.87	227.1		52.524	87.577	68.888
60.773	31.496			61.946	53.442	52.844		69.773	32.085	156.05
74.487	77.877			40.917	135.7	64.859		44.243	48.154	32.364
30.701	53.703			56.031	67.287	44.736		43.431	33.791	154.8
66.376	44.837			33.582	113.26	39.986		82.55	104.97	67.102
58.509	68.426			78.138	98.878	38.252		36.318	37.096	47.451
69.306	54.777			81.055	51.534	30.641		118.06	199.8	95.812
36.189	36.484			226.91	40.262	42.374		42.889	51.282	30.838
93.1	41.866			32.01	86.192	97.08		85.188	97.705	33.299
37.932	30.143			48.991	77.149	30.825		61.675	35.49	62.168
35.313	36.334			37.748	67.996	163.49		105.79	59.448	39.407
44.512	40.202			51.993	46.396	67.152		30.445	30.335	65.289
31.516	37.284			38.993	57.83	101.86		75.495	33.414	42.01
94.693	37.854			464.16	42.74	136.16		53.524	98.919	94.435
45.786	33.929			52.067	114.23	55.811		107.5	62.932	66.322
43.508	50.248			106.62	95.661	34.187		84.817	47.092	33.703
38.59	32.308			32.759	46.205	41.99		50.115	32.288	44.099
42.603	58.761			120.67	90.527	72.345		30.359	107.29	35.565
52.28	44.484			31.173	74.946	71.058		30.77	51.402	49.226
41.307	76.251			151.03	59.498	212.03		30.293	34.515	72.257
62.68	56.713			32.662	70.823	30.062		51.65	34.052	36.08
79.381	30.741			65.855	49.269	40.053		150.48	64.984	36.181
37.145	33.092			107.21	60.544	54.127		68.006	31.301	39.878
30.999	43.739			140.48	69.399	30.997		128.18	36.427	65.232
94.818	83.382			75.463	77.891	92.596		141.89	38.399	46.474
36.719	36.027			35.086	44.274	32.289		63.255	32.654	59.415
78.326	30.977			34.049	49.334	33.872		36.568	154.46	97.92
110.14	31.182			38.463	67.458	56.58		57.085	84.475	97.236
113.5	40.643			36.491	94.732	91.845		31.2	70.431	34.175
93.544	47.702			60.538	162.81	63.104		55.613	93.595	91.797
54.348	50.293			131.09	68.533	199.59		30.668	45.431	50.197
31.171	48.552			96.797	99.199	35.105		84.553	63.332	85.297
47.866	34.367			31.423	128.38	61.325		110.86	34.581	177.69
34.9	47.54			63.531	31.804	192.33		97.166	157.57	31.623
77.541	108.6			41.36	69.312	36.685		85.169	37.044	55.41
51.557	32.779			30.354	63.113	35.24		32.639	47.398	104.85
36.071	39.22			31.339	110.93	34.465		74.317	50.333	46.608
60.347	42.444			88.485	54.05	34.042		30.18	41.388	56.459
43.232	62.301			37.081	85.281	53.389		30.317	30.176	58.377
40.948	153.28			31.885	76.447	125.91		38.145	80.138	34.292
61.379	63.736			107.28	78.066	127.96		44.758	38.881	56.644
58.715	60.013			50.981	33.883	33.817		64.103	60.809	30.914
73.545	39.049			101.78	41.379	39.157		30.438	34.158	66.33
87.248	48.61			39.092	50.739	76.899		57.232	93.423	91.402
34.549	49.852			41.047	64.853	58.487		39.798	30.494	45.264
31.356	31.95			61.223	137.2	59.241		39.175	32.321	84.803
44.434	36.933			59.812	38.155	82.37		53.333	125.33	77.813
104.68	35.814			79.286	51.495	33.852		75.63	153.52	208.84
31.119	31.605			31.449	85.459	114.56		41.337	91.566	54.203
201.77	114.7			65.413	176.9	108.6		39.681	60.121	38.385
63.537	96.234			40.452	41.213	101.14		36.677	41.123	57.924
43.364	32.277			145.76	74.145	33.252		36.669	77.814	41.508
30.719	42.183			65.569	73.372	118.17		41.446	123.93	39.876
43.953	31.275			32.01	31.589	45.13		63.512	81.981	57.419
35.595	56.431			61.642	124.14	51.262		30.293	57.55	54.572
48.384	56.12			68.126	43.453	42.45		49.839	92.469	33.329
33.625	77.834			101.65	54.366	55.022		69.362	37.543	85.217
34.91	52.413			41.062	43.117	33.635		107.41	45.547	53.088
38.651	38.023			39.238	108.17	54.262		30.909	49.858	50.507
98.956	41.315			33.741	61.552	37.716		70.24	75.34	79.666
52.365	44.48			65.98	51.843	154.15		71.739	68.643	57.953
77.669	30.134			61.681	75.692	42.999		129.99	55.447	66.029
33.749	39.591			35.727	63.625	213.08		36.037	30.209	40.055
36.915	33.51			50.376	52.593	75.016		51.991	61.425	107.6
36.698	30.175			37.282	30.192	288.16		64.336	87.65	101.9
57.629	48.281			154.34	114.66	40.143		146	37.04	100.11
85.121	44.276			50.982	134.73	126.14		41.961	38.288	65.4
30.292	32.172			137.52	45.282	30.406		102.86	38.435	108.2
69.383	155.53			101.21	50.907	30.341		59.688	124.91	90.017
55.211	51.982			59.469	53.607	66.164		48.997	103.32	91.91
31.573	34.925			49.595	34.266	31.339		82.796	36.906	76.469
55.843	65.836			36.528	99.655	63.353		33.361	39.14	65.988
37.796	33.105			137.57	39.692	55.363		93.472	174.77	74.077
71.475	64.209			60.608	98.729	52.371		59.747	58.367	215.64
49.81	59.543			37.785	32.883	66.957		81.481	34.495	30.633
87.635	37.476			107.92	45.503	34.885		55.133	34.77	62.588
36.943	31.826			92.263	32.737	131.13		60.451	55.559	67.919
30.704	42.844			88.447	135.95	33.774		102.16	42.48	87.223
30.81	57.348			101.5	215.79	51.173		33.255	101.83	99.399
49.284	60.548			81.625	57.051	68.318		31.008	43.843	126.54
93.869	42.861			30.164	33.589	48.342		64.162	68.289	41.325
61.637	56.168			48.4	161.32	37.493		124.27	64.704	75.675
30.233	71.718			129.41	38.641	36.906		65.487	66.268	51.961
49.036	43.739			88.487	59.525	41.754		50.164	45.807	79.588
107.46	37.474			32.835	149.17	125.02		75.181	40.852	96.396
38.425	31.954			45.863	61.904	47.232		131.35	224.17	40.965
37.29	46.103			33.137	33.042	78.258		48.077	84.833	54.318
30.432	74.648			60.179	40.646	30.267		50.262	47.214	33.665
145.99	33.39			50.552	42.114	39.392		87.618	65.238	37.683
32.767	43.896			30.265	50.526	116.7		35.621	30.556	34.172
62.177	32.851			129.91	160.02	55.698		47.672	36.29	30.463
39.803	32.391			152.33	62.562	45.209		46.571	36.86	87.712
153.35	71.209			46.323	72.9	40.487		48.59	42.659	98.276
40.05	34.864			58.864	57.016	35.697		36.228	55.822	47.827
81.308	34.882			64.809	67.435	142.4		52.389	58.468	43.717
93.58	49.733			42.039	36.585	97.243		42.721	47.12	31.272
62.033	70.427			34.128	198.41	240.5		46.013	159.64	113.63
40.591	63.746			36.424	182.8	139.16		70.264	51.179	38.211
77.287	46.049			41.974	107.97	44.672		39.908	65.982	178.11
55.084	53.552			107.86	31.396	38.913		167.78	31.077	34.951
58.623	122.94			69.609	35.884	66.687		78.457	52.428	33.495
44.924	203.24			100.52	383.53	112.65		48.048	52.639	146.85
64.172	65.369			93.452	56.851	36.659		73.804	99.33	76.894
37.673	44.819			46.358	46.68	130.3		107.59	78.878	49.596
76.932	39.262			32.338	62.981	40.653		69.521	77.53	48.318
56.711	31.669			42.425	31.104	103.69		65.43	78.102	74.045
34.774	35.401			36.213	48.091	37.025		75.478	69.197	43.838
96.811	83.068			80.293	32.453	124.75		148.96	60.855	33.074
42.186	52.884			187.26	65.084	45.454		50.623	38.181	63.367
72.385	59.162			34.694	178.89	188.59		39.955	58.398	38.517
49.14	108.2			48.777	79.927	42.377		41.77	81.027	57.785
62.424	73.759			46.198	103.25	139.61		34.493	34.551	82.659
92.355	40.621			39.883	47.847	45.252		125.79	97.322	68.748
148.15	53.454			34.982	185.76	44.846		95.148	39.548	164.09
32.382	60.362			164.81	60.017	97.367		98.585	72.764	74.394
46.277	41.419			50.419	204.07	113.82		42.403	39.247	113.69
45.012	34.478			225.64	67.538	92.664		82.646	46.783	47.592
43.345	68.673			30.872	62.063	33.198		71.32	37.862	47.242
41.937	73.013			53.539	49.503	35.917		54.292	40.976	36.416
108.22	52.556			40.819	37.304	49.008		79.46	48.805	133.49
35.779	47.334			75.416	65.387	38.505		67.038	34.45	70.158
41.843	53.721			33.817	79.938	58.802		94.237	36.852	101.45
55.629	35.488			80.328	111.78	89.567		41.902	119.02	106.36
34.476	31.87			91.705	172.31	33.82		89.746	77.24	38.198
56.357	34.886			51.769	72.738	58.59		62.933	30.146	55.539
68.662	56.316			32.003	91.999	102.28		35.408	86.345	56.043
45.924	48.638			47.374	32.824	30.433		45.74	35.252	58.774
72.013	75.041			32.26	40.953	35.575		30.836	33.042	49.862
44.754	31.013			111.06	44.06	70.122		55.532	59.79	121.13
45.018	146.93			65.504	98.72	71.186		63.845	93.152	89.248
32.626	33.017			51.112	43.147	30.676		40.934	55.271	55.102
41.645	39.112			34.727	49.851	211.67		34.04	314.65	54.835
42.717	42.326			78.914	34.526	77.244		35.046	54.78	72.001
43.215	69.032			80.8	32.264	52.768		42.725	45.77	52.945
43.373	35.853			99.938	90.835	68.563		76.763	122	33.96
75.539	50.005			53.703	44.561	105.48		67.272	42.676	76.071
89.011	175.96			32.509	128.18	58.121		40.797	40.544	111.84
35.36	43.815			31.424	33.57	71.448		54.608	41.455	59.167
39.7	79.968			108.32	55.03	39.946		50.001	48.515	30.194
43.004	59.47			49.182	42.754	44.55		54.777	35.293	91.6
165.15	39.087			46.494	76.395	46.225		64.901	42.418	59.854
70.63	61.557			37.966	101.75	105.98		94.545	41.515	31.907
49.397	41.913			88.462	92.951	86.466		47.183	104.38	61.148
40.038	70.386			145.37	34.191	38.583		61.516	72.081	37.045
35.824	53.035			45.722	32.424	49.138		46.835	94.555	65.805
61.877	44.742			50.783	72.878	87.744		133.41	36.59	34.336
35.754	84.618			94.604	70.097	32.764		91.5	40.653	51.405
72.899	43.987			109.21	121.47	61.995		31.071	45.442	31.146
33.895	85.229			30.505	91.533	79.098		142.21	55.134	47.704
49.243	70.941			195.25	30.846	101.89		55.091	30.569	45.257
68.076	32.194			125.46	133.67	34.312		44.873	43.174	82.326
110.5	33.151			37.901	54.513	80.638		131.64	81.224	40.293
75.358	77.772			76.867	52.845	56.739		43.386	49.14	87.469
37.215	44.981			45.883	57.364	204.16		101.07	88.845	67.896
51.779	55.537			143.29	49.476	68.212		38.537	64.344	35.879
55.999	127.29			50.495	78.393	40.356		37.954	100.59	34.663
38.109	56.822			34.343	56.887	52.938		46.322	39.662	30.195
106.05	44.947			60.481	38.757	58.429		93.67	39.819	79.534
46.926	30.245			32.718	91.907	70.762		30.182	37.398	61.997
37.241	80.727			146.88	64.035	62.9		103.52	52.019	48.803
65.432	55.304			33.352	55.84	121.93		54.85	46.127	63.036
31.902	34.521			34.645	33.668	96.788		31.373	60.673	45.474
64.529	32.096			37.134	36.904	97.98		88.6	51.477	30.746
48.48	75.117			37.587	69.851	36.013		42.797	32.046	47.157
46.956	49.583			35.045	97.502	35.123		69.406	42.515	75.456
85.111	42.329			46.642	76.218	45.32		88.435	36.502	39.729
30.345	52.557			32.347	135.12	67.984		64.236	31.78	49.753
122.39	49.5			45.883	76.525	38.788		31.315	41.909	40.17
130.16	125.43			81.219	34.001	115.74		40.639	56.348	49.054
43.525	49.787			73.516	59.567	91.349		33.713	45.263	78.86
76.266	39.568			53.534	92.512	37.02		53.103	40.686	41.898
71.364	30.064			98.238	61.197	65.433		55.097	48.33	59.592
32.7	37.834			135.75	101.55	49.316		57.918	81.799	34.611
41.119	84.128			50.362	32.948	44.381		50.359	32.815	92.057
35.885	40.852			42.79	56.049	45.363		67.348	49.362	44.621
43.798	74.355			81.299	60.496	119.77		48.048	60.518	89.065
32.945	42.242			42.15	121.78	101.85		60.588	39.518	72.49
71.923	116.07			32.155	92.767	63.019		49.454	50.914	105.11
49.524	54.543			219.94	32.166	96.865		45.295	48.691	77.142
49.357	71.183			30.549	102.39	35.218		42.588	37.093	69.005
67.272	111.67			51.893	39.227	37.362		78.337	140.66	57.64
35.491	52.454			77.357	65.187	51.734		86.692	64.838	35.759
52.931	31.019			84.896	30.959	50.369		89.922	213.21	40.16
43.318	99.047			34.64	77.769	194.4		58.19	61.247	138.05
31.534	33.772			40.511	71.958	110.31		72.725	42.687	31.782
91.816	131.23			82.838	63.462	62.238		51.845	31.457	70.627
40.714	33.418			68.711	41.984	43.243		45.428	31.502	132.42
45.932	89.595			33.687	78.92	92.855		55.91	68.526	34.359
30.496	46.972			125.04	53.864	186.37		53.212	112.24	51.652
41.493	51.426			50.039	33.481	31.759		73.761	95.939	104.32
102.68	58.621			44.29	96.11	163.84		49.06	44.035	32.247
51.197	35.361			55.595	44.664	64.67		36.563	58.333	41.471
80.641	72.988			89.936	58.467	31.932		63.359	39.469	103.14
37.878	89.556			52.998	62.216	45.605		70.074	34.892	116.69
72.809	85.838			40.069	38.257	40.125		41.825	59.368	73.895
35.514	66.992			56.255	39.162	96.43		120.53	31.042	80.681
30.608	50.879			30.206	101.36	39.906		68.01	31.427	82.392
44.444	32.798			34.093	94.008	64.649		94.627	47.915	32.667
58.646	101.16			37.552	32.829	70.77		63.157	31.379	113.18
44.752	35.023			38.47	32.278	136.29		78.362	52.957	32.391
54.489	37.485			37.525	46.624	48.013		41.631	47.841	30.203
39.472	41.534			57.035	38.383	40.857		118.9	43.445	135.96
35.685	50.215			39.835	76.938	108.46		43.242	95.125	34.322
71.707	30.094			30.498	47.293	30.319		42.601	32.083	155.42
56.251	31.271			116.41	34.975	89.143		41.847	36.528	81.363
50.005	37.114			108.32	49.845	123.07		170.42	55.317	106.08
123.43	95.914			42.565	44.308	85.442		115.87	36.34	35.881
31.349	53.834			34.226	112.97	49.409		44.176	52.341	32.136
38.852	219.56			44.783	86.289	113.76		68.573	61.009	34.088
32.777	71.658			45.516	71.345	50.902		38.441	61.758	44.842
43.462	65.958			46.906	59.492	96.59		46.927	31.786	75.387
40.079	57.116			87.765	82.905	57.781		65.722	36.342	40.493
74.081	47.776			45.382	42.984	30.243		103.12	43.987	40.986
105.84	58.878			163.13	31.553	68.312		60.42	80.771	132.69
54.622	55.003			241.05	37.47	161.47		80.897	79.569	50.181
30.035	36.208			31.164	49.781	60.119		107.31	65.781	69.294
47.391	52.964			57.428	122.49	113.53		77.753	33.269	58.068
55.279	51.66			62.741	43.917	103.34		33.353	37.521	33.561
51.174	36.46			36.024	46.576	74.548		39.77	65.797	34.755
39.834	49.732			30.296	60.486	69.638		30.062	58.865	44.009
68.218	46.324			48.399	69.597	82.83		115.22	124.65	98.897
41.53	62.12			55.804	55.411	34.803		99.287	161	138.21
44.828	30.333			88.012	115.17	42.949		90.092	45.785	38.79
34.892	30.773			41.164	57.83	142.29		68.947	130.48	39.925
70.239	94.862			63.507	159.28	115.25		56.445	31.845	52.143
33.969	58.04			30.758	63.155	36.322		85.129	47.779	36.336
57.832	34.897			67.604	33.116	105.19		48.555	53.582	129.85
42.139	44.18			86.177	91.153	127.36		51.212	36.734	49.558
36.337	34.418			96.109	64.029	45.501		33.155	49.291	206.68
43.883	33.398			102.03	51.968	143.23		36.4	85.605	60.381
40.465	32.996			34.097	44.952	201.28		77.362	146.48	38.412
104.49	41.628			82.925	63.079	34.665		34.78	31.372	41.813
75.674	41.261			38.082	36.19	288.73		90.131	33.187	80.97
91.668	144.16			98.127	73.842	72.6		53.037	37.252	34.846
32.641	58.726			46.384	246.77	33.508		36.181	66.202	35.076
53.628	42.887			68.755	302.3	42.166		60.325	52.746	43.355
99.917	42.794			76.21	72.328	74.402		54.607	41.854	75.317
89.536	43.151			79.288	36.231	31.126		33.545	62.024	46.242
39.005	72.842			38.975	63.998	37.751		33.849	59.312	43.029
116.65	33.844			53.687	74.533	103.81		59.011	50.457	62.445
57.664	52.812			131.93	54.078	73.132		30.384	37.23	34.596
71.926	68.181			47.298	43.588	113.35		33.087	58.296	40.886
55.729	69.833			133.99	125.59	140.28		93.195	72.393	36.626
75.003	58.382			58.489	161.86	165.07		39.036	196.6	192.49
77.633	88.513			32.398	39.569	95.905		34.631	153.29	48.451
45.653	30.231			72.597	42.627	60.334		40.223	48.704	44.453
97.138	62.126			51.184	131.24	71.388		38.487	103.22	46.499
43.751	73.132			156.91	40.324	62.351		31.841	49.275	104.47
54.631	30.042			165.15	92.434	62.165		33.328	107.01	70.106
36.618	57.372			33.858	63.632	55.921		44.553	43.615	36.102
54.915	50.491			74.991	55.966	44.029		69.725	68.754	49.523
53.592	31.536			200.51	40.233	42.002		31.549	107.01	33.887
61.575	91.536			30.864	112.21	36.043		49.736	36.338	44.886
31.988	58.108			31.311	77.1	47.742		150.7	32.721	56.488
61.892	57.847			50.268	76.81	38.631		51.034	169.92	46.507
50.371	43.57			30.764	44.211	35.043		91.765	30.516	51.309
194.48	37.994			32.253	100.71	254.31		42.028	36.768	46.947
62.029	105.18			121.59	31.32	102.2		46.559	54.339	57.645
37.95	97.577			64.796	52.467	50.117		47.551	39.454	37.866
47.666	42.685			31.016	35.236	105.6		66.863	43.228	37.178
58.911	38.667			45.471	37.58	96.854		30.172	56.659	42.935
33.596	59.453			145.16	81.422	81.759		80.112	34.997	31.37
82.999	34.16			81.476	38.513	44.487		88.531	64.418	39.156
34.629	115.44			40.928	123.8	47.629		85.95	70.549	211.83
63.189	68.4			70.159	53.909	43.279		56.174	47.762	39.465
55.228	34.695			174.98	146.53	102.38		44.498	141.24	90.866
76.62	49.06			49.191	56.497	164.37		186.05	104.85	41.778
42.271	86.801			72.271	75.71	130.87		37.074	62.813	61.111
64.196	30.012			41.456	74.707	86.64		86.088	115.07	60.528
38.434	69.155			48.087	54.118	37.107		41.622	100.78	38.075
54.589	72.023			79.244	43.804	143.58		51.355	39.814	49.527
39.633	36.48			147.15	215.34	54.532		38.191	34.679	33.923
31.816	36.55			57.34	47.26	108.05		116.39	40.441	35.046
35.388	30.736			44.073	86.321	30.174		40.769	44.503	46.354
110.52	35.376			191.87	138.9	124.49		51.47	151.9	61.966
51.92	46.226			37.79	57.42	117.91		51.05	65.647	78.859
56.035	40.176			83.354	42.023	58.393		88.758	49.785	56.307
37.553	131.58			30.297	38.126	51.755		71.49	45.999	69.805
30.655	59.784			32.167	48.358	96.829		57.727	86.521	51.205
31.069	33.826			60.674	69.193	49.244		148.03	65.045	43.724
52.271	52.918			36.694	159.93	49.264		40.791	61.182	50.985
41.683	41.874			42.915	90.601	118.63		93.864	60.948	50.401
81.424	41.597			49.551	103.45	65.967		42.056	97.415	30.407
57.223	36.105			65.911	105.77	52.54		104.92	68.804	51.989
36.415	57.477			110.57	55.132	102.9		31.358	38.326	58.781
31.047	87.078			37.004	41.438	79.803		88.667	88.376	109.64
30.049	43.5			73.393	61.151	58.038		67.881	39.752	33.85
45.034	104.19			87.774	37.73	50.754		131.8	31.72	44.293
32.128	47.174			34.26	61.859	50.506		42.518	47.139	49.119
87.37	68.405			339.89	36.632	186.1		122.72	84.714	36.058
46.827	58.754			57.39	41.573	63.388		80.124	46.458	33.395
30.697	52.244			80.703	41.216	75.478		87.647	109.25	39.261
34.776	113.54			48.646	62.087	70.367		110.76	38.378	144.21
32.206	37.211			45.242	61.774	201.54		32.972	73.531	80.691
30.252	30.896			213.55	109.01	31.605		32.015	42.204	43.458
70.165	86.781			47.127	74.046	99.582		77.249	43.213	34.855
36.692	39.819			45.113	116.15	87.134		57.92	39.824	46.435
158.16	51.426			51.537	36.226	36.576		39.496	34.497	34.577
47.137	35.171			53.032	146.8	44.471		51.945	32.983	141.54
74.86	48.135			79.358	31.664	158.52		40.982	44.023	46.908
80.516	67.771			50.011	33.171	34.718		90.574	60.231	44.519
51.097	54.809			42.185	80.723	209.07		70.456	53.672	69.147
43.806	56.359			50.695	53.665	30.8		37.217	57.428	39.192
63.267	61.597			99.34	32.334	76.233		103.5	33.74	145.12
38.344	58.809			66.188	48.535	111.55		129.01	58.975	35.33
36.031	53.235			55.291	34.411	45.685		33.364	57.013	36.473
35.946	56.665			64.768	42.082	80.022		60.367	31.954	123.3
40.751	33.933			77.421	103.8	62.54		58.957	66.777	32.938
32.609	30.056			81.327	98.411	50.656		32.265	59.603	46.772
176.68	54.558			45.152	57.651	59.064		38.042	42.075	46.763
35.62	37.449			64.161	52.049	67.452		42.56	35.366	103.32
43.798	42.359			32.367	153.25	55.832		48.141	120.81	41.678
37.253	37.135			41.387	75.734	293.32		52.917	80.202	36.431
62.835	67.319			44.892	37.931	38.643		59.725	33.581	62.212
70.012	32.233			55.815	46.341	44.884		36.718	64.191	36.957
57.654	50.026			38.555	47.713	104.17		104.9	57.272	38.881
45.977	61.729			44.056	30.697	72.199		30.654	42.831	36.031
59.75	116.73			58.602	42.873	40.709		46.817	44.543	87.725
61.279	44.345			52.275	70.406	54.515		89.306	32.841	66.013
62.25	65.014			101.56	31.093	85.316		95.662	30.908	47.693
35.032	58.111			133.02	72.611	30.652		50.878	59.603	89.424
66.974	92.317			62.008	53.569	43.337		41.331	39.111	35.133
33.62	63.86			30.079	58.11	53.742		69.553	41.785	84.126
98.68	65.023			134.99	153.87	39.775		47.856	38.445	55.14
56.279	44.419			43.444	102.89	61.685		30.193	37.767	80.887
37.176	50.925			130.91	33.202	44.956		78.801	42.612	117.75
90.409	59.18			43.472	54.667	68.335		40.318	39.747	64.137
35.168	38.457			31.964	42.765	70.677		106.7	36.083	181.19
79.253	57.335			35.613	45.816	32.73		35.731	39.624	58.368
67.012	45.182			40.728	44.634	34.356		57.169	33.501	69.283
65.789	55.72			69.833	171.89	59.729		78.852	33.334	46.071
43.47	49.684			37.543	32.106	163.68		92.824	31.382	61.958
32.708	46.605			35.205	36.082	38.88		65.238	49.192	54.197
39.209	45.423			88.62	36.777	69.227		56.951	59.786	66.242
84.03	34.551			63.925	48.647	75.051		33.053	65.956	53.933
35.008	94.023			47.133	49.257	39.466		81.977	34.187	30.529
63.397	55.511			49.74	63.634	136.87		87.098	89.383	40.343
47.182	74.094			48.462	37.871	91.544		98.478	45.644	32.318
39.81	40.42			50.087	63.359	46.959		71.637	54.091	49.846
31.53	79.869			148.59	53.817	59.724		35.315	60.777	47.467
30.825	37.875			38.884	37.458	41.147		77.936	104.49	34.762
43.408	40.049			75.68	221.58	61.553		105.41	146.67	30.715
135.28	36.167			40.188	103.91	42.546		52.286	53.807	58.694
86.269	44.747			134.93	72.635	64.605		36.777	45.751	54.656
31.952	32.435			112.33	72.021	39.429		58.6	96.043	69.041
102.68	33.797			32.204	78.844	40.202		42.9	96.021	62.312
69.62	31.526			37.111	46.37	80.935		42.51	36.942	131.15
87.967	44.734			67.168	70.519	102.28		48.679	95.073	80.948
47.051	40.172			38.896	91.043	34.909		31.176	98.374	33.356
44.519	120.31			78.979	43.064	48.088		33.345	35.514	37.435
82.878	68.834			89.65	65.889	132.86		84.835	76.477	100.28
74.942	107.11			36.348	49.539	97.572		36.059	39.199	67.783
89.296	42.092			79.879	59.5	80.191		36.87	50.1	30.757
37.644	90.805			42.733	41.189	45.19		58.444	49.857	59.583
67.781	33.823			50.066	65.399	35.526		32.652	70.667	95.835
66.459	74.231			40.382	49.541	138.95		40.749	33.488	40.972
48.331	45.308			130.65	36	49.549		31.039	40.814	30.048
108.19	38.273			102.78	41.629	30.748		41.131	153.69	117.55
50.551	140.88			92.085	141.13	61.728		51.416	46.409	44.571
30.89	86.764			47.913	51.149	223.49		50.658	54.002	94.341
40.088	69.8			62.106	86.407	44.75		120.31	30.02	48.302
108.55	68.833			44.901	36.09	31.303		37.27	59.728	82.829
40.911	62.725			32.407	132.4	118.95		138.33	35.379	74.902
49.139	37.392			35.964	44.219	180.46		57.733	55.524	49.059
55.678	46.46			71.111	39.296	86.644		44.818	53.508	106.95
51.904	34.74			37.889	56.278	46.327		62.04	35.669	41.953
46.225	65.433			99.234	206.8	70.513		138.09	58.088	65.884
42.793	78.983			37.052	49.376	79.632		153.21	70.744	68.089
34.861	30.679			48.16	65.029	106.15		33.279	40.759	50.526
30.732	141.35			80.644	51.962	90.737		46.35	45.267	49.051
42.094	32.799			60.587	31.802	46.212		40.712	37.671	102.01
88.952	118.59			33.741	79.913	126.13		83.157	54.747	56.907
41.165	150.56			51.024	33.423	61.532		79.693	46.546	82.59
31.197	97.782			74.194	80.72	32.881		51.147	87.162	51.726
63.137	32.296			41.974	87.45	96.648		55.098	40.811	69.365
114.64	41.629			62.283	37.881	32.872		46.657	84.101	77.619
40.148	37.105			73.764	48.942	105.35		45.541	89.313	59.531
51.474	59.614			65.94	86.827	139.58		125.4	44.61	79.792
110.01	55.254			30.855	103.63	172.86		62.488	108.42	40.095
62.442	75.567			45.043	84.893	88.278		31.287	46.9	32.046
55.294	76.523			102.38	57.344	45.28		38.613	47.041	36.91
72.359	51.346			36.157	57.527	113.43		68.289	35.092	50.295
42.144	31.652			63.963	40.526	35.67		31.125	57.099	57.07
32.484	34.606			52.2	31.442	46.903		142.92	43.906	110.35
78.649	34.234			39.811	171.6	109.07		35.603	58.005	71.248
111.02	30.586			86.545	49.813	97.152		57.774	58.058	86.449
50.85	75.46			40.538	33.162	85.461		66.882	30.296	76.9
36.755	38.946			114.73	55.047	46.493		93.221	35.79	68.556
41.288	60.144			37.395	43.076	34.763		111.57	59.509	36.095
89.319	30.865			30.504	32.811	152.97		70.499	42.992	30.344
31.223	61.586			30.239	31.002	42.039		50.33	36.39	78.734
106.42	55.404			40.42	52.673	56.187		72.29	41.902	50.535
49.729	35.844			33.979	52.086	43.615		52.305	59.905	58.103
32.015	64.276			41.926	52.828	65.755		37.879	50.074	114.31
66.62	37.383			110.74	40.104	66.289		65.969	39.334	73.456
90.271	41.533			36.122	81.578	73.314		87.666	57.745	34.12
30.866	58.987			46.259	127.87	49.88		92.144	37.213	48.772
51.531	63.722			40.119	97.947	95.632		119.83	32.351	102.58
51.879	49.802			61.884	117.3	78.525		49.02	131.69	46.694
90.087	39.919			79.293	30.37	39.109		41.076	42.376	42.924
112.54	35.091			253.96	39.317	134.93		41.904	35.111	58.933
39.874	89.238			97.455	52.439	42.293		45.753	32.918	39.873
78.967	50.772			91.883	37.404	142.65		34.73	39.371	52.309
47.647	74.947			170.28	148.68	37.293		33.152	50.614	57.293
90.003	30.323			32.912	40.256	52.706		41.981	59.755	68.751
38.719	65.439			67.353	76.828	50.191		43.954	66.771	49.334
43.481	42.569			56.853	223.37	78.97		42.25	121.86	56.55
47.869	69.443			87.306	87.717	42.087		74.167	49.232	104.89
34.128	49.367			44.283	58.438	263.68		46.842	82.215	110.64
103.12	60.333			115.09	96.7	59.224		34.762	133.18	108.1
34.653	55.885			30.971	128.35	37.151		141.41	53.72	40.923
45.325	74.339			39.41	31.725	41.645		107.41	42.616	43.959
114.66	56.034			38.511	49.383	47.289		35.962	51.206	41.239
154.92	30.549			53.873	38.129	92.588		31.743	43.803	48.617
76.866	38.653			162.69	67.083	55.204		39.249	102.76	91.396
32.706	48.455			55.454	34.249	47.063		73.215	143.2	79.182
34.632	64.311			126.24	45.995	59.31		48.46	31.941	44.22
50.776	56.245			163.48	123.72	37.521		81.36	48.512	44.102
48.224	37.414			54.114	30.235	39.894		74.064	59.056	47.658
98.12	44.438			70.569	30.656	133.92		67.073	43.016	86.374
41.04	51.991			71.464	67.627	38.698		43.561	32.579	52.034
34.031	40.954			60.895	138.02	59.444		53.308	57.367	54.268
45.378	44.095			44.289	75.02	60.301		47.57	126.31	39.899
55.946	64.498			117.81	43.79	32.19		40.41	55.745	92.175
40.265	59.933			49.586	90.757	31.828		37.06	32.631	79.652
33.265	68.477			82.622	62.024	72.317		86.207	84.484	95.391
40.127	140.86			35.133	56.882	67.548		56.86	83.426	49.208
46.601	44.102			33.935	164.21	80.076		41.759	59.246	66.362
30.236	71.81			107.83	43.067	61.677		31.367	53.516	34.586
51.407	52.93			66.216	57.558	96.958		45.086	57.537	33.366
127.99	144.78			41.392	45.571	58.334		53.723	121.34	55.102
30.299	46.874			44.167	78.784	34.698		59.203	40.926	99.473
45.132	58.009			50.107	76.222	38.164		64.596	37.168	165.95
36.511	38.011			30.544	82.979	37.371		61.976	113.72	30.3
46.155	31.477			32.113	109.47	85.82		74.97	43.971	56.458
50.294	30.038			57.454	31.177	64.782		147.39	41.855	58.566
33.119	101.47			58.113	82.8	127.21		109.34	148.77	38.221
43.799	45.52			39.596	43.612	151.86		106.68	62.263	60.597
83.252	33.539			142.43	122.06	82.773		52.078	64.098	37.783
43.334	58.034			63.443	78.227	58.077		49.06	52.782	51.109
68.105	47.152			34.758	92.517	41.154		46.737	69.798	58.64
58.278	39.544			49.629	39.331	30.331		38.642	35.521	139.32
40.205	36.25			94.584	32.432	200.42		49.142	51.654	33.846
82.954	59.506			32.284	69.258	77.555		76.708	50.349	42.826
36.394	57.781			69.746	46.217	50.185		38.906	56.789	130.23
58.26	44.631			38.43	161.17	69.842		31.882	42.022	82.32
118.09	68.449			53.494	40.546	35.48		94.895	54.518	127.23
40.27	60.398			39.618	36.548	74.024		30.977	46.121	61.803
34.623	44.195			30.463	224.95	55.627		32.176	42.587	76.694
36.932	113.97			73.059	56.634	67.079		54.618	42.442	60.612
30.81	56.434			40.551	79.636	94.402		46.256	31.843	81.927
33.615	113.59			53.063	115.84	56.786		101.64	49.585	95.54
72.901	49.09			48.062	77.334	121.17		79.198	31.224	64.98
45.204	93.233			86.956	37.476	351.71		30.139	40.919	31.061
30.205	43.075			143.65	53.075	52.92		32.005	75.68	32.311
63.924	128.91			59.687	33.677	119.31		78.442	52.612	38.478
113.2	36.245			34.997	31.435	60.893		32.092	45.473	75.652
32.016	30.114			156.96	92.302	37.947		34.44	80.669	65.935
65.262	30.769			77.819	211.21	47.408		37.407	44.916	41.868
31.322	35.456			68.364	32.17	62.428		44.157	32.338	94.159
40.966	33.162			87.469	147.76	59.455		32.717	176.72	55.193
45.639	92.391			45.991	31.311	117.95		117.3	97.832	82.637
36.501	104.66			34.016	77.151	48.678		79.45	88.809	38.09
33.278	48.164			358.92	78.414	41.68		31.184	38.031	84.806
88.995	35.473			35.376	89.392	64.016		59.377	38.971	112.92
73.363	43.396			33.396	48.486	63.773		35.54	62.345	51.512
33.629	48.584			110.32	34.951	145.48		31.91	85.227	34.842
76.172	34.189			57.32	90.584	42.493		39.216	138.85	156.63
32.514	39.851			81.008	36.147	73.896		45.148	59.322	34.235
67.303	40.452			90.999	36.403	33.15		68.149	34.355	67.093
62.53	51.55			31.54	166.05	75.404		184.08	94.773	40.433
30.172	34.097			101.6	124.33	107.52		46.72	71.313	36.582
42.796	34.258			31.369	65.815	56.51		75.3	97.539	69.266
30.13	41.127			40.801	86.427	161.81		90.686	65.15	46.177
92.744	100.49			67.441	152.26	65.19		35.949	64.154	67.963
121.72	70.168			59.077	75.967	44.958		102.07	39.514	68.52
34.294	78.59			168.39	113.81	61.734		54.943	84.226	113.07
32.658	33.5			37.032	38.061	39.6		33.227	31.067	57.881
44.461	84.357			36.702	41.836	34.697		59.844	61.721	70.299
59.037	31.632			233.43	46.725	65.58		42.24	152	39.59
36.7	65.634			39.268	74.399	57.818		202.13	45.166	33.485
58.263	47.392			180.57	71.76	49.026		50.953	126.38	35.51
53.754	34.035			121.87	48.228	112.12		39.71	46.344	154.7
31.751	31.567			65.157	60.168	92.45		41.645	46.941	38.374
47.103	72.792			33.619	86.3	66.527		161.19	62.769	44.073
36.248	90.435			50.072	32.894	72.172		30.089	119.52	37.063
51.464	35.864			194.81	113.04	34.251		49.85	104.42	59.158
34.332	46.449			196.06	30.37	64.051		31.579	76.317	37.593
62.581	80.655			153.63	84.306	47.424		33.46	129.96	57.303
43.489	43.143			75.331	31.142	152.24		104.35	104.86	31.976
36.644	32.445			51.021	46.792	41.543		34.682	106.13	66.729
44.975	49.444			35.63	85.795	53.016		54.546	80.459	50.506
30.889	64.396			77.268	51.961	79.133		45.459	36.151	43.155
38.687	43.65			69.317	105.77	111.82		89.158	30.812	59.926
37.088	45.092			107.5	117.74	74.218		92.666	50.043	154.61
45.777	46.733			41.754	84.228	67.073		40.772	40.567	54.027
34.28	36.807			85.753	97.806	38.788		51.809	34.232	86.516
40.666	92.753			35.668	32.451	87.783		53.701	74.819	38.004
74.017	92.011			166.62	74.415	73.662		137.93	45.557	34.207
97.237	32.149			54.704	47.274	40.019		30.445	52.872	71.868
64.561	120.27			123.16	55.13	32.808		191.29	93.2	92.065
48.552	64.925			84.564	40.904	72.129		50.221	170.17	40.142
111.43	60.02			37.234	60.31	55.143		70.609	30.075	94.519
40.689	30.802			32.925	156.92	64.368		98.292	70.92	82.38
80.797	83.25			281.24	54.878	43.267		43.832	88.858	62.354
76.962	63.06			90.375	46.554	111.51		56.171	36.009	61.505
47.704	37.198			66.105	59.958	45.967		90.476	42.145	62.338
44.536	60.995			45.66	55.691	31.424		39.031	43.364	78.465
34.244	47.251			120.98	36.822	76.405		38.374	51.633	87.768
36.887	88.927			75.508	140.47	62.302		42.91	70.828	31.616
60.677	138.31			137.49	30.24	77.303		30.721	30.26	64.18
30.531	109.9			55.805	61.283	50.018		31.658	85.234	48.977
47.248	32.145			96.742	38.124	42.017		38.913	31.241	59.244
44.645	32.204			101.05	69.832	60.55		46.274	41.304	81.581
59.454	97.766			112.42	37.845	87.486		46.387	33.93	57.691
40.026	75.597			115.23	46.981	41.661		56.655	65.437	105.84
81.11	45.788			30.132	66.884	59.793		30.162	63.958	122.22
85.587	63.799			32.568	117.79	61.366		37.554	46.436	59.897
45.665	67.027			33.381	68.914	152.45		39.388	64.743	32.145
49.087	32.642			32.168	232.5	33.278		55.076	111.37	89.965
61.474	34.513			88.359	73.446	98.262		32.516	61.97	33.865
33.571	32.696			44.261	78.212	31.547		44.434	71.698	122.82
56.897	42.459			30.216	46.065	126.04		96.013	101.69	73.983
47.869	43.939			49.318	47.15	152.69		47.07	36.423	37.468
105.63	70.993			40.39	90.971	69.645		43.97	38.603	30.828
34.031	46.812			132.88	112.84	54.916		67.801	32.121	43.374
41.736	85.053			69.743	31.838	37.63		35.721	87.265	94.595
126.21	36.012			57.125	76.312	93.385		70.245	52.352	34.253
48.438	38.7			31.314	65.092	182.99		62.721	36.75	75.351
33.782	85.45			53.856	30.159	57.075		34.482	129.8	51.144
43.484	107.13			79.038	48.492	60.801		102.79	105.23	71.716
33.462	39.023			44.758	123.82	50.292		48.805	34.949	40.675
36.269	32.111			109.38	64.663	87.958		45.696	33.317	96.683
49.58	106.64			133.08	45.023	96.186		106.02	33.168	65.096
40.106	45.04			70.506	71.704	51.388		91.375	39.502	71.979
31.392	58.489			37.418	67.658	132.88		86.892	31.092	74.789
44.453	35.376			63.493	240.2	129.31		44.526	38.458	32.294
47.963	70.515			45.79	52.625	39.867		32.679	36.85	46.399
52.367	32.042			37.266	54.408	45.864		62.785	33.7	88.857
111.9	88.191			283.69	43.844	57.754		57.03	52.885	116.97
62.804	113.36			30.229	49.098	118.36		37.145	60.962	38.289
53.359	57.543			32.459	30.138	64.738		48.85	36.77	73.276
31.482	110			31.303	56.109	35.872		44.248	90.722	47.26
37.593	37.69			44.625	39.776	48.158		42.402	39.6	98.753
67.385	35.104			33.912	99.244	33.776		39.94	65.447	36
51.304	64.784			65.809	41.438	133.38		58.336	62.013	63.662
37.312	33.452			68.951	44.489	32.169		93.418	33.511	160.59
59.676	54.352			70.043	51.492	53.268		70.307	88.264	58.049
45.726	55.765			87.818	56.159	31.597		33.427	35.326	35.856
74.202	31.086			205.64	91.795	74.425		63.096	50.708	36.938
41.536	47.982			98.795	80.511	54.902		64.127	37.051	137.15
137.13	52.208			61.718	33.258	33.486		128.57	120.95	68.102
52.639	38.429			299.59	137.62	133.84		63.409	62.511	39.881
115.59	34.174			121.13	50.593	31.685		101.18	52.261	47.959
34.723	87.297			174.4	50.129	34.811		32.468	61.071	67.795
47.969	55.939			30.605	49.489	114.18		42.115	58.06	43.114
32.109	51.211			119.26	30.546	35.47		51.966	37.086	50.556
49.351	93.597			84.146	108.42	42.325		90.759	51.698	56.917
74.886	40.287			46.788	50.635	213.32		73.817	37.645	40.317
143.62	36.042			113.48	30.965	58.314		51.805	68.702	36.709
30.702	41.939			131.25	122.26	84.051		40.906	61.124	88.073
42.673	64.033			40.101	31.327	71.429		44.111	33.23	65.798
72.105	109.94			64.427	42.992	83.583		37.1	40.69	38.604
52.473	43.798			205	145.89	52.73		64.509	93.947	69.75
41.482	31.833			91.139	131.65	61.634		55.993	42.445	100.21
39.658	72.01			61.182	37.177	92.019		31.935	67.057	38.208
52.388	39.224			51.721	47.131	57.167		203.17	44.406	36.946
91.345	38.579			108.09	33.642	76.555		31.74	33.393	69.012
88.958	32.565			66.918	49.057	89.498		55.919	115.88	100.44
125.38	48.47			42.668	84.197	68.171		32.669	86.041	52.542
39.618	70.611			65.057	78.428	94.628		44.982	72.451	65.954
157.75	40.667			30.367	30.203	77.6		141.63	53.868	101.29
44.796	34.843			32.803	32.841	30.948		95.797	118.79	34.27
52.258	43.053			181.28	90.991	137.55		108.19	92.89	41.359
44.038	61.659			72.651	33.466	40.596		63.151	44.867	112.12
80.998	51.536			33.81	113.41	31.264		33.963	93.858	97.102
42.727	84.598			47.994	68.496	71.073		45.222	44.262	72.574
61.216	37.399			40.999	121.39	43.452		39.451	34.495	86.352
70.053	69.657			81.599	45.985	50.006		54.462	45.044	66.786
30.185	54.473			46.115	35.599	159.49		56.147	80.69	35.832
57.856	30.4			117.27	73.844	31.677		80.918	99.267	74.255
37.093	93.185			51.424	74.66	34.819		47.905	36.278	39.407
32.918	47.075			55.786	31.616	144.43		51.58	52.328	34.042
61.66	45.621			95.764	41	76.17		46.643	104.33	86.925
45.716	69.35			31.667	46.125	57.042		62.303	44.092	65.035
115.42	56.999			40.9	98.973	42.562		152.14	51.381	48.666
54.923	35.276			118.46	54.21	57.637		62.757	143.86	46.27
53.637	45.347			40.934	65.342	107.07		51.658	47.235	46.334
92.1	34.013			40.825	122.97	65.879		169.96	49.943	34.5
45.245	57.649			73.006	31.478	57.622		35.49	57.133	77.241
52.035	46.333			83.056	51.004	46.573		43.695	49.184	66.318
67.374	73.167			74.243	127.69	43.602		121.27	39.803	36.595
31.429	36.574			79.64	97.644	215.05		32.092	31.147	47.804
58.305	43.502			54.138	43.692	37.727		51.258	37.995	113.66
76.616	62.248			33.365	49.324	50.635		42.503	73.083	32.549
51.124	45.764			77.084	67.943	174.41		132.56	56.73	30.255
40.848	40.582			76.44	138.42	32.848		62.57	35.789	107.02
56.342	39.844			110.34	86.037	37.427		57.438	81.088	32.262
32.367	40.33			78.372	39.874	67.011		45.731	36.481	53.417
63.325	61.732			63.388	38.506	48.868		33.69	97.175	40.211
65.29	31.233			103.19	117.47	112.72		96.366	66.155	35.6
80.829	48.09			65.602	31.059	44.63		163.38	37.952	40.228
48.561	101.84			64.934	122.21	33.438		56.261	43.07	41.76
45.379	88.777			35.932	40.603	30.628		49.761	102.1	128.71
50.382	55.054			99.778	38.975	50.817		88.228	39.108	67.142
47.48	50.179			43.314	61.846	94.71		56.049	41.206	51.253
53.304	31.835			45.432	44.92	38.463		65.718	46.739	87.704
48.063	33.057			53.762	63.399	87.111		35.104	88.171	47.572
63.939	41.548			59.501	83.812	84.511		41.178	48.572	61.259
36.296	59.56			107.78	107.54	97.439		33.461	34.389	70.095
66.234	56.512			102.76	32.001	64.58		41.624	52.892	83.916
33.273	107.43			116.8	47.309	33.307		32.673	43.553	32.252
36.098	72.368			97.69	30.592	42.93		37.416	45.933	38.38
45.764	30.13			71.6	65.046	30.646		35.418	34.005	50.087
110.16	61.447			124.12	47.902	34.895		36.014	86.771	42.483
31.101	31.369			38.057	35.495	86.401		47.943	76.54	44.984
94.496	55.177			41.118	52.601	66.31		72.364	89.134	45.856
45.8	32.04			87.714	74.01	64.244		32.601	31.194	56.137
43.839	40.949			68.156	69.39	71.806		37.758	30.682	152.59
39.811	109.68			86.364	78.278	84.174		52.418	31.653	41.17
142.46	45.927			164.84	52.828	66.317		113.11	42.16	73.693
81.978	46.827			48.869	59.792	148.42		64.109	46.286	43.048
31.845	85.896			106.24	35.212	31.829		43.629	73.009	41.617
34.858	56.043			36.653	46.776	30.307		34.307	72.231	53.625
30.142	30.471			53.811	67.612	54.594		63.546	42.616	51.803
43.255	122.97			43.935	170.78	65.386		36.757	46.945	31.175
31.502	33.625			38.107	81.267	58.135		33.532	31.86	57.524
38.588	67.196			46.014	69.327	46.145		67.426	86.031	75.326
112.89	43.923			38.244	178.86	51.252		39.234	45.743	143.65
39.832	105.35			87.421	59.308	45.881		52.811	38.293	42.255
74.827	35.791			147.72	43.581	40.689		52.87	46.095	57.116
82.297	78.572			129.67	97.249	41.632		104.74	47.893	82.999
94.131	75.534			41.502	152.55	132.03		71.785	38.34	31.726
85.253	39.222			134.11	229.09	48.949		126.05	64.873	45.947
45.22	117.19			42.505	89.589	37.152		45.405	45.243	38.319
62.42	45.187			85.746	58.493	44.239		176.36	82.406	151.33
33.944	133.16			51.458	61.03	40.48		36.032	61.928	95.116
36.343	50.969			47.238	59.204	40.061		61.933	33.333	39.561
69.805	39.698			53.43	43.262	57.122		31.416	32.353	63.303
33.409	38.647			93.714	59.242	150.68		67.155	76.711	35.791
43.261	30.433			129.15	159.83	44.529		113.14	48.316	54.166
47.596	33.919			121.31	42.253	47.65		79.148	62.579	37.802
40.33	30.442			87.019	94.733	43.238		72.501	34.757	38.349
163.39	70.924			59.374	30.071	45.21		87.267	56.277	96.37
81.114	40.621			66.066	44.216	32.493		60.328	50.866	41.788
33.06	32.767			57.81	82.858	35.385		119.27	197.64	45.682
33.126	37.945			55.146	92.799	160.79		66.55	59.409	77.911
41.514	52.955			96.736	47.579	51.362		274.58	69.176	36.905
31.211	35.967			42.418	69.305	70.959		31.054	60.298	44.466
72.295	32.58			74.887	132.71	122.61		55.106	58.934	71.319
39.153	44.753			83.136	110.01	55.634		35.817	283.25	94.779
43.651	62.292			35.238	73.3	70.721		62.023	41.598	46.978
49.078	53.825			119.87	69.552	66.971		119.45	67.286	71.802
43.884	30.673			60.38	120.99	99.2		36.938	62.901	41.474
116.91	76.751			99.241	62.354	35.849		55.704	30.792	114.55
48.841	54.837			58.786	41.081	136.45		49.794	60.112	95.604
33.865	60.323			35.913	70.114	57.87		56.618	52.63	75.897
59.664	51.958			220.49	48.112	115.54		43.744	30.184	44.797
36.621	60.236			31.478	183.68	120.54		36.9	37.306	34.644
55.791	37.625			45.245	78.615	165.7		42.533	40.682	31.283
41.601	63.471			88.073	81.748	130.72		37.27	82.875	44.853
36.536	36.484			65.282	36.086	96.659		30.944	37.505	68.254
42.528	84.49			72.35	38.485	96.356		86.486	70.908	48.391
51.181	35.518			50.305	39.293	46.602		34.078	38.844	37.07
70.884	190.06			56.961	61.639	64.998		129.63	62.306	75.29
49.95	83.724			91.227	53.086	52.441		50.979	52.814	109
38.268	44.608			128.97	51.362	117.54		30.836	105.06	48.955
86.585	38.464			52.29	92.396	47.956		91.911	38.894	54.266
73.666	45.524			81.924	42.657	93.3		54.514	46.496	55.674
110.11	42.251			33.186	49.769	35.835		59.756	68.092	56.293
30.92	39.196			63.19	61.6	72.562		100.66	89.527	72.014
42.719	82.603			48.373	70.376	109.35		36.387	32.398	36.256
34.007	35.314			37.971	53.792	37.997		37.249	34.712	55.392
31.038	39.008			39.135	35.534	127.49		30.471	33.12	121.38
51.754	38.846			42.744	91.367	53.419		66.234	62.474	54.063
39.917	32.422			67.666	43.359	95.58		43.285	90.075	37.204
32.001	57.594			45.543	113.42	67.814		41.519	64.07	51.863
91.041	89.94			61.005	42.444	35.225		75.358	53.958	74.294
33.579	47.712			51.287	79.718	140.57		60.036	71.943	116.41
45.048	31.082			115.04	116.62	41.675		53.011	47.169	42.649
33.72	31.618			67.785	43.323	33.65		84.773	184.12	45.498
71.551	34.028			32.303	70.11	128.72		74.689	30.276	42.921
31.265	35.344			37.496	195.51	31.028		44.051	39.327	38.229
83.344	45.644			138.27	186.39	79.14		37.869	65.032	40.334
35.727	79.599			170.2	80.567	33.742		47.61	30.841	43.531
33.042	50.729			47.967	81.439	58.935		43.951	82.462	46.963
53.271	66.246			37.311	92.646	30.93		54.494	41.724	95.192
50.772	88.718			110.16	83.353	61.034		52.429	80.207	41.41
41.274	35.529			33.302	110.52	43.45		88.796	46.332	55.566
146.21	49.04			48.681	30.027	42.617		84.717	71.665	138.02
47.057	38.55			60.827	31.962	139.93		34.22	85.344	58.291
91.324	52.781			47.263	83.233	87.944		54.18	35.343	58.246
47.306	70.768			45.431	79.931	51.546		94.457	52.531	110.92
36.565	37.845			89.894	123.41	34.243		53.41	57.971	65.668
32.564	54.266			46.786	40.969	56.74		45.92	31.726	40.34
34.353	47.437			114.32	108.01	62.595		72.749	45.854	66.995
36.828	35.871			32.361	36.103	36.389		62.839	35.113	30.329
38.028	40.94			141.76	87.878	38.648		119.46	37.535	41.247
38.579	48.585			109.35	33.663	34.926		35.359	124.31	31.416
32.797	40.22			145.56	128.51	60.319		45.783	41.901	42.093
45.456	36.103			38.537	92.933	50.604		130.53	57.418	36.551
39.922	40.688			79.653	30.881	31.867		62.226	33.135	30.616
32.729	33.063			36.103	72.043	56.672		49.377	164.16	37.905
42.153	65.263			53.844	32.355	38.38		56.643	114.49	95.112
63.104	35.249			30.35	106.94	76.002		45.027	38.753	34.987
63.435	42.482			36.945	164.52	152.89		115.31	60.434	156.92
43.936	50.677			82.419	147.16	40.624		42.907	57.446	47.228
45.607	61.934			90.504	61.638	33.371		99.282	72.046	135.32
47.037	49.136			42.201	49.816	97.616		42.67	83.214	33.264
40.101	32.243			75.014	32.834	98.993		110.9	54.253	59.823
36.282	106.08			101.98	99.08	73.99		57.226	31.04	107.75
42.349	53.664			33.561	30.492	108.44		178.27	32.491	63.903
38.116	38.765			59.986	39.753	89.5		61.442	68.138	54.41
51.985	48.817			46.505	65.907	47.971		35.367	63.929	69.652
31.318	35.718			55.588	49.952	110.65		52.051	49.294	35.356
34.221	31.448			37.902	33.348	36.248		56.868	38.546	85.74
70.169	54.229			181.35	39.614	51.091		30.883	51.791	61.368
76.191	150.49			42.106	36.564	56.232		80.025	70.247	32.16
43.283	40.656			108.49	85.061	110.57		43.964	67.567	69.703
46.977	43.993			82.276	87.512	100.93		30.868	40.329	45.228
48.368	37.398			42.137	140.12	100.57		82.422	108.78	98.622
33.149	37.023			53.344	34.521	60.285		50.918	37.14	53.711
52.123	32.124			55.372	49.75	67.01		48.024	54.309	77.307
39.191	62.609			57.827	187.13	96.759		42.546	50.94	42.533
45.986	122.8			60.566	145.72	85.451		44.148	90.227	34.766
57.216	33.897			43.473	36.208	187.08		39.297	55.41	82.387
45.101	77.522			33.645	173.7	48.19		58.538	46.285	51.482
36.995	62.587			140.18	150.8	42.448		39.157	32.324	60.243
126.79	40.689			38.513	59.273	93.281		35.785	60.535	51.952
51.119	77.612			48.744	123.83	94.937		47.586	35.956	58.855
43.677	47.741			90.075	54.204	128.83		34.968	69.576	31.313
36.222	35.765			47.697	31.155	90.155		43.881	45.828	108.62
67.381	43.257			54.579	43.159	35.695		41.009	67.747	70.453
38.651	37.416			71.141	87.326	61.325		30.518	39.29	48.328
62.811	78.765			151.38	53.448	70.861		87.969	145.9	96.642
46.784	53.081			59.014	104.49	34.377		45.281	39.077	77.01
58.942	49.861			44.738	131.87	154.31		85.992	56.713	38.836
35.543	86.644			46.188	56.709	68.597		94.119	46.055	31.246
74.427	71.67			123.72	79.656	32.441		65.644	31.852	38.887
62.345	78.484			120.26	241.07	48.112		127.33	184.57	130.61
36.031	35.005			49.675	37.33	41.919		31.124	89.243	30.433
75.049	30.789			70.982	62.977	85.944		48.604	76.935	37.291
58.351	67.744			184.12	38.14	63.577		80.707	53.189	36.7
85.38	40.348			161.46	192.69	62.923		44.057	31.805	30.87
65.746	45.911			30.583	71.849	41.931		33.696	42.223	77.729
94.103	46.968			79.89	32.575	56.213		59.948	77.26	115.34
67.593	117.05			85.036	90.349	42.366		140.7	115.41	97.74
81.471	31.803			67.036	55.857	89		53.738	43.938	74.074
163.9	46.307			74.204	34.74	42.832		42.484	70.537	111.2
76.127	44.568			74.906	54.864	116.37		109.91	82.058	36.664
46.29	80.445			113.01	35.025	34.318		60.929	46.464	75.326
219.28	52.51			58.435	69.05	291.17		43.038	39.985	47.236
79.792	30.083			156.73	92.671	58.135		37.511	59.986	50.12
72.952	72.629			106.26	47.289	49.691		47.838	53.273	89.267
71.374	101.41			98.206	46.538	80.986		85.463	99.445	36.765
41.589	52.708			153.03	150.86	91.362		122.02	48.326	31.118
32.131	53.177			48.481	155.21	54.99		48.315	68.935	38.938
73.789	80.542			88.607	98.208	66.081		106.99	35.187	30.042
71.289	36.992			53.483	39.407	96.15		36.886	30.396	33.341
69.539	62.048			82.717	43.719	100.22		49.272	62.142	74.413
59.732	37.61			36.685	81.716	68.248		36.291	50.694	73.768
65.249	30.592			63.963	145.75	61.265		68.688	78.274	45.15
45.608	109.71			37.593	167.19	51.041		120.57	142.81	116.81
88.456	93.501			54.251	42.935	47.032		37.496	30.33	74.105
103.57	60.032			44.478	34.049	62.678		46.988	44.857	56.101
110.27	77.642			119.15	32.772	64.63		80.259	65.625	135.62
50.892	77.556			87.74	93.68	116.64		32.836	43.551	36.621
54.919	49.121			54.594	54.405	43.286		54.732	71.57	51.545
90.807	50.394			82.427	103.55	68.52		42.989	45.702	84.963
83.335	47.979			150.94	40.489	177.95		34.864	47.691	60.965
49.224	31.806			33.28	53.045	40.63		105	117.5	52.02
119.55	30.784			32.486	202.2	38.389		53.109	32.261	38.642
123.72	52.661			80.493	52.103	81.13		54.417	65.299	35.674
82.539	46.555			44.08	34.368	55.855		121.11	42.035	41.457
73.656	47.654			75.622	42.253	95.444		35.009	91.53	49.323
68.48	36.32			237.47	100.85	90.458		35.59	52.657	97.045
73.046	67.927			39.164	40.962	41.878		54.672	59.036	38.178
79.331	45.643			34.472	45.383	33.674		43.037	73.195	33.963
35.07	31.033			74.91	57.398	43.366		42.507	74.461	90.94
45.317	113.67			51.501	40.69	47.047		44.901	67.668	116.92
31.273	89.254			119.85	33.649	30.63		31.175	32.743	46.872
34.551	82.19			65.841	45.203	112.54		46.511	46.509	136.52
38.3	40.205			53.713	82.709	50.179		102.15	31.258	82.596
115.96	56.617			64.64	47.905	65.948		75.468	53.555	91.473
33.586	40.696			60.704	34.866	76.312		35.545	37.687	40.618
46.262	46.571			45.27	47.597	107.89		94.928	53.029	44.019
35.199	55.581			36.672	47.297	64.572		31.248	92.128	30.653
76.541	37.033			144.61	136.24	116.22		32.867	54.597	44.778
35.906	69.561			59.216	168.01	65.171		78.499	73.877	99.175
36.577	84.946			154.52	35.748	41.91		45.05	32.402	32.267
44.695	46.244			152.68	119.63	36.058		34.326	41.46	62.854
134.39	43.227			68.66	81.451	63.849		36.686	49.544	85.049
37.051	61.975			85.542	88.865	51.926		61.822	36.74	42.384
48.077	48.596			55.415	36.714	54.047		69.002	62.498	79.767
50.151	46.355			47.15	74.295	98.289		33.329	36.856	30.715
44.433	31.112			42.594	81.33	66.109		35.818	53.507	57.424
38.409	45.055			129.6	123.6	50.397		58.033	30.348	53.24
34.478	52.265			35.957	189.2	91.364		99.843	46.363	61.165
33.653	103.66			89.303	59.588	51.469		58.576	39.54	124.22
54.441	65.314			40.414	33.144	70.607		33.222	31.416	50.54
53.741	86.823			65.177	53.394	83.985		31.768	105.58	32.728
94.131	33.043			88.749	80.927	47.587		62.024	103.87	63.329
39.023	51.301			102.67	96.473	31.027		35.932	62.101	160.53
[truncated: 3,306 more rows]

## Sheet: Length-75h
gldD				WT				fjoh_0352
Rep 1	Rep 2	Rep 3		Rep 1	Rep 2	Rep 3		Rep 1	Rep 2	Rep 3
31.824	30.421	60.581		48.967	39.156	42.19		33.621	68.157	32.514
48.581	74.366	31.526		40.156	63.133	47.717		67.971	72.749	32.166
35.362	32.407	45.58		36.659	56.284	41.651		49.456	53.174	70.863
33.61	40.352	56.174		31.475	55.927	72.471		51.061	42.47	75.632
56.532	44.598	33.55		33.628	45.679	65.281		47.884	87.489	31.626
44.259	101.97	35.797		39.067	34.211	49.489		32.801	93.665	35.686
37.117	61.372	30.294		39.984	38.121	68.07		96.611	32.935	58.551
45.77	96.614	69.164		34.607	31.844	56.93		32.672	47.093	57.012
45.601	80.84	151.57		58.905	45.998	49.647		81.174	67.981	46.853
56.416	31.27	58.746		55.876	109.72	48.215		30.59	42.05	39.998
54.646	44.428	52.317		57.571	47.543	31.621		67.156	53.83	56.983
37.463	43.917	45.888		31.879	48.88	45.616		88.673	43.054	57.137
42.86	121.88	64.021		60.054	90.722	52.166		30.832	38.104	30.473
47.467	47.751	40.909		73.101	43.641	57.847		75.013	50.955	123.01
38.333	100.42	88.614		90.654	44.3	38.482		30.677	41.063	50.948
62.895	32.361	65.727		43.489	30.229	42.706		33.998	54.96	68.596
79.585	36.838	31.171		39.14	49.354	50.894		64.349	31.874	107.36
42.328	52.35	72.024		45.031	67.405	33.458		79.838	40.485	100.72
30.439	39.714	37.771		50.714	36.823	40.8		159.06	31.325	79.34
36.233	30.787	38.534		45.102	51.379	88.181		68.684	37.521	53.84
35.5	37.537	39.602		62.522	31.638	57.509		35.346	62.25	167.44
56.259	31.726	35.367		51.819	121.64	31.782		74.756	83.693	36.67
86.376	61.061	51.89		35.281	33.979	40.016		64.734	36.538	41.194
36.596	50.497	38.311		72.079	38.21	56.335		54.592	63.894	39.524
34.298	32.31	33.856		60.54	42.134	31		47.051	34.538	51.606
150.21	39.416	62.13		115.39	31.672	54.341		61.187	46.766	59.436
90.438	62.321	34.387		60.633	30.828	35.495		103.53	42.248	33.412
42.308	69.273	38.139		72.518	84.969	38.955		36.543	30.496	61.328
67.087	57.786	35.685		36.249	30.692	86.123		40.273	42.573	34.086
84.624	87.37	35.309		44.553	58.17	41.485		109.07	31.623	32.537
32.16	36.471	30.721		69.561	30.912	33.219		72.506	51.815	40.816
30.631	75.521	137.65		49.534	48.089	30.572		54.408	36.596	32.685
51.714	40.36	41.674		37.449	32.037	31.403		43.383	37.558	33.482
53.908	60.465	34.308		67.52	65.044	30.045		32.906	103.05	129.7
58.7	39.671	121.6		52.865	37.304	30.044		54.561	58.988	30.012
57.241	36.938	36.342		44.789	36.689	39.776		86.097	43.474	32.159
42.749	35.653	50.772		72.895	32.276	60.345		45.99	38.045	78.763
53.11	66.204	32.316		45.066	40.383	44.356		43.987	64.887	72.796
60.694	32.879	58.338		39.208	31.768	33.96		32.635	60.264	59.125
79.845	106.8	32.253		31.151	33.102	43.857		55.441	69.179	32.89
77.681	38.028	35.828		43.234	45.127	43.132		45.202	62.998	52.342
79.794	40.842	30.38		91.378	34.231	37.295		63.209	84.494	39.147
91.899	42.102	40.44		32.307	60.363	61.35		41.669	83.919	85.663
110.71	31.564	49.909		55.677	54.07	56.226		37.078	134.88	46.764
31.608	113.06	51.907		33.441	71.579	130.4		82.008	31.614	35.888
69.49	45.94	72.852		75.813	94.07	30.94		48.368	66.699	35.556
39.685	49.702	102.26		59.561	37.435	66.098		71.211	34.51	40.884
50.79	60.311	30.115		98.919	47.291	38.169		31.538	31.733	36.394
63.483	63.846	44.895		44.918	76.345	32.791		46.469	76.775	45.007
55.058	86.277	111.27		57.306	41.62	72.099		43.856	35.14	33.553
46.838	37.708	34.035		52.305	36.825	37.683		42.411	96.902	57.844
35.224	56.219	73.293		68.936	50.863	43.56		43.149	94.444	34.529
41.345	52.295	52.673		32.411	31.235	44.553		70.717	38.186	69.001
32.832	32.892	81.149		35.974	30.497	64.113		137.87	44.133	49.548
34.748	44.743	66.277		34.86	36.797	59.209		92.269	40.162	41.49
32.001	34.089	39.32		30.633	59.013	36.514		50.395	81.143	35.842
42.216	36.48	44.759		68.027	49.547	35.837		50.334	32.123	99.434
36.512	34.335	115.3		102.24	33.598	45.498		95.345	81.984	34.935
31.736	47.114	35.696		33.083	35.34	42.297		33.503	44.023	32.864
34.92	48.874	128.4		45.116	111.02	80.075		95.857	41.93	48.716
33.135	37.205	50.174		40.972	81.672	31.26		44.871	77.094	34.184
52.616	68.949	53.668		63.011	83.932	48.837		82.921	32.697	53.334
38.481	38.925	65.633		41.706	72.443	71.074		47.996	56.257	54.303
40.017	35.722	119.12		116.5	41.599	84.189		90.809	47.869	45.636
39.166	39.882	40.446		33.05	96.8	48.935		42.974	35.891	44.516
32.483	107.01	39.298		35.468	34.094	33.607		46.924	49.92	38.393
35.914	46.831	35.018		41.102	41.309	68.892		46.077	125.42	51.978
34.285	38.165	35.777		49.309	52.984	39.182		45.954	40.696	105.88
40.421	58.72	49.83		41.609	51.7	51.555		33.955	113.27	49.289
46.098	61.058	32.148		66.63	43.044	77.778		38.093	56.589	62.843
51.502	32.745	34.844		34.798	155.23	42.364		48.29	30.493	104.14
57.155	31.588	36.525		36.814	34.762	56.191		33.189	55.951	47.538
35.73	36.98	54.162		32.476	30.796	69.101		38.105	68.855	50.683
140.67	32.088	86.052		32.526	38.226	41.039		35.956	67.992	67.655
39.974	58.667	54.138		38.303	37.302	34.98		62.501	33.587	63.12
32.873	38.585	80.816		38.77	94.117	38.59		41.597	33.515	52.245
74.091	47.328	105.31		36.578	42.629	35.222		125.68	35.419	48.056
45.566	30.323	67.344		39.999	123.22	40.048		52.362	46.84	50.06
32.763	38.462	70.57		58.844	80.017	53.493		75.762	68.129	33.741
41.809	56.651	90.385		33.269	36.873	33.529		34.74	46.012	31.776
38.109	35.241	48.696		105.01	42.687	54.924		66.825	72.802	47.712
46.023	40.143	36.773		36.672	49.491	50.329		49.812	87.783	69.088
47.106	75.648	30.314		39.017	38.935	33.411		41.62	40.788	34.195
41.957	32.534	38.04		31.267	30.751	52.519		31.571	51.049	43.928
35.93	36.394	195.48		30.447	41.304	32.588		37.358	34.334	33.968
36.607	44.912	57.181		43.338	43.732	41.466		32.896	74.895	64.381
30.874	50.915	78.134		30.367	52.594	32.013		36.295	51.346	47.79
58.961	70.541	62.982		54.615	30.395	39.155		87.996	72.352	33.254
46.084	77.133	41.295		41.415	41.089	54.754		49.161	33.663	69.398
50.081	114.78	35.636		44.14	36.322	46.709		47.999	54.25	31.64
61.382	64.051	32.992		39.802	54.065	43.817		37.658	42.637	30.778
30.207	32.433	70.052		86.948	36.427	68.135		99.409	59.117	99.341
40.168	53.006	36.618		50.075	77.476	34.074		50.44	45.17	32.913
58.993	47.008	48.402		31.719	52.878	42.14		32.067	62.521	34.481
38.541	34.889	56.307		56.989	35.735	34.786		99.654	53.075	54.548
45.131	43.251	34.342		51.981	35.55	49.184		36	46.538	64.86
34.661	48.755	48.016		46.777	34.38	40.509		56.881	35.387	41.995
35.827	44.423	71.337		48.21	67.426	100.19		60.204	36.706	59.493
45.505	65.847	55.101		52.315	49.204	35.626		96.992	71.371	58.186
41.925	38.525	47.694		33.346	78.483	130.07		49.527	32.278	89.629
75.85	40.934	33.398		31.243	52.94	35.51		39.242	30.149	34.908
37.427	36.298	43.634		112.21	57.837	124.67		90.477	43.362	53.775
53.985	30.56	56.057		37.281	39.041	106.73		37.773	125.58	31.631
30.44	71.583	57.635		30.142	49.404	37.662		30.615	31.906	99.079
102.22	107.58	46.169		56.031	33.15	74.221		47.717	53.33	69.886
47.18	35.399	59.843		146.95	58.585	72.086		35.847	35.586	37.111
58.702	47.143	80.811		41.166	80.021	35.822		41.667	33.091	53.496
30.81	75.202	31.699		32.23	65.634	40.077		47.34	33.411	170.14
30.478	65.421	39.373		103.81	36.688	42.789		31.354	37.518	31.674
44.849	45.203	88.68		78.262	37.404	100.62		45.86	77.622	54.883
68.136	62.827	44.111		61.149	49.113	73.489		35.218	47.621	35.837
47.628	33.078	35.595		31.328	30.991	40.413		43.13	58.709	76.947
78.188	44.523	82.513		45.555	33.062	52.468		35.913	46.862	75.697
40.073	45.491	55.401		39.109	55.926	30.974		32.434	34.433	52.166
131.5	39.523	40.863		50.571	45.77	35.841		41.985	42.874	50.338
53.886	31.023	32.476		37.585	72.699	46.723		47.376	59.401	74.459
39.452	79.035	43.726		81.082	52.372	41.331		47.118	30.119	39.373
82.89	93.1	31.839		63.776	54.698	45.714		64.562	46.109	30.598
73.617	41.372	84.797		44.447	57.937	41.316		30.968	34.174	71.409
119.46	42.779	41.483		35.575	51.667	40.845		133.94	109.08	45.428
33.725	81.875	34.284		34.071	43.926	35.341		47.349	64.022	40.575
48.348	44.034	43.944		39.312	31.002	37.861		64.2	35.611	59.354
37.389	36.053	51.845		38.105	33.932	32.107		40.696	34.952	110.53
31.973	48.451	39.487		32.521	41.659	37.99		41.8	50.987	33.995
108.37	73.102	31.344		34.573	38.802	30.751		49.932	40.404	66.394
54.656	33.039	33.831		46.488	38.014	43.637		32.437	81.84	94.279
30.197	58.67	52.555		53.261	61.422	40.822		39.862	36.17	42.01
104.58	48.916	48.443		55.315	34.843	35.219		35.86	42.087	39.939
68.353	111.07	40.871		47.32	33.538	35.872		33.309	56.87	34.527
41.366	64.776	60.612		31.446	30.457	41.395		101.45	88.299	36.211
44.916	127.29	122.68		60.818	52.964	66.067		36.418	84.443	79.269
146.17	50.698	53.19		105.22	43.65	35.802		75.599	50.719	31.601
31.202	30.475	53.313		50.194	31.362	54.567		53.297	44.747	46.242
49.544	125.17	40.889		37.418	39.934	103.39		56.334	31.879	69.001
69.09	45.604	35.923		35.913	35.759	83.942		33.136	65.382	58.274
84.458	67.086	56.05		38.629	47.06	49.191		46.032	59.307	36.641
46.571	31.345	44.242		56.578	34.323	61.873		31.951	39.732	59.016
52.282	52.263	63.039		67.841	55.421	37.099		62.056	33.513	39.757
54.962	56.278	70.051		56.007	33.834	65.827		41.87	30.321	85.625
42.337	47.038	131.88		30.9	33.622	33.356		43.704	30.758	37.777
39.449	55.262	74.772		73.715	33.721	30.857		41.194	48.826	80.86
30.944	37.132	31.233		47.622	34.499	80.157		48.056	58.251	37.055
46.54	45.4	60.266		86.878	59.061	45.932		54.463	87.932	99.189
69.507	66.007	33.13		95.056	56.206	53.967		69.091	41.621	34.052
34.37	38.947	40.6		31.726	93.606	44.949		33.191	59.349	30.284
47.49	49.685	98.461		42.277	39.425	100.85		45.434	34.41	44.993
32.671	41.006	38.683		33.086	34.456	38.593		42.792	56.88	34.575
59.812	30.166	36.328		43.777	60.552	38.277		32.389	67.26	85.403
47.278	33.339	69.304		36.327	90.841	33.959		67.199	79.826	49.256
338.8	34.275	62.534		35.317	72.937	78.666		30.928	110.73	118.76
35.799	55.958	46.883		57.673	40.016	58.937		53.896	31.996	33.158
42.064	36.464	40.147		32.525	48.436	71.963		37.317	43.856	47.265
65.365	41.19	40.359		72.446	112.7	44.602		30.227	48.19	32.33
61.014	37.23	48.414		37.866	37.431	30.398		30.246	75.482	82.061
32.37	38.477	41.63		37.809	58.031	45.393		34.79	41.315	30.017
43.039	47.788	33.216		30.792	30.205	46.174		35.836	38.094	39.646
70.155	38.723	51.954		39.708	91.556	33.012		82.678	34.106	86.134
37.008	37.736	39.46		34.632	39.271	60.322		39.098	31.481	35.115
47.462	31.554	110.96		88.811	62.244	31.685		33.766	73.212	39.249
87.992	76.79	134.52		38.082	76.513	33.411		66.738	67.847	81.417
64.295	36.421	33.74		84.68	67.587	39.547		47.148	68.054	30.847
30.35	50.119	30.835		86.453	46.384	73.914		41.694	77.023	30.145
33.097	49.519	49.118		50.749	78.549	34.155		65.935	38.569	98.562
46.641	34.173	31.032		63.039	62.502	44.385		38.523	40.881	62.418
35.025	41.163	64.365		46.775	74.923	51.578		33.953	52.525	33.233
52.609	35.652	54.041		50.828	40.618	31.749		33.716	58.594	33.991
34.081	63.366	61.855		58.777	46.989	62.204		143.94	39.13	89.94
41.696	127.94	31.027		30.279	77.01	30.799		30.057	32.32	30.735
63.541	33.58	43.838		56.769	106.06	37.722		59.642	33.422	66.204
44.462	51.439	33.009		40.498	55.353	44.507		47.581	121.26	35.676
36.653	40.932	38.428		65.698	60.704	53.345		128.44	54.791	55.735
102.94	67.845	66.535		55.992	79.219	40.623		86.213	40.995	42.12
40.418	44.811	36.929		37.224	49.451	31.837		105.6	39.263	53.053
74.411	34.56	59.692		40.563	34.37	92.353		62.191	41.086	33.303
31.609	64.955	44.677		100.21	61.905	33.94		31.46	78.541	108.37
42.04	73.648	38.072		30.621	34.458	36.919		72.796	150.64	101.38
30.044	47.827	32.378		53.539	73.784	47.771		96.189	47.578	31.59
44.267	32.356	42.724		36.073	58.906	34.135		42.326	30.682	41.049
30.896	36.602	39.059		30.432	34.694	92.783		74.249	47.253	60.934
49.146	58.484	93.133		34.096	42.909	31.033		43.479	33.598	56.836
58.17	32.614	56.865		36.763	37.887	68.589		37.482	99.296	66.439
39.711	36.107	41.048		89.333	55.448	58.884		42.614	42.137	49.692
31.14	65.871	39.21		56.233	81.389	62.019		49.871	35.625	43.696
33.982	56.901	70.619		49.852	31.216	62.201		35.707	41.193	85.108
43.594	81.94	35.14		33.956	38.253	100.54		78.491	51.806	44.497
31.262	32.064	39.614		108.85	54.996	39.687		45.832	46.898	37.565
32.097	37.248	34.498		50.902	33.053	52.471		45.055	101.58	35.282
95.646	60.668	54.672		43.826	78.609	37.045		48.71	111.09	46.369
38.742	48.873	55.199		47.42	30.572	63.403		75.416	32.993	50.753
62.908	79.94	45.145		40.083	48.356	65.708		56.636	54.358	40.42
84.964	32.532	73.653		56.041	115.26	109.04		46	81.508	95.82
35.183	41.599	38.727		35.365	67.146	49.557		38.456	37.989	41.085
43.921	33.886	43.078		38.483	51.076	34.352		60.244	56.701	44.311
39.337	44.937	59.873		56.641	37.858	37.36		50.671	55.373	68.774
40.266	40.077	59.475		44.975	54.729	35.765		43.583	30.023	34.554
43.171	57.937	33.365		66.825	50.278	39.611		92.737	47.72	33.171
32.226	42.085	34.048		49.457	32.982	45.647		30.717	47.462	32.951
68.543	60.747	35.914		48.603	47.072	112.73		41.269	32.183	31.168
87.223	94.798	90.441		109.01	32.852	60.401		34.844	107.53	46.755
42.553	41.217	34.825		37.808	53.72	35.927		46.159	46.565	52.664
71.687	44.997	117.87		47.323	67.234	46.683		37.129	57.03	47.079
34.21	30.431	36.903		68.292	58.017	38.468		150.56	43.202	52.353
45.936	75.101	55.045		102.28	40.412	69.377		31.786	33.075	65.6
43.065	76.361	35.86		46.106	53.189	70.116		39.632	54.27	42.775
54.201	36.336	63.612		41.908	116.97	103.11		59.896	60.008	42.534
38.834	51.391	94.127		85.185	55.104	47.122		72.244	35.003	42.884
48.486	46.683	41.77		140.64	32.727	43.101		65.822	43.298	53.823
37.945	42.614	39.15		44.96	35.494	32.315		30.471	37.692	42.512
32.559	35.743	78.755		47.982	33.5	49.897		54.165	37.418	44.546
43.019	38.246	40.581		31.16	36.033	44.837		77.385	89.94	83.448
67.367	39.749	69.346		41.864	31.925	151.16		82.864	36.604	41.008
38.493	38.349	61.957		37.613	41.419	55.434		61.296	63.416	44.779
33.628	55.481	30.401		51.476	32.837	34.134		33.446	54.647	34.901
147.61	60.637	40.862		41.76	42.575	42.611		32.01	45.688	37.637
30.553	41.339	62.532		30.2	173.47	49.237		32.943	104.87	51.572
66.22	57.604	60.688		47.317	72.951	30.886		32.221	39.782	63.63
63.412	54.763	74.707		30.538	63.074	118.81		54.325	40.37	41.105
32.817	84.109	36.693		39.796	41.542	56.089		56.52	43.05	31.741
66.807	32.335	52.378		33.917	43.854	86.46		86.001	122.63	36.14
35.111	31.766	37.654		45.885	79.814	39.385		36.172	36.101	50.454
33.57	30.972	31.483		30.975	30.903	30.063		45.848	45.278	44.65
44.374	32.001	75.908		38.7	32.817	37.574		43.523	30.131	33.923
38.873	39.879	47.407		93.218	33.362	49.694		38.35	36.198	53.671
31.255	93.035	32.402		71.991	50.683	54.872		40.837	30.244	60.766
53.47	68.189	77.129		33.368	37.625	79.61		31.596	61.814	55.168
44.04	39.811	31.408		41.716	44.652	50.044		134.09	94.681	68.534
52.234	52.095	53.527		73.456	37.539	32.76		31.284	64.332	81.429
32.017	59.696	86.077		47.13	104.43	50.297		37.62	47.849	156.76
32.252	57.325	40.033		32.693	66.218	38.116		40.686	42.102	30.291
46.032	55.497	36.504		41.515	74.213	31.496		30.767	57.722	35.975
55.144	35.407	40.866		39.89	30.577	93.833		96.545	85.872	43.759
33.472	147.56	32.596		42.601	38.421	45.183		53.644	44.315	36.677
40.725	70.491	48.469		35.559	56.854	50.921		61.619	36.57	35.606
79.639	40.416	41.178		54.199	30.115	60.694		48.274	52.025	54.036
66.503	56.091	37.279		69.045	34.217	114.39		35.819	40.624	53.686
152.16	41.225	52.316		39.747	54.298	31.817		32.405	60.096	40.658
74.596	94.476	62.04		33.982	34.114	46.499		42.728	69.781	106.47
57.769	34.948	53.75		46.855	54.144	32.649		35.336	37.085	72.91
42.379	95.257	51.633		39.51	33.76	41.595		49.8	43.215	80.623
45.52	42.725	114.51		83.944	114.01	64.349		59.527	122.97	39.076
38.97	189.88	58.279		67.54	42.295	35.674		48.812	36.442	56.986
38.744	127.13	72.474		67.013	34.032	40.896		49.703	36.11	30.441
57.292	44.571	79.627		36.116	150.92	34.398		35.377	84.477	35.15
65.917	84.959	44.196		43.388	37.028	42.44		57.507	44.415	54.229
34.694	41.096	42.728		32.832	60.722	41.299		38.354	38.77	36.771
71.829	37.241	43.002		51.358	54.682	34.653		87.074	48.558	37.027
47.711	42.16	124.85		37.757	68.067	43.299		36.146	39.134	75.571
124.21	141.85	37.786		80.604	87.307	74.402		39.32	66.655	38.574
35.252	71.455	75.742		77.525	35.822	136.05		34.869	39.832	57.709
48.678	68.612	49.487		65.132	30.048	36.322		52.051	62.248	30.466
55.945	33.54	31.203		31.923	36.617	55.789		42.588	51.628	30.646
92.355	39.872	38.19		43.857	83.59	35.535		45.607	50.808	54.78
43.396	35.185	34.805		91.652	36.897	39.032		35.982	37.903	42.357
40.794	54.87	87.144		82.204	62.743	68.703		79.549	81.242	68.452
51.679	30.247	153.72		43.596	40.248	32.26		49.46	38.238	35.593
35.908	54.459	33.889		33.7	43.974	40.191		31.892	44.409	82.905
63.008	64.87	45.792		87.111	35.495	45.557		40.808	30.461	55.548
30.572	60.854	33.802		30.322	32.168	38.303		51.748	42.073	80.448
84.777	89.283	48.845		40.564	35.449	52.592		33.118	34.038	65.052
33.222	42.109	47.368		35.438	37.934	87.391		43.499	42.228	32.806
70.285	81.879	34.727		41.36	42.346	41.05		33.344	100.46	62.415
88.433	84.146	42.768		53.215	31.972	86.663		30.747	64.442	31.537
47.382	95.718	32.443		71.47	31.792	57.714		44.664	48.858	110.51
51.586	38.451	51.163		31.311	36.288	87.831		32.588	59.12	127.88
33.565	71.869	39.886		45.645	31.344	53.002		36.215	60.742	43.558
42.902	31.866	42.508		31.202	79.842	62.033		33.75	36.546	37.412
61.513	46.843	80.145		32.885	33.733	30.351		43.52	67.519	30.321
36.336	44.1	37.595		31.189	33.981	47.196		31.129	42.687	34.077
59.55	30.218	32.721		39.006	30.958	31.415		34.586	63.226	57.849
31.699	39.807	40.002		32.325	30.186	31.301		45.754	60.126	48.353
30.841	42.268	32.846		34.856	37.791	66.335		54.427	40.801	59.988
84.163	83.334	32.57		59.155	52.254	66.206		30.682	38.084	52.44
51.612	38.117	61.515		42.736	38.795	43.87		48.436	79.856	58.369
48.756	39.282	108.46		52.194	32.312	44.152		35.02	47.808	34.669
54.421	52.58	50.602		40.585	33.72	32.362		69.437	80.452	35.525
74.485	72.864	41.677		79.211	45.377	45.365		41.704	31.094	37.447
47.707	41.424	42.783		72.901	54.79	55.169		44.756	66.421	39.565
50.683	41.071	42.073		34.305	64.269	36.296		76.405	38.926	52.491
59.548	45.889	84.579		64.847	32.456	41.752		49.438	37.947	38.93
31.097	31.372	56.37		77.768	41.319	39.49		49.638	42.039	44.453
73.292	56.686	37.542		30.196	95.846	59.656		36.637	59.113	46.735
48.47	46.96	43.933		49.781	39.923	38.521		31.208	33.065	49.313
41.497	37.613	86.071		64.802	40.034	40.67		49.541	40.13	30.679
90.206	66.208	63.284		39.753	67.966	73.515		30.36	36.275	45.155
36.71	40.14	53.117		32.814	38.62	46.977		32.517	96.419	39.696
94.983	34.689	34.522		41.253	52.812	39.002		50.3	45.054	55.481
35.869	71.029	45.571		58.748	33.877	59.616		30.515	42.95	39.183
41.043	32.393	58.662		77.143	73.733	39.319		37.243	61.994	37.041
34.981	61.534	103.64		46.54	135.31	30.059		131.85	101.27	40.193
40.606	45.624	43.572		95.748	38.718	31.506		75.002	40.832	32.255
50.465	30.016	37.578		81.405	98.35	31.139		48.511	85.527	44.063
55.637	56.721	30.962		48.418	53.376	30.064		38.981	103.29	40.548
88.021	39.761	31.883		59.433	41.346	133.54		58.254	48.485	39.308
35.462	64.845	76.581		37.977	73.703	30.375		42.394	36.329	33.182
35.719	50.442	35.499		52.316	34.406	43.014		64.623	38.557	64.768
30.874	36.976	37.078		60.485	53.086	73.233		39.523	82.417	58.346
87.865	32.699	46.294		35.829	34.688	51.26		30.038	53.895	38.292
43.034	37.377	155.4		31.454	37.404	40.778		68.364	58.041	31.23
89.758	42.056	38.976		49.83	38.431	47.21		37.801	50.09	55.331
30.772	49.46	42.949		82.563	41.759	30.608		47.059	45.924	55.677
54.158	75.194	31.009		46.8	36.572	61.794		35.716	51.448	37.635
52.83	63.021	53.616		47.373	64.379	57.405		60.555	70.883	59.915
36.856	44.341	39.525		34.007	30.592	37.661		35.409	52.095	39.165
57.328	39.354	43.05		100.34	37.355	66.472		58.676	37.443	70.517
62.312	64.46	63.797		149.64	46.719	136.22		43.978	57.383	47.488
46.157	40.35	47.415		51.699	63.936	39.064		46.304	36.416	73.729
31.906	42.469	31.472		30.567	46.537	52.743		33.606	47.41	31.126
74.781	63.44	54.605		71.955	44.044	64.351		52.56	39.145	59.158
37.626	36.96	39.637		32.833	41.607	33.57		30.994	34.017	44.882
45.873	98.169	31.618		82.753	32.829	33.423		35.057	54.018	41.717
35.608	36.358	30.406		41.229	60.373	33.448		55.159	34.596	68.53
41.651	44.098	60.163		63.676	84.511	38.25		38.459	31.436	97.541
30.239	30.61	63.153		80.488	90.849	34.685		31.378	67.362	53.528
31.87	31.634	48.1		53.871	30.683	31.381		41.246	48.324	45.819
51.498	32.298	52.037		59.054	41.308	46.945		70.989	107.65	38.751
46.619	75.223	74.003		32.81	30.44	43.533		44.688	36.433	41.381
47.835	79.97	58.979		39.826	97.031	36.057		32.078	42.088	68.897
44.97	34.628	61.126		75.154	37.008	49.623		82.415	75.297	84.214
30.894	48.702	81.717		31.537	38.092	45.41		67.43	46.389	34.934
84.079	43.476	30.561		42.238	33.259	51.549		39.484	115.7	36.196
72.136	48.032	34.955		32.356	70.373	117.76		36.241	55.454	34.972
111.26	69.663	33.478		61.634	93.668	50.754		39.299	33.135	43.318
32.298	32.128	48.94		44.589	46.991	66.205		129.27	33.477	36.68
59.286	53.63	32.878		65.576	37.386	43.418		37.055	50.595	42.225
41.522	36.481	30.563		89.973	66.863	32.135		47.041	32.825	65.232
84.758	38.575	124.99		44.354	33.974	55.233		44.792	61.53	38.293
55.693	58.18	56.251		43.619	34.671	39.248		33.79	85.433	34.69
48.952	48.579	38.093		37.452	33.41	48.392		40.056	34.25	42.619
94.912	53.88	38.397		73.651	47.404	37.141		57.054	73.471	56.817
48.916	35.974	46.463		48.458	49.486	86.225		31.288	32.892	38.772
69.378	31.483	95.698		51.83	46.982	72.912		35.045	52.755	42.605
34.064	60.736	52.456		50.429	40.006	33.78		38.959	35.976	30.758
57.051	55.841	78.474		77.199	42.545	59.545		56.715	101.11	55.45
40.811	47.625	46.767		57.781	50.245	48.494		51.726	40.223	35.953
84.471	67.097	39.666		104.64	119.56	121.97		56.355	52.592	33.459
75.248	32.667	42.398		30.427	97.492	60.646		33.572	70.102	38.552
30.38	125.91	42.255		40.848	37.314	41.57		30.702	55.771	42.759
46.301	56.025	84.196		70.515	75.053	55.176		36.054	31.467	60.329
33.506	45.266	36.583		73.435	41.988	58.359		56.945	43.712	64.422
107	53.248	40.654		68.188	96.799	38.845		38.008	35.956	53.792
33.616	34.758	31.059		44.188	41.587	31.53		46.628	54.075	33.63
87.446	57.168	45.276		51.885	41.498	56.93		30.46	47.851	63.845
66.151	30.373	43.096		54.534	42.801	76.547		68.712	44.74	119.57
30.747	35.677	34.721		62.34	49.174	39.925		43.51	39.08	38.327
59.127	55.608	34.061		35.729	38.1	50.763		35.977	33.258	40.1
32.45	49.025	42.721		82.558	30.508	113.67		109.54	46.618	69.683
92.904	39.83	32.367		77.372	98.849	169.86		45.114	80.506	41.166
79.3	50.146	47.507		30.969	54.152	34.195		33.604	32.781	44.957
46.989	64.081	88.561		49.504	99.25	160.45		33.599	39.842	61.946
34.065	139.22	31.927		39.699	54.066	43.753		55.678	101.74	58.766
35.476	83.153	34.832		49.051	56.509	33.081		48.5	43.023	36.427
47.863	36.327	51.675		130.66	35.902	30.77		30.513	132.4	58.886
54.023	51.835	33.274		48.081	34.905	63.301		87.546	42.229	66.649
45.736	47.745	44.296		64.305	44.733	37.573		41.782	100.23	39.404
42.667	103.85	53.14		101.52	82.738	43.238		37.203	41.187	80.872
40.954	31.454	36.635		31.163	73.476	34.708		74.313	61.042	57.725
72.767	64.183	50.258		51.203	44.165	96.169		39.257	59.657	56.598
45.762	31.849	45.266		33.156	85.275	55.527		52.873	37.976	68.864
75.487	73.634	35.068		68.633	47.31	50.984		51.767	58.921	46.153
97.337	40.956	48.983		63.568	35.762	109.62		41.13	51.645	52.887
43.8	37.279	90.405		36.792	35.428	36.818		47.451	33.372	70.281
30.365	102.64	37.97		30.602	47.229	34.551		47.161	97.059	81.576
53.308	33.15	85.575		67.489	54.993	48.251		48.413	59.866	40.856
42.101	39.757	48.281		53.694	33.677	55.779		34.064	35.24	45.971
50.859	65.255	90.665		49.339	35.099	72.053		39.018	33.296	31.674
36.534	66.295	76.703		94.969	67.35	40.248		55.411	60.112	32.623
105.44	48.661	62.595		44.456	40.994	37.754		74.936	78.494	45.104
31.213	82.634	74		34.238	37.296	30.295		31.253	37.164	68.86
51.908	53.029	38.138		56.917	49.145	33.232		42.535	39.74	55.934
43.463	50.528	60.172		34.704	57.874	36.651		52.919	48.915	32.873
34.752	67.697	38.674		41.336	86.637	47.877		50.313	33.325	38.482
72.209	38.033	85.054		40.489	41.515	88.413		52.96	68.234	64.409
39.495	35.27	30.775		44.553	71.701	33.716		82.328	53.05	78.281
73.528	45.582	50.448		33.201	53.661	44.29		37.767	40.009	30.38
39.797	32.963	56.09		87.193	30.561	46.425		75.669	61.388	58.105
32.28	30.439	32.861		34.009	58.718	32.618		42.29	129.02	53.334
32.015	48.383	30.612		32.209	80.507	93.303		32.762	48.384	31.342
73.128	38.436	113.82		52.305	43.104	51.147		54.318	137.63	38.027
48.38	33.744	38.366		76.791	97.061	38.817		40.057	83.592	36.587
72.151	46.128	34.305		92.039	58.386	42.204		47.993	31.219	73.758
30.655	56.917	35.682		42.09	55.824	35.994		40.163	71.767	85.503
67.04	56.527	45.091		45.574	42.951	38.72		53.287	64.158	40.108
44.897	62.809	43.342		51.748	45.946	43.823		31.195	129.6	37.411
56.442	36.08	30.578		43.849	35.831	55.324		43.872	52.945	43.656
64.412	79.519	77.034		49.874	34.376	30.549		52.759	40.072	31.037
54.325	55.566	68.847		35.616	48.011	71.362		33.068	57.516	82.225
104.64	65.777	35.751		61.641	105.13	45.151		35.678	32.176	88.629
67.782	33.366	83.785		35.811	83.727	49.768		34.93	85.87	48.628
78.219	30.771	79.201		32.761	41.006	62.684		56.286	42.19	48.559
104.5	44.968	57.447		41.076	54.307	75.86		45.14	30.162	39.781
35.973	55.045	55.269		35.259	78.786	91.748		34.677	47.883	37.998
30.995	36.34	33.388		32.553	37.53	67.344		94.618	34.83	33.204
50.127	73.304	42.802		32.866	36.41	42.516		55.06	56.54	86.36
58.842	55.053	59.947		82.236	34.739	31.378		45.079	52.018	42.712
81.49	45.294	62.497		59.54	107.36	31.862		53.363	40.582	43.853
44.429	67.408	52.834		55.909	49.575	81.447		51.773	40.905	69.104
62.241	48.529	32.26		63.264	85.977	64.794		38.7	33.396	38.645
55.56	64.641	36.233		62.96	64.549	32.456		33.407	44.787	43.887
49.839	30.024	77.529		47.8	43.039	42.46		41.027	43.573	39.414
39.528	49.052	43.802		30.051	61.58	114.5		32.589	39.209	34.1
49.793	52.5	35.725		66.675	60.893	61.569		67.292	60.397	31.927
132.57	48.045	37.913		61.182	68.336	125.23		32.229	36.326	31.742
32.933	44.534	36.414		88.55	48.47	35.624		32.502	31.095	54.059
50.145	64.008	36.024		47.401	40.734	54.139		107.73	45.397	46.647
33.748	82.132	38.744		39.196	34.903	43.467		30.63	45.127	41.312
113.59	46.804	49.83		68.614	150.1	39.505		31.078	36.008	31.888
59.704	110.58	36.435		41.456	35.074	60.532		30.497	57.521	125.92
49.478	54.026	31.267		169.12	31.712	38.905		76.662	73.828	57.79
41.269	31.483	64.436		30.975	51.604	40.83		49.205	52.579	47.9
114.13	30.093	44.256		71.017	51.456	35.352		32.857	45.793	69.527
51.159	45.957	57.277		34.943	34.989	127.58		46.859	57.65	45.888
38.241	37.45	69.754		33.215	46.047	35.342		46.235	72.815	38.175
35.317	69.822	34.765		30.146	78.517	44.521		45.974	50.442	36.987
42.071	57.412	37.231		44.461	30.451	46.518		32.387	101.25	100.71
40.429	46.997	48.412		44.968	35.486	47.181		34.878	31.293	88.776
39.421	45.594	72.654		35.926	33.02	39.305		74.073	74.499	31.557
70.254	68.726	41.459		55.252	74.437	68.88		60.765	30.516	37.323
37.28	80.929	81.59		44.226	62.662	30.444		92.949	32.965	39.702
35.899	64.021	95.054		46.229	30.107	133.03		47.241	36.68	53.04
35.534	47.543	96.422		45.142	89.604	84.78		41.27	47.936	31.771
34.61	33.292	36.536		50.054	98.199	56.562		63.097	56.788	71.632
42.415	51.704	32.15		41.274	44.831	51.32		180.54	35.967	80.298
48.477	44.656	43.189		38.952	62.741	71.327		49.048	60.749	48.696
33.14	32.948	114.64		34.235	84.371	43.292		98.707	36.2	56.432
30.508	35.298	74.441		52.97	44.852	32.959		88.232	54.785	52.455
60.1	84.646	65.287		111.74	51.515	52.769		40.001	67.473	141.64
67.263	39.745	145.9		75.132	57.959	62.098		66.2	40.914	72.286
44.761	61.706	42.471		48.55	58.357	82.616		40.737	72.681	45.129
44.343	44.726	62.59		36.991	32.131	48.003		54.523	36.959	49.476
47.761	42.538	70.338		42.008	63.694	48.467		45.118	46.544	36.501
62.696	62.972	93.926		44.463	30.843	76.024		42.396	48.398	41.738
61.919	38.481	96.982		48.604	59.563	66.867		84.418	63.997	35.841
60.135	36.52	85.195		31.728	37.439	84.451		63.432	51.907	39.051
48.413	32.018	80.637		31.149	82.969	76.267		134.41	52.792	62.689
38.502	32.532	38.566		40.588	32.395	34.629		32.374	40.37	39.064
49.071	37.2	49.132		66.993	52.598	73.214		36.104	35.083	47.665
99.421	102.49	58.936		39.159	33.583	43.673		38.023	44.748	111.01
71.76	65.381	42.438		37.267	78.586	34.279		60.668	62.285	32.321
49.21	30.529	89.048		83.075	41.343	53.967		50.614	46.504	36.268
43.752	78.124	30.496		132.82	49.109	111.4		41.41	39.138	35.564
32.309	44.999	37.595		58.56	33.255	32.208		33.944	57.766	86.28
50.07	70.441	57.698		42.992	49.837	39.21		38.127	55.59	93.622
32.899	31.973	38.467		62.382	61.56	102.31		46.077	46.504	58.867
49.33	37.368	38.536		90.343	83.081	41.56		80.663	33.638	43.826
40.609	49.322	49.703		66.481	52.311	53.846		86.101	61.256	39.998
60.46	46.154	41.698		65.472	114.09	31.795		39.752	47.595	35.415
45.203	64.735	67.598		42.372	54.935	51.873		37.469	44.647	32.249
41.321	33.284	39.857		53.463	30.96	36.539		36.788	49.147	81.924
30.79	79.302	31.491		39.788	96.793	87.726		33.716	78.336	75.74
42.84	30.788	56.889		40.268	51.651	121.34		90.026	43.701	77.324
44.942	36.516	32.318		39.94	56.444	38.827		85.433	48.55	37.005
62.178	32.971	50.95		39.169	32.818	48.85		43.964	69.542	45.499
98.671	30.421	75.985		62.057	43.648	30.541		30.441	30.144	53.973
69.894	60.834	83.948		47.543	35.123	33.485		40.863	35.823	44.731
32.168	40.73	106.93		30.373	82.791	37.224		73.203	43.086	72.478
35.436	30.821	67.248		41.651	130.43	33.515		31.677	50.149	85.466
98.2	58.286	38.817		41.297	37.732	59.963		37.078	107.14	37.259
61.079	86.425	39.235		35.786	39.784	38.986		42.644	33.155	87.863
42.869	47.723	40.196		42.435	36.194	34.488		42.078	33.852	34.358
52.196	44.79	84.528		42.334	60.844	32.91		40.56	37.007	48.243
35.904	37.755	69.567		41.776	39.595	34.807		38.125	48.59	40.642
89.535	75.938	61.676		35.685	64.366	47.102		65.625	48.35	44.177
30.183	104.75	64.155		40.798	57.435	59.661		40.108	40.783	77.625
30.61	107.7	42.428		77.692	41.112	38.054		33.353	32.775	169.62
37.284	39.408	40.169		46.797	32.871	68.161		51.513	49.423	47.532
54.8	86.424	34.127		32.515	98.483	87.703		38.443	32.798	57.478
33.818	32.289	174.59		49.086	51.01	44.265		53.971	52.966	62.167
39.461	35.174	33.438		121.29	98.152	61.632		32.24	74.618	32.719
31.218	62.359	51.801		53.137	43.551	54.557		44.224	38.488	40.305
55.225	54.19	30.592		51.189	51.416	38.746		42.254	84.5	31.554
47.315	146.4	46.724		43.021	158.25	31.682		60.102	48.805	40.145
123.9	55.961	33.212		87.686	55.801	77.208		36.918	59.737	36.324
32.667	100.26	49.171		65.684	119.57	55.451		61.283	115.36	51.824
113.73	35.137	50.623		40.617	39.464	42.532		78.917	62.548	58.176
71.425	33.653	39.009		44.518	100.33	39.933		30.991	37.239	73.322
42.524	45.224	36.236		77.438	76.344	43.813		71.426	43.68	60.73
30.142	45.749	45.211		75.399	46.906	123.91		30.57	117.19	33.763
110.98	39.991	35.376		54.189	45.439	33.826		59.3	116.44	46.108
35.519	33.252	30.646		46.326	34.396	44.483		36.999	99.009	54.933
108.29	53.031	33.008		55.565	41.925	70.63		32.286	48.075	41.746
67.047	30.949	64.416		92.336	71.357	36.919		40.776	30.902	41.928
40.563	129.52	68.689		39.911	64.351	88.359		129.57	35.509	75.159
39.321	57.317	80.319		50.657	67.373	76.139		68.299	46.362	32.58
36.537	37.582	34.018		71.787	54.636	30.92		42.982	36.744	34.449
50.712	35.925	121.38		41.096	75.615	47.175		53.36	54.237	49.581
51.625	34.592	54.024		60.91	42.839	103.13		49.724	62.277	117.83
38.894	48.554	44.243		118.88	60.621	74.792		54.932	36.133	32.464
68.422	31.471	31.212		35.637	48.208	31.826		55.138	84.778	50.605
50.323	47.554	52.603		34.713	38.182	49.853		48.563	93.985	47.115
43.223	54.654	35.981		64.598	34.838	55.174		91.198	42.692	54.288
42.218	47.086	30.969		63.227	45.891	44.611		94.687	83.715	96.213
30.837	75.326	41.84		42.841	34.805	44.71		60.745	32.876	64.518
46.892	61.398	49.892		42.301	45.289	48.33		34.235	84.614	43.006
105.32	83.514	40.142		72.66	45.951	119.52		48.811	43.143	41.722
46.807	46.258	96.026		58.696	56.072	37.732		35.452	46.371	65.022
51.899	32.032	35.264		59.039	30.959	49.374		52.244	45.16	55.423
55.648	47.964	82.726		66.584	36.276	55.154		51.721	55.955	69.742
44.418	30.075	32.535		47.364	42.692	57.107		45.529	44.52	61.534
36.387	30.634	34.018		34.828	62.848	63.141		61.848	40.62	52.707
40.143	104.47	41.857		38.658	55.636	42.445		32.151	49.679	42.618
32.079	38.673	44.112		71.362	40.126	35.024		39.955	44.29	39.435
60.913	48.553	50.211		40.656	95.313	34.882		35.041	74.669	65.005
51.853	32.332	38.29		46.105	71.294	42.324		90.287	50.239	39.578
34.013	52.793	31.816		53.884	88.412	32.277		110.73	36.391	46.609
52.224	47.136	54.484		38.251	30.854	39.026		40.11	66.97	51.985
68.387	72.174	37.605		79.544	77.602	57.19		33.158	30.236	41.239
56.08	36.09	41.77		37.523	118.88	32.825		37.198	55.703	49.998
52.73	67.572	54.276		31.835	37.357	88.997		67.118	40.183	42.992
42.847	103.4	48.289		62.306	173.17	40.851		77.352	43.85	67.39
40.908	63.201	35.345		84.263	60.618	49.934		128.71	42.085	47.629
63.66	49.758	54.774		41.023	31.487	76.693		123.72	81.227	32.479
96.543	39.99	74.291		38.335	83.334	40.153		44.653	46.375	80.829
34.036	34.154	32.94		65.389	62.176	40.274		53.194	38.689	45.29
56.063	36.681	41.899		88.882	41.289	89.073		53.871	47.968	38.445
41.371	54.012	49.619		56.427	113.7	53.922		70.686	38.126	71.165
47.24	62.258	37.03		91.847	112.12	56.69		30.275	51.87	43.738
40.137	50.67	82.058		31.72	63.54	89.667		42.481	86.949	111.32
44.364	46.401	35.964		57.678	33.956	32.903		32.396	76.148	34.868
53.641	81.002	49.52		30.952	30.291	33.991		34.089	30.717	59.273
71.33	44.697	33.269		92.246	96.231	78.621		63.958	44.954	49.574
35.601	50.474	85.108		45.005	42.047	77.146		156.59	41.133	38.607
44.269	38.634	75.784		105.73	55.87	49.464		32.254	94.437	58.831
89.464	53.411	150.17		33.181	32.973	96.915		51.481	88.914	30.703
40.544	80.859	41.314		50.117	33.769	60.731		33.257	91.037	75.094
34.42	54.358	32.116		31.895	38.268	44.065		54.603	73.698	34.629
59.657	88.299	60.508		67.341	31.876	36.77		42.461	30.453	70.032
60.068	71.182	40.428		73.938	42.989	30.435		36.765	38.497	46.406
48.573	31.82	63.587		42.918	34.443	44.59		36.256	39.871	106.11
79.789	58.187	48.808		41.973	39.531	31.479		73.278	36.818	30.617
38.705	50.996	41.822		71.593	39.392	85.153		34.346	38.156	47.862
40.268	31.551	127.58		125.24	56.831	35.925		85.773	39.331	31.043
43.459	52.964	36.184		79.707	33.325	32.526		49.655	55.105	38.387
40.75	65.496	63.472		62.756	41.191	46.273		68.885	67.161	31.888
33.277	58.585	64.371		65.128	32.17	44.19		62.931	49.86	48.165
74.808	32.127	59.776		164.21	51.222	31.043		67.966	30.441	52.406
64.411	71.708	37.844		56.886	33.448	63.641		44.473	30.841	35.176
32.594	77.428	39.454		51.614	64.744	53.404		34.717	32.146	87.302
62.286	35.943	36.832		84.702	81.739	88.14		50.304	57.188	34.385
37.507	46.897	66.757		30.765	91.111	63.726		45.261	44.32	34.738
50.281	101.92	36.128		34.602	87.811	43.56		30.573	33.711	34.811
114.13	50.802	36.566		48.39	81.844	58.232		64.834	47.738	53.112
71.532	36.601	36.186		47.35	35.473	82.819		32.077	41.708	46.572
35.187	60.329	80.882		35.376	54.624	48.031		42.581	51.693	40.395
51.298	44.479	80.348		99.531	51.988	34.766		99.254	59.8	56.427
132.51	38.736	43.642		87.735	39.992	168.04		40.716	57.456	43.088
91.56	44.132	76.993		80.985	34.788	76.631		99.048	38.423	58.323
45.187	40.947	82.002		62.354	30.027	59.166		53.774	74.798	59.709
80.399	63.755	49.419		56.823	89.957	98.942		61.917	49.308	69.975
52.491	31.835	30.203		36.567	30.377	33.25		39.338	51.976	41.497
60.215	113.38	48.244		33.188	56.858	32.531		58.612	101.29	51.7
30.614	35.552	64.444		34.356	61.897	52.003		30.074	40.743	40.288
36.686	63.479	44.121		67.532	63.315	38.402		33.348	42.848	35.491
55.362	75.69	40.395		66.763	49.803	35.97		63.623	72.572	40.181
31.152	41.308	58.648		34.529	47.241	45.323		31.042	47.375	102.96
34.042	38.55	55.514		62.186	34.775	39.764		55.946	35.952	44.443
38.879	41.19	98.682		75.945	95.382	67.934		30.026	32.713	52.457
34.612	80.616	67.378		35.535	35.017	73.012		42.554	44.807	44.634
52.702	37.628	51.42		47.993	46.333	31.034		32.388	56.262	32.182
43.478	33.677	37.904		46.263	40.878	48.973		46.808	30.035	46.743
34.897	41.477	80.389		38.281	66.835	62.71		47.959	49.203	32.699
35.263	68.097	81.365		37.233	56.99	85.303		42.093	43.161	42.133
34.809	68.56	41.221		42.137	53.657	41.521		54.199	37.877	58.548
82.253	45.293	61.808		35.159	40.004	42.224		38.065	67.018	62.26
79.754	61.107	38.331		34.856	75.194	30.684		129.83	51.19	31.38
32.328	62.202	64.485		39.42	33.395	65.306		153.18	52.943	41.005
40.655	59.821	37.039		40.394	90.613	41.515		36.465	38.68	36.647
61.724	44.947	31.957		75.907	37.179	32.078		80.331	47.018	49.486
52.977	30.384	54.931		30.467	87.824	34.848		75.175	34.755	58.989
37.328	63.877	40.062		55.047	33.843	46.649		47.348	59.479	57.204
34.104	31.964	75.861		31.234	83.361	86.151		73.509	82.76	33.023
31.562	31.595	143.48		54.744	54.089	48.99		97.665	70.26	77.508
30.79	65.144	48.062		48.549	36.004	109.93		30.486	71.91	32.566
52.824	58.624	48.338		70.812	36.581	57.544		31.687	42.852	64.146
83.573	34.601	35.096		30.71	34.496	35.024		38.128	98.114	89.975
152.9	42.164	44.933		55.746	31.423	112.31		54.526	38.612	38.112
88.458	73.244	45.281		58.911	61.62	64.144		53.419	110.3	41.319
31.64	37.486	45.509		47.174	33.607	35.985		30.045	36.257	33.224
43.039	90.585	36.21		38.111	30.946	71.278		104.75	47.894	60.261
39.964	55.788	36.658		50.766	55.222	59.981		33.431	31.25	61.599
40.083	52.561	62.214		47.794	73.85	31.968		32.1	74.179	30.389
42.583	34.351	31.651		55.958	48.213	47.974		37.397	64.026	34.994
38.276	33.648	42.404		38.445	39.048	42.28		36.205	78.655	50.147
53.981	66.075	43.444		35.948	34.058	41.176		30.301	61.525	36.484
30.496	71.531	36.533		70.982	76.461	48.787		45.024	75.058	34.517
33.854	50.843	54.687		33.637	50.334	31.408		42.661	42.805	38.332
57.617	39.851	30.387		71.578	54.254	57.239		98.082	78.911	143.59
30.537	42.106	44.735		34.8	40.37	112.18		35.658	35.611	74.896
31.824	35.753	53.93		67.176	145.06	31.752		132.34	63.873	48.55
45.103	41.546	42.166		38.188	35.724	37.331		31.488	92.831	31.742
38.955	48.876	30.586		34.876	52.741	49.795		58.278	33.243	130.45
58.85	122.26	38.133		40.984	35.213	31.688		30.297	49.588	37.086
77.487	55.323	73.165		43.069	45.483	31.224		110.93	46.944	37.693
47.068	33.514	43.095		37.014	76.931	130.22		53.941	42.182	92.042
171.61	32.595	40.003		53.391	33.081	51.37		67.12	34.649	46.452
49.067	32.438	59.876		46.543	75.605	54.63		79.614	41.905	43.963
82.084	31.207	45.82		34.521	69.054	52.342		45.377	30.683	61.592
92.115	39.064	59.568		78.443	41.216	36.135		32.928	44.793	44.26
81.866	38.667	34.54		36.087	45.148	47.03		97.113	31.877	69.736
72.164	81.045	54.149		40.408	30.576	64.42		61.147	42.224	76.175
34.93	50.148	66.054		30.366	44.18	46.796		65.806	149.68	53.14
30.801	40.663	34.311		38.063	32.061	112.93		41.181	47.468	36.226
50.295	66.226	54.449		47.102	68.952	38.593		40.395	45.297	53.947
78.36	33.329	102.19		31.12	39.069	42.46		35.223	71.451	41.927
44.489	66.28	130.73		33.847	36.766	41.673		52.327	38.218	63.558
46.815	45.931	41.575		65.615	39.191	53.066		31.166	66.98	69.053
40.432	42.869	31.185		40.139	71.693	45.188		68.091	43.701	32.53
31.984	74.575	69.646		30.938	30.064	37.898		50.97	30.22	65.875
38.251	38.01	40.836		39.88	33.344	61.698		66.954	39.072	34.696
57.833	44.832	50.726		31.629	55.968	47.618		38.62	40.001	34.424
69.113	45.138	84.389		40.483	44.907	132.64		30.1	49.612	38.12
79.055	56.164	57.709		65.222	45.874	30.358		109.61	75.324	62.585
49.056	56.001	47.51		41.014	38.523	30.427		30.433	37.176	31.737
39.442	58.959	49.076		42.64	42.118	30.93		47.701	33.885	38.523
59.99	81.506	34.865		38.41	142.28	67.399		40.92	31.579	42.287
124.77	61.412	39.155		82.821	45.103	104.99		67.346	48.686	32.467
68.045	30.035	91.183		78.376	50.543	39.641		36.371	40.559	39.454
99.411	32.891	37.107		32.891	51.965	43.36		88.054	31.879	44.223
51.948	34.858	39.106		47.564	39.57	73.784		40.967	56.592	41.463
58.909	61.992	52.636		89.129	36.503	48.564		62.284	44.256	38.129
40.745	47.934	32.442		114.57	47.693	40.461		73.614	35.123	39.982
37.523	30.185	49.288		32.654	54.21	36.796		41.654	38.204	59.245
52.632	40.93	120.61		48.097	148.04	66.847		35.058	44.448	45.774
31.173	63.801	46.937		54.899	58.976	46.088		38.508	54.516	35.318
32.24	82.217	33.685		34.809	37.253	33.976		30.282	46.226	122.28
32.388	44.931	31.332		38.168	47.251	116.26		47.597	45.516	78.944
42.752	59.807	67.519		39.465	92.975	75.212		55.654	111.03	155.48
116.59	61.751	55.155		112.09	37.032	63.165		57.882	31.977	128.26
72.023	34.878	63.169		37.832	64.65	91.512		53.859	34.715	45.768
36.223	44.541	32.047		49.353	36.789	89.189		33.301	33.419	97.256
45.505	30.082	86.289		44.289	67.43	84.207		68.226	46.801	41.832
62.282	55.559	31.155		32.926	41.047	109.06		37.904	43.653	45.908
45.421	45.973	57.496		34.593	74.164	31.974		44.707	54.627	43.046
41.413	64.609	75.78		41.27	37.748	33.811		40.735	67.14	40.357
49.287	52.922	34.659		38.623	37.329	33.709		37.182	40.356	79.189
55.453	42.661	31.385		64.41	90.365	44.727		34.441	56.727	35.052
33.56	106.24	50.956		58.465	56.374	53.29		34.017	32.07	46.456
48.6	32.947	83.019		70.416	34.52	34.61		70.667	57.435	45.097
39.571	37.447	31.844		37.79	54.1	109.89		33.139	54.241	42.646
66.371	59.309	57.843		32.645	54.143	43.225		72.389	36.709	35.681
44.509	64.849	30.374		42.975	63.269	38.245		35.828	34.682	33.188
30.679	35.899	40.629		100.69	31.27	35.207		52.567	41.686	66.376
48.075	67.239	65.352		56.2	59.332	63.882		82.718	30.479	35.882
85.618	38.076	49.126		47.658	37.1	107.96		34.032	37.114	34.039
42.189	38.43	47.823		35.394	63.11	68.521		81.567	46.224	49.83
41.075	163.26	61.318		36.064	84.205	30.935		72.66	52.797	48.138
50.992	64.45	41.09		68.433	49.433	49.667		139.91	76.116	48.405
61.11	45.49	45.641		46.851	71.272	48.746		36.032	35.309	103.99
125.59	83.912	37.972		31.734	54.466	46.337		114.82	39.602	61.771
37.733	43.263	59.168		60.846	37.017	55.947		46.268	47.9	39.917
62.246	34.16	58.948		35.303	36.031	42.899		52.915	46.586	39.15
30.36	35.819	49.495		32.53	45.077	62.452		74.161	46.237	131.23
40.383	45.727	76.949		36.834	59.83	30.716		82.618	31.798	33.323
54.711	35.242	83.117		54.771	31.784	35.046		34.695	35.474	125.17
41.34	30.713	51.923		35.881	57.209	103.37		44.555	38.373	53.718
41.153	35.21	41.216		62.514	34.026	38.662		42.136	66.498	45.169
31.589	31.676	35.871		84.856	47.45	60.568		62.156	34.892	75.761
31.514	36.376	41.986		63.732	66.976	31.853		62.909	32.715	32.85
30.363	43.924	44.866		57.763	42.711	52.103		106.86	53.685	84.949
43.994	44.921	43.143		40.655	57.454	32.662		59.483	69.819	83.823
92.283	36.833	62.461		36.625	48.25	42.815		65.904	53.556	31.303
50.832	52.82	42.026		123.68	37.128	39.629		45.72	36.84	44.894
141.85	94.606	49.037		42.657	36.133	37.484		62.346	38.022	40.125
38.549	55.145	31.862		30.04	41.439	60.003		53.842	136.95	40.424
36.098	54.199	37.805		58.787	54.64	35.981		36.884	55.061	100.53
30.114	45.932	36.328		48.148	44.075	75.883		100.16	31.707	31.412
55.022	36.733	75.546		35.271	48.236	94.266		75.757	53.299	85.146
68.56	59.363	34.972		95.98	98.298	42.467		33.644	49.28	30.402
42.613	95.547	45.995		79.666	40.829	58.294		55.64	69.179	40.873
31.849	35.907	61.174		70.885	157.41	36.193		104.61	55.14	48.103
37.812	35.792	35.973		51.041	42.203	106.09		31.786	85.624	51.143
39.757	51.888	31.814		41.857	41.934	44.8		47.445	58.178	52.203
72.629	43.386	51.606		41.705	45.15	45.517		110.12	31.903	45.79
53.331	45.989	95.763		40.86	74.218	54.143		41.204	107.39	31.288
50.917	42.043	44.208		33.154	49.008	33.655		119.84	98.913	77.465
33.887	51.394	34.272		30.406	38.355	44.865		49.03	64.296	38.049
47.856	33.659	64.016		44.1	41.624	128.41		34.494	33.704	41.469
38.951	35.675	34.583		35.045	32.774	48.553		66.049	37.402	65.466
37.439	37.553	30.396		65.672	69.005	47.92		77.917	133.01	48.275
75.272	42.916	42.969		50.578	31.235	37.179		47.892	88.966	61.919
58.875	39.285	56.655		34.153	32.183	40.76		44.501	42.204	31.378
73.765	38.632	30.621		31.875	42.775	84.549		45.693	98.424	93.876
43.817	35.808	39.731		31.906	57.956	64.477		39.065	34.739	41.661
88.767	110.12	32.439		38.989	98.617	34.406		40.867	33.424	53.912
36.029	82.468	53.595		91.673	41.221	38.04		30.248	45.915	68.143
52.359	37.383	64.475		102.61	45.659	36.025		49.209	48.445	39.457
63.054	51.184	31.602		154.01	31.361	68.997		94.788	43.05	32.719
32.957	57.911	37.026		39.218	47.492	44.912		70.277	30.14	43.789
68.646	40.17	53.211		51.473	31.555	40.713		53.881	69.026	32.313
63.817	49.002	44.666		79.297	61.454	50.59		44.211	57.574	64.147
64.146	42.973	57.438		42.498	35.256	79.119		59.776	146.16	30.931
37.208	178.09	38.652		57.364	37.54	55.476		65.685	33.635	34.586
34.004	94.189	44.329		47.535	57.619	51.981		38.797	33.12	53.93
65.7	33.559	40.76		120	32.623	33.13		38.475	33.742	35.764
32.418	52.94	66.704		52.984	68.882	35.442		40.692	36.921	42.867
31.625	33.665	47.795		54.541	46.543	62.922		52.807	63.186	35.914
47.27	31.705	79.557		30.43	33.852	33.682		38.278	41.273	33.435
43.298	33.891	34.284		30.866	61.281	40.574		42.559	134.91	61.777
41.288	63.507	52.293		30.843	82.66	53.968		36.773	55.589	68.073
43.115	107.05	51.265		42.095	36.638	70.721		43.991	46.657	118.72
30.086	47.285	33.253		82.47	49.373	45.61		157.28	43.334	44.355
56.274	30.262	31.644		33.468	86.529	75.403		45.277	40.811	40.228
36.036	41.496	40.286		46.022	101.09	47.865		31.889	37.482	37.375
66.641	120.03	65.254		42.334	53.539	46.306		47.8	50.19	53.406
66.269	51.767	39.124		34.013	32.731	52.914		60.54	66.1	75.22
42.123	80.627	106.06		43.457	44.413	50.491		37.494	45.712	92.534
62.414	52.789	46.073		56.209	31.451	50.014		58.002	48.389	32.342
60.461	43.423	38.702		78.643	31.235	127.74		46.705	32.738	110.54
61.781	43.079	32.699		41.28	32.131	36.285		73.886	39.051	73.447
47.407	32.75	63.252		77.569	112.39	109.5		34.19	31.013	44.048
50.245	39.657	75.094		73.063	37.914	42.819		60.206	72.472	45.471
35.091	43.703	63.009		38.753	35.627	30.514		72.367	36.848	35.093
32.914	36.76	63.313		43.267	32.432	50.374		32.752	67.22	57.45
60.323	47.767	45.166		97.337	54.287	31.99		31.982	35.054	67.87
40.9	97.725	32.608		104.6	78.438	96.939		50.543	60.85	60.372
36.026	37.678	41.855		74.333	37.587	51.64		51.407	32.184	39.851
96.321	59.427	41.499		35.903	48.017	70.473		50.738	31.919	48.039
36.801	65.351	64.314		61.519	31.836	90.611		52.799	113.04	31.304
42.693	58.9	49.34		33.871	30.786	68.532		44.772	51.561	68.871
109.46	40.86	47.421		45.837	42.368	38.384		106.22	30.378	41.44
31.693	38.834	76.449		81.863	39.796	94.119		32.9	32.352	31.38
46.021	78.566	51.969		43.087	43.287	107.35		34.049	85.831	30.197
34.803	53.469	44.196		33.137	49.106	132.75		66.646	53.596	30.667
63.323	46.125	34.62		60.426	30.722	98.547		50.495	57.062	89.933
43.454	33.719	100.91		45.967	61.961	53.98		43.996	44.18	42.865
73.524	30.397	84.663		64.301	42.002	43.462		31.845	43.263	41.128
31.618	33.282	58.765		62.399	71.081	106.56		44.704	51.087	36.269
34.159	39.556	33.36		80.221	40.761	32.693		94.419	95.146	31.862
40.072	149.58	59.21		54.192	40.775	33.616		31.115	37.493	57.071
41.625	51.137	79.965		75.407	45.389	48.71		46.483	71.653	101.07
45.246	40.969	59.19		33.343	173.55	48.166		86.631	95.691	45.363
40.217	47.64	43.198		60.054	30.087	30.809		36.119	38.878	32.518
49.044	44.726	50.841		38.364	58.344	45.108		56.905	49.959	93.274
35.048	43.442	43.229		36.208	30.543	72.247		52.383	55.917	36.646
60.311	53.309	31.1		83.861	36.015	52.042		58.469	44.565	35.159
48.176	39.085	35.433		85.796	30.017	31.303		35.969	60.29	39.732
31.182	38.481	35.885		31.161	43.658	33.602		40.498	41.973	77.243
201.24	38.417	44.76		53.904	36.891	74.252		44.715	43.638	43.667
35.321	89.361	34.292		59.575	36.684	96.074		41.01	44.826	79.565
83.807	43.934	35.465		50.872	46.352	57.725		48.702	44.201	38.615
32.45	51.368	78.759		47.136	47.006	90.487		35.779	70.477	41.75
82.801	66.517	49.833		36.904	40.915	54.046		83.613	102.25	39.056
57.861	36.296	30.663		82.54	39.419	41.239		34.933	49.386	44.356
64.102	60.812	49.989		31.975	69.71	45.369		48.664	46.876	42.845
54.323	50.09	76.603		33.068	38.345	30.248		47.496	43.446	45.27
61.52	59.454	67.597		74.617	49.17	37.576		40.316	49.555	57.887
38.972	69.855	56.861		45.623	40.057	50.33		122	68.116	103.04
110.03	51.428	30.902		54.327	45.562	36.352		31.305	46.426	30.433
37.521	30.635	32.695		64.862	36.421	33.251		67.986	36.084	55.938
51.004	41.774	62.285		70.302	43.88	68.032		128.6	43.533	73.014
30.468	40.11	40.787		85.4	30.318	32.332		39.108	39.671	180.65
40.509	36.831	35.224		39.683	54.622	32		33.895	44.068	30.195
41.797	57.132	49.541		57.467	32.233	78.747		39.226	51.97	31.018
34.23	60.689	56.584		42.872	44.902	34.974		39.608	67.614	47.824
53.903	66.325	52.781		54.262	38.365	39.454		48.922	31.992	49.023
58.21	46.899	37.708		31.842	51.925	61.553		38.282	55.893	45.03
30.074	45.517	61.554		38.75	46.541	32.159		31.447	61.191	48.887
31.407	77.847	46.144		58.641	100	31.31		49.699	42.446	51.125
65.901	54.937	30.076		69.972	43.2	91.389		69.353	38.244	75.425
32.675	32.335	52.554		32.21	67.429	54.276		60.957	99.816	46.305
47.878	39.753	33.571		33.359	69.49	64.111		88.518	55.243	161.98
37.584	30.706	35.631		37.179	55.547	87.798		37.5	73.644	33.53
31.569	32.485	73.935		40.118	33.951	105.2		35.044	31.428	87.792
49.102	60.345	61.196		50.504	32.504	32.318		31.597	41.619	114.69
30.49	57.461	53.897		48.32	85.039	34.331		42.52	36.624	38.334
111.5	41.137	30.296		49.756	41.918	90.649		39.526	46.55	36.852
31.31	41.222	74.967		44.694	68.138	115.81		57.896	31.413	101.91
36.561	46.888	49.225		70.498	51.042	40.075		37.53	31.275	33.199
40.13	50.155	131.5		44.524	38.501	99		54.499	33.942	35.458
40.972	76.647	40.354		36.789	62.207	55.056		58.193	71.803	36.123
43.724	62.525	65.307		34.76	35.894	63.578		68.838	34.289	64.72
39.484	72.327	42.643		45.089	36.439	56.223		39.622	40.628	41.35
50.109	41.42	63.065		38.135	55.014	59.286		60.871	36.075	38.384
83.623	47.354	35.952		34.803	53.183	31.986		44.582	46.151	165.78
32.658	43.023	98.796		56.033	68.962	30.351		31.892	49.085	48.582
56.436	46.786	30.392		44.85	83.414	50.808		34.215	66.382	31.276
100.38	33.096	49.516		46.901	39.666	32.511		59.949	41.442	43.801
84.112	44.105	31.081		61.177	36.687	36.633		51.184	80.778	48.099
34.093	33.975	64.307		35.255	32.338	40.102		70.931	40.473	42.573
69.3	56.547	52.451		50.852	32.051	186.85		39.372	40.493	48.428
69.731	35.577	31.967		49.699	66.164	51.16		38.777	44.473	74.379
46.904	50.939	65.663		33.435	127.66	57.227		47.5	59.238	63.802
83.806	119.23	75.752		132.54	37.631	34.885		30.35	55.358	59.927
32.142	52.995	49.624		65.562	73.552	30.103		51.311	45.607	82.394
34.775	41.269	63.327		44.985	48.712	92.223		45.482	39.109	30.555
30.965	32.435	43.029		30.74	52.878	46.136		33.373	67.575	50.409
58.142	30.471	43.642		54.499	52.764	50.785		33.581	38.201	34.796
83.657	44.052	63.801		34.988	31.38	35.634		60.603	31.471	85.367
43.051	47.627	30.247		42.474	37.151	32.063		49.414	36.86	33.694
69.568	61.01	34.49		95.503	60.016	38.416		30.173	77.979	31.256
43.316	56.537	37.964		36.287	53.958	32.333		46.036	44.011	33.494
61.842	35.361	55.677		81.208	31.66	41.539		33.109	53.302	32.001
78.996	91.95	35.012		40.028	33.846	39.218		49.107	48.816	47.574
34.475	48.264	48.55		39.529	42.714	48.677		169.62	37.743	55.475
40.589	61.948	51.41		58.785	51.301	59.561		39.277	55.664	32.099
30.772	54.901	90.041		50.841	37.476	40.528		43.15	33.293	48.544
52.279	89.61	39.129		50.185	44.991	47.019		64.309	38.732	45.313
44.588	93.955	54.166		45.908	60.218	30.535		97.655	38.222	41.096
84.06	120.21	41.116		81.545	30.948	73.154		93.873	47.777	73.726
95.437	41.655	50.096		49.515	38.771	118.75		58.86	31.613	55.864
32.953	35.668	37.104		52.618	46.644	67.973		32.948	67.622	57.348
39.959	65.445	45.683		43.518	67.678	37.172		42.538	36.431	33.284
47.86	53.386	33.736		48.752	129.01	31.922		34.121	41.732	120.75
45.291	55.299	53.706		49.862	67.046	44.235		31.574	42.157	81.458
42.391	46.806	31.316		33.216	39.367	168.02		65.113	38.968	49.007
50.888	33.243	31.854		82.66	62.519	30.173		54.272	40.232	78.364
35.072	55.601	51.019		38.045	50.298	32.799		44.799	32.03	69.14
58.166	131.69	48.602		49.003	56.505	98.012		36.637	32.002	103.69
33.916	30.779	49.505		37.428	75.4	42.902		50.706	31.784	55.326
32.262	35.351	36.727		72.939	50.127	33.25		117.18	32.592	67.673
30.391	50.613	58.049		37.754	36.383	72.022		55.049	34.1	40.417
47.586	60.996	46.664		46.299	93.659	84.367		53.357	43.694	38.322
44.253	35.674	37.045		31.233	71.793	34.837		33.318	34.851	35.606
90.134	66.178	47.326		30.548	68.517	75.855		71.79	43.498	47.438
35.478	71.239	52.788		82.443	75.034	74.222		45.718	33.001	79.487
43.076	44.884	64.211		77.788	99.369	30.043		56.244	46.421	58.664
48.946	58.977	34.631		41.867	41.497	41.745		45.961	90.882	33.838
40.851	40.938	30.81		66.738	42.22	75.939		45.855	43.638	81.676
31.908	49.62	123.59		32.188	40.108	45.857		30.22	36.983	47.627
33.826	34.348	34.578		76.626	141.49	50.673		51.042	40.719	42.55
51.18	36.691	55.655		80.487	41.52	80.411		31.831	34.555	34.052
59.598	39.7	39.46		36.817	51.63	30.056		41.328	58.385	67.864
53.176	49.559	49.471		30.896	39.997	31.533		36.84	127.95	43.638
62.058	63.014	32.151		69.013	37.012	47.717		37.63	90.586	45.99
53.316	48.209	56.184		49.132	44.425	52		37.381	87.755	42.997
53.868	58.994	57.778		39.23	32.65	51.741		32.917	44.293	57.114
34.315	39.258	43.592		46.6	36.314	38.777		40.803	130.45	156.08
86.217	33.329	103.21		32.582	56.967	40.07		32.744	30.763	63.671
30.548	55.66	40.201		39.211	42.022	34.906		87.974	50.919	38.568
81.311	44.441	33.01		57.481	34.114	33.128		30.59	58.99	62.952
33.866	32.322	81.857		39.363	30.534	50.711		42.013	66.593	46.144
37.341	31.402	33.154		35.751	31.682	39.874		35.899	84.117	31.271
67.996	81.447	34.397		117.13	33.407	41.974		63.6	74.376	47.195
43.478	49.474	35.873		137.71	52.017	31.6		70.636	47.172	66.346
48.034	36.028	112.34		33.083	35.897	40.964		40.389	56.249	82.705
45.04	30.236	58.971		75.931	35.551	32.717		40.699	30.916	31.627
38.046	57.086	33.535		35.687	67.563	54.329		34.017	47.262	32.289
56.721	35.22	40.782		47.228	49.805	96.152		89.155	107.27	90.338
87.281	135.85	51.016		52.586	35.721	61.169		59.538	42.403	34.692
33.887	32.262	30.727		66.778	32.647	54.641		112.72	41.24	39.942
83.884	100.76	61.768		69.771	44.416	32.888		73.51	43.65	42.817
42.559	41.014	37.234		52.754	39.761	41.806		34.72	86.625	35.026
66.54	47.483	56.207		129.54	73.646	57.14		31.687	49.98	64.587
85.818	37.33	44.825		99.087	38.302	76.37		46.516	43.691	54.777
84.035	33.221	31.601		73.577	40.899	30.347		89.49	68.205	57.054
77.474	73.471	36.075		34.544	77.115	84.849		34.733	49.737	120.74
31.371	39.66	38.229		38.933	57.79	41.702		55.136	61.077	31.441
38.937	34.642	63.708		31.293	64.141	30.468		42.133	218.02	86.048
34.269	70.26	41.357		51.539	36.35	62.083		94.527	41.924	30.375
39.668	61.425	33.053		45.539	74.967	94.955		94.641	57.162	37.391
74.662	35.035	79.141		38.513	67.822	42.425		79.349	46.237	76.615
45.843	83.735	44.815		42.159	32.135	30.064		40.689	97.32	49.354
89.958	80.094	165.17		92.721	43.989	36.575		45.879	50.342	41.575
46.017	89.948	39.259		38.171	42.003	31.266		49.828	42.122	95.768
30.79	41.061	36.361		55.627	42.784	32.067		55.715	59.206	43.266
46.48	42.811	54.053		45.872	43.324	37.341		61.634	35.322	40.517
37.323	38.09	174.57		34.661	66.242	37.695		37.942	38.974	35.746
31.025	71.599	38.753		51.499	48.21	46.063		51.282	40.061	45.069
55.57	39.65	69.835		48.175	55.447	67.51		54.398	32.625	51.891
39.173	31.79	39.534		34.972	32.991	70.698		45.651	48.348	69.967
59.532	37.091	40.881		52.431	107.03	32.088		34.622	52.81	109.28
62.056	130.84	43.979		45.594	81.743	44.664		30.461	31.072	41.942
54.572	36.506	192.04		41.098	33.934	42.406		63.685	60.49	52.48
49.421	97.629	38.613		53.359	32.782	33.711		41.046	43.401	34.769
37.052	52.369	62.354		76.383	41.736	56.212		42.567	41.945	41.231
159.9	32.027	31.126		48.757	31.924	33.162		99.684	87.314	53.57
35.595	70.58	32.628		101	68.575	92.534		101.43	35.159	40.721
57.097	39.784	34.31		95.64	31.291	32.951		38.62	41.149	33.75
30.869	38.336	38.98		45.925	32.878	33.216		36.982	58.661	35.605
40.404	42.965	30.407		82.765	73.629	58.808		33.843	76.735	80.312
63.828	210.92	32.694		48.86	89.179	31.67		53.2	36.581	30.097
34.67	30.461	47.708		37.962	66.698	41.234		31.762	62.505	35.824
59.71	31.916	30.385		67.506	91.463	87.471		48.72	66.331	30.094
105.72	95.862	58.769		30.379	33.969	60.026		34.819	50.248	41.034
57.666	30.677	55.786		54.369	112.24	59.087		40.991	42.165	90.547
90.863	34.1	30.77		94.734	32.078	64.105		31.679	43.838	41.392
42.986	89.919	70.885		35.023	44.633	63.602		47.248	56.048	48.871
38.396	41.23	77.928		31.551	58.846	43.85		34.752	56.64	47.189
30.705	90.25	33.406		51.858	48.683	57.044		44.336	34.343	36.947
80.341	48.367	69.731		36.74	52.109	76.763		55.947	61.701	159.83
37.279	32.876	72.254		51.949	35.298	33.501		81.495	35.249	56.424
44.392	52.219	43.584		60.318	31.096	43.054		85.738	33.163	45.327
34.461	33.446	67.03		35.041	55.573	54.49		89.606	33.813	74.502
72.323	67.928	93.802		56.568	61.112	60.944		76.757	137.21	30.127
63.28	43.444	30.053		48.736	127.4	34.601		41.614	47.485	32.064
50.427	36.45	46.198		120.36	47.632	41.602		106.17	49.703	33.482
62.89	127.08	60.457		31.588	64.186	39.54		32.46	39.6	50.711
54.924	40.282	43.187		35.209	45.593	33.184		42.686	38.485	49.812
41.55	67.072	83.242		38.449	71.476	60.498		72.497	85.593	40.442
60.726	41.57	55.361		37.912	45.349	40.25		59.679	38.484	53.733
53.801	66.538	47.05		70.36	168.89	36.495		58.671	53.74	39.985
39.051	105.79	32.112		114.92	40.187	41.875		55.785	37.899	62.068
38.153	30.685	31.421		36.438	50.443	49.398		33.225	44.761	75.538
33.131	33.694	65.532		60.331	45.82	43.403		37.958	37.066	84.449
44.568	62.289	43.277		72.795	53.176	51.733		160.61	62.154	36.378
33.233	44.343	36.426		56.081	41.655	37.702		89.292	44.463	38.209
66.416	52.525	80.198		37.541	87.034	53.812		39.215	44.777	94.285
51.353	43.711	92.121		36.204	40.114	40.153		62.88	105.56	90.109
61.736	38.29	30.118		50.144	35.75	56.018		73.327	38.074	62.333
44.748	31.403	36.116		72.018	51.881	74.383		47.814	40.759	87.499
46.589	32.51	47.111		55.017	70.511	63.382		36.697	44.698	109.51
151.08	40.871	59.456		30.53	30.628	68.111		58.839	36.207	33.948
35.055	30.307	51.716		54.206	50.628	35.734		33.789	72.72	45.718
65.754	31.286	40.857		31.485	47.355	45.422		163.96	39.215	31.57
33.037	43.374	57.025		36.391	112.81	51.555		51.973	69.858	35.482
76.803	31.858	43.02		42.108	40.308	36.636		44.484	31.507	49.689
64.532	49.647	48.958		56.677	147.85	56.844		80.109	48.771	40.597
83.995	44.185	34.522		86.359	56.885	30.628		44.83	35.325	42.297
59.128	60.107	32.407		31.572	49.843	46.456		60.699	45.35	35.615
101.84	34.82	38.699		45.198	48.915	53.746		32.365	44.825	72.168
36.05	69.302	42.042		43.731	43.102	52.569		49.952	89.378	47.524
35.029	32.958	93.476		61.015	43.377	47.506		39.092	66.385	34.724
44.641	114.22	51.434		51.535	40.04	36.947		112.62	34.4	40.443
67.326	45.238	70.55		33.995	111.5	75.718		66.923	42.592	112.03
97.998	45.172	67.679		67.042	37.441	30.769		46.073	44.521	102.97
43.543	32.385	72.492		45.63	31.523	58.676		45.172	34.201	30.139
32.685	62.622	35.903		45.999	40.679	39.574		70.462	33.598	96.127
31.133	31.841	60.875		36.869	103.37	41.854		38.659	30.752	45.944
33.782	74.965	45.237		32.981	81.394	35.482		57.136	38.605	48.467
88.965	37.514	51.459		33.078	60.096	35.634		68.717	74.791	45.817
31.238	56.034	41.658		39.129	40.984	30.795		49.882	36.441	54.155
46.73	36.173	110.21		53.564	48.831	34.817		48.699	39.305	33.237
36.475	86.772	51.912		30.107	37.315	50.786		32.556	45.282	129.3
42.216	68.99	97.352		76.833	34.248	52.025		30.644	40.376	60.546
37.332	35.002	52.079		31.411	36.615	60.815		102.76	63.482	38.127
33.416	33.918	51.312		38.651	74.106	38.312		62.842	49.278	35.356
67.655	48.29	36.029		36.155	37.593	30.161		41.394	31.429	41.93
64.74	33.887	71.069		36.079	45.616	47.34		32.935	38.249	75.709
39.845	36.884	51.71		55.274	45.322	38.877		65.805	51.885	109.7
56.473	40.145	42.575		41.434	67.308	31.392		39.134	34.839	46.223
36.165	58.958	35.042		36.228	40.264	34.739		43.681	162.14	47.093
41.667	32.101	32.799		59.626	31.903	48.325		31.154	40.281	35.196
42.576	32.865	59.02		30.85	51.398	70.219		62.076	63.117	90.805
50.33	50.629	38.82		39.872	85.282	103.55		31.966	64.655	113.58
37.053	47.282	55.284		39.336	72.265	112.12		32.381	62.166	74.823
38.463	50.889	32.858		51.591	44.416	86.516		44.383	35.684	90.85
66.043	47.816	74.759		38.527	30.217	38.019		35.384	42.877	35.473
34.783	78.523	36.441		30.928	36.692	42.353		45.333	147.76	50.214
112.43	31.465	76.354		90.902	66.667	98.607		86.88	41.566	138.79
31.886	30.491	70.012		42.709	87.276	96.08		42.625	47.179	43.298
33.343	35.109	35.272		36.77	32.142	33.323		87.885	32.392	71.575
98.939	54.386	30.517		48.854	43.437	43.501		31.543	90.792	44.082
37.589	49.552	33.786		68.09	44.958	38.111		58.369	34.894	38.731
75.057	35.449	71.303		60.748	37.64	87.091		57.405	60.522	33.199
42.362	36.986	54.282		80.25	50.462	75.007		35.877	32.15	43.866
52.228	52.639	34.237		38.689	40.073	35.445		46.924	46.295	32.245
36.606	66.969	31.379		35.74	59.302	83.465		36.278	63.644	73.531
98.821	45.437	39.398		70.385	44.52	32.425		69.57	42.824	70.415
53.96	56.019	35.024		47.123	41.013	60.686		31.387	32.417	60.004
65.79	38.887	95.151		42.685	65.396	31.977		41.996	33.434	41.276
41.042	40.41	32.501		70.599	57.668	64.89		65.202	69.139	62.764
76.501	37.263	32.28		58.551	40.717	79.096		68.992	50.731	30.27
39.503	34.215	37.468		35.109	50.983	67.089		53.008	56.506	85.711
46.423	60.046	75.692		42.903	54.744	65.105		49.306	54.268	35.535
38.484	50.001	41.364		42.022	31.933	35.254		43.549	64.135	40.543
82.221	69.703	46.308		34.273	44.552	33.259		33.003	47.448	55.028
117.43	42.797	39.83		56.199	33.196	88.829		70.549	32.173	31.806
70.234	31.153	72.576		82.426	43.845	38.458		102.53	64.712	51.107
157.99	33.487	38.307		55.936	38.85	30.128		30.449	38.844	42.808
135.08	54.633	34.826		64.754	31.026	56.942		30.895	31.143	34.932
38.031	38.166	45.593		58.873	120.78	36.083		31.167	31.811	59.385
82.721	30.191	38.929		68.411	63.673	46.077		57.541	30.126	32.123
33.512	33.616	49.008		37.874	47.049	57.325		31.781	73.233	50.938
117.4	60.343	99.378		59.123	99.632	42.003		32.245	38.138	34.699
49.965	66.213	35.398		34.248	58.424	69.178		94.803	34.173	143.46
39.522	48.142	52.049		33.781	31.603	70.479		34.13	30.634	58.115
54.466	45.361	70.359		32.21	42.146	31.392		31.8	61.999	35.202
36.775	66.963	65.76		44.516	54.771	49.923		40.795	58.746	60.029
43.019	51.326	32.595		33.234	79.558	35.486		40.395	52.205	52.436
63.062	79.571	30.315		56.978	37.31	50.285		78.663	35.969	35.954
42.283	38.111	48.291		39.988	35.004	64.247		31.488	38.053	31.666
48.521	39.843	38.443		72.549	41.59	34.303		37.266	32.698	37.832
46.909	30.368	37.807		58.302	37.69	77.116		33.908	32.092	59.842
30.215	55.589	69.715		106.5	32.519	53.791		30.286	31.41	31.91
64.743	32.083	32.637		41.944	45.332	42.042		31.771	76.649	39.157
93.449	31.48	49.253		56.999	39.12	68.042		79.837	51.093	58.071
42.111	37.79	36.671		40.926	32.895	38.609		69.235	59.129	88.794
89.986	38.131	80.558		34.247	31.114	43.841		53.207	33.269	146.41
64.335	56.413	70.846		33.644	63.538	31.53		44.992	50.122	43.266
139.55	39.282	35.444		30.059	35.76	34.336		32.568	96.26	33.298
39.247	37.182	42.724		38.182	48.145	61.468		72.778	54.633	38.74
54.878	63.653	38.837		43.708	35.232	61.787		50.494	33.473	73.922
73.114	78.047	64.388		40.549	31.412	68.349		34.281	33.782	59.226
58.679	108.78	39.406		92.951	33.4	42.427		46.061	52.162	35.236
34.523	141.18	42.966		80.016	42.487	95.604		50.453	31.363	64.156
43.978	77.83	30.083		49.792	36.485	139.28		81.594	38.508	45.676
35.201	72.708	78.765		48.335	33.197	56.874		44.653	70.309	57.191
40.48	36.516	32.787		50.159	41.964	44.111		73.519	38.994	113.39
51.88	67.04	45.4		50.559	35.834	46.607		53.139	38.322	58.21
51.575	38.871	77.594		70.805	55.085	39.881		53.855	40.958	153.73
30.437	114.54	30.752		124.09	91.057	46.996		107.72	35.915	59.672
31.357	40.377	37.121		52.613	74.421	77.886		76.277	63.092	48.188
65.875	58.442	67.592		85.619	68.264	42.612		43.615	40.105	63.567
95.402	34.534	43.609		51.292	34.433	38.6		66.003	34.727	40.724
169.52	38.92	88.839		37.52	42.111	46.845		60.9	34.885	34.249
68.107	68.873	38.197		51.587	49.318	36.365		139.79	35.842	38.018
65.832	38.795	42.075		42.008	83.425	34.834		45.514	42.193	37.1
80.67	46.578	35.059		71.966	34.009	50.159		53.002	36.833	35.662
51.403	32.952	33.425		106.69	48.464	34.649		71.185	43.524	65.242
76.762	33.693	36.438		48.883	40.387	33.52		89.829	126.69	80.959
101.74	52.222	42.699		80.185	40.652	98.507		39.773	34.469	42.526
34.078	52.404	66.563		43.243	42.34	114.67		41.48	46.967	49.037
158.71	51.554	34.098		42.075	53.678	80.84		41.904	44.597	98.436
152.47	31.976	66.259		48.502	30.276	38.027		35.162	65.273	95.273
74.449	48.967	58.686		101.24	38.801	72.537		39.628	46.335	42.7
51.105	41.467	55.612		48.588	64.688	61.682		36.05	62.621	36.469
40.496	31.997	51.259		55.514	71.69	48.414		38.827	66.728	71.815
64.565	35.227	80.369		58.494	44.32	63.616		75.298	67.125	43.976
74.86	148.04	45.596		32.238	36.668	51.052		57.276	46.327	47.975
35.741	30.053	58.394		127.96	31.191	99.102		46.985	37.922	49.775
56.663	41.968	30.355		57.212	60.529	51.121		46.243	78.219	36.166
41.888	43.895	44.465		58.892	40.299	56.838		51.062	99.906	72.776
36.567	38.315	37.006		35.973	37.953	34.226		43.408	54.634	42.779
77.35	60.851	63.969		52.662	43.222	49.779		59.682	47.768	38.936
52.937	40.297	35.833		36.438	36.128	52.011		48.114	32	92.814
46.667	33.822	58.441		57.695	54.651	43.998		231.37	38.651	78.736
57.891	55.023	52.6		39.015	39.018	34.904		57.355	33.833	38.336
53.583	57.837	31.449		58.596	89.655	60.05		79.35	31.528	37.344
75.504	41.489	66.681		74.852	31.364	53.02		60.335	65.108	61.167
122.36	36.552	38.978		31.074	48.548	43.868		39.134	47.484	68.228
56.911	47.976	53.569		66.767	45.947	34.621		74.94	43.877	33.269
86.654	81.68	41.864		60.18	54.732	49.813		47.533	50.194	105.96
47.24	68.389	48.164		31.103	58.291	60.33		68.421	38.493	35.314
33.098	39.427	46.815		44.318	65.737	30.177		36.702	58.583	37.455
36.54	49.841	50.462		37.763	34.692	30.104		30.145	63.698	71.475
73.434	54.881	105		92.327	30.914	58.194		55.241	36.008	32.851
62.889	40.197	51.977		37.607	59.195	49.863		47.446	43.183	33.431
43.72	36.096	53.204		30.242	60.324	43.774		70.23	31.306	37.59
32.187	55.335	74.928		45.317	49.948	30.893		35.831	47.493	30.781
72.541	63.396	69.18		31.813	80.41	32.357		50.696	53.736	40.875
32.255	53.274	78.338		54.336	47.982	99.832		51.697	48.779	124.09
70.348	101.96	53.915		31.427	46.035	74.191		156.51	47.111	34.926
38.842	39.981	32.861		39.833	98.967	54.328		37.345	75.484	76.554
56.463	69.819	38.814		32.994	87.654	94.315		47.479	30.307	41.794
52.456	41.307	53.138		40.484	33.822	77.392		34.593	51.663	47.495
81.237	52.628	56.103		39.099	74.793	42.378		32.209	30.075	62.428
65.01	46.911	82.233		36.14	41.194	37.526		135.13	31.452	81.122
44.393	37.378	48.518		30.377	87.595	33.682		32.211	43.038	62.465
70.45	30.684	84.996		109.67	92.713	72.796		34.119	116.38	39.231
68.994	68.189	73.604		67.091	91.162	42.822		48.623	75.435	49.319
32.38	35.542	55.041		73.625	30.876	33.78		62.117	72.587	34.385
37.905	36.037	55.261		54.049	38.344	47.297		32.679	86.698	31.528
38.85	77.372	43.179		116.37	116.33	59.364		33.576	39.725	100.46
41.602	76.071	67.674		47.823	31.813	51.21		37.487	79.354	55.531
40.324	32.184	31.361		51.502	35.058	59.633		82.192	49.946	56.627
52.746	46.734	49.122		51.578	44.901	83.466		38.396	33.705	38.139
52.34	31.521	55.059		38.4	94.239	37.959		34.455	34.463	46.901
44.7	81.504	40.777		67.527	31.521	49.053		148.98	59.71	49.955
49.95	32.882	73.411		36.86	93.006	60.215		63.82	41.34	60.721
110.46	31.992	39.5		51.395	44.978	42.112		109	76.841	59.761
35.299	31.569	43.732		85.697	67.176	67.283		37.363	53.301	39.062
31.941	42.995	56.747		32.842	51.576	58.071		46.67	36.527	63.543
37.655	32.409	52.979		64.72	49.319	34.793		33.973	45.088	31.171
33.191	39.579	35.924		42.149	35.462	35.126		102.42	67.548	61.506
32.293	65.748	33.045		57.303	78.601	30.226		63.755	89.741	41.502
68.243	55.063	49.064		43.352	31.531	33.754		42.348	53.778	78.486
63.064	30.31	70.129		46.22	62.246	67.659		76.705	40.446	68.096
52.643	53.035	37.617		40.234	31.29	33.406		39.231	51.795	36.992
30.896	70.486	30.81		172.99	59.101	39.474		42.426	61.809	33.641
35.623	45.361	39.137		38.57	55.551	123.08		80.253	73.956	55.512
32.969	48.648	30.204		41.589	94.959	64.416		83.137	39.959	60.279
33.292	55.303	66.921		38.414	30.076	55.013		46.127	44.245	39.369
46.785	55.097	56.706		57.894	51.738	48.372		32.537	39.634	73.817
48.684	51.031	39.615		41.861	43.344	30.688		45.341	82.853	36.407
66.113	42.088	36.419		36.89	38.834	83.692		33.899	42.172	51.803
77.291	56.232	36.841		56.642	42.614	42.234		46.186	47.661	32.773
60.756	72.169	89.64		104.35	46.462	72.995		31.306	74.289	65.656
196.38	117.42	33.191		177.77	93.223	37.07		35.532	76.4	50.172
57.493	39.988	55.296		72.902	83.515	42.397		31.291	40.724	55.993
49.997	31.162	40.771		73.949	221.57	104.41		47.469	38.909	45.457
49.439	34.172	81.527		51.071	36.926	52.858		66.738	30.445	58.448
32.952	43.249	61.882		37.137	32.595	63.499		71.687	97.425	33.604
61.537	43.788	31.154		35.791	32.61	67.089		46.281	42.234	36.243
30.031	38.466	48.842		69.476	97.59	36.547		51.883	53.445	103.54
32.11	51.65	147.1		36.751	105.53	55.415		78.76	30.443	68.862
35.307	122.12	62.951		43.617	115.54	53.08		52.687	70.786	57.818
37.04	52.62	35.814		70.691	92.687	30.919		30.501	52.852	33.266
30.306	66.372	36.179		50.298	32.235	32.285		54.932	49.686	52.375
31.073	45.697	45.402		46.375	86.208	53.781		66.639	50.901	42.412
34.277	55.315	62.315		30.475	31.065	78.89		56.58	47.979	36.214
30.71	31.996	31.627		42.505	50.522	97.524		44.211	35.369	73.298
108.71	49.473	30.143		34.029	59.777	36.946		39.234	30.054	65.987
32.618	54.628	40.246		59.387	36.011	57.131		43.447	37.085	34.331
79.608	33.136	40.796		55.101	37.965	63.484		33.172	79.205	56.044
75.928	101.89	41.715		88.885	32.422	155.07		58.489	40.485	40.692
54.368	30.974	64		64.282	88.887	67.095		44.08	61.82	33.701
32.876	43.999	34.308		139.95	79.063	33.293		36.412	54.518	62.277
169.21	42.947	38.24		37.487	35.132	52.345		73.199	151.33	31.432
52.016	92.03	95.607		32.583	192	45.437		42.69	32.487	108.15
48.543	32.026	99.572		49.762	42.816	54.846		88.25	32.728	31.51
48.446	58.259	40.489		107.68	58.562	44.446		43.06	46.302	39.335
38.05	30.073	35.766		37.274	65.407	33.677		41.077	74.979	30.815
30.867	35.698	71.885		32.304	33.389	95.488		53.68	46.371	32.24
39.285	91.594	31.082		48.061	67.847	30.506		37.244	43.101	35.838
39.664	32.288	34.343		36.176	42.522	32.42		68.196	53.126	65.194
158.5	37.871	60.129		93.367	37.978	37.334		64.606	45.63	117.64
70.988	31.541	62.19		76.85	71.383	55.911		53.062	119.91	32.279
40.111	57.044	32.947		65.608	37.543	34.636		47.21	61.465	36.211
38.543	52.055	72.196		171.35	93.304	54.395		38.361	50.532	44.462
77.138	32.591	57.713		84.004	35.463	47.785		42.198	99.635	57.317
56.633	78.394	44.425		44.809	30.454	65.904		56.192	45.989	58.368
56.868	34.037	37.986		58.697	76.028	41.646		37.607	39.544	41.773
33.645	65.115	31.405		43.325	44.628	86.135		41.656	31.472	73.512
32.001	38.759	35.732		55.387	46.174	97.088		38.613	36.115	94.209
44.049	84.415	123.68		32.297	32.779	49.485		86.284	46.573	35.311
62.07	39.44	76.784		77.163	59.447	66.281		51.062	32.919	60.354
59.546	37.425	108.58		54.781	32.218	64.066		101.02	78.823	56.285
79.422	37.346	39.172		91.656	44.259	31.944		39.017	45.88	40.164
52.912	37.88	33.272		46.587	38.65	40.511		30.026	32.243	34.937
45.37	35.262	65.79		48.241	53.092	53.674		37.393	36.468	47.42
52.033	36.182	33.086		41.424	57.278	43.99		31.474	38.361	100.32
38.962	48.319	37.076		40.098	34.619	39.171		94.53	86.461	42.749
57.486	41.991	66.932		80.443	50.647	35.412		94.913	58.639	68.021
44.866	37.556	39.538		36.937	70.527	42.868		32.832	40.042	33.884
59.077	37.468	62.332		71.307	41.438	30.885		144.45	32.029	89.389
50.856	53.844	42.832		87.948	46.615	49.783		34.599	70.465	45.802
39.666	36.617	40.305		66.083	36.852	83.412		35.54	54.543	36.856
37.355	33.075	52.346		36.824	71.666	68.776		45.454	33.815	48.56
75.241	107.43	47.298		33.008	40.089	42.74		74.673	39.684	40.745
70.367	83.872	80.241		44.856	55.883	38.212		30.624	37.259	31.995
34.284	53.724	49.1		30.366	33.403	33.373		30.205	56.208	43.241
41.138	45.218	33.333		67.685	124.84	75.441		73.605	41.195	77.455
44.155	111.85	139.96		60.259	35.576	63.17		38.394	31.138	80.417
41.249	51.616	49.639		75.851	45.077	45.48		55.745	42.181	60.875
43.403	35.941	35.382		44.918	74.92	56.404		49.137	62.782	40.373
60.398	31.908	50.432		53.067	59.593	88.588		35.882	60.065	34.851
34.385	47.756	33.947		30.94	30.831	37.944		33.136	38.579	57.923
41.614	30.392	33.761		63.604	33.234	46.617		48.706	32.823	37.031
33.134	63.127	56.644		48.001	69.917	40.477		35.935	148.55	36.571
54.733	33.113	51.07		55.025	44.777	84.175		54.227	45.097	118.96
32.089	57.475	59.141		49.596	41.307	31.151		36.608	60.555	39.569
32.8	43.334	37.923		40.242	39.28	42.372		65.018	77.407	63.813
97.548	39.679	202.95		43.374	34.31	59.548		41.19	113.91	34.153
30.262	72.009	41.009		50.213	46.884	31.347		35.597	61.301	34.384
39.417	88.049	64.181		45.517	39.547	76.785		33.494	55.627	63.619
31.796	48.29	32.217		193.3	32.843	36.32		36.865	33.224	81.701
55.01	113.65	30.571		71.455	49.12	82.954		30.412	52.291	37.882
37.537	36.059	62.644		81.414	35.386	36.044		30.87	41.274	78.547
44.198	51.407	32.985		32.822	77.897	39.514		101.63	84.591	71.633
57.932	37.021	54.399		55.594	46.499	39.87		97.332	47.998	44.889
80.941	45.221	60.917		55.232	44.21	93.761		77.716	88.453	47.925
48.342	46.281	34.135		59.841	65.266	44.684		66.002	61.927	56.988
40.336	46.83	69.531		85.455	33.245	31.81		47.847	35.767	133.32
114.37	166.97	75.891		74	67.686	30.233		37.499	45.472	42.064
111.53	50.471	70.04		30.797	44.614	91.549		46.443	42.478	38.973
40.941	43.448	61.719		43.479	57.978	34.777		37.369	32.686	39.716
41.35	38.487	56.036		37.438	47.284	34.157		164.28	76.105	33.125
45.027	82.053	34.002		34.181	37.824	83.101		60.811	50.4	38.649
81.995	52.768	34.063		59.655	48.469	54.223		47.508	34.807	40.798
50.866	47.765	33.183		30.874	38.372	106.25		44.227	40.573	34.577
38.732	49.119	72.763		45.733	31.318	40.228		106.48	78.657	87.965
66.091	30.107	54.437		72.919	40.913	47.335		37.828	34.334	112.16
43.072	70.383	37.178		49.428	61.539	48.194		35.639	79.5	60.198
31.302	49.643	43.267		100.97	40.78	61.505		99.181	36.234	49.77
32.578	58.245	52.701		95.184	61.329	30.63		98.577	46.809	45.068
48.279	42.878	54.14		32.356	50.289	42.736		91.974	89.19	90.556
53.168	56.739	65.045		43.6	38.873	166.75		43.783	38.083	75.008
34.627	60.3	34.577		52.404	50.694	50.508		39.899	54.592	38.847
32.919	48.166	30.171		44.056	58.807	70.985		64.26	33.903	60.092
30.916	80.652	33.114		77.978	32.676	85.6		74.803	73.736	105.6
46.27	36.258	41.535		32.342	42.165	69.212		64.45	165.45	68.023
47.587	33.026	49.725		72.423	71.008	108.56		53.11	142.87	85.292
33.156	76.56	41.487		78.867	40.46	42.3		65.079	47.95	31.817
47.149	48.506	44.997		35.385	35.291	52.085		88.788	37.362	46.609
35.206	30.619	45.402		43.888	30.193	30.359		30.561	46.62	48.788
39.654	88.434	64.255		71.677	47.148	56.29		39.59	40.122	86.686
61.694	106.17	46.991		47.927	86.168	89.893		61.575	34.563	41.394
63.218	36.228	55.314		54.204	53.273	108.53		40.883	64.709	36.836
122.1	33.101	74.435		36.68	52.773	59.595		39.58	75.675	47.799
35.329	52.238	76.489		56.526	33.864	36.567		64.209	57.614	46.656
91.989	31.125	52.287		46.812	32.363	31.93		100.41	30.267	35.091
36.173	71.815	127.15		66.007	42.695	92.291		36.548	83.13	50.309
85.875	60.311	37.477		44.287	67.548	37.553		55.819	103.28	43.995
32.319	61.924	35.373		149.95	39.119	77.697		35.074	35.936	47.193
82.511	30.087	49.295		33.278	61.916	32.47		37.952	32.309	54.418
137.31	118.67	75.119		39.617	33.698	42.776		142.62	54.476	68.415
68.631	43.959	50.901		37.173	144.41	35.67		62.336	35.856	39.325
37.194	47.555	47.007		130.22	48.906	36.048		42.023	39.463	48.845
47.171	41.795	32.92		31.387	38.516	40.331		68.318	41.25	93.123
37.825	32.104	39.094		76.146	44.38	41.262		35.058	55.334	30.282
55.179	44.247	49.058		32.08	34.146	108.93		44.372	62.243	52.61
59.764	30.431	90.008		38.37	37.557	41.72		44.377	42.774	40.512
85.484	30.992	45.918		58.794	47.491	41.631		42.871	61.119	52.94
78.738	74.865	50.234		57.757	66.524	62.831		75.767	37.075	31.338
48.329	77.522	61.342		35.273	56.369	54.759		55.482	42.171	31.832
56.187	61.928	59.498		47.895	53.781	46.169		75.605	56.101	39.678
34.075	53.065	34.472		42.26	74.1	61.851		33.121	74.497	55.166
79.567	33.555	34.805		91.681	46.648	47.051		41.134	43.661	30.496
41.569	69.755	33.871		33.068	66.206	35.815		55.302	33.772	30.606
36.287	105.86	45.808		76.683	31.174	41.076		51.835	41.048	44.553
31.107	65.206	57.321		31.523	38.091	50.63		32.074	34.777	43.048
62.477	42.632	33.354		31.41	40.659	50.206		47.656	46.805	53.938
68.725	31.65	93.002		31.582	65.333	63.799		59.662	73.055	39.629
44.638	33.22	91.764		45.62	35.345	48.526		34.044	112.73	65.408
33.156	33.697	71.998		83.5	61.881	36.145		35.72	32.495	39.363
55.769	45.321	43.521		210.04	37.385	43		61.054	49.691	39.945
83.467	74.646	30.353		86.531	46.611	46.9		79.681	61.204	80.095
53.811	34.956	45.83		35.449	41.059	100.46		65.256	38.96	86.423
31.554	42.794	60.917		80.605	45.566	33.013		48.492	44.881	31.39
37.247	34.895	44.163		40.122	89.658	38.384		58.061	72.81	62.375
39.461	33.175	53.739		34.484	44.946	52.937		47.348	63.005	60.93
54.738	87.501	67.381		37.001	97.975	56.78		45.188	49.341	33.536
38.871	52.839	75.646		66.625	60.199	176.39		69.801	36.399	61.384
41.485	124.44	35.501		43.411	105.82	50.466		31.805	33.604	38.096
34.981	72.161	41.526		33.508	39.644	40.53		37.305	91.916	54.584
82.881	33.143	36.88		42.361	35.274	42.204		75.487	43.166	148.93
66.771	39.557	42.902		33.332	31.967	37.202		77.272	48.283	53.663
72.691	42.432	39.49		31.894	78.817	38.651		39.951	32.27	37.49
40.559	33.392	61.94		89.385	33.296	33.139		32.706	49.953	33.627
49.874	36.928	45.633		32.965	71.386	37.47		43.095	38.541	42.853
71.314	36.731	42.228		34.461	81.959	33.805		81.32	106.37	32.215
44.506	40.208	36.763		33.972	31.732	60.628		45.648	41.342	34.374
44.839	42.836	36.554		128.96	49.522	59.58		41.981	37.03	39.451
56.107	34.186	91.589		50.772	31.924	40.068		37.665	60.141	42.502
58.017	37.917	33.15		33.566	46.806	70.866		51.868	58.22	31.249
71.58	111.85	46.876		32.847	48.824	45.473		34.371	135.13	93.332
60.898	41.378	31.711		30.58	34.133	49.846		52.899	35.917	34.082
67.563	38.074	30.145		47.722	53.826	41.653		44.179	50.68	40.383
62.821	121.91	73.503		45.058	30.723	60.606		52.302	109.23	42.374
30.555	48.333	34.852		62.031	32.077	43.991		146.45	61.547	57.267
30.619	74.202	39.64		36.285	76.975	53.588		57.758	45.442	80.608
96.94	36.441	37.607		38.544	88.466	69.072		43.3	82.516	35.624
52.788	53.24	77.308		34.47	64.918	46.678		43.377	43.633	38.833
36.335	69.798	103.57		34.331	32.031	82.549		42.104	50.766	49.001
31.652	86.799	64.951		34.019	80.696	74.65		56.609	59.354	157.23
53.6	32.145	66.057		80.455	83.502	47.453		105.97	117.07	69.847
30.164	89.365	39.012		42.728	34.558	32.452		31.224	97.19	42.648
52.81	38.226	123.42		51.485	47.683	32.249		46.773	116.56	36.063
38.709	44.567	45.794		52.146	32.677	154.7		43.515	43.122	44.664
42.747	51.982	46.616		92.146	42.489	120.11		103.28	38.767	49.081
32.438	31.518	30.644		67.275	105.55	64.625		39.811	30.988	34.003
32.375	72.043	54.851		31.477	34.017	52.456		95.495	30.444	53.194
54.384	46.061	34.416		41.208	45.25	37.728		91.835	36.281	115.25
48.392	100.11	50.829		58.531	56.705	77.689		50.167	31.85	69.612
56.854	33.79	39.801		33.589	31.852	32.724		37.694	114.51	64.238
45.417	50.497	79.371		42.036	51.462	56.548		63.932	33.394	45.784
73.547	78.92	33.647		47.692	63.985	95.847		69.596	53.13	46.209
34.068	73.914	46.342		30.688	39.211	43.613		54.283	92.444	63.709
87.28	40.673	36.124		63.044	56.329	72.398		108.99	41.937	42.415
44.553	77.001	48.734		79.838	39.297	47.36		42.278	98.679	33.85
81.028	82.806	31.121		31.078	33.747	33.641		40.838	38.649	35.798
95.223	87.338	173.91		33.221	47.894	36.945		31.111	46.474	31.732
112.17	31.565	40.296		30.308	100.72	30.578		82.582	34.121	35.246
48.38	52.3	38.78		41.077	38.532	59.057		46.425	45.928	36.084
56.049	33.26	44.172		53.12	150.71	58.389		42.431	31.678	32.661
52.394	62.196	47.469		38.948	37.796	68.872		35.944	32.252	39.661
45.712	77.524	52.072		30.374	61.655	97.98		31.404	31.052	49.005
77.533	61.324	39.97		71.91	39.904	89.14		36.711	113.62	36.736
51.54	72.315	66.101		52.749	45.102	76.938		32.001	34.844	46.071
44.168	40.297	54.386		32.405	40.957	36.581		30.692	119.5	55.735
38.386	69.306	47.327		97.827	34.372	49.67		33.071	66.643	43.947
62.617	62.039	61.41		42.631	53.035	68.302		43.042	88.11	59.98
36.117	135.91	45.842		64.018	87.241	111.42		41.078	125.5	57.106
54.323	31.084	48.94		46.061	30.995	88.368		40.512	47.957	113.01
45.622	100.71	67.842		43.788	47.107	50.061		41.731	30.541	45.177
36.488	61.514	94.674		34.991	61.087	37.304		65.595	45.407	31.213
53.43	35.472	41.22		42.309	77.032	87.247		34.625	52.57	34.831
117.84	35.534	35.048		48.355	84.815	56.691		50.665	32.62	48.48
39.816	34.109	56.689		48.409	52.559	62.888		32.844	59.661	30.711
73.08	53.758	46.855		49.469	79.832	41.658		38.635	116.28	59.336
64.113	35.731	46.235		31.519	54.468	79.847		41.944	42.369	39.958
38.365	50.378	66.91		51.477	42.267	60.217		128.77	30.855	57.259
33.569	50.931	49.396		86.497	130.3	35.598		39.657	34.5	36.739
59.858	95.422	54.524		33.454	111.05	34.721		33.41	96.356	65.381
40.65	68.417	66.46		37.143	59.445	71.689		59.486	37.093	103.22
151.96	33.067	32.105		49.362	41.48	145.74		134.26	35.532	56.546
84.975	32.191	36.652		32.872	32.109	37.541		46.206	41.241	33.636
83.316	38.827	70.984		45.159	35.104	58.691		49.701	42.322	30.683
43.899	73.14	73.061		39.075	35.247	53.624		31.782	64.084	32.799
58.357	33.116	57.92		30.923	43.814	85.508		42.483	39.405	36.206
83.528	71.875	33.192		56.249	62.345	89.078		42.756	42.054	56.47
56.655	35.759	78.722		33.715	38.763	53.957		53.095	38.609	35.881
47.098	52.523	52.413		84.258	57.195	37.615		37.998	60.245	37.361
35.078	89.002	30.61		92.003	53.599	36.968		52.738	192.23	48.426
37.47	63.67	30.723		67.875	35.98	40.654		59.67	54.139	55.102
75.545	53.383	84.699		45.151	33.202	31.483		38.776	33.741	39.675
52.99	104.87	47.536		94.886	39.427	36.781		57.879	43.427	41.706
41.52	100.31	72.425		47.838	44.637	58.641		70.901	42.621	35.108
84.857	47.771	32.461		64.626	67.251	74.594		32.371	83.775	41.26
56.652	74.928	75.506		48.023	84.48	83.41		56.08	89.822	34.892
43.553	34.971	76.323		30.723	76.934	91.114		33.096	43.001	89.114
52.004	31.206	34.107		39.126	50.428	39.086		83.923	55.353	54.869
39.558	67.695	58.889		58.303	112.04	44.197		65.853	33.721	96.75
37.042	57.003	30.766		30.26	34.398	82.617		44.373	47.878	38.311
42.346	57.051	44.096		48.363	52.17	52.039		30.886	70.662	39.422
49.335	46.327	79.166		30.659	31.033	87.281		50.016	42.927	37.396
46.5	46.477	31.492		57.192	33.424	60.414		92.978	39.017	31.523
32.979	54.488	51.274		34.164	35.783	30.097		53.058	41.959	33.765
35.801	77.05	66.869		44.621	38.687	79.104		42.4	42.028	48.32
50.13	39.31	35.662		36.093	35.065	36.25		42.258	31.049	55.359
33.865	35.174	34.98		33.703	73.903	30.347		51.44	36.611	35.31
30.969	37.318	37.398		39.125	33.641	49.291		97.087	44.58	35.295
36.31	76.941	44.759		42.572	58.358	34.444		30.19	46.444	31.414
32.18	46.76	31.794		62.498	35.461	30.065		53.937	51.096	83.37
63.037	60.333	33.258		57.006	33.076	45.702		48.536	47.934	61.48
30.126	36.67	56.102		59.954	35.745	53.417		35.224	61.782	61.27
43.494	54.173	31.836		77.528	59.521	40.745		37.576	32.999	92.167
36.821	30.683	33.768		53.671	30.304	108.64		49.997	52.811	64.658
51.751	31.361	51.967		38.574	44.483	123.23		31.505	31.949	61.261
70.849	62.705	38.276		31.073	49.711	34.997		64.394	63.844	65.602
47.269	135.17	94.353		43.517	119.45	37.786		38.92	34.253	51.771
54.833	49.469	35.077		33.634	35.997	34.43		59.915	82.305	61.343
39.046	96.611	98.828		37.204	32.404	54.617		46.007	81.268	65.776
34.738	38.267	112.88		55.581	113.61	57.595		40.222	31.357	43.649
33.525	54.093	47.594		49.869	49.504	52.241		30.051	77.674	56.089
34.85	36.665	46.565		60.086	33.105	46.911		44.802	48.257	99.495
38.438	33.046	48.113		49.261	76.936	44.627		72.805	39.396	55.311
47.447	36.473	48.039		73.113	46.834	30.54		57.29	57.165	55.903
54.866	32.488	59.803		87.893	30.018	45.107		37.388	46.989	49.001
50.484	84.221	43.326		31.599	43.004	32.326		35.53	34.117	30.449
47.624	36.028	118.95		42.337	39.986	32.97		53.959	38.071	67.086
50.47	32.681	59.807		61.917	62.32	54.867		39.445	31.993	46.954
83.139	68.987	43.246		31.928	50.526	50.644		37.171	126.16	97.749
80.087	72.415	48.77		37.338	61.881	39.104		35.515	32.502	36.841
50.587	40.882	40.065		36.475	38.264	32.348		52.604	45.921	45
63.052	53.66	37.24		60.741	36.924	31.244		34.857	32.195	50.378
51.216	76.319	85.994		38.833	44.802	153.03		38.313	55.677	72.673
58.479	34.66	34.567		41.188	77.144	53.018		51.115	78.762	34.999
72.509	51.84	68		104.79	30.323	34.715		87.035	66.936	41.213
54.39	51.522	65.309		32.981	31.276	44.537		42.627	77.891	33.357
48.444	30.574	32.348		30.587	71.508	32.325		39.221	78.044	35.014
30.45	34.762	34.729		81.712	32.594	36.334		36.522	72.4	109.11
41.282	42.273	66.084		63.134	33.961	40.017		79.666	62.927	33.109
36.216	80.757	44.04		46.938	64.357	45.262		78.496	36.242	58.336
49.943	60.148	54.635		49.355	47.96	31.517		33.118	74.752	43.141
30.113	32.726	32.318		51.811	31.207	50.776		68.848	39.333	42.554
31.081	68.776	153.28		37.16	80.1	34.377		42.545	78.425	40.525
36.804	42.677	50.966		68.987	48.084	46.879		63.467	34.622	48.857
44.686	62.573	35.949		53.27	54.86	33.438		44.852	52.555	53.317
55.539	42.88	39.755		98.211	41.993	83.579		57.502	33.878	114.62
40.868	32.719	92.048		48.069	137.69	103.43		71.589	45.191	50.499
116.73	39.554	60.006		35.018	34.632	38.558		69.785	64.819	35.443
62.452	35.504	63.464		58.439	109.28	55.382		30.122	88.602	99.957
39.558	79.892	38.623		33.393	103.88	55.485		46.277	33.385	37.51
52.94	36.794	33.258		43.187	46.738	40.379		51.935	37.135	37.482
80.958	38.095	57.9		44.308	56.88	31.964		31.867	40.836	42.178
118.72	87.607	48.48		52.512	33.227	45.537		94.509	35.716	58.316
43.044	105.51	64.841		68.053	145.64	37.755		55.042	42.957	45.246
44.288	30.929	30.447		70.853	32.473	56.235		34.456	55.093	48.518
32.906	52.269	39.431		81.975	118.47	32.932		44.141	34.8	97.992
111.6	44.899	38.836		31.065	37.386	51.716		35.102	62.752	35.288
48.718	45.953	39.58		50.081	56.697	57.836		77.262	77.075	30.701
34.057	39.976	69.055		47.393	42.766	30.246		36.101	39.764	45.639
88.912	93.507	32.818		65.036	77.91	39.183		102.54	56.068	57.856
33.722	46.014	65.557		62.628	50.617	34.01		44.446	44.32	39.371
88.316	32.352	63.07		65.709	51.407	41.126		55.239	31.608	40.966
38.08	52.034	39.702		36.25	105.46	52.347		32.843	36.583	50.747
51.646	44.2	48.785		67.433	86.036	83.445		36.198	54.03	37.256
76.14	32.962	34.252		129.2	30.236	36.096		51.77	147.74	37.86
31.178	98.896	35.727		33.81	55.272	58.116		38.079	76.449	32.786
92.602	51.08	44.521		37.612	35.408	37.526		31.154	43.843	69.818
57.82	39.737	59.305		31.628	41.454	48.554		58.491	49.909	33.052
77.399	150.24	32.779		43.437	75.466	44.796		31.699	64.673	105.28
47.778	37.682	51.596		36.931	32.768	98.081		63.461	32.165	34.777
67.537	37.88	35.797		38.946	56.075	85.771		37.496	34.79	31.835
50.147	46.441	30.97		36.723	38.358	83.634		45.109	32.276	62.104
31.565	244.99	80.298		49.786	47.012	40.731		54.914	30.92	44.456
45.819	40.038	55.37		47.623	48.341	49.397		65.413	30.41	70.215
55.987	42.284	45.986		34.981	56.043	32.113		42.77	94.797	30.747
37.805	38.58	37.912		75.737	35.841	47.744		31.721	36.126	77.482
42.32	32.858	50.39		33.645	39.151	42.415		34.049	32.057	56.059
56.46	59.811	86.855		40.416	69.076	46.926		42.813	40.037	42.96
38.877	52.039	31.718		31.663	75.111	32.127		51.474	34.901	45.138
30.176	45.961	57.055		50.495	66.876	38.277		35.539	33.163	51.092
73.9	42.545	95.798		120.72	61.241	42.636		43.437	97.42	62.315
57.652	43.432	39.175		38.989	34.958	108		57.636	30.782	66.59
38.846	62.853	64.828		63.28	34.157	34.15		45.275	74.245	41.566
51.09	40.726	61.291		63.738	32.914	47.649		50.41	69.717	57.719
54.102	60.688	36.206		34.727	107.08	30.441		68.085	63.463	67.373
38.024	49.825	62.197		35.29	54.77	82.127		30.001	54.583	73.417
59.265	34.348	49.733		32.413	33.024	69.345		65.816	30.744	47.619
42.226	61.728	34.516		37.727	39.134	56.602		39.136	31.039	39.814
74.805	39.156	97.331		31.071	65.829	37.778		74.143	54.89	62.702
32.456	38.825	60.137		32.648	39.868	134.7		164.11	42.579	41.984
43.938	32.27	41.942		39.891	70.232	63.023		43.856	59.817	82.853
48.734	33.423	42.207		36.807	41.884	37.347		33.655	93.69	33.242
185.98	31.025	56.659		35.002	80.013	55.731		34.265	58.364	51.015
43.64	55.691	37.688		42.56	31.749	45.427		45.226	30.032	39.795
138.93	40.807	40.559		30.498	50.91	103.39		53.637	76.478	34.023
79.444	36.707	189.13		31.805	61.958	52.42		52.685	50.5	60.229
53.765	36.92	30.011		33.586	36.101	43.715		60.496	46.191	54.816
139	39.401	34.176		34.047	60.698	124.93		118.58	52.319	41.739
63.449	75.411	46.735		35.291	32.086	34.678		39.422	34.49	68.124
63.454	30.137	33.706		84.971	34.029	40.325		45.221	40.916	69.088
39.327	53.136	54.025		84.127	48.028	39.511		39.896	40.368	31.733
63.343	46.03	109.9		80.099	70.317	86.865		96.985	52.845	55.665
45.399	43.393	51.243		32.383	44.176	60.61		73.991	36.077	79.118
77.671	34.07	54.487		30.583	30.968	30.287		43.298	42.566	33.581
37.959	34.517	54.271		42.633	36.665	44.637		32.044	84.256	52.721
130.5	47.976	35.609		83.644	61.759	32.244		30.133	44.101	64.418
63.585	30.907	37.88		80.801	72.167	103.43		34.86	33.457	47.254
78.491	34.758	43.094		43.263	113.62	40.437		58.714	79.533	56.497
123.36	55.565	81.466		62.946	49.936	33.7		77.297	76.815	36.051
55.85	39.145	40.249		61.237	31.665	40.811		67.302	72.415	37.54
42.21	31.862	71.301		69.29	34.598	91.122		60.379	38.577	36.685
39.688	42.152	34.841		44.728	33.923	38.864		37.681	59.613	37.127
31.862	36.512	34.938		88.735	70.167	41.658		63.464	33.719	201.32
36.99	40.383	143.11		54.133	66.866	51.278		111.73	76.79	84.285
36.564	86.718	30.267		116.38	39.575	68.599		33.572	38.555	53.749
48.767	95.761	70.07		54.581	49.824	37.666		114.71	35.609	39.635
34.64	49.037	36.777		82.623	56.535	38.243		65.213	40.902	75.69
55.017	43.557	74.007		45.083	53.815	66.997		92.142	76.811	42.005
35.863	59.063	42.789		31.858	72.788	43.788		33.356	30.255	39.923
60.872	43.675	30.765		75.415	48.699	56.035		31.041	35.076	61.393
106.53	45.915	44.855		34.399	30.585	74.736		36.423	44.815	66.123
55.005	47.513	32.521		61.279	113.33	30.708		40.157	42.429	80.775
73.707	39.316	43.309		35.041	31.143	97.744		51.485	35.641	30.417
83.228	32.256	85.173		52.485	46.764	30.904		70.579	57.177	60.247
35.084	41.682	35.619		61.444	43.644	41.7		52.491	44.645	50.211
63.754	60.285	30.801		30.549	33.579	58.929		39.055	41.418	66.42
46.779	52.127	71.553		65.214	74.68	51.059		32.986	44.564	35.57
59.65	33.458	56.38		151.45	88.76	43.743		35.748	46.366	52.965
60.373	56.968	53.871		42.355	95.696	47.995		39.493	38.97	34.141
40.521	89.407	32.854		31.324	54.54	54.493		40.329	30.911	58.775
61.862	69.092	36.227		43.86	30.982	62.915		73.99	69.698	49.863
44.434	49.58	39.61		31.664	32.564	62.917		159.32	31.902	54.585
44.907	34.441	31.174		45.227	33.725	56.649		55.47	32.274	47.589
40.395	44.247	35.51		36.056	30.635	47.527		147.3	31.399	45.331
30.509	39.522	68.347		105	47.179	39.295		58.67	124.45	32.663
36.801	39.876	33.507		51.733	52.515	30.927		40.51	70.863	65.675
33.6	84.73	30.703		37.421	51.675	46.816		30.154	32.306	41.525
35.427	70.664	110.31		39.258	69.027	42.84		45.07	49.917	73.04
39.01	110.93	56.597		40.871	35.62	44.426		47.584	36.585	50.394
48.644	41.281	48.244		44.217	76.857	31.303		80.122	49.24	83.523
53.689	89.096	40.76		30.578	113.85	69.071		40.632	30.104	56.565
36.788	93.865	39.174		51.052	49.911	79.834		91.022	52.907	34.086
48.045	66.059	40.727		68.904	40.326	81.939		39.715	41.63	54.36
33.758	39.666	60.436		55.273	79.944	34.656		35.222	32.17	35.187
35.472	121.17	71.669		35.501	47.278	61.417		60.701	78.751	56.573
43.388	42.808	31.327		43.073	31.722	46.859		81.711	31.804	30.21
30.345	30.12	31.256		121.83	101.73	56.254		64.58	87.856	37.265
51.965	66.903	65.511		38.469	46.691	43.209		68.764	31.445	39.949
40.811	36.838	66.808		30.773	56.594	54.637		36.853	153.78	98.967
46.003	66.453	37.364		47.51	100.73	34.981		33.705	33.218	41.843
40.509	103.87	38.512		61.598	49.871	73.761		31.75	49.721	30.077
69.395	48.72	55.418		33.321	68.519	45.169		79.394	154.22	60.567
33.305	48.667	41.349		30.512	31.85	30.467		34.653	34.394	38.424
45.052	96.036	31.19		37.305	31.178	52.865		35.821	59.679	74.153
43.226	78.486	60.873		62.466	68.975	39.541		31.973	56.74	70.026
47.267	37.416	63.07		39.813	30.895	43.574		53.603	77.205	48.649
34.205	64.412	47.841		78.452	38.161	35.501		36.16	89.248	69.055
63.257	40.255	144.11		39.304	62.542	68.146		100.8	46.027	39.095
39.067	79.359	60.501		141.86	39.983	32.093		60.872	33.538	46.004
33.349	48.597	54.941		33.833	42.745	43.824		46.734	53.664	59.158
89.905	32.192	87.82		30.823	35.206	54.892		92.814	42.546	72.997
46.404	33.027	32.273		51.159	36.727	38.589		34.081	47.087	51.014
65.663	39.754	41.053		37.921	47.504	56.511		38.468	41.432	49.676
58.154	44.153	58.353		73.295	43.458	45.559		38.053	87.41	39.069
41.067	45.794	40.099		31.538	66.685	38.43		57.176	107.62	94.985
36.49	37.999	136.85		37.878	38.619	56.845		54.791	52.609	57.867
81.816	42.37	55.945		31.279	49.093	34.356		79.316	55.537	34.664
30.576	48.419	50.258		32.363	44.895	44.688		48.062	44.953	58.652
38.893	35.14	37.691		45.521	42.156	32.083		31.756	35.338	38.729
39.24	30.318	50.879		126.97	36.232	51.348		56.816	39.69	30.933
31.944	43.685	31.683		53.346	32.004	38.151		32.307	88.203	42.248
32.051	30.54	101.76		52.61	50.585	57.933		36.75	66.295	31.039
68.298	75.329	55.533		69.011	67.395	43.593		30.329	46.583	43.638
49.279	36.933	73.312		36.956	94.542	41.23		69.625	37.336	84.278
58.138	39.365	121.71		71.462	44.604	46.553		33.962	34.699	68.616
34.656	31.406	80.373		40.195	120.32	52.834		92.407	42.986	46.027
76.167	50.732	42.947		60.085	59.905	40.885		60.38	99.658	66.969
41.741	48.43	44.03		43.776	61.052	32.493		31.256	51.724	46.76
30.367	39.745	37.067		31.352	94.43	39.737		171.94	35.523	31.717
36.937	31.92	52.081		44.599	83.744	67.182		51.188	64.295	40.555
43.493	49.507	95.501		52.374	40.276	95.694		73.807	33.811	32.58
61.336	34.952	36.742		32.377	51.875	80.975		46.853	33.783	37.504
56.502	31.203	63.739		57.684	42.355	105.53		50.966	34.116	31.392
41.219	62.043	60.804		53.792	48.597	34.125		49.634	64.986	130.64
40.873	33.769	40.742		40.787	31.815	62.005		51.43	62.525	49.608
148.58	77.191	31.244		33.776	54.13	80.83		38.119	49.379	76.204
36.073	34.524	66.79		30.924	33.765	31.505		34.275	50.59	44.298
47.84	59.7	45.527		35.279	84.469	37.642		85.192	58.048	51.642
31.305	33.791	133.53		55.579	53.783	40.732		43.198	32.965	38.509
95.999	85.292	119.31		47.746	72.984	56.521		50.684	44.638	70.172
41.445	58.123	54.758		51.963	72.275	55.671		52.333	72.091	41.684
31.9	30.335	40.488		31.812	40.694	76.167		35.621	69.774	117.93
41.365	62.473	48.805		73.288	55.97	33.663		67.28	34.11	39.698
43.366	42	57.925		39.131	38.045	30.152		42.4	60.946	34.12
49.107	42.563	31.446		37.059	78.717	75.784		46.815	53.449	33.89
82.574	32.936	37.643		39.528	111.91	43.052		32.805	38.604	36.207
43.478	65.502	37.744		35.641	31.626	32.351		42.88	47.183	83.352
35.887	40.064	80.269		118.02	72.989	45.046		39.261	65.624	74.419
87.299	46.11	163.18		70.182	63.043	71.872		91.159	32.832	100.14
57.619	41.687	69.041		74.803	35.957	56.523		158.24	32.155	35.082
82.587	36.262	35.536		81.893	84.217	49.119		64.372	34.171	39.775
48.67	36.793	35.341		41.266	102.64	83.167		32.855	67.411	79.86
31.347	45.329	150.51		44.271	31.316	56.174		40.434	106.76	32.465
40.42	74.326	35.139		41.817	48	52.127		42.813	48.308	82.551
52.414	44.402	32.261		33.071	59.784	53.585		58.891	38.666	33.247
57.988	41.182	49.032		59.611	32.596	39.798		46.235	30.309	56.339
34.017	30.988	33.116		30.719	108.85	36.459		51.367	41.112	35.057
63.823	63.412	32.048		43.513	43.845	100.28		70.285	79.152	30.81
41.145	42.778	62.329		37.325	31.581	64.577		37.952	58.394	43.068
40.108	34.54	30.886		51.292	67.035	37.003		41.305	43.625	51.818
58.421	58.177	44.435		59.57	46.538	51.325		51.733	30.761	33.975
41.271	55.953	61.992		68.432	32.221	35.105		95.689	31.548	44.52
35.193	47.401	103.41		80.018	147.14	68.033		78.67	33.965	68.211
85.821	33.431	47.481		31.842	43.441	45.706		55.65	55.223	44.761
52.609	37.12	33.151		37.349	40.556	35.258		40.36	44.117	56.459
32.329	104.02	40.369		63.514	76.616	37.616		34.338	40.54	30.042
38.782	37.432	31.89		48.48	66.025	73.263		80.307	46.669	110.93
105.75	44.949	58.384		144.83	47.851	46.272		40.387	65.571	31.005
35.564	61.46	53.674		35.57	97.842	34.985		79.817	59.299	38.541
52.677	42.817	42.021		33.098	38.385	130.84		32.131	71.041	47.203
46.642	73.942	54.345		40.542	48.876	32.063		46.789	79.317	98.158
33.131	51.381	89.419		97.89	43.093	33.555		36.544	32.927	55.26
41.919	84.733	46.913		53.908	31.203	56.841		34.476	113.03	42.444
39.939	49.153	47.127		37.663	43.604	42.708		73.422	48.153	97.248
61.748	35.605	39.576		62.153	31.667	41.92		32.538	35.415	63.197
34.266	94.869	64.295		39.944	75.05	36.398		33.552	35.439	34.739
89.304	35.892	41.384		101.48	92.404	38.017		54.536	54.357	59.549
41.061	42.081	53.876		33.952	81.403	57.417		33.18	50.274	77.207
74.909	32.225	43.698		35.164	41.921	51.329		37.438	77.993	36.805
41.952	60.885	55.308		41.895	67.612	45.736		89.321	30.879	30.099
32.742	68.377	130.15		73.849	61.906	40.693		68.783	32.395	56.809
46.054	44.705	33.431		41.516	36.348	114.55		74.434	63.47	62.216
114.95	47.107	40.147		43.143	56.635	31.69		34.126	32.937	42.576
75.48	51.443	33.206		59.737	64.538	30.439		53.775	84.948	47.357
57.13	32.509	62.472		57.975	34.528	36.054		49.804	76.526	34.684
59.447	48.662	35.524		53.973	74.789	46.721		61.19	30.474	30.559
110.64	44.428	32.846		59.036	77.223	48.521		42.915	38.396	39.297
90.72	32.097	67.967		44.279	33.474	136.15		54.339	53.427	55.717
31.489	32.149	35.871		88.723	35.355	68.082		85.069	37.049	43.255
81.391	80.786	33.556		40.591	74.212	30.67		30.354	47.157	34.207
44.663	102.16	91.162		44.497	46.824	65.233		78.301	85.974	34.409
68.552	50.169	85.193		30.307	34.89	59.677		73.467	47.376	67.835
52.852	67.031	75.718		68.187	67.083	36.895		43.789	55.542	41.332
46.271	65.222	38.204		37.054	40.323	44.1		34.958	80.082	46.881
30.27	35.323	49.836		47.69	57.421	38.725		42.596	50.03	101.69
47.882	62.641	31.574		32.022	34.78	32.795		38.449	86.125	67.732
40.755	108.93	47.918		47.728	38.11	47.716		45.332	44.171	42.32
54.449	41.632	53.515		32.66	94.339	37.447		42.345	32.318	39.117
60.681	32.014	40.63		56.383	66.694	34.185		38.444	38.598	69.561
39.763	37.297	66.051		38.935	41.174	37.458		32.265	78.101	62.091
93	31.403	33.734		30.607	34.855	39.023		68.596	50.738	54.373
41.194	54.85	41.609		33.254	86.933	38.111		36.964	55.42	127.17
63.487	43.209	33.109		34.248	71.372	90.07		48.252	48.991	55.74
44.07	69.294	44.329		45.213	92.364	57.307		42.203	41.103	69.834
42.305	56.241	54.624		68.155	61.267	139.56		42.03	33.342	41.866
46.337	33.179	32.839		32.486	92.923	47.543		30.997	67.8	188.83
35.861	35.159	56.454		38.203	45.766	58.171		64.757	63.655	37.543
97.335	44.631	33.201		32.579	38.502	75.954		75.428	79.879	55.772
42.362	53.885	44.782		63.733	35.707	30.904		33.781	88.421	34.326
41.572	47.507	52.696		50.968	45.125	51.742		67.885	33.724	35.773
63.106	73.565	30.825		117.21	73.867	108.22		110.1	39.932	47.303
37.483	55.524	34.648		61.789	50.434	30.975		88.672	40.64	52.131
49.002	79.196	31.218		49.802	34.257	35.356		62.443	41.355	31.353
40.356	41.697	84.392		59.889	30.704	85.7		51.33	43.545	76.312
79.111	35.358	47.322		33.949	37.857	62.724		65.442	40.34	52.008
54.411	40.92	51.122		38.537	51.003	35.512		41.345	72.01	56.752
33.456	77.501	56.148		33.914	152.43	56.974		69.835	51.364	76.161
51.803	34.906	104.33		37.002	39.567	164.82		32.335	46.386	35.562
39.411	30.88	41.486		97.654	33.419	54.825		42.867	58.51	64.411
30.11	37.837	63.735		48.926	30.307	66.397		52.452	42.242	58.501
53.78	130.55	46.348		115.7	75.283	41.194		57.343	49	32.712
30.318	80.956	42.937		57.532	71.054	37.141		52.402	51.653	38.242
53.041	39.558	42.564		49.516	54.861	81.608		44.206	37.073	53.368
31.181	37.726	31.466		67.513	39.044	63.394		81.674	39.422	56.406
86.995	31.708	41.448		37.962	43.083	73.066		30.643	30.137	65.73
58.317	34.85	43.504		46.786	80.046	56.274		30.091	111.3	73.578
45.101	37.135	56.796		48.545	43.176	65.736		129.16	30.893	62.214
42.853	56.372	32.023		107.82	94.431	35.231		34.434	72.555	36.224
34.305	36.509	36.61		50.193	90.796	38.501		41.19	70.349	35.422
95.647	64.647	53.089		79.952	31.256	37.745		39.54	47.404	34.982
39.648	35.099	50.587		48.41	40.404	30.761		101.96	40.329	66.463
34.841	63.668	43.972		33.73	32.554	30.392		59.862	32.52	31.637
39.57	96.25	60.634		48.91	33.986	38.947		57.434	56.856	41.607
35.859	55.901	49.839		50.683	33.431	32.772		54.748	40.609	35.951
122.26	39.988	47.504		37.588	37.185	35.769		31.909	43.088	34.037
55.706	58.17	35.989		48.617	120.76	42.77		124.69	82.684	35.444
33.12	60.135	58.419		60.554	37.796	47.351		38.108	41.212	32.8
37.485	40.057	36.781		143.62	146.96	38.766		76.776	76.438	107.63
38.305	60.881	45.56		49.866	54.508	37.916		58.553	36.941	58.817
36.57	46.52	37.04		51.052	42.401	60.886		126.88	52.547	149.81
76.372	32.297	39.082		61.042	36.157	77.011		45.219	58.59	116.45
96.139	47.674	32.717		35.15	34.7	41.824		53.853	33.916	40.008
54.571	41.613	84.567		34.401	47.957	33.522		71.129	64.232	35.869
37.134	45.478	39.054		60.678	43.141	87.798		51.261	32.204	33.497
64.676	65.214	47.493		39.026	37.023	91.082		34.182	30.891	177.03
31.789	34.318	126.61		84.099	62.616	42.352		42.58	63.219	42.332
43.628	104.59	44.643		87.937	32.812	31.178		101.27	37.533	75.888
62.072	42.087	30.724		56.999	84.619	53.193		45.726	39.093	60.528
47.769	33.601	46.034		53.467	108.58	54.656		36.305	33.71	33.169
53.005	51.756	32.721		34.578	53.397	44.198		39.681	53.285	80.789
35.504	43.402	56.138		65.179	33.906	53.833		55.534	37.234	52.891
43.574	39.725	84.288		44.825	47.52	42.784		75.18	46.093	122.72
50.399	39.044	75.353		44.551	33.383	38.005		49.046	43.585	45.07
39.856	46.358	96.492		33.811	47.352	83.245		51.134	38.88	40.796
62.971	43.742	71.787		44.88	52.998	73.466		104.71	78.938	35.167
65.269	41.834	40.071		139.35	38.356	53.291		53.042	33.649	45.083
68.097	68.207	99.841		50.221	54.818	66.747		34.457	47.564	51.265
60.194	49.966	36.206		37.018	63.448	31.939		31.413	40.372	44.69
52.762	45.111	30.225		33.227	45.669	46.421		88.119	75.502	73.1
48.821	35.3	37.567		53.01	32.005	61.419		33.705	74.592	138.83
39.665	59.129	34.243		41.302	61.799	85.767		30.768	48.656	50.89
46.651	36.98	38.929		47.662	74.117	33.969		48.291	39.076	42.013
43.358	61.289	42.262		51.256	69.191	69.33		104.67	31.542	51.781
45.014	104.19	44.305		68.917	93.828	49.912		38.104	30.248	89.227
36.304	32.575	92.7		30.293	32.596	57.917		36.988	100.17	35.879
30.758	32.49	32.026		49.103	32.31	42.406		101.74	39.668	35.544
41.09	34.303	47.965		61.012	46.312	103.33		63.007	47.82	58.889
46.024	67.444	38.224		67.987	95.77	35.177		37.292	56.252	42.355
52.482	57.793	30.044		46.487	49.582	69.45		49.12	31.74	40.52
64.331	51.075	36.68		57.253	87.492	65.1		65.729	64.709	53.608
35.479	45.196	99.989		31.401	88.886	33.444		31.762	97.74	32.294
83.181	37.713	175.27		35.161	35.192	49.327		62.319	47.088	63.035
40.156	30.305	30.946		55.39	42.088	44.997		40.48	31.022	66.524
72.284	47.19	60.464		45.603	33.402	117.8		36.039	91.143	93.737
54.482	64.109	52.329		38.215	31.648	48.692		125.38	64.85	33.523
54.193	39.939	113.85		60.909	45.174	40.373		85.414	33.944	41.376
30.503	61.103	53.006		32.538	62.582	35.426		44.465	76.527	79.007
39.101	40.78	71.803		114.57	31.148	47.106		50.228	70.602	56.843
32.919	44.964	51.803		87.592	47.133	65.785		44.357	62.341	68.638
66.562	62.014	59.522		36.055	50.137	35.718		36.348	42.787	77.538
34.157	50.883	46.7		41.113	34.111	136.92		30.47	32.593	40.218
58.407	50.709	37.552		63.889	35.717	66.675		44.735	36.864	80.808
33.567	91.005	36.148		34.357	33.169	58.288		39.849	47.221	83.082
34.056	68.445	32.274		44.106	53.813	40.861		37.425	68.623	122.81
30.275	57.469	72.113		87.028	52.207	40.85		38.063	52.383	47.963
55.016	51.259	68.486		34.883	105.37	34.518		51.708	35.006	32.999
44.063	49.576	88.775		47.115	46.274	51.411		32.858	52.31	33.869
87.905	68.251	33.403		31.064	31.542	62.211		35.517	69.151	49.659
33.888	65.022	69.2		30.667	75.314	31.639		30.033	73.672	52.49
40.977	33.153	43.773		30.646	73.724	48.353		68.672	62.984	79.228
58.185	63.117	47.675		74.59	73.857	82.273		36.142	39.988	34.992
61.504	55.993	100.84		47.503	36.113	30.597		30.548	39.818	205.43
62.01	32.499	138.69		113.74	30.844	80.759		90.669	44.015	78.611
111.41	61.391	79.014		48.999	35.282	52.971		47.831	51.196	48.265
81.207	35.831	42.388		53.194	73.021	54.196		60.533	54.054	90.365
43.495	39.016	78.387		50.697	50.634	73.843		62.328	55.369	41.261
32.652	52.344	40.012		102.14	59.939	32.816		54.472	53.975	31.033
98.412	73.033	40.073		51.938	56.176	30.447		47.557	84.187	34.617
31.876	91.913	60.292		64.23	49.831	77.993		38.584	36.592	39.928
31.889	39.206	47.475		32.147	85.119	57.256		66.64	52.405	32.638
60.546	34.697	53.545		33.014	42.465	58.157		36.049	34.958	37.208
65.36	53.636	100.09		35.611	40.839	48.071		132.74	33.917	47.296
47.266	34.201	53.132		47.731	42.008	42.319		54.894	74.467	55.872
37.794	32.003	30.748		63.121	33.506	35.844		70.365	69.671	30.833
34.552	72.09	38.4		37.401	35.856	41.839		68.508	55.667	31.967
61.965	135.58	40.869		87.205	35.952	42.433		49.112	149.54	39.625
36.867	62.772	46.807		62.714	30.608	68.054		68.414	79.844	56.266
36.346	33.504	53.388		43.151	52.156	43.274		30.591	189.39	68.307
43.017	165.33	32.629		35.605	75.667	62.869		70.373	30.586	31.464
55.386	44.581	37.041		33.894	41.487	34.976		44.139	32.502	49.147
67.956	143.5	50.621		35.027	38.717	40.74		30.697	50.174	60.723
41.51	49.138	43.769		38.555	50.456	35.043		35.16	37.743	80.943
32.573	73.507	63.668		44.14	68.744	75.448		89.252	97.794	65.782
30.044	42.45	41.886		33.178	59.993	40.236		62.73	85.508	30.138
36.061	30.216	48.664		78.419	30.127	69.884		34.113	99.683	70.116
97.228	33.038	45.848		69.474	39.673	52.254		93.584	43.859	60.847
40.494	31.267	52.31		51.362	31.522	106.21		30.753	77.618	37.435
31.269	49.588	36.529		45.87	33.96	38.093		47.069	43.975	45.875
51.109	44.541	40.234		83.529	35.184	41.782		75.069	49.744	41.008
75.93	39.364	64.027		30.884	52.757	35.961		34.183	61.62	54.524
46.698	41.788	87.839		35.648	49.63	51.517		30.762	56.043	41.1
38.477	130.49	177.33		31.437	34.432	33.019		33.945	36.428	61.176
46.859	37.264	37.934		65.318	72.324	31.223		42.064	49.272	35.122
45.747	46.946	98.554		44.695	77.123	130.9		38.857	70.29	39.774
32.705	44.852	46.733		30.379	52.649	33.772		49.041	68.496	38.248
35.381	45.271	85.478		57.516	31.144	50.594		34.856	49.157	73.206
61.271	42.33	96.862		68.463	144.67	82.095		53.25	62.557	37.326
50.764	39.946	136.26		54.351	55.514	131.17		62.64	58.074	39.699
45.048	104.8	40.012		44.409	49.245	35.005		82.76	35.904	111.62
76.806	43.059	30.902		56.799	31.369	47.205		45.699	49.69	38.141
47.569	37.032	45.145		43.504	35.937	42.588		62.122	39.04	31.59
32.046	34.239	50.323		37.314	54.621	62.931		84.169	42.251	38.538
105.43	64.404	48.188		126.05	34.245	32.117		41.398	102.26	58.7
47.467	31.839	51.185		70.474	50.431	50.707		38.53	58.644	33.42
30.133	76.501	48.943		66.45	41.874	64.476		66.82	45.551	61.83
47.708	37.53	43.62		38.716	75.494	34.936		66.702	35.602	80.496
48.949	35.274	69.826		54.852	44.63	65.784		73.838	31.8	102.23
44.73	72.846	51.955		42.796	50.821	45.125		35.564	123.73	69.171
96.998	90.21	62.018		61.113	39.172	40.721		72.884	54.698	34.142
48.571	57.33	49.358		40.328	109.81	37.296		92.692	119.7	38.211
36.177	36.728	31.538		74.832	42.584	30.472		67.376	34.696	75.249
130.08	57.661	64.73		60.962	30.385	65.009		57.653	57.204	90.446
143.56	37.371	36.452		59.132	73.744	48.79		52.929	33.08	52.105
44.083	65.878	50.329		35.795	107.4	38.22		77.076	57.854	33.929
45.605	95.645	45.894		32.993	42.324	54.009		33.554	30.608	48.071
32.736	33.005	104.55		53.855	43.535	33.261		95.903	35.262	115.71
70.383	48.225	86.734		48.573	41.301	33.998		54.327	31.82	49.499
37.851	53.319	82.103		33.209	35.069	30.814		43.989	49.07	32.212
70.452	36.567	69.498		53.93	45.108	46.182		33.322	30.39	43.706
36.537	56.888	39.728		74.685	36.564	145.99		44.373	37.233	90.932
60.61	52.232	87.298		114.42	33.888	57.111		129.78	41.422	59.807
70.819	34.633	32.255		35.321	67.463	36.994		37.94	67.567	35.177
45.284	41.877	30.159		30.518	41.843	127.67		97.844	39.874	70.925
36.758	85.011	51.081		42.672	38.751	112.77		50.631	37.127	40.997
68.534	58.773	48.983		39.651	56.641	43.972		30.217	37.262	56.403
138.96	30.972	32.537		48.709	53.889	41.687		71.675	32.738	70.044
99.242	35.165	35.619		32.921	42.841	58.686		60.142	60.123	59.509
41.16	39.006	33.928		64.909	80.251	31.918		34.231	41.728	32.122
65.432	30.963	56.703		32.932	36.653	86.732		57.644	91.05	47.845
62.846	37.644	43.243		69.587	41.595	39.099		55.114	35.471	89.538
46.589	49.961	34.751		109.23	57.058	87.009		52.274	39.957	62.118
49.208	30.916	44.409		116.69	42.502	80.17		145.27	39.073	65.026
42.891	93.381	130.31		47.19	32.192	33.99		35.413	55.988	77.656
40.051	36.461	33.092		45.622	36.241	66.851		31.56	43.684	47.722
47.848	55.133	69.149		43.871	102.44	43.859		30.652	84.224	88.426
112.83	60.77	34.116		39.866	55.822	31.026		67.327	72.632	42.956
57.179	46.346	41.157		49.871	54.181	59.299		34.162	72.394	34.657
35.224	38.922	54.32		74.377	100.99	71.551		63.471	68.388	77.882
45.758	53.765	38.085		60.004	44.46	46.901		31.306	31.225	76.192
45.565	34.89	57.17		33.081	57.326	56.658		98.791	59.853	57.934
50.433	51.434	45.239		41.204	30.11	39.219		37.627	34.388	108.66
40.615	37.301	85.464		44.052	39.841	55.583		33.659	65.743	37.996
31.868	46.318	62.463		43.833	43.914	40.113		134.49	36.074	76.756
43.789	33.974	150.19		31.044	43.694	36.913		32.045	78.737	140.59
34.484	41.816	36.709		43.522	61.039	35.179		76.243	34.902	73.515
48.614	87.234	82.645		45.172	43.987	44.547		38.071	35.93	86.839
90.178	40.267	40.869		36.602	31.308	57.994		140.92	30.116	34.253
72.053	99.811	61.626		34.02	121.06	45.315		132.92	38.989	46.058
74.751	68.832	44.398		34.776	78.226	77.027		35.405	52.939	36.124
32.324	59.821	41.85		31.336	41.5	45.84		42.113	34.213	34.343
38.969	36.158	40.434		61.782	61.965	36.274		84.126	46.081	30.079
39.788	44.859	31.455		49.868	64.143	53.524		69.948	65.339	64.56
62.804	50.865	48.301		32.038	82.916	72.256		40.169	62.837	37.129
50.953	37.819	34.94		30.961	30.982	31.366		35.829	39.919	51.913
64.753	66.168	43.533		34.212	83.434	87.054		44.731	86.174	35.419
45.732	31.059	40.279		69.489	84.35	44.623		33.63	42.766	41.371
131.86	59.084	36.1		52.561	35.568	39.174		48.566	59.86	34.806
62.051	32.082	51.318		30.994	32.528	30.187		54.554	50.459	87.204
62.793	49.797	35.339		52.116	35.945	53.268		54.454	44.833	44.568
32.861	32.732	47.054		37.742	45.821	45.77		57.035	41.13	75.466
49.791	31.886	34.362		38.203	38.215	42.756		39.623	35.54	62.486
54.971	101.89	36.462		52.414	60.053	46.567		53.399	36.77	33.017
51.786	41.002	55.977		50.657	61.097	60.755		36.008	53.688	49.103
30.346	31.556	50.687		34.847	30.419	48.137		44.948	71.658	53.168
38.646	85.381	32.638		41.178	59.004	33.655		56.831	54.051	38.822
37.789	48.514	49		78.768	47.727	33.019		43.678	31.531	67.003
39.641	115.28	95.968		42.605	50.133	104.38		75.913	60.47	36.194
36.717	33.889	36.419		37.219	53.543	36.343		34.936	57.362	34.501
60.473	44.351	43.872		43.82	64.434	52.091		39.277	108.1	33.38
148.74	30.666	32.044		81.325	36.717	49.326		88.844	31.084	34.093
64.397	62.851	48.657		54.763	31.545	54.356		36.942	47.158	45.057
57.446	46.048	44.096		56.143	102.53	91.841		37.933	43.538	32.107
83.837	39.509	34.632		61.384	45.602	89.204		55.612	66.558	34.919
56.899	32.455	48.45		79.075	63.957	57.685		35.059	31.81	49.473
39.712	33.59	50.776		44.237	37.128	54.474		65.887	55.653	64.601
54.624	43.11	34.741		69.284	40.843	40.339		64.749	43.153	40.29
62.447	61.943	48.763		33.789	71.768	43.114		41.998	64.886	37.883
42.44	37.145	43.024		33.972	49.174	38.081		58.005	92.955	46.326
32.795	68.098	33.115		34.115	36.725	35.418		56.557	38.053	59.859
122.55	65.293	33.638		80.913	51.912	34.378		47.431	89.598	77.046
43.707	46.875	50.968		33.656	30.53	41.531		88.897	30.975	61.976
46.368	42.398	31.002		49.453	41.575	30.117		42.768	39.446	36.222
43.327	40.963	82.268		42.204	112.16	31.526		33.478	45.706	99.754
45.602	59.596	34.548		35.464	100.86	52.12		34.469	37.595	30.748
73.151	36.954	34.006		44.159	33.344	57.832		40.528	38.354	45.535
56.285	50.974	48.127		38.488	48.311	88.995		35.512	31.857	64.152
38.44	42.827	40.796		35.911	31.075	78.785		43.601	31.332	112.31
67.17	55.979	79.239		35.458	32.422	89.135		32.084	42.674	40.817
60.212	53.883	144.32		47.176	89.444	69.657		61.881	52.816	41.606
41.293	32.536	31.288		38.65	30.214	72.315		47.691	70.749	55.451
62.95	60.951	31.212		41.53	39.513	47.524		52.669	35.695	66.172
59.702	72.709	101.41		52.197	97.91	40.433		69.813	77.637	47.182
56.188	42.101	71.166		61.422	35.286	43.348		39.808	39.573	41.252
58.02	86.279	83.976		46.481	36.024	36.78		31.69	51.486	77.383
48.647	61.438	35.94		74.372	33.476	38.279		33.191	39.725	55.301
36.671	32.047	44.391		49.347	42.774	57.429		38.129	102.79	63.767
56.806	32.647	44.467		65.487	31.995	51.036		35.01	47.6	39.236
30.754	62.7	40.353		44.176	62.597	42.778		43.089	35.902	57.107
42.223	39.218	51.458		63.105	30.077	33.335		44.982	37.102	53.962
71.239	52.489	51.296		118.95	58.919	65.788		60.21	67.5	51.719
30.232	33.001	34.264		111.72	36.929	36.289		45.824	33.695	44.188
35.022	100.74	84.381		93.311	31.974	58.963		37.22	55.151	30.148
36.087	52.679	45.442		63.108	33.31	30.311		38.243	35.506	59.637
34.35	55.081	38.678		31.407	110.76	51.234		31.47	55.701	47.063
58.981	112.84	33.562		34.846	104.34	65.125		74.765	81.927	52.091
51.031	30.72	63.19		44.796	93.388	54.17		39.633	42.937	48.087
30.841	42.19	35.03		45.904	34.461	69.097		59.902	47.628	43.128
115.07	37.863	35.291		41.63	53.987	39.503		81.879	74.892	38.562
44.084	45.629	44.478		36.637	31.675	30.362		54.264	74.086	58.932
34.132	63.875	38.879		60.975	105.71	121.13		60.686	32.439	49.165
58.424	51.675	81.082		37.865	54.335	52.213		40.57	88.297	33.829
59.22	108.19	42.541		47.705	130.2	55.851		35.362	32.358	30.705
38.422	48.821	90.722		34.337	107.75	38.391		59.021	34.829	33.052
57.98	32.005	37.887		45.213	69.955	61.987		81.776	88.433	69.186
113.42	80.595	53.795		64.171	33.661	47.404		72.108	31.507	57.653
53.589	47.69	62.044		41.285	33.53	49.314		45.347	53.09	30.963
32.722	42.324	45.894		55.437	32.021	47.199		33.01	55.616	36.381
42.676	101.66	92.533		51.874	36.39	46.529		33.175	61.75	42.926
33.653	57.59	60.182		31.205	74.609	31.033		30.375	61.208	36.866
157.31	33.615	63.324		43.141	107.04	50.708		42.282	32.927	36.075
45.848	34.362	54.246		51.148	76.419	39.5		41.344	47.265	55.685
37.459	44.943	81.099		41.453	32.764	33.726		52.636	38.562	59.158
34.858	49.127	34.951		117.91	78.214	66.727		35.115	34.144	77.539
35.027	47.917	110.75		36.431	53.944	34.761		56.04	37.508	47.494
77.286	50.05	33.73		42.709	45.41	34.596		37.751	107.22	81.505
31.703	33.418	33.709		35.177	73.461	42.271		35.498	38.264	41.082
62.881	31.649	59.659		32.139	37.176	59.938		117.91	91.035	41.248
35.069	44.763	41.123		36.21	77.319	49.444		45.764	91.67	66.159
66.242	38.347	72.249		32.74	37.521	53.355		39.218	30.751	53.31
48.744	41.645	41.451		52.628	30.24	30.54		60.403	72.787	32.834
69.423	52.388	41.09		101.32	49.983	60.218		92.184	120.86	44.564
109.38	41.526	33.259		72.69	195.08	54.676		77.8	32.456	47.214
50.85	40.744	101.43		53.257	52.241	30.312		86.83	40.766	33.417
42.794	31.569	59.189		84.026	64.359	67.367		52.723	68.644	57.497
73.811	50.834	32.125		34.952	49.204	107.73		88.785	56.83	54.114
33.832	60.768	101.63		97.155	59.989	35.003		34.492	36.279	34.634
43.854	77.979	111.56		35.643	36.266	31.516		34.788	47.499	46.206
42.069	49.13	58.519		84.377	52.784	44.712		39.21	47.873	33.401
81.506	42.805	55.622		44.551	40.021	59.541		31.824	42.084	37.416
34.582	38.591	36.186		97.881	79.747	80.952		41.263	44.041	119.75
30.699	30.712	93.019		115.16	42.907	44.323		61.435	34.546	50.154
63.225	51.585	71.435		44.675	34.052	113.75		83.153	44.45	47.281
50.26	31.337	42.664		66.796	51.603	90.663		40.563	38.207	53.787
49.269	43.275	30.375		33.781	33.113	34.574		56.888	33.344	96.078
78.474	62.584	83.693		41.438	34.964	68.844		54.174	30.459	31.136
75.552	100.3	51.961		33.162	107.45	41.746		58.873	32.045	37.11
106.81	32.463	38.899		43.521	39.765	61.267		36.647	30.627	31.715
32.422	42.185	44.997		37.407	31.706	60.589		46.695	74.147	34.568
45.799	36.056	52.372		50.04	30.796	49.836		52.796	124.43	42.097
52.473	63.094	53.015		43.932	92.052	56.313		43.854	34.688	62.36
44.837	59.762	32.586		44.892	45.777	73.614		44.034	32.549	39.644
37.987	35.639	40.473		65.09	49.34	37.156		60.409	49.579	30.054
57.044	70.447	35.585		42.504	96.507	71.525		35.271	84.572	33.909
42.526	52.525	55.97		49.964	30.022	92.748		31.474	42.861	38.464
121.68	37.485	58.669		52.491	30.929	36.589		157.64	40.32	37.29
59.661	46.828	45.732		34.428	39.898	72.883		38.228	115.07	31.012
31.723	32.242	73.331		61.887	36.662	38.393		51.185	31.798	31.892
64.883	49.197	37.079		38.72	33.779	95.89		65.261	32.004	49.669
45.806	51.124	37.119		64.313	43.795	115.03		38.634	30.474	34.155
41.183	39.494	46.957		40.647	56.54	68.337		98.695	115.91	82.079
56.12	64.578	63.736		41.513	30.741	36.69		51.777	49.008	95.748
45.246	45.473	35.237		39.771	40.032	36.103		33.309	37.318	48.156
147.36	70.418	51.458		40.845	93.227	36.409		45.692	36.81	45.699
60.9	32.136	34.111		63.537	33.874	54.757		100.64	49.245	32.211
32.252	30.215	41.423		31.902	31.384	88.867		60.828	45.62	42.596
58.439	43.492	52.94		39.46	30.524	73.373		119.2	79.387	68.692
54.907	32.903	32.76		133	55.315	33.596		30.356	73.476	57.469
37.204	114.68	63.219		34.605	40.698	56.127		31.185	48.452	80.284
33.905	37.085	35.143		164.86	49.852	33.654		44.893	44.752	80.923
92.457	30.549	42.155		64.267	61.479	70.393		104.26	39.093	30.533
36.905	38.826	59.487		37.692	85.365	93.601		33.531	37.356	55.726
35.401	37.336	31.51		50.192	63.86	63.549		56.098	33.566	59.001
139.61	111.96	57.1		63.644	62.495	46.631		55.188	33.641	50.502
94.776	34.118	104.08		66.78	47.613	69.08		80.034	45.144	32.238
52.561	113.33	31.287		50.153	74.946	31.728		100.66	38.901	94.804
40.146	96.859	99.56		30.966	61.789	42.561		39.016	94.932	61.911
44.712	45.201	128.67		34.433	113.34	133.68		43.223	40.607	64.388
43.74	31.367	34.741		75.203	65.098	30.58		59.818	64.888	103.21
46.726	62.156	57.812		37.325	32.141	40.748		43.605	48.124	34.413
46.981	30.844	37.029		44.648	41.034	33.814		51.465	33.196	37.55
34.389	32.518	54.842		87.845	79.053	49.895		78.199	30.919	57.451
148.66	61.174	75.996		41.582	78.161	62.268		131.85	95.257	49.273
30.8	34.573	32.647		46.098	32.969	44.16		81.63	45.809	35.407
30.951	44.913	72.92		73.63	44.655	122.01		125.53	57.945	97.815
39.52	119.93	37.651		54.885	30.892	144.27		46.877	76.484	69.306
32.521	41.691	34.112		47.56	64.468	51.775		37.299	60.463	37.695
46.662	57.043	43.901		36.534	72.105	50.799		39.309	54	123.9
43.4	30.956	60.245		81.507	35.112	73.919		36.953	38.413	46.342
141.78	31.067	77.633		38.128	45.223	72.171		34.029	42.572	79.661
44.648	32.093	41.937		47.769	40.325	46.703		83.21	42.585	32.464
32.497	75.898	42.985		42.904	72.61	34.53		45.574	105.24	79.368
40.177	39.872	50.119		64.409	62.449	58.713		60.345	31.298	81.417
52.665	42.83	42.779		72.434	93.475	41.282		56.683	48.04	31.21
66.121	34.905	53.525		62.798	68.171	53.12		44.013	67.782	82.059
30.145	58.713	121.33		40.226	41.267	58.036		88.054	45.633	60.942
34.759	81.759	65.972		53.148	46.619	62.002		35.716	91.614	31.134
56.095	44.445	33.537		39.381	30.272	40.186		36.862	39.649	41.906
32.009	40.27	45.776		42.685	42.806	34.666		122.64	36.475	32.969
40.712	49.456	37.65		42.403	77.315	33.262		100.57	73.426	42.241
38.921	36.304	38.473		42.884	36.43	78.785		51.793	47.199	49.869
47.29	47.913	89.281		104.07	30.31	31.921		62.379	47.018	63.726
33.097	119.86	59.28		46.896	39.602	33.17		105.3	44.824	33.843
41.44	43.769	54.864		42.885	39.273	70.242		103.66	52.505	40.254
44.017	35.57	62.218		45.625	33.728	40.792		59.419	63.759	215.29
35.136	45.075	57.83		32.776	31.807	43.472		39.804	39.161	71.152
44.404	32.519	64.305		30.277	43.656	60.456		121.42	131.53	45.279
88.522	32.175	40.365		48.866	80.746	31.279		38.495	56.022	57.338
60.334	45.704	34.995		143.48	112.95	31.931		83.997	36.13	102.65
32.766	45.337	39.338		52.367	34.961	34.361		50.665	89.681	31.624
38.431	158.72	30.076		30.24	39.371	48.087		50.513	51.67	73.523
31.247	35.421	34.671		62.025	53.644	46.955		52.636	70.488	34.171
37.024	38.35	58.149		40.708	83.111	56.2		37.673	34.884	41.569
47.56	31.355	31.647		65.233	32.157	52.967		96.57	51.156	30.296
84.223	35.915	34.699		57.375	44.928	38.831		40.171	41.413	56.348
36.046	109.25	38.758		56.833	36.622	31.126		33.265	97.776	49.573
38.16	88.425	68.455		65.768	36.378	45.117		30.384	36.077	59.003
30.679	75.041	34.751		64.195	34.409	57.131		81.808	41.145	60.086
38.642	60.637	50.108		119.4	37.978	49.938		55.45	88.354	53.961
47.594	35.366	33.586		89.083	59.921	43.662		39.029	57.02	83.397
105.06	41.101	30.67		85.086	49.882	72.318		65.892	61.509	42.254
39.378	30.579	39.17		31.58	58.509	66.069		32.24	62.944	32.199
44.473	31.213	50.325		55.537	43.298	56.001		54.506	58.449	51.574
32.428	58.732	50.27		30.852	31.32	35.761		35.765	85.795	50.759
33.2	94.611	43.047		35.219	31.298	58.146		64.117	35.266	41.726
57.836	36.971	44.791		51.001	34.505	36.988		60.021	45.565	69.518
40.609	37.46	45.96		95.174	31.147	35.981		62.083	55.55	37.724
71.043	37.18	72.129		43.332	49.049	32.077		114.75	55.643	58.224
55.304	30.804	37.582		37.816	41.508	37.927		59.217	32.383	32.277
47.859	49.817	30.346		59.042	32.958	55.825		76.874	48.392	56.213
31.369	30.589	52.418		33.217	55.447	37.527		70.063	35.517	48.088
87.103	53.79	56.826		63.266	95.288	31.285		35.899	44.053	51.598
32.028	35.98	90.615		45.095	30.175	44.074		40.651	46.275	57.99
49.264	80.757	48.337		30.916	119.31	49.026		41.293	58.461	35.281
65.761	53.738	50.616		31.621	35.011	31.876		30.13	39.84	66.892
32.359	68.23	48.333		37.647	32.81	31.749		63.504	38.67	53.717
64.423	47.83	67.469		45.041	140.21	61.184		75.455	41.702	52.094
40.523	32.071	57.915		52.06	49.502	59.71		54.539	93.939	47.026
33.092	45.891	50.129		40.084	78.524	43.8		32.145	36.288	43.284
45.773	77.324	55.816		46.334	31	57.066		35.553	32.516	34.386
43.503	34.359	44.34		101.94	97.502	32.882		85.105	71.304	35.485
33.327	31.236	30.335		31.514	46.016	48.973		35.343	151.66	43.413
65.04	31.106	79.754		35.097	30.828	67.33		37.458	56.189	44.16
66.312	37.863	41.769		32.796	33.094	39.142		67.04	34.687	51.604
30.872	33.054	50.825		46.395	37.07	33.418		43.584	46.724	30.83
31.901	69.979	98.783		33.272	34.854	35.595		56.312	53.707	69.204
35.731	41.367	46.594		44.378	33.867	43.279		34.39	58.636	33.558
80.291	38.112	36.388		31.933	66.066	70.021		48.412	49.255	35.822
49.474	46.061	33.607		48.9	32.398	117.78		76.912	53.594	61.16
41.319	50.663	33.271		79.013	61.962	128.8		43.007	60.654	32.519
117.02	39.44	44.775		37.381	57.512	75.96		31.824	41.393	37.085
76.767	35.603	83.381		35.65	67.818	67.714		53.426	39.347	40.854
52.9	39.881	51.714		64.141	47.901	40.613		42.208	38.634	63.251
66.83	51.073	33.431		48.137	32.372	34.08		111.19	30.809	62.423
49.631	75.406	95.164		47.549	32.875	71.832		49.741	40.698	39.937
42.909	35.218	36.737		98.075	55.25	33.759		38.587	68.696	46.458
47.493	35.45	42.307		58.872	39.08	34.738		71.985	54.114	36.086
56.981	49.288	31.198		36.348	34.739	80.729		44.587	33.924	49.765
37.99	58.468	31.62		38.467	32.215	64.191		49.618	56.733	33.073
74.973	38.935	46.213		33.858	114.19	48.999		44.816	64.368	70.297
64.858	95.42	34.622		58.583	33.53	36.558		32.655	59.576	57.652
36.92	44.599	39.091		30.041	173.81	37.976		45.664	50.618	33.164
41.304	72.15	60.487		73.05	45.153	71.665		44.319	33.67	38.765
45.371	55.547	36.939		95.162	46.34	43.301		53.404	63.591	38.588
40.239	55.68	33.31		34.958	34.831	33.894		42.538	61.848	58.41
41.739	34.505	40.777		32.849	31.615	59.598		45.387	52.976	39.424
55.388	44.828	80.665		30.329	38.031	42.408		30.165	31.596	49.141
51.569	37.729	40.87		41.136	48.932	35.235		39.164	36.374	46.393
32.321	69.585	77.312		40.31	42.254	84.085		43.593	48.214	32.428
39.297	59.868	46.17		64.977	36.384	30.085		34.756	40.085	47.899
64.028	73.009	68.98		34.236	59.61	35.437		59.325	54.083	61.751
31.724	67.097	45.072		38.042	106.43	32.761		55.757	40.685	72.63
31.947	70.418	60.187		60.399	58.778	31.067		45.641	57.176	43.502
67.783	53.912	55.682		35.163	44.549	46.027		31.823	37.739	38.336
75.681	48.468	61.407		83.796	46.092	30.477		37.133	73.029	38.376
34.326	47.561	34.497		52.816	36.382	79.897		39.357	108.42	65.157
32.38	50.204	33.529		39.379	69.352	43.429		30.557	83.333	33.514
64.25	49.939	72.854		48.915	37.345	35.185		43.602	77.346	30.685
69.461	31.284	40.419		40.361	34.732	51.245		37.067	40.479	38.107
69.722	35.02	69.124		58.277	53.538	52.337		45.119	31.531	46.668
31.062	45.196	69.86		42.433	36.454	72.53		78.841	33.013	40.459
111.74	58.23	68.886		69.443	42.243	33.581		51.608	34.096	44.262
40.913	36.244	32.788		82.275	53.541	56.899		40.769	70.19	51.007
30.885	44.149	43.379		33.398	85.634	45.033		70.654	89.556	31.408
79.77	83.242	30.279		49.063	32.121	42.906		33.004	40.897	47.478
83.068	39.103	31.932		46.141	38.723	30.799		45.582	30.108	61.038
35.404	65.854	90.391		102.8	37.003	46.459		38.784	70.885	31.52
35.317	90.2	63.094		71.254	35.59	40.69		44.223	30.795	33.427
96.758	34.185	32.42		40.219	48.803	50.805		78.401	36.707	46.762
64.09	92.869	53.485		52.243	34.621	32.153		39.225	36.511	50.909
67.818	61.595	52.461		54.849	118.6	87.106		69.026	30.127	68.21
30.53	75.154	48.766		80.66	38.55	39.825		32.502	30.744	54.345
65.644	44.498	38.399		38.632	43.445	86.9		81.425	61.976	55.151
41.69	33.957	41.991		57.792	68.646	56.71		30.439	145.52	30.69
50.322	48.882	102.38		55.595	71.81	62.845		41.61	66.776	30.661
45.659	47.544	111.26		64.213	46.233	83.219		81.952	41.674	53.059
47.916	53.22	51.154		32.527	49.848	38.229		179.92	55.508	30.114
34.32	41.969	88.123		47.532	89.896	30.62		30.168	43.19	47.463
51.773	31.962	49.54		79.052	55.523	52.034		52.841	32.687	125.98
45.249	34.595	43.172		41.627	43.215	30.159		123.24	42.478	46.447
35.906	39.446	67.231		61.997	111.59	132.05		77.372	78.488	61.157
42.934	50.113	75.097		88.086	92.062	55.441		70.693	42.636	66.169
38.057	136.12	43.379		44.763	82.721	112.38		31.934	59.515	44.375
61.026	49.351	56.708		42.733	31.426	89.632		62.647	40.073	77.602
44.185	38.246	33.042		42.708	60.611	33.615		73.523	39.804	104.66
61.663	58.946	34.532		67.354	66.677	34.643		107.39	34.114	30.34
95.037	70.183	43.645		60.772	43.57	37.786		85.234	44.724	94.993
34.722	51.166	36.113		61.918	31.142	36.47		45.13	86.875	40.586
59.108	30.092	74.587		43.082	42.761	31.362		58.895	81.551	33.842
103.95	37.371	62.068		40.494	30.568	49.988		36.763	43.527	60.927
121.93	58.624	38.296		38.31	31.625	119.23		71.337	34.444	63.765
78.398	34.013	117.29		42.678	37.662	64.218		65.757	115.09	60.912
80.985	44.18	32.073		79.868	38.084	35.93		47.535	35.705	64.269
32.578	46.063	41.184		30.85	148.89	49.884		31.479	41.954	34.327
37.712	77.924	86.736		59.388	60.946	35.192		35.457	33.608	58.412
73.645	38.883	30.533		36.706	30.714	37.308		70.393	78.037	31.97
58.228	37.834	52.801		46.486	77.865	43.329		31.234	88.191	34.372
38.324	68.85	52.691		93.375	110.36	30.612		79.932	41.003	131.05
34.298	33.33	42.809		33.772	44.856	53.152		35.927	54.823	61.419
44.711	36.496	63.402		34.034	47.242	36.288		50.024	90.224	47.105
36.146	61.457	43.411		68.903	56.644	30.794		34.529	69.965	66.816
35.497	66.667	47.361		38.718	69.365	47.581		49.602	45.267	30.77
122.98	32.51	36.353		111.07	90.871	57.066		43.188	34.418	36.974
36.235	125.7	65.737		41.317	131.41	46.395		62.648	75.67	76.42
39.434	50.723	35.566		31.652	74.035	35.268		53.216	49.404	42.51
83.21	67.981	40.906		50.268	37.589	44.557		56.63	41.598	37.335
60.897	35.493	35.969		79.748	32.585	40.315		33.215	37.592	73.06
55.309	36.18	43.925		64.599	37.61	30.433		43.186	57.4	54.912
40.08	58.612	35.046		63.884	33.856	45.545		49.542	65.308	83.47
31.99	56.189	31.525		52.523	60.357	103.72		52.546	32.695	40.105
50.74	49.115	35.198		61.94	30.14	78.01		87.472	35.692	91.461
36.987	66.694	45.628		106.27	42.627	38.649		83.784	31.555	43.228
40.42	43.347	49.641		53.317	66.406	46.689		36.406	32.858	48.337
116.02	31.259	47.84		65.61	57.181	140.52		68.157	184.54	34.96
35.048	49.077	32.928		34.857	57.893	55.819		89.481	60.998	99.875
61.375	43.949	54.96		51.643	41.964	34.898		48.574	33.034	36.631
[truncated: 3,105 more rows]
