# Supplementary material for: Social motility of biofilm-like microcolonies in a gliding bacterium
Source: Nat Commun. 2021 Sep 29;12:5700. doi: 10.1038/s41467-021-25408-7 (PMC8481357; doi:10.1038/s41467-021-25408-7)
Supplement: Supplementary file 15 — Source Data [file 41467_2021_25408_MOESM15_ESM.zip › Source Data_NCOMMS-20-05786B/Source Data_Supplementary Figure 1/Flavo - Angles/12 hr/Angles_WTT_12_R3.csv]

24	100.8	160.2	58.204	0.91301
103.67	394.22	175.97	226.4	0.94312
1.25	1367.8	94.764	12.414	0.96998
32.842	1372.1	0.90938	68.784	0.91603
50.517	1382.6	151.31	112.44	0.96315
1.6	238.8	86.987	19.162	0.9929
73.562	507.88	172.57	152.88	0.91033
3.75	650	82.569	23.725	0.97767
47.15	647.65	179.3	88.486	0.92677
2.5	748	86.424	16.062	0.99807
33.571	750.19	10.954	66.736	0.94627
2	1328	100.62	17.246	0.94391
22.833	1627	165.96	42.684	0.96596
68.73	1649.6	9.6783	146.5	0.89327
12.143	1665	130.82	29.142	0.99749
24.824	1685.1	23.051	53.983	0.94619
9.6667	1862.5	69.274	39.971	0.98973
22.818	1846	7.3058	39.631	0.99214
19.182	808.45	1.6847	34.709	0.98
23.071	1254.3	173.66	42.431	0.85366
27.882	1655.3	14.534	58.328	0.95641
25	685.9	167.12	37.916	0.94689
10.5	786.33	54.246	31.171	0.98829
21.667	776	170.27	36.913	0.962
30.647	1317.9	170.71	59.522	0.93632
39.905	1568.7	4.8991	83.288	0.84354
27.294	865.88	174.4	58.468	0.87646
42.19	997.52	165.17	74.253	0.94733
14.5	339.67	170.22	30.556	0.96307
54.824	663.82	7.125	110.14	0.95164
15.556	1201.9	18.435	26.341	0.96043
10.444	156.78	9.4623	24.289	0.75129
14.286	388.14	51.843	20.142	0.88394
55.714	1131.4	163.7	119.46	0.92453
23	1133.5	151.11	35.991	0.92026
57.97	1291.1	179.49	122.22	0.92458
12.6	1417.2	165.96	20.929	0.98501
22	1409.9	167.47	43.514	0.84751
10.25	1066.2	11.31	15.487	0.98775
95.161	1020.7	153.05	211.98	0.93674
10.765	1993.3	59.036	56.725	0.82234
9.2	883.2	157.62	18.499	0.99383
13.9	1029.1	6.3402	30.161	0.90072
73.5	2002.9	170.15	158.71	0.92088
5.1429	49.286	142.43	18.729	0.87573
31.353	190.47	19.058	59.902	0.97142
17	571.64	154.13	38.995	0.94047
23.727	843.27	143.67	45.708	0.92329
17.125	897	118.77	63.02	0.9232
47.458	893.54	151.44	92.194	0.9756
37.6	1088.5	153.43	65.656	0.91954
33	1123.1	5.3145	43.765	0.98676
12.9	1161.9	142.43	35	0.93721
7.625	1502.6	29.358	19.67	0.93327
15	14.8	153.43	18.21	0.98233
17	25	42.51	17.401	0.9355
15.857	132.29	8.7462	26.483	0.9933
8	123.43	56.31	20.683	0.87161
29.571	469.71	141.79	66.113	0.90476
18.5	688.42	69.775	40.796	0.99268
9.2	1184.6	85.236	16.045	0.75051
12.625	1309.8	2.4896	23.448	0.98183
10.8	1749	165.07	15.532	0.99952
48.429	1722.8	149.84	92.749	0.92278
32.8	1803.5	2.0826	58.463	0.94139
10	1813	102.09	18.465	0.77539
72.297	76.649	178.59	134.58	0.90682
13.5	146.1	177.51	23.487	0.9802
18.2	318.4	146.31	17.817	0.80945
18.778	558.56	17.819	31.222	0.942
19	711.38	152.24	24.244	0.88562
50.667	722	8.6371	86.465	0.92415
25.857	987.71	10.305	47.947	0.93272
12.5	978.5	84.806	25.339	0.8718
29	1224.8	2.7927	42.703	0.96126
15.286	1219.9	129.81	32.566	0.9593
13.7	1386.4	154.36	30.113	0.92089
12.667	1716.8	35.538	27.668	0.93272
26.333	1712.6	178.15	31.368	0.98878
37.714	540.24	175.6	69.239	0.94155
13.167	537.83	49.899	26.52	0.93665
34.278	634.44	24.963	66.77	0.95816
14.6	737.6	77.735	24.004	0.98056
44.4	879.05	152.68	77.906	0.86688
41.381	949.33	152.39	77.774	0.94318
52.963	962.3	168.92	106.52	0.92796
9.6667	1272	128.16	19.428	0.91641
100.06	1259.4	172.43	186.32	0.93668
12.8	1691.4	3.0128	19.448	0.97833
39.091	1744.5	25.241	81.639	0.94794
12.25	1732.5	65.556	12.817	0.94271
27.917	1861.8	170.13	48.478	0.96312
63.789	1911.6	9.8277	145.45	0.88614
19.429	1920.4	64.983	19.995	0.82787
48.862	1960.2	9.6599	99.916	0.95432
19	463.8	174.81	22.706	0.97289
13	463	100.62	16.544	0.98397
43.875	910	147.34	96.633	0.95878
13.667	1483.6	69.274	48.557	0.81471
35.571	1463.6	160.25	45.805	0.90463
36.565	1771.3	12.619	70.494	0.97397
18.818	1789.6	52.253	41.416	0.9466
17.111	1782.2	169.51	29.781	0.92204
40.5	1982.4	3.8141	78.924	0.9524
13.857	1974.7	90	20.924	0.81245
29.8	275.3	167.47	38.998	0.94563
99.552	207.06	151.96	280.88	0.80274
9	765.17	8.9726	19.819	0.97054
17.8	762.6	139.76	18.396	0.92569
13.429	1447.1	125.84	25.812	0.86022
27.167	1445.2	172.15	29.417	0.99516
38.421	490.11	162.12	70.484	0.92426
17.5	604.1	25.017	35.545	0.93139
18	1011.2	102.53	19.484	0.94636
36.75	1009.8	164.98	42.983	0.9876
51.793	1422.4	172.41	98.82	0.91881
15.714	1881.6	8.5308	21.522	0.93966
44.76	2037.6	3.5323	83.287	0.9744
35.13	935.7	137.49	90.714	0.89726
10.286	264.57	155.56	27.034	0.89393
8.6	822	32.905	20.592	0.98332
39.7	827.3	171.19	76.088	0.94427
16.909	1043.5	145.78	32.337	0.93491
50.636	1220.4	154.32	122.81	0.9396
90.045	47.523	158.94	174.07	0.9111
19.444	161.44	143.13	31.85	0.94191
88.94	1179	170.03	207.22	0.89175
29.5	1178.9	136.27	34.367	0.92611
52.92	1245.5	165.6	81.508	0.93734
24.643	1833.4	13.092	44.648	0.98878
11	247.11	172.87	28.66	0.84391
45.4	1302.3	5.3893	55.415	0.96067
19.556	1930.4	30.7	38.135	0.9759
55.435	1932.6	10.235	75.141	0.97369
52.571	1613.7	16.356	107.36	0.89307
33.833	229.67	176.99	39.584	0.96131
27	348.71	127.18	57.077	0.63775
23.429	366.57	87.274	22.427	0.93741
9.8889	701.67	155.77	24.679	0.88868
21.571	1590.6	14.036	34.667	0.83254
24.1	38.5	90	24.962	0.96147
32.571	31.714	25.201	21.126	0.88933
41.583	1057.8	174.96	36.442	0.93661
23.294	1084.6	176.1	46.893	0.94049
33.15	1282.4	174.71	55.21	0.98227
30.533	295.47	163.39	67.879	0.87628
48.095	1113.9	179.01	60.093	0.96531
26.5	1108	111.45	30.969	0.97141
14	54.5	151.19	22.923	0.99573
68.174	40.739	165.64	94.056	0.89995
45.438	109.75	160.2	54.543	0.9743
69	140.38	32.276	99.977	0.8991
61.684	409.53	178.21	66.932	0.95666
35	669	16.699	20.895	0.9993
35.5	1527.2	35.538	34.853	0.98728
12.875	1524	166.61	21.907	0.98541
65.593	1762.3	0.67404	91.65	0.9275
34.571	731.86	164.74	23.595	0.96645
63.548	1887.8	178.89	106.19	0.97016
27	1888.5	63.435	11.359	0.98426
69.448	572.59	171.47	105.73	0.95636
14.625	588	164.93	28.007	0.96139
41.5	1031.8	2.2906	27.414	0.91266
35.4	1103	21.038	14.828	0.93935
91.167	1331.6	2.5879	195.9	0.90446
12.636	1346.5	145.3	32.519	0.97243
28	1407	129.09	21.987	0.9376
28.667	1408.7	53.13	15.285	0.98138
28.75	1473.8	90	10.784	0.92734
32.667	1508	33.69	10.831	0.99868
40.05	1547	17.65	72.076	0.96094
24.833	437.17	153.43	19.869	0.90031
41.333	954.78	136.55	27.894	0.93827
23.375	1353	156.5	51.263	0.97847
30	1989.2	79.38	17.17	0.94809
100.37	1972.5	175.91	161.92	0.95352
87.689	170.87	178.03	156.96	0.92437
32.091	805.91	75.964	46.705	0.97107
59.278	775.22	154.32	63.567	0.90767
55.179	1697.8	1.4564	127.12	0.92855
53.615	1813.9	22.891	50.869	0.96025
27.4	617.6	107.1	14.762	0.92137
71	594.48	160.74	91.909	0.9566
58.263	1863.8	177.92	60.332	0.91223
58.444	161.56	12.407	55.309	0.92563
25.833	376.33	41.987	13.724	0.98031
30.333	1995.8	169.99	17.92	0.96333
57.25	841.81	146.56	69.433	0.91476
31.385	529.15	35.91	38.01	0.94199
60.444	1099.4	153.02	65.128	0.94763
40.125	1152.8	154.8	64.552	0.87317
75.1	1675.1	178.28	103.66	0.96512
29.75	1945.8	146.31	12.648	0.85524
43.76	975.04	165.17	78.067	0.90105
46.8	686.53	116.08	55.282	0.94653
51.5	707	178.32	34.303	0.9916
46	912.72	164.17	70.89	0.98239
32.1	1071.7	165.5	61.523	0.97375
22.375	297.5	46.081	39.622	0.94601
38.333	315.11	63.435	34.536	0.97119
56.643	473.14	7.125	50.045	0.96659
46	1440.7	160.02	80.316	0.8744
71.2	737.73	169.61	62.303	0.97909
33.143	764.29	42.51	18.397	0.88489
40.5	776.25	90	19.523	0.97323
41.4	1360.5	166.43	30.279	0.98527
44.214	1476.4	110.7	51.252	0.93858
52	39.625	9.8658	24.478	0.95374
49.875	1649.8	136.12	38.324	0.94117
73.923	1841.4	12.043	94.364	0.81268
43.1	1540.2	114.08	55.028	0.93549
69.667	1607	164.83	78.347	0.78026
38.143	524.43	119.74	19.067	0.84568
62.611	2029.3	21.038	61.691	0.90311
53.308	6.0769	1.302	45.412	0.96915
50.286	499.86	167.15	60.398	0.96798
73.2	799.75	175.68	59.357	0.89544
77.484	1949.2	179.42	104.83	0.93493
54.5	55.25	25.463	23.858	0.97491
51.167	274.83	40.601	28.046	0.98619
44.267	254.67	85.236	77.671	0.9302
99.581	913.48	153.66	128	0.89793
69.733	1488.5	12.529	63.737	0.86789
73.85	1477.2	3.1798	67.14	0.80553
58.429	74.286	125.1	47.19	0.95829
70	98	6.6325	45.52	0.95101
46.8	649.8	90	20.804	0.96137
60	1025.1	12.2	41.202	0.91876
69.235	1788.5	9.6052	69.781	0.94473
44.5	249.12	163.81	33.533	0.96263
156.96	281.28	175.15	224.97	0.94575
63.625	1592.8	169	38.458	0.95361
47.8	1597.1	101.89	61.767	0.94306
80.276	20.069	178.17	102.15	0.9207
49.3	428.1	93.991	45.781	0.94155
94.16	707.2	165.65	92.266	0.9621
50.944	849.11	109.44	62.077	0.87123
103.28	417.72	171.37	121.55	0.93197
69.5	454.11	2.5448	50.304	0.89544
56.2	1916.1	15.333	67.001	0.95951
37.556	1918.9	168.69	21.875	0.93238
42.25	143	20.854	22.667	0.9914
56.667	183.83	37.569	18.508	0.88616
38.75	1879.2	26.565	24.046	0.92992
94.871	164.52	9.0193	143.6	0.88839
57.857	358.14	22.62	26.474	0.98209
65.273	347.55	167.47	30.43	0.90894
53.312	1172.8	110.56	54.501	0.94061
60.167	1186	25.201	19.115	0.98293
60.25	119.25	49.899	25.38	0.97869
121.72	209.43	174.17	161	0.85537
66.471	532.76	17.7	51.249	0.96267
69.692	1520.4	8.3659	34.959	0.98303
50	1579	35.838	23.829	0.93177
65.375	334.12	151.56	29.344	0.93016
66.333	608.25	171.87	43.685	0.97119
61.739	643.35	71.565	92.078	0.89293
54.5	1002	116.57	18.067	0.9901
54.143	1100.4	100.89	29.868	0.88644
64.833	1453.3	175.03	23.325	0.98981
68.143	1626.9	165.96	33.231	0.9926
56.429	1625.9	130.6	19.773	0.93255
38.778	553.22	11.31	27.212	0.93691
64.833	550.17	160.71	23.894	0.8868
55.2	679	47.49	17.243	0.9441
66.75	1934	144.87	33.812	0.97645
55.286	1408	91.848	31.371	0.9887
108.03	1564	177.42	119.23	0.93193
74.154	309	159.9	49.136	0.8885
52.556	343.67	95.641	84.048	0.96842
38.417	622.75	180	32.261	0.9919
79.412	638.29	24.775	62.835	0.91145
65.667	613.17	130.1	26.024	0.95447
122.43	793.11	8.3787	137.85	0.94589
78	1157	155.73	57.615	0.97104
76.882	1512	23.782	67.275	0.95838
68	1498.1	145.01	28.342	0.86138
61.167	1351.7	130.91	20.127	0.98621
78	1808.4	18.435	45.528	0.9724
123.27	1813.9	166.55	154.75	0.9169
68.429	1827.4	166.61	45.2	0.95517
60.8	1616.8	58.671	27.582	0.97621
69.571	1721.1	15.255	24.534	0.92945
71.25	285.12	18.435	26.16	0.96707
97.731	1316.2	4.0283	74.228	0.95888
69.2	2013.8	36.87	30.321	0.98941
68.5	1082.5	14.036	19.842	0.8312
118.68	1535.7	3.9909	133.31	0.97
68.273	418.64	62.526	35.298	0.79829
67.4	503.6	39.806	15.971	0.97808
70.333	712.95	66.695	77.368	0.91477
70.571	852.14	153.43	28.501	0.94145
66.5	900.5	113.96	20.207	0.97481
82.769	941.23	140.79	51.618	0.95007
78.091	1741.5	180	77.759	0.81019
68.412	126	10.125	57.388	0.99125
52.875	1685.5	30.069	23.649	0.92836
64	463.75	5.1944	23.984	0.92106
73.143	545.86	54.866	33.476	0.98623
63	662	146.31	7.2111	1
142.02	662.79	0.36035	166.92	0.95257
72.25	1136.8	8.7462	13.222	0.99477
69.75	1299.8	80.38	62.218	0.9618
73.2	623.2	136.97	21.031	0.97562
104.1	824.2	13.092	93.699	0.94232
104.69	1216.8	171.57	84.947	0.96394
71.5	1550	138.37	13	0.92628
103.64	368.41	162.95	85.412	0.91846
75.167	377	133.03	21.51	0.95389
56.833	382	20.323	30.453	0.94548
86.6	855.53	143.37	51.305	0.94728
81.364	1063.4	34.695	39.917	0.79221
87.333	1208.5	1.5482	39.269	0.94256
85.615	1990.3	162.41	43.52	0.98831
76	355	120.96	19.708	0.88759
73.333	441.56	166.87	33.228	0.92712
73	1541	68.199	21.663	0.99437
87.692	221	142.73	62.132	0.9303
81.5	248.5	45	30.032	0.94182
70.6	304.6	80.538	12.398	0.98122
104.32	524.18	2.8986	81.782	0.96722
97.5	550.46	55.138	121.49	0.89281
96.312	997.44	166.4	66.685	0.95657
92.571	971.76	158.96	73.644	0.94565
143.73	1143.9	159.86	169.43	0.94298
89.143	1160.7	137.94	58.105	0.95046
146.66	1347.3	146.73	201.49	0.93192
85.571	557.71	42.274	30.822	0.96464
141.22	1231.5	158.26	185.93	0.94382
78	1589.5	70.821	25.15	0.96826
139.29	121.26	7.2302	143.16	0.94353
101.9	756.85	1.9415	60.614	0.97393
96.706	311.53	141.84	55.861	0.95619
98.8	1436.2	18.925	80.669	0.91733
73	1443.1	5.9061	30.564	0.95388
80.955	1542.4	168.26	89.184	0.88182
84.167	2021.8	20.556	26.817	0.95582
95.909	338.73	155.56	38.287	0.94678
157.92	775.88	7.3135	237.82	0.79275
90.714	833.43	0	22.245	0.98898
79.5	1107.5	4.2364	29.033	0.93253
81.143	1119.4	79.695	34.219	0.98019
122.86	268.31	179.38	100.53	0.92518
84.2	272.2	63.435	25.06	0.98153
105.18	384.05	6.7662	67.602	0.87887
116.42	484.88	175.91	76.218	0.92076
97.471	1136.3	162.9	60.383	0.90102
168.21	1401	171.44	201.46	0.93367
89.833	402.5	24.228	22.393	0.9794
152.39	876.57	170.96	193.17	0.92256
151.37	1273	166.33	159.05	0.95765
88.4	1304.2	38.66	19.307	0.99494
80	1676	50.194	15.62	1
94.444	1705.7	38.66	33.284	0.9619
112.77	1723.9	26.114	82.657	0.68715
82.25	943.5	45	15.456	0.91498
77.333	933.17	64.799	20.245	0.92804
131.06	1379.3	8.4475	108.33	0.94258
117.72	1464.7	174.21	74.376	0.93248
108.94	1556.4	176.19	69.211	0.86884
121.83	1949.8	19.612	107.13	0.8621
127.35	914.46	12.236	93.02	0.91303
107.93	1346.5	168.42	101.08	0.83822
112.47	1348.7	168.16	68.46	0.92534
94.6	1376.8	142.7	27.966	0.94403
111.08	785.56	19.25	71.98	0.92708
113.5	1067.4	162.22	57.824	0.96257
103.75	1231.6	164.74	36.5	0.93712
89.5	1508.8	153.43	11.472	0.97456
118.21	681.55	168.81	96.897	0.95734
105.92	1616.5	175.6	39.949	0.97912
92.526	84.789	7.8533	64.463	0.90825
94.857	439.86	3.5763	17.043	0.94062
100.5	614	25.769	33.714	0.95517
109.14	868.14	166.5	53.488	0.96134
146.82	1035.3	174.69	142.05	0.91202
112.16	130.37	22.782	68.892	0.78719
106.1	247.9	146.66	51.407	0.88483
91.571	453.43	11.889	19.758	0.98274
93.8	466.4	63.435	27.713	0.96823
97.8	1198.8	133.6	29.816	0.97263
116.88	93.176	156.8	62.223	0.85677
107.77	283.38	9.211	39.042	0.96007
95.938	1901.8	17.021	52.859	0.96945
114	349.79	165.72	61.573	0.92173
94.75	351.75	135	14.043	0.90633
92.778	1262.6	81.573	28.634	0.95321
101.33	1938.2	167.47	18.71	0.98554
93.667	2035.2	100.01	17.497	0.98659
129.32	475.64	9.2602	95.271	0.97842
88.667	515.33	43.264	24.304	0.96053
130.76	1496	13.496	80.171	0.96206
113.56	735.81	141.19	63.015	0.93683
96	1101.8	16.39	18.673	0.94897
100.43	1090.7	125.31	30.22	0.97323
106.77	1400.9	157.89	37.614	0.91827
95.333	1455.3	155.32	41.477	0.98171
119.58	1511.1	4.844	63.062	0.93894
110.33	1637.2	3.8655	76.509	0.96942
98.167	2010	23.199	18.891	0.80629
106.33	226.33	128.37	31.428	0.97398
131	234.75	174.47	97.772	0.95564
117.69	433.62	10.84	52.523	0.91111
95.25	1290.8	74.055	22.345	0.97743
111.17	1583.4	160.14	39.632	0.96576
139.52	917.59	149.74	108.98	0.89238
100.11	983.68	173.16	51.667	0.97468
108.1	1331.8	114.7	56.082	0.98135
129.24	1397	2.3614	111.88	0.8677
99.4	8	122.47	15.004	0.869
107.17	124.67	149.04	23.426	0.99566
111.3	971.9	2.2026	26.92	0.96655
119.12	997.81	147.53	54.98	0.9486
121.69	1881.3	34.418	69.942	0.93592
99.667	1302.2	25.201	18.959	0.991
116.91	542.18	170.27	37.309	0.95181
107.59	882.59	159.27	50.355	0.78562
106	1761.8	116.57	27.227	0.98552
99.75	1776.1	39.56	33.193	0.89877
128.56	1075.6	156.37	71.435	0.97791
119.12	1472.8	8.7462	53.674	0.9802
104.2	323.4	177.61	24.123	0.99576
131.42	442.11	164.48	62.905	0.89094
113.1	1122	8.3659	38.199	0.89965
127.96	1416.7	152.74	82.298	0.90212
122.4	1431.9	173.66	48.785	0.9281
119.79	1601.9	160.67	62.603	0.96493
111.09	1642.3	130.03	34.073	0.95821
99.7	1805.6	90	30.303	0.79199
115.2	1797.7	148.39	33.006	0.92493
93.833	87.667	156.8	16.009	0.95146
104.67	77.5	118.81	22.889	0.99724
130.06	850.06	168.23	52.148	0.94022
167.04	1045.5	169.38	172	0.94642
101.5	109.5	7.5946	15.325	0.98748
123.8	301.27	142.43	56.952	0.86395
135.52	777.26	10.305	61.055	0.9156
108.17	1500.7	19.44	18.255	0.98758
128.14	1910.6	49.086	65.393	0.91062
122.14	7.5	17.447	38.881	0.9436
108.8	713.6	117.55	26.947	0.9627
109.56	1536.9	60.945	33.031	0.93508
120.89	1524.2	0	37.273	0.93903
110.6	1624.2	41.987	30.916	0.87035
122.67	1850.3	16.144	46.624	0.84849
141.03	808.7	173.38	116.5	0.9678
101.4	1734	172.87	16.994	0.94884
119.73	1191.6	132.71	54.195	0.97933
94.25	631.38	32.471	27.519	0.94761
111.33	2036.8	51.34	21.573	0.89046
131.6	2021.4	164.98	43.26	0.98128
98.875	598.88	177.71	25.841	0.96821
109.89	1027	126.87	27.185	0.91963
109	1169	81.87	14.246	0.99269
108.4	1996.9	135	37.596	0.94041
106.75	350	18.435	15.953	0.99111
112.15	948.62	161.08	38.393	0.96372
116.8	956.6	43.025	20.556	0.99815
130.67	1788.4	1.2454	47.027	0.97838
115.75	1762.2	47.291	18.496	0.9565
110.14	2009.9	156.04	21.835	0.90211
116.5	2015.2	40.601	18.884	0.97646
118	116.83	139.64	27.908	0.94054
172.03	223.26	2.7049	133.65	0.95127
120.67	318.67	115.82	39.824	0.86476
131.85	973.15	135	61.451	0.98959
108.57	1674.9	57.995	29.325	0.96512
106.81	1871.4	176.14	92.159	0.96792
122.83	653.67	170.54	19.851	0.91927
114.29	1106.1	82.093	39.963	0.90947
134.8	1088.5	143.13	52.293	0.95614
118.5	459.5	70.821	24.531	0.99267
115.5	1346.2	71.565	10.303	0.92078
127.67	1816	170.54	27.372	0.88891
101.13	622.93	171.67	44.855	0.92378
146.82	548.82	149.45	72.752	0.97359
122.5	1033.7	137.29	18.235	0.97019
127.5	1042.1	2.6026	22.424	0.98212
170.03	1073.6	143.63	148.12	0.92225
132	1133.6	38.157	38.499	0.92493
133.08	1219.2	0	32.143	0.96445
132.33	1289	160.35	30.401	0.978
116.5	37	98.13	22.029	0.96296
128.55	139.59	162.65	68.775	0.97495
150.45	313.36	167.74	73.51	0.96058
131.47	504.29	164.05	60.54	0.96202
117.67	513	66.801	9.5712	0.7957
151.82	1292.1	157.66	82.926	0.95174
148.11	1678.1	158.2	85.996	0.93932
119.5	26.7	175.43	25.723	0.975
157.12	1473.5	151.16	86.002	0.91593
124.44	1718.9	59.744	46.456	0.89713
128.5	1705.5	3.0128	19.484	0.9765
141.5	337.44	4.2892	43.055	0.93166
122.2	1736	101.31	25.772	0.98926
126.5	1745.8	28.61	12.609	0.9937
173.16	448.26	161.96	145.74	0.95255
145.47	446.24	140.53	68.959	0.95808
126.67	1142.5	126.87	21.316	0.93826
124	1265.7	56.31	8.4853	0.84984
122.5	1607.5	61.26	40.1	0.88167
139.5	1605.6	9.7276	37.412	0.94918
134	196	38.367	32.042	0.95532
158.2	1617.5	163.61	74.101	0.95654
121.6	1772	83.29	17.67	0.96871
168.07	1782.5	10.421	98.505	0.89802
121.67	61.083	180	43.748	0.98291
152.05	44.579	160.1	68.139	0.90528
130.43	592	6.9112	33.85	0.98202
186.81	558.75	160.26	159.43	0.87298
176.9	1174.2	168.58	115.23	0.92077
142.86	379.57	139.29	59.271	0.95708
116.38	1574.8	27.216	44.563	0.88319
115.14	374.71	174.56	21.359	0.98763
143.5	363.7	147.65	37.316	0.95162
134.4	1197.8	160.35	15.014	0.99014
149	738.62	161.2	52.857	0.9393
130.33	935.17	79.38	33.329	0.97684
139.83	1835.2	6.1702	77.03	0.96626
173.83	1867.4	161.38	106.44	0.94175
135.5	179.75	46.736	24.376	0.9577
152.75	590.04	129.96	117	0.82512
142.33	630	6.3402	28.364	0.95776
146.73	702.47	151.48	53.659	0.9757
137	864.5	19.983	14.217	0.82326
140.83	933.83	140.19	24.647	0.95065
164.36	1301	154.03	90.109	0.96288
139.14	1654.7	4.2364	27.246	0.99368
132	1665.4	71.565	22.962	0.82632
132.5	1757.7	81.469	20.384	0.99212
145.44	1752	27.3	37.866	0.92128
134.12	2033.1	9.4623	31.378	0.96928
145.78	1007.8	2.0454	31.001	0.90377
135.5	1050.2	135	8.6503	0.98093
182.2	822.09	3.8425	142.86	0.94011
133.8	1128.4	98.13	14.867	0.95125
144.4	1699.2	156.25	27.711	0.98565
138.2	480.2	52.125	22.939	0.99409
143	535.12	147.38	30.515	0.97269
136.67	1045.3	56.31	7.6569	0.94178
137.33	335.33	104.93	33.927	0.91515
124.67	609.33	3.0128	19.794	0.96123
155.23	1106.5	138.47	47.944	0.9752
187.83	1362.7	169.8	109.09	0.93137
144.57	1688.3	24.905	31.03	0.99485
144.83	427.5	49.086	21.291	0.93228
158.4	688.14	177.95	113.12	0.99072
151.67	386.33	23.749	29.285	0.93267
137.33	522.67	97.125	8.0828	0.99746
158.64	509.45	157.48	46.151	0.96172
158.53	1170.1	177.92	60.811	0.90503
137.6	1264.9	167.01	56.092	0.95142
143.5	1255.2	124.51	20.013	0.97018
143.33	1278.7	128.16	18.405	0.96736
165.8	1442.8	162.32	74.971	0.96601
154.5	1815.4	12.339	34.248	0.95645
155.46	18.154	9.4623	44.662	0.95337
146.7	104.7	180	28.325	0.98854
160.81	142.97	165.36	119.79	0.95771
152.29	165.86	48.122	39.31	0.99082
144.25	733.75	113.2	23.256	0.98242
176.12	747.08	2.3859	78.409	0.91906
248.58	1877.9	137.65	288.39	0.74126
140.83	1941	98.531	21.064	0.96009
141.5	248.25	84.56	21.388	0.98632
155.91	245	27.255	38.486	0.96455
138.5	236.5	45	14.142	1
153.4	859.2	150.95	43.958	0.93686
169.26	1084.7	143.3	73.836	0.9291
145.67	182.33	150.26	8.3657	0.96372
156.81	841.38	174.38	66.087	0.92747
157.61	1851.9	175.6	96.906	0.94183
167.21	246.38	167.91	103.25	0.97068
144.2	1146.8	101.89	20.169	0.9627
161.07	1490.8	32.661	50.526	0.91685
137	2006.1	170.91	25.444	0.99504
149.11	94.444	180	21.325	0.98478
152.33	76.778	119.74	43.641	0.9237
146.8	599.4	63.435	15.204	0.88241
142.6	1504.2	113.2	15.242	0.99928
158.15	1998.2	63.435	51.786	0.99311
166.43	78.286	40.236	53.392	0.95684
150.88	1723	41.987	31.661	0.84985
152.5	1705.9	120.58	27.808	0.91893
178.62	1014.5	153.78	79.277	0.94209
171	1110.1	158.4	58.754	0.87864
193.14	1417.1	173.85	136.28	0.95945
147.52	1629.7	88.807	102.23	0.9393
164.5	1827.5	7.5494	92.97	0.90056
148.83	1231.8	102.09	14.92	0.95965
166.92	719.67	166.35	77.646	0.92773
194.48	2002.3	165.45	115.05	0.93396
156.8	79.4	157.83	29.315	0.99453
154.75	829.12	51.009	27.489	0.98288
155	941.25	144.25	32.237	0.95561
148.8	615.2	98.13	21.726	0.9764
160.43	605.71	13.392	23.356	0.92424
163.73	633.64	51.71	51.761	0.93536
157.71	1196.6	165.96	25.555	0.96806
176.24	1371.9	5.9315	80.431	0.9625
145	1458.9	51.34	19.436	0.98833
225.8	1447.3	175.11	167.35	0.91161
161.5	11.833	51.072	34.064	0.98113
160.73	1904	13.627	41.303	0.82211
159.17	2041.7	162.9	28.884	0.94181
145	330.14	159.15	24.023	0.93546
163.35	650.13	14.808	97.372	0.92418
176.22	635.67	163.41	57.063	0.85942
178.41	877.82	138.01	87.92	0.91812
153.6	1507.8	79.992	19.08	0.90473
186.68	95.194	176.13	92.876	0.79858
200.84	760.84	0.57873	110.19	0.8985
174.17	966.83	169.99	52.927	0.97848
169.47	954	130.82	61.065	0.95206
168.71	1762.1	19.179	25.276	0.96343
158.75	1819	49.399	9.3071	0.99059
164.38	288.5	128.37	32.341	0.94648
157.5	931.5	39.289	14.692	0.96735
154	931.25	151.7	15.108	0.9773
151.57	943.14	105.52	41.004	0.91121
166.6	1830.2	154.98	40.781	0.8118
163.83	352.33	176.19	46.858	0.96248
156.83	1851.3	90	35.304	0.9914
158.92	1727.5	69.775	45.431	0.8914
175.18	1777.3	168.31	31.008	0.95506
175.75	1947.4	28.142	52.592	0.92722
170.38	98.75	22.249	24.17	0.98344
178.83	784.3	9.1179	86.621	0.94707
171.88	785	5.9061	31.477	0.92624
186.13	2037	11.768	76.675	0.95919
163.67	2020.8	126.87	16.164	0.92802
161	13.75	96.34	9.5712	0.94611
172.17	335.67	178.99	126.61	0.89262
164.2	326.4	100.89	28.5	0.929
195.15	992.85	164.6	84.917	0.84281
166	176.67	6.7098	17.571	0.97419
290.65	1276.7	160.98	350.15	0.88511
192.44	1330.8	13.799	63.352	0.92648
187.8	1521.5	178.64	95.253	0.88211
197.72	1489.6	136.43	115.63	0.97877
163.86	1886.6	5.4403	47.8	0.88264
167.88	356.88	104.74	22.715	0.86495
170.6	370.8	21.801	17.998	0.89761
169.2	50.2	157.62	18.405	0.99892
190.5	905	156.16	49.355	0.9525
202	1120.3	142.77	101.05	0.93221
172.25	1590.4	8.6156	34.501	0.96741
211.93	1745.4	6.2635	179.27	0.92032
165.5	115.38	61.557	30.111	0.90648
224.22	120.2	6.6893	175.88	0.92739
168.93	197.13	5.0796	46.407	0.97351
168.4	262.2	101.31	16.579	0.92269
177.12	260.88	160.71	24.759	0.85585
171.44	413.44	105.42	31.149	0.96578
178.6	618.6	28.887	35.741	0.92669
173.25	1412.5	120.58	25.781	0.99117
178.14	1571.9	9.4623	19.447	0.93835
163.2	1565	46.637	24.799	0.99838
177.24	596.88	11.094	57.569	0.90276
178.22	2000.1	48.122	39.842	0.97759
170.38	516.88	19.179	25.537	0.95358
168.43	517.86	115.02	34.23	0.96716
176.77	1095.3	107.93	40.842	0.87497
162.8	451.8	26.565	16.187	0.96698
171.6	462.6	63.435	15.472	0.86712
207.7	719.55	165.22	86.61	0.85977
211.1	9.5172	166.29	96.057	0.87869
172.86	1651.1	94.865	48.586	0.97086
177.87	1909.7	2.663	45.348	0.94925
183.22	1902.3	160.71	22.209	0.95412
187.76	156.53	172.87	49.215	0.9829
174.4	173.6	78.69	25.709	0.99168
194.64	404.55	168.96	86.801	0.96251
194.71	884.14	164.98	44.577	0.95228
170.67	1612	119.74	16.5	0.97726
176.33	175.33	135	6.3246	0.89443
212.45	471.85	163.44	81.941	0.94215
178.53	1210.7	94.135	86.978	0.95676
172.67	233.33	104.04	8.3852	0.98343
179.71	508.29	14.036	16.79	0.7367
182.11	694.78	149.04	25.184	0.92613
176.2	705.4	60.945	11.071	0.92996
205.06	2015.1	176.63	57.41	0.88988
174.26	1549.7	4.0142	62.959	0.90758
191.24	419.47	125.71	85.076	0.92643
179	444	45	8.4853	1
175.29	930.43	112.83	22.256	0.92631
202.14	1346	172.78	78.386	0.91303
178.25	1975	81.027	20.133	0.9554
207.23	1508.5	166.65	65.243	0.92942
205.86	1731.7	18.225	101	0.85475
189.38	1255.2	172.5	39.411	0.9725
183.43	1771	60.255	25.729	0.94005
190.83	597.5	56.31	44.337	0.97586
183	579.38	18.8	51.217	0.96937
190.86	916.57	163.74	25.687	0.97326
195.82	1144.1	152.7	36.46	0.95682
182.36	543.55	99.09	28.476	0.8891
197.52	1706.9	28.61	98.55	0.89
184.2	369	53.973	14.207	0.95735
188.83	360.33	165.96	16.87	0.97759
191.15	1481.5	171.87	44.605	0.95115
197.36	1455.1	122.11	62.674	0.96066
190.36	1873.5	6.5198	74.738	0.94271
189.14	1889.7	4.9697	23.631	0.97696
199	28.636	152.74	38.999	0.95185
191	101.62	164.48	21.056	0.88721
189.62	843.75	133.83	35.703	0.97065
186.8	1124.3	113.55	45.245	0.94031
195.89	523.78	141.01	28.732	0.94037
202.52	163.71	158.59	57.027	0.96062
189.22	1539.4	37.569	34.623	0.94742
186.33	1570.8	108.43	21.279	0.89165
187	1619.7	90	22.319	0.89611
189.75	1796	133.15	22.278	0.98444
194.14	500.29	147.99	20.93	0.90147
194.6	745.6	129.29	28.514	0.9969
188.36	68.455	14.381	42.097	0.95641
256.15	47.692	166.07	147.2	0.87491
186.17	241.5	80.538	37.317	0.978
203.44	250.44	161.57	33.287	0.94999
198.58	1638.2	113.5	52.743	0.95101
197.93	1685.6	65.925	54.259	0.94874
198.78	1787.7	46.123	38.581	0.93489
193.75	449.25	116.57	26.858	0.99906
197.07	456.71	147.34	50.785	0.91218
199.89	1645.9	34.216	30.949	0.97684
209.39	306.5	154.61	68.9	0.94785
205	298.64	128.66	45.456	0.98606
213.22	371.5	9.6599	58.318	0.81752
226.19	27.577	148.12	101.5	0.95141
188.69	291.77	148.3	45.345	0.88131
188.6	286.6	94.399	17.947	0.72649
192.6	677.4	103.39	22.64	0.9535
191	1743.3	99.462	27.725	0.8776
207.09	1789.8	80.218	98.885	0.89279
200.92	1821	43.264	61.355	0.76099
196.59	1965.3	73.034	70.115	0.87976
220.93	84.933	4.0856	120.35	0.93301
204.75	417.38	174.09	32.488	0.89739
287.32	1323.1	0.87246	211.52	0.93145
193	1591.4	114.44	12.74	0.94846
205.89	1606.1	32.619	31.547	0.94087
239.77	189.63	156.66	108.12	0.95698
186.75	957	41.987	16.648	0.80814
192.4	963	86.987	19.442	0.97862
200.68	978.25	157.38	94.807	0.95984
203.11	1061.7	171.47	22.674	0.89194
200.29	1149.9	25.346	23.646	0.88912
196.38	343.62	106.99	38.581	0.97569
206	529.88	0	25.554	0.93918
190	888.88	136.55	27.87	0.93909
257.18	1053.2	162.9	149.75	0.90828
209.74	1077.1	151.65	74.749	0.95773
199.75	1671.5	163.3	10.497	0.99456
209	1100.5	166.76	37.932	0.92081
207	1337.2	136.47	29.986	0.91996
270.02	1253	164.97	162.93	0.94686
205.38	1589.2	25.641	30.539	0.90806
193.67	1728	66.038	9.8705	0.99781
193.5	1841	68.962	13.975	0.99667
207.89	170.78	164.05	29.929	0.97297
208.82	699.14	169.22	66.847	0.9594
211.09	893.45	170.79	43.054	0.87062
195.73	1224	140.83	37.914	0.91861
194.29	1721.3	116.57	13.864	0.96772
217.63	1905.2	155.56	74.381	0.97469
199	1900.8	92.726	21.754	0.96641
221.4	622.8	156.37	61.122	0.85719
196.82	807.53	123.06	88.221	0.85202
206.6	1896.2	42.709	18.086	0.97818
252	136.41	19.817	123.48	0.95555
218.53	143.47	6.2034	48.94	0.94546
203.67	445	70.346	16.551	0.89818
272.38	990.34	164.81	159.93	0.90708
264.62	1223.5	160.82	196.3	0.86838
202	932	100.89	27.284	0.97042
210.5	1545.8	161.57	19.108	0.99297
236.71	1936.8	11.023	85.067	0.92219
213.64	2029.7	14.036	34.477	0.95672
195.8	208.4	136.85	23.515	0.93265
216	500.12	10.954	33.254	0.94952
267.38	1476.7	161.81	163.53	0.9205
214.25	1868.5	160.02	23.92	0.97866
220.82	278	162.12	36.073	0.90297
196	550.75	45	16.87	0.92211
197.5	611.5	12.529	18.954	0.97283
217.5	1613	30.964	30.926	0.94273
220.73	1695.5	19.983	43.108	0.81456
227.18	1778.2	22.865	96.085	0.93748
189.07	734.33	177.95	29.383	0.95353
198.5	738.33	145.62	23.226	0.99119
218	1678.1	21.448	32.716	0.91953
221.2	1649.1	149.53	55.661	0.70868
232.88	504.41	162.07	74.317	0.9617
206.6	577.4	100.62	19.385	0.83976
221.17	578.5	157.25	35.223	0.95436
235.22	652.22	176.63	69.778	0.97621
210.5	678.38	140.19	20.326	0.76851
211.2	692.8	50.194	15.73	0.99301
252.29	1130.6	155.71	128.01	0.96845
220.47	1176.9	140.41	71.072	0.9494
256.87	1925.5	142.48	147.93	0.95458
221.92	70.769	56.31	55.706	0.97086
236.88	56	3.0128	58.605	0.97395
209.2	346.8	100.01	18.053	0.95622
222.78	842.67	169.88	28.994	0.98101
209	74.333	42.51	16.296	0.99897
211.5	147.75	111.8	11.162	0.96489
209.5	384.4	87.879	28.479	0.94871
240.59	1009.9	170.13	126.81	0.92051
207.43	1030.9	90	33.38	0.9287
326.92	1392.6	178.59	260.24	0.93787
253.89	1406.3	18.616	104.88	0.95584
213.67	1787	36.87	10.314	0.96958
212.13	939.73	90	63.552	0.97558
237.4	1117.9	145.68	79.301	0.96185
213.18	1457.5	142.85	42.736	0.96875
216.44	1532.4	151.39	28.179	0.8893
206.14	1573.1	43.363	27.525	0.8995
193	1940.3	13.134	32.913	0.93599
226.5	739.25	157.25	34.886	0.96359
215	1481	63.435	10.526	0.84971
233.62	874.15	162.47	43.944	0.90682
260.93	931.63	170.03	97	0.95253
260.55	1431.4	6.8924	94.953	0.96535
214.33	1721.3	72.824	61.861	0.9306
217.58	820.67	83.047	56.248	0.73432
234	914.75	176.35	48.375	0.97354
236.75	1845	6.8428	53.14	0.94766
254.62	438.75	160.97	101.14	0.90991
217.2	620.6	113.96	11.064	0.89013
233.88	868	125.42	61.131	0.90327
239.83	1554.9	15.422	66.39	0.90626
238.47	1571.1	30.466	65.924	0.89753
230.86	1598.7	4.0856	31.137	0.90153
228.45	250	158.68	44.95	0.97912
221.33	245.83	124.82	31.249	0.89661
220.62	485.88	92.203	29.835	0.87211
248.31	525.31	36.304	66.536	0.91384
229.86	533	20.854	22.793	0.98593
287.41	1294.3	5.4774	159.43	0.91998
220.25	185.62	104.47	33.844	0.94597
224.27	313.64	155.22	30.367	0.94299
225.25	805.5	24.444	12.166	0.99317
289.64	1161.2	163.74	159.75	0.93894
228.56	53.444	60.573	48.067	0.93156
239.46	177.08	180	48.076	0.93603
239.2	101	162.9	44.85	0.90979
246.5	567.36	40.696	81.85	0.8057
212.71	865	151.7	30.164	0.97896
227.5	852.5	132.27	15.298	0.97178
250.7	1213.8	144.94	73.098	0.95262
252.38	1367.6	28.355	76.443	0.9365
245.95	1640.1	25.159	83.233	0.87607
221.75	1915.4	88.877	53.729	0.94939
264.04	199.3	175.24	97.033	0.86869
238.57	1883.4	167.35	51.695	0.97145
226.71	1971	164.36	30.185	0.86007
264.47	296.07	145.78	135.76	0.89077
235.25	1045.8	133.96	39.883	0.97528
255.87	1862.9	0	79.944	0.92565
242	1872.2	22.109	36.498	0.94634
242.69	355.77	176.01	50.697	0.85023
265.75	313.12	140.01	131.98	0.91966
283.5	2016.2	174.99	121.24	0.94392
249.76	1521.9	127.43	164.75	0.74904
236.62	1809.2	27.35	36.073	0.9051
255.15	1836.8	0.84252	101.56	0.66961
232.22	831.67	60.642	21.466	0.8552
239.78	1045.7	19.654	31.186	0.95339
237.67	670.11	146.31	33.841	0.85236
244.46	679.54	11.976	39.899	0.8455
232.33	749.33	66.801	23.171	0.98603
216	1244.7	8.1301	22.962	0.92385
295.71	1231.6	168.43	136.17	0.95199
233.67	1620.3	11.889	21.867	0.88794
234.4	525.6	135	18.628	0.91103
226.67	996.5	120.96	13.571	0.85932
249.17	981.58	164.88	41.919	0.91432
246.39	1605.1	66.318	71.035	0.87621
240.14	2030	165.26	20.303	0.96768
245.12	151.5	28.887	35.062	0.94464
230.25	956.75	92.862	20.123	0.99512
237.58	1792.8	71.996	48.533	0.86661
229.17	1825.5	83.991	20.151	0.94811
230.4	809.4	159.44	17.863	0.95663
246.54	947.62	3.5763	34.492	0.92957
234	1193.8	81.027	19.994	0.96208
258.95	1297.7	157.01	76.436	0.93796
233.4	412.8	104.93	16.414	0.94578
237.5	435.17	73.072	25.155	0.95575
312.23	594.08	175.46	207.13	0.91535
251.67	1674.3	167.01	42.628	0.93894
253.38	22.615	1.4321	42.702	0.93701
255.07	205.14	127.57	71.324	0.91982
234	274.43	75.964	33.505	0.98449
238.5	756.17	6.3402	19.21	0.94279
254	887.93	162.47	43.824	0.90932
253.13	1062.4	144.34	57.92	0.97743
249.25	382.17	14.036	47.401	0.95683
250.75	398.38	151.82	32.479	0.978
244.72	1743.7	64.156	79.042	0.89969
243	1708.5	17.103	14.078	0.96617
249.12	1198.6	110.32	65.444	0.87991
241.79	283.14	123.98	62.314	0.89018
228.4	1641.2	45	24.863	0.96698
235	1659	108.43	15.959	0.99075
307.44	94.444	169.6	186.53	0.86118
238.44	579	100.71	40.621	0.92702
240.2	702.6	78.69	15.497	0.98707
251.5	687.62	149.42	26.365	0.96924
235.14	942.29	120.26	14.764	0.94096
236.86	983.29	127.87	27.109	0.84119
242.12	1544.8	119.05	27.934	0.73714
235	518	33.69	12.487	0.86624
251.94	160.41	158.4	53.077	0.97262
256.5	258.6	10.125	29.57	0.96188
262	574.17	177.27	43.407	0.96869
250	608.5	142.13	23.158	0.98471
273.76	778.29	179.27	85.26	0.92665
243.2	763.73	94.611	67.045	0.92775
245.25	1850.8	62.241	22.123	0.97052
319	52.735	168.22	148.24	0.95784
262.61	705.17	170.81	71.901	0.95804
250.5	738.33	37.569	18.249	0.89875
248.17	863.17	63.435	20.399	0.87692
257.86	1331.7	172.5	41.522	0.92307
246.12	1745.9	128.88	41.84	0.95183
276.11	38.789	13.815	68.291	0.91985
284.87	958.92	157.85	138.74	0.66925
269.25	1144.2	136.55	91.32	0.85981
237	1963.8	51.34	14.857	0.86195
243.2	1966.8	95.194	22.212	0.99453
255.57	1959.1	18.435	22.314	0.99204
309.09	1058.4	152.42	185.68	0.95391
261.89	1072.8	135	49.219	0.97693
285.78	1144.4	165.15	93.951	0.91395
260.36	1512.6	154.54	47.391	0.98159
257.94	1913.4	164.36	53.47	0.97106
279.36	218	171.07	75.669	0.93644
269.83	618.08	135	54.805	0.82574
304.91	2030.3	17.168	138.89	0.92692
289.43	2004.5	1.1535	159.54	0.93415
257.06	435.56	115.16	80.231	0.90884
254.5	553.33	33.69	20.343	0.88621
283.52	1035.6	0	69.407	0.97973
238.86	1621.6	62.526	29.696	0.9489
266.33	1631.4	171.47	45.705	0.88498
276.38	2037.2	0.83032	73.551	0.93823
276.47	1691.2	7.3524	71.847	0.8701
251.75	886.25	133.45	26.26	0.99666
254.44	909	76.908	44.715	0.9873
260.6	984.7	144.69	31.444	0.93533
250	1889.5	90	3	1
259.33	1891.8	177.14	21.499	0.93144
240.17	254.67	133.6	30.036	0.9655
264	244.75	11.31	25.631	0.99471
257	809.25	5.7106	10.236	0.98181
286.61	814.06	147.65	78.217	0.90801
267.82	1499.9	21.038	45.297	0.92246
306.34	457.26	158.04	148.76	0.89876
249.5	483.25	115.02	17.055	0.97055
270	1343.6	158.43	47.362	0.97627
252.4	1353.8	83.29	17.643	0.97018
260.2	1367.6	149.04	17.967	0.97361
250.57	1466.8	156.9	75.546	0.97855
255.8	1802	64.44	26.39	0.96609
253.2	1799.6	80.538	13.153	0.92493
274.81	123	1.5482	39.436	0.93857
253.67	605	83.66	9.0828	0.99699
267.5	1541.2	136.17	35.606	0.97329
276.93	1814.9	9.6888	50.876	0.81754
291.52	1203.6	161.11	83.004	0.96771
260	2008.8	116.57	20.25	0.99382
293.62	883.81	147.34	101.55	0.91239
255.75	1705.2	97.595	15.166	0.99784
252.71	1704	163.07	25.571	0.94019
266.33	791.67	48.366	41.871	0.86277
270.22	264.44	143.75	38.697	0.96137
259.8	338.6	105.95	23.785	0.91824
266.57	862.43	46.469	28.178	0.97901
271	852	14.036	25.761	0.80026
271.9	691.1	136.97	44.508	0.92201
265.4	734.87	84.71	63.551	0.85335
261.5	1856.8	76.759	18.099	0.96493
273.6	1842.4	156.04	30.622	0.96487
264.5	493.69	93.066	62.125	0.9027
280.81	1021.4	176.47	86.588	0.93724
269.27	1016.8	147.72	48.69	0.92306
262.12	1530.1	130.6	29.245	0.94577
311.42	1717	165.96	112.83	0.95011
264.69	1702.6	92.49	51.502	0.89401
267.4	816.8	40.236	17.737	0.96009
280.55	1354.6	56.634	55.715	0.88113
271.71	1755.9	36.384	25.095	0.94047
292.18	8.8824	174.64	72.372	0.88819
252	371.17	14.036	21.378	0.96435
283.33	318.42	147.53	53.635	0.97239
263.25	391.25	114.44	12.526	0.96462
277.8	763.1	174.09	31.271	0.93234
274.88	1683.6	0	25.266	0.87072
264.44	522.33	154.44	26.41	0.96536
267.2	1245.8	118.61	14.023	0.89355
273.14	1397.6	47.386	36.368	0.93407
269	1966.5	60.945	12.156	0.84699
268.67	1966	49.399	9.3071	0.99059
259.4	1980.8	144.69	31.398	0.9367
264.8	445.8	77.005	14.893	0.89584
272.25	449.25	5.7106	10.162	0.98894
291	628.06	143.13	81.765	0.91727
270.15	645.92	85.333	52.939	0.92867
267.8	739.4	142.59	22.78	0.93947
276.96	1810.3	73.045	95.441	0.89821
276.83	1765.8	152.1	20.505	0.93809
270.67	467.83	27.897	21.095	0.91185
283.6	1598.8	168.69	36.237	0.84427
276.36	1630	82.333	58.313	0.89978
279.25	1569.1	6.1155	30.035	0.93758
273.75	1877.8	110.56	25.987	0.98634
281.29	390.36	106.14	85.56	0.92474
284.08	793.67	166.33	41.46	0.91846
285.57	866.71	176.05	29.852	0.97376
277	1640	0	10.951	0.82185
268.11	1179.2	16.557	40.79	0.94631
276.85	1174.8	110.22	43.155	0.93841
339.41	1239.4	156.58	144.32	0.95895
277	235.38	32.276	24.047	0.9345
285.86	232.71	10.784	23.377	0.91447
266.29	95.714	124.29	27.847	0.95618
284.43	334.79	119.6	52.024	0.97275
282	521.6	29.055	33.541	0.92086
283.75	503.17	122.74	35.151	0.94697
280.75	521.5	57.529	14.216	0.91716
295.56	1807.6	4.4846	54.807	0.9334
271.75	1810.5	109.65	16.973	0.87589
286.29	461.57	46.169	35.674	0.97145
276.57	545.71	100.12	28.777	0.98841
272.83	604.17	167.47	18.784	0.98166
286.43	592.14	133.36	25.307	0.97834
261.87	1193.7	146.44	136.23	0.8897
280.83	1932.3	98.746	14.98	0.87806
275.23	294.77	19.654	33.748	0.88101
278.86	478.14	86.987	21.141	0.89997
277.88	840.25	42.709	36.439	0.97103
283	833.4	131.99	15.17	0.88685
298.4	844.5	7.9435	44.519	0.97525
276.57	1170.7	180	17.831	0.95338
286.75	1505.8	8.1301	14.807	0.95508
281	1868.4	82.147	30.414	0.96252
292.2	1912.3	6.1155	32.03	0.87919
299.31	104.38	6.3402	46.847	0.96648
289.56	1924.6	169.99	34.932	0.98835
308.08	477	162.47	64.935	0.92052
287.45	483.64	165.53	42.86	0.74698
328.42	888	151.64	137.62	0.93313
329.4	1380.5	7.0523	106.21	0.92028
292.89	1397.1	41.987	30.035	0.89587
297.8	1523.1	126.25	61.649	0.90517
333.59	1991.1	10.528	123.65	0.92952
285.33	1973.8	100.78	65.43	0.98017
283.71	191.88	94.844	62.55	0.94662
286.9	801.3	100.62	55.404	0.88146
298.3	822.7	21.161	34.908	0.95226
321.69	932.44	144.52	197.95	0.53968
284.5	253.75	109.65	15.785	0.94178
282.5	572	86.424	16.083	0.9968
290.5	580.5	39.806	15.876	0.98388
283.25	796.5	104.04	16.638	0.99127
292.4	587.6	155.56	25.191	0.9593
300.13	672.55	91.051	144.13	0.7564
284.83	1694.7	101.89	20.378	0.9528
302.92	1680.9	171.63	38.517	0.89222
286.5	2031.5	98.13	7.4142	0.95372
298	173.29	151.56	27.867	0.97947
291.2	404.8	156.04	20.57	0.95761
292.5	425	65.323	42.816	0.95102
290	508.2	63.435	14.485	0.92621
297.38	1263.8	136.01	41.151	0.9796
289.9	1439.4	124.51	40.535	0.95801
311.83	240.26	124.61	94.51	0.91278
299.44	734.44	172.23	23.064	0.96267
300	835.38	19.179	25.349	0.96065
303	288	131.31	48.608	0.9038
297	686	40.914	20.413	0.9724
319.42	1901.2	2.07	86.709	0.95785
293.5	450.5	46.975	21.636	0.94832
286	1306.8	174.56	42.856	0.98446
374.24	1165.8	169.73	174.44	0.93217
297.62	1570.8	146.31	25.343	0.85363
294.86	1581.9	52.431	18.964	0.86486
315.39	1648.2	22.329	68.556	0.88306
291	1645.6	97.595	15.72	0.96263
306.22	19.667	35.754	32.861	0.93747
303.86	439.57	40.156	42.626	0.98224
294.17	652	66.501	25.904	0.9682
295	918.4	111.8	16.169	0.99918
316.52	1622.9	30.358	107.95	0.75149
298.5	1607.5	9.4623	12.325	0.9871
326.64	1962.4	153.75	93.588	0.86971
304	498.89	130.43	36.823	0.96321
311	507.71	155.56	64.665	0.93428
294	861.25	78.69	10.497	0.97152
263.32	1115.2	150.72	78.967	0.95817
296.4	1096.2	121.33	27.162	0.99132
288	746.6	48.013	15.042	0.8944
295.75	756	78.69	31.298	0.8146
293.6	1704.4	75.964	17.688	0.93239
329.38	538.31	159.59	120.41	0.76206
291.43	562.29	154.54	24.037	0.96766
303	1006.1	124.51	39.995	0.97094
354.94	118.89	1.5074	122.98	0.92727
298.25	359.75	32.905	20.314	0.99679
335.5	299.37	126.87	171.17	0.90553
299.25	540.25	62.447	29.703	0.8734
298.67	1692.5	79.38	16.946	0.96064
299.25	1761	124.99	12.992	0.93955
328.93	1777	14.281	59.077	0.96068
348.29	1959.5	27.504	151.99	0.89754
325	1964.1	43.479	82.037	0.97433
304.5	663.75	17.103	13.839	0.98284
299	776.8	105.26	23.017	0.99074
316.42	1098.4	122.74	72.646	0.9164
309.43	1367.4	127.65	46.65	0.94756
300.93	32.667	166.33	45.127	0.84381
361.31	80.143	24.555	152.48	0.83639
304.57	259.29	158.2	25.069	0.85924
302.5	1050.2	114.23	22.283	0.98422
299.75	1750.5	56.31	26.196	0.96346
303.56	954.67	126.47	30.3	0.94392
316.75	1654.1	4.6355	39.1	0.9494
298.12	610.25	103.13	34.162	0.90176
298.33	463.83	86.987	21.628	0.87972
309.6	687.2	0	18.171	0.93555
311.45	1407.9	6.9112	34.226	0.97124
344.08	1579.5	169.11	84.067	0.94484
314.75	431.25	143.13	37.489	0.93361
311.2	415.1	110.43	55.371	0.9829
339	759.32	166.72	78.601	0.94121
299.25	1349.5	2.7263	21.241	0.98979
313.8	1342.8	147.72	24.038	0.93488
322.29	1448.4	168.96	42.761	0.97689
328.04	2027	27.051	61.352	0.86017
308	1472	24.444	15.521	0.77851
297.79	1561.9	7.275	52.246	0.9069
320.2	1776.6	58.134	50.613	0.86077
297	1795.2	177.27	21.487	0.97845
304.2	175.6	95.194	22.49	0.98224
331.8	178.4	162.22	61.811	0.90048
301.75	1422.5	158.2	16.536	0.97701
323.23	1414.5	119.54	71.789	0.96064
320.64	1602.2	165.53	33.998	0.94168
315.88	182.5	46.332	30.622	0.99319
314.29	309.29	42.51	24.023	0.67765
307.25	800.25	14.931	16.397	0.9468
328.33	819.8	30.816	72.347	0.91739
358.94	790.22	168.02	108.93	0.92906
322.5	834.5	25.201	40.43	0.92943
374.61	1108	161.69	164.61	0.90865
306.2	1539.2	40.236	37.914	0.89832
322.12	1553.2	39.806	39.899	0.97875
321.11	625.11	150.26	34.184	0.94339
358.07	681.3	152.01	134	0.93811
342.72	1098.9	158.57	92.221	0.92023
313	1671.2	53.616	23.853	0.98943
354.03	103.76	12.529	104.73	0.96833
293.77	384.69	161.57	45.25	0.76873
339.42	347.29	138.77	130.8	0.90477
340.24	636.76	144.16	72.865	0.91417
326.9	657.1	143.47	36.315	0.92526
318.36	1319.9	28.926	46.734	0.92901
310.2	202.1	97.352	35.834	0.87227
313	1478.7	95.947	51.11	0.94423
355.41	1471.5	164.05	93.441	0.93494
308.78	409.67	147.8	34.784	0.91726
320.6	415	35.538	17.655	0.97447
307.4	854.8	126.03	15.092	0.90121
313.75	978	105.26	12.31	0.92621
328.18	1057.8	140.1	169.94	0.93575
311.4	1070.2	97.125	18.49	0.87206
313.14	1195.3	96.459	61.25	0.87083
349.64	1842	175.35	90.479	0.95364
317.5	1851.2	48.013	13.808	0.97433
324	134.57	157.75	25.013	0.95029
295.8	1521.3	3.5035	49.42	0.99337
322.85	1744.8	24.864	48.585	0.93009
328.44	1733.9	150.07	43.293	0.87956
372.54	238.76	156.17	141.47	0.92727
314	1872.8	90	9	1
320.67	453.33	66.975	46.593	0.93281
315.5	788	63.435	6.7082	1
324.91	936.18	17.819	30.472	0.96517
325.22	1345.4	21.801	33.524	0.96381
328.36	1696.5	15.945	38.107	0.95522
335.5	236.07	155.7	39.83	0.85399
354.11	571.85	172.65	100.24	0.93547
330.93	708.68	110.08	106.26	0.93188
360.79	961.12	166.64	85.359	0.96328
385.16	38.49	4.2364	160.51	0.84336
323.5	198.17	58.392	33.057	0.92352
342.18	196	32.8	61.356	0.87253
318	309.5	94.086	15.831	0.88658
344.36	316.52	140.12	110.2	0.93416
320.5	592.17	120.96	20.857	0.83869
320.17	613.67	74.745	22.989	0.99193
346.83	1369.1	176.53	72.082	0.9173
310.2	1009.6	146.31	15.536	0.92833
374.94	975	156.69	143.32	0.93447
305.42	1183.5	144.9	49.422	0.91501
331.2	1616	36.87	47.486	0.94765
324.75	55.5	28.811	23.205	0.98365
333	869.57	115.3	67.975	0.89497
317	1687.8	112.62	13.567	0.95819
328	1677.5	158.2	16.728	0.96579
323.69	1059.8	165.96	34.706	0.95042
339.7	1089.1	175.6	41.332	0.94638
321.67	1582	63.435	17.978	0.99502
312.2	1705.2	32.005	19.421	0.97153
314.17	1721.8	137.12	23.56	0.81091
329	1787.4	123.69	38.428	0.84443
338.33	1856.2	173.66	38.306	0.94558
354.06	2022.4	34.992	75.774	0.96655
342.32	1013.5	155.97	95.234	0.8508
308.43	212.43	45	34.492	0.98402
367.85	217.11	167.95	103.64	0.87806
328.73	1610.2	104.04	61.406	0.87289
324.67	1831.5	59.931	25.777	0.85172
321.88	1914.9	94.574	26.236	0.95594
370.81	1910.3	166.39	104.41	0.93615
330	402	0	11	1
344.74	1126.8	149.35	67.028	0.93646
342.23	274.08	132.93	61.376	0.95686
327.8	548.4	63.435	20.269	0.99288
331.78	805.33	120.14	37.218	0.96317
320.88	1510.4	167.2	24.051	0.93806
327.29	263	98.13	27.117	0.78229
337.67	309.89	117.15	45.692	0.95923
330.2	421	3.3665	17.571	0.96917
372.71	727.43	179.38	98.196	0.94714
344.21	1932.9	8.6525	50.918	0.91381
375.77	1413.9	5.7679	103.95	0.95723
321.5	165	140.71	15.877	0.89517
333.29	145.86	119.54	37.126	0.92877
338.33	162.17	9.4623	18.516	0.98553
370.55	1733.7	161.35	87.082	0.96959
320.67	1869.5	25.017	20.046	0.82575
334.14	1887.9	67.932	40.92	0.97568
332.57	671	136.12	36.857	0.97864
330.83	679.33	86.82	18.842	0.95681
325.25	465.5	39.806	16.259	0.96075
327.8	482.4	112.38	22.914	0.80234
341.29	768	122.28	25.663	0.87567
329.18	1312.3	0	31.843	0.81651
335	1525.8	148.13	51.306	0.84914
341.14	1546.6	54.689	31.621	0.93011
346.65	144.1	171.74	67.122	0.93338
349.7	209.1	176.42	33.453	0.95844
336.4	310.6	66.038	20.431	0.96409
341.2	500.8	17.354	19.857	0.84418
335.8	832.2	102.99	14.358	0.92918
385.89	1038.4	139.51	118.02	0.91353
363.13	128.65	177.18	63.939	0.95519
379.54	1069.5	162.54	99.654	0.93624
343.33	47.833	20.556	18.565	0.92042
357.58	59	172.79	84.282	0.94481
337.75	353.25	61.39	12.803	0.97865
361.72	412	8.2971	59.02	0.82189
350.67	384.78	136.74	48.404	0.9646
347.07	524.93	102.02	140.67	0.78495
340.33	529	149.04	11.708	0.99605
338.75	1321.2	126.87	15.059	0.99606
339.33	1560.8	159.23	36.716	0.84476
360.79	1673.6	158.46	57.644	0.70872
339.83	364.83	106.39	19.128	0.92638
361.17	388.61	42.138	67.889	0.83429
339	445	108.43	19.53	0.97152
344.65	19.85	6.009	58.802	0.9747
326	10.071	33.232	39.635	0.87473
364.5	624.11	39.806	96.544	0.88988
352.6	909.6	29.427	47.701	0.9387
346.4	935.8	159.44	18.046	0.9469
343.31	1431.6	48.9	66.884	0.9325
341.38	1437.1	69.864	33.085	0.96579
350.65	1488.4	165.96	62.13	0.92907
351.6	1342.4	153.43	27.439	0.97792
350	1344.4	153.43	26.626	0.92379
376.15	1778.4	124.94	110.6	0.80516
341.8	1920.6	38.047	29.81	0.97974
377.07	1289.2	172.23	93.367	0.95124
352.75	1377	36.87	32.474	0.9238
343.25	1897.5	131.99	13.735	0.97955
334	253.17	2.3859	24.676	0.97346
356.11	427.56	141.34	34.01	0.94135
359.67	1219.5	149.2	61.586	0.983
367.81	351.44	176.12	64.259	0.92027
351.89	671.11	171.25	27.333	0.96244
336	746.82	163.61	37.649	0.94132
349.12	1612.8	127.75	40.8	0.96089
341	1631	90	12.616	0.87192
380.48	649.48	157.81	88.63	0.92608
358	1179.1	160.25	49.243	0.84147
342.5	1183	75.964	4.1231	1
337.44	1196.2	104.04	28.517	0.86752
341	1264.2	157.69	42.629	0.98888
348.29	1978.3	63.435	27.11	0.98976
340	204.67	45	10.046	0.98539
351.6	1132.8	26.565	15.761	0.99311
381.45	1308.5	176.99	82.54	0.92204
366.62	1454.2	16.699	45.88	0.91023
358.25	545.38	141.34	28.173	0.9091
357.71	554.24	168.69	59.455	0.85762
356	848.1	170.54	31.764	0.9575
362.23	928.62	24.775	45.995	0.93388
345.2	1580.8	86.987	19.8	0.96093
349.5	1845.2	115.35	21.429	0.98111
346.89	802.78	82.875	25.664	0.94243
363.83	760.89	128.52	68.269	0.91734
341.29	975	172.41	16.476	0.91847
356.78	1876.4	2.0454	28.595	0.97981
356.67	992.33	176.42	32.969	0.9725
375.78	1806	138.69	92.201	0.95295
394.09	801.78	164.14	96.683	0.94621
348.67	874.67	113.5	27.01	0.92855
342	957.17	131.63	24.636	0.97754
363.56	944.67	152.65	33.744	0.96756
398.79	1876.1	159.15	115.24	0.975
339	1009	20.854	25.847	0.86943
341.2	1550.8	28.072	20.654	0.82309
401.95	1796.7	3.3997	104.46	0.96861
352.75	1780.4	112.62	39.662	0.9833
349.5	152	79.695	13.385	0.83528
356.25	137.25	127.41	21.699	0.98627
356.57	633.29	131.76	40.336	0.93061
358	642.6	14.931	17.87	0.86871
380.56	1519	19.486	86.419	0.79785
346.5	1499.4	128.16	54.868	0.9735
345.6	1655.6	5.1944	38.157	0.86841
353.17	1030.5	113.96	20.891	0.94288
356.38	1158.6	172.15	59.253	0.98812
395.78	1602.8	161.8	88.535	0.86795
349.75	1683.2	97.595	18.343	0.825
354.75	1689	81.87	28.389	0.99631
359.73	333	104.74	65.928	0.89401
351.67	339.5	161.57	24.559	0.90134
380.06	1932	11.768	56.674	0.86513
358.25	649.75	109.98	12.927	0.90541
354.67	97.5	50.906	21.22	0.97152
367.11	1152.4	64.026	45.997	0.94315
424.26	1100.4	162.99	176.69	0.79308
365.62	1585.1	176.57	62.099	0.80662
375.3	1716.6	35.538	45.138	0.95288
353.56	1765.6	164.48	38.336	0.97463
360.38	380.38	116.57	32.347	0.82953
375	714.17	149.53	40.529	0.97327
360	1000	77.005	13.634	0.97853
361.75	1524.6	101.31	30.331	0.84056
370.12	1522.1	34.38	25.922	0.88811
363	62	49.764	17.63	0.96594
365.5	884.4	97.496	39.737	0.96453
390.47	818.82	154.7	65.304	0.93158
365	1009.2	48.576	22.999	0.98577
368.47	1442.7	99.162	65.962	0.95208
374.71	497.29	143.67	44.13	0.95631
363.43	491	105.26	25.932	0.87935
383.25	1233.5	169	41.742	0.87858
366.25	274.25	68.199	11.981	0.89892
376.5	270	4.2364	28.951	0.93517
347	1253.4	174.05	51.346	0.93988
362.57	1258.6	107.82	32.402	0.90769
374.59	1602.8	98.931	79.199	0.8947
375.78	1953	158.01	61.875	0.90635
363.29	939.71	108.43	23.202	0.81777
401.3	1332.5	160.44	86.237	0.93525
437.95	1507.7	11.677	159.4	0.96092
365.55	1997.4	76.551	52.595	0.89927
363.75	518	125.54	19.287	0.89204
377	513.29	163.3	21.063	0.99132
377.8	798.73	96.759	155.66	0.87337
389.75	876.92	165.14	52.937	0.95765
375.15	1049	124.56	64.99	0.84081
388.27	1184	178.78	50.068	0.93893
383.25	1362.2	173.29	35.939	0.95256
368.5	184.25	99.462	12.325	0.9871
362.57	700.43	124.16	37.435	0.90391
381	817.5	26.565	31.842	0.98313
385.1	847.5	159.44	45.977	0.92916
382.38	70.125	160.91	29.74	0.92515
366.06	157.25	4.2364	58.945	0.91862
366.29	156.14	75.964	29.92	0.96463
381.78	1558.9	52.352	49.288	0.89685
393.21	1811.6	175.6	58.986	0.88416
367.1	177.8	154.29	32.794	0.91379
381.11	366.22	146.89	30.713	0.89404
382.3	443.7	149.74	42.514	0.98032
376.8	2036.6	32.735	18.465	0.90133
368.67	468.83	98.531	22.942	0.88153
372.6	1109.4	125.54	17.236	0.99818
370.5	1312.8	94.764	24.325	0.99008
370	1326	38.157	17.962	0.99124
420.38	1680.9	161.01	107.63	0.91383
366.23	1737.3	113.39	46.475	0.86738
383.91	1781.3	4.2364	28.803	0.93996
372.25	49.75	86.186	15.123	0.99406
374.2	581.4	78.69	15.487	0.98775
386	905.67	146.77	34.828	0.99547
377	989.25	147.99	10.067	0.93712
390.12	1005.1	137.6	72.896	0.8545
395.53	1197.8	177.95	59.725	0.93823
397.21	1676.3	9.2933	60.056	0.92799
361.4	11.2	3.5763	32.547	0.98512
391.54	7.7692	178.49	44.079	0.86238
397.8	102.3	14.589	77.588	0.97221
383.17	103.5	43.727	32.27	0.98628
376.29	203.86	102.99	30.39	0.87802
410.83	1758.8	3.2245	75.804	0.93811
390.72	1924.8	146.66	60.928	0.74656
400.47	713.47	3.2397	58.521	0.90711
380.33	1479.6	6.009	39.991	0.95547
415.09	1114.6	168.26	83.228	0.94493
397.8	1384.4	20.556	57.913	0.88519
383.8	142.2	39.289	15.366	0.92496
372.58	1552.8	173.48	41.342	0.85212
401.56	420	173	59.711	0.96176
383.8	630.4	128.16	18.082	0.98468
362.67	1865.6	7.8533	31.495	0.92951
482.12	1835.4	169.65	252.08	0.92748
381	1860.5	132.14	34.859	0.81239
385	521.43	106.93	26.44	0.90928
381	951.75	119.05	10.941	0.94104
381.2	1533.6	75.069	16.09	0.96485
386.4	1521.2	140.19	17.56	0.88957
382.43	155.14	110.22	22.926	0.88321
412.05	154	136.35	97.767	0.9188
381	299.25	90	36.945	0.97442
381.2	342.2	101.31	20.53	0.99346
406.7	1010.5	138.07	85.989	0.92232
379.58	1073.3	97.696	40.334	0.92568
391.88	1080.1	10.784	22.414	0.95375
382.8	545.8	15.945	15.325	0.95007
379.5	537.75	78.69	10.28	0.99202
475.23	1320.7	161.48	216.12	0.93205
382	1504	93.013	20.557	0.92553
382	1638	82.405	15.206	0.99519
400.56	1620.2	154.72	40.826	0.97515
386.44	1146.1	66.448	44.469	0.9567
388	1479	110.92	38.232	0.9521
399.62	396.31	36.87	54.349	0.91998
403.62	1528.8	165.96	38.946	0.95282
386.67	1650	59.036	26.641	0.8755
394.6	253.7	115.11	37.595	0.94004
388.4	328.4	143.62	23.87	0.98871
396.67	743.33	7.125	25.326	0.95503
386	1312.6	81.573	28.211	0.96752
392.25	1293	126.87	25.014	0.99944
424.32	1292.1	167.86	84	0.96201
387	1992.4	105.26	24.2	0.9423
395	2003	177.14	21.584	0.92778
419.95	1457.9	178.41	75.206	0.95774
391.17	981.58	93.691	34.097	0.91105
394.67	998	4.0856	14.842	0.9457
395.29	1197	51.766	46.683	0.89995
410	142.12	178.78	55.774	0.84287
380.3	623.1	15.945	32.314	0.90118
387.62	705.38	59.036	26.255	0.88836
400	2016.7	154.44	25.935	0.98304
392.14	359.14	171.63	36.067	0.95283
394.83	371.67	64.654	21.496	0.97801
386.73	1735.9	106.82	49.185	0.91332
449.4	1738.6	178.64	139.13	0.9059
410.85	27.615	27.408	66.445	0.91546
398	541.6	152.1	21.234	0.90587
393.46	571.85	82.057	45.66	0.95087
399.1	1432.3	2.4896	23.487	0.9802
406.92	453.92	161.9	55.618	0.98365
399.17	482.83	1.9749	29.05	0.99888
399	686.92	4.9697	47.199	0.97828
393	866.12	104.62	24.211	0.98179
442.81	969.03	164.05	128.54	0.96285
493.79	1423.3	161.94	266.89	0.90645
398.18	1824.3	180	40.046	0.84901
446.26	190.4	17.168	140.75	0.91462
395.57	396.86	119.05	22.294	0.92363
393.83	790	63.435	25.152	0.88901
401.17	890	126.87	26.286	0.95109
401.2	890.4	129.81	23.498	0.99713
428.64	1346.5	161.34	84.835	0.95799
415.42	2033.6	1.2454	49.178	0.9356
399	574.33	172.23	23.033	0.964
409.62	1404.4	53.13	57.859	0.86417
397.8	1377.2	132.51	18.311	0.88902
394.4	607	66.371	19.617	0.89027
407.12	1427.4	40.815	32.821	0.88568
403.4	1427	45	27.132	0.99034
441.49	1688.5	148.46	146.94	0.80655
431.96	1266.7	176.52	124.06	0.92869
394.67	1269	126.87	15.021	0.99858
413.82	1578.8	15.524	43.339	0.86212
386.47	762.73	132.4	43.344	0.71855
396.22	953.33	32.005	31.835	0.88902
428	1048.7	170.39	67.241	0.98042
401.38	1958.4	157.56	52.518	0.94767
406.33	1968.3	7.7652	28.083	0.79064
435.63	769.93	5.4403	123.85	0.85166
393.2	765.8	163.3	21.003	0.99419
402.09	1169.3	151.39	38.839	0.96784
417.24	259.79	125.27	111.92	0.89738
408.27	1216.2	115.64	34.985	0.79264
436.7	170.87	2.9357	87.097	0.89673
409	1560.1	2.2906	40.927	0.61133
454.21	1539.6	171.47	129.9	0.93414
403.64	1588	131.01	35.701	0.85375
405.62	202.38	143.97	29.462	0.92332
433.07	431.93	179.03	60.39	0.97712
416	988	144.87	34.09	0.96846
410.5	1080.7	159.78	20.998	0.96429
412.5	1512.9	13.349	61.993	0.97815
436.77	81.182	15.524	78.599	0.95073
412.67	267.52	113.11	99.251	0.8983
407.14	442.29	104.62	27.282	0.87126
404.25	506.88	77.196	23.24	0.97079
403.75	856.62	85.764	28.764	0.94124
410.14	816.07	100.92	61.432	0.94497
431.42	907.06	144.32	137.37	0.69899
411.78	1486.2	5.7106	25.131	0.7998
511.23	1971.7	169.81	245.15	0.94497
436.16	2012.1	41.878	83.906	0.92839
398.5	1933.2	68.749	22.065	0.87527
443.09	1931	161.1	82.529	0.93497
405.64	354.36	72.121	40.198	0.81031
445.76	310.71	145.8	99.212	0.95052
406.86	564	95.711	22.565	0.89073
410	580	30.256	15.526	0.89477
451.73	1127.2	167.99	103.43	0.92919
404.17	1143.2	92.862	24.264	0.8253
419.62	20	150.95	32.562	0.94855
409.8	385.2	104.04	34.074	0.96804
431.65	503.65	155.7	74.314	0.91543
437.14	511.24	153.06	83.142	0.82299
407	1856	102.99	27.191	0.98132
416.4	540.2	9.4623	20.521	0.88924
453.83	1165.6	160.35	125.69	0.94624
396.22	1191.1	146.31	23.68	0.91359
403.4	1638	105.95	24.576	0.88868
409.4	1733.2	54.462	26.818	0.96231
426.62	1733.1	1.5911	37.847	0.95156
418	1813.8	52.853	44.728	0.92561
414.29	750.57	54.246	35.116	0.87726
410	1669.2	86.186	31.378	0.95822
415.12	1651.9	173.29	51.882	0.98977
447.67	1783.1	6.5819	85.506	0.91827
435	667.94	167.96	78.641	0.97516
411.5	662.25	101.31	25.512	0.99934
413.75	1952.5	135	21.679	0.97853
421.67	283.22	152.59	32.982	0.92214
412.67	363	74.745	11.403	0.99987
428.5	346.2	153.43	35.075	0.95628
417	599.75	129.29	16.358	0.86887
438.56	815.83	161.08	80.097	0.92388
414	2002.2	104.74	20.402	0.96297
437.29	2024.1	29.624	61.391	0.95565
431.45	5.2727	163.3	57.456	0.90855
422.29	159	43.264	24.775	0.94231
420.75	1016	119.17	54.308	0.90676
435.59	1203	143.67	52.253	0.80764
418.11	1253.3	70.408	66.311	0.94443
458.89	1229.5	164.85	109.8	0.90579
416.7	1360.9	177.88	28.583	0.94527
414	1920.7	145.41	41.76	0.84357
420.57	42.429	124.99	24.7	0.98837
421.88	657.38	177.71	26.121	0.95786
427.38	1402.4	171.57	30.388	0.8982
430.88	352.75	136.08	37.94	0.98795
423.5	639	10.008	17.907	0.96404
430.5	1308.4	172.5	44.15	0.86811
413	79	98.973	19.904	0.96639
452.36	937.32	162.76	95.688	0.95198
431.53	885.38	118.97	147.6	0.86731
420.75	1071.5	128.37	31.32	0.97735
437.35	1552.5	46.146	76.176	0.92844
418	575.2	111.37	24.997	0.98805
426.56	583.78	25.346	25.114	0.83714
429.86	190.29	158.84	34.029	0.97685
463.14	201.46	172.06	105.24	0.82512
413	300.67	42.709	19.06	0.9282
435.08	289.92	137.49	52.26	0.93449
413.64	560.27	123.69	42.608	0.93083
413	697.5	123.69	15.25	0.94571
504.16	1330.1	150.4	206.58	0.94088
433.14	117.57	145.98	49.794	0.96919
422.75	1903.2	48.366	12.729	0.94602
422.86	1978.4	75.379	30.783	0.77216
422.92	478.83	114.86	54.655	0.8268
443.64	482.45	156.8	56.012	0.95177
456	614.47	173.83	118.63	0.94111
438	410.53	141.5	65.029	0.86458
423.2	440	72.646	17.153	0.97727
434.62	916	140.19	40.899	0.95482
432.18	1140.2	166.43	30.318	0.98399
476.79	1556.3	4.2758	117.03	0.91683
428.83	1656.3	139.09	20.407	0.97268
417.29	1663.1	18.435	22.659	0.97693
442.07	1693.1	64.654	72.363	0.87159
439.25	1814.8	6.9112	33.672	0.98723
432.43	1829.9	144.46	26.249	0.98317
426	1300	57.529	26.459	0.98555
433	1894.4	43.264	52.094	0.89627
440.92	1007.3	165.58	38.07	0.94926
412.05	1467.8	169.92	52.557	0.86963
426.8	1035	14.036	16.991	0.97067
424	1340.5	93.814	15.297	0.98276
447.82	1482.9	0	52.56	0.97031
442.33	1331.3	167.12	39.168	0.91663
453.89	459.33	45	78.318	0.75841
424.2	472	180	25.515	0.94062
437.27	683.73	35.134	36.385	0.90739
429.57	914.43	77.471	19.269	0.95694
461.53	1592.8	10.784	66.604	0.9629
515.26	1707.5	166.5	191.3	0.94078
432.86	1708.9	116.57	28.928	0.85027
426.75	1727.5	90	11.723	0.93833
471.4	826.37	152.21	101.1	0.82737
432.43	1188.9	65.772	24.003	0.91371
429.14	1180.4	22.479	33.208	0.94509
428.73	1621	87.138	43.18	0.92752
487.26	1575.9	163.35	136.94	0.89178
421.22	1908.9	3.5035	52.269	0.93921
435	503.8	126.87	30.16	0.9947
428.2	736	87.138	20.123	0.99512
458.36	738.21	1.1233	53.907	0.94626
435.29	872.86	158.63	25.001	0.9879
434.57	978.14	171.47	22.134	0.91371
428	1436	153.43	11.502	0.97202
434.5	1427	122.74	33.581	0.99123
432.2	1643.4	63.435	16.038	0.97599
432.75	305.25	117.47	28.525	0.98782
531.88	1003.5	170.91	230.76	0.87772
454.45	1089.2	13.449	58.668	0.80618
432.67	1355.3	113.63	18.784	0.92975
428.8	1622.4	164.05	22.098	0.98834
431.25	804	83.884	28.631	0.98355
475.86	876.52	30.867	127.75	0.7934
437.75	585.75	165.38	24.123	0.98535
447.73	1249.3	4.514	39.852	0.9565
495.24	1190.5	143.35	170.74	0.9125
462.78	72.609	12.2	80.902	0.93583
430	642.8	121.61	16.664	0.91598
440.14	629.29	116.57	29.367	0.83758
431.33	1374	113.2	15.342	0.99278
437.8	6.6	126.87	15.378	0.9754
469.3	363.57	147.8	101.65	0.94167
430	393.5	115.02	18.546	0.89255
448.8	383.7	174.29	31.684	0.95158
423.62	601.75	177.88	31.378	0.86105
444.5	806.83	166.61	22.697	0.95111
457.4	1822.9	133.78	68.124	0.97592
452.06	927.75	159.72	49.917	0.98244
455.36	1034.1	1.5911	41.049	0.87734
439	1808	59.744	27.915	0.99533
446.22	1945.3	158.5	38.42	0.92316
468.63	1955.6	4.3323	68.71	0.96331
442.69	250.75	142.37	64.863	0.93436
435.75	1107	104.04	25.252	0.97968
460.67	1497.7	27.072	54.616	0.92533
457.09	1773.3	173.44	92.457	0.94718
456.47	1762.1	163.18	49.482	0.90784
435.91	690.64	84.289	36.43	0.82761
579.65	1158.2	4.9103	311.2	0.93854
445.2	1921.4	150.8	39.751	0.97981
446	358	150.95	37.501	0.82362
441.6	560.2	8.9726	22.212	0.866
483.32	529.88	157.91	121.37	0.89813
440.38	957.77	161.11	41.749	0.96198
438.25	964.25	74.745	22.85	0.99797
447.14	1247.7	124.16	34.242	0.98821
452.11	1969.7	176.73	36.123	0.97048
460.06	2009.6	20.283	52.245	0.93867
427.83	94.083	169.88	49.412	0.57563
439.6	537.2	86.634	17.832	0.95497
447.5	533	3.3665	17.456	0.97555
445.33	1677.2	8.1301	22.431	0.9457
428.73	156.18	164.93	32.752	0.82211
444.3	738.3	103.24	37.05	0.94275
450	757.8	20.225	20.914	0.96819
451	1415.5	167.74	23.835	0.9875
475.42	345	179.05	72.034	0.83306
471.33	693.4	166.17	77.026	0.86906
445.5	1271.5	129.09	21.051	0.97933
448.44	1298.7	169.7	25.496	0.87701
453.8	1591.6	132.71	36.643	0.96564
448.29	441.43	71.565	21.521	0.88165
546.13	347.89	142.51	282.82	0.91795
454.33	873.33	124.82	28.929	0.96851
466.29	1404.4	125.63	74.908	0.98544
455.74	1432.1	175.6	55.37	0.94192
463.38	1994.8	4.6355	40.075	0.9263
445.75	120.38	90	30.161	0.8952
461	139.88	37.476	38.723	0.97622
457.88	132	129.99	41.788	0.96823
476.94	228.78	14.982	80.266	0.91568
452.86	394.57	53.13	21.961	0.91069
462.67	514.78	13.241	38.802	0.90017
457	1180	148.24	24.893	0.99216
474.12	1901.5	34.16	72.675	0.9312
455.29	655.86	133.26	25.98	0.8986
449	812.4	98.746	13.87	0.94827
481.57	1363	143.82	86.785	0.95645
459.83	14.5	146.98	26.559	0.89815
454.94	1463.5	168.93	49.62	0.94463
513.95	1756.3	11.911	149.92	0.87259
457	1858.2	173.29	21.799	0.78524
448	473.75	92.862	20.351	0.98397
457	725.17	173.88	29.077	0.96846
451.75	1220.8	68.199	11.971	0.89968
444.56	1628.2	169.16	53.94	0.88716
471.67	1698.3	159.15	53.251	0.844
443.21	1568.3	168.31	62.78	0.94343
468.8	291	156.8	64.509	0.8264
466.1	308	16.699	31.896	0.98197
441.11	326.33	142.13	34.948	0.97873
444.8	995	135	16.251	0.95724
477.55	976.4	142.43	58.944	0.83475
478.08	49.538	16.22	64.606	0.8866
458.57	676.57	110.56	26.921	0.95213
454.82	254.27	93.814	32.141	0.93545
480.33	260.67	155.22	62.232	0.92029
459.3	915.2	164.9	69.837	0.93436
476.82	991.29	154.44	53.624	0.95089
479.95	1108.8	0	54.798	0.94895
471.5	1608.8	171.25	53.902	0.97606
455.6	75.2	81.254	13.28	0.99042
479.08	246	147.32	65.588	0.96006
459.86	846.71	18.97	34.485	0.98124
457.06	842.38	95.389	59.574	0.8936
459	1054.5	142.59	88.118	0.97147
468.92	1264	122.74	53.751	0.92891
455.75	1295	85.914	15.221	0.92211
452.08	1657.1	97.765	53.262	0.83376
471.14	1683.2	21.801	39.635	0.95107
459.33	155.83	78.366	35.54	0.97675
585.6	937.81	175.58	277.52	0.93603
458.6	1151.6	111.8	38.24	0.98578
480.81	151.56	162.18	67.124	0.87631
465	1793.9	120.07	24.158	0.90879
459.22	188.72	151.23	65.965	0.88199
479.75	743.17	136.51	54.868	0.97979
451.67	791.33	168.69	29.257	0.87141
474.69	969.23	6.3402	39.452	0.91811
494	1281.9	137.56	107.8	0.87984
483.33	1623.9	155.56	51.51	0.9383
490.95	1020.1	158.34	75.42	0.97009
465.75	374	100.12	29.037	0.97954
462.75	457	102.99	13.547	0.98481
465.83	817.33	75.256	22.87	0.85905
475.6	1178.9	5.1944	34.199	0.96891
490.06	1144.5	136.52	86.191	0.92737
460.8	1192.5	161.57	32.477	0.9737
458.83	1526.9	3.5763	32.325	0.99189
463	1661.9	53.13	27.304	0.91561
472.5	1652.5	141.34	19.939	0.9634
484.62	565.88	155.64	62.413	0.93219
466.5	554.7	91.507	38.938	0.97625
465.88	1068	110.56	26.523	0.9664
495.3	17.75	144.85	96.359	0.9012
499.18	485.76	144.55	75.771	0.95581
472	621.5	173.42	27.575	0.94914
468.8	630.8	79.992	20.611	0.83755
470	1858.2	46.548	27.042	0.96783
463.25	1848	80.538	12.72	0.95639
479.72	2034.6	45	69.717	0.8114
464.4	89.267	66.615	47.248	0.85319
491.05	323.95	173.91	79.525	0.94845
494.5	1490.8	32.276	77.71	0.86754
467	725.38	87.614	25.127	0.95598
471	1883.6	169.38	16.458	0.9891
476	53	153.43	16.425	0.95298
468.75	248.75	102.8	22.661	0.99558
488.6	543.6	155.77	45.729	0.9592
473.4	339	158.75	19.77	0.97688
468.29	349.86	96.71	17.848	0.95904
482.42	1211.9	170.25	69.056	0.94038
501.67	1300.8	148.92	102.05	0.83525
468.67	1052.7	75.964	8.3852	0.98343
486.82	1051.1	155.7	35.802	0.95008
532.05	1262.7	165.75	140.13	0.9277
497.11	219.33	141.98	71.812	0.97218
475.11	681.17	85.732	72.498	0.92673
464	118.5	153.43	16.062	0.97449
469.5	594.5	165.07	15.77	0.98439
500.21	532.75	124.51	141.91	0.82092
476.33	597.33	45	11.314	1
477.14	943.43	111.04	42.714	0.97827
494.67	1749.1	147.32	68.753	0.91586
474.67	152.89	84.472	32.941	0.94548
504.42	122.05	154.65	70.215	0.89826
486.77	401.08	120.65	65.987	0.95125
506.26	411.91	131.63	109.45	0.77012
484.44	646.22	161.57	35.637	0.97609
500.12	1927.1	16.504	58.331	0.96553
498.27	673.93	177.04	62.16	0.93432
483	841.62	2.1211	27.384	0.98664
479.75	1531.2	126.87	25.392	0.98455
478.67	502.67	104.38	44.349	0.90784
465.78	1098.6	4.7636	24.733	0.97371
486.31	1936.4	3.0128	43.925	0.86632
481.5	599.67	120.47	20.35	0.9692
504.6	1173.1	24.444	84.536	0.57174
509.43	1378.1	155.49	77.876	0.95964
503.68	1862.9	1.7624	71.058	0.91518
482.6	1291.6	13.392	22.216	0.97168
482.4	1721.5	80.789	42.196	0.88832
588.84	1804.9	166.02	271.98	0.92832
485.89	1820.4	118.95	57.073	0.94111
485.75	470.75	2.6026	23.886	0.92199
481.86	699.86	173.48	35.61	0.98925
502.21	1649.9	9.2933	57.908	0.96241
542.83	1851.2	160.45	163.49	0.89574
527.91	1879.6	175.33	105.55	0.93154
492.8	1798.6	177.4	25.6	0.86026
482.75	191	14.036	17.403	0.94767
485.62	177.88	118.44	28.694	0.95122
481	865.2	116.57	18.335	0.97566
492.2	892	16.699	33.026	0.94838
479	888.5	126.47	29.539	0.96824
479.67	1513	83.66	21.326	0.84924
481.67	318	90	9.9301	0.90633
488.8	309.6	154.98	16.993	0.97409
496.2	472.3	142.82	36.765	0.99009
479.4	769.8	94.97	25.125	0.91888
508.79	1473.6	2.6026	117.49	0.74974
531.64	55.84	18.635	116.94	0.77609
484	1557.2	68.199	27.152	0.99166
499.29	702.79	138.12	48.679	0.80012
479.2	722.4	108.43	18.229	0.86736
483.69	1989.7	97.679	93.72	0.95823
518.25	1038.4	177.51	74.806	0.92326
485	1119.7	100.12	28.603	0.9944
537.09	435.09	170.63	114.71	0.9101
478.25	571.25	33.69	15.314	0.94178
487.5	577.25	169.99	17.442	0.9897
520.32	866.21	9.3236	70.658	0.96093
469.17	1383.1	161.03	35.221	0.96074
513.63	1356.7	144.55	74.545	0.97153
504.36	1755.7	149.93	47.987	0.91501
499.33	2008.5	178.32	40.169	0.84678
528.72	1986.4	152.68	104.78	0.97745
483.67	10.833	98.13	20.861	0.67794
495.15	69.077	137.42	54.514	0.92177
493	784.64	113.7	47.036	0.95198
482	801.2	7.125	17.903	0.90066
480.25	1414.5	32.471	15.339	0.85
485.5	1930	90	19.971	0.90129
483.71	198.57	72.35	28.286	0.81619
489.75	639.5	111.37	25.104	0.98385
494.3	1949	8.6156	34.679	0.96244
491.75	1616.5	74.745	22.817	0.99941
517.06	1683.5	164.74	58.84	0.96888
533.46	2026.2	0	111.62	0.79731
521.05	1063.3	172.23	72.094	0.92395
518.94	1051.9	156.04	71.211	0.96814
490.29	1649.4	99.782	29.877	0.98497
521.86	1778.2	160.02	72.306	0.97127
496.82	1462.5	112.11	36.826	0.93793
488.71	108.43	180	18.335	0.98172
495.86	117.43	42.51	22.814	0.71355
496.33	97.833	112.62	27.05	0.96119
513.64	787.59	174.07	81.819	0.94617
527.56	1092.7	175.65	95.44	0.96674
543.52	1523.1	12.758	119.71	0.90785
504.38	372.75	155.38	27.111	0.97379
531.83	655.78	169.9	80.723	0.91856
498.09	1637.7	8.427	28.009	0.97448
496.67	1892.8	56.31	15.187	0.94965
522.06	381.25	159.78	62.361	0.97409
497.6	811.4	165.07	15.93	0.97453
512	1028.5	178.32	34.807	0.97724
515.3	604.55	132.59	90.344	0.93222
496.38	712.38	84.289	30.662	0.98329
513.33	1419.7	154.65	55.174	0.76209
576.62	1653.6	165.56	185.16	0.93134
503.4	1668	155.85	35.62	0.89221
539.65	1911.7	163.18	102.97	0.87249
494.33	909.33	66.801	15.413	0.98824
504.75	1961.8	124.99	24.597	0.99252
508.44	268	139.76	34.939	0.97481
513.11	986.78	21.448	31.318	0.96057
505.75	1701.4	136.64	28.86	0.85789
510.78	186.56	121.5	38.388	0.94716
504.5	209	61.39	13.839	0.90542
521.23	245.15	151.61	46.754	0.8996
497.4	1774.4	143.13	15.398	0.97413
544.17	1572.6	166.06	148.65	0.94957
503.2	1603.4	79.992	36.991	0.93334
514.2	1799.8	174.96	34.36	0.99336
552.67	1890.5	171.25	127.34	0.92958
520	64.818	135	56.224	0.98097
516.71	1389.1	128.66	52.8	0.97016
504.33	431.33	69.444	8.7046	0.98155
544.37	721.6	130.88	120.77	0.73376
498.86	754.14	115.2	21.029	0.89344
512.91	1219	162.98	52.527	0.97559
510.25	1302.8	63.435	25.754	0.95505
526.58	132.47	166.43	61.659	0.96767
511.83	148.5	56.31	33.691	0.96316
507.62	403.38	149.66	49.78	0.95436
507	409.5	52.125	13.067	0.87256
581.91	889.09	179.25	163.09	0.93821
497.55	1115.5	142.31	34.359	0.80918
519.64	1156.1	6.3402	31.352	0.8665
497.14	1397	140.63	54.079	0.93285
538.48	1631.8	3.633	65.942	0.9573
506.77	452.92	71.075	42.736	0.86578
529.5	675.62	169.8	66.971	0.75859
521.29	961.93	159.04	51.201	0.98297
595.42	642.93	1.0759	227.1	0.93807
516.06	1076.3	160.87	52.844	0.98149
506.67	1836	100.62	16.308	0.99818
518.21	108.79	28.301	64.859	0.91058
507.86	165.43	133.45	27.08	0.9665
515.09	299.09	134.06	44.736	0.9643
524.64	309.18	0	39.986	0.92533
519.18	924.27	170.54	38.252	0.9541
513.71	917.14	111.25	20.217	0.95527
496.22	457.78	177.61	30.641	0.78394
512.5	454.25	108.43	15.833	0.99865
505.1	589.1	140.6	42.374	0.85513
544.12	842.67	4.2892	97.08	0.82637
514	829.17	105.42	30.825	0.97592
584.52	867.4	12.328	163.49	0.94538
530.14	1328.9	155.85	67.152	0.94652
533.68	249.92	121.37	101.86	0.94288
563.18	1216.9	149.58	136.16	0.92834
532.26	1721.2	3.1221	55.811	0.98693
530.08	1950.8	0	34.187	0.96528
515.6	716.8	18.435	16.09	0.9827
525.08	1885.5	13.325	41.99	0.93001
520.38	835.19	16.621	72.345	0.9665
515	1332.8	79.695	12.793	0.87393
511.67	1463	90	16.492	0.97014
527.67	1455.3	158.2	29.164	0.92325
502.12	232.5	169.22	25.633	0.834
515	233.33	85.601	26.67	0.97775
542.82	202.35	149.32	71.058	0.96541
510.33	448	173.29	17.646	0.97001
513	362	49.399	9.4365	0.97701
524.12	365.38	173.66	19.586	0.92468
519.83	1523.2	132.88	19.485	0.98048
610.42	1528.1	166.04	212.03	0.89909
507.75	1544	155.22	30.062	0.95254
532.22	162.89	27.897	40.053	0.9605
519.64	889.55	76.239	54.127	0.93203
532.91	1699	156.8	30.997	0.98279
530.7	758.74	153.73	92.596	0.92733
534.55	816.82	0	32.289	0.96007
528.83	171.33	10.008	19.959	0.86491
511	634.6	25.017	16.851	0.98232
518.36	1777.2	95.711	33.872	0.89011
526.36	68.545	111.8	56.58	0.95177
512.67	650.83	31.608	15.868	0.96196
523	1129.7	49.399	10.211	0.90289
559.23	1191.4	164.05	91.845	0.95119
552.11	1646.1	168.31	63.104	0.93858
571.22	487.02	137.99	199.59	0.88336
521	532	95.356	35.105	0.91556
523.25	558.06	146.85	61.325	0.95432
525.83	684	67.166	21.683	0.95076
585.19	1325.6	136.61	192.33	0.91581
521.6	1681	81.254	15.261	0.86185
522.88	733.88	88.363	36.685	0.95446
535.56	723.67	142.43	35.24	0.93082
521.67	1139.7	118.3	14.827	0.99581
528.38	1596.1	180	34.465	0.92848
516.6	2035.4	174.81	23.617	0.93539
525	20.857	110.22	22.027	0.91925
539.7	18	164.29	34.042	0.97648
546.28	916.56	22.011	53.389	0.94954
566.21	1098.2	168.23	125.91	0.97349
581.4	1104.9	172.34	127.96	0.93837
531	1486.6	130.03	33.817	0.96549
537.3	1493.6	146.82	39.157	0.79332
532.67	435.22	109.49	76.899	0.89662
549.32	1177.3	177.99	58.487	0.97518
547.33	1624	165.47	59.241	0.94167
526.8	1982.4	81.87	21.409	0.99085
520.67	591.33	169.99	17.881	0.96544
555.21	1906	162.07	82.37	0.86768
536	94.125	4.5739	25.995	0.96481
525.83	89.833	122.01	20.949	0.90065
526.67	498.33	120.26	28.631	0.97044
528.83	616.33	101.89	19.615	0.98987
538.14	639.29	56.31	33.852	0.95859
579.19	1925.4	167.94	114.56	0.91936
555.15	1078.8	170.27	108.6	0.98093
576.76	1241	167.66	101.14	0.9716
532	1500	73.496	28.209	0.99828
532.17	1844.7	104.47	33.252	0.96283
562.61	2005.7	168.82	118.17	0.74185
514.9	343.5	139.54	45.13	0.9902
539.64	308.55	118.14	51.262	0.95128
535.5	613.17	172.57	23.676	0.97969
542.4	694.1	178.6	42.45	0.96612
[truncated: 5,852 more rows]
