# Supplementary material for: Social motility of biofilm-like microcolonies in a gliding bacterium
Source: Nat Commun. 2021 Sep 29;12:5700. doi: 10.1038/s41467-021-25408-7 (PMC8481357; doi:10.1038/s41467-021-25408-7)
Supplement: Supplementary file 15 — Source Data [file 41467_2021_25408_MOESM15_ESM.zip › Source Data_NCOMMS-20-05786B/Source Data_Supplementary Figure 1/Flavo - Angles/12 hr/Angles_WTT_12_R1.csv]

1.6667	307	97.125	24.366	0.99264
11.522	399.22	106.03	104.79	0.93334
11.5	534.33	153.43	21.397	0.83605
5	624.33	96.009	21.153	0.90318
4.6429	959.93	85.236	39.014	0.92594
13.375	1149.9	49.399	38.428	0.95968
4.3333	1380.5	102.38	43.073	0.97454
13.4	1378	0	22.506	0.9775
52.966	1696	26.973	150.79	0.83338
42.269	1734	49.456	113.36	0.96356
8.6	1714.9	49.399	32.904	0.84058
9.8889	1816.1	108	45.297	0.92853
9.8333	645.67	165.96	12.708	0.97333
36.867	695.73	24.567	81.383	0.94574
22.2	1310.6	22.38	38.908	0.94503
13.667	1399.3	21.801	23.657	0.91055
23.444	1878.1	31.759	50.287	0.98228
19.273	281.36	137.49	34.36	0.94755
7	512.67	56.31	10.831	0.99868
8.5	868	108.43	41.466	0.91514
10.333	458.8	100.01	60.284	0.85906
7.25	837.75	61.39	25.194	0.99466
7.75	841.38	64.799	19.957	0.94142
25.692	838.15	12.2	42.932	0.88174
16	422.2	24.905	30.956	0.99724
9.5	417.75	165.96	16.53	0.9977
9.5	757	51.843	18.022	0.98794
11.375	1085.5	90	29.398	0.78237
5	1243	61.928	18.642	0.91194
38.5	1258.8	25.844	73.04	0.97361
34.353	1651	27.582	77.295	0.97796
7.7143	1854.5	94.332	69.801	0.94825
24	249.22	176.53	34.634	0.95457
34.684	581.84	155.9	89.835	0.92679
34.769	1072.7	33.354	102.38	0.92383
53.971	1160.5	41.149	158.34	0.93099
16.818	1107.9	121.61	31.105	0.98148
9	1420.7	48.366	25.917	0.92926
21.75	1420.9	27.408	41.819	0.72727
12.2	1430.4	63.97	49.861	0.95974
19.438	1883.5	125.18	79.789	0.93537
4.125	1954.1	71.565	19.182	0.98915
12.333	1963	159.44	8.831	0.96751
19.222	212	26.565	32.066	0.97626
11.7	221.1	70.56	39.446	0.91406
9	271.67	164.05	15.062	0.96667
18.143	483	155.1	31.992	0.96496
11.871	914.87	85.649	98.944	0.93251
19.636	903.45	118.3	45.161	0.9808
14.714	1092.6	5.4403	23.431	0.9003
19	2004.4	60.35	78.722	0.9501
16.286	813	54.09	36.226	0.98837
18.6	1010.4	20.556	34.327	0.9956
16.556	1016.9	62.784	42.607	0.92374
16.667	1280.5	55.008	25.214	0.96824
23.125	1265.9	0	31.913	0.87738
28.455	1368.6	22.62	41.663	0.93608
58.953	1562.7	44.061	204.4	0.84422
5.5	1515.2	112.93	29.731	0.94954
14	1790.4	133.36	29.044	0.85246
12	1779.2	104.53	28.692	0.97213
14.8	1857.2	3.0128	20.053	0.9488
26.522	45.478	75.466	89.051	0.93966
23.222	331.44	15.255	34.69	0.98604
13.714	336.14	78.69	26.496	0.96222
32.429	674.57	4.0856	74.954	0.93628
15.375	1459.2	129.81	32.721	0.95476
6.5	1596.2	67.751	24.302	0.97809
21.4	1613.4	23.962	20.123	0.97885
18.5	401.83	42.51	18.082	0.90027
8.2	1032.8	40.914	20.536	0.96655
29.538	1045.4	37.349	50.595	0.94478
45	1516.9	40.342	103.7	0.92355
16.636	1741.8	51.52	50.708	0.98248
15.5	1716.1	97.595	31.577	0.95847
35.938	2010.5	42.879	82.355	0.92793
22.65	91.4	56.31	74.153	0.97246
6.1667	116	63.435	24.749	0.99384
17.333	151.25	69.305	52.654	0.91358
10.5	568.75	172.87	16.53	0.97544
9.875	560.62	78.69	26.373	0.9667
18.8	551	90	40.184	0.8461
24.4	861.53	59.47	54.449	0.83154
14.143	1186.7	86.186	32.229	0.9329
24.917	1181.2	91.975	51.94	0.55867
7	1530	32.471	13.074	0.99724
12.3	1532.5	53.13	39.245	0.89184
36.067	761.67	11.31	61.233	0.83272
30.2	1572	36.656	55.515	0.96552
14	1557.2	85.03	51.281	0.9004
16	52.6	86.424	17.02	0.94193
26.188	123.56	63.905	63.598	0.85792
8.7778	93.889	71.565	35.496	0.97998
28.143	232	180	38.703	0.956
23.8	375.85	42.754	81.702	0.88346
23.25	361	127.41	24.058	0.88957
8.7143	622.86	42.51	17.414	0.93479
15.625	638.62	86.186	30.697	0.97946
43.647	632.59	25.514	62.983	0.77409
27.789	805.58	55.739	86.028	0.97046
21.2	769.8	118.61	25.542	0.98111
35.962	1020.6	67.874	111.64	0.87996
66.643	1010.2	29.055	118.69	0.95415
27	1338.6	26.565	53.926	0.91224
17.8	1338.7	85.764	56.459	0.95907
11.286	1763	75.964	19.392	0.85049
20.667	1933.7	81.142	85.929	0.9069
34.192	91.423	60.524	109.46	0.96545
22.111	311.22	36.254	26.694	0.69681
40.417	355.83	16.26	56.176	0.89006
33.294	677.82	164.2	62.726	0.87814
8	1215.5	34.695	16.609	0.95198
25.25	1209.8	133.53	27.659	0.99738
32	1344.4	9.211	38.402	0.97607
35.333	1703.8	1.5482	38.724	0.95582
23	191.7	47.816	47.04	0.91805
25.25	188.75	28.072	18.302	0.92884
9.25	960.25	162.9	17.088	0.79597
27.8	971.8	49.399	28.242	0.97934
40.25	1285.8	10.305	48.198	0.92786
11	1579.8	10.784	21.649	0.98746
22.6	1111.6	41.634	24.305	0.99087
29.909	704.91	144.06	54.253	0.91067
21	737.38	20.556	37.302	0.91619
31.952	767.76	67.329	89.529	0.95628
23.667	1260.8	52.595	25.033	0.85492
24.167	1385.7	47.49	17.551	0.9275
30.375	530.75	126.53	35.983	0.93379
22.5	1166	75.964	13.334	0.92764
24.857	2026.7	111.37	27.079	0.91208
23	1235.7	176.99	19.843	0.95882
39.895	834.89	47.42	60.198	0.83473
36.333	1460.4	32.229	56.016	0.97077
36.429	1453	165.96	34.535	0.83572
26.4	1901.6	8.9726	20.579	0.9347
25.5	1053.2	95.711	32.463	0.92873
29.6	405.6	174.29	10.236	0.98181
36.714	604.86	8.3659	34.867	0.98563
21.833	605.83	121.76	25.687	0.9615
35	1096.5	2.4896	23.561	0.97713
45	458.78	2.5448	49.847	0.90365
27.733	456.87	92.961	61.501	0.94433
25.25	307.5	78.69	10.398	0.98074
26.583	629.83	69.075	42.92	0.84809
33.286	662.43	71.565	35.391	0.98287
61.364	1771.6	29.511	67.119	0.90736
34.429	413	100.12	31.42	0.90525
27.111	1428.3	15.945	24.778	0.88145
34.167	1622.3	49.899	25.441	0.97637
36.3	1774.8	104.35	49.641	0.89411
41.222	1805	42.397	32.23	0.96634
36.154	1977	37.093	54.949	0.93542
27.571	298	101.77	25.812	0.94976
60.435	1421.6	38.946	100.4	0.93484
32.25	11	90	17.156	0.93263
37.5	229.1	40.815	36.414	0.7983
41.6	203.1	124.16	36.583	0.92496
35	536.2	29.358	18.37	0.99932
39	1121.6	8.7462	13.28	0.99042
52.267	1295	44.37	69.482	0.92615
30.5	1594.4	6.789	43.38	0.97504
37	1604.7	64.29	31.072	0.96444
34	1656.4	67.38	14.164	0.91785
58.357	1836.9	29.638	70.324	0.9489
41.8	144.4	52.595	23.849	0.89735
34.143	497.29	102.26	23.77	0.99022
42.786	1479.2	16.22	59.681	0.95976
38.667	1487.7	70.463	33.484	0.98237
22.727	1519.5	52.001	42.037	0.966
20.833	1630.8	28.496	43.013	0.92587
45.875	1722.8	163.61	40.045	0.885
54.727	1876.2	28.706	52.173	0.91782
32.25	561.62	12.529	33.56	0.82416
42.5	1014	162.9	13.839	0.98284
34	1200	116.57	15.882	0.98552
45.75	1339.5	171.87	23.396	0.90672
56.857	1957.1	42.207	59.848	0.96999
38	1931.5	140.19	7.8102	1
47.375	739.12	167.47	28.43	0.97286
37.211	919.79	84.193	76.389	0.77635
42	1581.8	47.49	17.185	0.94728
41.25	259.5	180	19.182	0.99052
39.286	1310	94.236	30.036	0.90139
41.6	1660.2	161.57	20.805	0.91196
32.875	1712.9	128.99	33.629	0.80343
45	2002	153.43	15.778	0.99204
45.333	729.5	38.047	29.698	0.98343
39.833	710.17	97.765	22.487	0.9874
49.455	1322.3	168.69	43.645	0.93464
41.857	1551.7	32.005	40.541	0.9308
45.16	49.96	98.653	99.936	0.93118
41.571	367.86	77.005	28.325	0.94204
44.474	958.16	32.535	73.732	0.93306
44.429	1903.3	71.03	34.249	0.98799
46	1889.2	5.7106	11.303	0.88913
31.1	1085	160.71	24.861	0.85232
63.867	1069.1	163.3	58.218	0.89666
45.333	1963.2	33.69	18.928	0.95242
39.5	1959.8	70.346	15.053	0.98758
45.857	552.86	72.35	24.761	0.93237
52.625	529.62	131.99	27.491	0.97877
45	1214.3	123.69	10.831	0.99868
50.125	1249.6	79.439	64.427	0.93154
47.75	457.75	113.2	50.44	0.90593
45.5	480	26.565	18.81	0.95099
40.75	974.25	164.05	15.855	0.91834
45.4	1176.4	60.945	22.014	0.93537
57.05	1380.3	120.72	94.927	0.84551
57.143	1508.8	42.455	67.8	0.93957
55.667	282.33	16.189	35.243	0.91592
47.615	301.77	80.538	52.801	0.92161
49.8	896.3	56.821	32.887	0.94458
79.258	1155.1	53.246	118.13	0.83465
52.875	1106.5	112.99	36.908	0.97125
64.308	1807.5	9.9262	43.498	0.93355
61.579	221.89	169.22	85.921	0.2488
51.545	600.91	74.249	44.442	0.91178
51.529	654.82	69.044	55.202	0.91173
51.385	173.08	69.075	40.185	0.90582
60.917	1066.8	37.185	39.131	0.93023
40.667	792.17	40.815	29.445	0.98722
50	1364	2.7263	21.621	0.97237
55.5	18	145.3	16.224	0.97456
58.909	650.73	37.875	47.255	0.96512
43.9	812.4	59.349	32.821	0.95625
55.25	937	43.025	21.082	0.97328
63.727	1030.9	46.736	48.712	0.9585
63.417	1216.8	30.466	42.05	0.93809
66.6	1862.2	33.366	53.872	0.91127
64.3	851.6	42.709	36.637	0.96579
48.667	1184.3	160.02	11.914	0.98246
58.857	1165.9	106.93	52.63	0.91361
45.167	178.83	109.8	29.629	0.89678
60.125	314.62	160.71	24.014	0.88237
56.2	858.4	55.305	16.55	0.95538
64.333	1457.3	31.43	44.682	0.94424
68.455	1447.7	10.008	35.57	0.97062
63.818	1913.1	69.59	50.211	0.91376
58.6	1895.6	42.879	19.775	0.96611
58.5	250.75	121.5	39.823	0.91302
67.3	953.9	159.44	35.276	0.96881
88.545	1836.9	47.793	122.33	0.94909
61.529	1794.4	23.051	54.565	0.9361
54.714	1923.6	41.186	32.814	0.97185
75.25	1286.8	39.289	59.716	0.95201
54.8	1329.6	61.699	16.413	0.8996
55.778	1552	70.641	39.774	0.986
59.25	5.625	164.05	23.401	0.9333
54.111	345.56	105.52	40.615	0.91992
77.062	1107.1	3.5035	54.659	0.89815
60.773	407.95	101.31	108.87	0.88992
60	723	111.45	30.354	0.99107
51.667	624.5	140.91	21.799	0.94572
62.833	626.33	36.87	15.63	0.9597
68.4	1641.9	27.255	41.259	0.89971
68.13	1658.6	61.771	115.86	0.93063
80.6	1831.3	2.5448	48.008	0.93827
50.8	1938.5	47.603	31.482	0.98928
67.75	2026.8	51.147	49.98	0.92493
76.105	812.95	57.061	91.235	0.92726
54.875	873.62	95.711	24.55	0.81873
59.5	895.2	81.87	29.289	0.96569
70	330.17	162.26	27.207	0.96477
86.5	421.05	11.976	74.625	0.9041
72.125	505.38	174.14	39.598	0.99007
61.842	522.95	90	66.01	0.9241
83.727	868.55	18.778	54.75	0.96459
58.125	72.625	86.73	72.788	0.96327
67.286	60.571	118.18	37.178	0.85439
84.364	122.55	39.207	50.859	0.96426
65.286	923.43	66.038	30.969	0.95407
97.192	1347.3	173.8	96.963	0.9544
68.8	1759	22.834	20.732	0.99438
63.8	363	99.462	33.83	0.89903
72.476	58.81	69.814	76.352	0.94889
71.619	130.05	108.19	78.129	0.94307
71.889	1143.6	173.88	33.404	0.84303
68.3	1229.6	67.932	42.119	0.9479
83.5	1620.2	36.69	70.009	0.90846
72.81	1626.1	63.435	92.843	0.93929
89.056	1747	38.32	88.538	0.89256
72.2	461	17.354	17.806	0.94141
84.591	516.91	116.57	96.399	0.92784
79.556	570.67	37.504	56.975	0.95135
61.833	683.5	107.1	28.374	0.95872
58.4	1199.4	113.63	18.43	0.94761
71.25	542.75	0	17.165	0.87386
77	199	18.435	35.41	0.98236
81.923	163.15	120.07	66.728	0.98705
74.333	371.17	56.821	33.063	0.93954
73.4	476.4	160.91	28.012	0.98222
70.2	485.6	59.036	24.419	0.95514
75.429	529.86	174.29	22.252	0.90328
71.5	1415.3	37.304	26.73	0.9877
67	1403.8	104.04	12.911	0.95803
72.8	827.2	135	16.971	1
59.083	1780.4	42.207	58.938	0.98496
71.5	1784.2	163.3	11.424	0.91392
75.25	1948.8	60.461	36.106	0.95501
63.6	795.4	43.025	20.538	0.99903
67	1044	95.194	11.424	0.96689
74.833	1046.3	162.9	15.527	0.87597
77.533	1898.6	73.009	79.232	0.9502
72.6	621.2	128.16	18.676	0.95331
107.41	1420.3	24.228	113.01	0.97034
74.647	29.353	78.906	57.401	0.90541
68	278.7	81.119	33.372	0.97052
76.4	1117.8	42.879	20.447	0.93435
78.667	1518.2	26.565	19.094	0.93685
116.18	1596.8	34.992	163.22	0.89744
78.632	342.37	64.759	84.953	0.91095
76.4	301.8	120.96	23.545	0.99059
83.143	1502.3	50.042	50.575	0.95443
82.143	1485.1	169.22	23.928	0.89343
64	1982.9	39.174	37.418	0.93078
72.4	2001.6	84.56	23.879	0.88342
89.08	800.8	71.754	103.64	0.92453
75	745	107.1	15.632	0.87012
77.462	1328.2	125.54	50.141	0.85782
74.308	449.85	75.53	32.722	0.97841
77.4	581.2	157.93	43.3	0.92205
66.812	585.19	116.05	60.79	0.82399
65	928	45	15.556	1
87.667	1623	15.068	29.374	0.91665
71.667	1760	77.905	14.351	0.99768
92.333	2030.8	36.656	56.6	0.947
94.107	917.89	59.128	120.71	0.88797
73.25	1305.2	85.601	15.875	0.8213
77.6	393.2	109.44	18.166	0.99237
84.75	424.5	63.435	56.261	0.87438
68.8	730.8	54.462	17.964	0.95773
86.05	738.85	12.995	68.883	0.77474
75.6	1009.6	83.991	19.57	0.97626
75	1088.8	90	15.654	0.95823
91.3	1079.3	174.47	34.84	0.89394
92.143	1281.1	70.292	88.556	0.80366
84.6	170.2	149.86	36.186	0.99063
76.125	182.38	71.114	42.053	0.95503
86.429	757.43	3.0128	23.954	0.79427
101.36	1002	27.013	59.203	0.96693
89.312	1146.4	106.77	80.541	0.94664
117.32	1798.7	21.557	91.714	0.9496
92.8	1888.3	5.7106	33.744	0.89348
82	323.25	129.81	15.696	0.99517
90.467	717.33	61.39	53.359	0.9393
85.857	685.14	132.88	20.541	0.93011
86.333	1225.8	169.99	19.611	0.88027
98.308	1580.8	36.384	51.407	0.91819
91.25	1953.5	0	28.846	0.93601
82.818	666	65.136	52.501	0.86072
91.2	643.3	50.906	37.751	0.54609
84.75	659.25	148.39	15.666	0.97434
96.333	852.28	64.502	75.841	0.94954
86.111	963.44	10.305	24.861	0.89942
80.667	1383	25.56	26.407	0.96549
84.167	1379.5	161.57	23.205	0.95394
91.583	1969.5	168.44	47.423	0.94704
87.727	34.818	95.793	77.813	0.89129
80	605.25	96.582	31.767	0.82388
88.25	622.25	35.838	22.94	0.96789
86	861.38	66.801	31.134	0.97844
78.4	1539	95.711	10.236	0.98181
102.06	1551.1	42.337	63.931	0.95222
85	1559.9	67.891	36.08	0.95731
77.5	783.5	168.69	5.099	1
85.75	908.75	137.49	18.042	0.90227
74.222	252.22	81.87	34.331	0.82386
82	276.8	71.565	17.84	0.88627
89.2	268.2	8.1301	16.122	0.87721
88.571	390.43	54.462	21.425	0.80303
92.238	484.86	51.34	65.136	0.88473
58.5	1185.1	37.504	55.214	0.9817
98	1202.1	5.4403	45.804	0.92109
83.9	1211.9	60.803	43.883	0.88757
89	1822	130.76	40.798	0.93849
91.4	1117.4	143.75	19.367	0.96047
85.875	1858.2	83.66	28.412	0.95614
95.875	1809	172.87	25.625	0.94387
86.538	440.77	88.877	53.876	0.9468
93	418.5	168.69	16.31	0.93789
83.222	525.67	55.491	40.252	0.96474
93	536.75	37.147	41.99	0.98596
86.917	574.75	93.731	48.313	0.95414
106.89	809.53	45.474	90.2	0.94859
85.2	1502.2	21.801	27.319	0.9856
99.875	1465.8	111.8	72.841	0.9611
92.667	1522.8	171.25	13.912	0.94547
94.286	2010.3	70.615	58.838	0.97293
85	299	70.346	15.133	0.98234
81.4	299.8	152.24	23.952	0.8964
89.8	1365.2	172.41	15.472	0.97806
99.15	1961.3	69.624	85.443	0.87394
94.35	761.55	77.845	70.347	0.94518
97.667	153.67	45	25.833	0.65694
95.5	888.75	168.69	15.708	0.97383
89.25	979	55.305	15.969	0.99016
115	455.5	169.22	43.438	0.98429
93.5	686	74.055	16.692	0.8723
104.5	751.38	32.347	37.56	0.94544
96.846	1904.6	65.556	37.981	0.9544
95.583	179	163.18	48.533	0.92561
93.75	227.42	79.461	47.844	0.91418
102.27	191	118.89	36.713	0.90216
88	233.33	164.05	7.3852	0.98577
86.444	242.78	71.565	30.227	0.94156
106.6	259.2	6.3402	27.427	0.9905
96.571	358	110.22	21.632	0.93605
99.667	374.5	28.072	20.465	0.83067
91.6	1388	92.603	22.633	0.97303
99	1397.5	54.782	20.875	0.99681
94.214	1072.6	85.711	46.057	0.87093
126.85	1071.7	145.84	78.331	0.86397
98.333	1254	164.48	20.026	0.93286
140.46	1279.8	15.524	104.14	0.89693
103.83	2015.8	33.69	37.472	0.96221
128.29	949.54	31.304	91.207	0.94958
107	1011.8	45	35.06	0.96809
100.32	1239.9	74.827	72.066	0.84826
84.222	1767.8	41.496	36.77	0.94406
93.25	763.5	151.7	15.625	0.94493
95.444	1034.2	86.634	40.192	0.84741
95.385	1333.8	57.426	91.743	0.9313
111	25.312	53.696	65.776	0.92439
102.2	25.1	74.055	37.091	0.98138
98.667	715.17	107.1	15.307	0.88857
130.5	985.5	47.175	135.74	0.82364
107	1229.8	126.87	30.975	0.96852
100.86	1471.9	80.049	60.598	0.95498
105.8	1645.8	47.603	31.303	0.99496
96.2	1666.8	10.784	22.638	0.94433
100.65	1690.6	97.696	61.107	0.61099
111.3	1938.9	3.6914	35.901	0.86529
103.5	477.75	18.435	12.791	0.98891
98.692	621.92	102.68	48.879	0.8388
116.53	1191.1	36.87	59.427	0.92551
117.36	1386.3	40.855	54.978	0.88978
119	151.93	33.944	66.331	0.94498
99	329.5	66.371	17.54	0.99571
102.5	319.75	114.78	15.445	0.92704
101.2	808.2	112.62	13.376	0.9719
117.69	1170.4	62.65	121.83	0.804
137.09	1527.9	3.8141	81.912	0.91765
126.68	844.41	69.171	106.58	0.92353
113.38	1316.8	8.3659	35.779	0.9605
103.5	1693.8	118.81	23.021	0.9915
100.07	65.867	95.599	57.403	0.89272
103.56	70.556	90	28.149	0.74603
111.11	127.89	41.309	45.629	0.96281
99.833	106.83	91.848	31.356	0.98915
114.23	1050.4	167.59	54.249	0.94372
116.83	123.33	68.663	74.148	0.92666
114.8	857	36.327	44.763	0.94279
124	1852.4	50.064	61.603	0.91035
106.45	832.18	30.964	32.389	0.90013
112.05	1648.8	69.146	70.768	0.95265
130.6	1405.3	175.6	57.352	0.90937
125.77	1148.6	159.19	59.869	0.89342
102.44	1165.7	103.57	34.711	0.85947
113.4	1691.6	12.68	45.949	0.8923
114.73	2001	42.769	59.844	0.91051
128.22	99.444	64.733	151.01	0.91533
109.4	306	32.735	16.969	0.98083
111.75	285.14	89.591	152.96	0.91532
107.5	358.17	26.565	24.536	0.82022
106.8	586.8	78.111	20.628	0.94129
117.38	584.12	0	27.478	0.80064
122	1255.4	8.8807	33.098	0.97854
120.38	1504.2	41.496	36.475	0.95171
109	1911.9	104.04	26.187	0.94468
109.6	383.6	68.199	16.452	0.98197
115.29	468.43	58.57	23.21	0.90887
110	548.75	14.931	15.541	0.99889
141.18	562.09	174.88	70.911	0.94863
115	555.4	136.74	23.768	0.98221
112.33	1231.5	176.82	18.809	0.95848
98.333	286	14.931	18.729	0.82886
119.8	497.87	120.72	87.59	0.91634
110.5	671	166.76	18.058	0.96711
112.25	681.96	87.337	91.579	0.94009
109.6	489.4	81.384	36.187	0.92234
117.9	999	62.103	40.786	0.94324
117.43	1712.1	156.25	27.794	0.98269
125.44	383.78	169	38.705	0.94754
112.25	406.5	17.354	17.133	0.97839
127	469.23	75.446	133.09	0.80732
129.83	1903.3	36.384	77.684	0.91142
115	1880.5	161.57	10.398	0.91234
115.64	1972.7	73.54	46.892	0.97842
112	94.4	101.31	10.472	0.97383
121.06	1053.5	116.94	74.382	0.91991
122.62	1087.2	4.9697	23.631	0.97696
130.25	105.67	48.366	63.159	0.95327
136.47	502.8	151.56	51.186	0.53324
121.86	801	53.881	48.926	0.93619
117.8	918.33	86.055	63.946	0.90917
114.5	1038	15.255	12.107	0.94178
136.73	1545.5	27.013	63.247	0.90511
110.5	1561.2	28.61	40.488	0.92843
128	1214.9	165.17	35.779	0.98301
110.67	1746	135	13.363	0.84665
126.43	1742.3	9.0903	26.469	0.9565
160.19	1971.9	24.319	132.35	0.86228
130.38	203.88	7.125	41.002	0.98315
126.31	233.77	83.517	143.56	0.9254
131.2	302.3	159.86	32.917	0.97071
121.75	1062.2	137.73	15.831	0.93903
116.5	1810.5	99.866	23.93	0.97556
124.33	1821.2	19.654	16.071	0.92502
120.1	62.9	151.56	29.425	0.9276
114.2	364	111.8	17.93	0.90103
140.06	1325.8	6.3402	52.371	0.86454
130.62	1492.5	45	58.278	0.97067
129.7	567.7	55.886	38.195	0.98032
126	643.28	78.503	67.409	0.89318
138.82	613.55	169.22	46.815	0.91328
108.14	723.71	1.9749	32.168	0.90205
126.83	719	159.44	17.343	0.98532
127.22	975.33	71.03	39.368	0.85953
117.89	1030	73.443	40.926	0.94318
124.2	1028.6	27.553	26.659	0.97311
132.9	1012.4	146.31	37.229	0.96847
113.17	1983.3	29.358	19.157	0.95828
120.2	831.6	102.99	13.561	0.98385
121.83	1133	68.199	23.119	0.93173
131	1126.3	4.9697	24.796	0.93106
125.67	1468.3	17.65	24.751	0.93278
119.67	1467.3	47.291	17.71	0.99899
116.29	1756.1	57.095	21.673	0.93428
137.9	1795.5	1.4321	42.77	0.93552
143	190	32.229	56.661	0.95971
121.5	331.5	45	15.556	1
127.36	885.79	66.949	52.764	0.96806
148.06	1227.3	173.88	59.723	0.94303
123.33	1419	6.8428	25.92	0.97143
115.17	1101.3	51.34	22.082	0.86991
114.17	4.5	40.601	20.728	0.88958
117	786.5	173.66	10.463	0.86548
127.62	794.94	62.488	56.891	0.9513
123.83	1623.5	90	35.849	0.97631
122.83	1931.2	92.121	28.27	0.95573
135.86	1939.7	0	27.536	0.94423
122.2	277.4	116.57	19.234	0.93004
139.27	1847.8	24.146	37.184	0.85468
134.6	74.6	156.04	30.841	0.95804
132	738.52	80.362	117.88	0.91206
126.6	681.4	97.595	31.906	0.94857
137.78	691.44	9.8658	28.835	0.80961
133.55	1177.8	6.3402	40.716	0.88962
140	1449.6	34.439	49.942	0.84975
136.29	1517.7	43.531	29.09	0.94829
129.92	1923.6	44.215	53.038	0.97333
114.64	1238.9	30.579	30.159	0.84731
129	1250.7	66.801	16.155	0.94282
141.12	385.91	90	127.97	0.64859
133.85	428	54.462	47.099	0.91322
118.69	1586	50.194	65.02	0.96096
139.38	1591.6	4.7636	24.784	0.97174
145.55	237.35	65.674	85.349	0.93864
127.29	600.86	86.055	30.96	0.93892
151.12	1248.8	50.11	97.922	0.89174
140.08	1653.6	120.83	91.125	0.79233
118.57	1723.9	180	16.791	0.95289
136.56	1755.4	70.017	75.159	0.93439
163.1	1880.8	6.1702	83.317	0.89334
126.75	673.25	11.31	15.487	0.98775
152.12	1721.5	51.459	76.444	0.98676
138.78	22.444	145.71	28.972	0.91908
132.67	40.167	86.186	51.238	0.88021
137.86	746.57	25.641	28.973	0.95713
157.62	729.88	152.59	67.09	0.90666
139.2	766.5	55.008	27.969	0.87288
129.71	1822.1	87.614	24.857	0.96638
173.63	409.1	141.4	161.15	0.90517
133.33	991.89	54.09	37.964	0.94314
153.91	1274.6	37.569	50.017	0.98375
134.92	2005.8	87.614	75.764	0.95115
142.86	1978.7	174.29	20.684	0.97177
131.33	534.5	109.98	25.954	0.90197
149.78	546.11	15.709	34.447	0.96501
136.2	308.6	75.964	17.156	0.96133
141.71	1157.1	136.74	24.122	0.96781
140.5	2033.2	170.54	12.954	0.93913
137.67	394	100.62	17.093	0.95239
138.2	1489.7	74.65	65.316	0.80971
144.57	13	53.616	25.474	0.92647
137.45	358.36	90	41.502	0.93971
140.25	826.5	64.983	16.61	0.99658
136.29	1137.4	84.289	21.854	0.91971
143	1115.3	115.64	30.09	0.92159
151.05	1317.2	30.303	92.352	0.96571
153.97	334.9	62.199	130.45	0.47662
145.6	325.8	43.152	22.969	0.95486
137	1096.6	165.96	18.394	0.89663
147.33	1101.5	20.854	24.722	0.909
142.86	1504.3	110.85	25.909	0.86735
183.45	1589.2	32.347	145.9	0.97359
140.5	1963.8	55.008	12.456	0.97996
173	1953.5	13.325	105.58	0.73977
146.38	887.54	107.72	79.549	0.95016
142.5	931.83	70.56	19.851	0.90816
143.2	1653	54.782	21.276	0.97805
143.25	793.5	39.472	22.411	0.98266
143.41	1036.3	112.25	51.27	0.92725
149.75	1909.6	48.366	37.641	0.95971
167.71	1907.9	22.249	78.283	0.91092
146.71	213.57	122.74	19.334	0.86082
143.75	631.42	102.68	45.878	0.89367
149.5	1362.7	176.7	55.517	0.93821
146	1369.7	34.695	17.496	0.9037
164	1661.4	169.51	58.224	0.94323
142.6	1823	79.695	34.487	0.97256
141.25	199.75	87.274	22.719	0.92537
149.36	978.36	68.962	44.249	0.94433
156.38	585.38	148.78	39.181	0.98485
144.6	1392	99.462	18.933	0.96384
148	1421.3	112.83	22.088	0.93333
140.75	1625.5	28.072	17.082	0.99522
162	1343.9	3.2705	39.438	0.88892
151.44	1970.2	13.392	21.994	0.98151
144.83	555.33	93.013	20.505	0.92789
174.17	604.39	47.968	101.99	0.93719
146.21	1074.6	97.943	49.098	0.88428
147.89	1492.4	164.93	30.435	0.8847
154	1841.9	41.348	33.478	0.99473
148.42	96.833	110.22	44.654	0.9069
177.08	168.73	64.069	134.71	0.89971
152.67	388.83	48.814	24.149	0.88039
156.43	2036.7	9.4623	20.416	0.89383
152.75	72.25	48.013	15.591	0.86291
146.8	689.2	99.462	25.49	0.95453
149	758.29	78.69	20.586	0.99078
150.83	1216.7	57.265	33.99	0.9793
149	1200.2	93.366	17.277	0.98567
151.12	893.25	82.569	23.975	0.96746
167.73	1048	168.69	41.9	0.85186
156.67	1147.7	54.866	33.475	0.98626
150.25	1193.8	21.801	27.332	0.98513
141.17	1476	29.745	18.286	0.8818
153.2	1465.6	107.1	27.981	0.97218
176.33	1465.1	147.6	66.844	0.92137
156.75	1024.8	4.9697	23.417	0.98591
151.6	1759.1	87.754	52.23	0.97719
148.5	1990.8	45	16.887	0.92119
156.83	2014.2	72.35	48.466	0.95271
160.75	981.75	19.29	21.53	0.98421
156.85	1608.3	72.255	56.166	0.93468
188	1613.4	28.78	82.864	0.97757
154.4	1694.7	65.556	33.221	0.72743
160.17	1684.7	132.71	19.85	0.89126
155	1792.2	63.435	18.116	0.98743
147.75	238	55.305	17.124	0.92334
158.25	396.75	140.71	16.12	0.8817
163.86	787.22	93.979	130.61	0.88264
157	1858.5	15.524	20.333	0.91876
152.22	1862.9	68.499	36.075	0.98318
167.17	1986.8	63.02	61.987	0.99565
155.29	294.71	61.39	27.956	0.8964
161	330.5	176.19	15.414	0.97529
174.58	474.5	37.776	54.295	0.93207
147	1293.8	143.97	17.381	0.78253
156.75	180	15.524	18.81	0.99317
155.2	187.4	97.853	37.354	0.7837
156.82	45.706	100.62	51.587	0.94669
156.17	666.83	82.569	23.321	0.99458
181.77	1143.8	50.631	177.56	0.85238
188	1645.9	174.86	100.36	0.89036
162.28	485.83	97.431	100.41	0.92396
161.2	708.6	137.73	30.674	0.9693
157.4	734.33	87.563	48.806	0.96386
216.17	1283.7	46.494	191.68	0.84876
176.85	1263.9	56.634	57.328	0.85633
164	245.12	102.99	43.281	0.92476
178.08	493.5	3.4336	56.953	0.87949
170.43	1796.4	104.97	118.09	0.75388
153.25	1102.8	41.424	23.882	0.94933
149.14	1299.6	25.201	22.071	0.85126
159.67	1314	83.418	27.383	0.95579
182.13	1298.3	175.33	51.879	0.94764
146.7	1796	28.94	109.78	0.88474
209.38	1889	45.919	138.45	0.95522
186.12	1938.6	36.085	76.929	0.94901
161.31	110.54	80.134	48.573	0.96125
167.33	536.33	32.619	30.825	0.9629
160.2	553	86.424	16.369	0.97935
153.31	924.54	68.682	47.561	0.92537
163.05	1156.8	77.471	66.063	0.69778
165.83	281	46.637	25.567	0.9684
167	270.75	137.73	15.215	0.97706
163.6	516.8	51.34	26.213	0.97709
166.05	862.45	71.114	84.567	0.94984
162.5	1490.5	37.569	16.465	0.99614
179.11	1495.2	20.556	45.286	0.94335
162.67	1968.3	108.43	9.5083	0.99775
164	13.182	102.53	33.997	0.81355
164.14	1187.3	46.975	20.621	0.99503
184.5	1193.8	17.784	57.908	0.96117
186.17	1201.7	33.906	81.061	0.9067
168	1422.5	60.255	34.167	0.94386
170.89	1394.3	123.69	33.588	0.96612
169.33	297.17	120.96	20.261	0.86336
165.4	1353.4	72.474	20.536	0.97026
174.38	1695.2	42.553	97.407	0.85011
170.5	1754.8	161.57	13.705	0.92298
174.25	1962.5	162.47	23.625	0.84338
175	483.86	58.57	44.608	0.94579
176.25	904.5	32.735	34.38	0.96819
167.76	913.94	70.463	69.154	0.95132
171.67	962.22	32.619	32.416	0.91564
171.38	1417.2	95.315	111.13	0.77721
170.86	1557.9	42.879	38.903	0.98219
179.75	33.55	59.036	55.914	0.93856
165	203.4	122.01	39.547	0.9542
157.11	229.33	153.43	32.705	0.75207
168.67	1205.9	98.616	34.824	0.95844
179.47	1537.9	58.671	82.228	0.98236
172.4	1836.6	43.531	28.315	0.97425
167.12	72.529	92.49	47.874	0.96176
173.17	36.167	113.96	20.071	0.98141
162.8	639.4	15.945	22.279	0.98029
168.39	643.22	85.855	76.592	0.90324
177	1003.6	83.811	92.919	0.89849
173.43	1031.4	26.565	16.797	0.79875
206.86	1982	41.634	99.088	0.9722
172.62	574.69	88.755	53.794	0.85532
183.67	1219.2	28.887	33.852	0.97841
165.75	1381.5	90	35.624	0.89827
175.54	365.31	77.125	42.649	0.84182
175.33	773	119.74	24.474	0.98826
171	1706.7	70.201	26.956	0.98572
191.5	1933	68.797	134.16	0.92743
177.33	238.83	135	16.015	0.97134
184.4	270.73	67.62	58.449	0.94364
174	688.29	109.98	36.197	0.97008
185.14	719.14	78.93	60.654	0.77279
181	1237.1	16.189	36.012	0.89638
180.14	1648.6	130.91	20.467	0.96982
165.75	440	40.236	17.92	0.95032
183.5	1124	63.435	65.82	0.95122
182.5	1628	125.75	31.605	0.97472
188.62	1774.6	7.8533	30.421	0.9623
185.75	365.5	5.1944	22.385	0.98685
181.67	418.17	175.24	27.724	0.86867
180.81	423.19	61.928	61.517	0.82903
178.4	598	23.199	15.363	0.99144
180.44	632.22	27.121	50.086	0.91972
179	1066	0	6	1
165.1	383.4	170.22	34.036	0.8646
174.5	1722.5	113.2	7.6158	1
175.3	1748.4	28.072	35.531	0.9569
180	176	66.801	15.855	0.96068
188.75	165.5	165.96	24.987	0.99007
178.71	224.86	72.35	24.173	0.95508
183.8	218	9.4623	12.398	0.98122
187.6	1167.8	34.38	23.295	0.98828
183.67	1171.8	139.64	27.244	0.96348
183.67	60.5	141.34	25.654	0.99837
176.84	96.368	94.927	60.636	0.96008
199.42	645.25	150.75	61.48	0.93211
181.95	825.7	85.486	82.644	0.92246
181.67	1435	170.54	31.246	0.97336
169.75	2025.6	43.21	47.399	0.95523
175	5.1667	53.973	14.113	0.96375
184	770.75	23.962	11.71	0.84108
192.85	1399.5	146.66	50.843	0.89463
186.67	1526.4	108.43	28.73	0.88055
187.83	303.17	130.91	21.898	0.90644
185	833.6	2.3859	24.552	0.97838
188.08	525	71.288	71.907	0.91034
193.88	1974.5	153.43	25.278	0.88457
185.2	243.2	83.157	26.385	0.9543
205.91	785.64	171.67	42.837	0.96731
196.11	1842.7	9.8658	29.805	0.78326
187.17	1848.9	47.291	36.534	0.96852
186.67	741.17	54.246	32.491	0.94813
186.62	474.25	77.125	38.217	0.93943
187.33	605.67	66.038	9.9541	0.98943
193.87	577.13	113.2	49.663	0.92009
187.5	1081	111.8	17.513	0.92246
168.53	1083.1	10.886	60.049	0.88182
194.33	1484.3	176.63	17.956	0.94838
200.43	266.86	174.29	33.17	0.90893
189.83	1347.5	109.98	24.579	0.9524
190.5	1366.8	61.928	17.2	0.98838
176.6	1507.4	36.384	23.848	0.98963
202.33	1514.8	172.15	31.515	0.92891
211.35	207.62	109.93	99.196	0.85784
200.25	1597.8	39.806	31.852	0.9808
177.8	1729.8	30.069	22.234	0.98741
202.86	1734.4	171.63	36.034	0.9537
245.42	600.85	2.0454	132.53	0.84561
194.25	909.17	84.174	109.61	0.89868
200.57	902.71	142.13	37.428	0.9139
220	1086	41.987	90.321	0.89372
193.45	1434.1	84.685	49.501	0.87242
195.1	112.32	69.624	99.115	0.75339
234.05	1837.8	47.07	128.56	0.91364
178.86	1796.3	165.53	36.413	0.87925
193.5	352.38	111.8	31.821	0.84616
192.71	541.71	102.53	37.89	0.9733
194	553.5	170.54	6.0828	1
194.2	762.4	75.256	20.432	0.96159
191.67	1228.8	87.138	21.166	0.94608
201.25	1250.2	42.138	29.643	0.95535
189.33	9	68.199	16.803	0.96145
193.14	42	87.955	61.395	0.91271
192.83	131.33	41.348	35.219	0.94557
202.45	122.85	118.78	90.466	0.89543
192.2	325.2	86.634	17.162	0.99226
185.91	579.09	180	36.115	0.91376
190.71	1051.4	119.74	33.42	0.96496
199.43	1183.3	169.7	23.95	0.93365
201.44	1203.2	57.995	38.182	0.98831
211.45	321.55	140.86	59.01	0.93956
202.16	434.08	104.93	103.59	0.89919
204.88	449	161.57	27.452	0.92155
210.42	937.17	138.69	46.789	0.93893
199.5	1692	109.89	58.431	0.85537
195.14	72.5	32.856	61.367	0.93112
206.29	177.24	67.62	60.385	0.91338
194	813.86	107.53	19.969	0.99778
198.11	1001.9	70.346	33.084	0.89868
218.09	1358.6	141.67	56.99	0.96189
214.25	677.62	2.8624	42.382	0.94497
194.56	681.33	104.04	38.963	0.84657
209.2	768.1	160.82	29.953	0.81299
255.19	1050.4	65.952	237.54	0.85744
198.5	977.5	60.255	17.536	0.91953
207.5	974.17	177.27	22.284	0.94347
200.91	1825.5	41.634	40.099	0.90089
203.17	648.67	56.31	26.101	0.96696
249.28	649.14	146.31	127.01	0.73812
216.48	1134.2	56.31	88.012	0.90126
213.96	1073.7	90.955	88.079	0.6813
190.57	1190.6	45	14.142	1
202.57	1781.7	38.66	28.903	0.88616
208.71	1772.6	169.7	23.729	0.94232
202.5	403.25	68.199	27.115	0.99303
228.05	493.05	35.727	80.867	0.86826
208.06	1011.8	110.97	68.794	0.93405
174.82	1312.5	13.707	42.742	0.98737
200	1321.2	53.13	22.176	0.90188
202.8	1475.8	2.8624	20.772	0.96403
198.2	1486.2	81.119	32.85	0.98593
208.76	866.76	73.443	80.046	0.96446
210.5	889.75	20.854	22.567	0.99579
234.35	1478.5	141.88	90.324	0.9147
204.25	155.25	111.8	16.216	0.99624
214.33	38.762	59.5	91.721	0.9237
218.69	427.77	19.29	48.113	0.88084
212.38	1756.6	25.346	22.787	0.92261
212.2	1756.8	30.256	28.665	0.9693
206.11	1903	60.461	37.523	0.91896
208.5	87.833	122.74	17.253	0.96466
213.8	559	2.4896	23.305	0.98785
204.5	803.8	91.909	30.881	0.97202
238.21	490.84	161.75	98.363	0.97412
203.45	499.55	86.82	38.854	0.92797
235.38	577.69	165.96	75.229	0.87692
219	1065.7	156.45	44.398	0.95824
221.95	1047.3	133.33	77.281	0.94283
201.33	2027.2	51.633	31.327	0.97713
214.4	2031	0	22.413	0.93697
192.88	413.75	149.04	27.079	0.86133
203.43	1924.6	64.654	22.204	0.94683
196	347.12	29.745	35.089	0.91906
188.12	369.5	136.04	40.7	0.95571
204.33	1162.2	84.289	24.008	0.83722
208.5	1279.8	70.71	21.891	0.96796
218.17	1244.3	111.61	61.25	0.93075
217.5	1349.8	4.9697	23.128	0.99821
211	1536.4	22.249	24.944	0.95292
221	1566	57.829	79.895	0.91678
209.11	1864.3	74.358	27.897	0.93061
222.2	1844.3	165.26	40.931	0.96
210.33	1293.3	120.96	11.668	0.99949
212.71	1313.1	78.232	28.708	0.85397
241.05	1437.2	36.573	88.673	0.87063
211.88	1421.5	43.603	32.299	0.89786
207.8	964.8	103.24	17.723	0.98541
216.8	955.6	144.46	18.334	0.93839
228.08	1877.5	46.637	51.569	0.96023
233.17	1212.8	53.13	76.118	0.85394
197	704.62	38.66	27.055	0.94667
215.7	1685	56.31	46.058	0.9394
242.79	1694.3	35.707	83.85	0.93997
226.47	1836.2	63.719	93.857	0.96251
216.8	1921.2	41.553	60.52	0.97151
251.43	1357	153.02	79.429	0.77701
208.45	1627.9	133.96	41.608	0.93486
209.18	64.909	80.218	30.357	0.96938
223	76.286	150.95	23.054	0.89317
226.43	213.43	171.87	29.514	0.95834
221.71	415.43	111.3	65.597	0.96536
223.14	1258	20.225	25.832	0.78384
237.33	1809.4	40.601	67.784	0.9521
220.78	2029.6	61.39	40.765	0.92211
210	252.11	163.07	26.566	0.90499
211	248.92	78.69	46.592	0.87552
223.17	1292.8	20.854	22.52	0.9979
219.75	370.25	124.7	17.509	0.90302
221.58	457.68	103.36	85.193	0.96516
214.5	586.3	86.987	38.934	0.97735
224.83	1436.6	111.64	75.664	0.8958
218.57	60	72.35	23.94	0.96437
220	195.6	146.31	26.424	0.95513
212.67	689.22	120.58	33.042	0.77337
222.46	1155.4	61.991	54.789	0.97164
216.12	1710.1	155.22	30.831	0.92878
238.32	1753.2	52.177	104.97	0.91654
226.56	1989.6	19.179	27.041	0.90056
222.33	479.67	4.7636	13.893	0.86673
215.92	854.53	90	125.3	0.94171
216.22	1397.7	35.134	34.623	0.95356
224.33	1522.7	53.973	28.264	0.96247
221.33	157.5	122.74	17.553	0.94816
212.21	291.71	111.12	54.977	0.85799
233.3	251	133.99	43.337	0.93018
214.25	285.75	173.66	18.194	0.99542
228.17	869.27	87.421	126.67	0.87718
228.5	989.25	172.57	23.263	0.99707
228	1598	51.34	45.282	0.98983
235.52	826.73	79.76	164.18	0.95936
225.75	742.5	153.43	14.768	0.90849
221.13	1925.4	91.701	106.85	0.94568
225	566.83	81.027	41.708	0.92237
225.25	529	107.93	37.703	0.9478
210.75	764	180	15.752	0.95225
214.17	875.67	22.38	20.138	0.91294
231.67	1189.9	168.69	27.375	0.93132
223.25	1210.8	53.973	13.606	0.9997
210.33	1555.8	37.405	45.845	0.93362
228.2	1778.6	39.806	24.041	0.9746
221	9	90	16.646	0.96117
218	1100.4	95.08	49.334	0.91574
237.31	1128.8	48.18	52.649	0.96849
230.28	121.61	73.113	62.544	0.93572
235.25	457	166.26	48.011	0.96487
227.43	469.57	69.775	23.678	0.85517
222.88	1327.4	109.44	37.736	0.95548
221	1869	59.036	11.662	1
232.22	1965.7	48.094	57.018	0.91905
222.71	936	90	15.758	0.95193
226.4	943.2	176.82	18.083	0.99696
207.53	1225.3	18.435	48.222	0.78692
220.62	725.12	171.57	29.485	0.92572
227.5	1269.5	131.99	13.652	0.98548
234.43	409.29	164.74	26.249	0.86875
227.33	692.83	101.31	36.006	0.9913
230.3	1051.1	67.141	115.7	0.95671
228.14	1014.7	105.71	36.359	0.91427
241.27	158.18	21.448	33.757	0.89118
226	518	36.87	15.193	0.98727
224	1377	83.29	21.213	0.80691
237.18	1670.7	67.109	50.785	0.96183
233	629	145.3	18.447	0.85712
230.75	643.25	59.744	14.195	0.97866
234.57	1501.4	52.696	26.878	0.98224
230.2	235	65.772	22.654	0.9681
248.1	344.5	153.95	52.356	0.95672
235.6	582.6	47.49	19.381	0.83995
243.77	933.95	117.73	103.17	0.85415
249.08	46.417	147.77	56.047	0.97022
230.75	654	107.1	13.717	0.99156
232.5	1358.2	65.225	14.343	0.99827
240.59	1406.3	5.5275	68.427	0.91031
240	99.5	64.44	82.888	0.92275
235.33	425.67	149.04	11.683	0.99817
244.64	952.55	164.36	31.298	0.8295
251.93	1257.1	139.51	65.31	0.8254
231.4	1463.4	130.6	28.752	0.96198
252.33	1791.4	27.646	48.722	0.97313
245	1010.3	39.958	49.221	0.98069
235.7	1552	78.111	41.089	0.94509
235	13.833	75.069	16.078	0.96557
233.33	308.67	104.04	37.371	0.77231
232.8	615	62.447	28.291	0.91697
237.33	1167.3	143.13	10.385	0.96291
238.31	2016.6	77.735	49.023	0.96025
244.14	457.29	168.11	24.104	0.80554
245.4	711.9	155.38	34.975	0.75484
243.53	1167.3	61.991	55.664	0.95637
248.78	1154.4	32.005	33.251	0.85117
235.86	174.86	148.67	28.195	0.95498
238.36	216.45	85.101	36.394	0.96523
248.5	1603.2	143.62	25.65	0.92011
239.7	1953.9	73.009	40.881	0.92079
250.88	331.29	98.13	87.631	0.88761
244.6	378.8	55.008	13.882	0.87932
248.71	1408.4	78.215	152.78	0.92942
243.8	1867.6	40.815	30.354	0.95767
238.31	280.19	74.407	53.746	0.83063
243	306.5	75.964	16.93	0.97415
249.2	296.6	10.62	19.221	0.84691
244.67	997.67	71.565	35.546	0.97859
242.75	1628.2	153.43	20.15	0.99873
242.75	1891.2	18.435	19.019	0.99762
245.62	84.5	67.38	26.254	0.99033
272.2	776.44	54.904	99.319	0.91064
241.33	1514.3	95.711	10.162	0.98894
253.71	1538.6	57.426	42.957	0.99448
253.14	1766.7	8.5308	26.89	0.75209
259.92	2028	23.552	47.619	0.89343
243.11	921.56	8.1301	23.985	0.88444
240.17	1799.7	70.56	21.999	0.81946
242.14	1830.1	75.964	21.027	0.98043
248.25	1824.5	153.43	11.523	0.97028
260.33	1959.8	17.969	42.657	0.91186
250.58	833.75	116.57	36.678	0.97544
273	1756.3	33.959	63.314	0.93307
251.64	1998.4	61.074	46.511	0.93346
254.4	1990.8	48.991	30.901	0.98636
245.6	1194.6	80.538	12.385	0.98227
257.71	1971.7	23.749	28.243	0.96708
250.2	196.2	74.876	40.962	0.93568
252	385.35	104.36	92.053	0.91954
251.62	595.44	84.44	121.47	0.93466
255.58	659.42	97.539	88.807	0.77239
247	685.8	98.13	24.904	0.85181
245.4	903.4	49.764	18.659	0.91268
268.64	1144.1	11.56	49.444	0.90831
253.8	1198	1.9092	31.204	0.96195
238.6	1462.8	18.435	20.233	0.78145
268.43	1728.3	18.812	101.99	0.94259
255.25	1290.8	138.81	21.303	0.99801
244.25	1319	15.524	18.81	0.99317
254.75	1315.2	160.35	15.602	0.95281
250.88	31	110.77	33.78	0.91818
252.83	67.917	60.642	42.671	0.86042
249.23	118.38	88.698	45.746	0.96207
251.89	1232.6	133.03	42.899	0.95658
258.44	1996.1	15.945	30.921	0.94177
255	1049.8	26.565	29.829	0.97453
246.6	1058.6	100.62	16.616	0.97972
259.5	1043.2	149.93	22.038	0.99621
248.5	1116.2	95.711	32.55	0.92626
258.12	1082.2	45	32.264	0.9643
255.4	493.56	78.69	129.48	0.90577
256.96	989.65	82.875	79.291	0.91511
263.05	1526.1	109.05	97.637	0.91016
250.43	149.71	98.531	21.625	0.9352
258.17	135.67	135	15.476	0.91381
272.47	160.27	7.125	53.75	0.74997
268.23	1687.9	61.144	57.686	0.96984
254.33	254.78	108.43	33.106	0.9552
252.75	1267.8	90	12.198	0.98376
272.73	1290.2	37.504	56.024	0.9675
273.12	1548.8	50.477	60.627	0.85533
262.57	1929.9	66.801	55.687	0.95733
256	225.5	88.409	37.745	0.95414
278.89	238	29.358	57.177	0.96319
260.57	1338	10.784	22.256	0.96055
262.67	1517.1	70.615	67.795	0.84439
252.54	1578.8	86.186	39.939	0.75281
277.23	1577	14.323	57.875	0.83814
270.85	1641.1	161.88	60.404	0.95805
282.1	1838.3	153.11	82.372	0.96641
271.67	208.89	147.65	38.643	0.91893
254.19	838	84.41	247.47	0.95416
255.5	316.25	180	19.914	0.90389
266.83	626.17	147.09	20.89	0.96928
259.95	716.05	95.194	64.167	0.86067
268.33	706.17	147.72	22.759	0.98742
265.22	1186.2	86.82	76.562	0.7064
261.25	178	53.13	15.919	0.94225
274.46	228.92	135.88	49.265	0.93306
291.37	701.11	50.389	88.979	0.84611
257.8	1216.8	81.87	17.802	0.7944
266.8	1762.9	64.231	32.698	0.98484
268.67	1810.6	67.38	43.41	0.89841
263.5	396.79	82.185	111.5	0.92335
270	369.75	146.98	25.514	0.93491
271.75	376	177.51	23.754	0.96915
271.79	1906.1	66.038	65.066	0.90821
266.6	286.8	14.47	36.377	0.8801
265.2	278.4	124.82	28.969	0.96718
270.4	781.27	63.947	52.278	0.95815
258.5	1830.2	165.96	17.933	0.91965
262.4	86.067	96.633	43.946	0.98507
267.25	131.25	28.811	23.248	0.98183
263.29	600.86	80.538	25.741	0.94523
268	1351	122.74	17.81	0.93448
279.94	1555.1	13.392	47.296	0.91286
268.5	897.67	59.744	16.214	0.85684
263.75	1286.2	106.39	36.056	0.98291
264	2014.2	63.435	15.785	0.9916
272.2	750	51.953	32.691	0.8934
266.5	1616.8	20.556	17.263	0.98986
250.9	139.4	12.339	40.192	0.815
264.27	373.12	65.739	126.36	0.61632
269.61	817.06	91.66	74.926	0.92129
284.06	905.82	118.07	72.548	0.9373
286.17	943.58	12.529	50.104	0.92004
266.43	1331.3	100.3	23.265	0.96113
300.61	1599.3	128.35	96.496	0.88531
281.5	1388.8	8.1301	51.918	0.95339
277.5	1370.1	130.6	39.039	0.94466
271.67	429.33	119.36	19.766	0.92874
283.5	968.2	44.215	54.427	0.94849
287.22	1053.7	74.932	225.83	0.95385
282.69	1817.4	38.29	52.733	0.91811
272	31	125.54	8.6392	0.99573
270.2	488.3	118.81	33.77	0.67591
271.11	523.89	87.546	75.435	0.9288
273	1414.6	117.9	19.304	0.99642
281.75	1759.7	70.128	97.793	0.90247
278.62	84.286	71.565	76.683	0.94848
275.4	167.6	53.13	20.093	0.99535
277.4	392.6	12.995	14.16	0.94218
292.27	906.09	2.6026	66.574	0.9924
271.8	16.4	83.418	26.634	0.98266
273.69	1271.6	76.551	54.545	0.86712
275.62	1315.4	58.671	28.056	0.95972
273.33	1972.2	99.462	62.047	0.88231
284.2	228.4	171.87	36.851	0.95942
284.57	554.71	177.61	25.835	0.92979
284.1	1107.6	153.43	34.5	0.97221
278.5	1432.5	180	23.079	0.95323
277.38	256.25	109.44	38.712	0.93137
279	282.25	70.974	31.393	0.97715
285.1	1210.2	75.515	154.08	0.80437
273.8	1486.1	94.899	38.44	0.91384
279	1540.2	177.14	22.276	0.89897
271.91	110.91	79.046	37.81	0.83511
289	1152.2	29.745	66.178	0.73096
283	1408.6	165.96	17.536	0.94051
276	1669.8	55.008	43.365	0.84446
287.73	1800.5	38.853	49.041	0.94263
276.22	133.89	82.648	35.558	0.87905
280.5	113.75	118.3	15.211	0.97066
289	716.33	163.61	37.239	0.9517
277.33	720	81.027	64.456	0.89528
281	334	173.29	17.93	0.95467
279.5	342.25	75.964	13.116	0.94305
274.5	1216.2	72.646	17.502	0.95777
291.11	1217	168.69	32.209	0.94985
279.46	667.54	98.746	43.364	0.90995
303.21	1335.7	34.287	57.728	0.9225
288.93	1451	138.58	57.551	0.78787
291.11	1601.8	161.57	36.894	0.94284
275	1748.5	153.43	6.7082	1
288.25	89.25	38.29	24.209	0.99992
276.83	200	157.75	26.931	0.8826
276.67	212.83	101.31	22.858	0.89231
287.67	668.67	15.524	19.326	0.96666
294.67	1032.1	4.6355	37.424	0.99193
284.33	1878.4	84.644	37.887	0.84831
314.57	1901.6	56.31	105.4	0.92362
288	144.2	167.91	14.384	0.99537
278	310	38.66	20.248	0.94872
293.42	344.33	65.772	93.172	0.94155
271.86	1546.9	45	18.385	1
287	177	15.255	11.547	0.98738
295.89	1764.4	30.256	32.419	0.85705
289	1978.2	82.755	124.95	0.95198
286.5	1913.5	149.04	11.822	0.98649
273.83	254.5	148.39	30.936	0.98684
295	253	10.886	26.642	0.99377
285.71	966.03	95.816	120.74	0.89908
287.38	1902.5	62.65	33.085	0.98685
286.83	596.83	113.96	20.642	0.95424
290.56	891.78	55.008	38.271	0.95684
285.53	846.87	99.462	66.03	0.92121
291.6	934.8	170.54	25.281	0.96242
283	1932	29.745	16.125	1
301	205.75	140.6	37.726	0.96049
298.67	836	154.36	28.57	0.97062
284.5	1632.5	78.69	5.099	1
285.71	1650.3	2.4896	24.887	0.92504
290.27	64.8	79.136	107.87	0.93454
289.5	640	90.807	76.104	0.93303
298.8	955.9	130.24	35.785	0.95177
290.6	53.4	168.69	15.369	0.9953
289.91	509.91	80.311	49.498	0.8403
290.4	634	171.25	13.807	0.95261
289.36	765.09	77.125	37.782	0.95025
286.2	468.8	66.801	24.69	0.92538
288.4	720.8	94.399	13.162	0.99059
292.6	736	60.642	18.416	0.9968
281.75	1273.8	145.01	13.303	0.91757
297.62	1476.4	73.496	58.194	0.96781
294.5	765.67	25.346	21.377	0.98346
300.11	1233.3	162.12	35.963	0.90574
292	1332	100.78	22.328	0.95741
291.5	1353.2	78.232	25.414	0.96462
291.12	1423	93.576	33.524	0.95639
285.71	1846	165.26	20.564	0.95538
304.54	1864.2	45	46.289	0.97766
327.92	572.71	131.74	109.15	0.79813
292.75	1128.1	61.928	34.955	0.97269
299.75	1126.5	6.009	20.297	0.94127
309.67	1405	56.889	60.105	0.91371
294.86	1717.3	27.979	37.138	0.9757
295.2	695.8	37.405	21.636	0.98911
298	1359.3	0	15.347	0.84705
299.2	1911.4	176.19	15.833	0.9495
346.63	100.74	40.135	142.63	0.93538
296.85	133.54	96.981	52.099	0.94754
298.65	201.94	84.289	58.15	0.86414
289.86	440	97.595	20.73	0.72998
291.8	445.6	97.431	23.933	0.96917
299.2	449.6	17.103	15.31	0.8884
294.82	1070.5	112.48	34.743	0.90333
299.07	876.4	67.751	51.652	0.92038
301.29	1247.7	154.8	38.268	0.98192
295.64	1492.6	106.7	43.982	0.9495
301.6	1506.8	176.63	17.328	0.98278
303.56	1633.2	44.091	50.401	0.88398
295.75	1623	61.699	15.909	0.92806
296.88	267.5	104.04	31.216	0.92459
298.44	367.22	109.29	21.797	0.97215
287.67	417.33	137.49	16.413	0.99185
302.29	423.86	55.176	28.388	0.98695
290.5	424.67	64.983	16.931	0.97765
295.36	926.91	96.789	45.196	0.93584
298.75	1972.8	52.125	12.232	0.93216
310.95	841.68	79.695	155.04	0.79325
307.35	750.65	109.18	75.505	0.96754
300.67	571.92	80.272	38.398	0.92479
340.27	621.42	139.64	139.06	0.37753
306.5	1108.5	26.565	23.008	0.97185
294.09	1529.6	152.15	63.939	0.93749
297.86	1543.1	82.648	33.551	0.93164
303.5	1764	71.03	70.091	0.96555
310.5	2036.8	9.7824	30.426	0.9672
300.33	924.67	72.646	17.229	0.97294
317.47	1841.1	136.59	53.686	0.94869
298.1	39	65.225	29.881	0.95833
308	1632.6	105.12	47.353	0.80941
310.66	1917	71.737	110.36	0.95417
298.29	490.71	82.875	16.66	0.96788
336.86	513.36	20.113	85.307	0.88634
292.75	537.75	118.07	19.605	0.86714
309.4	524.2	146.31	22.963	0.94208
303.95	1021	90.807	77.733	0.91348
309.4	1064	37.304	26.817	0.98448
305.67	1540.7	157.38	13.893	0.93573
294.45	574.82	23.839	49.876	0.94255
292.4	1274	37.569	17.142	0.95678
311.73	1299.7	40.462	59.473	0.7514
315.5	1277.6	171.57	28.003	0.97472
307.5	1555.5	151.7	16.609	0.88897
300.17	1693.7	86.987	19.487	0.97637
304.25	1714	75.256	23.562	0.83384
313.14	348.14	140.44	30.063	0.99236
301	1150.4	97.125	16.246	0.99251
315.36	1490.7	40.732	53.276	0.89173
307.78	1692.9	24.905	37.406	0.82529
301	1994.5	88.531	43.706	0.89262
300.5	252.5	79.38	16.708	0.9743
303.33	675.67	116.57	6.9515	0.965
305	691.25	87.397	27.185	0.81011
310.78	119.48	89.469	116.9	0.9239
318.14	30.643	56.821	66.544	0.93366
308.75	1602.2	48.814	11.227	0.94686
320.37	744.33	89.226	96.091	0.77018
313.61	1979.7	82.367	104.9	0.93293
298.4	1676	142.43	16.923	0.96917
315	1683	56.889	29.281	0.93777
320	1674.8	15.422	30.272	0.99377
308.8	309.8	92.816	68.933	0.88598
316.25	266	123.18	33.105	0.93835
321.2	287.8	146.77	34.906	0.99324
328.67	1242.6	21.571	49.495	0.93421
298.2	469.8	8.5308	32.237	0.62734
333.8	476.9	175.91	45.452	0.92641
316.53	1723.2	99.638	57.314	0.93796
312.33	1761.7	69.444	17.673	0.96692
321.38	361.12	158.2	31.985	0.84183
310.1	519.5	88.493	43.242	0.87908
321	797	153.43	26.833	1
316.4	808	40.236	18.403	0.92535
316.4	1019.8	24.775	14.753	0.97051
288.67	1343.1	168.69	51.137	0.89741
311	1853.7	75.964	17.119	0.96341
312	427.3	115.87	41.59	0.8818
322.75	434.25	13.392	26.51	0.81429
325.75	930	46.848	47.775	0.91813
309.57	1081.9	70.017	23.851	0.9815
313.87	1203.4	60.709	55.485	0.84726
302.25	316	30.964	17.599	0.99398
327.12	317.75	168.69	37.819	0.9438
311.2	607.4	86.055	30.725	0.9461
304	965.25	47.291	17.939	0.98621
311.8	986.7	87.955	28.487	0.98354
317.33	1522.2	114.57	41.724	0.92234
332.1	195.4	167.12	42.605	0.84268
317	1004	36.87	11.717	0.85344
325.44	1429.3	154.26	78.124	0.79578
323.53	1469.5	67.834	63.896	0.91257
315.29	56.714	73.072	24.251	0.99136
307.29	91.714	126.03	17.537	0.77557
326.5	143.83	169.56	40.113	0.96327
331.93	170	51.009	57.043	0.94731
303.2	390.8	154.8	19.602	0.95847
320.83	449	128.66	61.148	0.94243
323.17	493.5	180	28.715	0.9751
340.42	889.58	63.435	111.33	0.90385
324.05	970.42	84.596	80.098	0.928
316.7	1295.5	130.36	31.015	0.84632
319.41	1793.1	108.7	82.576	0.83102
312	233.8	82.235	22.862	0.9712
319.6	663	127.57	18.92	0.86688
304.71	1050.6	151.93	21.807	0.77956
316.64	1068.8	78.408	41.741	0.95379
319	169	115.02	16.892	0.97994
309.82	646.18	122.01	43.933	0.85895
316.75	1112.5	79.287	38.638	0.97459
310.79	1180.5	83.019	54.461	0.90645
310.17	1379.7	170.54	20.132	0.90645
318.27	1362	114.44	42.306	0.85683
315.5	1265.2	75.069	15.87	0.97818
328.25	1801.4	36.027	30.169	0.90167
324.71	2028.7	53.13	25.767	0.97022
325	1334.1	57.265	40.257	0.82685
340.75	1307.8	148.47	54.792	0.94217
326.43	1889.4	59.349	34.052	0.92166
343.31	1573.5	25.56	57.055	0.8937
329.3	1580.9	65.772	45.576	0.96242
322.92	1633.3	117.9	43.368	0.88707
322.3	1644.7	171.87	31.637	0.89402
317	409.25	5.7106	20.597	0.97587
328.43	419.43	37.405	26.22	0.81621
330.56	564.67	166.33	42.743	0.89088
346.85	690	15.573	70.044	0.90406
329	1558.3	109.18	81.533	0.89602
320.82	1854	86.82	37.513	0.96114
322.2	2034	96.71	19.199	0.89157
332.15	1445.2	65.225	47.514	0.90403
325.08	1672.2	63.435	48.216	0.97389
317	1698	143.13	11.211	0.89197
335.25	1707.8	46.042	39.574	0.9829
327.8	1724.4	34.695	16.291	0.97054
341.22	848.28	53.82	85.899	0.96632
326.25	798.17	97.496	40.967	0.93557
329.36	1142.5	61.607	46.634	0.90191
321.46	1150.2	88.531	41.226	0.94632
310.44	1464	5.7106	23.744	0.84654
331.29	1049.5	78.232	53.365	0.91877
327.83	1180.2	132.27	15.472	0.96084
327.14	1280	103.5	29.246	0.87908
339.86	1888.3	57.995	71.907	0.91838
322.56	205.89	103.5	34.132	0.75325
334	221.4	173.29	17.666	0.96892
329.38	312.38	95.102	63.502	0.88537
331.5	259.75	45	19.256	0.95478
338.33	241.5	137.49	33.356	0.97607
330.89	945.78	175.91	29.97	0.93664
335.17	739	39.806	31.349	0.99656
328.07	1115.6	91.332	44.857	0.95885
361.76	1271	176.95	81.241	0.92449
342.15	1410.3	49.399	62.575	0.88402
327	1479	156.8	15.232	1
340.9	39.095	62.021	75.492	0.95998
335.6	11.2	155.22	14.55	0.98405
355.48	452.29	155.43	82.583	0.93201
328.71	478.86	92.726	43.531	0.96592
330.36	543.21	75.677	53.786	0.90186
339.14	541	176.99	19.543	0.97355
336.77	711.91	69.193	65.613	0.81521
333.14	894	112.62	26.141	0.9946
338.17	913.67	35.838	22.389	0.99171
362.32	1381.2	45.895	95.399	0.94887
332.9	276.8	113.2	32.827	0.92799
326.33	273	73.686	49.404	0.86471
331.5	365.67	60.524	27.428	0.96323
340.55	637.1	59.394	89.99	0.91669
332.25	1776.8	58.392	15.444	0.98835
328.8	852.8	68.962	16.202	0.85968
338.82	1737.3	120.14	36.413	0.98445
349.14	124.9	60.35	80.904	0.92446
334.45	132	84.207	73.768	0.94017
361.23	467.65	64.075	118.01	0.67839
345.62	1097.3	63.048	71.5	0.92572
333	1648	90	23.607	0.97428
350.09	373.73	174.92	49.767	0.90778
340.65	1162.2	114.62	57.094	0.92482
336.1	1208.7	111.8	29.275	0.91974
341	1223.5	175.6	13.162	0.99059
342.91	1293.4	155.14	47.679	0.94777
335.75	1402	6.7098	17.325	0.98803
345.33	1628.8	39.611	41.367	0.90999
351.53	1968.4	73.877	142	0.93833
322.38	1937	34.38	26.472	0.86966
342.43	1945.6	20.556	17.673	0.96692
363.25	77.05	49.16	87.389	0.89242
334.8	60.6	90	13.078	0.91759
354.86	85.714	48.094	53.961	0.97111
337.25	1323.2	74.358	26.348	0.98533
348.67	1598.8	4.6355	40.433	0.9181
328.5	1808.7	74.578	33.908	0.88719
347.45	1863	70.953	95.923	0.92642
338.89	2003.1	100.49	28.571	0.96109
346.17	2028	30.069	25.942	0.84629
337.75	409.75	92.386	24.252	0.99047
343.5	420	164.74	11.487	0.99259
341.76	1029.9	80.538	76.056	0.95973
339.88	1261.8	82.875	24.872	0.97245
347	1534.5	28.74	36.892	0.95834
341.5	1515.2	108.43	25.624	0.98727
346.25	1758.8	62.103	39.859	0.96518
342.78	805.94	79.548	121.87	0.85943
344.33	388.44	106.7	44.149	0.94592
346.8	401.4	165.96	16.66	0.98996
347.62	669	172.45	95.568	0.87609
338.5	953.38	104.04	21.74	0.94828
351.5	966	38.928	34.555	0.9672
342	1130	116.57	13.615	0.98541
338	1138.2	138.01	13.485	0.99765
365.31	1331.3	13.736	48.825	0.9488
344.4	349.2	20.225	24.125	0.83932
338.67	340.5	98.746	28.346	0.92802
342.7	581.5	90	38.467	0.93588
362	21.083	29.168	50.334	0.97834
337.8	41.6	98.13	16.839	0.83985
352.67	207.83	133.78	33.832	0.98254
345	225.67	57.529	13.195	0.9881
342.17	511.67	98.973	19.843	0.96936
347.2	1961.8	162.35	23.434	0.98519
341.57	1967.4	78.232	27.896	0.87882
359.8	1089.3	11.004	40.474	0.90611
347.48	1214.8	83.541	112.09	0.95173
343	471	90	19	1
338.33	616.33	166.61	24.155	0.89367
361.16	1593.9	110.79	90.798	0.93069
337.5	1375.8	45	18.991	0.9681
349	1387.2	60.524	27.233	0.97014
338	1853.3	25.463	26.15	0.88946
351.71	326.57	68.629	25.68	0.96179
355	305.33	135	25.203	0.95392
347.75	922.25	55.491	19.73	0.98411
350.9	1461.3	102.38	43.524	0.96444
352.6	1494.8	59.931	22.068	0.99484
360	1483.5	0	27.399	0.98543
344.33	1553.8	93.366	18.229	0.93418
334.08	1539.4	36.119	51.601	0.88766
360.43	360.57	137.73	30.652	0.96997
352.75	547.75	50.711	16.434	0.86483
337.17	768.17	3.5763	20.41	0.78547
357.29	769	0	18.723	0.96139
351.6	1018.1	86.743	127.2	0.96857
370.79	1728	18.825	47.42	0.98032
363.57	241.36	83.428	248.1	0.88042
357.12	265.12	120.96	29.735	0.9805
354.5	427	49.086	19.939	0.99551
362.88	163	14.421	38.118	0.94808
354.8	408.2	52.431	17.325	0.94668
370.82	768.7	70.622	163.42	0.94055
350.86	809.57	96.34	18.718	0.96754
346.83	1660.3	72.35	24.53	0.94117
385.14	1665	11.802	73.773	0.92781
375.97	1890.7	103.18	130.5	0.87361
342.67	261	132.88	22.402	0.85282
354.2	258.6	56.31	14.556	0.99078
374.5	1291.9	28.54	72.322	0.89717
362	1007.8	45	40.532	0.97695
364.58	913.83	68.86	84.957	0.94649
364.2	1131.1	144.64	39.782	0.95555
351.6	1427.4	101.89	20.156	0.96332
355.33	1695.3	64.654	45.242	0.92939
370.6	1117.9	32.005	40.399	0.93408
380.62	15.615	28.61	64.222	0.97552
354.67	18.167	85.764	27.525	0.98361
365	456	10.305	23.614	0.94691
357.9	58.4	68.552	30.654	0.98138
359.57	569.14	140.53	25.205	0.87374
367.86	575.71	11.768	27.239	0.90002
349	970.5	174.29	10.236	0.98181
366.97	1012.8	74.638	97.338	0.96952
356.75	1167	71.565	9.7287	0.97514
363	1194.7	71.565	59.644	0.90133
369.85	1419	56.31	46.685	0.92677
355.17	1782	95.711	20.607	0.97537
367.38	1873	136.33	30.908	0.98401
362.25	41.25	58.782	39.919	0.96664
372	1133.5	27.216	42.565	0.92464
353.94	1819.6	74.899	66.636	0.97925
396.43	1831.9	11.165	83.082	0.9324
373.33	908.44	37.349	48.851	0.97852
354.5	1331.5	149.04	5.831	1
363.38	1346.8	116.57	32.278	0.96986
355.76	1532.1	93.691	63.808	0.97369
378.55	964.91	45.924	96.517	0.90858
375.35	976.7	44.493	96.081	0.83166
369.78	1177.7	26.565	39.475	0.90631
360.25	1520.5	3.5763	16.071	0.99752
365.25	1539.5	164.05	17.234	0.84485
357.25	1920.8	104.04	43.749	0.94245
364.57	302.57	60.751	31.684	0.90433
358.25	835	36.87	15.063	0.99585
362.9	848.85	86.367	71.926	0.87766
370.25	1906.2	30.069	22.444	0.97818
380	435.33	176.63	37.259	0.91411
369.64	1740.8	54.638	40.07	0.94866
373	508.17	5.7106	22.504	0.89317
356.57	647.14	129.56	34.739	0.85878
373.29	615.71	0	22.861	0.78736
370	1615	57.031	45.926	0.96029
401.29	1700.3	175.29	89.009	0.95819
364.58	177.42	94.764	37.266	0.96938
371	199.4	17.103	14.822	0.91768
364.91	232.09	105.12	43.784	0.87537
379.29	855.93	70.271	161.87	0.95163
369.67	1800.7	180	19.93	0.95333
366.17	1790.7	98.13	43.911	0.80516
368.09	29.182	86.186	45.955	0.98139
369.47	534	100.41	53.73	0.92722
375.5	553.5	18.435	19.981	0.94957
366	888.43	90	21.53	0.97536
364.5	1310.4	37.504	58.427	0.92772
363.7	1647.8	129.61	39.975	0.94166
367.38	1962.2	102.8	49.191	0.91728
370.25	1987.4	70.56	20.733	0.86952
370.5	585.17	58.392	16.543	0.9227
377	895.75	14.826	36.919	0.95265
369	1476.5	109.65	15.472	0.96083
380	1499.5	39.806	46.492	0.83996
382.5	119.1	24.305	36.775	0.92495
373.06	152.28	67.671	63.374	0.95528
373.75	343.25	116.57	24.9	0.98782
374.5	399.15	83.884	92.424	0.91406
368.75	1619	165.32	47.823	0.90786
376.25	1625	24.775	16.023	0.8936
400.59	540.09	7.4314	84.109	0.82731
379.43	2029.9	173.99	21.873	0.87344
372.75	925.75	45	16.971	1
405.04	957.28	57.995	98.58	0.86129
377.33	1080.2	18.435	22.492	0.98418
362.22	389.56	153.43	20.325	0.77009
387.75	1151.4	2.663	48.257	0.89203
366.94	1231.6	95.161	174.16	0.8936
373.33	1433.2	86.186	48.284	0.93405
368.2	1460.4	67.62	18.52	0.99269
376	1586.8	74.876	43.612	0.87882
414.17	1582.3	9.211	78.658	0.95307
372.4	1771.6	86.186	15.162	0.99149
380	1762.4	132.51	18.907	0.86101
375	1999.6	45	18.539	0.9917
379.62	233.54	73.179	48.856	0.91947
375.25	215.5	180	14.222	0.98438
376.7	199.2	108.92	39.941	0.92637
393.69	255.5	113.54	183.61	0.8317
388	1777.9	177.95	28.646	0.97808
380.39	1971.6	73.78	60.657	0.94432
392.11	1217.4	4.1849	41.861	0.98205
370	1443.4	39.094	21.819	0.94482
409	332.15	3.0128	68.097	0.8382
386.57	590	8.1301	25.185	0.8423
376.52	720.32	89.236	78.365	0.95715
377	1397.6	87.51	24.258	0.94904
390.15	1043.2	14.036	36	0.80172
377.5	1264.5	135	16.357	0.95104
383.17	715	180	19	1
378.3	894.3	90	29.043	0.96409
380.92	1312.9	84.053	51.807	0.93153
378	1514.8	87.797	26.232	0.9919
378.58	1671.7	97.524	55.441	0.96427
407.56	1789.7	164.58	62.487	0.96286
370.1	1532.3	138.65	38.107	0.8739
396.52	1963.1	69.905	95.15	0.91766
384	1096	161.57	22.678	0.9761
378.8	1109.4	90	26.112	0.91912
383	1668.8	51.71	24.329	0.99501
380.92	627.15	94.399	41.673	0.93863
396.88	692.04	75.358	118.49	0.96823
380.17	1063.3	50.528	23.442	0.93947
386.36	1164	108.43	47.783	0.92651
394.88	1998.2	154.98	34.497	0.95966
383.33	942	98.13	22	0.96424
387.38	490.5	109.03	31.409	0.97667
394.22	526.78	58.392	48.254	0.949
382.5	535.5	110.22	21.795	0.92905
386.75	1341.8	50.711	15.896	0.89412
383.5	1365.2	69.444	17.132	0.99743
395	1361.2	177.61	24.683	0.97316
389.75	1637	132.71	18.113	0.97673
383.25	1762.5	90	11.398	0.96505
384.45	44.25	92.322	77.361	0.95734
398.57	64.143	7.3524	32.783	0.95346
400.75	1029	20.556	44.592	0.95801
382.38	1008.8	93.691	34.974	0.88822
408.3	171.8	155.46	51.66	0.97884
385.25	566.5	86.634	17.407	0.97829
388	791.4	88.08	186.51	0.96028
387.64	991.21	52.853	50.259	0.82374
388.71	355.57	80.754	44.817	0.97209
391.6	317.6	103.24	35.776	0.9763
410.31	871.43	76.544	192.99	0.86845
390.5	1262.5	119.9	49.365	0.9347
389.29	2036.9	97.595	15.965	0.94789
396	159.6	4.0856	14.907	0.94157
390.11	1228.9	84.958	34.89	0.97828
390.17	1524.7	96.34	18.61	0.97318
393.2	1542.2	47.726	15.797	0.94109
396	26.143	42.51	16.296	0.99897
391.33	742	70.71	22.705	0.93328
404.12	2004.9	8.3659	36.982	0.92927
396.75	2023.8	146.31	18.042	0.99921
408.27	511.91	167.8	40.998	0.92333
392.33	959.17	107.53	20.442	0.97471
394.44	1442.6	54.689	31.917	0.92148
389.4	1434.8	81.027	20.029	0.96038
399	1435.5	0	18.198	0.98912
389.75	1671.2	92.603	22.123	0.99546
395.07	1699.6	127.57	56.009	0.87849
396.9	1916.6	100.86	78.22	0.95027
388.67	606	45	7.6344	0.92621
400.73	649.82	67.913	82.514	0.90245
396.2	945.15	73.61	56.624	0.93883
408.3	1239.9	165.07	37.934	0.81849
394.15	87.231	92.545	47.215	0.95402
396.71	238.57	41.186	21.964	0.96796
385.5	220	68.962	30.728	0.90656
391.71	448	75.964	24.905	0.99333
401.33	439.83	139.4	19.34	0.95341
391.31	1300.3	71.565	55.325	0.85737
395.14	1744.1	62.447	27.728	0.93559
392	1477	92.663	61.623	0.69854
406.26	1579.2	127.07	162.3	0.69502
411.75	1649.7	67.38	93.305	0.9753
394.88	1195.6	106.93	25.325	0.94933
406.77	1508.2	30.964	45.603	0.76718
405.25	301.88	154.65	22.198	0.94711
408	48.857	29.476	27.942	0.94553
406.14	113.57	19.44	18.753	0.96134
393.25	393.75	35.838	22.294	0.99594
397	395	88.059	60.468	0.97628
405	403.88	32.005	20.284	0.93019
407	389	144.16	23.117	0.96049
398.67	589.13	88.603	43.455	0.94378
422.44	387.5	35.049	87.204	0.9385
405.43	695.86	24.775	28.865	0.99206
394	884.4	131.19	12.448	0.85399
401.23	154.08	94.16	58.856	0.93695
401.29	417	167.01	27.815	0.95932
404.57	426.29	61.928	19.04	0.89288
386.9	628.9	10.784	24.926	0.85765
408.93	608.53	112.44	53.558	0.92927
398.4	1552.2	80.538	12.606	0.96509
397.33	1751.5	180	22.495	0.93352
402.43	1857	12.529	28.08	0.985
391.12	1845.9	50.906	24.155	0.85346
397.07	1836	91.762	77.278	0.84152
432.08	1925.7	18.138	65.842	0.92695
406.67	216.5	12.995	14.326	0.9313
402.67	1124.3	75.069	62.669	0.74315
398.6	1329.6	102.09	15.567	0.91974
401.5	836.75	45	18.193	0.93278
400.62	1027.4	84.094	31.687	0.9201
406	1340	112.07	41.19	0.9693
411.44	1374.3	43.781	35.832	0.92771
393.25	1562.8	155.22	16.056	0.89172
414.52	1936.3	114.1	92.545	0.89965
405.69	1408.8	76.675	86.3	0.90501
395.43	1379.1	24.228	24.578	0.89235
408.55	1506.5	109.98	38.754	0.90607
425.73	1059.7	48.965	75.732	0.94529
409.12	1179.6	78.917	102.4	0.9653
409.08	1706.7	85.376	145.97	0.93477
407.29	522.86	89.061	69.825	0.87373
407.57	1080.9	152.45	28.906	0.89747
406.8	1090.8	82.875	18.008	0.89542
394.17	1883.9	122.74	35.969	0.92544
418.08	210	116.57	46.696	0.95772
405.55	343	86.082	77.256	0.94713
419.73	362.4	38.367	64.592	0.94782
401	1061.5	119.74	16.454	0.98
405.71	1939.1	73.009	40.129	0.93806
417.83	731.67	26.565	41.124	0.97873
418.95	1127	71.03	73.726	0.91793
418.75	1402.2	170.13	26.822	0.87038
436.05	1431.1	41.496	75.667	0.91753
407	2005	135	2.8284	1
411.25	2010.8	38.66	13.062	0.98044
414.56	449.75	100.68	57.679	0.93509
413.71	533.57	27.759	23.09	0.92989
414.25	1351.6	59.036	30.883	0.94403
421.5	1635.1	173.66	29.991	0.90581
415.86	1427.3	133.03	21.87	0.93817
422.11	1859.2	78.089	149.38	0.87573
429.27	860.39	84.338	260.15	0.89616
399.4	769.9	111.8	39.438	0.95584
415.86	2040	20.854	23.171	0.96984
431.19	2017.4	148.2	63.911	0.9205
414	27.429	47.726	64.103	0.92764
417.4	9.2	127.41	22.319	0.95887
413.75	105.12	79.695	83.533	0.9369
406.5	1724.5	109.44	18.387	0.98047
422.5	1714.8	0	23.407	0.98263
423.62	296.5	112.78	59.185	0.91629
414	382.12	83.83	37.954	0.98054
418.75	1347.8	160.02	11.752	0.99595
419.71	1569.3	175.6	26.927	0.96844
422.39	154.18	100.2	111.38	0.91223
425	999.8	130.36	56.349	0.93165
419.47	1313.2	85.061	87.791	0.92609
408.2	1484.8	30.964	25.045	0.93129
419.83	1745.8	58.57	21.518	0.98034
414	565.33	3.1798	18.055	0.99847
417.25	551	105.07	27.09	0.99395
431.08	602.85	23.051	63.581	0.80336
419.78	903.56	122.2	33.591	0.94985
417.5	1536.2	71.565	22.998	0.9625
421.24	257.93	89.384	103.55	0.89821
420.75	460	31.759	25.071	0.98513
427	790.5	57.653	38.884	0.91325
412	1766.3	178.09	63.139	0.95081
417.75	2019.5	74.745	11.729	0.97213
418.4	2007	102.09	15.24	0.93949
411	1815.2	36.87	25.258	0.98979
425	1285.4	107.88	33.546	0.97099
425.94	28.471	103.07	60.32	0.95306
421.96	675	94.502	137.25	0.92821
456.68	2028.5	2.2906	88.045	0.85252
418.67	143.33	90	18.069	0.94084
423.4	1039.8	69.775	20.911	0.9683
426	1873.8	174.81	11.547	0.95652
424.18	917.36	80.91	25.857	0.97914
433.14	1230.6	166.61	22.831	0.9455
421.83	1964.5	96.009	19.359	0.98687
413.25	645.5	10.62	17.583	0.92582
441.1	638.9	156.04	39.804	0.98974
435.77	1343.2	121.87	47.414	0.91884
426.29	1095	91.848	66.578	0.93173
435.46	1459.6	80.91	89.637	0.84735
422.82	1594.1	120.96	49.263	0.94691
434.9	1636.6	78.857	75.692	0.88871
430.25	1953.2	141.01	27.496	0.98262
424.4	1522.4	86.634	18.808	0.90543
433.57	1505.3	154.8	22.671	0.82875
425.33	1461.7	86.424	34.413	0.93169
429.25	1485	55.305	16.031	0.98631
426.71	1679.9	28.301	30.205	0.97763
477.56	948.72	168.69	115.47	0.92731
433.4	1554.8	37.569	17.155	0.95604
428.73	489.2	92.161	54.258	0.97751
436.08	857.69	136.68	50.772	0.94745
465.4	1209.5	176.23	132.75	0.68699
431	1180.8	101	37.798	0.97027
450.58	1199	0	51.922	0.92446
419.4	1251.8	160.35	15.565	0.95507
428	416.17	23.749	27.604	0.98946
434.08	435.67	73.686	43.299	0.98664
429.2	886	94.97	23.587	0.97878
429.8	1027	47.121	19.922	0.959
426	1015.4	82.875	16.671	0.96725
458.09	1126.6	137.16	80.053	0.93697
430.25	1443.5	54.162	23.691	0.93721
434.05	1729.6	86.135	77.482	0.95724
427.79	78	91.909	70.185	0.85536
432.92	1406.3	61.557	35.137	0.7768
440.4	782.3	129.29	36.2	0.78523
443.29	14.286	29.745	26.97	0.89681
443.92	1614.2	172.87	45.161	0.71409
438.73	1888.7	51.605	73.025	0.92604
435	340.6	33.69	33.059	0.98156
427.67	346.67	135	15.232	0.92848
437.82	1818.5	111.5	37.577	0.94389
434.5	1987.5	111.04	14.15	0.98435
437.67	2014	75.964	38.148	0.97273
437.79	24.929	100.3	45.54	0.98202
441.41	302.88	124.14	84.778	0.8408
441.4	567.93	80.87	58.711	0.96607
437.67	566	154.8	19.642	0.95653
432.11	557.89	104.04	25.826	0.79826
442.38	941.25	22.38	21.178	0.86809
435.17	1174.7	172.57	23.487	0.98757
448.25	818.25	43.958	40.569	0.9588
444.25	1725	61.557	31.651	0.86235
441.16	187.05	90.849	145.2	0.92986
453.76	769.24	23.962	80.519	0.85622
434.62	1794.1	87.955	30.815	0.90922
451	1775.3	149.04	37.233	0.93965
434.33	733.89	92.603	27.989	0.78683
439	1123.6	100.41	52.512	0.94872
436.5	1291	112.62	15.828	0.82135
458.7	1353.3	5.4923	56.193	0.92965
439	1665	38.66	26.655	0.96091
454.36	1909.2	0	46.18	0.82288
437	1006	78.311	29.893	0.99068
438.33	1369.5	93.814	15.768	0.95342
433.75	1973.8	74.055	15.269	0.95359
446.5	1985.5	18.435	19.903	0.9533
440.4	403.4	91.332	45.119	0.95329
467.53	555.47	16.336	66.349	0.91095
436.19	691.76	80.981	69.876	0.91289
437.5	969.62	79.114	29.714	0.89105
445.6	963.6	131.63	25.845	0.93184
437.5	1259.2	86.82	18.81	0.95842
443.1	1568.9	73.811	35.051	0.92095
448.14	1948.6	33.69	21.559	0.83621
450.5	167.5	169.88	29.563	0.96211
446.25	363.5	30.964	23.776	0.98099
445.6	1232	59.931	22.438	0.97845
448.67	1306.2	166.61	21.819	0.98936
449.25	1703.4	68.199	49.439	0.98033
451.52	352.91	76.477	84.027	0.96698
464.79	461.25	116.04	103.84	0.94319
448.5	529	25.56	25.829	0.98706
441	523.5	75.964	17.211	0.95824
445.78	806.94	120.96	67.194	0.86778
443.36	1105.8	175.43	51.434	0.97523
442.75	1527.9	100.12	35.723	0.7962
448.17	1598.2	173.29	17.359	0.98606
440.88	578.88	166.87	34.898	0.88274
430.43	612.14	166.5	29.062	0.88465
453.89	1879.2	36.158	34.979	0.92062
457.6	132.27	110.7	53.486	0.89938
451.42	286.96	58.841	105.76	0.9503
457.08	890.85	126.12	49.53	0.92477
447.64	924	86.906	38.247	0.96881
440.17	1321.2	35.218	22.369	0.93025
458.14	1325.3	169.51	30.887	0.889
447.67	1969.2	57.995	32.62	0.86763
453.17	686.07	79.808	94.558	0.95631
440	1120	161.57	10.602	0.89483
445.67	1128.2	82.875	16.643	0.96882
446	1118.7	29.055	10.567	0.9743
445.6	1164.6	86.186	16.892	0.88998
453.5	1176.8	24.775	14.546	0.9843
484.05	1603.3	21.251	84.999	0.90887
447.17	184.5	86.186	15.162	0.99149
460.57	1089	73.589	175.43	0.86757
453.43	1282.3	159.08	37.385	0.97366
449.03	69.212	91.014	122.73	0.92089
452.17	113.42	128.88	43.139	0.92316
477.75	204.19	153.07	74.585	0.94739
449.25	210.42	94.764	36.408	0.99221
451.56	1374.1	107.05	82.415	0.95186
467.98	1464.2	78.566	207.66	0.87451
446.6	1436.2	82.875	19.122	0.84323
455.6	1426.2	158.2	17.364	0.9304
448.86	1505.7	90	20.55	0.92458
445.83	1853.2	157.62	20.107	0.91437
444	1866.4	103.63	35.095	0.96753
449.6	1468.4	111.8	17.042	0.94798
461	1462	162.35	23.385	0.98724
449	1997.7	80.538	19.501	0.93575
453.5	1235.8	115.46	23.367	0.99541
467.57	1662.1	131.73	56.28	0.88092
461.83	525.33	109.83	70.435	0.92064
458.43	1217.1	67.521	33.628	0.93328
456.4	2007.2	14.744	19.722	0.99617
452.92	734.31	85.486	39.24	0.97142
453.1	1924.5	82.648	33.106	0.94415
464.29	1887.7	108.43	48.515	0.91255
471.25	1924.6	39.644	46.934	0.96845
471.55	80	59.647	143.24	0.89798
464.25	50.5	28.811	23.205	0.98365
463.85	949.91	94.817	197.65	0.90378
475.86	1811.9	33.69	50.782	0.92301
456.86	1824.6	86.711	94.21	0.925
455.89	1415.4	84.094	29.817	0.97778
460.5	1628.4	73.142	35.062	0.98346
458.9	416.61	97.853	128.09	0.91422
491.17	428.28	147.13	84.472	0.91614
461.3	808.4	91.685	38.29	0.88835
461.2	1048.8	97.765	26.883	0.82592
500.51	1601.7	39.401	165.97	0.87328
464.17	1545	169.38	17.19	0.94699
471.87	1897.6	105.45	86.66	0.90985
462.8	701.4	160.02	11.944	0.97994
460.61	1687.9	86.228	96.35	0.94653
452.5	1838.4	32.471	26.678	0.97747
460.43	1297	123.02	25.493	0.9357
467.91	235.27	124.88	42.767	0.94055
474.89	287.32	70.88	83.338	0.95249
470.88	291.38	175.03	24.728	0.93364
465.2	1177.8	164.74	11.705	0.97413
467.89	1252.7	107.88	36.075	0.90294
475.58	1578.2	50.793	54.249	0.904
469.27	1745.7	67.457	62.271	0.92154
463.57	592	146.98	28.003	0.85184
474.31	2008.5	131.31	46.063	0.95373
475.33	33.286	48.608	93.18	0.84401
474.29	12.571	6.1155	29.331	0.96007
465.43	154.97	91.989	153.92	0.93614
473	391.5	15.255	23.095	0.98736
459.43	498.86	82.569	23.846	0.97269
461.33	633.33	83.66	47.261	0.95801
465	646.4	108.43	13.612	0.92927
485.89	672.26	38.797	67.61	0.96787
476.65	721.76	64.604	121.67	0.90072
463.5	878	155.22	15.198	0.94208
481.64	1846.9	146.93	54.362	0.94391
466.05	928.19	91.818	70.364	0.8958
479	1093.3	143.47	35.422	0.94858
466.5	1960	97.595	15.325	0.98748
460.4	1971	145.62	23.255	0.98997
475.42	47.333	107.59	46.985	0.91544
470.71	645.71	46.548	26.387	0.99188
468.42	1175.4	76.551	51.121	0.9252
476.59	1134.2	119.6	61.143	0.82767
477.45	1346.8	62.501	85.711	0.96018
455	1503.9	18.435	22.127	0.85749
481.78	1519.2	48.652	37.245	0.89412
483.72	349.39	28.706	60.995	0.78507
466.9	347.4	105.26	34.85	0.98151
467.33	558.67	104.04	14.351	0.8619
473	582.12	70.145	39.063	0.97982
466.4	1789.8	86.424	16.36	0.97988
468	699.67	42.51	16.296	0.99897
470.71	1274.7	105.95	29.537	0.98588
473.12	1301.6	67.834	29.548	0.98669
466.57	263.29	82.569	23.595	0.98303
474	301.38	50.906	22.606	0.91196
467.6	766.4	92.862	20.442	0.97958
483.4	756.6	5.7106	31.469	0.95807
476.5	1709.9	113.05	55.518	0.92003
472.83	1580.2	101.31	16.565	0.92343
480.5	685.5	42.138	30.553	0.92691
476.83	663.5	112.83	21.718	0.94922
475.43	1183.4	149.04	29.378	0.99239
477	1203	32.471	14.537	0.89693
482.8	1279.2	19.983	23.858	0.9812
475.4	1380.2	55.008	25.163	0.97019
463.71	1419.4	132.88	20.124	0.94934
472	524.62	87.51	23.448	0.98183
486.67	642.67	62.063	76.96	0.97071
480.6	1523	108.43	57.34	0.82724
473.33	327.33	45	15.556	1
492.44	333.89	19.359	42.512	0.9225
503.19	1579.7	11.129	64.028	0.97097
473.67	1987.3	90	39.929	0.82647
498.91	860.82	9.2461	50.101	0.86956
481.86	1440.6	43.025	22.951	0.89401
485.17	1911.8	3.0128	21.067	0.90313
484.79	243.48	83.326	99.14	0.95462
478.35	1032.3	86.987	123.13	0.92714
497.78	1041.1	56.706	81.694	0.98118
487.33	1308.5	171.03	21.712	0.88593
480.29	1344.3	105.52	20.233	0.92331
492	1822.9	155.14	46.163	0.97888
475.21	1819.3	96.71	55.367	0.92747
478.62	1085	89.091	67.937	0.92745
479.2	1477.3	102.88	37.944	0.94621
478.73	1662.9	87.274	45.714	0.91979
479.88	831.38	118.07	36.493	0.93169
491.17	890.86	74.745	154.38	0.96014
478	1799	19.654	15.133	0.98234
484.33	1928.7	160.02	36.869	0.9524
484.67	2035.8	55.491	20.062	0.96784
484.93	385.79	119.6	57.569	0.87905
479	1058.3	39.806	15.696	0.99517
497.59	396.06	132.46	67.429	0.94474
482.27	488.47	76.866	62.646	0.98349
489.27	453.91	112.38	38.537	0.95414
489.33	614	47.862	31.269	0.90567
494.68	1749.3	114.83	77.429	0.95345
494.33	1774	164.93	28.174	0.95569
489.9	1984.2	134.06	48.426	0.89082
488	2016.3	63.435	33.806	0.99215
494.14	634.43	6.8428	25.727	0.9787
473.83	799.67	62.103	20.505	0.93808
488.86	812.57	7.125	29.012	0.83368
485.89	799.22	114.9	33.577	0.91941
499	1226.1	1.1935	49.079	0.97822
493.1	1246.2	60.524	55.496	0.95212
481.2	1336.8	13.392	21.792	0.99057
478.22	182.44	107.82	31.821	0.92425
483.27	958.18	107.1	34.864	0.78027
486.33	1194.8	109.44	18.57	0.97079
483.73	1408.9	90	48.218	0.97473
492	123.64	82.444	104.85	0.94289
488.44	59.667	111.45	31.171	0.96509
496.62	746.75	28.301	32.405	0.91126
530.17	1088.8	158.53	100.74	0.94936
492.06	1130.9	81.327	67.71	0.88144
496.11	1474.3	42.614	37.227	0.91253
483.38	1860.2	98.973	42.419	0.90692
484.78	718	114.44	26.157	0.92389
484.82	1280.4	109.83	69.083	0.93867
486.28	1712.7	91.528	77.395	0.9694
504.62	1739.9	10.176	40.576	0.97651
489.17	27.583	73.686	43.684	0.97794
483.12	519.62	87.138	22.554	0.88786
498	1414.1	1.7899	33.999	0.94168
491.33	1420.2	52.696	27.44	0.96212
476	1628	165.96	20.362	0.80995
491.89	349.37	101	75.797	0.9677
494.46	1057	77.4	97.127	0.89674
490.67	703	79.695	35.099	0.95562
489.27	1493.6	83.089	37	0.89843
499.44	74	35.538	28.415	0.90821
492.91	219.18	79.824	40.447	0.97964
483.9	582.7	71.565	29.794	0.95524
492.6	840.5	96.911	35.771	0.9293
490	1889.4	113.96	42.047	0.93694
494.94	1188.7	65.772	69.508	0.94658
487.33	1445.2	128.66	33.077	0.96791
491.31	1456.3	76.218	58.433	0.93391
496.45	1709.3	73.61	37.169	0.95348
490.67	932.44	105.95	26.901	0.81187
496.57	1231	122.01	20.9	0.90275
493.62	1972.5	83.66	37.713	0.96045
516	138.5	165.96	47.108	0.96277
504	1156.3	41.82	25.654	0.99382
496.4	795	86.532	33.956	0.97363
503	795.25	37.875	23.086	0.98775
495	1253.7	143.13	15.021	0.99858
496	1298.6	100.62	16.688	0.97546
[truncated: 6,215 more rows]
