# Supplementary material for: Social motility of biofilm-like microcolonies in a gliding bacterium
Source: Nat Commun. 2021 Sep 29;12:5700. doi: 10.1038/s41467-021-25408-7 (PMC8481357; doi:10.1038/s41467-021-25408-7)
Supplement: Supplementary file 15 — Source Data [file 41467_2021_25408_MOESM15_ESM.zip › Source Data_NCOMMS-20-05786B/Source Data_Supplementary Figure 1/Flavo - Angles/12 hr/Angles_WTT_12_R2.csv]

22.737	551.74	118.54	71.299	0.91003
9.1667	1652.2	168.69	15.846	0.96536
30.875	475.42	141.03	99.729	0.87696
12	1211.8	119.74	67.824	0.95096
21.562	1819.5	172.87	44.512	0.90563
5.25	1874.8	113.2	15.339	0.99298
7.6	1910.4	124.99	25.929	0.94152
6.3333	26	112.83	21.26	0.96967
7	194.29	111.25	19.659	0.98242
16	197	146.89	28.987	0.9473
27.209	293.91	105.29	168.64	0.92207
12.25	834.5	173.66	18.442	0.98206
20.75	1168	119.25	60.651	0.94485
17.071	1320.6	136.04	43.89	0.88625
22.071	1331.5	167.32	43.136	0.95049
22.214	1374.9	154.06	41.963	0.98054
8.6667	1843.5	116.57	31.657	0.98888
33.611	1837.7	153.03	65.315	0.97915
6.2	86.5	82.504	41.921	0.91427
18.05	35.25	117.35	67.239	0.97116
21.923	75.846	47.564	52.332	0.90621
6.75	779	64.799	18.843	0.99709
18.818	1757.3	135.83	50.345	0.96923
3.8	981.6	113.63	17.505	0.99768
13.429	980	19.654	18.724	0.79397
22.929	1342.2	142.13	48.389	0.9425
8.5217	610.13	99.904	67.62	0.94577
16.833	1569.3	8.5308	21.261	0.9512
7	1790.2	122.74	17.394	0.95685
37.364	1795.9	169.18	80.519	0.85982
18.5	58.75	118.81	49.931	0.91428
13.333	151.33	126.47	29.233	0.97836
11.667	187.5	60.751	31.792	0.90126
33.562	150.62	137.08	80.776	0.96356
5.4286	306.43	99.462	19.014	0.95973
15.833	288.33	111.57	52.387	0.88264
37.333	390.78	121.86	130.74	0.92751
7.5	468.33	122.74	18.496	0.89981
28.722	522.89	149.04	68.863	0.93142
22.6	1661.4	164.93	27.564	0.97683
25.267	1995.5	17.592	49.333	0.87186
25.118	2017.8	52.374	64.786	0.93547
15.75	50	165.96	17.062	0.9666
12.35	683.3	84.806	81.66	0.94682
14.818	1569	118.39	46.052	0.9133
59.485	1578.1	171	109.74	0.93181
15.5	1753	4.3987	13.521	0.96428
11.75	22.75	48.18	25.875	0.98531
18.167	498.67	32.005	19.571	0.96407
19.667	657.11	7.3524	36.361	0.85963
6.75	1039.2	125.54	17.374	0.99024
11	1153.4	106.86	39.873	0.86478
18.786	1490	172.3	38.839	0.9613
50.839	1661.8	150.58	113.21	0.95324
59.353	1932.8	167.04	119.72	0.96855
32.292	1919.2	122.09	77.859	0.89446
64.833	161.5	143.6	141.17	0.8713
26.048	389.9	121.83	73.861	0.92423
17.933	741.8	39.958	54.062	0.89286
10	1260.6	101.69	32.632	0.90751
22	1294.2	150.64	39.574	0.92777
18.235	1289.9	119.98	63.755	0.94163
36.778	1400.6	155.1	63.342	0.97473
50.931	1449.4	154.15	114.95	0.93769
26.917	1953.2	170.54	45.618	0.93339
71.786	1975.7	168.61	159.92	0.85475
15	1978	138.81	21.662	0.98146
12.176	769.29	93.122	58.69	0.93852
17.143	860.86	35.311	30.692	0.95826
13	855	138.18	27.184	0.93788
8	887.2	53.13	16.456	0.91151
34.643	1226.6	144.21	55.775	0.95042
27.1	1533.7	162	43.468	0.96759
38.474	1541.9	152.02	79.629	0.91011
19.429	1599.7	145.56	45.438	0.93398
27.667	1604.4	166.68	41.677	0.93699
51.615	1706.7	138.55	113.06	0.9086
30.471	1704.8	123.45	74.405	0.90209
22.1	2012.6	133.53	28.799	0.95789
8.8571	234.14	104.04	25.561	0.96782
15	831.36	77.735	50.316	0.93558
23.882	789.82	110.67	60.838	0.93114
17.92	1103.6	80.647	93.919	0.91722
14.5	1107	21.801	5.3852	1
61.837	1068	126.47	185.79	0.92363
21.833	1120.2	110.14	69.002	0.92614
40.048	1493.7	160.85	79.604	0.95745
16.5	1498	122.74	16.662	0.99888
28.783	504.22	142.77	66.846	0.9395
45.543	1231.8	130.14	141.33	0.94402
89.49	1313.1	138.96	199.22	0.92503
5.8	1621.8	30.256	16.396	0.84733
23.143	1622.7	150.64	21.409	0.85748
14.5	1833.5	173.66	19.043	0.95105
14.111	1924.6	134.06	45.549	0.94711
7.75	378.75	132.71	17.728	0.99796
26.412	352.35	124.9	59.159	0.88627
28	378	25.71	33.888	0.8843
29.474	424.68	124.65	85.27	0.96941
8.625	922	106.5	28.462	0.9894
29.111	982.56	110.05	83.653	0.94165
26.429	1016.6	174.56	24.385	0.8651
47.957	1381.8	154.9	95.077	0.91752
23.545	1425.6	143.34	55.48	0.96613
16.8	1426.4	120.96	23.84	0.97833
11.077	393.23	119.74	42.459	0.94942
44.407	1509.9	158.42	107.2	0.91292
49.111	1895.1	167.33	100.48	0.90788
28.733	542.6	150.26	55.241	0.87568
8.1667	1178.7	153.43	17.649	0.88688
24.467	1212.6	118.86	56.885	0.9835
41.905	1682	149.84	89.185	0.95965
20.5	882.83	52.595	23.469	0.91187
25.111	1047.2	124.82	28.897	0.96959
17.2	1073.8	143.84	37.711	0.85394
31.35	226.85	123.69	88.162	0.98152
23.25	736.88	73.072	25.046	0.95988
11.8	960	53.746	18.839	0.98738
45.769	932.23	123.07	117.98	0.86987
14.6	135.2	142.13	22.891	0.99618
22.133	114.53	93.504	53.196	0.92285
20	337.8	100.01	17.832	0.96805
39.3	577.64	105.17	250.31	0.93133
17.125	932.69	120.47	61.303	0.96519
35.5	921.8	154.65	44.378	0.94749
30.75	27	157.75	24.129	0.98509
29.75	261.25	142.13	22.818	0.99938
36.222	405	177.14	43.872	0.91289
25.25	648.25	38.29	24.39	0.99252
40.55	1436.7	146.79	78.124	0.84141
62.5	1407.2	132.23	170.96	0.93997
10	1713.6	176.82	18.97	0.95035
26.5	90.167	22.834	21.974	0.93817
29.083	201.58	125.13	34.274	0.96328
22.625	363.62	93.18	21.149	0.85243
19.727	996.73	176.53	39.41	0.83889
64.042	1463.3	160.46	109.96	0.89746
37.611	438.72	125.93	87.826	0.97023
29.667	460.17	145.3	18.296	0.86421
45.812	1921.8	12.095	47.676	0.90095
23.545	1958.7	132.71	78.756	0.89857
44.267	817.27	44.236	55.699	0.95222
96.474	1272.4	140.96	169.52	0.96456
37.25	387.5	156.5	25.272	0.9924
17.286	1590.9	2.8624	21.156	0.94656
41.421	1636.7	165.2	60.177	0.91094
28.5	1627.8	95.194	22.362	0.98786
51.611	1775.2	137.6	64.42	0.96693
42.375	8.375	153.43	37.157	0.96287
44.25	907.5	27.597	51.326	0.96733
28.8	901.4	66.801	15.634	0.97423
49.6	864.45	114.44	80.342	0.90237
44	159.19	128.25	69.085	0.95852
32.6	865.4	112.25	24.582	0.96694
32.5	864.75	131.99	15.619	0.86139
98.692	1327.8	137.45	175.27	0.94491
28.357	1617.2	169.22	45.562	0.93839
37.2	2013	139.09	20.303	0.97766
51.756	1049.4	120.64	160.49	0.94142
22	1737.4	153.43	15.909	0.9839
55.294	1727.7	164.36	54.104	0.95969
17.857	2041.9	175.03	25.437	0.90762
34.667	2039	146.31	10.831	0.99868
50.105	1124.4	128.16	75.327	0.94545
45.364	1286.7	118.81	72.456	0.94508
37.75	335.88	57.995	31.143	0.90876
45.125	443.75	155.1	31.677	0.97456
42.333	781.11	55.84	35.862	0.94355
52.2	964.8	144.61	47.778	0.97566
53	1244.9	135	60.535	0.98121
67.684	1979.5	165.96	87.06	0.94719
36.5	834.25	28.61	26.83	0.93401
31	831.5	56.31	21.67	0.9983
40	1046.2	54.782	21.234	0.97998
47.385	1167.8	152.82	53.474	0.77782
40.941	734.24	73.163	87.019	0.91249
63.55	1552.8	151.65	73.859	0.96926
39.16	51.84	96.789	88.721	0.95347
34.1	250	92.386	25.723	0.93383
38.515	617.58	93.743	112.96	0.94924
62.483	977.07	128.39	106.86	0.91925
39.833	1023.7	64.983	17.228	0.96082
37.125	1595.4	90	34.425	0.92955
38	1362	77.471	18.77	0.98235
36	1965.2	85.601	26.145	0.99739
36.167	673.67	148.17	36.957	0.92357
47.5	1017.2	69.102	64.313	0.91541
52.875	985.5	159.62	39.395	0.94774
35.562	1870.3	147.09	63.128	0.96226
52.3	1963	157.83	30.976	0.9412
39.571	359	123.11	28.419	0.96621
32.3	933.8	122.62	31.22	0.95073
47.571	70	158.55	30.653	0.98141
49.667	164.5	168.23	25.903	0.94644
40.909	179.64	96.911	38.108	0.87231
42.667	217	56.31	8	0.90139
57.125	287.5	30.579	51.905	0.98464
41.75	293.38	83.884	30.834	0.91328
40.636	494.91	125.54	45.835	0.9384
36	1850.8	163.3	21.308	0.97992
47.667	1839.8	133.15	22.487	0.97532
50	101.17	103.45	97.085	0.97434
48.375	1355.8	128.05	29.864	0.97797
41.5	792.67	79.992	19.396	0.89003
62.923	1283.1	154	47.815	0.95404
48.4	302.8	146.89	27.746	0.98966
37.167	1693.8	173.66	18.891	0.9587
121.2	1772.1	149.5	176.63	0.9593
46	728.4	76.373	37.571	0.90377
29.75	1765.8	167.01	31.311	0.8522
36.286	1774.4	136.68	50.482	0.95289
51.5	216.75	111.04	48.65	0.85889
59.12	1644.4	162.73	79.509	0.97463
55	1224.4	135	25.676	0.93633
49	1672.5	132.51	17.806	0.91421
51	767.5	37.405	21.681	0.98707
43.75	1706.9	139.57	38.182	0.92894
55.294	663.29	69.027	66.097	0.97217
40.5	742.75	14.036	13.74	0.90027
50	750.2	70.346	15.09	0.98518
70.222	1249	151.46	70.588	0.9192
74	1626.5	9.2933	65.953	0.84502
67.429	1950.4	166.83	51.928	0.92955
64	824.89	23.629	36.229	0.96411
50	1175.2	71.565	16.166	0.97805
97.5	1612.5	7.7119	105.6	0.91739
59.667	1011.2	164.48	19.18	0.97399
60	1095.2	163.3	21.216	0.98419
43.333	40.5	17.103	16.004	0.84988
51.857	40.857	107.74	27.854	0.94239
42.5	691.5	14.931	17.022	0.91201
67.605	797.42	76.386	150.99	0.87225
57.4	801.3	24.775	45.909	0.93562
66	204.8	28.301	30.756	0.96013
57.526	554.74	112.17	63.649	0.91611
56.625	882.12	109.65	31.155	0.95434
53.857	1145.3	118.61	40.071	0.93809
53.444	1730.6	100.01	38.124	0.9056
60.286	1733.1	132.51	18.874	0.86248
54.222	1187.1	105.71	34.847	0.95392
63	1544.9	127.65	46.317	0.95438
73.895	1758.3	125.11	81.066	0.9651
56.429	1805.3	80.91	26.041	0.97222
75.235	407.18	126.71	76.643	0.9603
50.5	1073.8	74.055	16.758	0.86888
73.931	1319.3	148.86	114.92	0.97603
54.333	1331.8	72.35	24.187	0.95452
49.286	2016.1	171.47	45.317	0.89254
60.111	2003.7	121.33	27.902	0.965
52.5	265.5	105.26	23.104	0.98701
56	311	98.746	41.751	0.9451
63.5	318.62	123.11	28.668	0.95783
70.571	550.57	172.69	40.993	0.95916
131.02	1704.9	149.44	202.59	0.95154
67.667	1687.8	151.19	23.076	0.98914
63.778	661.56	111.25	43.972	0.87843
74.125	1862.7	132.61	73.291	0.927
66.286	2014.6	119.74	33.072	0.97512
68.5	2031.5	22.834	22.639	0.91064
62.111	161.44	90	42.327	0.96865
60.833	384.5	83.29	17.851	0.95892
76.222	348.06	120.11	60.788	0.95087
67.5	1470.5	176.19	34.097	0.88179
87.714	60.2	107.27	140	0.89014
91.125	1485.7	154.47	78.402	0.94704
70.154	1830.6	141.15	51.184	0.90318
71.571	1840.3	173.29	18.256	0.93764
80.333	129.29	111.04	75.575	0.9215
90.13	355.74	121.17	101.18	0.93566
62.2	589.6	97.125	45.668	0.8827
74.421	492.42	159.57	59.831	0.90964
65.714	1005.1	104.74	20.108	0.97704
64.5	1304.4	14.036	28.276	0.8749
65.2	1299.6	102.53	19.269	0.95694
70	1898.5	132.27	15.606	0.95261
68.19	44.143	86.082	77.573	0.94326
95.083	566.12	147.4	107.22	0.95208
70.7	909.7	120.96	32.046	0.90977
76.231	928.85	118.07	52.338	0.97444
97.72	297.2	122.01	104.76	0.90051
67.8	463	100.62	16.843	0.96648
78.444	477.56	25.56	29.425	0.86645
87.833	667.83	129.47	48.872	0.90124
57.5	750.5	153.43	19.52	0.91642
65.25	741.75	63.435	18.218	0.98191
66.333	744	119.74	16.218	0.99423
75.25	744.5	15.945	17.137	0.84962
95.435	965.78	135.47	94.186	0.90845
72.833	33.333	126.87	15.909	0.94288
66.381	220.95	100.62	79.084	0.82337
79.857	224.71	169.22	21.807	0.9803
73	309	146.31	10.906	0.9918
69.545	532.91	92.42	75.885	0.93646
87.583	540.96	108.71	77.207	0.84785
87.25	661.12	0	39.994	0.90015
66.333	985	111.8	21.841	0.98623
68.364	1178.8	98.13	44.592	0.95144
71.667	1585.4	158.2	32.946	0.98073
49.429	296.57	130.03	68.069	0.95931
74.227	281.59	90	91.914	0.84862
69.455	871.45	74.291	33.865	0.98158
75.111	1390.1	119.05	33.888	0.91145
100.86	1087.9	126.38	160.19	0.88396
77.8	1161	159.44	17.539	0.97428
74	1267.8	115.2	19.449	0.96605
85	1078.8	131.63	52.036	0.92563
74.75	1525	61.39	12.728	0.98447
91.571	1714.5	139.4	73.254	0.881
97.647	1055.8	143.56	84.535	0.95584
91	1047.4	135	73.465	0.94325
97.786	385.52	113.5	160.79	0.93589
81.375	1215.1	130.03	34.261	0.95298
100.28	1564.3	176.12	70.459	0.83929
80.636	1557.5	143.81	53.268	0.95373
77.75	1553.2	110.85	22.571	0.99562
91.375	1666.4	0	33.706	0.94938
82.667	1764.9	119.6	52.786	0.95871
79.714	2011.1	34.695	19.669	0.80388
87.96	503.96	106.33	108.68	0.94925
68.696	598.09	101.69	93.453	0.95066
76.5	707.83	90	22.4	0.98214
87.5	732.38	54.462	35.435	0.97104
90.636	1997.7	3.8655	81.478	0.91029
76.889	1987.8	97.595	16.725	0.9048
81.4	298	120.58	27.231	0.93839
82.111	688.33	97.125	34.674	0.93006
87.714	1422.3	137.39	35.993	0.94381
77	19	101.77	24.946	0.98274
77.167	219.5	100.62	17.335	0.93907
85.5	1254.2	151.93	18.74	0.90714
97.04	1955.1	148.67	90.465	0.89292
86	2032.8	167.01	13.487	0.98924
79.778	761.44	91.975	29.497	0.98372
109.32	1347.3	143.91	74.859	0.97526
82.714	1830.4	116.57	25.201	0.97603
93.941	886.24	134.26	63.005	0.86425
142.7	1812.7	118.44	287.05	0.95088
87.308	29.154	112.2	55.74	0.94949
113.37	398.6	117.04	116.15	0.92793
95.885	1126.5	116.84	99.93	0.93087
79.4	192.5	125.54	37.757	0.91134
83.765	610.47	95.102	59.076	0.9517
86.333	644	45	10.046	0.98539
95.071	1598.1	154.59	49.089	0.9021
83.4	1598.8	100.78	22.424	0.95335
83.8	384.4	82.405	15.472	0.97806
104.18	848.71	117.72	79.544	0.83788
97.314	805.97	102.34	137.05	0.95602
88.833	1469.8	169.22	21.71	0.9847
104	1653.2	154	47.368	0.96305
84.545	91.273	101.89	42.626	0.91101
109.67	112.42	25.346	67.149	0.93927
98.444	455.78	154.29	36.791	0.8145
103.33	1892.3	148.47	52.187	0.98921
89.583	809.83	114.78	33.808	0.84701
88.889	1108.2	95.194	24.765	0.89202
94.545	1350.5	172.41	30.93	0.97852
105.72	264.21	104.64	139.41	0.82292
96.429	585.57	123.69	26.655	0.94689
121.41	1791.5	138.63	95.685	0.93301
103.65	1938.5	154.59	48.903	0.90554
90.714	2023.7	78.111	20.699	0.93804
99.6	2002	141.63	31.54	0.97052
83.286	2015.7	150.52	29.478	0.89625
89.533	941.87	104.04	58.262	0.91999
87.714	1510.4	87.614	26.508	0.90619
95.529	1688.4	145.78	63.54	0.9516
90	1684.8	112.62	13.74	0.94617
126.55	1674.8	146.86	91.123	0.94359
100.92	184.56	103.88	95.886	0.95612
140.6	1142.3	135.7	185.62	0.9334
106	1408.5	164.62	46.571	0.89079
108.46	1381.7	132.44	99.861	0.94979
112	1521.3	170.34	53.11	0.89768
94.778	1023.8	90	63.581	0.92794
92.375	496	145.01	28.525	0.85584
93.25	1847.5	176.42	16.071	0.99752
95	2038.5	53.13	15.385	0.97497
100.12	846.75	172.57	24.491	0.94709
96.286	1195.4	111.8	21.688	0.99322
98.4	1866.6	161.57	26.046	0.97128
98.929	1859.3	124.11	38.846	0.96388
94.25	1931.5	68.199	16.725	0.96592
93	1967.5	101.31	15.408	0.99277
132.83	938.07	142.92	120.89	0.89175
100.38	1978.1	137.12	20.971	0.91104
136.27	1215.6	160.07	104	0.93072
102.91	266.18	72.597	74.949	0.93682
104	1058.3	153.43	20.805	0.96732
96.917	914.83	92.386	49.05	0.97944
107.62	1618	131.53	49.875	0.93744
103.8	1631.4	167.91	16.98	0.8432
103.32	1756.4	129.81	112.54	0.9716
125.42	1745.8	153.84	71.954	0.88259
98.286	172.57	98.746	41.45	0.95197
97.889	611.44	98.13	29.058	0.97337
101.6	633.8	57.265	16.822	0.9894
104.5	918.75	167.91	15.806	0.90583
111.08	1584.1	14.036	40.133	0.82189
100	76.2	109.44	18.452	0.977
90.8	344.6	142.43	20.362	0.80548
97.4	336.8	66.038	20.422	0.96452
100.17	1444.3	81.254	27.994	0.93971
119.11	1420.4	153.43	39.152	0.9709
100.17	488.67	95.711	21.984	0.91429
111.45	676.68	114.39	96.67	0.97683
118.5	707.33	168.02	34.577	0.97562
105.95	1136.2	116.57	75.639	0.91644
106.17	1284.3	156.64	50.883	0.9419
121.59	1587.5	137.23	62.233	0.87555
106.17	5.6667	21.251	19.614	0.98464
120	564.21	163.89	53.134	0.88154
115.93	1245.3	135	50.288	0.89991
124.93	1382	155.66	51.161	0.90104
103.25	2000.8	57.265	18.342	0.90737
98.222	1506.1	140.19	31.866	0.98038
103	1458	50.194	15.62	1
109.54	1537.9	7.7652	48.024	0.92468
104	1527	88.363	35.601	0.98351
133.37	1889.4	152.22	115.93	0.90672
104	1896.2	101.31	15.99	0.95667
114.75	21.125	127.41	43.583	0.98207
109.68	193.05	96.71	73.68	0.92927
106	657.6	112.62	15.72	0.82696
110.2	236.7	82.875	28.705	0.84259
105.77	521.54	95.315	44.405	0.97254
127.14	953.71	137.86	58.907	0.9615
108.5	640.67	151.19	24.38	0.93622
112.25	1144.8	11.31	10.797	0.94455
109	1977	57.265	17.129	0.97165
113.5	1206.7	173.99	19.971	0.95663
122.91	1165.7	114.15	99.465	0.95854
108.11	1832.1	88.531	41.356	0.94333
100.6	1820.4	40.601	19.364	0.95223
109	1930	95.711	20.166	0.99674
113.57	117.29	35.218	23.203	0.89682
130.57	108.14	170.71	58.087	0.95944
121.33	819.33	163.74	25.619	0.97586
119.59	870.94	117.26	77.368	0.9596
130.91	965.43	140.75	97.26	0.94262
121.55	2025.5	174.14	45.982	0.85262
116	2030	45	15.556	1
113.6	674.4	8.427	28.147	0.96973
110.5	741.75	85.601	13.123	0.99355
120.12	717.12	114.44	38.334	0.9456
147.26	1423.4	157.07	90.489	0.93595
111.25	1574.2	80.134	23.965	0.97414
124.11	159.67	167.47	29.839	0.92694
122	454.67	21.801	22.033	0.97767
103	600.2	176.19	15.959	0.942
114.6	607.9	90.881	69.163	0.93992
116.33	754.67	60.255	16.63	0.96961
114.55	1881.6	73.61	39.13	0.9057
115.76	65.118	103.84	74.776	0.95035
109.25	93.25	6.3402	18.687	0.96917
111.25	139.88	142.31	29.715	0.93566
116.5	284.5	162.47	20.15	0.98885
123.33	355.83	125.84	46.626	0.95241
117.5	616.5	144.69	29.609	0.99331
134.67	626.89	15.751	41.706	0.97161
113.06	789.44	88.603	44.412	0.92344
130.2	1269.5	163.69	49.139	0.86938
120.5	1262.1	114.44	27.585	0.87605
117	1280	45	13.153	0.86016
116.67	1590	49.399	9.3071	0.99059
129	1865.2	153.43	33.997	0.98658
108.38	14.625	127.3	27.832	0.94857
124	4.2857	163.3	21.673	0.96346
131.62	997.57	139.81	90.279	0.84103
153.03	1314.3	151.67	142.41	0.9174
148.4	9.2	159.55	65.89	0.95565
114.2	305.4	101.31	15.407	0.99284
113.75	505.25	4.0856	15.77	0.89
119.43	517.43	73.072	24.462	0.98281
125.86	601.09	76.535	75.754	0.96374
140.47	380.44	114.81	141.13	0.92889
119.33	1488.2	69.444	18.957	0.90139
118.47	1556.7	172.69	50.667	0.77604
131.92	298.67	118.14	51.773	0.94189
123.86	1515.9	36.87	18.479	0.81175
127.67	329	147.99	20.373	0.92611
124.33	342.83	64.983	17.396	0.95156
123	1092	108.43	32.727	0.96626
148.86	1580.5	135	77.048	0.95446
119.14	208.71	91.975	30.159	0.96213
126.14	217.14	157.38	14.708	0.88386
128.43	1295.9	117.65	48.98	0.968
167.03	1668.4	146.31	125.72	0.94639
125.8	110.6	119.36	18.868	0.97296
123.11	138.44	86.309	32.667	0.95094
126.25	270.9	85.17	77.524	0.9191
132.25	238.25	4.9697	24.844	0.92927
113	490.17	165.07	15.941	0.97387
135.56	495.78	34.216	31.95	0.94624
129.5	1945.4	138.37	24.919	0.96645
137.67	1194.2	132.8	114.05	0.96791
139.06	1178.6	121.12	65.714	0.94213
124.29	1415.4	117.35	34.199	0.95469
129.64	1631.5	148.3	43.486	0.91898
123.83	1627	114.78	16.69	0.85785
127.38	2043.1	4.7636	24.744	0.97328
156.75	515.58	161.79	83.082	0.96297
131.19	784.14	95.572	89.74	0.91809
186.78	1312.7	130.22	225.43	0.86559
119.56	1992.4	66.038	33.122	0.89206
163.41	1885.3	150.81	136.34	0.93253
161.05	1909.6	145.8	97.112	0.97107
141.53	886.13	140.06	65.739	0.85308
156.5	843.28	116.57	140.93	0.92027
125.5	917.36	117.01	57.899	0.9887
142.57	1055.1	176.63	34.95	0.97451
131.8	1063.6	49.399	18.884	0.97646
133.5	285.67	21.801	18.019	0.8966
131	463.4	51.953	36.427	0.80177
142.09	1561.4	165.17	39.635	0.88738
125.23	1129.5	117.82	42.354	0.96109
138	1127.5	164.74	23.034	0.98998
132	661	106.56	40.249	0.95903
138.5	793.75	20.225	20.313	0.99683
143.67	1788.4	136.15	73.401	0.96353
151.39	78.944	122.83	82.927	0.88974
140	610.8	14.036	16.852	0.97868
136.5	1524.8	47.726	14.964	0.99346
135.33	1533.3	138.01	13.467	0.999
135.43	1647.1	134.29	61.724	0.928
134.68	47.364	94.899	74.524	0.94274
138.5	73.75	171.25	13.233	0.99392
140.29	1453.4	140.83	36.08	0.9653
138.4	1849.2	147.26	16.683	0.99761
166.25	1953	152.1	80.73	0.95307
143.56	396.67	122.35	36.323	0.97764
144.09	640.45	25.56	27.94	0.9125
178	1139.3	142.07	104.05	0.93814
129.2	16	172.87	16.646	0.96865
140.62	519	110.38	37.748	0.9891
142.4	741.4	174.81	33.83	0.9795
133.75	739.38	127.87	34.946	0.97881
132.45	727.55	97.696	41.687	0.89564
135.75	837.75	111.8	16.543	0.97656
149.23	1204.3	8.6156	36.117	0.92412
138.82	1217.6	109.03	32.811	0.93492
145.29	1066.6	177.14	21.759	0.92032
131.56	1251.7	120.47	23.737	0.83089
125.6	1577.6	7.5946	16.195	0.93441
137.38	312.25	90	27.229	0.91813
136.88	336.75	87.614	24.956	0.96251
130.5	1021.5	105.52	20.536	0.90971
172.83	1713	177.51	98.79	0.93215
137.8	159.6	104.04	34.161	0.96558
138.73	187.36	100.3	42.823	0.78324
140.85	445.23	66.371	56.586	0.92589
139.78	430.67	121.33	29.646	0.90823
133.33	580	62.103	19.984	0.96254
151.67	584.56	3.1798	39.169	0.9205
146.62	1946.8	141.34	38.848	0.98894
131.5	184.5	60.945	22.3	0.92339
148.2	1596.7	164.93	30.992	0.86881
140.64	457.36	99.926	43.027	0.94378
156.33	741.5	128.42	81.752	0.90551
167.08	1988.9	169.56	95.654	0.8079
142.6	2030.6	77.276	39.028	0.81431
148.62	525.85	14.036	43.807	0.84708
155.5	889.5	172.87	43.127	0.93471
142.71	1366.4	78.232	25.98	0.94361
163.4	1937.1	174.29	41.674	0.96461
141.7	679.9	85.711	40.624	0.98741
171.3	1428.2	154.54	99.588	0.93423
140.09	129.36	86.424	34.375	0.93272
143.93	237.64	99.462	38.854	0.93932
146.86	278.86	18.435	19.465	0.97474
146.46	587.92	81.87	60.5	0.93502
146.38	553.88	120.26	29.932	0.92828
152.71	560	154.65	23.247	0.90438
172.62	105.85	122.7	104.02	0.92539
145.4	1484.6	120.26	27.993	0.99258
152	1097.5	164.58	31.746	0.94763
143.12	1111.8	90	31.748	0.97645
146	1210.8	77.196	24.388	0.92509
149.24	95.069	88.008	121.72	0.94538
149.75	236.75	153.43	11.437	0.9776
152.5	703.88	53.13	29.231	0.85524
159.6	696.45	113.53	91.857	0.73619
137.67	1248.8	30.964	13.729	0.84946
202.71	1215.1	144.26	136.66	0.9646
146.38	850.75	100.78	22.181	0.96379
174.79	1808.1	135.41	103.68	0.94805
149	506.4	37.569	17.187	0.9543
148.21	22.786	82.694	42.498	0.9252
171.88	210.53	149.59	58.901	0.90557
162.18	289.1	94.309	158.03	0.92647
170.27	930.93	0.95484	64.171	0.93513
143.25	1611.8	53.973	15.073	0.90234
229.81	1671.4	143.37	281.44	0.86342
139.88	810.19	113.2	78.762	0.87024
148.86	986.86	93.814	15.92	0.94431
145.08	1390.8	139.69	45.389	0.9535
301.71	1847	154.28	348.07	0.95988
157.07	21.933	104.04	36.747	0.89763
152.43	400.86	60.642	20.481	0.89632
148.67	530.67	95.194	23.766	0.92949
174.44	756.72	143.58	81.697	0.92785
167.69	1216.2	174.29	42.674	0.94202
184.52	1623.4	163.84	80.755	0.8896
198.07	1815.1	137.79	177.93	0.97876
152	206.25	175.6	13.099	0.99537
178.45	1014.9	130.5	80.008	0.78901
152.8	1442.4	115.02	17.366	0.9532
171.5	1695.8	166.33	79.502	0.95794
150.5	1696	95.711	10.236	0.98181
162.36	416.18	106.48	110.06	0.92861
155	616.9	102.88	37.132	0.96689
158.8	628.6	153.43	16.822	0.9305
158.89	954.67	132.8	38.421	0.95773
159.29	1268.6	151.7	31.308	0.94321
156.25	1694.1	21.038	28.77	0.96826
153	1981.8	81.634	34.83	0.98668
150.67	304.67	62.526	30.722	0.9172
148.4	1463	79.38	18.451	0.88227
169	1467.8	158.96	43.325	0.96445
152.57	168.57	87.138	20.408	0.98121
150	904.5	157.17	20.777	0.99223
172.35	989.04	129.47	92.632	0.95097
153	1008.8	81.469	20.402	0.99128
163.44	1039.9	124.22	33.064	0.91437
156.7	1091.2	87.51	73.046	0.9455
165.67	1546.3	165.32	46.208	0.93959
167.5	1523.6	131.42	59.879	0.75725
181	1651	154.49	67.585	0.72138
155	246.18	84.289	31.733	0.95009
161.62	259.44	111.25	65.002	0.89135
158	1190.4	166.61	22.525	0.95835
151.5	1985.8	3.8141	15.484	0.97088
164.7	653.17	80.91	109.41	0.69424
147.14	1427.7	32.905	23.339	0.86758
157.2	1587.4	83.29	17.233	0.99326
206.47	1788.5	140.74	156.14	0.95124
149.5	487.75	8.1301	16.325	0.86631
161.78	504.56	83.884	32.458	0.86759
196.65	376.69	105.1	238.77	0.93264
164.4	1223.9	102.99	47.991	0.834
159.67	1351.2	75.964	48.785	0.92967
168.89	1336	131.99	32.711	0.82257
161.6	183.6	121.43	21.134	0.99815
157	721.8	113.2	16.782	0.9076
201.86	1829.5	142.31	119.45	0.93106
182.9	339.1	155.1	63.704	0.96919
162.5	383.5	90	35.841	0.89282
161.25	767.88	87.397	68.598	0.96312
165.5	1102.2	59.421	25.965	0.98417
178.88	873.88	32.661	49.199	0.94158
193.44	1331.7	145.78	138.54	0.87289
176	1363	25.71	31.253	0.95885
163.8	1617.4	35.538	19.89	0.86499
174.21	1582.1	108.43	73.887	0.94157
169.96	36.417	97.651	76.956	0.87845
176.29	698.57	6.3402	29.255	0.92861
160.17	2020.2	70.201	28.779	0.92326
243.87	1733	132.84	278.77	0.94425
187.11	626.89	8.3257	44.792	0.92509
170.94	95.812	96.459	56.174	0.94952
196.26	126.06	138.91	136.88	0.83364
168.12	833.62	51.009	29.867	0.90464
187.27	1113.3	119.28	79.123	0.95627
180.07	1166.2	108.06	52.088	0.92888
169.23	1447.3	84.806	81.799	0.94521
170	1427.5	26.565	16.397	0.95462
182.36	1438.6	164.62	43.292	0.95825
171.93	1490.5	151.78	50.962	0.91302
171.67	869.22	101.31	48.98	0.93694
174.05	314.11	97.386	62.669	0.86887
169.83	495.33	116.57	20.855	0.965
183.42	21	122.66	47.532	0.9746
173	120	151.7	15.484	0.95354
189.43	1254.7	118.51	93.988	0.98075
180.67	227.67	127.69	28.669	0.96978
172.4	589	92.862	41.413	0.9671
175	1084	106.7	34.255	0.91436
186.8	1316.9	3.9452	33.816	0.85963
183.2	1638	166.43	30.945	0.96406
173.71	205.57	102.8	23.466	0.96145
185.33	184	126.53	33.929	0.99032
166.83	219.17	120.96	19.703	0.88782
217.65	572.65	2.9207	105.82	0.92729
176.44	1044.4	124.16	35.512	0.95286
193.17	1594.9	24.102	47.228	0.88146
176.3	966.9	96.911	35.446	0.93781
172	2006.3	45	8.9932	0.94352
180.86	2006.9	135	26.766	0.84537
182	2031	133.03	21.184	0.96857
174.45	353.55	81.254	31.398	0.83783
166	1386.5	146.31	23.51	0.92019
181.58	1362.1	105.52	39.983	0.93448
180.25	1384.5	59.036	12.526	0.931
175.67	1897	107.35	16.79	0.99838
161.88	1974.2	180	24.138	0.95284
177.56	1974.8	102.53	42.305	0.87173
202.56	947.97	149.74	143.35	0.87219
212.48	1905.2	147.82	110.75	0.94948
185.73	335.33	98.326	48.815	0.84884
182.26	505.81	87.221	111.3	0.92649
180	923.83	93.576	17.991	0.89108
182.4	629.07	100.2	61.166	0.83059
173.57	911.86	28.61	29.287	0.85566
186.6	909.6	130.6	19.05	0.96792
171.62	1068.5	168.69	21.035	0.96961
187.62	1054.1	114.9	33.645	0.91754
183.5	1961.2	12.529	18.667	0.98778
183.13	286.8	86.934	58.73	0.95488
183.92	241.62	96.009	39.924	0.95707
182.8	393.13	107.7	59.665	0.82687
196.67	398.56	168.96	45.909	0.90991
177	1247.6	140.44	30.17	0.98882
188.61	1155.2	129.43	62.974	0.92512
247.9	1485.3	173.4	162.73	0.90934
183.17	1495.5	94.289	40.701	0.98553
193.92	1519.4	124.9	54.1	0.96914
190.64	427.36	57.653	41.202	0.86185
189.8	1390.4	8.1301	14.222	0.99438
187.6	453.4	109.44	19.502	0.9244
185.73	761.27	107.42	58.968	0.90645
196.5	770.5	23.962	30.764	0.96041
197.28	32.611	118.67	74.688	0.97666
184.2	677.7	90	44.078	0.95286
204.1	648.2	151.78	48.126	0.96684
192.44	794.78	46.169	39.363	0.8804
205.88	1444	133.26	54.577	0.85549
194.62	1561.2	178.03	32.824	0.88404
184.33	1562	126.87	15.021	0.99858
185.86	196	90	21.857	0.96078
191.9	573.43	73.856	95.735	0.82645
183.5	883.33	86.987	19.77	0.9624
213.67	1171.2	121.76	102.49	0.96396
231.89	1989.5	159.52	102.54	0.86404
183.75	1614.4	43.919	42.69	0.87804
195.44	1351.9	108.85	45.703	0.94795
213.5	2024.3	171.53	51.134	0.9293
190.73	142.6	90	49.356	0.85096
285.18	1744.8	143.28	252.26	0.93476
198.33	878.83	77.005	68.456	0.97447
198	1525	170.54	12.513	0.97221
197	813.86	127.3	28.509	0.92604
195.2	834	72.646	16.994	0.98643
195.52	506.71	93.225	78.285	0.90838
210.48	1151.2	127.48	90.9	0.83173
195.5	1199.8	167.2	23.142	0.97489
194	1967	83.66	19.402	0.93347
194.67	110.33	78.69	10.472	0.97383
204	93.818	138.81	34.373	0.92778
202.81	145.94	130.24	71.999	0.94609
200.8	169.6	155.22	14.571	0.98261
199.48	1739.6	127.57	75.011	0.87461
219.68	1745.8	133.53	86.01	0.9622
196.88	74.75	100.78	21.684	0.98588
199	1397.2	61.39	12.992	0.96444
219.07	1375.7	146.31	51.512	0.97992
197.75	1988.5	97.765	22.732	0.97676
197.26	371.79	86.82	58.7	0.92135
203.25	368.5	161.57	13.099	0.96565
203	533.5	126.38	26.853	0.87888
200.6	550.6	70.346	15.437	0.96305
205.62	1269.1	118.52	55.451	0.94416
227.16	1571	160.51	74.07	0.93087
204.66	202.72	105	108.34	0.92697
189.4	669.2	176.42	19.857	0.80732
200.78	683.33	75.379	27.603	0.86113
205.84	694.39	119.87	126.91	0.91774
193.57	260.86	112.83	21.306	0.96759
205.75	246.75	148.39	15.445	0.98832
198.75	641.62	92.726	21.768	0.96582
200.62	1412.5	93.814	30.57	0.98355
196	1974	45	8.4853	1
205.83	1959.2	110.56	36.093	0.94689
207.38	215.62	117.55	27.061	0.95865
199.57	279.64	104.93	48.427	0.96171
210.14	1164.4	161.57	25.706	0.98413
204.17	2020.7	107.88	33.029	0.98619
202.25	461	111.25	23.275	0.82977
206.38	608.25	67.964	48.344	0.93725
216.57	591.43	0	28.864	0.97005
207.22	1067.2	118.89	33.3	0.99462
201.5	1127	84.806	11.162	0.98953
201	1510.2	61.928	17.297	0.98282
203.5	414.83	23.962	21.308	0.92443
207.5	930.8	148.13	46.522	0.93645
207.71	922.14	128.16	19.748	0.9016
210.33	1131.7	3.8141	16.24	0.9257
211.67	497	23.629	18.595	0.93918
206.6	986	141.34	19.285	0.99608
227.15	1348.8	131.69	88.377	0.96974
197	914.2	125.54	17.89	0.96168
198.75	89.5	26.565	13.488	0.82893
206.12	67.438	90	52.683	0.96806
217.61	746.44	107.88	69.31	0.93993
209.6	783.4	59.036	17.782	0.98371
207.17	1357.3	12.804	23.81	0.94753
212.43	1543	17.745	29.132	0.90103
224.54	178.15	136.59	55.05	0.92519
204.08	1016.5	141.34	54.351	0.94248
208.86	1165	91.909	31.497	0.953
213.75	1559.8	148.39	15.303	0.99747
215.8	2010.6	0	18.571	0.9154
213.64	33.5	94.865	50.024	0.94295
215.12	78.75	57.095	23.814	0.85028
209.83	460	81.87	21.487	0.98727
218	867.4	0	15.571	0.96334
218.2	1105.4	165.26	20.547	0.95621
215.6	1692.4	22.62	13.565	0.95832
218.69	1011.2	109.71	73.799	0.96436
212.6	1048.2	74.055	14.752	0.98698
214.4	500.2	98.653	47.272	0.9843
214.23	1729.8	96.953	43.362	0.95252
202.6	1943.2	18.435	17.162	0.92129
290.74	1917.2	149.84	195.04	0.87763
217.15	291.82	81.469	107.27	0.94261
216.14	563.43	69.146	22.953	0.97907
211.67	1481.8	136.85	23.023	0.95258
215.5	1513.8	77.276	32.411	0.98055
222.55	1611.7	152.78	41.242	0.9543
208.6	1621	100.01	17.953	0.96154
217.33	508.67	8.1301	7.0828	0.99835
207.33	832.17	63.435	25.265	0.97357
214.5	842.25	104.74	19.769	0.99385
214.25	969.25	97.125	24.236	0.99798
223.86	985.86	18.435	24.033	0.92107
219.4	1641	63.435	15.99	0.83905
238.38	1816	131.13	97.972	0.96211
238.92	1212.7	126.99	110.52	0.87226
221.5	1407.8	2.6026	22.162	0.9937
225	47.714	36.027	29.96	0.90797
223	282.5	43.264	23.362	0.9993
218.86	945.86	117.96	95.276	0.96253
198.59	1466.2	161.67	195.49	0.89455
215	1464	129.81	15.62	1
216.5	1439.6	87.51	48.306	0.95316
220	2033	126.87	29.41	0.85006
214.5	709.25	101.31	15.708	0.97383
256.7	1418.1	161.05	80.709	0.87769
219.38	1958.4	126.16	32.92	0.9782
247.24	1978.5	22.557	72.131	0.97579
222.88	430.5	123.69	23.674	0.9138
219	444.5	66.038	10.482	0.93957
229.44	486.78	172.69	40.753	0.96481
216	751.6	165.47	31.929	0.87359
238.92	1694.1	139.29	59.799	0.94864
221.67	1782.7	172.87	17.521	0.92027
227.71	69.143	141.19	70.323	0.83947
232.2	82.6	171.57	27.854	0.97994
228.8	688.73	44.215	61.304	0.84209
220.36	1201.3	86.82	59.141	0.91448
217.2	1284.9	87.879	27.906	0.96819
246.72	1500.1	146.56	75.852	0.83733
242.71	1862.3	171.3	96.245	0.89343
229.55	1853.3	126.12	47.862	0.957
221.82	381.27	94.399	83.989	0.93144
224.25	406.25	156.04	11.807	0.83414
222.5	1331.7	117.7	46.166	0.97859
233.5	1536.7	158.84	37.403	0.88873
259.63	1897.9	140.14	150.99	0.94043
223.67	913.17	118.07	18.034	0.94265
217.75	1838.9	175.76	28.217	0.95948
220.75	1996.2	68.199	16.416	0.98411
226.43	406	75.069	32.537	0.95426
235	954.1	45	33.792	0.837
223.14	1694.6	125.22	22.655	0.9185
227.89	284.74	81.158	94.774	0.96105
228.25	118.25	173.66	9.099	0.9952
232.28	230.56	100.74	141.28	0.83568
231.2	897	47.291	35.802	0.98831
236.56	886.67	173.48	36.536	0.9642
224.68	871.21	101.89	65.038	0.89563
228.94	1090.8	118.44	63.1	0.86513
245.42	1168.2	151.29	51.148	0.93621
226.79	764.5	106.11	50.181	0.93343
226.6	628.2	102.09	14.497	0.98762
266.86	700.91	149.62	108.6	0.92858
238.83	1407.4	67.694	55.591	0.75829
220.5	1390.3	165.96	19.067	0.86497
226.06	23.938	101.31	42.186	0.96697
227.17	537.17	103.39	21.694	0.99508
228.5	989.5	45	7.0711	1
235.33	1508.7	16.39	19.025	0.93141
248.36	1591.1	174.81	60.071	0.91936
227.5	1596.5	60.642	18.416	0.9968
230.4	340.4	158.2	17.009	0.94984
230.28	490.12	88.586	90.602	0.89429
241.23	475.2	69.015	94.846	0.82434
224	613	69.444	17.416	0.98114
258.94	594.12	130.24	75.887	0.89762
252.41	1391.2	137.15	107.7	0.87385
231.12	580.88	90	24.966	0.92127
234	561.75	123.69	14.614	0.98686
232.75	600.75	58.392	17.22	0.88645
229.2	799.4	180	19.649	0.96696
233.88	1074.9	78.366	36.992	0.9384
230.25	1625.2	104.04	12.768	0.96879
244.92	1894.2	165.96	30.831	0.93613
260.06	1943.3	0	59.226	0.96242
234.64	538.18	78.959	45.65	0.91508
234.26	699.79	88.898	58.496	0.88912
249.22	2010.3	147.77	71.42	0.76139
240.33	1612.7	140.91	20.91	0.98592
242.85	2003.3	70.168	66.302	0.97804
238.2	89.9	94.764	66.625	0.90368
242.44	1003.2	120.47	67.526	0.87625
234.57	1387.4	79.114	26.631	0.99419
230.19	1383.5	148.63	53.159	0.90335
240	1474.2	119.74	24.324	0.99436
234.5	1563.7	107.65	24.693	0.93496
243.36	1712.9	149.74	47.41	0.87908
238.8	874.4	111.45	33.667	0.89354
241.25	1916.2	22.62	13.177	0.98659
243.38	1046.1	30.964	27.557	0.84637
227.6	1080.9	146.69	45.065	0.92934
236.29	1243.6	117.98	77.019	0.94094
239.38	47.25	85.236	29.018	0.82994
245.94	583.94	85.073	65.686	0.88626
242.25	674.5	12.529	9.3852	0.98235
244.75	766.42	125.54	52.872	0.81351
290.33	1104.5	154.13	118.22	0.9307
238	1547.2	82.875	16.606	0.97103
238	1680.8	136.74	24.911	0.93713
256.77	1841.5	163.69	45.177	0.94561
237.8	1879.6	104.93	16.673	0.93112
241.17	27.167	104.68	46.879	0.92614
256.3	23.1	135.94	47.113	0.91566
247.78	194.28	130.06	62.892	0.9141
240.5	216.17	80.538	18.831	0.96906
237.86	374.79	78.93	49.42	0.94844
247.11	343.75	104.3	110.84	0.94966
243.78	693.57	99.926	86.015	0.9442
242.33	1272	26.565	8.9907	0.99483
238.4	1356.8	104.04	13.334	0.92764
255.89	1362	173.66	38.461	0.94178
229.33	139.67	161.57	19.182	0.98915
249.69	114.77	109.44	56.977	0.94921
234.2	834.8	180	19.643	0.96725
241.75	837.83	85.815	43.123	0.9533
255.57	899.14	163.01	37.94	0.99217
237	1111.8	119.05	32.431	0.95237
248.12	1554.8	6.8428	29.119	0.86471
261.27	1446.4	152.1	61.093	0.94457
244.5	881.75	70.71	21.477	0.9866
234.25	980.75	110.32	30.139	0.95532
248.86	1351.1	0	16.513	0.96892
243	154.25	100.01	17.89	0.96494
230.86	496.29	129.99	41.699	0.97028
238.79	1025	100.82	73.507	0.94183
255.14	980.14	145.01	37.909	0.96599
248.18	419.73	77.471	37.694	0.97836
249	793.86	107.1	41.202	0.99034
281.15	801.2	164.16	81.849	0.9398
243.46	1028.8	175.36	40.196	0.9235
256.75	1466	169.11	27.822	0.95164
253.67	1511.8	10.491	31.483	0.87218
253.2	1383.6	47.726	29.881	0.99501
247.25	1612.4	86.1	47.647	0.9256
253	1581	126.38	24.102	0.97921
257.88	496.12	176.53	35.234	0.93831
260.73	850.91	135	39.667	0.85566
268.44	1248.2	124.42	71.42	0.91655
257.07	1908.9	135.76	55.728	0.95172
250.4	524.4	65.556	12.4	0.97447
258.23	585.91	100.42	93.408	0.94702
256.2	634.4	15.945	15.109	0.96371
265.62	664.25	20.854	46.404	0.96854
259.36	979.09	81.545	81.773	0.91489
266.74	1123.2	124.51	81.71	0.95051
249.8	1656	115.35	21.323	0.98597
261.8	1688.7	81.027	70.57	0.81772
252.23	216.41	91.432	84.924	0.94231
262.27	150.8	120.78	59.214	0.92391
252	1053	149.04	33.45	0.8716
262.71	1615.1	118.24	76.2	0.80439
269.23	1947	158.86	83.845	0.95904
270	464.4	173.16	51.775	0.97264
252.5	1531.8	25.201	19.279	0.97455
251.4	438.1	138.65	38.223	0.87124
255	547.5	50.194	17.683	0.88335
252	534.5	100.3	11.246	0.99414
261.25	533.5	145.01	25.149	0.97075
244.25	112.25	37.569	16.712	0.9814
265	117.14	165.38	25.362	0.93722
256	272.75	114.27	61.009	0.91701
260	530.25	7.5946	15.715	0.96296
266.3	724.9	152.56	64.883	0.90304
250	742.14	88.877	56.294	0.90613
269.44	1183.1	129.4	77.927	0.92998
308.22	1139.6	126.03	210.11	0.9063
246.5	1309.8	53.13	15.437	0.9717
260.14	1329.1	83.928	111.49	0.84789
258.25	1311.2	147.53	13.639	0.95599
278.77	1334.7	141.71	82.299	0.88242
259.75	1364.9	64.359	30.499	0.90925
254.2	1865.6	75.069	15.72	0.98753
262	747.4	122.2	33.706	0.94659
258	913.5	118.3	15.382	0.95989
260	400.55	54.638	42.563	0.89311
265.92	1131.9	36.634	53.47	0.90893
261.17	1088.2	105.1	69.999	0.9322
288.25	1257.1	135.77	114.24	0.91614
256.5	2033.5	25.201	19.5	0.96352
255.64	694.36	102.09	32.767	0.87391
256	266.67	156.8	15.673	0.97181
258.89	1415.8	115.64	32.662	0.84902
268.33	1919.7	130.86	53.499	0.91438
256.75	2013	51.34	19.433	0.98848
262.78	887.78	111.45	36.046	0.83458
258.62	1548.6	101.31	32.107	0.95289
265.4	1558.8	176.19	15.162	0.99149
269.29	1571.4	156.8	24.144	0.94628
251.5	1614.5	139.09	21.68	0.91559
256.36	61.818	101.56	49.835	0.90119
265.43	30.571	137.12	19.922	0.959
254	1079	91.975	34.222	0.84792
286.75	1078.9	148.09	66.87	0.93366
259.38	1822	131.63	36.834	0.98074
274.5	971.8	177.14	41.832	0.95739
278	1053.3	158.01	62.388	0.8989
265.7	1541.5	150.95	33.248	0.929
276.38	1599.6	25.278	41.335	0.96316
267.25	511.5	145.3	16.958	0.93238
266.27	803.73	113.96	63.806	0.92614
266.85	844.77	74.846	54.592	0.91092
267.69	1664.2	120.34	50.477	0.94119
283	545.7	178.85	54.46	0.91829
269.8	1995.4	57.804	32.453	0.98314
270.4	685.4	7.5946	17.093	0.8853
264	451.71	93.013	19.984	0.95209
268	471.8	63.435	18.042	0.99147
276	858.62	133.99	45.288	0.89012
293.53	1006.8	0.80693	78.885	0.90013
264.5	1032	47.121	19.904	0.95987
263.86	1232.6	96.582	26.84	0.97512
267.91	150.09	46.685	51.033	0.9426
267	407.43	31.759	28.065	0.88002
266.5	1515	127.57	17.54	0.9351
268.69	304.69	103.78	60.52	0.9017
272.57	1140.4	116.57	38.467	0.9882
267.91	105.91	84.958	35.635	0.95783
269.55	196.05	90	68.205	0.82105
267.12	648.75	105.64	26.94	0.96369
264.12	1283	175.43	27.438	0.91404
268.29	1636.3	110.32	30.758	0.93611
274.62	1780.9	136.64	26.841	0.92241
272.15	1834.1	108.89	41.682	0.96355
277.75	1882	49.686	44.673	0.96878
274	1700.2	28.811	24.709	0.92378
269.5	530.5	140.71	15.625	0.9096
276.67	758	57.995	49.021	0.96223
277.67	733.5	153.43	20.364	0.98824
259.5	840.75	3.8141	16.001	0.93953
272.5	229.42	101.31	52.664	0.96822
287.57	218.86	114.44	74.607	0.97173
272.73	496	67.834	38.168	0.76386
265.5	776.83	78.69	21.117	0.96587
269.67	1476	83.991	19.697	0.96996
281.33	1432.9	118.86	63.334	0.88335
278.2	1457.8	132.88	21.673	0.88151
298.56	220.69	120.49	135.47	0.91661
279.36	394.27	38.991	55.749	0.9693
283.33	326.61	102.22	172.19	0.93291
275.92	683.75	106.7	46.747	0.89334
272.38	924.5	96.34	102.87	0.9683
273.45	944.09	50.194	36.01	0.86758
277.4	936	149.74	17.229	0.80633
270.31	619.15	91.548	40.291	0.91866
295.58	1061.8	146.31	101.05	0.892
265.83	1626.8	168.11	20.256	0.95857
273.56	27.25	95.947	51.005	0.94618
299.31	513.78	110.7	145.02	0.9362
278.4	980.8	65.225	29.456	0.97215
294.89	258.05	125.18	80.726	0.92452
276	201.5	68.962	14.476	0.96217
273.75	1536.8	116.57	15.791	0.99123
274.25	1743.8	105.95	21.991	0.99313
287.71	1743.6	165.38	24.683	0.96299
277.67	2003.1	11.31	34.79	0.87939
282.83	898.17	30.964	17.838	0.98066
281.71	2022.1	137.29	19.843	0.89161
274.12	425.5	107.24	31.143	0.97501
338.69	1764.4	143.45	158.5	0.91104
278.67	87.917	97.907	38.184	0.95185
353.75	108.25	140.15	223.86	0.70407
295.41	66.846	98.379	139.4	0.93539
277.43	454.29	75.964	21.976	0.93809
285.2	432.1	116.57	31.589	0.99101
281.55	735.55	67.834	33.033	0.88259
288.6	1270.4	132.27	31.654	0.93929
294.27	742.64	128.85	49.176	0.94004
279.6	1153.4	84.806	22.539	0.9801
300.43	1265.9	107.53	153.4	0.90922
311.46	1541.9	141.05	102.41	0.91653
285	1578.9	52.125	27.815	0.81982
317.52	1946.6	149.93	105.52	0.83223
284.67	1200.7	26.565	11.221	0.99635
297.64	1648.6	139.71	62.984	0.95751
283	461.75	113.2	15.71	0.96953
304.11	956.33	14.281	59.649	0.95146
286.13	977.47	124.99	56.316	0.867
274.75	1684.8	175.24	12.729	0.94602
317.19	1644.4	134.62	110.44	0.95403
268.93	1801.9	146.31	54.973	0.98381
299.95	1761.9	129.47	70.852	0.93248
286.14	494.57	104.04	25.279	0.97864
284.57	515.57	84.289	22.12	0.90866
288.07	606.85	100.84	99.42	0.96266
270.64	57.909	165.53	44.308	0.72257
285.28	28.222	96.226	57.505	0.96212
282	1014.9	96.582	27.555	0.94984
279.78	1219.2	57.653	37.785	0.9398
286.38	1393	167.28	37.023	0.8584
297.31	1376.2	133.99	43.45	0.92777
292.3	1495.8	135	33.744	0.83821
287.6	546.8	64.799	19.73	0.95225
301.75	1286.7	140.83	41.939	0.83045
300.85	1343.1	131.63	51.56	0.93417
301.68	1399	81.764	92.768	0.82778
285.56	827.56	46.273	39.967	0.79635
291.33	811.83	111.8	34.234	0.94384
297.43	821	152.35	25.77	0.91993
315.43	1498.5	150.5	93.563	0.93329
285.8	1726.4	10.784	23.752	0.90002
310.69	1702.6	146.61	62.261	0.8464
291.88	1975.2	155.82	55.666	0.96491
302.89	472.33	134.09	47.7	0.93404
299.36	1121	114.18	56.427	0.95188
293.56	721.81	106.97	64.608	0.95476
288.38	918.06	53.427	55.257	0.69856
297.18	1084.5	59.859	38.895	0.92164
291.25	2008.8	101.89	39.903	0.97319
309.82	265.65	118.07	76.995	0.88317
292	376.75	90	37.177	0.96834
300.5	896.5	154.54	23.493	0.99006
291.6	772.4	82.405	15.694	0.96422
307.82	752.64	153.97	52.341	0.91427
291.5	840.75	95.194	11.236	0.98303
296.55	1036.5	122.2	64.467	0.98985
282	1879.6	180	21.386	0.84169
313.1	634.9	152.35	51.122	0.92746
297.25	1306.8	136.47	30.205	0.91331
293.17	1588.2	23.499	27.663	0.90662
298	1775.4	116.57	20.875	0.96404
301.12	2033.8	164.36	26.677	0.97317
293.56	338.28	103.07	62.915	0.91375
299.38	350	111.45	30.948	0.97205
294.8	469.1	101.31	33.687	0.9082
309.1	779.2	2.4896	49.11	0.93756
297.22	1542.2	115.28	44.055	0.9037
292.33	1529.2	115.2	18.984	0.98969
297	174.88	91.909	33.111	0.90654
297	1903.5	151.7	15.173	0.97312
287.75	1913.6	133.15	23.269	0.94254
299.87	126	103.78	57.596	0.94748
297.2	238.2	66.038	11.194	0.87982
303.17	551.08	93.468	42.94	0.76993
316.79	1449.7	151.99	58.898	0.90386
295.75	1470	83.66	28.18	0.96402
300.5	1455	108.43	18.442	0.85737
298.6	1824.6	109.44	18.284	0.98601
308.79	985.21	122.74	52.278	0.95509
303.43	300.57	124.05	51.479	0.86743
316.25	650	42.337	67.506	0.9018
328.26	620.63	168.11	71.143	0.81876
317.88	690.96	76.201	105.04	0.55877
299.17	681.17	88.21	33.963	0.94265
294.75	944.75	73.61	18.016	0.98357
297.67	1187.3	47.291	19.285	0.9174
315.72	1151.5	116.27	98.882	0.86837
311	1217.6	1.7357	34.903	0.9459
306.87	1186.5	111.67	90.772	0.86535
305.25	1228.2	58.57	24.09	0.87567
351.45	1647	155.05	120.31	0.92597
311	1688.7	136.64	51.516	0.9612
319.55	1760.6	159.27	41.933	0.9434
287.18	1875	159.08	39.936	0.91147
310.5	8.75	143.75	19.303	0.96366
311.2	817.2	173.88	29.795	0.94515
302.2	870.33	84.92	47.418	0.95275
307.4	857.8	160.02	12.414	0.94285
303.17	908.5	96.911	34.079	0.97543
325	853.76	123.25	77.678	0.93908
305.43	1383.7	110.56	20.902	0.81752
305	1571	80.538	20.135	0.90631
305.8	2040.4	48.366	12.55	0.9595
304.2	2027.4	104.04	13.107	0.94375
303.38	439.54	97.306	49.301	0.79753
321.56	529.67	132.95	41.759	0.94887
304.33	1068	128.16	17.822	0.99903
317.8	1772.5	115.94	49.623	0.82917
297.8	508.8	51.843	18.739	0.95012
314.27	1017.6	164.62	44.391	0.93454
334.94	2016.8	172.41	69.929	0.86561
300.8	58.6	4.7636	14.071	0.85577
310.2	51.6	126.03	14.842	0.91644
311.54	104.31	82.042	98.214	0.95612
332	717.82	159.04	52.914	0.95114
326.82	1606	135.74	57.477	0.94736
332.35	1886.6	147.01	74.426	0.91307
307.25	1972.5	82.147	32.292	0.90654
319.33	1974.7	156.37	36.215	0.96447
313.17	1991.3	70.71	23.444	0.90382
329.54	1366.3	6.4831	54.683	0.80982
318.43	1344.4	127.87	36.191	0.94512
329.12	175.75	123.34	52.116	0.8728
304.6	1512.4	69.444	19.617	0.87106
330.18	1510.3	154.44	52.818	0.96539
320.5	2035.8	139.9	26.838	0.92555
318.93	347.7	100.86	110.39	0.91318
311	377.14	76.908	45.758	0.96481
321.5	481.17	159.78	24.113	0.83974
326.48	555.48	122.62	95.438	0.93301
343	571.94	172.76	67.876	0.93561
314.67	747.33	135	11.062	0.89489
313.43	829.86	108.43	32.114	0.98469
346.06	1780.8	130.45	132.59	0.94159
315.62	993.75	78.232	25.116	0.97607
297.8	1201	2.2026	28.381	0.91677
332.26	1167.8	113.2	80.895	0.94144
314.5	1636.3	4.5739	26.271	0.95467
319.33	1614.7	106.99	39.128	0.96205
322.33	312.61	122.23	67.955	0.80021
320.5	849.67	142.43	33.676	0.97407
314.38	1725.6	56.31	23.897	0.90528
351.33	1713.1	173.88	94.449	0.89446
320.69	26.231	103.76	52.307	0.96445
306.71	604.14	153.43	19.107	0.81922
314.86	597	97.431	23.768	0.97589
335.55	1857.3	129.34	82.626	0.95458
319.5	229	118.61	12.599	0.99454
318.6	789.73	91.042	58.358	0.94262
320.5	916.67	63.435	27.142	0.90623
329.33	893.56	137.29	39.729	0.89062
316	938	160.35	15.133	0.98234
319.76	949.05	82.794	91.105	0.96255
316.44	1924.6	109.65	48.756	0.91473
333.43	1926.4	157.38	40.936	0.9527
326.57	1938	19.29	22.84	0.92773
308	2010.6	28.072	19.81	0.85816
309.25	2011.2	29.745	18.141	0.88884
323.5	405	49.764	17.634	0.96569
322.17	1323.8	144.16	22.465	0.98837
320.65	1296.8	79.216	69.349	0.61652
323.43	1464.4	144.46	27.171	0.94978
316.67	1477.5	92.045	28.356	0.98806
319.52	186.91	88.431	79.759	0.91561
317.15	649	91.591	43.361	0.83055
323.83	1034.7	107.65	24.402	0.94611
309.2	1400	176.19	16.787	0.89551
319.11	1395.9	91.042	57.072	0.96386
329.38	1385.5	132.51	33.121	0.98299
325.67	1427	37.569	19.488	0.8416
328	457.4	19.654	16.768	0.88658
319.75	514.88	98.531	43.779	0.92391
324.83	131.83	66.371	18.039	0.96812
327.23	80.538	96.189	92.734	0.90028
327.75	568.5	30.256	15.076	0.92149
324.25	1195.2	62.447	26.409	0.98232
328	1917.8	41.987	16.366	0.82206
339	268.38	144.34	61.046	0.92738
328	286.5	19.983	11.991	0.97615
327	342.5	159.78	20.898	0.96892
343.5	1945.6	147.03	53.904	0.81817
347.74	948.79	173.19	77.559	0.86999
356.46	906.27	123.53	115.71	0.8605
329	1278.2	143.13	15.129	0.99147
335.33	1742.6	138.65	34.658	0.96086
326.43	675.14	133.26	25.224	0.92553
323.09	695.18	135	36.443	0.93136
336.25	681.5	125.13	34.406	0.95957
330.5	1064.7	114.62	56.508	0.93441
322.75	1811.2	100.3	22.61	0.98898
320.12	427.88	123.02	27.272	0.87467
330.25	410.75	140.71	14.775	0.96193
337	990.18	11.56	92.209	0.97412
326.56	599.78	94.236	27.632	0.97982
333.4	921.6	175.24	12.688	0.94903
330.57	1252.6	142.13	34.49	0.99176
356.71	1984.6	156.55	103.31	0.87569
326.45	1984.5	92.862	43.336	0.92417
335.4	60	139.09	21.831	0.90923
335.26	335.84	112.38	77.356	0.95066
314.43	1557.6	15.945	22.555	0.96832
346.38	1725.6	163.2	58.851	0.94073
335.33	1713.8	121.83	34.513	0.98897
333.75	580.12	105.07	30.827	0.87346
341.35	1025.8	100.55	120.24	0.8629
329.47	2030.3	143.88	47.54	0.96349
329.56	1421.1	87.709	27.58	0.90717
446.95	1308.6	139.34	335.4	0.91973
339.57	1983	40.101	26.015	0.95483
359.14	42.393	104.34	120.37	0.77174
334.5	442.17	45	36.012	0.98177
337.6	445	39.806	31.727	0.98469
349.53	414.76	126.16	67.85	0.94922
329	1328.8	56.31	18.184	0.99143
344.5	1331.4	177.8	31.616	0.82298
332	1686.1	114.23	25.518	0.85946
337.18	223.73	62.879	47.823	0.96324
337	516.33	168.11	21.483	0.90379
353.67	1100.2	160.62	60.642	0.94399
331.33	1195.7	97.853	31.469	0.93026
337.91	1431.5	152.7	36.609	0.95291
348.69	1447.6	157.62	60.231	0.91572
340.2	1813.4	126.53	34.046	0.98692
331	1846	160.35	15.133	0.98234
325.44	1853.2	129.61	39.07	0.96347
340.44	844.38	102.43	65.902	0.91675
345.23	866.46	162.15	67.686	0.91575
335.29	912.43	80.272	37.952	0.93568
334.5	293.5	73.301	10.497	0.99456
345.33	282.5	161.57	26.018	0.97232
336.17	796.17	76.504	27.015	0.95168
344.1	649.2	15.642	34.386	0.75501
341.74	668.11	63.733	92.761	0.92567
334.23	719.38	92.045	59.94	0.93486
328	753.83	66.038	20.9	0.94247
333.4	1894.4	84.289	22.464	0.89475
336.69	1223.3	125.68	50.564	0.9495
377.95	1615.6	149.04	105.26	0.94175
331	383	59.036	18.149	0.96386
348.92	378.08	122.35	39.147	0.90711
357.82	695.91	40.156	44.096	0.94949
352.92	1565.4	153.43	45.058	0.94291
342.4	503.2	3.1798	19.77	0.91186
348.17	1587	143.97	28.366	0.95901
348	927.25	28.811	23.294	0.97989
357.65	1653.8	132.83	63.424	0.8814
341.18	14.727	128.66	39.957	0.96151
355	253.5	66.038	62.115	0.79279
348.16	366.45	128.29	118.24	0.81889
350.2	799.2	171.03	20.608	0.93339
359.11	1146.8	147.53	41.298	0.94715
346	1304	161.08	37.612	0.98373
342.88	1293	101.31	28.012	0.91016
347.17	965.83	144.46	26.952	0.95751
350.6	2034.2	148.57	21.405	0.9855
334.75	44.25	45	17.638	0.96214
353.88	168.38	121.81	99.538	0.93394
350.14	592.29	114.9	31.407	0.98291
353.57	605.43	161.57	25.231	0.87734
361.42	1094.2	116.87	86.692	0.96984
350.13	1260	152.14	84.292	0.93932
346.75	1463.5	135	21.679	0.97853
360.11	1505.7	108.82	103.18	0.90109
331.6	1541	23.749	31.018	0.88056
341	1862.2	99.462	12.891	0.94373
361.25	652	134.09	46.636	0.95534
378.78	1123.5	123.82	130.47	0.92257
375.88	1602.4	143.62	76.988	0.91965
387.7	1940.5	154.69	91.205	0.89753
347	1232.5	103.24	17.857	0.97799
341.25	132	115.02	16.851	0.98232
348	99.833	106.93	54.891	0.87597
336.71	260.86	177.71	26.239	0.95356
354.47	465.41	113.32	67.209	0.93973
351.57	1272.5	139.27	51.458	0.92323
379.91	1265.8	158.63	82.545	0.89762
355.69	1336.8	115.14	59.663	0.90725
392.86	1657.3	122.95	151.06	0.85198
346.67	212.33	123.69	11.042	0.97959
350.8	477.2	2.7263	21.287	0.98765
350.43	402.71	115.56	29.053	0.87755
350.26	744	81.254	69.045	0.9525
358.15	990.69	116.05	53.254	0.94058
361	1466.2	136.97	42.712	0.96078
383.66	1784.2	148.26	117.45	0.97113
327.3	889.4	46.637	50.034	0.98968
351.31	929.08	76.551	51.164	0.92442
351.64	1979.2	111.41	59.784	0.91631
356.14	1999.9	56.976	25.043	0.95251
377.81	511.84	115.76	142.57	0.88781
349.75	627.75	116.57	15.688	0.99772
347.67	1403.7	105.02	46.199	0.91884
383.91	1769.3	143.77	130.31	0.96084
352	1188.4	98.13	28.803	0.982
355.5	1206	26.565	11.578	0.96568
370.27	548.45	3.0128	43.115	0.88258
364.6	1374	131.63	39.576	0.91279
360.25	688.25	158.2	18.683	0.86471
373.67	737.5	171.74	66.6	0.94069
390.36	891.48	128.75	115.81	0.89678
370.18	1045	127.06	62.287	0.98576
347.42	33.833	106.14	44.53	0.88839
379.73	293.5	118.19	115.59	0.95217
353.47	795.6	79.38	52.783	0.92522
355.36	875.82	104.04	41.474	0.89472
345.4	1190.8	142.43	17.791	0.92188
360	1421.5	142.7	27.312	0.96664
371	1893.3	151.39	37.972	0.98994
354.36	183.36	94.574	26.121	0.96013
383	354.75	143.97	65.069	0.83612
358.75	438	32.905	21.427	0.94501
351.71	446.57	111.8	29.156	0.92351
357.33	1491.7	169.56	45.549	0.8483
366.25	1828	163.07	24.338	0.98781
371.83	1839	131.08	60.978	0.84849
355.6	31.6	140.53	23.661	0.93078
365.5	1747.7	112.89	51.132	0.9553
348.5	1929.2	32.735	17.626	0.94425
367	1927.8	157.62	20.046	0.91713
385.94	828.88	130.67	91.938	0.91786
374.04	261.04	116.57	94.006	0.92767
367.56	468.56	122.83	39.175	0.94171
375.31	1344.6	136.91	48.198	0.88075
343.12	1567.8	137.63	82.534	0.93483
365.11	1529.6	110.73	42.523	0.93032
363	1555.2	67.38	14.664	0.8865
371.75	1587.1	126.87	36.091	0.96978
362.79	909.29	79.38	35.89	0.90715
397.88	1126	107.38	298.09	0.92098
389.52	1212.4	152.74	76.812	0.96655
429.24	1305.2	154.84	155.66	0.9369
363.5	1582.2	24.228	23.693	0.92567
373.44	1567.6	140.79	51.54	0.95151
363	1033.8	113.96	20.228	0.9738
359.25	2014.8	118.61	15.89	0.78855
393.27	1998.1	165.53	65.822	0.97279
371.5	73.438	92.406	127.48	0.93433
391.67	157.44	111.51	227.28	0.80397
368.6	205	168.69	45.61	0.89437
404.48	276.15	134.27	118.39	0.94372
382.6	802.3	130.14	125.94	0.86216
364.14	1304.7	62.354	24.179	0.98045
382.03	335.69	114.02	122.45	0.90302
412	343.52	135.94	135.12	0.95783
370.83	399	32.735	19.187	0.86744
363.27	506.2	100.3	60.45	0.92475
383.75	531.58	4.2892	43.752	0.91681
360.43	1129.1	104.04	24.893	0.99381
385	1870	133.88	81.678	0.88321
383.92	1230.8	156.8	51.907	0.88031
365.91	231	113.81	39.42	0.94271
377.92	2037.5	164.58	30.728	0.97902
369	2032.4	120.96	18.502	0.94545
372.19	164.88	107.59	46.444	0.9261
371.2	438.2	120.96	12.87	0.9061
375	1258.5	14.931	16.609	0.93468
369	416.62	119.25	31.123	0.92065
371.8	427.2	68.962	14.565	0.95627
385.89	1024.6	0	40.485	0.91392
365	720.4	101.89	21.171	0.91715
379.57	703.29	157.17	22.282	0.92521
371.4	767.8	78.311	30.365	0.97528
384.88	759.25	178.03	31.976	0.90748
372	973	49.086	21.317	0.93115
371.33	1498.5	54.866	35.432	0.93178
389.5	1193.9	153.95	54.244	0.92341
372.58	1430.7	81.027	60.388	0.95559
399.67	1424.4	18.741	60.092	0.98409
372.57	1695	87.797	26.559	0.97969
382.6	1656	108.43	57.252	0.93899
388.18	1845	133.15	69.604	0.94527
424.36	395.32	145.8	131.91	0.94406
383.5	472.62	46.736	26.037	0.89663
376.5	1691.5	136.97	20.623	0.99494
374	1936.8	92.49	24.734	0.93078
387.17	77.5	171.38	34.051	0.98018
382.25	557.12	110.77	34.485	0.8994
366.75	625.75	147.26	17.19	0.96821
375.86	611.14	102.99	27.722	0.96253
378.4	780	126.87	48.883	0.92056
359.5	841.38	146.31	33.478	0.8616
375	827.5	93.991	44.373	0.97141
395.57	1414.4	136.43	58.985	0.95933
385.36	1562	73.856	46.997	0.84176
379.78	1897.9	115.46	27.505	0.84565
356.5	1910.6	39.094	44.36	0.92947
382.5	171.12	163.3	45.607	0.91568
396.67	512.33	176.12	69.199	0.85457
397.71	1981.5	138.37	78.757	0.91738
381.4	2007.4	39.289	15.648	0.9083
376.65	668.35	92.203	58.142	0.89502
378.43	728.86	112.93	29.596	0.95388
385	749.5	52.306	28.313	0.98197
377.11	1012.1	83.089	38.752	0.8578
386.25	990.75	143.13	25.557	0.9782
377.2	1279.2	135	54.841	0.87677
396.14	2015.9	147.85	46.072	0.89729
395.67	1017	135	72.85	0.89299
415.92	1442.7	146.07	89.786	0.73828
397.25	1751.9	164.88	41.551	0.92242
383.57	1397	153.43	19.454	0.91954
385.77	600.46	36.384	51.013	0.92529
380	875	160.2	29.769	0.89257
382.42	932.08	81.254	42.926	0.91924
381.62	1073.6	96.242	67.082	0.95975
430.37	1288.4	157.69	130.41	0.96975
393.11	1285.9	133.73	35.19	0.90446
384.27	1690.5	82.875	50.953	0.94938
383.44	1509.9	113.43	35.444	0.92245
407.27	1532.5	64.855	80.519	0.67225
390.75	907.75	167.74	30.364	0.77518
399.68	160.55	105.64	88.696	0.8781
385.85	191.1	92.045	61.571	0.9101
389	956.25	50.711	14.81	0.95965
393.8	1061	48.013	33.41	0.80536
390.07	1190.8	99.039	48.488	0.91886
391	568.44	121.26	36.188	0.90517
388.8	645.8	72.181	29.421	0.99965
402.6	628.3	143.75	41.083	0.90554
390.8	680.3	96.633	45.202	0.9577
398.87	726.27	73.54	53.315	0.86055
395.57	1878.9	7.125	24.654	0.98107
403.25	1476.4	150.71	51.921	0.90542
413.56	1920.5	8.9726	62.016	0.9305
395.52	1888.9	103.35	62.602	0.96864
385.75	10.5	143.13	11.801	0.84735
391	21.857	91.469	43.364	0.89966
385.1	855.5	85.764	31.973	0.84678
388.56	882.67	90	23.206	0.94805
393.57	989.36	112.52	47.967	0.92532
444.33	1055.7	118.3	265.18	0.94654
391	1239.6	45	50.227	0.64759
394	1252.3	77.471	30.051	0.92039
388	1368	77.989	51.494	0.93316
394	1530.7	91.736	45.884	0.71954
393.3	411.3	108.43	27.487	0.92038
391.77	1167.8	120.34	50.328	0.94396
399.33	72.926	99.353	93.179	0.92451
410.87	474.87	117.73	93.882	0.93862
394.9	688.1	177.14	50.626	0.7911
407.27	1806.7	124.25	58.94	0.96471
395.11	1926.8	148.24	29.435	0.83907
393.29	1941.7	83.29	39.294	0.87123
384.11	464.56	128.09	48.726	0.9648
396.14	445.29	118.44	28.144	0.96981
420.96	637.86	128.44	106.85	0.75271
412.25	856.12	27.597	51.791	0.95863
392.6	840.2	94.399	14.909	0.87455
396.82	1032.5	123.69	28.515	0.88511
411.08	2029.7	146.66	50.613	0.89871
401.2	829.8	151.7	15.875	0.93005
412.47	355.79	117.94	77.88	0.95925
399.2	395.2	72.897	16.609	0.8189
397.43	589.71	151.82	32.89	0.96578
406.18	569	119.74	49.338	0.98045
408.56	1953.6	159.68	29.659	0.97079
404	986.8	14.931	16.289	0.95303
396.1	1020.5	92.027	129.26	0.87473
396.43	198.43	110.38	46.776	0.79819
404.4	1632.2	25.017	17.065	0.96997
399.09	233.36	84.472	32.813	0.94915
415.45	423.64	141.91	51.021	0.92139
484.89	1215.7	145.26	243.17	0.93084
447.26	1672.9	140.32	120.23	0.95101
402.5	1721.2	56.31	12.211	0.8858
414.35	309.1	123.93	69.438	0.95462
416.25	289.07	117.08	104.35	0.94714
406.8	956.3	51.71	50.675	0.95541
407.31	1421.5	65.821	56.723	0.94693
390.4	1454.2	165.96	20.153	0.81836
401	1452	79.38	16.544	0.98397
408	1571.4	135	19.282	0.95345
422.11	1769.6	131.5	77.227	0.89899
406.17	581.17	180	18.398	0.97835
407.33	743.33	178.7	48.548	0.90656
420.75	881	133.6	62.236	0.93193
403	899.82	70.463	36.649	0.89755
400	1505.7	92.49	24.52	0.93891
426.3	1476.3	127.48	83.584	0.90452
403.75	1610.5	70.346	15.74	0.9445
401.33	1343	90	16.125	0.99228
406.25	1332.5	111.8	21.735	0.99105
418.6	1339.5	176.05	32.4	0.8972
410.2	542.1	61.113	36.061	0.91847
439.57	496.91	131.78	106.94	0.9404
413.2	654.6	153.43	26.475	0.92905
409.43	760.86	109.44	37.162	0.97023
424.77	906.85	152.53	59.694	0.94409
409.33	914.67	145.01	12.608	0.96813
410.25	51.75	150.95	10.756	0.95721
414.2	605.4	160.56	18.969	0.9504
411.14	640.86	163.3	21.79	0.95826
413.67	967.17	161.57	19.55	0.97053
418.07	1882.8	111.7	112.15	0.94049
427.5	1667	130.1	75.842	0.98255
431.79	1932.9	176.76	56.891	0.9331
419.57	830.86	2.6026	26.833	0.82074
451.03	1179.3	134.02	129.53	0.95544
407.83	13.667	87.138	20.631	0.97064
412.17	226.96	94.635	83.945	0.88442
406.75	505	77.471	9.2854	0.99291
420.83	920.83	150.8	42.022	0.92687
406.68	1664.4	105.42	68.948	0.87264
409.25	2024	116.57	24.905	0.98762
417.75	31.875	46.005	41.493	0.97151
414.25	29.5	50.194	15.646	0.99839
458.91	1132	139.36	176.27	0.89718
412.9	1380.2	73.811	36.653	0.8807
412.6	1370.4	140.19	17.924	0.87147
417.2	1422.6	149.04	17.643	0.99148
422.75	1545.8	138.99	33.136	0.91983
404.17	389.67	174.29	23.43	0.85787
410.67	1066.6	87.455	46.501	0.96868
414.92	1116.1	102.26	50.853	0.9257
427.36	1320.8	169.59	51.086	0.97522
417.75	850	148.39	15.514	0.9839
424.15	1817.3	125.68	50.551	0.94974
425.78	94.204	94.131	192.73	0.9364
425.69	166.38	98.443	135.38	0.95583
460.26	1174.9	129.04	184.24	0.88752
426.38	1517.2	140.71	45.354	0.94012
413.43	49.429	70.017	25.224	0.92806
417.33	41.333	109.65	15.229	0.97615
417.62	592.31	91.005	71.109	0.8017
435.6	1237.5	142.05	66.203	0.95783
409.8	1389.6	156.04	20.843	0.94505
411	2010	45	8.4853	1
414.17	88.583	121.16	52.771	0.95222
421	354.4	138.01	16.368	0.82194
425.71	1584.9	132.27	30.332	0.98024
420.5	554	19.29	21.733	0.97499
414.25	970.38	99.273	51.602	0.96215
453	923.88	155.74	81.118	0.96006
422.5	1001.8	21.801	11.067	0.97319
435.14	1086.1	152.24	43.543	0.98619
427.08	1610.2	114.3	41.242	0.82475
421.91	1711.4	124.41	92.098	0.96073
436.14	1726.9	3.5763	33.319	0.96229
445.48	1876.2	147.88	82.707	0.6139
429.08	734.46	51.34	50.812	0.88211
426.29	709.43	112.25	26.092	0.91101
420	1023	65.225	16.458	0.86995
411	1897.2	23.199	18.144	0.8395
425	1895.5	144.16	22.884	0.97027
425.12	1139.8	133.8	107.99	0.93659
423.25	1440.5	113.2	15.448	0.98601
422.29	1500	105.52	26.604	0.7022
422.33	365.33	97.595	31.069	0.97414
426.25	382.75	63.435	13.973	0.9602
421.8	490.6	85.601	26.637	0.97898
436.04	476.17	146.53	81.529	0.86748
452.18	436.79	114.23	163.69	0.93788
417.5	898.83	108.43	41.84	0.90696
487.15	1855.3	121.42	235.3	0.92128
430.6	1948.2	10.62	16.857	0.96573
429.58	2011.2	76.239	54.056	0.93325
428.38	815.54	82.747	57.166	0.96987
429	780.67	138.01	13.474	0.99847
426.27	1425.7	78.179	46.326	0.94833
442.18	1417.9	173.99	41.032	0.93122
430.42	547.58	86.906	45.836	0.80841
430.83	402.67	120.47	20.761	0.95001
438.57	418.71	18.435	26.003	0.9729
414.1	623.8	165.47	32.18	0.86678
417.29	1179.1	144.78	21.973	0.94699
431.17	1151.7	98.569	76.831	0.96086
438.85	1174.5	127.27	59.217	0.97609
431.5	1433.2	158.2	13.078	0.82357
433.29	1564.3	163.07	24.559	0.97894
435.8	1553.5	132.77	60.138	0.90605
444.53	1796.9	115.07	216.62	0.94793
441	278.46	120.65	98.611	0.9548
431.4	800.8	8.9726	21.468	0.89599
427.25	1317.5	82.875	16.638	0.96916
448.57	1614	121.79	90.193	0.92611
423.6	1646.2	14.931	15.804	0.98232
431.93	992.43	108.89	49.563	0.81033
421.2	1607.2	175.24	14.078	0.85537
430.67	768.5	68.749	19.857	0.9726
425	248	173.66	9.6883	0.93467
461.67	516.08	121.25	112.96	0.92161
432.25	952.25	121.61	15.911	0.95933
437.83	1035.5	138.81	32.685	0.97569
466.58	1326.3	145.86	109.4	0.96083
434.12	1961.4	118.3	31.046	0.95114
434.46	661.85	103.71	44.838	0.9412
438.25	690	50.194	16.579	0.9422
491.2	1504	153.63	139.83	0.94986
441.55	434.91	162.98	57.848	0.88585
427	672.58	127.57	55.437	0.88756
444.57	775	174.56	21.791	0.96806
441.75	212.25	180	25.459	0.98196
436.48	199.38	93.945	65.641	0.8857
431.75	222.88	108.43	80.478	0.94305
436.56	345.94	96.072	49.156	0.96154
437.11	919.78	105.42	31.675	0.94975
436.11	1860	97.853	30.987	0.94473
437.91	2034.1	169.05	36.238	0.87132
454.33	2019.3	144.62	92.907	0.91089
441.9	41.81	90	61.802	0.77667
438.12	626.88	120.96	24.028	0.97068
443.74	126.21	99.051	121.63	0.94074
446.33	1453.8	0	17.31	0.86655
475.53	1905.5	124.79	130.41	0.88699
440	145.14	55.62	25.11	0.91682
439.86	883.29	94.97	23.444	0.98475
471.14	1614	146.09	79.927	0.91957
432.88	1901.2	133.83	35.142	0.98617
446.5	719.75	164.36	26.009	0.99818
442.64	739.36	87.955	87.144	0.96454
451.85	701.08	119.58	49.377	0.86161
461.21	1483.9	152.22	119.5	0.87963
461.05	1686.5	136.7	77.913	0.91704
445.33	571.67	113.43	33.228	0.98398
452.25	574.5	133.36	30.13	0.82174
444.83	960.33	149.74	28.694	0.96831
452.79	1368.6	126.67	72.514	0.80813
466.71	1380.1	136.97	65.17	0.94453
445.57	1827.6	111.37	25.019	0.98718
450.88	691	152.53	29.783	0.94612
439.25	991.75	122.01	22.447	0.84055
448.83	1905.8	155.38	27.113	0.97374
480.67	273.55	103.04	224.88	0.92659
452.33	740.67	152.1	20.422	0.94189
433.57	1010.7	163.61	21.493	0.82446
461.27	997.8	146.31	58.989	0.91683
447.33	1958.1	96.34	108.59	0.91729
455.67	2006.6	30.964	26.725	0.87273
435.43	461.43	147.99	21.132	0.89287
445.21	843.64	95.599	57.445	0.89207
453	798	101.07	51.813	0.90464
484.12	1187.3	138.47	104.23	0.89716
464.81	321.19	126.44	89.489	0.90293
448.12	395.25	119.48	29.633	0.89158
450.71	532.71	63.435	33.396	0.93737
452.25	1243.8	116.57	23.312	0.9592
453	1254.5	5.1944	11.162	0.98953
459.53	1319.2	133.45	54.402	0.96219
449.5	1449	80.538	20.642	0.88406
456	1441.2	7.125	17.496	0.92159
453.43	1518.4	135	21.192	0.93429
457.27	1742.8	123.11	55.832	0.98364
453	207.38	83.211	43.872	0.9641
444.2	563	156.37	18.171	0.96111
464.5	573.75	36.529	35.493	0.94669
451.8	26.067	75.379	50.582	0.93985
446.23	1083.1	108.92	39.979	0.92549
451.25	1272.8	104.04	16.579	0.99476
447.5	1582	132.88	21.405	0.89255
452	1572.2	118.61	38.286	0.98182
473.42	1693.2	115.95	138.4	0.90806
454.83	1982.2	99.728	74.321	0.9556
452.83	504.5	130.6	28.458	0.97191
463	489.1	122.91	42.714	0.94809
461.56	524.56	57.529	41.291	0.9473
462.88	1542.6	162.26	31.606	0.8305
453.59	952.15	91.219	106.03	0.88678
466.23	1044.5	128.09	47.873	0.98198
462.33	1139.3	116.57	42.596	0.94491
472.71	272	45	60.32	0.84402
449	290.9	116.57	32.099	0.90561
459.67	934.17	127.41	21.563	0.99249
453.86	1096.3	125.84	22.55	0.98465
439.16	1274.7	159.44	44.346	0.96334
471.45	2024.5	132.51	50.393	0.9691
444.09	78.091	140.44	32.153	0.92784
464.91	76.471	100.27	137.73	0.93707
458.75	614.88	123.23	36.44	0.95143
460.2	922.8	28.61	14.405	0.86984
503.18	1458.9	152.71	162.4	0.87302
465.89	1983.3	166.76	36.365	0.96049
456.58	1411	130.76	43.604	0.8781
483.04	1808.7	124.99	100.94	0.9674
448.62	1859.8	120.07	24.026	0.91376
484.17	94.122	106.81	162.63	0.95704
462.38	762.75	116.57	26.476	0.92901
458.4	1123.8	133.03	30.271	0.67783
460.78	860.78	117.35	35.857	0.91056
460.5	891.38	79.114	27.788	0.95282
485	1157.4	112.01	165.71	0.91779
477.05	1426.6	74.219	104.64	0.91368
478.76	1350.5	127.57	67.298	0.97484
457	1707.6	135	25.559	0.94065
458.57	1697.3	97.595	16.122	0.93862
457.25	676	162.9	61.791	0.88048
468.67	645.53	111.6	53.169	0.97093
490.39	1237.6	151.88	69.911	0.9407
463.67	1344.2	155.77	22.384	0.97978
460.55	731.55	88.21	33.027	0.96938
470.58	693.67	110.1	45.81	0.95301
469.5	1966.5	7.4314	24.359	0.9522
459.14	641.57	105.95	22.326	0.97826
481.6	740.1	175.1	41.993	0.83653
470.42	1446	111.16	42.827	0.77618
462.86	13.714	105.26	23.043	0.98961
464.6	27.4	67.38	14.153	0.91853
464.25	425	126.87	10.303	0.97058
467.4	689.8	32.471	13.98	0.93267
473.5	927.77	83.558	107.49	0.58046
485.6	579.7	160.02	48.55	0.96434
481.79	1288.8	153.08	78.032	0.9342
481.5	1762.4	112.52	140.18	0.94987
472.52	860.28	80.74	97.536	0.9557
500.57	1423	158.63	76.88	0.96377
467.88	377.62	171.03	21.755	0.88419
471.38	792	131.99	56.607	0.95067
454.5	2006	41.424	23.272	0.97421
465.4	231.4	93.468	34.918	0.94681
478.55	446.36	113.63	44.345	0.78766
468.08	765	55.886	39.324	0.95217
469.5	1073.7	104.78	78.331	0.95064
492.42	1771	130.53	84.258	0.96805
490.72	1987.8	158.03	66.713	0.92134
486.67	1974.3	135.63	65.696	0.97952
469.75	93.5	154.98	16.719	0.99005
454.67	604.33	10.784	25.013	0.85466
467.83	1493.2	108.43	24.113	0.91801
456.11	1496	169.51	30.24	0.90804
481.4	1624.7	135.59	143.67	0.95488
470.33	2034.3	104.04	17.392	0.9483
476.75	66.5	152.1	19.852	0.96893
475.35	253.57	124.47	92.02	0.88319
469.14	564.29	101.31	26.188	0.97354
475.67	1408.3	45	23.332	0.84856
503.79	1353.1	129.68	123.22	0.92789
492.69	1579.8	133.78	104.22	0.9569
471	1961.4	102.53	40.16	0.91827
452.91	325.64	133.92	39.62	0.94608
472.5	319	63.435	18.113	0.98762
473.07	1757.1	104.35	46.215	0.96039
480.45	341.27	126.03	29.985	0.90721
465.5	285.5	5.7106	10.236	0.98181
480.4	269.8	121.5	37.405	0.97203
474.75	723.5	166.76	17.797	0.98132
477.6	1558	143.13	15.614	0.96066
464.38	1584.5	135.76	170.83	0.93139
479.6	1362.2	159.44	17.609	0.97039
484.62	1499.9	62.7	39.607	0.8808
475.12	1661.8	113.2	25.183	0.90724
469.75	1852.5	172.87	16.587	0.9721
472.31	1852.8	115.5	75.449	0.95447
488.92	1916.3	141.34	48.313	0.92773
481.37	150	97.275	157.92	0.9001
483	199.5	152.24	21.899	0.98043
478.7	1072.1	108.43	28.897	0.9849
527.88	1274.6	138.78	160.81	0.93425
476.93	35.786	100.18	40.776	0.97173
491.3	562.2	126.87	56.759	0.96901
501.06	1532.2	174.17	55.44	0.88842
479.45	173.18	102.72	32.205	0.98681
505.65	1924.1	149.8	81.224	0.95445
483.39	67.61	97.561	122.24	0.9325
488.89	640	57.804	34.758	0.91796
482.5	856.25	155.56	12.166	0.99317
491.38	653.38	16.314	47.291	0.90334
484	870.5	129.81	15.888	0.98317
483.2	1074	161.57	19.164	0.99005
489.56	411.39	121.91	68.938	0.90565
480.88	731.5	110.17	54.575	0.95651
485.67	705.5	152.35	24.251	0.97753
484.14	720.14	60.945	32.787	0.94204
486.61	790.35	102.45	87.913	0.89696
487	1833	143.97	15.261	0.89124
483.2	1883.6	117.47	29.86	0.94366
473.67	1648	12.095	17.253	0.82987
479.5	2002	48.013	14.132	0.95201
488.11	490.89	105.32	80.07	0.9453
536.67	1241.3	145.08	138.37	0.93426
489.6	1383.9	62.745	40.64	0.91343
483.25	1476.8	80.538	13.452	0.90435
489.25	674.5	45	16.18	0.96144
487.14	724.43	47.862	30.304	0.93453
489.17	1338.7	171.03	21.01	0.91553
491.8	805.8	24.444	12.447	0.97075
491.5	1222.5	109.03	32.281	0.95027
480.24	391.9	107.61	75.428	0.87631
494.12	839.62	124.7	33.267	0.95056
491.75	902.5	56.821	32.194	0.96491
502.57	871.64	131.08	56.96	0.90836
499.38	514.12	63.435	43.52	0.97623
508.83	1433	158.96	44.401	0.94109
502.8	1817	160.35	30.973	0.95995
497.89	2013.8	124.14	75.546	0.94355
494	2032	15.255	11.768	0.96889
498.38	330.86	101.15	78.876	0.91748
506.08	1072	144.06	52.688	0.93773
493.08	1067	102.41	53.565	0.95577
506.62	1444.7	161.57	40.744	0.85374
499.5	257.75	15.524	18.745	0.99659
486.38	603.12	142.52	40.676	0.92935
496	610.89	78.69	75.459	0.94603
525.04	1610.7	142.7	117.33	0.90008
497.75	1642.5	46.848	21.959	0.99874
499	1627.3	148.57	21.79	0.96809
490	1763.8	78.232	25.978	0.94369
499.9	1830.1	104.49	113.07	0.81299
497.79	172.89	82.528	63.012	0.97637
499.45	1409.7	127.48	43.402	0.87097
498.65	1916.9	75.964	63.35	0.91118
493.11	983.33	80.838	32.585	0.96366
508.04	932.17	111.67	89.095	0.94208
488.43	1002.7	56.31	19.423	0.92817
500.25	1011	30.964	17.583	0.99485
500	1696.2	129.29	16.678	0.85216
500	797.5	104.5	61.112	0.98031
514.82	1645.9	150.57	48.391	0.92533
505.5	8.75	0	21.144	0.99317
495.8	683.6	75.256	20.053	0.97974
515.33	746.33	156.3	49.032	0.91322
528.26	2010.3	154.65	79.037	0.79799
527.4	1531	138.69	99.167	0.88601
499.75	165.5	47.121	19.819	0.96395
503.8	1036.9	24.102	43.364	0.95999
515.81	1313.4	130.06	62.401	0.92128
505.62	819.25	116.57	30.398	0.95628
539.6	817.73	156.89	84.554	0.96437
547.33	1882.7	109.2	205.15	0.91878
516.05	2010.7	120.83	74.813	0.96509
513	1507.3	180	35.166	0.9384
510.27	492	117.9	40.958	0.93926
524.78	1467.8	150.78	75.707	0.89294
499.75	1620	77.471	9.2854	0.99291
507.29	1738.9	128.66	32.308	0.99096
508.62	1895.5	115.56	26.713	0.95442
502.67	561	80.538	26.831	0.90682
521.82	1700	20.433	60	0.90707
506.5	1693.8	46.736	24.258	0.96237
509.75	1854.2	149.04	17.55	0.99675
506.28	253.66	87.797	114.81	0.9065
508.28	337.16	93.145	99.815	0.91306
504.67	992.62	105.56	89.148	0.91989
520.38	1361	128.2	146.42	0.93862
511.95	192.32	84.327	155.08	0.97847
506	419.95	86.987	81.029	0.93924
514.31	425.62	128.88	46.275	0.86061
512.5	140.25	34.695	16.042	0.98562
505	584.56	94.086	29.687	0.94556
517.88	593.75	0	25.035	0.83882
504	640	47.49	16.899	0.96327
519.38	778	151.7	31.649	0.93302
509.4	1680	59.534	20.154	0.97862
515.83	875.83	19.44	20.137	0.89525
512.7	889.8	118.5	42.814	0.93017
506.14	1212.6	106.26	25.873	0.96627
502	483.57	113.96	20.639	0.95438
518.5	468.75	159.15	22.567	0.99579
511.6	766	132.88	19.285	0.99067
515.36	1165.1	123.23	38.756	0.89457
514.86	131.71	77.005	54.397	0.98105
513.6	939.2	64.983	18.549	0.89238
517.5	1519.6	7.4314	23.424	0.99023
520.19	1801.7	111.34	72.686	0.9453
516	609.33	10.305	22.523	0.99281
511.25	620.25	73.74	27.191	0.91943
510.07	689.5	89.061	62.817	0.97121
520.5	705.37	104.29	118.88	0.92011
517	1198	2.7263	21.733	0.96737
543.48	1550.1	131.44	167.5	0.88403
520.8	1603.4	36.87	25.235	0.99069
517.28	88.276	82.648	100.23	0.93558
509.22	1362.9	133.45	27.51	0.95137
518	29.2	101.89	47.932	0.81016
516.22	833.56	116.57	36.652	0.97614
517.5	851	45	13.053	0.9751
505.86	920.86	135	27.607	0.92206
502.33	238.67	154.36	28.163	0.98465
517.29	1715.1	102.88	36.442	0.9852
519.25	1822.2	146.31	15.099	0.95517
519.5	74	162.47	19.951	0.99869
520.27	1222.4	127.87	40.154	0.85184
515.71	1657.1	90	18.476	0.92011
521	1681.2	65.037	71.737	0.89183
524.5	1660.2	154.54	23.636	0.98407
517	1875.7	87.797	57.645	0.90274
513	300.25	17.103	13.804	0.98536
545.29	1066	114.89	148.93	0.9253
514.6	1141	90	18.307	0.98322
543.19	1102.6	128.43	127.99	0.91758
522.5	1317.8	108.43	49.098	0.96612
516.86	1999	79.992	17.547	0.98377
529.89	631.22	4.9697	25.204	0.91601
606.07	735.2	157.92	210.56	0.89693
529.4	968.8	4.7636	25.402	0.94808
540.05	1703.7	99.707	176.87	0.87185
521.27	1011.2	84.401	53.442	0.95888
549.52	1379.8	130.5	135.7	0.93041
524.89	1608.3	116.57	67.287	0.89726
554.62	1935.7	129.4	113.26	0.95983
519.17	1044.3	118.61	25.315	0.98992
530.19	66.111	105.26	98.878	0.92249
534.64	346.21	139.27	51.534	0.92188
518.33	368.83	95.194	22.42	0.98531
524	1892.8	101.89	40.262	0.9645
535.39	71.484	79.824	86.192	0.91941
522.2	849	96.009	19.246	0.99266
546.76	1427.8	143.45	77.149	0.93587
533.17	1414.6	120.96	67.996	0.85755
528	1066	117.7	46.396	0.97373
518.5	2036.5	113.96	20.797	0.94716
522.11	244.83	91.146	57.83	0.86478
531.33	788.83	50.194	24.652	0.95045
545.86	1555	160.71	42.74	0.99156
531.37	587.81	82.367	114.23	0.85674
529.8	558.4	66.801	16.237	0.93809
517.33	1027	26.565	17.977	0.87069
530.57	1032.9	3.3665	17.099	0.99593
532.59	1833.7	106.31	95.661	0.89316
523.5	331.57	108.43	46.205	0.88972
537.75	325.75	167.74	23.748	0.99112
526.8	379	104.04	13.064	0.94679
530.2	394.4	66.371	17.588	0.99294
529.4	663.8	53.973	15.243	0.89233
555.52	1062.5	132.63	90.527	0.94594
538.5	1349.8	146.89	29.171	0.94132
533.22	2013.2	95.194	74.946	0.88427
521	508.38	131.82	29.432	0.86624
534	476.47	109.44	59.498	0.909
535.71	510.71	37.405	23.047	0.92856
548.12	1137.4	135.66	70.823	0.86868
[truncated: 6,045 more rows]
