# Supplementary material for: Social motility of biofilm-like microcolonies in a gliding bacterium
Source: Nat Commun. 2021 Sep 29;12:5700. doi: 10.1038/s41467-021-25408-7 (PMC8481357; doi:10.1038/s41467-021-25408-7)
Supplement: Supplementary file 15 — Source Data [file 41467_2021_25408_MOESM15_ESM.zip › Source Data_NCOMMS-20-05786B/Source Data_Supplementary Figure 1/Flavo - Angles/12 hr/Angles_m45_12_R2.csv]

24.833	1096.9	122.67	115.85	0.94339
8	1150	61.189	24.983	0.91362
12.111	1183.8	62.745	38.062	0.97529
9.5	1161.2	176.19	18.809	0.79927
7.2632	1387.1	76.569	71.706	0.96064
5.1667	366.33	66.501	25.522	0.98267
8	361	10.305	11.359	0.98426
5	322	110.85	22.567	0.99579
17.6	323.4	166.87	31.472	0.97882
19.312	1159.1	114.83	77.854	0.94824
11.2	1197.8	176.19	15.384	0.97718
8.4286	1206.6	67.62	19.721	0.93223
6	1638.9	108.43	22.505	0.98361
25.571	1813.8	160.87	54.808	0.94631
9.4	14.8	140.71	15.751	0.90234
20	457.17	19.537	33.932	0.96941
7.125	505	109.18	25.519	0.95426
49	1110.9	164.23	95.86	0.92138
8.4	1548	53.13	20.129	0.99359
8.85	1735.5	82.2	86.436	0.85245
14	1688	165.96	17.546	0.93994
9.7143	736.79	91.66	72.853	0.9475
27.889	253.11	33.071	52.422	0.97884
8.5714	232.71	92.49	24.492	0.93998
13.167	720.17	7.7652	22.706	0.97786
13.692	1447.2	128.29	51.121	0.94707
27.625	1453.2	172.5	42.41	0.90373
12.231	2016	107.02	57.329	0.89386
10.8	206.5	101.31	36.646	0.83486
13.167	568.33	127.23	31.88	0.98497
11.733	651	94.865	58.326	0.80873
15.6	624	154.98	16.951	0.97654
45.375	1230.5	172.79	92.012	0.86543
16.556	1247	155.56	24.889	0.97097
27.308	1351.8	16.699	57.159	0.91326
34.957	1908.2	158.2	86	0.81404
30.769	1972.9	140.63	55.001	0.91721
12.714	310.71	7.7652	23.465	0.94625
17.125	331.88	125.31	31.452	0.9351
11.667	364.11	86.73	38.011	0.92228
26.357	445.93	16.821	47.652	0.94271
15.286	701.14	10.784	22.117	0.96658
22	675.67	125.31	67.124	0.87631
23.438	813.56	2.3859	51.633	0.93044
29.286	798.95	170.34	72.608	0.65662
13	910	13.241	19.008	0.9188
13.6	899.6	115.02	17.75	0.93255
20.2	985.5	134.14	54.202	0.87417
16.778	965.5	114.72	82.342	0.84227
8.6667	1091	86.424	16.062	0.99807
14.286	1606.7	35.218	25.405	0.81909
10.5	1613.9	77.276	37.52	0.84704
13.625	1707.8	164.74	24.063	0.94767
11.769	529.62	99.211	46.272	0.81006
7.1667	1215.2	53.616	26.107	0.90401
10.455	1871.4	78.311	42.856	0.69102
12.125	1871.1	69.274	44.121	0.89662
19.714	1959.7	3.3665	18.398	0.92559
19.5	111.25	146.31	18.594	0.96956
12.636	165.27	100.68	56.117	0.96113
22.75	152.75	152.45	26.583	0.97591
18	168.5	153.43	15.785	0.9916
17.25	378.75	0	11.319	0.97183
14.5	1027.4	93.094	39.986	0.92667
14.857	1490.7	145.01	25.219	0.96805
27.368	1469.8	131.08	59.193	0.87408
51.595	1599.9	114.6	173.65	0.89935
20.714	1731.6	11.31	45.439	0.89774
22.5	800.83	169	37.149	0.98723
13.444	879.11	82.648	33.061	0.94544
34.562	971.38	168.27	56.633	0.95579
11.833	66.5	97.472	63.178	0.9738
13.5	78	74.578	33.834	0.88913
44.524	56.095	129.89	103.92	0.84027
12.733	264.07	95.711	48.2	0.83402
27.818	529.64	119.17	52.667	0.93501
47.591	610.23	175.49	90.657	0.84093
26.538	620.85	59.657	54.759	0.86758
16.6	741	36.87	21.515	0.92957
31.429	733	167.12	38.7	0.92771
11.25	781.38	52.765	34.433	0.91192
23.286	781.14	165.26	20.236	0.9709
28.636	1258.5	164.05	52.377	0.97296
19.5	1259.7	127.87	25.095	0.90869
18.6	1571.8	157.75	24.521	0.96935
30.667	35.667	161.15	44.656	0.97018
24.5	24.75	118.39	44.651	0.94195
15.167	192.83	137.73	31.102	0.95596
14.667	938.33	91.469	41.252	0.94572
33.588	903.41	112.29	81.621	0.80768
48.385	944.92	23.782	70.189	0.91859
15.833	1290.5	60.255	16.806	0.95946
15.25	1280.5	105.26	11.484	0.99282
20.3	1946	6.1702	40.975	0.90826
44.632	1919.4	141.71	78.233	0.92828
39.846	14.462	5.9469	53.656	0.89943
17.8	292.8	68.962	13.959	0.99781
22.444	271.67	115.56	26.605	0.95828
6.8	484.4	23.199	16.671	0.91368
39.364	477.55	161.18	48.04	0.96767
27.067	1057.6	139.13	71.373	0.9635
16.125	1764.5	146.89	30.827	0.89076
20	1795.2	8.9726	39.364	0.9773
15.75	1816.8	88.755	49.218	0.93484
18.412	389.94	106.07	68.661	0.89426
34.375	383.56	131.19	56.408	0.94225
23.75	637.5	165.96	16.93	0.97415
21.25	899	42.274	15.611	0.95229
38.467	1546.5	5.9469	54.437	0.88653
13.167	1556.8	154.8	23.013	0.81642
30	1830.8	147.53	40.591	0.96364
22.167	469.83	73.496	30.176	0.9332
21.5	663	60.642	18.889	0.97186
15.273	771.73	104.93	35.25	0.88081
35.077	769.38	0	38.125	0.91802
31.333	1013.8	161.57	48.671	0.97458
8.2	1300	40.914	20.079	0.98856
35.545	1322	59.534	93.108	0.42366
13.429	136.14	165.96	31.302	0.92204
34.25	125.83	162.65	37.132	0.90289
8.8333	429.17	172.87	16.944	0.95162
18.286	442.29	91.975	32.625	0.88942
38.462	398.23	117	67.162	0.88564
7	945.57	39.472	24.846	0.88637
20.4	1587.8	173.66	38.477	0.94137
21.75	1818.5	53.13	25.333	0.98687
23.538	231.46	108.43	37.17	0.93584
28	503	135	29.985	0.94327
23.8	570	41.987	16.176	0.83168
18.4	1624.8	90	25.274	0.98914
23	2004.6	86.082	77.586	0.94309
29.5	301.83	32.005	22.03	0.85646
23.615	686.54	101.31	42.239	0.96575
19.417	1374.9	81.87	48.05	0.88297
16.167	1898.8	128.16	20.721	0.85923
22.75	1466.4	95.194	37.393	0.88615
38.583	273.67	7.5946	31.645	0.9564
27.571	761.29	34.509	21.673	0.89589
59.818	853.55	13.591	103.1	0.90805
29.2	1512.2	135.56	78.232	0.93101
26.5	1916.2	34.38	23.273	0.98921
36.75	2006.3	40.764	41.584	0.92075
35.125	542.88	4.5739	27.944	0.8975
17.857	1507.1	164.05	29.729	0.97954
26	1493.2	93.013	21.436	0.8876
29.6	1697.8	132.88	19.681	0.97072
50.929	597.71	23.429	68.15	0.95952
35.8	604.8	50.826	36.013	0.96709
25.933	1223.9	95.315	44.462	0.9713
16	1326.2	3.8141	16.18	0.92911
35.286	1702.1	109.29	47.658	0.88924
34.167	1860.8	176.63	18.831	0.90431
34.706	142.35	116.15	63.334	0.96741
34.333	489.33	39.806	24.053	0.97415
18	2011.2	175.6	14.325	0.91021
26.75	108.5	50.528	22.515	0.97812
28	210.67	78.69	40.725	0.87644
29	339.71	129.61	38.918	0.96724
34.2	672.8	14.931	16.366	0.94858
25.8	823.4	86.634	18.177	0.93688
22	826.8	19.44	19.074	0.94516
57.111	1093.9	146.8	115.52	0.83793
59.077	1142.2	159.44	75.751	0.90232
34.667	1639	153.43	18.941	0.94445
17	1675.8	149.53	19.87	0.99258
33.8	1644.7	109.77	70.728	0.96154
54	1683.6	22.543	59.637	0.96223
33	1755.8	0	12.261	0.97869
36.5	2039.2	19.29	21.56	0.98282
26	1291	71.565	6.3246	1
30.857	1291.7	154.44	27.807	0.91687
36.143	1409.9	129.4	49.06	0.73859
42.385	1451.2	59.036	55.089	0.95261
30.75	50.25	149.53	19.82	0.99513
27	60.8	93.814	15.448	0.97318
37.8	1210	0	21	1
37.471	1759.1	117	64.548	0.92151
33.4	153.2	20.323	29.698	0.96949
58.111	658.56	8.5609	99.482	0.94538
26.167	859	109.29	21.378	0.99121
21.4	1276.2	164.05	16.71	0.87136
36.15	1241.9	99.66	101.96	0.93521
18	1530.2	174.81	26.162	0.84437
40.583	1518.1	139.84	47.563	0.88028
44.4	1833.9	11.56	47.17	0.9521
35.167	211.67	136.74	23.882	0.97754
39.389	1152	106.78	70.544	0.93278
29.5	1363.2	109.98	12.162	0.96238
42	1356.9	113.96	54.353	0.72481
46.308	1565.3	147.26	49.496	0.67251
20.333	229.22	4.0856	35.161	0.79837
36	457.83	131.42	23.275	0.97406
41.625	622	124.22	30.584	0.98851
47.7	646.1	31.608	31.351	0.97377
32.333	1610	113.2	15.342	0.99278
41.7	1900.8	112.73	90.752	0.88406
23.714	1002.8	144.32	55.801	0.86039
44.417	302.33	59.859	39.838	0.89981
70.467	1369.1	165.3	67.666	0.93198
31.8	179	13.241	18.339	0.95229
43.412	205.12	74.427	68.835	0.91994
41.667	308	0	10	1
46	1689	142.43	22.801	0.71933
41.2	1944	127.69	29.156	0.95358
45.417	576.17	47.49	36.851	0.8835
42	553.17	103.39	24.505	0.88093
39.105	727.16	92.49	94.425	0.97524
45.75	743.25	147.26	17.06	0.97558
41.875	889.38	26.565	34.927	0.8963
43.333	875.5	107.65	25.924	0.89055
61.333	1030.5	10.125	59.69	0.95303
79.207	995.93	140.06	119.09	0.94182
52.6	1664.1	63.02	64.17	0.96178
39.2	1855	76.504	26.937	0.95444
58.867	1848.7	178.73	48.277	0.93236
45.5	494.67	22.249	24.693	0.96262
45.25	871	36.027	16.195	0.83985
46.833	1469.7	164.05	16.425	0.88648
45	1540.2	149.74	16.476	0.84319
47.714	1557.9	46.548	27.715	0.94434
52.5	1982.7	171.87	36.753	0.96197
41.8	79.6	71.565	17.269	0.91559
41.375	242.25	177.88	29.11	0.92817
37	432.89	175.43	26.25	0.95542
46.75	1226.2	132.51	18.685	0.87122
54.133	1290.1	127.97	57.182	0.90955
56.1	1606.9	59.237	50.571	0.96652
44.6	672.4	151.93	17.459	0.97372
45.667	409.67	71.565	19.785	0.95898
56.167	825.33	46.123	37.434	0.96356
62.923	914.08	155.46	53.601	0.94339
45	961.67	45	17.301	0.98093
49.375	946	112.75	35.559	0.94534
43.364	1267.5	95.528	32.22	0.96662
51.833	1282.7	167.47	20.464	0.90105
43	22.6	86.424	16.688	0.96063
48.9	171	78.69	34.851	0.87785
49.538	453.69	115.2	59.509	0.94716
44.333	348.83	81.027	20.614	0.9331
51.667	339.83	150.64	19.316	0.95037
53	360.29	7.5946	32.43	0.93326
66	1745.9	4.1849	42.081	0.97691
59.207	1760.2	113.88	154.58	0.86307
52.833	78.583	154.06	48.85	0.84229
54.786	566.86	136.43	59.13	0.95698
53.875	1240.1	118.61	26.252	0.95458
38.333	1326	45	21.689	0.91288
48.8	1486.8	16.39	20.097	0.88171
54.333	1466	109.44	40.553	0.88909
50.882	279.53	97.524	55.542	0.96253
64.842	1936.5	126.87	78.433	0.89248
48.571	2028.7	101.77	25.717	0.95327
60.286	408	145.89	37.887	0.9883
55.625	423.62	36.87	22.884	0.87399
47.929	130.36	99.593	80.675	0.89256
66.545	239.82	31.891	54.446	0.97345
62.667	452.33	174.47	31.479	0.98938
55	1131	48.576	23.843	0.95088
89.577	1113	171.87	89.827	0.94463
62.462	1942.9	4.1596	61.183	0.90131
50.2	771	84.56	24.011	0.87854
64.4	774.4	150.02	30.105	0.99707
80.812	1482.4	120.96	136.54	0.85411
68.8	1528.6	12.529	38.838	0.94955
59.833	1696.3	149.04	18.19	0.96168
52.625	1891.6	117.41	31.357	0.96991
62.5	2007.7	142.77	32.303	0.97207
58.462	154.23	68.499	43.585	0.81377
60.667	585.22	126.03	44.426	0.91847
53.167	624.17	112.83	21.433	0.96187
59.625	999.12	142.13	24.555	0.92867
57.5	1010.5	30.964	11.822	0.98649
68.5	1067.1	130.71	66.885	0.84814
58	1099	45	13.454	0.94605
67.083	1762.8	180	40.656	0.93467
52.3	254.4	165.07	32.097	0.96732
56.333	338.42	87.274	47.5	0.88522
58.667	310.33	130.24	17.374	0.98016
69.6	320.8	5.1944	34.316	0.96561
46.143	832.14	49.185	30.078	0.96644
63.529	1425.2	62.7	47.411	0.73581
87.583	1387.8	2.2026	104.17	0.74934
78.429	332.79	156.95	59.117	0.86402
63	516.36	61.113	34.113	0.97093
60.2	883.2	121.76	26.023	0.94909
62.25	1719.2	8.1301	16.274	0.86902
58.667	190.44	63.435	32.58	0.89223
54.444	521.44	94.764	32.7	0.7365
64.625	547.62	7.4314	25.537	0.90827
74.947	627.58	127.61	82.134	0.93757
64.167	1222.2	126.87	23.141	0.86427
60	585.25	75.069	16.211	0.95763
65.222	770.56	97.374	93.611	0.91559
68.667	1345.8	9.4623	31.222	0.97411
66.111	1330.8	118.61	38.54	0.97534
55.444	1920.9	160.02	25.628	0.91343
61.25	471.62	88.755	47.586	0.9669
68.75	459.5	124.29	27.554	0.96637
60.667	1140.7	71.565	9.5083	0.99775
62.4	1581.4	26.565	15.951	0.98131
52.5	179.17	141.34	22.3	0.86141
67.2	485	27.553	31.517	0.82312
78.533	514.87	10.176	41.998	0.94344
66.429	1293.7	120.58	25.592	0.99851
72.286	1311.6	25.56	28.282	0.90145
68	1404	33.69	18.888	0.95446
66.125	82	118.89	34.764	0.95273
77.444	93	14.036	29.93	0.9643
63.2	218.2	57.095	20.885	0.96953
70.75	214.25	176.63	17.773	0.95814
62.75	911.75	90	35.131	0.91088
73	917.5	16.928	24.134	0.99616
56.778	1160.6	91.79	37.643	0.8505
62.476	1190.1	102.03	74.966	0.83197
60.75	1645.2	64.983	17.135	0.96604
80.375	1639	166.29	44.658	0.94501
67.333	1680	4.3987	13.66	0.95447
89.87	1794.7	135	101.45	0.80855
63.9	1866.6	108.43	37.276	0.93319
71.125	26	160.91	29.891	0.92047
63.4	244.8	81.254	13.285	0.99003
71.556	1128.6	33.69	31.355	0.91993
70	1201.9	42.709	35.611	0.99361
88.143	1171.9	138.01	69.954	0.9616
70.2	9.2	128.66	19.789	0.97073
77.105	145.26	68.839	76.485	0.86923
66.7	435	64.179	36.248	0.95008
68.286	733	70.017	25.476	0.91889
92.15	697.9	134.42	76.361	0.91679
65.5	974.67	122.28	23.829	0.94304
55.2	1995	18.435	16.504	0.95804
65.125	1987	80.538	24.256	0.75233
70	279.1	98.653	48.518	0.95903
71.833	316	48.576	24.515	0.92481
69.062	873.69	80.362	58.188	0.92389
69	1470.1	97.97	52.327	0.96485
93.471	1444.8	120.42	136.78	0.92413
67	1053.7	105.95	31.942	0.91168
66.833	1625.5	169.22	22.05	0.96951
59	1861.8	26.565	23.938	0.93411
75.667	1330.7	3.1798	18.368	0.98147
83.4	1470.9	165.38	54.663	0.86968
91.154	132.23	0	50.523	0.93027
75.333	236	60.945	37.987	0.8131
85.312	1326	118.35	76.829	0.9318
71	2037.6	61.39	13.02	0.96239
72.714	355	114.23	23.367	0.93859
73	672.29	74.055	22.875	0.95476
94.333	652.5	158.68	46.792	0.94057
64.333	684.33	81.254	40.887	0.96507
80	693.2	177.27	21.062	0.99817
95.5	715.22	139.84	87.486	0.95715
59.143	749.14	135	28.782	0.88443
89.37	774.7	84.447	104.63	0.69139
73	2019.2	176.63	18.564	0.91731
81	2032	47.291	35.79	0.98865
70.625	56.875	88.152	32.157	0.96451
79.938	1038.2	158.03	66.452	0.92496
86.556	1279.9	155.43	39.588	0.97211
76.917	1778.7	123.69	46.035	0.93987
92.2	33	145.01	49.297	0.99045
78.235	312.18	83.558	65.282	0.95575
76.467	556.2	82.405	64.187	0.94304
76	528.33	174.29	10.099	0.99513
74.429	570.57	171.87	22.778	0.9313
76.286	1897.7	56.31	18.572	0.97069
84.9	1888.5	24.624	40.624	0.64989
78.333	948.67	22.249	25.399	0.93584
85.273	915.5	115.35	88.403	0.95128
88.214	1672.6	19.722	60.552	0.92983
77.846	1642.8	97.125	43.13	0.93464
73	192	147.99	19.224	0.98148
95.8	198.87	2.2457	60.387	0.8452
73.375	394	85.914	44.162	0.95346
90.5	366.42	134.12	48.097	0.95573
111.79	383.79	1.6603	71.12	0.9706
82.25	399.25	0	17.185	0.98921
63.333	900.58	143.13	47.877	0.9399
102.76	1015.6	179.12	72.741	0.89369
73.222	168.67	118.3	32.326	0.9135
93.125	176.38	23.962	40.573	0.97097
81.091	1697.5	63.435	33.705	0.9288
66.8	2034.8	45	16.971	1
77.25	84.65	110.07	64.306	0.86092
76.333	1416.5	83.29	17.246	0.99252
67.5	1558.7	143.97	15.807	0.86046
81	1557	19.983	11.867	0.98634
112.4	408.1	156.89	96.441	0.84551
82	424.75	49.399	18.614	0.99059
89.167	812.67	68.318	96.856	0.92219
80.625	834.75	66.571	34.733	0.94134
100.38	805.54	141.07	69.774	0.95799
88.571	1052.4	113.36	51.03	0.93919
78.214	1253	84.382	64.647	0.94815
74.5	1226.5	35.538	17.282	0.9955
92.571	1255.4	174.43	42.009	0.98061
85.5	1313.2	11.889	20.395	0.95204
87.667	1532.1	64.722	42.055	0.94667
84.8	1508.2	168.69	16.047	0.95324
95.455	1546	4.8991	35.448	0.99099
79.308	1999.2	86.269	50.881	0.90598
95	516.94	66.251	77.983	0.70049
78.143	505.43	90	20.207	0.89079
84	525.25	59.036	29.203	0.99835
79.2	718.4	65.225	15.776	0.90759
83.778	1432	63.435	31.957	0.83964
81.308	1966.7	135	49.33	0.94606
105.55	236.18	26.565	94.735	0.80251
88.143	349.43	6.9112	34.82	0.95466
90.625	1003	0	21.643	0.97027
100.55	147.09	148.24	56.104	0.88045
66.875	372.62	18.435	26.869	0.82386
90.467	567	104.93	56.492	0.82441
79.6	853	87.879	27.508	0.98221
84.75	915.5	145.01	13.243	0.92176
81.4	1034	81.254	13.87	0.94827
80.5	1603.8	83.66	9.2361	0.98044
78	1736.2	77.471	29.529	0.93667
88.4	740	133.15	22.211	0.98742
122.11	1168.5	158.82	92.288	0.92966
83.8	1200.1	88.363	36.682	0.95454
104.33	1917.2	40.135	71.881	0.92804
98.083	2026.8	23.806	38.446	0.96659
86	28.4	58.392	15.587	0.9793
86	13	111.8	16.933	0.95406
105.67	87.944	139.29	67.806	0.83662
89.5	130.86	72.719	51.983	0.9066
93.333	250	137.49	34.444	0.94525
84.625	482.62	160.02	24.527	0.95442
83.75	474.25	102.99	14.296	0.93322
100.95	1792.2	116.57	86.727	0.95396
86	1974.8	139.4	19.929	0.92522
87.667	1341.7	90	22.944	0.74094
92.429	1341.9	147.99	22.116	0.85312
85.5	1807.5	116.57	16.92	0.9251
88.4	1856.8	142.59	22.418	0.95464
80.333	1869.8	127.57	19.45	0.84327
87.125	654.12	90	73.653	0.77389
117	1188.3	167.64	77.737	0.96135
95	1370.1	112.62	69.521	0.93497
100.44	1058	30.964	30.846	0.94518
84.5	1934	64.799	20.676	0.90871
93.364	401.36	95.356	111.55	0.86439
84.143	970.86	167.47	20.058	0.91931
89.267	961.53	118.77	66.173	0.87923
97.2	1090	127.57	17.224	0.95226
119.18	1790.6	45.707	155.15	0.7384
101.12	1764.5	0	24.564	0.89564
110.5	226	5.1944	45.558	0.96978
92.615	276.77	106.82	51.323	0.87528
114.7	1280.1	37.304	57.67	0.91558
105.27	1518	47.49	36.121	0.90135
115.56	1582.8	5.9645	74.45	0.90483
95.118	1611.2	85.073	70.642	0.82408
99.8	1568.2	129.29	29.895	0.95085
100.78	173.11	120.65	32.131	0.97676
93.75	1713.2	104.53	28.424	0.9813
121.59	1698.8	137.29	78.195	0.90501
106.67	1139.8	148.11	72.903	0.72699
91.5	1993.3	124.51	20.416	0.95102
111.14	1988.1	168.69	31.164	0.9817
97.333	2022.2	97.595	46.575	0.97474
101.43	85.571	54.462	29.564	0.87293
106.18	47.765	122.68	68.259	0.9225
100.57	1232.3	164.05	23.941	0.91227
97.5	1227.2	96.953	44.715	0.9237
107.53	1925.9	173.57	78.925	0.90528
101.14	458.43	130.91	21.616	0.91828
108.17	474.25	129.81	45.049	0.69349
112.5	495.1	59.621	48.057	0.69949
90.6	872.6	158.75	19.525	0.98914
96	863.6	100.3	11.335	0.98635
98.308	1635.1	104.62	50.188	0.94722
103.33	1732.7	150.64	18.615	0.98617
99	1941.9	106.93	24.399	0.98534
102	1958.2	28.301	15.245	0.96852
123.4	292.4	169.51	56.632	0.96974
122.09	438.91	160.82	54.415	0.89504
90.6	631.8	47.726	15.407	0.96489
124.78	629.04	22.306	89.956	0.46861
97.25	730.67	81.027	43.262	0.88924
103.6	1370.4	53.746	20.007	0.92975
103	788.8	29.476	27.072	0.97591
92.444	1296.7	170.54	31.748	0.95798
99.4	1495	67.62	19.849	0.92623
115.62	1494.5	11.004	37.085	0.98893
89	52.333	53.973	28.589	0.95152
106	1682.8	133.03	53.072	0.77322
93.833	1849.2	63.435	26.131	0.94129
107.5	1853.2	14.036	21.043	0.97967
154.7	1995.2	169.65	123.94	0.94319
104.75	156.5	41.634	12.488	0.96427
115.85	1317.2	155.14	51.531	0.87691
112.89	1792.9	165.96	31.353	0.92055
105.1	1893.6	96.52	42.601	0.82693
107.43	96.571	123.02	24.346	0.97976
117.55	113.27	17.354	34.259	0.97862
110.6	923.27	154.72	42.931	0.92734
137.55	979.66	159.29	107.89	0.81254
107.43	8.4286	174.29	21.169	0.9495
103	14	74.476	19.103	0.97794
143.75	47.5	19.213	111.8	0.62515
115.75	58.25	32.152	42.546	0.97164
97.286	367.86	2.2906	28.459	0.87916
136.7	1196.7	165.6	93.606	0.81619
110.67	1215	25.017	17.534	0.94403
113.86	322.71	27.646	24.658	0.96142
103.5	579.67	127.3	26.496	0.99639
91.667	1519.3	170.54	19.83	0.92023
117.44	616.22	180	46.112	0.93251
106.5	600.17	102.34	33.986	0.96384
107.22	640	84.806	45.387	0.97345
123.8	827.6	5.1022	58.302	0.96433
101.43	1072.1	96.34	28.611	0.94952
105.75	401.25	45	11.634	0.85088
111.8	390.6	136.97	21.613	0.94933
134.58	1256.2	159.15	75.342	0.89481
107.93	1270.1	96.147	72.149	0.90613
114.89	1976.2	177.95	29.278	0.95697
113.78	1957.8	109	77.659	0.83073
109.67	27.333	59.931	24.846	0.88362
104.75	203	95.356	39.117	0.82165
114	883.2	25.017	20.347	0.81352
127.69	1153.4	12.653	57.118	0.87923
107.67	1615	40.914	19.964	0.99426
118.55	210.5	110.19	79.787	0.90804
108.45	424.27	76.908	46.941	0.9405
111.2	670.2	63.435	18.022	0.9926
114.29	1313.9	107.53	85.759	0.92934
115.2	1345	172.87	17.067	0.94478
115	156	135	17.458	0.81006
118.71	210.29	153.43	25.603	0.96068
109.67	289.5	112.83	22.069	0.93413
110.12	912.25	136.55	30.205	0.8665
108	902	93.576	16.768	0.95607
108.57	1184.4	92.203	26.914	0.96675
126.73	1458.5	33.311	48.129	0.87017
99.6	1563.4	161.57	17.75	0.89077
126.5	1587.2	51.096	76.544	0.95692
113.43	1960.4	167.91	30.288	0.94546
128.5	845.33	6.8428	55.783	0.90276
110	850.75	75.466	28.527	0.97777
122.64	871.21	119.51	67.68	0.89984
121.92	632.33	107.45	45.831	0.80051
113.25	1740.8	167.91	15.974	0.8963
120.15	1830.5	26.565	52.064	0.90192
111.14	1833.2	95.08	50.736	0.89045
113.86	516.14	70.017	23.86	0.98111
110.09	542.18	158.2	39.527	0.95368
113.2	558.6	103.24	19.455	0.89765
113.17	791	79.992	17.783	0.97075
119.62	1077.5	137.49	32.995	0.98675
114.33	1073.8	91.637	73.912	0.94746
116.71	1653.6	117.55	27.983	0.92707
160.47	1672.8	11.56	94.58	0.9497
118.14	1867.9	65.376	27.951	0.94455
121.8	1536.4	35.218	20.981	0.99178
113	1601.9	34.695	33.305	0.9495
112.56	115.33	135	26.888	0.89413
121	317.25	153.43	16.141	0.96973
123.83	463.33	173.29	74.889	0.91427
124.5	782.14	119.36	40.816	0.89954
119.75	934.25	151.39	12.729	0.98439
118.17	1074.2	69.444	19.134	0.89309
121	424.12	109.54	34.291	0.95926
114.82	727.41	116.22	78.712	0.94885
141.19	713.31	162.76	65.799	0.92294
106.75	808.75	20.556	17.909	0.95414
131.53	946.07	158.39	60.006	0.95006
116.11	962.11	80.218	31.218	0.94265
117.38	1637.2	75.579	39.184	0.92228
115.33	1691.5	93.576	16.469	0.97339
123.57	2012.4	163.5	29.073	0.96861
115.17	2003.7	96.71	18.004	0.95075
119.17	8	141.34	20.452	0.93923
113	258.4	112.62	15.684	0.82888
116.8	353.6	86.906	46.843	0.79103
130.93	342.64	4.844	65.358	0.90595
124.33	1511	25.017	17.708	0.93476
137.27	2032.1	4.1849	44.363	0.92666
116	62.833	138.18	26.334	0.96814
127	365.2	10.784	21.551	0.99197
119.25	963	165.07	15.57	0.99708
124.4	1236.4	153.85	68.214	0.8982
117.83	828.17	101.31	15.729	0.97256
123.75	996.5	39.806	34.7	0.90031
136.86	1036.4	162.47	64.545	0.92609
123.94	1139.3	107.57	67.418	0.93353
123.58	1791.2	63.435	42.129	0.68999
120.6	1900	105.26	23.166	0.98434
120.43	1347.6	100.78	23.225	0.92047
116.5	1365.2	118.3	15.648	0.94355
118.43	1733	120.26	30.52	0.9104
137.78	1726.3	0	33.185	0.84375
114.67	633	25.017	17.142	0.96563
122.8	1480.6	87.797	26.72	0.97376
152.94	70.556	175.39	65.982	0.9427
168.3	1879.8	156.1	91.75	0.94175
151.78	1958.2	41.269	70.376	0.92634
127	1982.8	62.354	24.898	0.95216
133.44	1629.6	178.7	47.613	0.92436
132.67	322.72	77.471	59.028	0.93714
169.54	313.75	20.487	104.84	0.92664
127.14	584.86	104.62	25.097	0.9471
130.07	907.2	104.53	56.892	0.98055
140.5	1522.3	128.88	47.785	0.83341
127.44	1555.1	80.838	34.469	0.91098
136.61	275.22	83.66	62.599	0.72328
128.56	749.44	173.66	27.974	0.97113
117.88	763.12	126.87	27.002	0.92585
121.75	1208.9	55.176	28.654	0.9778
182.71	1188.8	155.67	134.36	0.93932
128.11	1672.4	60.751	30.358	0.94383
131.9	1133.6	1.9092	35.113	0.85485
127.67	1257	110.56	17.19	0.99404
133	24.2	5.7106	21.393	0.93955
131.17	91.317	90.333	191.08	0.90016
157	469.47	153.69	109.67	0.90529
141.2	464.2	126.3	65.656	0.92608
135.4	490	42.51	16.518	0.98551
148	1267.2	163.86	41.288	0.95816
152.51	1432.3	77.905	130.61	0.87699
142.43	1563.9	58.134	46.995	0.92704
135.2	395.2	14.036	12.708	0.97333
140.7	509.9	172.65	33.269	0.93952
128.2	511.6	41.186	22.302	0.95329
156	755.67	153.97	50.787	0.94225
129.83	1449	90	19.506	0.97404
129.25	1837	90	15.484	0.90415
143.78	1826.8	171.87	29.8	0.94912
130	229	113.2	15.232	1
152.88	213.59	127.35	61.563	0.77647
143.14	1080.9	150.75	29.829	0.96057
162	1567.8	149.53	91.314	0.64798
155.53	2009.9	154.49	63.172	0.77177
145.77	1079.2	64.722	52.366	0.76027
137.27	1536.9	76.827	51.444	0.9383
145.12	85.25	164.93	28.056	0.95973
132.57	325.86	169.22	21.596	0.98987
139	371	41.424	25.273	0.89708
137.6	1782.5	93.122	59.852	0.92031
136	1904.8	110.56	27.466	0.93324
141.36	549.55	124.38	48.289	0.9535
149.12	555.5	158.2	33.056	0.97747
138.5	897.25	46.469	28.038	0.98387
132.08	1298.2	123.37	53.279	0.92141
174	657.52	9.4623	90.153	0.9446
137.44	963.56	84.094	33.643	0.86659
140.75	941.88	121.76	25.776	0.9582
133.6	1851.8	124.59	39.529	0.89119
133.5	1879.2	94.086	15.053	0.93241
139.43	423.43	105.07	27.275	0.98719
141.31	792.19	97.595	55.108	0.82381
157.56	781.22	138.69	48.561	0.90467
139.25	995	116.57	18.294	0.97784
138.14	1145.9	120.58	27.05	0.94469
136.83	1313.7	90	19.166	0.99136
155.29	359.86	34.509	41.565	0.93426
138	925.71	84.472	32.09	0.97055
130	1325.8	147.26	16.873	0.98639
170.5	1336.6	29.275	78.084	0.96901
144.65	1333.5	111.8	61.577	0.96199
137.17	1654	99.462	18.547	0.98387
142	1666.7	61.699	16.149	0.9143
150.56	1683.7	0	30.216	0.89357
139.47	1419.7	92.816	65.176	0.93705
140	1711	48.468	51.131	0.91442
141.75	629.12	162.47	42.079	0.94702
139	876.6	177.14	20.083	0.99712
149.67	1981.5	59.621	49.944	0.67307
147.6	490	145.3	16.638	0.9503
144	757.29	47.49	22.955	0.70915
148.36	730.73	112.11	35.783	0.96526
160.08	762.5	45	47.766	0.88822
141.5	1043.2	50.906	20.885	0.98711
150.42	1048.4	45	63.16	0.85086
143.67	1500	48.576	23.216	0.97656
135.71	1484	70.71	21.835	0.97045
161.75	1762.2	159.23	37.959	0.81709
132.33	1776.3	42.51	17.071	0.9536
148.55	181.64	123.69	54.22	0.93098
151.25	196.25	5.4403	21.518	0.98035
170.73	385.36	160.35	60.735	0.97908
147	993.75	9.4623	12.398	0.98122
145.14	1619.4	120.96	19.144	0.91377
155.27	1649.8	58.627	51.965	0.92409
145.8	10.6	10.008	17.561	0.98303
164.89	295.11	166.2	60.304	0.9733
147.6	410	136.33	31.472	0.96637
139.5	577.6	106.56	40.926	0.94318
155.78	574	175.76	29.214	0.92674
142.25	711.5	86.424	16.123	0.9943
154.71	103.86	0	22.521	0.93247
152.93	813.5	158.68	49.913	0.88177
143.5	818	66.038	20.518	0.96
145.5	838	103.39	21.657	0.99677
159.2	842.7	163.14	34.898	0.98806
145.8	1459.2	104.93	15.797	0.98275
139.28	1505.1	121.22	103.84	0.7432
150.5	1743.8	15.255	11.688	0.97548
149.17	1935.3	62.241	22.66	0.9475
142.75	56	19.654	15.198	0.97816
147	64	75.964	12.621	0.98004
159	1136.2	173.66	27.448	0.98974
152.14	1274.7	128.93	34.446	0.97025
144	238.5	75.069	16.403	0.94642
182.74	623.81	24.087	99.504	0.93571
149.22	591.56	97.306	40.949	0.9602
159.33	626.67	52.524	39.844	0.94875
163.57	672.29	7.3524	33.05	0.94576
148.25	1207	107.35	17.472	0.95942
157.67	1226.8	35.754	81.197	0.75879
170.86	1216.1	153.95	51.784	0.96729
168.17	181.83	119.11	117.78	0.85517
147	1370.3	36.87	15.021	0.99858
149.29	2026.3	79.046	32.171	0.98149
167	133.64	145.56	45.431	0.93413
148.75	149.88	4.9697	23.93	0.96476
159.5	359.7	169.05	35.995	0.87721
171.31	584.62	162.8	46.765	0.94015
156.4	1102.8	1.8476	31.325	0.99012
155.86	1116.4	65.225	29.277	0.97808
142.83	733.83	149.04	25.384	0.91886
176.92	765.21	59.146	101.48	0.88388
152.75	912.25	58.671	27.185	0.99045
194.45	889.55	156.37	89.381	0.97695
162.44	1637.7	141.95	37.396	0.78099
152	1608	102.8	22.754	0.9915
160.14	1611.6	161.57	20.301	0.93463
154.05	1809	90.63	96.949	0.9387
158.24	1926.9	81.545	81.565	0.91722
152.88	435	99.09	26.182	0.967
170.69	2030.8	10.305	40.258	0.83316
168.56	483.33	21.448	32.469	0.92652
155.67	938.44	101.31	42.051	0.97006
169.8	951.2	161.57	36.262	0.95926
156.2	1861.8	109.65	15.092	0.985
172.36	1890.1	42.979	62.943	0.9555
159	1943.8	32.471	13.677	0.95334
161.33	495.33	119.25	30.109	0.95163
145.6	531	3.8141	15.487	0.97071
160	25.8	112.25	24.039	0.98878
181.44	410.17	159.57	60.143	0.90491
152.75	889.5	172.41	15.325	0.98748
164.33	894.33	23.629	17.712	0.98601
171.71	1586.6	144.46	54.057	0.9548
158.89	1744.2	139.64	28.463	0.92222
182.5	645.75	11.129	69.04	0.90048
159.86	624.86	98.881	34.545	0.93758
193.26	928.84	166.15	82.817	0.90786
151.2	1299	71.565	17.919	0.88237
186.69	1301.2	149.74	66.448	0.83629
172.12	1830.8	150.46	35.573	0.96932
144.36	124.64	180	41.249	0.87275
160	116.4	110.56	26.207	0.97806
181.07	694.53	17.281	50.246	0.93794
162	790	29.476	26.927	0.98114
153.75	783.5	54.782	21.121	0.98522
170.29	343	120.76	49.779	0.98188
158.23	1014.4	59.199	65.404	0.92562
158.5	1284.2	90	15.398	0.97413
167.25	1286	161.57	36.805	0.94513
195.24	1445.7	18.886	86.792	0.92548
171.5	1443.5	157.83	29.602	0.9849
168.29	1461.1	51.072	37.909	0.88163
172.4	1857.3	180	38.178	0.96914
159.8	388	97.765	24.491	0.9066
164.8	928	38.29	24.372	0.99326
165.88	209	171.03	19.799	0.97151
192.82	594.76	142.98	93.818	0.81434
170.69	1088	67.977	101.16	0.94908
161.73	1121.2	163.61	36.157	0.98017
161.83	348	59.036	18.136	0.96456
183.07	337.07	166.61	45.456	0.9498
169.6	1393.6	26.03	50.7	0.94386
160	1388.4	76.759	18.122	0.96368
171.93	1333.1	102.37	126.03	0.92603
157	1549.4	170.54	18.914	0.9648
161.1	1559.9	90	32.491	0.98488
178.83	16.167	160.46	33.988	0.96782
181.94	744.61	54.111	163.91	0.92624
161.64	553.64	113.96	35.679	0.82812
163.5	730.67	104.74	20.166	0.97426
173.67	1515.5	129.37	63.218	0.798
166.4	1527.8	66.038	21.797	0.90369
214.93	69.786	163.46	140.8	0.7483
157.1	263	104.38	42.694	0.94303
179.75	245.88	172.87	33.3	0.96845
164.38	292.08	97.524	62.137	0.86036
173.33	304	32.005	19.52	0.96659
168	567.8	130.91	19.899	0.99748
170.4	576.8	39.289	14.316	0.99277
166.38	657.12	91.637	36.4	0.96194
156.33	867.83	4.0856	15.326	0.91582
166.5	861.75	114.44	12.335	0.97957
167.1	1702	83.367	48.553	0.89161
178.73	1693.5	21.038	34.342	0.81116
169.22	1914	67.834	31.631	0.92171
170	2020.8	137.49	17.275	0.94231
186.9	273.2	175.24	52.328	0.92047
156.43	1799.6	47.121	21.414	0.89219
164.2	1811.6	83.991	20.787	0.91907
179.29	1020.3	154.23	33.164	0.97102
188.56	1713.1	24.102	43.361	0.96007
162.83	681	135	16.735	0.9296
167.29	1141.6	98.531	21.334	0.94795
172.46	1600.5	107.02	60.79	0.84298
199.9	1747.2	30.018	67.521	0.7697
170.43	1791.1	72.474	22.132	0.90028
184.45	1751.8	124.19	69.315	0.92433
195.24	852.76	174.71	57.74	0.93923
158.75	1168.8	145.84	35.136	0.96306
175.29	1359.5	106.93	44.862	0.5359
169.22	1394.1	97.125	35.13	0.91799
178.43	1412.1	41.186	22.237	0.95607
176.86	1498.1	137.73	19.253	0.77214
173.83	1786.7	136.85	22.984	0.95422
176.2	176.9	149.66	50.838	0.9345
180	191.5	41.424	23.039	0.98407
176.45	252.6	106.93	94.378	0.50948
171.89	221.22	96.116	30.834	0.91328
180.56	832.33	36.384	26.498	0.89066
173	983.86	110.56	27.36	0.93684
186.96	54.957	130.46	100.77	0.88694
170.12	922	77.905	29.874	0.95854
201.47	905.12	146.52	78.615	0.9455
180.2	1225.8	150.26	43.601	0.92454
175	1264.8	124.7	16.472	0.95989
198.1	1620.4	167.01	43.465	0.92085
163.14	331.43	23.962	23.293	0.84564
187.77	779.69	132.83	62.987	0.88751
177.58	1063.7	147.17	43.697	0.84427
175	1427.5	75.964	24.819	0.99675
184.75	1829	164.74	22.899	0.99584
175.5	1849.5	114.44	12.561	0.96191
187.57	1872.6	47.291	36.103	0.98008
173.25	1879.6	78.311	29.905	0.99029
171.67	167.83	33.69	19.158	0.94101
184.67	198.33	136.64	25.467	0.9722
189.58	340.08	125.17	57.902	0.92957
174.29	560.86	21.801	22.6	0.95312
171.4	1933	112.62	15.72	0.82696
178.4	17.2	66.371	18.204	0.95935
179.67	600.93	78.959	46.999	0.88881
178.6	1032.6	120.26	15.303	0.90782
179.83	1540.3	10.62	16.521	0.98531
192	1559.3	174.29	32.244	0.93505
189.75	436.58	169.99	35.928	0.96095
183.08	429.08	131.82	57.488	0.88697
180.33	868.5	111.8	28.228	0.95387
193.62	1766.5	173.83	39.645	0.93873
187	1801.3	130.43	35.993	0.98542
183.25	1992.9	97.431	50.569	0.91735
188.5	2017.7	0	27.089	0.9229
180.67	27.733	112.71	52.839	0.88222
201.17	486.5	149.68	64.186	0.95661
172	594	161.57	19.32	0.98206
178.83	684.33	90	19.92	0.90362
196.6	715.1	46.637	51.121	0.96863
180	1180.5	61.699	15.721	0.93916
213.92	1147.8	134.55	101.34	0.88619
207.88	1869.8	138.54	86.399	0.92658
193.14	1448.9	33.024	49.264	0.9684
184.36	1635.5	133.09	45.917	0.9245
192.6	1664.5	59.265	48.119	0.89458
190.62	1840.4	151.93	38.104	0.8923
181.33	264.5	61.928	17.555	0.96837
188.17	267.5	35.218	21.274	0.97814
188.44	531.56	30.343	56.356	0.843
186.2	1351	153.43	13.599	0.98659
179.33	1484.3	78.311	30.282	0.97796
198.09	1475.2	177.06	40.113	0.97353
182	1138.1	70.821	24.994	0.97431
185.17	1496.7	48.013	27.908	0.96414
183.67	368.83	113.96	21.091	0.93395
183.4	399	108.43	20.097	0.94409
197.09	1299.2	9.1623	32.047	0.97982
175.25	1505.9	29.358	38.469	0.9544
179.5	1593.8	63.435	15.688	0.99772
198.13	1595.7	16.113	59.537	0.78674
188	219.67	158.2	22.068	0.97609
183	1083	96.116	28.448	0.9899
186.86	1951.4	101.04	42.242	0.98889
191.6	110.3	122.97	46.037	0.95797
190.8	391.6	163.74	25.468	0.98162
186.6	764.8	162.65	17.337	0.96691
193.5	890.94	125.68	60.722	0.79066
218.17	1078.6	7.7652	69.759	0.95487
184	1324.6	93.18	18.571	0.97074
198.43	1334	17.879	33.823	0.96305
198.45	738.95	48.434	82.381	0.85988
184.67	239.5	127.57	17.688	0.92724
204	560.42	159.44	37.11	0.92093
190.9	1374.6	116.57	31.504	0.63879
188.2	1356.9	90	68.447	0.92042
196.33	1998	10.784	22.318	0.95787
203.77	315.46	44.326	64.017	0.93894
184.75	1781.2	29.982	30.665	0.97887
207.1	39.2	135	70.271	0.90563
213.94	1152.2	4.0856	91.737	0.918
187.57	1146.6	105.12	38.67	0.99114
190	1552.5	72.35	23.201	0.99509
204.46	1572.9	176.63	35.441	0.96099
194.57	1957	27.897	40.702	0.94517
190.8	691.8	123.69	14.623	0.98628
187.8	356	98.13	22.987	0.92284
199.86	1358.1	145.01	25.681	0.95065
189.86	1365.9	29.055	21.496	0.95793
194	1690	131.19	21.367	0.995
190.75	1719.1	88.363	37.839	0.92536
209.19	452.31	130.87	75.197	0.9145
194.75	1824	98.427	29.284	0.93208
196.9	1922.7	66.615	40.395	0.99793
194.6	132.6	112.38	19.92	0.92294
195.75	149.25	63.435	13.539	0.99093
200.4	967.47	25.56	86.39	0.88535
194	952.06	102.09	60.857	0.94109
182.86	1041.9	173.29	21.638	0.79106
197.06	1011.2	96.442	64.372	0.96928
224.47	1463.9	6.9112	69.245	0.96011
190.5	801.5	30.964	5.831	1
198.36	1201.6	180	55.396	0.9026
191.5	1230.7	85.601	90.944	0.8602
196.33	159.33	109.98	11.807	0.99132
195.57	279.29	81.87	31.429	0.89995
206.2	274.4	127.57	33.606	0.97608
207.4	1132	15.068	27.112	0.99313
198.2	1429.6	173.99	19.501	0.97971
198.31	1411.8	111.8	59.996	0.89759
194.38	1754.8	95.44	21.797	0.96781
207.78	1782.1	51.116	45.857	0.86845
197.5	101.25	10.62	17.649	0.92236
196.89	1034	83.211	51.13	0.82723
199.5	1067.7	65.772	22.392	0.97946
195.64	1091.2	96.009	41.591	0.91872
191.25	555.62	54.689	30.736	0.95689
196.86	674.71	96.34	28.733	0.94545
219.88	667.94	160.2	56.476	0.94096
204.57	698.57	57.171	38.634	0.9549
219.4	1245.3	24.228	64.447	0.68061
194.75	1240	47.291	17.902	0.98826
198.2	1386	132.88	19.78	0.96588
216.08	1391.7	177.66	53.084	0.92383
209	1413.4	20.556	43.802	0.97531
196.62	1392.9	104.42	40.354	0.89554
210.88	1736.9	145.84	34.702	0.9751
203.12	400.56	65.659	53.318	0.86459
208.5	366.5	146.31	35.321	0.91872
223.37	503.37	144.94	81.121	0.8584
203	1022.8	160.02	12.657	0.92477
202.8	1116.3	35.91	40.939	0.8746
209.7	1228.5	41.348	34.654	0.96098
205.55	1444.5	15.524	32.172	0.58067
189	1527.5	130.6	20.153	0.91496
198.57	1528	82.875	24.742	0.97754
201.25	81.125	74.055	25.418	0.85923
198.4	206.4	99.462	18.634	0.97928
212.12	773.25	3.9452	31.841	0.91293
203.6	845.6	68.552	30.598	0.98318
204.33	831	0	12.787	0.86027
209.86	1656.9	56.31	132.26	0.87238
200.5	16	104.04	26.72	0.92584
213.5	138.17	36.573	43.102	0.89557
236.36	711.36	169.77	77.616	0.94265
199.67	994.67	49.185	31.493	0.92302
210.83	993.67	175.43	25.222	0.99436
204.4	1797	56.31	32.722	0.99168
207.5	1787.7	165.96	17.725	0.93047
208.2	205.2	7.8533	29.834	0.98125
201	642	92.49	23.468	0.98099
196.5	989.12	118.71	56.731	0.84408
207.25	1535.8	20.323	30.26	0.95151
225.15	646.92	40.061	61.343	0.93718
209	1133.9	108.43	68.532	0.969
215.23	1200.5	70.514	70.548	0.97734
232.71	1287.7	172.15	63.244	0.92577
199.31	1319.5	152.65	67.796	0.96318
201.57	1326.6	92.045	28.566	0.98082
215	1877.4	112.71	52.021	0.89609
202.14	2027.7	81.87	22.261	0.95292
216.55	2011.4	164.29	37.255	0.89228
208.29	236	33.024	27.584	0.86477
204.17	1842.2	98.13	36.254	0.97522
187.29	1935.7	3.3665	34.855	0.97717
219.89	173.5	164.32	67.504	0.87703
220.88	209.94	64.259	68.183	0.9118
209.11	1513.9	65.943	63.358	0.96795
207	1497	164.05	32.106	0.90702
224.59	406.94	126.53	70.909	0.94771
216.67	865.56	168.23	25.703	0.95378
213	10.375	50.528	26.356	0.8356
236.27	297.27	12.265	108.42	0.65126
211.8	298.4	143.97	16.339	0.83246
209.2	345.6	180	17.638	0.96385
209.17	359.83	74.055	37.606	0.96795
223.45	1035	171.87	36.073	0.98011
208.7	1556.1	74.476	45.359	0.82372
225.4	380.93	119.48	59.328	0.89063
236.28	456.83	169.95	85.215	0.94151
209.2	467	63.435	16.879	0.92731
216.14	447.29	139.4	30.134	0.91787
209.33	1576.6	149.3	38.765	0.96004
210.2	1708.7	83.157	55.248	0.9115
209.8	970.2	83.29	19.063	0.89794
212.56	1253.6	72.255	28.909	0.90799
207.75	1417.1	94.764	24.646	0.97715
211.18	1958.9	107.02	55.837	0.91776
227.2	629.27	36.209	73.48	0.94453
208.5	606	93.18	19.417	0.92846
223.5	612.1	167.28	32.827	0.96812
216.64	999.36	110.1	47.12	0.92652
235.72	1433.7	139.21	111.02	0.86856
222	1495	51.911	48.087	0.97763
222.7	1858.1	66.251	108.68	0.75395
216.83	493.75	74.291	41.883	0.79368
237	583.61	163.11	65.54	0.89294
216.91	1811.5	27.15	46.286	0.94692
235.58	1906.4	168.31	60.475	0.97939
212.57	1906	110.85	23.459	0.95795
214	738.67	67.166	21.851	0.94347
214.25	722.25	111.04	14.303	0.9738
213.25	935.75	104.93	15.526	0.99986
221.8	958.2	42.614	36.99	0.91838
226.2	828.2	46.975	46.058	0.89098
222.38	806.75	152.45	29.196	0.88854
206.25	1094.8	150.95	12.298	0.83716
211.8	1083	93.814	15.368	0.97821
227	1092.6	0	29.628	0.94505
219	653.2	138.01	14.991	0.89746
227.12	1072.9	171.57	29.378	0.92909
224.17	1625.2	162.18	31.931	0.92108
225.56	1619.2	138.81	44.789	0.94935
215.27	391.73	70.463	37.982	0.86605
215	1309	97.125	17.289	0.93264
221.12	275.25	111.04	28.156	0.98937
239.93	794.29	7.0165	70.754	0.9256
219.3	1386.5	77.735	77.366	0.91269
247.16	1352.2	169.26	67	0.8811
212.17	1762.2	59.931	23.973	0.91582
225.62	1776.1	140.19	41.249	0.94673
217.43	119.43	101.77	26.163	0.93701
218.67	316.83	112.38	19.956	0.92125
219.5	354.12	74.055	29.947	0.9724
234	680	165.65	47.283	0.9387
223.25	1661	45	19.87	0.99641
217.11	2019.8	86.906	38.162	0.97098
224.83	1992.8	130.91	21.074	0.94189
226.27	155.4	149.66	56.425	0.84197
222.88	820.88	107.53	40.25	0.99006
234.79	1055.4	36.469	52.263	0.54724
232.29	1187.8	128.42	39.221	0.94371
222.29	121	47.291	37.532	0.94277
223.6	122.2	57.265	33.706	0.98756
234.5	111.5	173.09	34.21	0.97169
226.21	528.11	24.362	68.732	0.84649
225.38	544.92	78.93	56.244	0.83337
217	1110.2	142.43	17.641	0.92971
226.71	1487.9	130.91	21.182	0.93707
219.43	1599.9	150.26	24.793	0.97553
232.2	2035.3	26.565	34.886	0.96144
224	1923.3	168.69	26.811	0.95093
231.46	595.38	55.784	43.523	0.69463
222.29	582.29	91.848	32.782	0.94613
221.71	1427.1	101.31	15.886	0.96291
228	1536.2	129.81	17.328	0.90144
226.5	251.67	10.954	31.873	0.99066
225.57	246.57	127.87	27.601	0.82619
232.71	1007.8	128.53	82.782	0.83386
221	209.25	148.39	15.267	0.9998
225.25	980	29.745	16.216	0.99435
227.4	1706.8	30.069	22.293	0.98481
224.85	1652.9	90.988	131.55	0.88189
238.9	1223.3	32.152	47.032	0.87898
256.3	1720.4	176.25	71.145	0.85925
295.97	429.88	156.53	153.45	0.91649
225	1817.8	104.04	20.916	0.98564
232.4	1804.4	125.22	21.358	0.97429
253.71	1960.1	161.29	70.363	0.93032
226.71	1960.7	112.25	26.727	0.88936
227.44	171.11	95.711	42.258	0.9513
234.09	187.27	153.43	42.893	0.93835
229.83	1579.7	81.573	28.958	0.94257
234.6	1567.2	12.529	19.344	0.95322
227.4	84.6	90	17.194	0.98871
232.2	98.2	59.744	15.437	0.89997
231.36	431	64.799	41.259	0.91075
242.58	696.42	173	58.918	0.97471
247.44	755.19	125.07	64.87	0.88528
256.05	1681.6	158.52	70.032	0.93602
220	221.4	52.595	22.466	0.95261
243.79	208.11	107.47	69.535	0.81416
235.86	855.86	143.13	21.343	0.93707
228.57	930.57	92.862	21.599	0.92712
232.83	949	57.265	17.214	0.96685
233.2	1063	130.24	19.366	0.87936
236.33	1243.2	159.44	18.526	0.92237
234.88	1443.8	126.16	33.895	0.95006
229.83	1514	117.9	20.138	0.95517
232.5	1742.2	105.52	39.128	0.95488
233.58	755.42	75.651	45.523	0.975
235.25	726.25	143.97	15.253	0.89172
238.62	914	146.31	34.494	0.94073
231.68	1336.6	81.027	102.2	0.94108
258.85	1979.2	168.15	86.623	0.95546
233.43	1154.3	143.13	35.934	0.974
239.67	1664.7	155.77	22.771	0.96316
230	1744.3	143.13	15.021	0.99858
249.14	1733.1	130.6	57.083	0.80755
250.38	39.75	141.58	40.776	0.90772
255.67	515.42	169.11	58.091	0.91156
251.45	620.18	4.8991	45.245	0.77639
240	900.5	164.58	30.584	0.98364
246.83	884.42	127.5	55.146	0.98291
237	1378	7.125	9.4721	0.85116
240	1484	23.199	15.536	0.98042
240.85	273.23	95.143	114.25	0.87881
241.33	588.17	143.75	19.777	0.94055
244	732.7	123.18	33.182	0.93618
232	986.5	90	5	1
241	1014.2	6.8428	25.431	0.99012
238.43	1027.6	71.565	33.869	0.93367
252.18	1174.2	1.4321	41.739	0.95864
229.8	2016	98.13	16.652	0.84928
255.5	2016.1	23.629	54.418	0.96278
237.57	842.29	151.19	23.48	0.97213
244.88	1267.2	141.84	35.781	0.9952
234.5	1489.4	90	42.751	0.93566
257.43	1795.9	157.48	52.805	0.84055
238.5	538.67	64.799	19.423	0.96732
240.57	661.43	104.38	41.309	0.97464
242.2	687.4	56.31	16.399	0.87947
238.89	950.89	97.595	31.603	0.95767
238	1918.2	130.24	17.278	0.98559
245.67	18.833	56.976	24.801	0.96181
247.5	42.5	45	27.313	0.98378
244.8	775.6	42.709	17.85	0.99115
268.62	1095.7	149.45	71.254	0.99406
237.33	1257.2	154.65	23.032	0.91282
246.85	1540.7	147.09	63.91	0.95049
238.25	1625	52.431	16.477	0.99542
237	364	80.789	44.439	0.84348
246.5	356	33.69	18.21	0.98998
244.8	402.2	143.13	17.294	0.86735
243.4	1587.7	83.517	54.262	0.8161
252.6	1779.9	162.55	40.178	0.91314
239.75	1771	101.77	25.056	0.9784
244.8	1885.9	73.686	46.439	0.91992
239.08	2021.9	32.196	35.827	0.89056
240.8	1193.2	132.71	18.788	0.94164
233.17	1939.7	25.346	23.849	0.88152
250	1947.5	55.008	56.104	0.87029
260.08	1935.8	168.41	40.721	0.97768
241.33	1992	74.476	19.033	0.98155
251.29	932.29	161.57	24.311	0.91054
249.75	1189.2	100.3	100.42	0.89067
239.8	1415.4	87.614	24.535	0.97905
244	114.5	105.95	21.903	0.99715
254.12	1056.6	177.71	27.908	0.89652
252.27	1303.8	154.29	32.369	0.92578
248.8	716.4	47.291	18.888	0.93667
241.57	1658.7	112.17	32.875	0.88685
250.2	280.4	133.03	20.795	0.9867
246.57	315.86	97.125	42.605	0.94617
242.6	870.4	96.009	19.472	0.98114
253.83	864.33	0	19.94	0.90273
263.22	1638.8	22.834	41.975	0.98228
259	375.6	161.57	31.755	0.99585
248	1999.4	173.29	17.385	0.98459
246.67	822.56	86.634	35.044	0.9719
245.25	1390.5	90	16.206	0.9873
262.18	1364.1	122.8	56.453	0.94831
250	1707	14.036	20.825	0.98992
253	1700.6	145.01	38.491	0.95138
257.88	481.75	16.699	25.038	0.83397
252.75	643	9.4623	12.245	0.99351
251.44	1610	78.311	31.19	0.94949
275.5	1595.1	155.77	71.564	0.61293
253.1	1855.8	30.964	41.124	0.85073
257.33	1835.2	128.37	31.658	0.96691
259.57	343.43	25.71	30.02	0.99823
258.36	1314.6	144.73	54.606	0.91968
245.5	1334.7	90	19.969	0.90141
262.23	1337	148.13	50.419	0.86408
270	83.5	172.28	63.593	0.93626
253.14	94.286	59.036	29.652	0.98323
258.6	522.4	11.889	22.596	0.85931
257.2	523.4	16.39	20.731	0.85477
250.33	579.17	106.56	44.538	0.86668
257.29	1069	119.54	34.701	0.9937
245.6	1365	118.44	27.352	0.99792
259.67	1478	41.878	41.592	0.93645
250.7	1454.8	98.13	30.076	0.94041
255.31	550.69	73.811	40.773	0.7917
257	760.5	26.565	13.416	1
264.62	775.46	59.036	50.933	0.91586
246.5	785.67	123.69	19.695	0.91533
254.45	1123.3	97.496	40.604	0.94394
251.2	1677.4	101.31	15.521	0.98554
263.4	1813.6	159.08	36.745	0.99062
257	235.2	24.444	13.721	0.8806
249.75	1521.2	71.565	32.587	0.87337
283.22	271	142.85	91.562	0.90431
268.86	1194.6	160.82	52.39	0.92963
260.4	1283.7	118.77	61.815	0.9412
256.29	1920.9	143.84	34.498	0.93346
259.75	2035.2	24.775	15.298	0.93591
261.64	341.57	109.18	54.26	0.89758
255.7	1032.7	73.142	37.056	0.93052
256.29	1569	67.62	37.834	0.97186
268.4	1535.9	124.29	57.718	0.92265
270.45	1738.5	4.2892	45.683	0.87805
265.6	1987.1	29.876	61.879	0.87595
260.39	466.91	90.674	98.203	0.86561
256.9	661.5	96.911	37.044	0.89736
257.86	688.57	81.469	22.343	0.90516
246.4	1148.6	26.565	16.998	0.92085
260.71	1401.9	164.05	22.648	0.96432
259.5	1421.3	119.74	18.181	0.8869
284	1618.8	13.782	56.418	0.96726
263.3	1034.8	133.73	35.857	0.88763
257.88	1116.4	162.9	42.683	0.95599
273	1135.9	20.772	31.529	0.98373
254.57	1214.4	25.56	27.535	0.9259
256.83	1229.4	93.013	39.787	0.9564
263.92	1562.8	133.21	48.683	0.93004
261	157.67	153.43	49.768	0.94353
259.67	701.67	60.945	10.303	0.99928
299.33	718.24	144.25	107.79	0.85738
269.22	1270.8	51.766	44.874	0.93621
266.86	2007	156.8	26.141	0.874
328.95	1035.2	136.94	187.34	0.78174
274	852.2	1.5074	41.63	0.91311
263.83	870.25	77.093	53.802	0.91529
258.93	931.93	90	51.14	0.9386
250.4	974.2	172.87	16.797	0.95998
258.71	974.86	90	32.889	0.94257
278.82	1230.8	152.82	43.873	0.94804
261	1868.1	97.943	45.615	0.95181
271.38	1883.8	32.471	27.365	0.95292
260	304.44	113.2	32.528	0.93652
250.5	418.25	15.068	27.492	0.97942
269.43	791.57	163.3	32.318	0.96914
275.56	956.89	24.775	35.42	0.80845
263.5	991.5	51.009	27.181	0.99404
265.5	979.5	132.51	16.403	0.99242
266.25	1703.5	140.19	15.875	0.98395
282.95	1773.7	46.888	81.845	0.78663
250.2	134	159.78	23.252	0.87081
257	138	105.95	16.825	0.86539
256.75	122	55.305	16.846	0.93861
296.53	121.63	144.9	83.263	0.54312
261	226.4	87.455	46.805	0.96239
266.25	258	45	14.47	0.97733
276	236.18	129.99	41.94	0.96471
266.86	381.36	106.26	56.849	0.87952
262.25	1817	70.56	18.063	0.99802
272.88	461.75	148.57	24.921	0.84647
276.58	1524.1	56.482	248.06	0.37232
276	1586.2	8.427	29.007	0.94095
275	167.05	152.62	73.224	0.86124
266	1662	15.945	15.269	0.95359
265.15	1659	93.225	76.375	0.93109
268.5	1849.3	7.125	16.385	0.98409
270.6	74.2	164.05	22.137	0.98658
265.67	590.67	81.87	21.805	0.97285
280.8	591	164.98	46.932	0.90451
266.5	1384	68.749	21.671	0.89122
274.17	1376.2	165.26	19.843	0.9901
270	490.86	49.97	34.38	0.94968
278.2	1689.8	175.24	24.222	0.99426
267	52.778	96.843	26.067	0.96593
277.21	835.96	92.353	109.74	0.66575
288.25	885.67	0	44.177	0.88282
268.82	998.64	87.709	55.585	0.90024
285.58	1967.2	136.74	49.601	0.94131
270	1999.3	69.444	17.478	0.97771
274.29	26.143	21.251	22.424	0.86129
267.8	93.8	100.49	29.053	0.94514
291.89	609.58	138.08	98.453	0.66891
282.46	639.54	33.341	53.658	0.84771
265.5	1459	120.26	15.583	0.8915
277.17	1461.3	9.4623	20.649	0.88372
274.84	1918.8	79.38	68.493	0.95069
272.4	38	167.91	15.325	0.93431
283.4	99.1	163.18	47.414	0.94745
274.75	107.75	45	14.546	0.97225
270.45	182	101	39.313	0.93288
284.73	186.09	161.57	34.604	0.91386
284.27	1157.4	173.21	45.063	0.9386
270.25	1271.5	45	15.456	0.91498
282	824	20.925	38.369	0.94869
252.36	1092.1	147.53	53.569	0.97359
269.3	1511.1	84.094	31.226	0.93367
286.42	1636.8	31.891	55.303	0.95836
280.43	1906	156.8	23.878	0.95682
279	523.71	56.976	24.74	0.96418
269.38	543.25	102.53	29.354	0.94225
286.18	921.36	148.78	45.014	0.85723
278.8	943	45	22.717	0.99606
269.5	1779	72.897	14.636	0.92934
273.25	8.625	154.36	28.398	0.97652
264.75	1323.2	42.51	16.777	0.97033
279.25	1574.5	8.1301	17.596	0.8037
282	1013.4	138.99	31.934	0.95446
312.03	1102.8	148.74	111.53	0.88107
270.92	1175.9	126.87	41.969	0.83395
280.43	1429.7	177.4	26.465	0.83215
279.44	1420.3	115.2	22.132	0.84894
269.67	2014.3	119.74	17.365	0.92856
266.4	330.6	38.157	19.611	0.90789
285	337.71	2.6026	23.402	0.94104
273.8	353.4	77.905	14.799	0.96746
288.92	1027.5	132.83	57.486	0.97243
275.5	1609.2	80.538	12.28	0.99067
283	1920.2	173.66	18.546	0.97651
282.25	318.75	167.91	15.911	0.89985
284.62	355.12	146.31	24.463	0.88433
294.09	452.16	88.479	186.78	0.6052
279.22	1100.8	107.93	37.936	0.94198
319.16	1629.4	163.5	104.63	0.80741
276	1751	81.119	32.997	0.98155
278	1843.6	114.44	12.492	0.96727
278.8	555.8	101.69	29.949	0.98883
286.95	646.95	120.83	89.42	0.80744
271.17	905	68.962	17.832	0.78107
277	917.4	81.254	13.325	0.98712
286	905.25	158.2	21.942	0.98169
292	506.33	38.66	35.946	0.89065
279.13	695.33	95.711	57.181	0.87878
278.5	1976.5	79.38	16.708	0.9743
282	173.44	87.537	98.614	0.94394
268.83	719	20.556	18.61	0.91822
301	841	6.9811	51.679	0.95524
289.62	932.12	34.824	29.556	0.94795
257.77	1865.3	131.08	146.85	0.70464
284.75	1797.6	106.93	27.104	0.88702
286.76	26.706	118.24	72.086	0.85029
324.55	63.1	6.7456	102.22	0.91612
285.4	106.2	127.57	17.19	0.95411
294.07	1357.5	130.73	50.703	0.93698
292.7	212.4	148.13	51.706	0.84257
283.8	479.2	3.5763	16.809	0.95374
304.67	681.89	159.19	55.674	0.96074
286.86	1250.9	149.04	26.368	0.88455
284.67	1836	147.99	9.4472	0.9986
296.33	75.75	19.026	32.131	0.95471
279.67	769	60.255	16.5	0.97726
285.33	763	122.47	13.343	0.9772
287.5	1397.6	113.63	36.124	0.96691
309.11	1978.9	126.77	122.8	0.92512
297.75	2038.8	20.925	39.326	0.92561
271.43	465.57	2.8624	21.18	0.94545
293.5	534.7	130.6	41.045	0.89849
317.62	955.38	9.4623	65.084	0.9346
284.91	1201.8	102.88	36.675	0.97895
300.78	1202.8	135	42.072	0.84035
283.71	1279.6	104.04	22.026	0.93596
282.4	1450.6	47.726	15.957	0.93161
292.11	1455.3	31.264	33.776	0.96981
286.5	1624.7	137.49	19.373	0.84027
293.91	1811.4	155.7	35.264	0.96456
284.25	1884.2	116.57	22.609	0.989
291.4	865	153.43	27.093	0.99041
289.77	857.92	110.46	80.419	0.88924
289	1517.4	43.727	32.48	0.97991
289.75	80.5	131.99	15.042	0.8944
288.27	751.18	59.589	56.566	0.94295
285	986.22	83.83	40.972	0.90832
283.43	397.71	69.444	27.58	0.92938
287.33	1135.7	116.57	8.9932	0.99456
290.85	1267.5	165.07	49.361	0.9435
298	1277.6	20.772	32.292	0.96049
277	1480.7	47.49	17.738	0.91773
290.12	1476.4	113.63	38.939	0.89701
287.57	1681.4	88.668	46.26	0.92978
302.85	1729.7	27.121	55.506	0.82991
286.4	1735.2	68.499	40.471	0.87638
293.25	1204	9.4623	12.307	0.98849
303.15	1560.1	132.83	63.33	0.88271
328.21	296	0.77422	75.72	0.97737
308.62	383	14.574	58.017	0.89048
294.33	382.67	33.69	17.544	0.82206
296.67	1673.3	36.254	22.221	0.83709
307	1692.1	141.15	50.243	0.92008
293	115.14	73.142	34.869	0.9889
291.33	1241.1	85.764	28.441	0.95193
291.4	1421.4	110.22	20.341	0.99543
300	1426	177.14	20.248	0.98899
293.93	1854.1	118.39	53.588	0.78486
299.94	1900.2	74.745	61.686	0.92417
298.6	49.55	80.981	66.528	0.95883
292.11	439.78	98.842	46.424	0.98098
300.17	470.5	133.03	21.692	0.94588
295.9	728.6	55.784	32.83	0.92087
284.2	896.2	45	15.556	1
286.18	898.27	61.783	48.212	0.9651
296.67	1036.3	130.03	33.154	0.9848
294.32	1340.1	92.793	92.69	0.88573
292.43	1917.6	87.879	28.224	0.95729
330.83	109.21	154.51	108.28	0.8799
292.5	329.5	94.399	13.162	0.99059
303.43	329.43	4.9697	23.439	0.98496
292	552.18	121.61	55.333	0.82759
296.62	810.62	104.42	36.493	0.99029
305.17	1409	145.92	41.356	0.99256
298.5	1942.2	54.782	21.356	0.97438
301.42	682.58	104.83	37.514	0.93754
306.56	1029	17.745	27.674	0.94849
302.12	716.88	111.8	35.752	0.90375
309.05	946.4	81.656	97.915	0.77416
286.57	1349.6	124.29	27.222	0.97813
295.25	1752.8	73.61	18.31	0.96777
304.73	1733.2	110.38	42.534	0.8778
290.8	563.8	30.256	15.437	0.89996
299.67	566	133.36	26.465	0.93553
302.95	1234.9	88.025	63.005	0.9211
308	854.86	47.862	29.124	0.9724
308.17	875.17	177.71	26.295	0.95152
300.14	875.43	117.9	21.606	0.89029
299.71	1054.7	98.531	20.833	0.97076
303.78	1142.8	94.6	94.045	0.92808
296.4	34.8	20.556	18.013	0.94866
309.73	18.818	120.96	43.779	0.93234
302.57	202.86	111.37	27.626	0.89401
311.33	267.89	162.76	33.859	0.89678
297.17	284	90	22.297	0.80728
313.57	1263.4	172.87	34.395	0.9376
303.64	1516.8	112.11	38.488	0.89742
301	307.8	153.43	20.706	0.97191
316.33	789.06	156.37	91.548	0.95383
314.88	2020.8	146.82	31.716	0.97946
305.17	147.44	96.882	64.309	0.90844
294.4	522.4	149.74	15.092	0.92049
320.83	521.83	3.0941	39.081	0.94814
299.2	981.4	81.254	27.269	0.96469
325.85	1226.3	138.81	67.385	0.94651
314.45	75.727	118.61	39.815	0.94412
309.4	177.8	53.13	16.256	0.92276
325.5	354.75	177.09	61.031	0.96797
306	347.5	101.31	36.558	0.97633
294.17	664.33	20.556	20.029	0.85316
306.17	657.17	96.71	19.984	0.85655
304.67	1398.7	78.111	19.532	0.99411
324.8	1382.3	161.94	53.699	0.90102
308.25	1669	122.01	18.919	0.99729
308.26	1911.6	106.6	160.57	0.67584
307	1834	108.43	16.83	0.93947
316.12	1903.8	22.62	27.014	0.96245
297.71	1135.9	24.228	22.501	0.97468
303.5	1650.8	135	16.518	0.94176
311.44	637.78	124.99	37.734	0.97048
323.96	741.88	131.94	107.94	0.85939
304.7	1433.4	91.302	45.497	0.96735
308.82	1444.9	180	42.888	0.90934
304.5	226.75	127.57	18.132	0.90456
314.33	898.17	51.71	24.516	0.98741
311.14	142.14	38.29	25.927	0.93368
318	904.33	154.18	37.991	0.90648
309	901.75	116.57	11.528	0.96984
335.35	1181.2	159.86	66.961	0.95439
307.17	1606.2	176.73	38.097	0.92021
309.25	1613.6	70.907	33.552	0.82003
306.92	1361.1	88.363	39.621	0.88372
323.53	1467.3	149.04	59.068	0.88844
339.95	1480.6	178.06	66.962	0.8816
311.75	1504.8	36.384	24.197	0.97536
302.75	1822.2	45	15.625	0.90508
310.29	748.71	72.255	27.209	0.96473
321.78	1368.8	164.93	28.772	0.93582
318.92	1798.7	21.318	47.145	0.93352
315	303.75	63.435	25.043	0.98218
316.25	1098	24.775	29.146	0.9825
304.33	1971.7	38.66	12.845	0.99699
325	1972.4	162.76	32.863	0.92396
310.17	2000.7	99.866	23.791	0.98126
318.14	1058.7	117.12	49.584	0.92904
309.86	1300.9	63.435	28.361	0.94613
329.36	1647.5	132.44	49.601	0.95609
320.75	47.375	167.47	29.322	0.94328
319.6	180.6	156.8	15.817	0.96301
313.4	797.2	85.236	24.396	0.98717
346.16	1575.4	164.05	84.587	0.94673
306.75	1588.2	126.03	15.759	0.86312
311.75	446.75	97.125	16.687	0.9663
322.86	441.14	135	25.304	0.95013
342.14	742.76	32.005	85.858	0.87903
323.43	760.14	0	18.797	0.95762
351.3	895.65	176.99	85.889	0.88608
330.71	1784.6	16.587	57.802	0.84843
318.75	1788.6	61.504	42.201	0.9437
314.5	1768.7	100.01	17.634	0.97892
334.53	449.06	131.42	70.109	0.97013
323.25	1247.7	125.39	51.535	0.90454
319.75	1319	42.51	16.662	0.97701
309	387.5	155.1	33.032	0.93457
313.5	499.5	87.51	24.259	0.94899
325.89	477.22	123.27	43.481	0.88028
318.75	601.08	101.31	43.938	0.9284
332.36	826.71	46.975	65.135	0.94503
315	1161.4	90	29.323	0.98898
324.17	1139	146.31	22.178	0.97542
325.33	1887.8	21.801	22.001	0.97908
325.8	411	176.99	20.775	0.91582
316.56	563.62	80.538	70.953	0.77156
324.4	561.2	149.53	20.619	0.95654
330.38	1199.5	141.34	46.475	0.82665
335.56	66.562	128.11	68.92	0.94044
324.17	113.5	72.031	39.723	0.97922
326.75	686.5	168.69	20.566	0.99176
318.17	524	127.23	33.031	0.95064
324.86	880.43	65.695	36.498	0.93197
322.25	858.25	124.99	12.245	0.99688
338.38	1011.2	129.7	71.341	0.96556
317.08	1056.9	73.179	55.033	0.81627
316.86	1239.9	84.806	23.727	0.93105
320.62	1409.2	83.118	63.165	0.92489
326.62	853.5	62.103	41.222	0.93326
340.61	864.06	135	55.893	0.70846
338.16	988.16	133.9	82.501	0.89154
329.33	1412.3	15.524	19.006	0.98291
331	1678.3	5.7106	25.842	0.77778
312.2	163.9	129.81	44.357	0.88038
329.14	146.71	168.69	17.291	0.88467
321.56	922.67	93.576	33.588	0.95458
333.62	949.88	22.62	28.243	0.92059
348.94	1501.3	167.37	68.267	0.87068
348.33	309.61	16.699	69.347	0.9033
351.5	275.94	152.39	77.209	0.95009
325	432	74.745	12.504	0.91185
331.73	409.18	122.83	38.366	0.96157
329.33	674.33	72.759	31.42	0.96641
331	643.33	122.01	29.23	0.96825
326.78	652.89	175.33	52.515	0.93618
324.86	1346.6	93.991	44.358	0.97173
321	268	45	8.4853	1
322.17	264	80.134	24.87	0.93869
329.89	332.56	119.74	37.578	0.85818
390.89	792.14	3.3913	152.94	0.88425
345.32	752.05	136.58	105.2	0.73291
326	191.47	99.31	65.909	0.93787
336.25	217.12	41.82	27.877	0.91457
372.19	226.76	169.53	103.54	0.90358
336.75	1461.1	3.0128	39.789	0.95636
323.31	1847	106.99	47.699	0.78918
331.5	1815.3	132.71	20.3	0.8715
335.62	370.75	14.036	31.423	0.91849
326.33	367	104.04	16.606	0.99314
328.25	436	153.43	15.785	0.9916
335.5	1325	3.1798	19.016	0.94802
327.5	1777.1	84.289	20.87	0.96307
314	1949.4	16.26	26.455	0.94498
327.9	35.3	84.428	43.89	0.93859
345.08	1342.5	170.27	38.844	0.91419
342.66	1378.6	107.53	170.87	0.93288
329.83	1546	132.71	21.175	0.83549
348.91	1600.7	160.82	55.32	0.88039
330.5	1721.3	74.876	44.836	0.85484
340.82	1906.9	155.38	31.591	0.8357
334.5	1994	167.91	14.595	0.98099
347.15	554.77	155.06	55.472	0.85492
352.22	823	175.82	47.732	0.86125
337.17	993.67	156.37	18.934	0.92237
334	1110.5	163.74	25.166	0.99342
324.22	1115.7	115.11	37.768	0.93574
332.4	1167	78.69	34.579	0.88477
331.17	1286	64.231	33.073	0.97369
339.41	1249.6	121.24	74.113	0.96264
328	1640.5	86.532	33.968	0.97327
335.43	1661.4	44.193	57.142	0.87867
378.71	1833.2	173.53	105.22	0.92777
336	1923.2	162.58	54.274	0.98483
331.67	133	146.31	23.244	0.93071
342.3	114.9	116.11	65.576	0.86614
384.36	493.52	146.71	152.51	0.77655
388.42	497.03	172.93	154.68	0.84036
327.7	1488	79.992	39.266	0.87926
338.82	250.65	156.04	52.686	0.74774
338.67	259.5	26.565	20.772	0.8612
336	369.54	104.04	56.112	0.95524
333.67	458.67	45	8.4853	1
340	567.44	138.37	45.349	0.7966
327.2	1690.4	137.73	34.098	0.87196
333.75	1979.5	57.804	33.013	0.96648
324.88	160.62	2.1211	29.03	0.93072
334.2	152.8	109.65	15.092	0.985
332	609.44	91.909	30.954	0.96972
345.18	650.55	118.52	54.014	0.96928
321	964	31.827	35.099	0.97246
335.62	984	70.201	28.334	0.93776
336.92	1312.5	66.666	65.663	0.84587
344.29	1508	19.654	31.122	0.95534
345.91	584.36	140.39	39.237	0.95937
328.71	1868.4	171.87	21.806	0.97283
330.71	1881.3	94.574	26.433	0.9488
355	1872.7	170.31	47.952	0.8674
344.11	473.22	1.9749	30.966	0.93707
332.5	792	85.236	13.246	0.90906
340.2	1163.6	151.7	16.413	0.8996
349.3	855.3	12.529	38.049	0.96924
359.14	1549.4	146.82	66.032	0.9409
345.43	141.71	160.56	20.102	0.89681
337.82	183.45	78.366	37.629	0.9225
365.06	158.94	138.88	89.256	0.93697
344.9	1607.2	65.854	34.357	0.925
379.75	1602.6	7.6242	143.26	0.89441
351.11	1735.8	168.69	42.569	0.95826
350.14	2036.4	29.539	36.246	0.95132
338.56	2021.2	103.71	51.894	0.81324
351.36	1010.8	160.64	40.612	0.96567
338.22	1772.2	80.272	37.742	0.94088
341.8	82.2	112.17	29.895	0.97525
358.3	113.48	80.134	89.546	0.78212
357.68	546.36	29.055	87.496	0.70602
361.08	523.83	15.781	54.511	0.87693
340.45	690.27	90.924	66.802	0.92823
349.75	672.5	33.024	26.709	0.8931
346.83	1322.7	104.93	70.683	0.87853
349.91	1539.8	155.1	35.612	0.86687
350.11	1894.9	135	36.611	0.92708
337	928.6	69.444	17.31	0.9872
342	954	76.43	34.643	0.86115
338.33	1526.2	153	64.895	0.91658
354	11.9	38.991	30.998	0.87163
344.88	1121.8	88.431	75.512	0.96709
375.63	1629.8	4.514	81.794	0.93206
347	293.6	68.199	50.073	0.96791
345.33	383.17	97.125	25.86	0.93528
349.25	399	36.027	13.87	0.98061
353.22	1142.7	39.806	29.249	0.80107
354	1770.4	110.22	50.945	0.79492
346.25	225.75	30.964	17.972	0.97333
351.45	208.36	112.04	48.297	0.93816
349.75	695.88	48.18	27.781	0.91772
344	1199	103.5	26.352	0.97562
355.88	1184.4	129.81	26.442	0.88611
364.5	23.9	161.57	39.076	0.8902
341.86	247.57	77.005	26.984	0.98885
344.6	805.9	90	36.456	0.96007
354.53	1046.7	113.63	61.529	0.85152
346	1159	39.806	15.62	1
356.17	1166	48.814	25.904	0.82072
327.82	487.09	180	42.103	0.76003
358.67	1696.8	154.54	49.019	0.94899
375	1805.1	148.94	121.12	0.84813
352.25	1822.8	29.055	10.45	0.98526
348.29	616.29	74.932	30.782	0.87473
355.75	600.75	164.05	14.586	0.99824
347.82	648.73	54.638	39.683	0.95793
371.92	836.62	161.2	50.73	0.97869
349.14	1265.7	81.87	24.219	0.8759
365.36	1266.1	32.471	42.594	0.91833
350.25	1365	33.69	18.162	0.99261
352.56	1432.9	78.366	36.328	0.95555
359.86	1392.1	110.32	63.622	0.90511
352.64	1532.3	166.68	42.657	0.91547
359.53	1833.7	139.04	86.184	0.81428
341.4	913	14.931	17.553	0.8844
357.27	936.09	74.476	41.514	0.9
364.5	876.41	108.23	90.457	0.95439
356.4	1230.2	0	16.371	0.91628
355.88	1973.6	79.765	85.816	0.85257
355.33	872.17	11.889	19.596	0.99082
355.8	997.2	157.75	24.091	0.98665
359.4	1462.1	135	48.322	0.79019
352.62	1652.4	126.25	27.457	0.67745
353.8	1673.8	112.62	14.245	0.91259
344.29	156.86	149.04	23.959	0.97348
356.64	791.91	82.875	34.9	0.92405
351.2	1780.4	63.435	19.851	0.90114
346	2017.4	31.43	24.077	0.87613
386.67	188	34.461	77.229	0.80093
351.53	436.93	118.95	59.481	0.90302
345.5	1268	40.236	17.304	0.98411
370.9	1719.9	8.6156	33.766	0.98845
358	402	176.63	17.402	0.97861
357.1	507.2	101.13	65.902	0.94335
361.38	1768	58.736	34.902	0.93853
359.4	1740	110.56	26.459	0.96873
353.86	330	125.54	27.656	0.93315
345.67	534.5	144.46	20.314	0.84695
364	628.67	172.15	30.037	0.97461
361.5	805.75	0	10.335	0.96758
378.42	1399.2	7.9435	46.424	0.93522
357.29	469.57	36.87	27.133	0.92139
362.92	454.46	118.93	49.147	0.88341
362.75	1369.8	164.74	12.756	0.89384
361.67	1958.3	180	47.703	0.9643
361.6	1945.1	121.33	30.834	0.87326
363	1046.8	159.15	23.165	0.97009
385.35	79.2	10.954	73.07	0.86424
370.44	869.56	49.236	40.029	0.95652
357.75	953.25	45	24.325	0.93022
363.5	1027.7	40.914	22.42	0.88533
350.75	1803.8	20.556	19.227	0.88877
363.91	691.73	79.439	62.013	0.96781
367.38	273.08	108.03	47.856	0.94494
364.4	307.2	75.256	19.93	0.98578
353.2	1648.4	164.05	17.514	0.83134
361.57	1911.4	96.582	27.202	0.96217
373.22	1956.3	86.553	95.527	0.87044
363	366.44	67.479	53.17	0.83477
365.12	590	111.04	28.419	0.9802
373.08	1255.7	49.086	43.295	0.91694
362.2	1678	84.806	34.563	0.95871
384.08	1694.5	164.85	55.666	0.89336
358.78	2002.7	55.784	32.2	0.9389
377.73	131.64	20.225	41.291	0.98076
366	1081.8	95.315	45.558	0.94792
370.5	1102.8	0	14.678	0.95381
367.82	1888.4	46.397	36.211	0.80086
376.33	167	23.199	32.202	0.946
372.67	867.17	138.81	22.492	0.94525
371.82	951.18	108.43	40.19	0.94421
373.25	975.25	43.152	22.026	0.99573
375	1122.2	3.2705	35.407	0.9901
363.44	1135.4	97.907	43.708	0.83156
384.56	1234.2	41.73	54.068	0.91696
369	1435.9	79.216	45.323	0.94334
376.45	1563.2	123.69	87.162	0.70323
360.22	112.22	175.6	27.425	0.95085
376.17	688.5	136.47	28.113	0.98126
367.5	812.25	74.745	12	0.95015
369.83	796.5	108.43	19.256	0.98536
377.6	797.8	141.01	27.502	0.98244
373.8	1279.4	165.07	16.947	0.91603
380.8	1484.9	146.31	41.447	0.86992
368.92	45.846	134.06	47.263	0.91276
386.5	36.357	135	46.326	0.85477
361.5	343.75	164.74	13.078	0.87185
362.5	389.8	36.193	51.427	0.98787
385.08	367.5	156.19	39.171	0.9487
373.75	1070.2	159.15	22.571	0.99562
367.9	1352.6	104.93	35.719	0.86924
382.25	2011.7	136.08	50.529	0.74181
364.5	2024	109.65	15.93	0.93321
377.62	743	42.879	21.719	0.87966
383.2	772.4	177.34	43.793	0.98296
403.67	818.83	1.7899	68.073	0.94063
382.73	1607	169.92	54.804	0.83398
377.29	91	23.499	26.249	0.95546
369.69	197.65	101.55	108.95	0.87125
393.08	196.38	152.35	51.33	0.92369
375	486.62	110.56	37.458	0.91238
380.77	1205.6	40.601	44.224	0.8339
375.21	1166.7	94.086	47.645	0.88376
368.29	540.07	92.816	73.525	0.83066
377.56	937.75	77.845	68.22	0.97465
386.88	1457.6	14.744	40.374	0.97324
383.58	1764.8	122.62	32.182	0.92231
366.43	2027.1	81.469	24.336	0.83101
383.12	2035.2	172.57	28.016	0.82791
418	65.45	168.21	102.32	0.9085
380.67	431.33	33.111	29.184	0.94089
375.08	424	98.326	48.216	0.85939
385.38	844.75	154.36	29.445	0.94177
385.44	1141.8	153.43	37.544	0.95295
373.5	1714	95.711	11.389	0.88242
376.4	643.6	21.448	30.351	0.99119
376.36	631.73	106.56	44.617	0.86514
383.5	1295	168.02	35.517	0.94981
373.62	1858.4	94.399	28.809	0.90516
376.6	1642.4	68.199	16.738	0.96519
388.92	227.25	130.46	46.24	0.96644
390.44	439.89	1.5911	39.417	0.91367
388	1756.6	10.62	36.891	0.88254
380.67	1745.2	108.89	53.126	0.75598
378.4	1809	103.24	18.312	0.95371
380	138.75	123.69	14.437	0.99901
384.8	616.8	15.945	29.791	0.97748
382.12	340.75	85.073	67.278	0.86529
396.4	649.7	156.16	49.904	0.94202
381.12	1092.2	112.93	28.454	0.99217
393.43	1979.7	4.3987	28.69	0.90891
380.62	38.75	86.73	36.261	0.96679
385.75	14	143.13	16.803	0.89267
378.8	587.4	93.576	16.368	0.97942
392.54	1448.2	42.51	41.459	0.78529
379.75	1435.5	108.43	14.628	0.86473
414.7	1893.8	16.26	95.056	0.789
392.91	723.09	132.8	38.264	0.96164
381.8	884.6	109.44	18.269	0.9868
397.55	1402.1	153.43	42.937	0.9374
384.95	1382.3	105.77	103.83	0.85069
382.43	1688.1	59.036	27.746	0.8406
391.22	650.67	106.19	69.151	0.9336
383.25	983	23.199	15.831	0.96214
397.79	1485.9	104.96	132.39	0.90693
389.89	1844.8	70.821	31.707	0.76803
386.38	456.38	158.2	52.87	0.9167
382.5	460.75	96.009	19.325	0.98864
389	879.67	170.54	13.067	0.93101
371.18	947.09	164.05	33.369	0.87267
382.43	1049.5	93.879	70.575	0.83791
379.67	1244.2	114.44	28.909	0.83594
385.39	1455	86.987	65.776	0.86778
388.17	1491.3	54.782	21.857	0.95204
381.9	1665.2	50.711	45.979	0.92733
389.6	1656.4	140.91	21.345	0.96582
384.75	303.17	64.093	45.051	0.8637
383.14	1026.6	36.87	26.225	0.95328
385.43	1198.1	106.39	18.103	0.97885
401.52	1378.3	158.07	88.771	0.93506
384.4	1558.8	115.2	19.092	0.98408
396	1568.9	24.444	24.821	0.9736
394	142.62	41.496	34.932	0.99372
389.78	153.56	108.89	40.649	0.98802
397.56	1151.1	21.346	111.75	0.83587
407.03	1186.5	54.462	114.29	0.90324
398.1	122.1	11.31	37.984	0.9397
390.6	111.2	120.26	15.298	0.90813
399.29	1101.5	122.17	92.46	0.79219
384.11	1933.9	92.203	26.759	0.97237
394.23	1899.1	107.59	47.716	0.90141
407.2	1924.3	135.66	67.113	0.91669
391.33	545.67	132.51	16.413	0.99185
389	765.5	104.04	13.919	0.88864
381.4	1006	6.009	21.234	0.89972
389.57	995.14	98.531	22.634	0.8935
398.07	1060.1	103.24	66.299	0.79025
386	1728.8	90	10	1
394.4	1719.8	169.38	17.812	0.91394
376.8	1739.8	146.31	22.244	0.97256
415.17	1860.5	159.83	55.385	0.94253
389.56	96.778	162.18	30.782	0.95546
405.9	107.05	35.433	81.142	0.78652
412.75	557.67	152.93	54.015	0.93561
407.29	576.71	23.629	43.942	0.79487
389.12	815.5	94.635	38.477	0.96478
387.5	1337.2	94.086	28.586	0.982
398.25	1326.8	174.56	21.124	0.99861
406.12	54.25	123.93	68.359	0.9697
388.22	262.5	88.122	64.004	0.95358
393.67	1195.7	30.069	22.811	0.96246
396.4	246.8	0	15.261	0.98288
384	381.33	67.62	20.409	0.90083
403.78	374.44	131.91	71.311	0.73484
378.43	798.43	20.225	22.403	0.90382
390.5	1594	96.582	29.782	0.8788
395	1861.3	36.027	28.456	0.95597
396.17	1853.8	168.23	26.839	0.91343
394	834	48.814	10.875	0.97746
394.4	979.8	124.99	12.488	0.97748
432.05	665.6	178.36	78.111	0.89653
396.33	690.4	112.52	50.509	0.87875
413.14	711.29	10.305	45.252	0.98827
393	325.67	104.04	12.634	0.97902
393.43	1305.3	72.759	32.911	0.92261
394.38	1814.6	86.634	34.771	0.97951
395.75	50	118.61	12.79	0.97966
406.8	1282.1	57.339	48.51	0.95496
414.5	1228.8	130.24	91.245	0.93317
426.29	1626.6	169.62	77.026	0.93709
398.5	1651.1	67.109	51.11	0.95572
416.07	868	168.44	58.023	0.77403
414.71	886.79	8.3257	47.944	0.86426
381.44	905.11	154.44	26.844	0.94976
402.33	915.33	59.036	29.688	0.98202
410.7	911.7	34.509	39.173	0.99132
399.48	959.62	95.128	91.403	0.85679
403.67	1372.1	55.954	65.91	0.6775
393.8	2034.2	47.49	18.339	0.88765
398.75	2028	122.47	13.677	0.95334
413.56	323.67	6.3402	37.895	0.95585
397.2	503.4	79.695	33.774	0.9931
401.4	731.8	155.56	14.567	0.82947
406.57	1732.7	140.19	24.665	0.94995
405.88	1891.1	141.52	58.632	0.8497
387	858.56	150.26	36.083	0.89373
399.88	431.62	69.444	27.717	0.92477
446.77	827.4	166.48	120.45	0.88799
404.86	979	3.8141	18.015	0.83447
419.14	1244.3	39.053	93.576	0.72935
398.75	1408.5	94.399	13.071	0.9975
406.6	1422.6	42.709	18.548	0.95386
416.56	1444.6	136.91	44.245	0.95944
398	1649.1	35.311	30.418	0.9669
410.88	42.25	162.35	24.742	0.93309
406.43	334.14	127.41	23.046	0.9286
397	593.86	86.82	20.969	0.85975
398.2	582	53.531	31.945	0.8953
408.88	613.5	143.47	33.757	0.99536
415.73	763.36	26.565	42.04	0.90422
402.4	810.4	124.99	15.325	0.79654
406.31	1129.4	115.14	57.414	0.9428
396.5	1243.3	97.352	32.31	0.96741
407.2	1236.2	22.38	18.635	0.98659
403.9	1761.6	150.26	37.508	0.8598
395.88	604.38	133.53	30.362	0.90857
403.5	723.75	83.346	62.587	0.96516
387	1679.7	14.036	31.041	0.9298
416.55	1939.1	15.461	55.277	0.88218
398.67	1932.1	48.24	43.329	0.86631
400.43	1967.7	53.471	35.993	0.93354
403.41	1973.7	67.443	74.151	0.9492
408.8	1960.4	165.96	18.394	0.89663
410.57	178.14	132.09	44.078	0.94771
388.33	523.78	136.85	34.555	0.63469
403	1340.7	86.424	17.71	0.90522
410.25	1329.1	2.8624	24.289	0.82446
429.56	2013.8	166.61	68.733	0.94221
404	13.857	43.264	25.213	0.92591
435.67	9.8889	2.1476	85.63	0.93491
414.38	97.125	2.1211	31.183	0.86645
411.44	417.89	51.582	37.838	0.9782
412.33	396.17	147.72	24.539	0.91577
403.47	1098.7	93.945	60.928	0.95421
405.25	1356.5	69.444	17.091	0.9998
403.89	449.22	100.49	29.125	0.94279
420	931.08	142.25	52.967	0.74017
427.41	1001.2	21.801	54.518	0.889
430.21	1499.1	162.28	81.66	0.9256
403.33	1505.2	86.987	39.381	0.96627
409.2	293.6	159.15	23.333	0.9631
407.4	285.53	89.045	67.867	0.88421
400.23	480.46	174.43	45.061	0.9142
407	1315	162.9	13.848	0.98217
411.75	1542.3	86.906	47.102	0.78668
423.55	1515.5	150.95	44.514	0.92516
396.86	1481.3	168.23	27.504	0.89134
411.83	1571.3	175.24	13.528	0.89012
408.14	1818	96.981	50.052	0.9863
417.14	1870.4	17.65	24.204	0.95383
404.25	98.5	82.569	23.787	0.97509
404.67	795	113.96	11	0.89535
408.5	1659.5	113.96	9.9907	0.9858
401.86	271.29	60.255	16.65	0.96843
417.5	272.17	149.04	23.604	0.98813
407	1020.7	23.199	15.342	0.99278
411.86	1006.1	108.43	29.351	0.96965
417.86	1028	33.69	24.013	0.90091
415.59	1239.6	99.574	102.09	0.82447
396.67	1710	7.5238	57.353	0.93213
410.5	1718	72.474	20.953	0.95092
407.5	135.17	102.53	18.965	0.97228
408	558.75	75.069	15.57	0.99708
407.17	919.33	90	19.12	0.83683
439.36	898.5	157.31	64.32	0.92685
411.67	962	42.274	33.961	0.87548
415.42	151.92	117.9	42.232	0.91095
432.5	147.93	159.78	45.264	0.89468
409.13	649.53	87.879	59.651	0.90588
415.5	630	163.3	10.842	0.96298
410	1162.8	79.992	19.773	0.87303
421.33	1651	163.07	25.402	0.94644
429	1821.4	35.838	47.518	0.93454
418.6	56.2	180	26.371	0.98595
413.56	188	74.932	27.826	0.96766
399	1388	11.31	23.211	0.87873
421.82	1411.1	121.22	40.468	0.95354
422.57	1769.1	137.39	35.807	0.94872
408.33	180.33	45	8.4853	1
420	183.5	4.7636	24.646	0.97715
415.9	332.77	90	137.71	0.89317
431.83	296.67	135.88	51.014	0.90107
415.5	979.5	36.87	20.307	0.98489
414.5	1998.2	10.62	17.649	0.92236
464.41	974.82	158.3	108.12	0.92571
413.39	1929.9	97.595	66.868	0.90523
421.43	543.14	17.241	31.884	0.95234
421.14	728.71	30.579	26.68	0.95777
418.57	713	105.95	24.195	0.90268
416.33	872.67	81.254	13.359	0.98456
415.75	2028.9	91.975	33.536	0.86524
409.2	383.6	4.7636	12.236	0.98411
420.14	1322.9	109.09	28.09	0.97947
426.33	1585.1	167.32	46.864	0.87488
417.67	1572.5	97.431	23.687	0.9792
425.21	1944.2	113.05	52.634	0.97045
416.57	83.714	92.603	22.595	0.97466
422	872	141.84	20.807	0.8557
423.6	1518	77.196	48.148	0.93714
426.33	26.889	64.359	57.786	0.95978
433.78	210	33.69	53.597	0.94179
429.17	694.83	32.276	24.351	0.92286
430.4	704.6	156.25	27.755	0.98409
429.5	49.5	115.41	46.931	0.94359
424.67	584.33	3.0128	19.571	0.97216
431.27	727.86	103.39	95.537	0.90382
415.38	792.88	146.31	39.146	0.92106
428.62	845.75	169.88	30.775	0.92422
421.8	1663.4	107.35	16.772	0.99945
421.8	1684.2	79.114	27.132	0.97583
420	1760.2	90	35.402	0.98865
414.5	1755	20.225	20.844	0.97144
413.8	233	144.46	19.893	0.86484
427.4	223.8	164.05	14.744	0.98751
439.75	318.75	73.465	82.422	0.80999
419	1102	70.56	18.195	0.99081
425.5	1488.1	13.392	26.916	0.80202
424.75	1741.9	9.4623	24.934	0.9758
414.83	1839.3	117.76	21.867	0.98189
442.59	561	115.99	95.946	0.9276
427.31	649	75.619	83.973	0.95892
429.4	632.4	33.69	19.486	0.92516
421.94	1052.8	74.268	82.448	0.89466
429.2	1039.6	160.2	27.233	0.97569
426	1351	38.157	19.53	0.91166
419.83	1351.5	111.25	23.309	0.82856
419.23	1408.2	52.001	46.253	0.87794
436.86	121.86	145.3	69.852	0.90543
[truncated: 8,211 more rows]
