# Supplementary material for: Social motility of biofilm-like microcolonies in a gliding bacterium
Source: Nat Commun. 2021 Sep 29;12:5700. doi: 10.1038/s41467-021-25408-7 (PMC8481357; doi:10.1038/s41467-021-25408-7)
Supplement: Supplementary file 15 — Source Data [file 41467_2021_25408_MOESM15_ESM.zip › Source Data_NCOMMS-20-05786B/Source Data_Supplementary Figure 1/Flavo - Angles/12 hr/Angles_m45_12_R1.csv]

10.25	39.75	45	27.122	0.99069
1.7778	1166	95.356	32.683	0.98339
2.3333	1703.5	99.462	18.408	0.9913
4	1976	72.759	32.429	0.93635
25	1934.5	121.55	75.692	0.88369
11	1964.8	23.962	20.141	0.97798
17.765	287.18	48.289	67.442	0.91367
22.833	261.56	148.82	68.46	0.64883
8.5	259.75	151.39	13.848	0.90481
10.4	317.2	153.43	18.694	0.9569
23.308	964.38	151.63	64.741	0.87772
4.3333	1840.8	90	45.776	0.96121
32.308	1837.8	9.0903	60.27	0.84015
10.5	1862.3	13.241	17.797	0.98132
11.5	800.39	80.961	94.941	0.93854
8.7	304.4	67.62	37.653	0.97653
15.571	287.43	155.22	29.501	0.97068
7.5714	407.14	78.408	40.47	0.98374
11.889	848.56	123.69	24.227	0.89294
12.286	837.86	50.826	35.571	0.97913
6.1429	874	97.431	23.382	0.992
5.8	1023.8	108.43	19.315	0.98232
17.625	1023.4	157.07	28.808	0.97998
10.25	1537.2	8.9726	19.297	0.9968
15.267	1514.3	122.28	49.751	0.90339
8.0625	1664.8	91.042	62.372	0.88196
23.5	1667.9	150.95	45.889	0.89744
16.625	99	145.62	26.388	0.87242
9.6667	214.92	92.337	54.106	0.90638
10	231	53.13	11.211	0.89197
6.8	494.4	83.66	18.222	0.99389
15.333	683.5	158.75	19.775	0.97667
7.7143	1452	98.13	21.487	0.98727
12	182.5	35.838	22.292	0.99603
10.462	163.54	106.8	58.087	0.9531
25.3	180.8	15.376	44.081	0.9411
41.048	212.19	150.52	93.231	0.85013
54.333	571.42	164.23	94.961	0.9301
8.4286	610	82.569	26.056	0.89019
14.4	612.8	124.22	34.68	0.87175
15.778	1012.2	160.35	30.21	0.98419
12.75	1081.2	70.56	21.267	0.8477
10.524	1323.3	92.793	86.551	0.94854
43.957	2023.4	152.78	89.743	0.87711
19.3	81.5	164.48	39.548	0.94475
15.182	1244.9	125.39	50.441	0.92416
11.75	1440.5	170.54	18.616	0.98026
17.556	1567.8	115.77	32.875	0.97954
31.231	2007.3	1.0609	58.4	0.92481
10.5	2014.8	78.69	15.813	0.9674
46.696	47.87	151.84	88.579	0.90912
17	919.75	47.726	38.399	0.7743
15.8	889.8	110.56	37.158	0.91976
26	905.6	5.5275	31.685	0.98296
5.5	960.25	55.305	15.831	0.99876
35.412	1170.4	132.22	83.572	0.87251
15.929	1212.1	70.115	52.918	0.94449
15.188	1163.8	90.971	64.975	0.90817
16.333	1360.5	4.7636	36.923	0.97838
24.091	1771.4	1.7357	35.397	0.93272
15.5	1790	74.745	35.803	0.95537
14.5	1821	77.471	40.605	0.90822
21.923	1969.3	123.69	53.312	0.94683
15.143	208.29	162.9	27.528	0.9882
9	739.5	40.236	17.145	0.99328
11.476	731.29	88.152	69.199	0.89643
30.062	1245.2	128.8	69.089	0.94715
4	1295.8	41.987	15.857	0.84842
39.353	1289.8	156.43	61.916	0.96919
11.6	1911.4	146.31	19.366	0.93092
14.444	1928	78.996	39.113	0.93764
17.167	946	73.61	21.387	0.82855
8.8571	1236.1	125.54	17.823	0.9653
20.5	1230.8	167.47	19.615	0.94004
22.4	1751.6	156.8	23.52	0.9714
18.25	49.375	81.254	82.007	0.96233
24.333	14.5	5.4403	24.929	0.84619
31.471	104.06	127.02	80.122	0.95355
14.8	258	36.87	15.427	0.97231
19	241.22	109.18	25.185	0.96692
19.714	435	43.091	51.607	0.82256
14.75	463.83	72.719	50.34	0.93619
17.333	536.67	165.47	28.211	0.98873
22.071	630.71	129.47	48.484	0.90846
6.4	1627.2	51.843	17.913	0.99396
22	1629.6	135	21.142	0.86958
17.1	1872.1	86.496	53.622	0.91551
20.75	157.75	151.82	34.56	0.91912
16.143	348.86	170.22	29.748	0.98923
22.167	331.33	120.96	45.734	0.89249
26.571	646.5	141.04	67.425	0.89641
19.5	1045	45	33.245	0.97841
26.625	1035.2	165.96	26.495	0.93372
37.333	1075.6	154.75	64.833	0.90387
16	1070.3	75.324	59.43	0.73055
15.9	1401.2	83.047	42.828	0.96442
35.615	1220.2	178.67	45.287	0.94976
7.1429	1374	53.746	20.476	0.90843
29.167	1385.3	8.5308	41.334	0.97856
11.714	1476.7	90	19.155	0.73087
24.2	1479.2	145.18	31.204	0.89789
9.3636	1499.8	109.03	31.59	0.97106
19.231	1546.2	132.58	57.314	0.87675
20.077	386.31	86.186	51.358	0.87814
28.7	360.9	150.52	28.649	0.92219
28.857	463	171.12	33.834	0.95727
7.5	521.12	139.4	19.852	0.92882
33	705.82	26.03	57.547	0.83157
39.938	817.69	138.08	70.627	0.93244
22.25	988.25	132.71	18.071	0.97902
20.455	1409.6	5.856	46.863	0.83658
24.875	1467.5	0	22.278	0.85286
29.222	1714.1	41.348	70.838	0.94022
13.5	1715.6	87.614	26.79	0.89664
29.222	1884.9	165.17	38.564	0.91202
7.2	1930	30.964	18.21	0.9606
23.25	132	127.57	17.641	0.92971
24.3	553.8	164.54	52.179	0.93456
26.778	586.56	75.379	75.193	0.94835
26.833	895.33	0	22.72	0.88027
17.2	1109.6	162.47	20.195	0.98662
10.667	1103	26.565	19.092	0.81983
32.818	1177.9	32.125	54.402	0.9333
31.8	1624.4	29.427	46.151	0.97024
29.818	1641.4	152.74	40.517	0.9162
19.375	1669.1	85.236	36.811	0.98135
17.778	773.44	90	23.398	0.98298
31	761.38	1.7357	34.02	0.97047
69.091	770.27	159.44	113.34	0.82922
19.2	1154	26.565	22.899	0.97651
27.778	424.22	61.113	35.21	0.94066
19.667	496.33	81.87	7.1623	0.98727
35.154	486.92	149.04	42.861	0.95231
23.167	1786.8	107.35	18.217	0.92016
49.75	1861.9	177.18	64.476	0.94724
23.5	335.9	28.301	35.942	0.8216
27.143	1428	19.799	27.476	0.96705
23.5	1434.5	74.055	22.11	0.98779
25.25	1421	156.04	10.403	0.94672
31	667.33	3.1798	19.622	0.91875
32.571	1588.6	158.75	19.94	0.96858
37.6	1785.6	8.7462	26.441	0.99489
48.929	219.71	176.7	58.363	0.89246
42	246.31	57.529	54.495	0.95704
26.077	288.69	71.565	47.693	0.86197
38.571	593.71	21.371	25.649	0.96292
26.417	729.25	86.73	35.822	0.97866
39.5	723.12	2.2026	27.411	0.94922
28	1013.9	97.431	23.547	0.98503
26.3	1198.9	87.879	27.783	0.97249
51.714	1519.1	169.3	107.27	0.85382
57.8	1754.4	126.95	155.44	0.90967
36.286	1821.3	38.66	26.318	0.97318
30.4	1121	101.77	50.837	0.96447
32.667	2037.3	143.13	17.22	0.87108
30.2	783.8	75.964	12.621	0.98004
44.667	980.67	160.97	34.127	0.89887
27.125	508.25	54.462	26.486	0.97436
35.071	1256.5	160.87	58.513	0.88639
33.692	1273.3	71.565	47.291	0.80242
35.875	1486.9	131.99	28.432	0.94637
33.708	919.54	92.07	92.448	0.89839
28.571	1162.7	131.19	23.181	0.91715
31.75	1361	131.42	22.911	0.98954
36.88	1349.6	102.46	97.89	0.89972
26.429	800.71	120.47	22.534	0.87524
46.75	789.75	0	28.228	0.95648
35.571	1327.4	157.52	33.535	0.93588
57.133	1650.1	15.68	64.818	0.91338
32.833	1991.8	8.1301	22.727	0.93338
32.5	2004.5	79.695	23.722	0.94262
32.333	188	83.29	17.285	0.99027
31.25	532.12	42.614	36.045	0.94245
33.167	652.17	74.476	21.449	0.87096
32.429	768.14	104.62	26.665	0.89142
43	752.83	140.53	22.56	0.9762
46.467	855.07	58.325	59.034	0.93551
38.5	85.5	40.601	23.853	0.77302
37.75	66.5	113.2	23.7	0.964
37.727	355.73	69.59	47.327	0.96943
54.143	1330	134.27	59.475	0.93932
32	1754.8	107.93	41.264	0.866
36.833	141.67	92.337	53.412	0.91815
42.6	153.2	13.241	18.215	0.95877
59.808	375	69.193	116.38	0.91922
36.667	1094	141.34	8.067	0.79374
28.889	1612.7	63.435	23.966	0.933
44.375	616.25	31.608	21.714	0.70298
43.625	1408.2	163.74	26.107	0.9576
36.4	1413.2	46.081	42.369	0.88468
32.25	1571.8	154.8	19.278	0.97459
39.857	1556.3	97.765	27.082	0.81988
42.417	1921.3	57.426	45.31	0.94283
47	37	30.466	21.144	0.93281
41	395.75	143.13	20.309	0.98477
38	381.9	100.44	40.889	0.94499
48.75	407.12	43.603	31.662	0.91592
42.5	661.17	9.4623	19.335	0.94379
38.333	683.67	91.081	56.601	0.93655
42.667	1581.8	107.97	41.745	0.93179
38.333	1604.1	19.026	38.16	0.80387
54.429	1757.1	135.91	46.183	0.96471
37.833	1970.2	83.019	53.715	0.91903
46	389.6	0	16.71	0.95753
50.429	439	164.74	25.848	0.8822
71.7	675.6	177.03	81.886	0.9416
59.444	709.67	4.514	38.792	0.98262
57.562	1010.8	133.6	62.597	0.92655
29	1309.5	176.63	17.814	0.95597
51.889	1301.3	149.53	42.881	0.91989
50.4	1554	29.476	28.192	0.93712
36	1685.5	61.699	16.216	0.9105
53.545	1672.3	130.16	46.266	0.90496
47.182	391.73	74.846	62.596	0.79445
50.053	506.63	28.856	62.232	0.899
46.091	828.36	94.086	38.07	0.73735
58.077	165.54	165.14	53.005	0.95642
72.188	231.75	165.96	64.597	0.95742
46.833	275.17	11.768	25.766	0.95148
41.4	278	84.806	24.157	0.91448
47.455	1455.5	65.376	54.64	0.96635
47.714	1419.4	115.11	36.401	0.97088
60.88	1562.2	121.24	84.72	0.84212
50	1981.5	0	19.456	0.92516
57.909	876.73	0	38.285	0.86197
44.25	1214.8	63.435	15.699	0.99704
49	1201.6	133.03	21.774	0.94232
42.455	1389	92.862	42.021	0.9531
64.538	1527.2	167.2	49.703	0.90783
62.647	1653.5	157.67	66.536	0.90988
34.2	1664.8	140.19	17.197	0.90834
40.857	1667.9	98.13	17.79	0.79494
41.5	1834.8	90	15.222	0.98541
58.8	57	178.32	36.755	0.92545
74.562	115.31	8.5836	73.493	0.72933
52	360.17	157.17	21.216	0.97169
47.6	11.8	19.29	21.99	0.96359
55.929	289.86	122.12	51.967	0.97705
45.857	322.14	86.186	31.753	0.94688
41.714	1013.7	90	21.215	0.94271
63.5	991.92	163.54	51.476	0.89129
47.2	283.4	115.02	18.146	0.91222
53.25	851.58	173.37	49.417	0.87601
35.125	1449	11.31	29.324	0.86942
54.583	1606	111.57	48.649	0.95044
73.118	128.76	172.41	69.306	0.87338
50.333	536.76	96.137	106.14	0.88124
63.444	1121.4	20.556	35.687	0.95766
49.667	1254.5	123.69	20.648	0.87312
53.5	1266.3	19.654	15.221	0.97665
49.25	521.5	165.07	15.93	0.97452
47	626.5	95.711	10.497	0.95737
55.5	640.12	35.218	23.355	0.89098
50.5	937.25	53.616	29.724	0.79401
59.429	896.79	112.01	55.578	0.91215
59.714	1166.6	26.565	25.233	0.97478
51	194.4	52.125	24.678	0.92404
46.429	469.29	104.04	33.453	0.86276
62.1	439.4	120.96	48.724	0.95739
45.048	588.19	58.213	88.383	0.94507
61.8	585	138.99	31.62	0.96394
50.667	657.5	93.013	19.872	0.95744
43	1795.2	136.97	21.628	0.94871
56.75	1879.8	149.74	13.979	0.99381
57.429	68.429	139.64	27.572	0.95202
62.571	304.86	30.579	26.806	0.9533
80.111	1897.6	11.659	72.559	0.88655
69.083	1504	13.627	35.212	0.96432
55.75	270.5	50.906	20.924	0.98524
70.077	258.77	146.69	48.237	0.86823
72.76	1143.1	25.989	101.85	0.87386
67.889	1234.4	157.38	27.667	0.93974
48.5	1045.4	3.1798	37.454	0.96267
53.667	1091	90	16.492	0.97014
63.25	1089.8	167.91	14.768	0.96953
50.714	21.571	138.01	17.087	0.78738
87.105	16.842	9.3099	75.964	0.81373
56.714	683.86	94.899	35.954	0.97704
83.071	699.43	24.842	66.221	0.89861
58.857	1027.7	104.04	21.645	0.95246
58	1676.8	68.199	10.941	0.98443
66.389	973.39	174.38	65.614	0.93416
67.25	982.5	42.138	28.474	0.99457
70.9	1364.6	27.897	61.034	0.94548
70.45	1396.8	54.941	84.315	0.82589
62.5	1475	159.78	21.209	0.95473
51.833	1807.5	156.04	23.062	0.85413
62.909	1787.7	96.71	38.73	0.88392
57.1	1994.8	99.162	35.312	0.88923
78.5	2022.1	39.806	51.439	0.91101
65.2	171.9	62.103	44.546	0.86362
66.2	1975.8	150.26	18.487	0.87221
69.429	292.57	16.699	21.728	0.96101
79.333	808.08	15.124	42.671	0.89821
59.333	312.17	108.43	22.205	0.71208
69.286	315.29	152.02	36.898	0.98203
76.692	331.23	13.627	42.235	0.80397
61.75	1275.5	85.236	13.437	0.89619
69.538	1609.6	116.57	54.492	0.90276
60.167	1642	86.82	19.213	0.93832
58.625	1680.1	43.152	22.775	0.96298
87.667	1664.2	151.22	92.308	0.87756
71.222	1714.6	141.01	28.699	0.94145
65.333	1283.3	32.005	9.6278	0.97987
62.222	1427.3	95.528	31.614	0.98515
70.8	1588.4	177.27	21.071	0.99776
65.4	1767	168.11	21.771	0.89186
68.4	1819.9	9.7524	70.619	0.91956
63.5	1832	78.111	21.557	0.9007
69.1	1805.3	115.11	35.983	0.98216
53.429	1851.1	12.095	15.819	0.9051
61.143	1852	113.2	24.118	0.94733
68.308	1940.8	107.45	38.217	0.95998
69.857	1972	56.31	29.033	0.99349
79.909	2023.1	130.24	53.067	0.96271
68.5	1201.5	140.19	15.666	0.99713
86.3	1433.4	20.171	53.255	0.98021
55.167	1871.8	28.301	16.055	0.91963
70.667	1878	21.801	19.014	0.84966
124.57	352.05	140.71	146.42	0.77656
65.143	827	129.29	30.63	0.92803
69.286	837.29	73.301	25.142	0.8305
104.46	520.68	132.58	115.56	0.86969
63.4	550.4	75.964	16.643	0.99093
68	634.8	116.57	20.583	0.97771
72.706	689.53	80.426	88.889	0.94694
67.4	1005.6	82.875	33.111	0.97395
75	1700.5	23.629	20.469	0.85319
65.333	23	120.96	11.788	0.98928
62.4	253	93.366	39.292	0.86682
79.875	954.19	155.73	58.762	0.95208
68.818	1099.4	97.524	54.424	0.98229
75.765	537.91	84.508	141.67	0.73751
72.727	1816.1	61.189	28.065	0.81332
74.267	743.53	121.22	48.98	0.78782
91.067	747.13	147.8	68.485	0.93177
68	1023.3	15.945	15.062	0.96667
74.25	1030.5	51.34	19.376	0.9914
76.667	1218.2	162.65	17.744	0.9447
74.833	1547.7	22.62	13.528	0.96097
81.526	422.95	72.15	69.812	0.88787
79.889	832.56	127.87	35.568	0.96168
78.833	1092.7	26.565	20.539	0.97982
71.222	1168.1	99.162	32.114	0.97779
90.083	640.67	129.81	57.094	0.95757
68.1	948.2	99.09	28.604	0.88512
83.167	1109.1	1.6847	37.696	0.90234
85.857	1308.4	120.86	98.139	0.97337
80.571	1338.4	160.02	29.399	0.79627
75.143	1492.3	107.53	21.294	0.9357
76.375	46.875	117.41	31.215	0.97432
71.5	471.38	94.97	24.047	0.96005
83.75	443.62	131.88	41.325	0.94249
82.3	481.2	20.695	52.2	0.92154
78.4	686.4	155.22	14.392	0.99488
89.318	1080.4	173.54	74.487	0.71607
89.333	198.78	155.85	34.476	0.92182
78.455	326.27	135	42.153	0.93938
77	789.18	95.906	60.906	0.95736
72.333	1344.8	81.87	15.877	0.89073
88.727	1359.4	16.189	34.155	0.94509
83.1	1633.4	7.3524	39.598	0.78935
85	1925.8	0	26.514	0.9429
79.308	70.385	113.75	60.405	0.90433
86.167	624.67	174.81	24.633	0.89681
79.4	745	47.49	16.532	0.98468
87.741	883.44	86.479	105.54	0.61707
80.167	853	133.03	21.477	0.95536
57.222	1241.3	50.013	42.537	0.95117
80.75	1259.5	12.995	27.775	0.9607
78.8	1271.4	54.462	28.547	0.90401
65.667	1594.2	46.219	33.447	0.99385
73.333	520.83	115.02	36.269	0.91279
81.286	896.29	30.256	15.463	0.89844
86.714	1196.3	177.88	27.26	0.99113
62.938	1458.3	7.0013	62.675	0.91629
74.6	1442.6	92.045	29.066	0.96393
90	1537.2	8.427	27.91	0.97794
87	609.22	178.57	41.831	0.95653
76.5	113.5	92.291	25.204	0.9927
88	170.09	129.4	42.271	0.85722
83.714	262.57	27.553	28.397	0.91357
84.074	1469.8	117.96	117.96	0.77741
94.583	643.75	176.5	52.853	0.92883
79.25	649	81.87	14.831	0.95353
77	980.62	92.291	27.266	0.91761
80.8	1579.4	78.111	19.998	0.9709
80.571	1555.7	94.574	26.461	0.94782
86.167	2006.3	11.31	15.561	0.98306
78.8	1143.4	94.086	15.489	0.90618
80.375	1749.5	75.379	26.972	0.88126
85.889	769.67	92.545	48.702	0.9249
87.429	1035.3	2.6026	24.594	0.89544
80.333	1037	126.87	15.021	0.99858
94.8	1064	33.69	44.476	0.97282
80.5	1062.5	75.964	13.465	0.91864
82	1388.1	96.34	59.778	0.9089
87.4	1945.8	26.565	16.469	0.9504
82.111	916.56	43.452	29.242	0.89503
87.4	1500.2	132.51	16.657	0.9773
98	1705.7	178.41	37.867	0.95107
91.714	208	14.744	21.165	0.92827
76	349	50.711	16.156	0.87974
87.952	387.76	80.538	69.098	0.96834
89.333	480.06	126.53	85.292	0.7879
83.8	590.2	74.055	14.924	0.9756
94.75	576.25	152.45	27.043	0.9593
85.75	874.75	113.63	20.421	0.85523
90.286	1680.7	160.2	27.783	0.95637
108.5	1970.5	19.385	59.402	0.96368
107.23	549.54	4.0142	59.246	0.96446
94.286	842.86	145.01	25.231	0.9676
90.6	1067.4	164.05	15.947	0.91303
91	1391.5	156.8	15.25	0.99878
77.2	1606.6	30.964	12.355	0.94391
87.8	1604.5	122.83	38.056	0.96941
103.85	1817.9	122.91	85.371	0.94872
91.444	1897.6	114.15	33.132	0.95922
107.19	692	16.26	55.623	0.89891
74.857	832.29	12.529	32.896	0.84079
86.286	1206.9	90	23.566	0.89111
89	1802.8	156.37	20.162	0.86618
91.375	1870.6	30.964	44.34	0.92053
94.167	65.5	7.125	17.328	0.93052
74.111	156	132.61	38.944	0.87229
99.2	142	4.2364	27.586	0.98144
88.5	932.75	112.62	14.197	0.91571
91.176	1243.8	80.87	65.39	0.86739
93.167	181.17	34.509	22.041	0.88092
90.889	309.22	84.806	28.2	0.78335
90.333	601.5	52.306	29.184	0.95266
93	591.2	146.89	27.479	0.99929
93.571	1089.1	115.2	23.38	0.80362
94.565	38.522	51.546	100.13	0.86723
95.429	240.86	148.67	28.347	0.94987
99.286	318.57	177.61	25.543	0.94039
97.643	450.36	171.87	58.727	0.84285
95.143	460.86	65.772	26.634	0.82344
113.93	845.07	140.3	71.2	0.96748
90.474	1156.6	96.766	63.425	0.93676
96.2	45	167.01	13.621	0.97948
131.44	501.56	161.77	95.229	0.90656
111.17	1126.4	7.4314	52.294	0.88709
81.2	1241.8	159.44	18.102	0.94398
104.62	380.62	127.15	44.958	0.92087
93.5	491.75	158.2	17.17	0.94091
99	494.83	0	14.807	0.94548
86	1011.4	2.6026	22.633	0.97303
102.29	981.76	110.67	59.729	0.94842
95.714	1022.1	59.534	23.784	0.82928
100.83	1167.3	143.13	25.358	0.98587
92	1541.1	68.199	23.384	0.92118
102	210.25	124.38	46.573	0.98862
93.8	1042.8	111.04	14.359	0.97
94.2	1492.1	88.21	35.446	0.90323
112.82	1628.3	163.78	61.608	0.92974
87.429	2039.6	4.9697	26.865	0.85936
90	111.75	114.44	14.607	0.82719
103.71	101	159.15	23.482	0.95698
98.8	335.8	60.255	18.032	0.89423
107.89	1247.3	127.41	46.075	0.92895
101.25	1940.8	135	20.044	0.98776
105.7	2026.5	54.782	46.127	0.90223
95.333	81.667	95.711	10.123	0.99277
110.54	291	59.421	53.322	0.95848
102.5	811.83	180	28.471	0.98347
95.75	815.5	74.476	18.728	0.99749
90.692	1336	63.947	52.982	0.94542
104	1766.7	6.8428	29.227	0.86151
146.72	980.28	24.066	122.94	0.91754
114.5	1034.8	177.06	41.185	0.94819
98.2	1576.2	88.755	48.157	0.95543
127.88	1542.9	125.06	91.35	0.76228
101.5	1850.5	180	21.198	0.99066
94.286	1841.7	68.199	28.419	0.94746
104.88	481.12	74.055	34.791	0.837
87.167	721	6.3402	20.009	0.90515
103.71	719.14	128.66	16.17	0.79197
100.2	1380.2	108.43	19.825	0.95708
101.75	1393.8	45	11.314	1
105.14	1524.1	102.53	57.528	0.96158
93.2	1747	63.435	16.931	0.92449
90.333	1756.3	177.4	24.608	0.89494
101	1919.3	125.54	26.723	0.96574
98.571	1109.7	132.27	30.688	0.96884
117.57	1599.7	42.58	59.748	0.84102
97.875	656.88	168.31	30.576	0.96855
99.5	783.75	104.93	17.409	0.89173
103.2	802.8	63.435	22.946	0.97448
103.7	1660.2	45	21.342	0.79518
109.4	1737.4	27.759	23.937	0.89699
115.4	158.1	155.38	44.126	0.5983
109.67	337.71	97.253	76.43	0.72542
113.71	1363.7	136.33	31.792	0.95666
112.82	1609	168.69	48.762	0.83655
109.5	1616.3	16.39	18.166	0.97544
108	215	45	17.584	0.88467
107	340.14	139.4	38.285	0.96325
111.75	1169	12.804	23.671	0.95313
111.56	1212.8	62.301	47.683	0.94744
112.29	1532.3	143.62	24.915	0.94725
158.23	31.977	135.69	163.95	0.35799
100.75	566.38	86.73	38.799	0.90356
105.8	555.6	79.695	15.327	0.72946
118.45	1326.2	39.369	51.428	0.98095
103.5	1322.2	84.806	22.375	0.98729
110.25	1295.1	117.26	38.104	0.9742
106.33	1783	29.745	8.5606	0.94178
118.92	833.17	164.41	48.495	0.92057
117.53	1401.1	71.906	125.64	0.8457
108.8	1790.5	108.69	76.786	0.93487
109.6	1828.2	42.879	20.608	0.92708
99.25	579.25	45	11.314	1
117.65	1102.3	104.23	77.464	0.94555
125.19	1373	69.444	103.33	0.90956
114.25	1327.8	153.43	24.767	0.99313
112	234.8	8.1301	14.606	0.96827
104.2	416.4	127.41	22.41	0.95499
108.25	433.38	93.576	36.203	0.88564
105.83	506.17	82.694	39.772	0.98862
109.83	1392.2	128.29	24.537	0.98658
115.53	793.12	104.47	68.487	0.93495
129	944.1	15.751	42.6	0.9512
106.4	1686.4	164.74	23.673	0.96325
104.6	1684	68.749	20.008	0.96527
103.44	1994.6	108.17	76.958	0.87525
84.267	1996.5	177.75	53.27	0.95813
111.57	126.29	110.14	34.844	0.91704
111.4	1446	45	22.774	0.99355
97.333	1981.8	6.009	22.252	0.85857
108	525.33	156.37	18.062	0.96689
126.45	624.73	44.029	44.247	0.943
108.31	1889.6	91.848	65.15	0.95215
112.36	1945.6	69.775	43.913	0.9222
130	65.133	12.758	56.92	0.9547
109	917.33	14.036	16.606	0.99314
109	918	90	16	1
119	988	59.3	40.75	0.91326
114	1002.5	45	14.262	0.99157
107.46	894.77	132.95	41.51	0.95455
119.75	901	19.179	28.595	0.85159
126.75	1020.2	5.4403	45.07	0.93609
115.64	1176.5	133.99	49.145	0.82026
100.43	1216.3	140.19	24.058	0.97394
115.5	1274	37.875	12.671	0.89986
141.68	1809.5	109.56	147.62	0.86989
120.57	1883.6	12.265	25.257	0.93191
111.8	2022.4	104.93	15.758	0.98519
116.33	6.8333	178.21	32.321	0.99055
114.3	1047.2	97.352	33.498	0.93309
126.44	1076.8	7.8533	30.255	0.96761
147.63	1228.3	131.57	110.4	0.64166
113	1655.9	96.981	54.267	0.90969
109	389.2	66.801	24.193	0.94436
128.56	385.89	148.78	41.303	0.93425
119.83	1845.2	137.12	20.256	0.94319
116	106.8	75.069	15.604	0.99487
118.83	86.833	101.31	24.322	0.83857
116.12	243.88	103.13	32.568	0.94588
119	264	45	12.728	1
127	563.55	158.5	37.49	0.94607
116.57	646	104.04	26.008	0.9512
119.64	683.73	64.093	40.442	0.96213
116.17	867.5	72.35	23.444	0.98475
121.75	1809.5	7.125	16.502	0.97711
113.5	38.125	92.49	26.403	0.87193
121.67	715	120.96	32.578	0.89493
128.2	954.87	32.005	44.938	0.83973
123	929.57	133.45	28.666	0.91303
118.62	1475.1	102.53	19.289	0.95592
125.8	1767.4	161.57	23.565	0.93937
125.45	651.55	36.327	44.762	0.9428
130.7	778	146.31	44.753	0.96678
122	1030.4	153.43	21.898	0.91902
120.33	1386.3	45	9.5083	0.89241
144.72	1432.2	14.237	80.771	0.85579
131.73	1818.2	129.4	41.416	0.87492
121	2034.6	118.3	14.835	0.99528
141.5	19.143	155.66	52.943	0.87071
118.67	78.75	141.63	34.421	0.88928
138.54	126.92	27.597	52.627	0.94342
130	1464.6	54.058	62.289	0.79318
130.43	228.86	133.15	27.402	0.80038
135.13	596.53	6.3402	57.294	0.9483
135.89	739.56	144.27	82.509	0.85099
145.07	1164.8	36.529	74.083	0.9071
132.12	1143.2	153.43	29.142	0.84403
121.88	1182.9	100.78	22.119	0.9665
122.25	1212.1	120.7	48.427	0.76849
128.46	1287.2	126.87	48.888	0.92048
129	164	27.897	21.276	0.90408
150.06	712.5	164.52	70.209	0.96065
130.44	876.44	158.55	35.959	0.8366
126	1470.2	27.759	21.657	0.99142
145.86	1524.3	1.9749	62.814	0.92391
135	539.44	135	45.846	0.95625
121.4	1556.2	57.995	20.655	0.91347
122.8	1576	109.44	18.564	0.97113
122.6	1903.7	79.216	44.666	0.95721
127.8	1903.8	12.804	23.067	0.97805
127.4	215	47.291	18.994	0.93146
126.43	196.57	104.04	23.381	0.88171
115	1002.3	114.57	40.5	0.95021
136.67	1257	173.48	37.476	0.94001
124.25	1260	51.34	19.827	0.96886
129.4	1358.6	4.3987	15.454	0.84371
125.89	1640.6	114.15	33.009	0.96279
135.67	1660.7	35.134	34.251	0.96392
128.6	1716.2	132.71	17.882	0.98937
132.15	144.31	178.45	39.287	0.94212
131.1	258.6	117.55	30.51	0.85028
138.22	811.33	159.44	45.642	0.93598
127.25	811.5	118.74	39.018	0.90613
126.5	1928.2	113.2	15.256	0.99842
138.75	1962.6	53.326	61.659	0.9504
126.05	1994.7	98.017	74.093	0.96771
144.33	1990.4	150.71	49.47	0.95029
132	38	11.31	18.993	0.8054
135.09	327.55	173.66	37.972	0.95391
124.33	475.33	78.69	11.083	0.92017
154	469.23	0	50.135	0.97737
125	1805.7	85.815	41.963	0.97966
128.62	299.38	69.444	27.298	0.93898
132.5	282.67	153.43	16.365	0.95646
133.25	187	144.46	17.445	0.98621
130	895.38	148.78	39.778	0.97008
130.2	914.4	72.255	26.456	0.99216
125.86	1638.1	15.642	27.131	0.9569
131.37	1754.1	88.182	69.245	0.91027
135.71	299.71	9.7824	30.858	0.95365
131.91	877.55	77.989	49.785	0.9652
138.06	1086.6	74.962	72.407	0.95814
159.25	1038.6	150.05	70.343	0.96806
133.7	1497.6	152.7	38.899	0.89683
132.73	1495.7	72.031	55.499	0.70086
142.62	1863.8	150.75	32.844	0.8724
134	14.5	61.928	17.2	0.98838
130.75	353	114.23	22.272	0.9847
136	522.65	141.48	64.873	0.96536
142.1	485.1	115.69	92.714	0.94553
130.5	571.25	100.78	22.099	0.96735
134.4	966.2	64.231	33.001	0.9758
155.17	973.83	40.101	55.957	0.88781
128.67	1030.5	80.538	13.227	0.91977
137.67	1420.5	120.96	35.075	0.99746
156.18	396.45	153.82	68.258	0.96314
132.43	411.14	78.69	26.218	0.97242
165.28	790	170.1	73.077	0.87514
151.12	918.25	172.06	46.005	0.94374
137.8	1740	52.431	18.543	0.88449
140.75	1723.2	136.74	24.84	0.93982
123.62	135.12	153.43	24.87	0.89909
143.6	932.8	173.16	25.661	0.98122
139.25	1475	0	10	1
135.75	1653.2	101.31	20.57	0.99156
130.12	1700.2	92.49	29.187	0.78876
136.8	1707.6	110.56	18.93	0.9027
139.4	110.4	28.61	26.756	0.9366
139.31	87.615	98.746	55.02	0.95623
145	426.38	25.201	19.884	0.94491
133.86	608.43	90	24.795	0.92761
152.67	1067.8	154.18	36.007	0.95643
138.88	1113.8	15.945	23.237	0.62659
138.28	1348.5	87.397	123.38	0.89248
144.83	1350.3	151.39	25.748	0.97326
135	1685.5	93.576	16.289	0.9842
145.8	26	34.509	21.093	0.9205
136	146.75	109.44	18.539	0.97242
147.14	339.29	156.8	23.551	0.97013
145.14	617.29	20.323	30.23	0.95244
139.33	709.5	113.63	18.067	0.96664
147.75	1320	154.44	25.741	0.99043
143.2	1326.8	4.7636	12.099	0.99525
158.08	150.58	146	54.184	0.9572
132.75	1407.2	164.58	33.531	0.89717
145	1422.3	6.8428	26.67	0.9441
139.08	657.33	82.405	49.123	0.92418
143	1005.1	45	25.205	0.89775
141.81	1190.9	95.477	82.217	0.89196
153.22	1633.6	151.7	31.969	0.92369
145	264.4	112.17	31.291	0.93172
141.92	389	85.914	59.021	0.95123
140.5	822	63.435	16.129	0.97045
143	826	33.69	7.2111	1
144.2	865	161.57	19.951	0.95102
145.12	866.06	76.608	74.801	0.86578
149.22	1204.9	150.95	33.034	0.935
142.67	1237.6	104.04	47.448	0.95587
134.67	1379.2	158.55	30.998	0.97049
161.23	1784	149.04	66.445	0.96531
143	450	20.854	23.256	0.96632
149	481	4.7636	25.682	0.93775
158.33	538.56	13.392	48.262	0.89457
140.67	733	105.95	15.062	0.96667
145.92	1563.9	94.715	106.81	0.91126
151	1845	33.69	21.945	0.98579
148.44	549.56	130.6	29.543	0.93622
148.25	587.25	79.216	28.532	0.74924
148.33	699.83	150.95	21.287	0.96731
156.2	833.3	144.69	61.736	0.95279
148.88	829.88	116.57	37.972	0.9422
158	1100.5	23.962	41.41	0.95135
147.12	1264.4	104.53	29.525	0.94472
136	2023	59.534	20.851	0.9459
139	2038.2	122.47	15.561	0.83791
146	2016.1	94.086	31.085	0.90304
151.5	674.17	127.41	21.819	0.98084
141.86	785	78.69	27.984	0.91106
146.75	932.5	73.072	27.907	0.86149
150.45	1052.8	66.218	75.755	0.8511
157.17	1117.7	19.654	30.272	0.98217
151.78	1123.8	59.036	31.935	0.91293
144.71	1474.3	82.569	25.006	0.92758
149.33	1588.3	150.95	11.456	0.89874
151.33	233.5	150.26	24.665	0.98063
141.57	1226.7	145.01	27.678	0.88205
158	1622.9	38.089	47.464	0.99045
168.38	2016	41.634	84.231	0.71479
158.17	766	10.305	23.405	0.95537
151.5	610.25	68.199	27.156	0.99151
165.33	946.67	146.31	46.782	0.92487
153	1766.2	169.22	22.934	0.93215
150.86	1866.9	107.65	26.85	0.85984
158.88	1876.9	0	25.571	0.86037
159.17	1412.2	23.499	27.395	0.91551
163.79	1720.4	169.88	44.211	0.64334
154	1705.3	115.35	21.315	0.98633
169.5	241.86	157.17	63.806	0.9693
149.56	1539.8	7.8533	30.13	0.9716
162	118.17	132.71	36	0.98288
148.75	195	133.15	22.126	0.9912
154.1	172	104.04	47.302	0.95881
161.5	893.5	163.3	21.029	0.99293
157.07	1910.7	115.71	62.411	0.9603
170.33	1944	134.37	70.808	0.90881
151.33	1951.8	92.726	21.809	0.96401
163.5	429.5	174.56	21.233	0.99349
165.58	869.17	29.982	33.182	0.9046
170.38	1060.2	65.433	125.94	0.91668
169.78	1155.3	24.305	73.716	0.92286
161.6	1448.6	153.43	20.427	0.98519
139.2	1935.4	34.216	32.518	0.92972
149	28.2	59.534	21.568	0.91445
160.8	32.8	0	14.857	0.9423
156.25	1105.5	103.67	39.172	0.97209
154.5	1745.7	79.216	22.53	0.94885
155.5	1076.8	72.255	27.122	0.9678
146.33	1299.3	42.274	16.863	0.88159
155.38	1309.4	92.291	26.058	0.96018
155.2	358.6	135	19.423	0.94656
181.45	367.82	32.735	57.593	0.86695
166.03	338.5	107.03	168.32	0.6897
178.27	392	34.624	53.109	0.96103
162.64	1819.1	110.22	64.601	0.94031
171.6	1848.9	10.62	37.602	0.86585
157.17	410.5	85.426	26.041	0.96311
157.75	401	101.31	21.266	0.95909
165.07	517.47	106.17	124.8	0.83429
166.14	560.43	8.5308	21.492	0.941
161.53	1257.7	95.356	70.096	0.91703
165	1643.9	151.26	37.374	0.94599
155.08	204.83	16.314	50.524	0.84554
160.5	646.33	69.905	49.72	0.87808
166	617.8	152.1	19.75	0.97393
160.6	704.4	71.565	23.548	0.94003
162.63	1334.2	104.88	74.279	0.8915
165	1346.4	8.7462	13.245	0.99305
186.78	1534.8	119.22	106.94	0.63212
157.67	1559.3	66.801	8.8191	0.86355
165.5	1541.7	121.61	30.911	0.98762
153.38	108.25	136.47	29.953	0.92098
146.17	517.5	71.966	51.865	0.87192
160.5	799.25	116.57	22.445	0.99624
161.18	822.36	64.359	36.304	0.76384
167.43	1350.3	116.57	37.563	0.89292
166.18	1688.8	58.57	92.821	0.22727
179.53	86.8	180	66.846	0.91255
154	877.33	54.162	23.429	0.94771
181.08	1143.8	18.435	54.421	0.98782
151.8	1575	161.57	15.497	0.81621
164.38	1581.9	59.349	31.609	0.9929
183	1586.6	28.61	52.756	0.95004
156	1667.8	72.646	17.16	0.97684
184.45	590.91	165.72	60.835	0.93292
166	216	117.47	28.649	0.98356
177.11	223	157.25	37.995	0.88473
166.33	241.56	84.806	37.209	0.89054
207.14	554.43	166.4	138.13	0.92359
175.29	1991.9	155.85	34.41	0.92359
160.71	677.14	59.036	33.402	0.87284
182.3	747.2	19.983	47.669	0.98217
167	746.8	50.711	28.647	0.99227
176.92	720.92	127.12	49.18	0.94348
193.32	1228.5	8.7462	75.303	0.87334
176.79	1424.8	66.727	107.75	0.93951
170.25	1383.8	148.39	15.434	0.98901
176.88	1397.2	27.474	29.383	0.95899
165	55.75	76.759	17.944	0.97325
202.45	248.59	164.43	137.34	0.92218
167.8	851	18.435	29.351	0.96967
169.71	861.29	64.231	32.599	0.98782
181	1630	0	31.862	0.97293
166.9	329.3	90	30.66	0.94587
185.45	352.45	20.854	47.299	0.95022
166.5	25.75	85.601	13.123	0.99355
183.64	15.182	162.47	42.385	0.94019
182.58	145.92	127.35	50.652	0.94373
166.33	1037	129.09	20.63	0.99929
171.67	75.333	71.565	24.401	0.90719
176.17	447.17	12.529	19.555	0.94294
171.38	1114.2	132.4	35.246	0.88365
163.2	1213.2	159.44	17.664	0.96737
178.86	314.29	141.95	30.409	0.96043
164.11	770.89	135	34.889	0.97283
171.73	895.09	105.59	45.852	0.97364
168.89	938.67	96.911	34.053	0.97616
163.42	1606.1	65.298	57.457	0.95787
198.86	1619.7	18.122	59.218	0.97725
187	1882.1	165.56	71.811	0.94908
183.78	646.61	61.763	65.586	0.93456
173.33	857.33	153.43	9.3417	0.95746
172.93	1276	111.8	51.251	0.94566
160.29	415.57	180	22.494	0.80021
175.5	1004.5	127.87	25.568	0.89188
167	1177	56.31	10.951	0.98775
182.18	1940.2	57.265	51.654	0.96663
166.62	1166.2	136.47	33.52	0.82298
192.64	1297.2	144.74	77.427	0.91736
173	1746.8	133.03	21.309	0.96288
172.4	1762.6	81.573	27.874	0.9792
165	1936.6	42.274	15.215	0.97706
170.55	655.91	78.959	45.023	0.92782
219.93	1049.3	110.13	232.65	0.87438
171.6	1364.8	97.595	16.55	0.91438
179.83	1357	137.49	20.369	0.79918
186.07	1948.3	120.82	72.382	0.91695
186.78	70.556	171.87	31.578	0.89571
191.53	439.32	135	76.716	0.84799
184.33	1050.3	137.39	35.206	0.96491
199.06	1309.9	145.36	76.199	0.87731
171.17	1490.2	98.13	21.956	0.96615
173	1836.3	156.8	15.342	0.99278
174	1837.3	86.186	15.317	0.98146
182.33	119.5	163.5	28.767	0.97891
174.33	123	116.57	15.678	0.99837
182.12	193.25	158.63	27.44	0.90007
183.9	180.1	122.35	37.007	0.95957
178	602.6	71.565	20.878	0.9088
179.8	2010.3	158.2	56.159	0.95891
180.62	93.5	110.32	30.739	0.93666
193.92	104.42	171.03	39.517	0.97353
182.38	959	143.13	30.74	0.81328
186	1385.2	22.249	23.865	0.996
175.71	1655.3	88.315	34.745	0.97897
188.71	1647.3	138.81	34.285	0.93016
192.33	1859.6	147.99	41.889	0.90086
184.82	417.36	65.344	69.953	0.95949
187.27	480.13	107.9	109.62	0.92024
184.8	537.6	161.03	34.216	0.98895
192.11	521.11	112.17	68.159	0.85549
186.78	1906.4	162.9	30.688	0.88642
175.4	1898.8	90	16.852	0.94946
178.86	1250.7	81.87	29.056	0.97342
198.5	1473.7	113.45	102.21	0.88515
184.2	1523.2	52.595	22.153	0.96606
182.75	843.5	123.18	33.621	0.92397
188.33	863.56	26.565	28.315	0.86867
185	947.2	46.975	20.84	0.98458
174.3	263.1	103.24	36.851	0.94782
183.4	1459.9	91.521	125.61	0.89996
198.83	1444.4	29.055	52.499	0.78444
191.75	1435	13.496	26.539	0.96875
201.44	28.889	153.43	41.041	0.9807
181.2	487	92.386	24.874	0.96571
191	619	125.54	46.828	0.9185
201.31	637.19	166.29	52.583	0.80258
192.58	823.17	130.03	42.94	0.76036
191	1938.5	28.61	25.352	0.98847
186	274.33	166.76	18.768	0.93054
189	261.22	118.39	42.799	0.98272
178.5	812	180	16.315	0.91939
174.11	1252.2	7.8533	31.18	0.93888
190	1466.8	153.43	19.588	0.91325
188.64	1597.2	80.811	73.257	0.94031
182.6	1742.8	86.424	16.953	0.94561
203.71	69	15.422	65.175	0.92315
184.75	346.12	90	22.22	0.81009
194.36	1126.4	154.54	49.24	0.94474
211.68	2019.8	159.95	103.37	0.76207
191.25	2023	137.12	21.514	0.88802
198.4	414.6	153.43	27.505	0.97556
183.86	575.64	166.22	56.055	0.97353
237.15	640.59	171.44	113.22	0.83067
185.62	689.12	111.25	23.858	0.80952
186	1090.6	98.13	29.214	0.96817
183.67	1810.9	85.236	26.275	0.91657
191.6	1801	170.54	12.325	0.9871
186	1374.5	65.225	30.203	0.94811
206.09	1353.6	135	44.646	0.91861
235.4	1471.8	151.48	107.61	0.97306
194.91	1841.5	139.27	51.061	0.93042
201.33	138.33	149.42	30.071	0.8498
192.17	152.5	67.62	19.608	0.9376
193.33	207.33	123.02	24.58	0.97046
198.4	217.4	177.27	21.05	0.99876
183.4	740	126.87	22.008	0.90877
187.67	1188.8	83.66	18.483	0.97984
184.67	1273	82.875	17.817	0.90502
190.67	1393.5	108.43	16.625	0.95105
189.25	1408	74.745	12.153	0.93818
198.43	1519.6	141.34	27.095	0.94529
190.67	1820.5	2.1211	28.061	0.96285
178.6	1830.6	133.03	20.576	0.99719
191.4	795.2	49.899	25.829	0.96168
187.22	1030.2	90	42.709	0.95998
189	1218.8	84.289	10.547	0.95283
186	1591.8	136.85	23.407	0.93698
195.86	1689.3	15.642	28.58	0.90837
190.56	1699.7	82.648	38.721	0.80723
192.8	909.2	18.435	21.456	0.8843
195	1194.8	162.35	23.133	0.99799
197.57	1205.9	45	22.028	0.96299
199.4	1420.5	39.094	24.154	0.8535
191.4	1625.6	115.02	18.668	0.8867
212.86	1785.2	37.674	113.02	0.88309
200	1765.8	11.889	20.119	0.9651
190.2	1970	102.53	30.363	0.91093
193.5	38.833	110.56	18.243	0.93671
171.92	173.92	171.16	51.695	0.88096
209.53	759.65	161.57	75.167	0.92554
216.75	1137.6	165.14	53.814	0.94204
183.5	1337.1	145.41	35.714	0.98639
201	1317.3	123.11	29.142	0.94225
207.18	615.36	155.43	44.035	0.87393
205.78	1251.9	38.991	31.129	0.86795
199.75	156.75	8.1301	14.198	0.99606
211.67	453.83	127.12	51.864	0.89466
185.89	898.56	103.39	29.709	0.72662
208.79	301.5	36.469	63.887	0.89535
202.29	498.21	142.85	44.269	0.93521
202.62	1344.4	177.51	23.946	0.96141
196.43	1343.1	104.74	20.218	0.97176
197.5	554.1	97.306	41.308	0.95186
193.5	924.25	7.125	16.791	0.96031
198.6	934.8	78.69	15.994	0.95645
211.4	1753.3	58.815	53.702	0.82712
210	1719.6	133.88	36.355	0.99215
208.64	1819.4	133.03	46.715	0.87844
205.17	34.833	7.5946	19.379	0.78089
200	1258	116.57	16.32	0.95908
221	1294.6	54.028	79.292	0.96617
198.58	1670.2	177.27	48.051	0.87506
208.5	1820.3	56.659	48.9	0.9302
209	1901.8	1.1458	81.031	0.61717
200.57	698.36	93.145	102.81	0.88645
203.93	989.07	77.905	53.33	0.80543
199	237.8	85.914	14.561	0.96395
208.1	215.5	118.3	32.448	0.91005
244.62	667.65	161.77	97.679	0.9162
207	828.75	124.22	32.854	0.92022
198.75	863.5	72.646	17.033	0.98417
208.86	874.57	46.548	28.315	0.92433
187.17	1927	162.47	26.042	0.7651
260.22	1948.8	3.6745	140	0.78017
208.07	200.07	28.496	48.561	0.82009
215.25	192.5	168.69	37.88	0.94226
205	270.14	180	17.784	0.95594
207.75	1648.2	139.09	20.253	0.98007
211.29	1774.6	141.01	27.286	0.99019
218.53	360	77.699	161.05	0.84523
205.89	1190.1	70.769	46.298	0.98365
201.29	1222.9	108.43	26.48	0.95537
224.5	1848	128.93	71.106	0.94005
225.87	41.533	139.5	70.844	0.89107
192.78	341.56	30.964	31.216	0.93398
234.85	563.8	160.46	96.626	0.68085
204	599.4	82.405	15.778	0.9591
203.58	1057.2	160.43	51.255	0.9318
205.25	1950	59.036	23.423	0.99578
209.8	1943.6	164.05	15.413	0.94469
221.9	1331.8	36.87	47.18	0.9538
207.25	1697.8	51.34	12.902	0.99258
212	1681.1	124.82	30.038	0.93276
212.57	14	49.399	20.378	0.90484
203.5	1082.3	79.216	21.671	0.98648
213.1	1068.7	118.89	36.378	0.91047
227.17	1214.3	18.435	53.808	0.82277
226.65	1379.4	142.82	85.157	0.8549
207.25	1551.4	123.69	28.22	0.89435
215.33	1580.5	69.444	57.572	0.89044
212	1358.5	25.463	23.388	0.9945
207.73	1369.2	76.373	35.52	0.95597
200.4	1375	119.74	17.426	0.9253
215.5	1575.1	175.1	36.629	0.95903
222.5	134.92	121.8	60.799	0.96761
208.17	483.33	135	21.485	0.92152
208.5	488.5	59.036	5.831	1
201.55	1025.6	6.7098	37.936	0.90242
210.8	1035.6	45	19.356	0.73062
207.5	1889.2	97.125	16.325	0.98775
222.43	225.57	24.146	32.988	0.96339
217.38	129.38	4.9697	25.82	0.89413
208	177.71	80.91	29.149	0.86857
208.91	422.55	88.452	38.827	0.9533
232.75	426.94	45	71.452	0.93025
219	990	160.56	19.233	0.93732
199.83	379.17	33.024	24.681	0.96649
224.88	889.06	122.38	70.154	0.69203
210.5	895.5	95.194	35.391	0.93627
222.56	966.78	1.5911	39.288	0.91666
226.61	943.39	133.11	75.053	0.85781
230.63	1090.6	127.21	69.907	0.96988
218.07	1178	76.504	57.282	0.89766
209.29	1709.7	93.366	18.314	0.92987
227.5	1695	162.07	37.238	0.95965
224.67	1963.2	18.886	42.675	0.94112
205	1965.8	135	16.26	0.9567
294.87	109.63	1.646	190.38	0.91436
222.57	100.43	132.51	50.452	0.96798
207.29	777.86	117.55	29.449	0.88091
220.4	772.8	14.036	21.895	0.75324
213.5	1386.5	45	15.556	1
238.85	1388	6.7098	54.951	0.9345
220.57	1416.6	161.57	16.893	0.93598
235.5	1454.6	166.93	65.317	0.88015
225.8	1601.2	145.12	42.271	0.95158
212.62	1745.1	97.125	25.921	0.9331
218.5	1754.8	10.305	11.857	0.94296
213.62	251.75	91.685	34.987	0.9722
231.33	275	169.29	50.808	0.74114
223.13	741.97	103.63	168.33	0.80689
226.1	828.9	121.39	82.878	0.83395
195.25	845.12	178.49	41.473	0.91658
228.92	1269	25.974	45.643	0.95046
229.8	1333.7	139.4	41.273	0.89351
220.29	1431.3	11.768	26.969	0.90903
229.94	1716.1	137.49	51.221	0.95344
214.4	1826	90	18.231	0.87765
217.5	2019.3	88.568	44.23	0.90465
236.2	1642.6	9.0395	46.357	0.96109
221.33	1673.5	82.999	61.721	0.93045
221.7	1985.6	176.31	36.041	0.86192
226.14	1971.6	125.34	71.455	0.94358
229.67	453.67	4.2364	28.393	0.95353
220.8	1206.8	128.16	18.076	0.985
218.4	1937	117.9	19.485	0.98718
222.62	659.88	114.15	34.383	0.9243
219.43	1045.3	80.538	24.971	0.97437
217.27	328.55	95.572	44.191	0.93219
226.11	357.11	59.3	38.444	0.96805
245.22	1126.9	113.55	139.31	0.91617
216.5	1486	116.57	6.7082	1
218.83	1556.2	94.399	13.123	0.99355
186.24	1561.6	19.654	82.93	0.71704
238.75	1650.1	170.73	50.418	0.98474
230	1662.3	35.754	31.829	0.96786
238.67	847.25	158.4	56.323	0.91656
223.75	856	131.63	24.736	0.97361
217	1525	56.31	7.2111	1
243.46	1531	16.144	50.71	0.78013
224.78	1550.2	6.1702	41.973	0.88666
221.17	517.5	85.236	12.676	0.94999
227.38	1249.5	39.806	27.658	0.84715
219.06	1896.8	86.028	77.06	0.93659
226.33	517.78	139.97	33.356	0.97882
236	606.75	6.3402	28.048	0.96857
214	620.4	31.608	16.062	0.95035
232.14	625.29	2.7263	23.034	0.91272
230.88	577.94	64.47	80.979	0.9169
219.92	702.42	105.95	47.846	0.76079
235	725.17	35.538	31.897	0.80908
235.52	783.48	118.18	89.875	0.70686
227.2	1787.2	32.905	20.822	0.97246
227.67	1779	138.37	12.06	0.99848
223	1805.2	90	10	1
237	1814	9.0903	28.677	0.88287
246.55	1889.3	22.521	48.101	0.92274
236.5	1928.3	175.91	30.931	0.90755
216.6	924.8	143.75	21.367	0.87056
238.43	915.71	178.03	29.765	0.97487
223.5	1138	101.89	19.56	0.99265
243.5	738.5	21.251	40.591	0.95161
223.71	1322.3	74.055	25.491	0.85678
219.83	1511.5	112.62	26.848	0.96841
273.36	1483.7	173.86	103.42	0.90444
231.83	105	70.71	23.627	0.89684
233.5	897.17	4.3987	27.191	0.95901
242.75	997	30.379	34.128	0.98499
229.07	49.643	124.08	47.898	0.85701
228.5	65.75	90	26.299	0.9506
244.14	127.43	163.61	36.592	0.96852
262.32	226.05	35.38	94.115	0.89921
224.2	1397	122.47	15.458	0.84346
233.5	1457.6	77.989	52.533	0.91471
235.67	1427	151.93	17.082	0.99522
225.25	1737.1	103.39	22.285	0.96866
247	1729.8	173.66	48.783	0.92812
232.67	401.67	69.444	27.599	0.92873
231.75	476.75	15.524	19.133	0.97639
231.25	464.75	93.945	31.964	0.90942
235.25	571.5	155.85	33.131	0.95924
262.58	113.03	130.15	167.63	0.89751
238.6	156.2	29.055	20.696	0.99495
246.46	873.46	22.62	44.119	0.88398
250.45	90.182	41.987	55.67	0.96667
290.85	208.15	25.092	157.08	0.8857
229.5	169.75	90	17.981	0.88981
241.6	1279.8	169.7	23.279	0.96054
233.27	1529.7	112.25	61.255	0.77609
245.14	856.71	30.651	32.637	0.96163
237.4	953.5	122.57	46.873	0.9114
238.6	1017.4	25.56	25.866	0.98565
232.5	1765.6	88.025	29.966	0.96834
242.07	1727.7	120.07	50.63	0.86725
238.5	19.75	39.289	28.614	0.9934
229.17	9.3333	61.189	23.64	0.96555
241.25	313.25	163.61	17.817	0.99454
230.5	1108.1	120.53	48.064	0.94201
249.4	1105.1	176.91	42.55	0.87083
237.5	265	59.036	11.773	0.99059
234.5	1238.5	82.235	48.233	0.92068
249.56	1563.8	158.84	37.425	0.88821
240.83	1152	133.53	29.793	0.92592
237.6	1142	102.53	29.147	0.94894
241.75	1042.5	11.31	10.385	0.98198
237.2	1647.6	108.43	16.006	0.98782
243.29	1921.7	45	22.915	0.92573
240.6	1890.1	94.667	53.694	0.91562
241.57	291.43	125.54	27.852	0.92657
254.22	375.67	6.1155	31.813	0.88518
251.45	1120.1	170.96	46.614	0.95579
269.11	1131.6	179.03	88.122	0.66962
238.5	2020.2	79.509	63.186	0.86915
252	1976.8	152.7	37.531	0.9295
247	2020.1	62.65	33.496	0.97473
244.62	527.77	69.075	38.825	0.93756
240	565.71	92.083	60.807	0.90509
249	1244.2	132.14	29.268	0.96759
224	1510.9	19.179	27.318	0.89142
243.2	1507.2	123.69	14.719	0.97983
255.18	1317.3	118.54	67.51	0.96111
260.92	1339.2	172.06	44.454	0.97667
258.74	1406.3	13.65	78.247	0.92061
246.93	1427.1	63.905	60.898	0.89595
247.5	1397	135	20.648	0.95888
247	1737.8	32.005	19.697	0.95791
265.85	62.385	177.8	58.139	0.89507
238.11	1201	142.31	29.369	0.94668
247.69	1171.9	112.83	67.747	0.91291
247.33	1600.3	56.31	31.298	0.92161
256.86	1580.7	151.26	36.131	0.97853
245.86	1867	43.264	27.21	0.85796
246.67	203.67	107.1	41.54	0.98228
245.25	348.5	64.359	28.105	0.98668
243.78	324.56	98.13	30.621	0.92368
249.4	957.4	41.186	21.932	0.96937
244.6	1323.6	36.87	21.443	0.93272
243	633.4	79.695	11.537	0.96906
288.61	585	149.26	147.38	0.87623
245	132.17	72.35	24.59	0.93886
245.45	1664.1	121.22	41.736	0.92457
249.75	404.12	142.59	23.831	0.89802
247	638	0	6	1
251.31	1628.6	23.839	53.874	0.8726
249	317.6	41.634	13.941	0.86378
255.29	424.14	122.15	42.569	0.97114
237.29	766.14	38.157	17.922	0.99346
251.5	1071.8	7.4314	23.484	0.98768
247.4	1070.7	93.468	37.786	0.87495
246	1789.2	81.511	72.052	0.94019
261	250.56	1.6366	37.197	0.94132
311.4	267.47	177.51	156.85	0.73386
248.67	237.5	96.911	34.369	0.96718
250.5	1023.5	103.45	48.965	0.96593
256.29	1053.6	46.637	25.133	0.98512
249.5	1291.3	79.216	22.074	0.96845
246.29	1502.7	48.814	23.955	0.88752
283.61	1742	157.85	104.2	0.89103
254	1794.8	112.62	29.367	0.88535
248.56	507.22	64.179	76.805	0.89677
255.17	698.33	23.629	17.925	0.97432
249.36	894.55	47.49	44.534	0.73108
269.42	880	146.08	73.363	0.9527
253	2028.1	109.65	30.325	0.98046
250.5	174.25	68.749	39.479	0.97842
258.17	156	141.71	25.302	0.95674
274.83	596.42	163.07	50.435	0.95337
256.8	25.8	154.98	17.675	0.93654
258.88	1298.6	158.2	29.956	0.89884
260.6	1319.6	65.659	48.392	0.95259
253.31	1486.9	83.418	58.228	0.89897
253.33	1530.8	117.35	40.017	0.8159
256	1875	15.255	11.768	0.96889
266.82	1204.9	45	45.208	0.96976
258.36	1883.7	84.685	103.59	0.83376
267	187.43	13.57	32.674	0.91305
259.2	988.8	52.595	22.384	0.95609
255.8	971	104.04	18.008	0.91585
271.76	44.588	7.5946	67.409	0.89796
258.67	22.889	100.54	45.91	0.95269
244.73	469.09	27.35	36.287	0.89977
264.3	453.35	87.455	72.98	0.61721
252.58	1941.5	93.468	35.48	0.93181
265.12	1353.8	0	23.649	0.97255
259.89	300.44	97.595	64.533	0.93798
262.27	628	117.6	52.572	0.94439
265.88	647.25	157.62	23.323	0.78826
272.64	994.36	178.03	43.436	0.66804
279.18	1245.2	1.302	51.556	0.85365
280.59	1290.5	14.3	86.783	0.60646
270.05	1707.1	101.8	78.712	0.86958
258.25	455.5	14.931	15.649	0.99202
287.92	941.58	146.51	80.793	0.96464
270.64	1380.8	8.7462	40.217	0.98114
265.5	1610	170.54	19.392	0.94102
275.38	779.46	162.65	54.418	0.92413
262.22	63.389	101.07	59.864	0.78298
274	1154	171.57	27.789	0.9822
253	1207.8	53.13	17.025	0.88105
259.8	1217.8	90	16.198	0.98777
258.7	1418.7	93.468	38.311	0.86295
260.67	1581	105.26	11.403	0.99987
254.5	1591.8	145.62	24.494	0.93989
268.91	1559.4	142.7	55.107	0.95816
275.38	1577.1	43.315	49.736	0.96719
269	1625.4	165.96	17.496	0.94261
275.9	313.1	43.315	49.419	0.97339
261.5	747.33	65.854	37.744	0.84201
250.88	816.12	55.713	28.601	0.93099
294.75	884.42	0	53.905	0.98322
261.8	1695.8	90	17.427	0.91811
279.12	259	145.92	42.831	0.9584
282	514	15.255	37.084	0.92236
266.8	708.4	68.962	14.835	0.9389
266.87	1035.9	67.751	59.968	0.79275
287.8	1087.5	27.013	63.094	0.9073
269.75	1457	26.565	13.788	0.97303
265.17	1825.2	82.057	44.637	0.97266
262.5	479.33	87.274	23.189	0.90662
284.33	560.07	158.2	64.696	0.91562
269.5	760.5	114.23	22.318	0.98271
269.33	856.33	3.3665	17.954	0.94848
264	1938.3	82.875	16.285	0.99012
256.12	341.5	50.906	22.228	0.92744
267.53	376.57	92.752	115.26	0.90336
270.18	2022.6	120.58	53.263	0.95953
266.6	245.6	111.25	19.974	0.9669
271.83	366.5	15.255	23.108	0.98682
271.67	889.89	106.46	47.108	0.97393
277.5	911.5	27.474	29.065	0.96947
267.5	1112.9	108.97	34.85	0.97095
271.67	1562.8	75.256	23.625	0.83161
290	156.08	22.036	48.523	0.93378
262.57	1523	109.09	29.922	0.91952
263.8	1502	38.157	18.298	0.97304
272.62	1795.7	104.98	89.365	0.82245
261.14	215.86	130.24	34.345	0.99166
255.78	718.67	146.31	26.995	0.80139
279.12	1970.4	50.013	42.128	0.96039
281.86	758	166.5	27.788	0.92523
290.4	798.73	14.3	58.605	0.89806
271.83	807.25	90	45.759	0.87415
270.57	1198.8	82.042	103.15	0.91038
271.2	1403.8	45	18.993	0.89351
276.8	1397	161.57	13.067	0.96802
276.24	1769	164.96	72.575	0.95592
296.92	1790.6	178.21	65.526	0.97719
263.5	220.5	40.601	19.89	0.92704
312.44	331.06	3.1798	75.558	0.95438
272.4	588.6	97.853	30.051	0.97416
276.33	666	140.19	23.859	0.98204
273	1256.6	86.634	20.772	0.81983
274.33	1275.5	75.964	21.329	0.96656
297.17	1227.6	126.03	89.792	0.90886
283.38	1366.1	31.329	30.761	0.87533
277	1345.3	109.44	21.53	0.83735
272.2	126.6	83.991	19.222	0.99391
265.2	854.8	124.38	23.214	0.99173
297.5	970.31	164.05	68.82	0.95206
275	970.69	121.61	45.999	0.66369
278.33	1532.2	136.4	31.05	0.93399
298	1523.8	146.31	60.311	0.95653
260.33	1594.3	176.1	54.95	0.80259
283.71	1699.4	69.305	60.904	0.78983
298.83	1660.4	136.77	78.845	0.87035
270.5	1998.2	38.66	25.859	0.99045
278.6	447.8	126.03	16.434	0.82764
283.63	504.56	109.93	103.01	0.9397
275	926.5	64.983	17.456	0.94825
285.14	1059.4	39.036	67.068	0.71023
276.2	1487.4	75.256	20.088	0.97805
279.67	1879.4	66.038	63.825	0.92587
276.67	184.33	113.2	23.23	0.98352
280.4	1596.2	111.45	33.889	0.8877
279.75	1614.2	38.66	12.902	0.99258
290.75	12.125	28.887	35.402	0.93557
281.5	19	14.036	21.261	0.96963
278.27	17.364	73.301	38.729	0.80872
284.86	419.14	130.82	30.048	0.96741
291	263.86	1.7357	35.315	0.93489
281	260.67	153.43	9.1231	0.9804
278.78	354.11	96.116	28.36	0.99295
281.4	375.8	61.928	17.359	0.97932
289.87	844.33	138.69	46.837	0.93797
283.73	1184.7	167.97	67.341	0.92619
285.67	1364.8	122.74	34.726	0.95854
283.71	1875	23.199	23.782	0.96071
286.5	1330.8	145.62	23.604	0.97534
291	1440.9	128.66	82.273	0.8561
291.89	1504.4	9.4623	36.918	0.65906
286.43	612.14	12.265	24.723	0.95204
279	951.2	96.71	17.261	0.99165
300.8	1310.7	165.2	55.646	0.98512
278.25	1422.8	86.186	15.071	0.99749
281.2	1649.6	3.9452	29.413	0.98831
284.44	1630.6	107.1	41.327	0.98735
283.82	1665.3	73.811	33.829	0.95422
276.5	1026.5	35.942	51.771	0.95433
285.5	1022	124.99	14.214	0.85879
274	171	33.69	30.627	0.94178
296.5	177.25	0	31.11	0.93218
288	679.43	150.8	55.36	0.70355
291.62	1763.9	42.709	36.497	0.96949
288.57	294.36	70.427	50.683	0.94233
284	1100.2	98.531	20.441	0.98939
291.82	1181.3	55.222	46.268	0.94728
291.43	1398	9.4623	19.103	0.95526
283.86	981.71	91.432	42.834	0.93413
285.83	1778.8	107.1	28.335	0.96004
296.83	1973.7	161.18	47.847	0.97156
284.25	1971.5	117.55	26.423	0.9818
288.22	26.556	116.57	27.709	0.96837
344.72	46.556	15.376	141.03	0.88249
280.75	1004	180	21.667	0.92307
282.75	1837.9	74.745	46.965	0.97109
296.07	1813.6	105.8	63.893	0.8621
286.44	110.89	100.71	40.832	0.92223
294.64	366.09	116.57	51.361	0.95779
294.29	1633	7.8533	29.852	0.98065
287.4	781.6	66.801	15.596	0.97661
287.5	887.25	97.125	16.325	0.98775
291.75	1150.2	151.39	12.729	0.98439
299.3	1567.3	180	34.626	0.95304
305	1991.7	165.07	49.936	0.93265
284.56	63.889	91.848	35.985	0.86192
287.67	482.83	57.265	36.031	0.92383
285.86	637.14	120.96	28.121	0.82939
269.33	730.78	10.954	37.061	0.85198
286.67	748.5	86.82	18.62	0.96819
292.83	1016.3	4.9697	23.843	0.9683
276.88	1235.4	16.39	22.472	0.78853
292.4	1698	113.5	25.398	0.98747
297.83	780.17	158.96	28.69	0.97097
291.43	826.71	148.3	42.067	0.94998
297.47	1145.7	74.407	50.13	0.89054
304.29	1445.1	161.57	51.873	0.85347
304.54	1841.1	134.09	47.178	0.94437
290.14	141.29	18.435	21.909	0.86602
292.57	154	78.232	24.746	0.99068
284.08	300.75	176.82	42.906	0.84035
304.14	310.71	42.274	32.946	0.90246
289.88	206.62	112.48	33.426	0.93892
291.6	338.4	82.405	15.325	0.98748
293.89	920.67	82.648	34.44	0.90759
300.83	1274.5	154.8	19.47	0.96498
284.25	1294.5	33.69	15.091	0.95569
289.75	1307.5	90	15.278	0.85089
307.29	1411.9	159.23	31.559	0.98281
305.91	1617.9	41.496	38.621	0.89881
287.2	1715	63.435	15.4	0.72602
291.5	1725	104.04	22.393	0.92062
295.83	2022.2	121.22	45.033	0.85687
296.05	1911.2	115.02	86.949	0.57113
292.57	1867.3	78.69	22.813	0.89407
293.44	457	34.216	34.844	0.86766
298.25	450.75	118.3	14.846	0.99456
308.64	603.73	16.557	45.437	0.84953
294.33	719.17	43.452	29.215	0.89587
319.87	701.6	147.45	58.415	0.95452
297	1049.6	72.897	13.993	0.972
305.86	1034	149.04	30.368	0.96005
294.33	1745.2	79.38	17.061	0.95417
304.14	869.43	47.936	58.889	0.93781
293.36	1076.5	110.38	44.568	0.83773
318.38	1138.8	13.241	56.439	0.92831
304.67	1355.7	16.39	18.669	0.94915
297.4	107.67	98.13	54.617	0.90626
305	189	157.17	21.033	0.98014
299.8	569.4	109.03	31.139	0.98511
304	625.86	43.363	27.32	0.90626
283.9	1204.2	161.57	27.751	0.79765
296	1208.4	116.57	21.642	0.92988
303.62	1643.2	116.57	22.754	0.78616
306.57	1897.7	144.25	31.68	0.97239
302.25	240.75	48.652	33.385	0.99751
304.57	386.71	133.6	29.991	0.96696
308.43	500.43	7.4314	23.951	0.96844
311.35	517.71	127.75	86.039	0.91132
304.56	1703.4	71.565	41.88	0.98161
309.17	319	21.448	30.452	0.98788
302.67	313.67	150.95	10.385	0.99138
297.75	771.75	90	25.969	0.92419
293.83	945.17	106.39	18.738	0.94569
310.38	1009.5	158.96	29.484	0.94482
301.8	1334.9	144.69	32.16	0.91451
306.71	127.86	42.879	39.48	0.96783
310.21	262.64	101.82	53.731	0.81762
296.75	1105	29.745	16.26	0.99164
304.5	1113.5	45	17.319	0.97989
297.4	1575.6	64.983	16.898	0.97958
307.54	1426.2	73.301	53.955	0.96749
310.85	1359.4	104.53	93.117	0.89863
315.33	434.11	135	37.763	0.93624
301	296.6	72.897	15.359	0.88556
291.83	701.83	140.53	22.634	0.97299
307.38	680.38	109.09	27.987	0.98309
308.83	968.08	97.275	51.021	0.92867
321.73	982.18	176.53	38.536	0.85792
305.67	1482.5	101.63	34.965	0.9928
312.57	2001.3	163.3	22.071	0.94607
323.44	1455	174.14	41.336	0.94844
306	1449.8	126.87	25.071	0.79773
317.86	1913	154.59	45.877	0.96526
306.5	15.5	105.26	24.951	0.91395
311	62.273	71.222	55.568	0.95039
310	222.17	51.71	25.334	0.95553
319.88	1048.9	38.454	44.605	0.97337
304	1258	153.43	26.116	0.94183
306.56	1275.7	75.141	54.463	0.93083
323.07	1353.8	147.26	70.758	0.94086
302.83	1093.3	33.69	23.373	0.92555
330.56	536.31	149.49	71.977	0.90306
302	735.58	69.444	45.091	0.94742
308.43	839	75.379	24.006	0.99017
324.67	1273.8	164.48	37.86	0.98687
328.54	1382.4	176.35	52.541	0.89636
305.92	2031.2	146.73	41.196	0.92911
318.78	2036.7	12.339	36.064	0.9083
315.4	1524.2	29.358	18.56	0.98911
315.67	1524.7	25.201	20.405	0.92076
321.18	1548.6	155.06	57.519	0.82448
308.4	1542.6	105.64	35.555	0.73017
329.25	1773.5	171.16	47.307	0.96267
320.11	484.33	5.7106	31.666	0.95211
311.78	587.33	96.17	38.143	0.97569
307.8	1862.4	90	19.206	0.98928
322.85	646.23	141.84	57.776	0.92449
306.56	641	90	26.189	0.87822
311.8	760.2	50.528	22.189	0.99251
313	750.5	138.37	24.595	0.97921
323.6	1715.7	167.47	30.166	0.91687
307.2	353.8	78.232	52.217	0.93898
314.8	401.2	106.56	38.976	0.99036
312.5	1069.5	63.435	18.294	0.97784
311.8	1576.9	74.358	26.684	0.97293
317.14	1618.1	4.9697	23.705	0.9739
317.77	1927.1	101.31	83.025	0.92123
314.6	1979.6	66.371	17.778	0.98235
322.5	731.88	13.496	29.407	0.87428
305.33	725.5	8.5308	22.664	0.89231
316.33	853.33	30.964	11.683	0.99817
305.4	954.2	172.23	22.708	0.97778
312.5	1121	63.435	17.333	0.90304
316.65	1181	73.652	87.158	0.89676
326.75	1846.6	41.309	45.373	0.96823
311.75	1690.9	75.964	26.666	0.92771
314	1811.2	15.945	16.502	0.88232
318.44	176.28	73.836	78.884	0.9107
326.82	366.45	11.889	43.038	0.9023
315.86	100.57	68.749	22.879	0.84415
321.67	255	15.945	30.119	0.96686
324.56	405	3.9452	31.254	0.93008
346.62	609.85	156.04	78.64	0.87667
317.17	870.83	103.24	35.118	0.9946
336.62	1041.2	27.646	48.282	0.98201
321.2	1597.2	40.601	20.165	0.9144
307.25	1702.2	8.7462	15.303	0.8595
344.78	1931.3	140.49	79.612	0.92797
324.86	1958	18.435	24.257	0.91257
328.27	178.64	150.46	39.199	0.87966
308.85	906.46	165.17	41.762	0.84217
320.2	913	70.56	19.771	0.91184
320.4	1014	26.565	15.539	0.86339
343.73	773.45	151.76	63.762	0.9613
327.78	1541.1	26.565	44.666	0.90112
311.75	1536.2	176.82	18.319	0.98412
321.5	711	50.711	14.316	0.99277
317	1089.1	81.87	22.938	0.92481
317.92	1222.1	90	42.78	0.77138
324.17	1627.2	124.7	21.294	0.74253
318.2	1836.8	102.53	27.826	0.99398
334.33	89.833	29.055	31.318	0.98624
320.9	288.7	99.462	27.004	0.90102
333.5	304.25	5.5275	33.107	0.94074
322.57	313.29	81.87	25.223	0.84101
319.86	1490.2	86.634	54.914	0.93033
317.75	2012	172.41	32.846	0.92145
313.5	201.33	8.9726	19.36	0.99355
328	1683.1	38.047	32.466	0.8996
316.6	1669.2	85.601	15.067	0.86536
326.25	1094.8	149.74	13.991	0.99298
320.67	1266.2	79.992	18.285	0.94407
338.07	1258.3	17.592	50.675	0.84877
324	1413.4	58.392	15.423	0.98971
330.44	1657.1	17.241	34.236	0.88692
324.33	1827	12.529	10.875	0.84775
332.57	1916	7.4314	24.344	0.95279
327	334.17	64.359	27.846	0.99587
336.14	347.43	162.18	30.763	0.95604
332.38	363.62	46.081	39.197	0.95627
322.33	656.67	93.691	33.094	0.93867
323.45	849.95	87.089	72.04	0.82004
347.9	978.24	149.93	89.489	0.98132
312.2	1882.6	159.44	17.376	0.98343
332.6	33.9	7.5946	47.761	0.95053
326.33	27.167	129.81	17.612	0.88693
332.29	49.286	47.386	35.783	0.94935
330.45	729.55	122.15	44.684	0.92516
331.62	130.69	59.421	55.131	0.92702
325.25	682.5	161.57	15.953	0.99111
323.8	688.6	81.027	20.245	0.95013
334.62	1279.2	20.925	40.708	0.89419
326.2	2027.2	61.189	23.079	0.98901
341.89	669.67	30.466	43.572	0.90531
325.57	1064.9	73.301	22.852	0.91374
320.1	1163.7	75.964	38.011	0.65083
352.42	1142.6	158.39	60.083	0.94884
326.4	1721	59.534	20.033	0.98454
339.78	744.67	150.64	39.684	0.92518
309.22	1158.2	40.601	37.921	0.97249
326.33	1181.5	79.216	22.576	0.94693
328.87	1236.6	90	90.095	0.91016
348.1	1552.3	141.52	53.24	0.93575
330.62	1864.6	26.565	26.113	0.94193
331	1858.2	147.53	14.243	0.91545
330	1897.6	29.055	21	0.98053
331.7	432.56	108.85	98.852	0.87655
317.14	479.29	142.13	24.589	0.92737
336.5	590.7	120.34	48.346	0.98267
329	932.5	105.52	19.107	0.97776
332.06	971.44	79.939	65.714	0.95822
330	1022	56.31	14.648	0.98461
337.43	1005.4	143.53	28.917	0.98905
333.4	1192.8	49.764	19.096	0.89179
333.42	1623.1	32.969	47.805	0.92255
323.78	1801.8	112.75	40.124	0.83779
340.4	1800.2	164.58	30.733	0.97884
326.6	716.6	132.71	18.636	0.94931
328	836.4	45	40.277	0.94803
346.36	510.29	122.68	157.02	0.80206
327.5	1389	73.072	28.157	0.85383
330.22	1590.6	93.18	20.132	0.8955
337	10.688	157.96	50.74	0.89299
332.89	22.778	64.29	34.06	0.87982
331.17	820.33	180	22.61	0.97302
321	1318.8	7.5946	16.195	0.93441
338.43	1577.9	155.77	22.763	0.96346
333.4	1976.8	52.125	14.01	0.8138
332.18	1549.1	81.119	33.159	0.97675
329.12	1745.1	83.367	53.138	0.81466
333.83	227.42	69.775	44.283	0.91449
345.5	1218.2	24.305	36.737	0.92589
345.09	1235.8	43.727	34.094	0.93354
332.55	1354.1	79.114	54.252	0.97605
330.69	128.15	90	134.61	0.95087
335.11	862.89	98.746	41.286	0.95575
338.71	1083.1	132.27	30.729	0.96757
339.36	1272.6	54.866	43.639	0.75656
334.8	1908.6	114.78	14.753	0.97051
351.73	474.36	152.82	48.016	0.86623
353	546.43	154.36	61.385	0.90351
334.71	1722.4	100.3	23.315	0.95906
337.12	1025.1	151.93	36.021	0.94389
336.71	1504	86.76	60.067	0.88376
330.57	251.57	52.595	24.351	0.87885
342.9	242.4	114.9	31.608	0.97668
358.59	859.29	178.96	62.724	0.877
336.5	1123.2	71.565	25.427	0.87057
374.11	1106.1	162.51	81.532	0.93874
344.33	1388	91.878	90.15	0.67701
349.5	1564.2	2.1211	28.617	0.94414
337	2005.4	102.68	63.25	0.64822
347.22	318	174.47	34.383	0.90583
341.75	311.5	135	18.686	0.98391
339.75	456	73.072	24.049	0.99969
344.33	447.17	29.745	17.497	0.92154
337.14	768.57	109.29	21.766	0.97352
343.57	1705.1	125.84	22.858	0.97139
364.89	1855.4	157.48	68.463	0.6483
345	1954	150.95	21.508	0.9574
342.2	389	169.7	22.752	0.98279
336.5	798.75	72.897	15.914	0.8547
348.14	805.86	8.1301	23.004	0.92216
340	1437.2	173.99	19.687	0.97044
334	1667.7	70.71	23.59	0.89823
339	1674	0	4	1
330.2	1765.6	39.806	15.89	0.98303
344.2	1883	62.526	29.308	0.96143
339.67	1068.5	70.71	23.295	0.90962
336	65.8	122.47	15.786	0.82596
349.6	758.6	167.2	22.956	0.98278
353.5	1160.8	159.86	37.482	0.85248
349	1643.5	12.724	32.239	0.98578
336.25	294.58	135	39.07	0.90492
347.43	1035	138.37	25.298	0.95199
347.17	540.83	56.31	21.841	0.99047
347.22	701.44	65.695	37.023	0.91873
340.62	1403.1	37.304	29.752	0.88735
365.73	1797.2	135	161.14	0.60557
346	456.6	126.03	14.023	0.96997
341.14	657.93	88.182	67.458	0.93439
349.75	834.25	32.005	19.415	0.97181
346.67	906.67	32.005	19.645	0.96046
344.67	896.5	102.8	24.614	0.9166
343.29	1985.9	82.235	23.305	0.95274
348	1957.8	112.52	47.1	0.94236
364	422.11	156.04	40.779	0.96608
344.93	980.43	98.259	73.484	0.85257
352.8	945.2	166.76	17.71	0.98614
351.52	1616.9	73.237	95.267	0.9099
342.14	791.57	104.04	22.518	0.9155
350.5	1526	149.04	12.74	0.9154
358.5	1646.5	142.43	33.25	0.98653
361.8	1734.1	159.15	50.292	0.89366
350.27	1728.5	117.76	43.714	0.98233
353.67	1744.8	16.39	19.062	0.92958
387.66	1825.1	176.37	135.65	0.93074
350.5	89.375	101.89	67.287	0.86568
354.5	365.5	144.78	21.278	0.97792
364	952.5	151.5	44.126	0.90253
356	971.2	43.603	30.513	0.95043
346.47	1337.7	101.56	59.542	0.75428
352.67	874.11	122.83	39.046	0.94484
356.09	1164.1	53.746	41.537	0.89565
355.12	1757	121.83	34.407	0.99202
337.6	1883.6	7.125	16.222	0.99398
357.43	1881.7	175.03	25.998	0.88801
352.75	155.88	43.668	31.848	0.95496
355.55	140.09	123.23	37.758	0.91822
385.94	217.71	161.83	71.326	0.94435
352	1093.8	14.036	20.733	0.79548
346.7	1188.1	82.093	38.947	0.9332
364.18	1166.8	126.57	44.165	0.87401
362.54	1776.1	123.96	63.356	0.93244
352.56	733	102.53	39.45	0.93481
360.53	923.59	5.0131	73.377	0.77979
353	911.45	102.76	55.095	0.98633
351.14	1118.3	64.799	19.648	0.95623
353	1205	26.565	18.779	0.95257
355.8	1602	135	15.366	0.92037
361.44	286	19.29	23.597	0.89796
370.54	452.69	8.3257	43.178	0.95967
356	469.6	130.91	20.432	0.97148
344.5	1462.8	43.603	32.236	0.89963
362.4	1463.2	170.13	23.586	0.9898
370.29	1714.7	68.575	92.146	0.92098
349	123.29	103.57	30.55	0.97652
371.25	91.812	123.69	72.472	0.89552
352.33	179	100.3	11.28	0.99116
359.64	205.73	66.975	45.438	0.95653
356	1425.5	66.194	40.789	0.91106
349	1499.8	56.31	18.696	0.96424
355.8	1523.2	55.244	72.551	0.82205
367.42	1511.3	35.074	61.741	0.93015
353.75	683	70.71	21.7	0.97647
354.75	762	111.25	19.462	0.99234
350.5	1621.5	32.005	9.5765	0.98512
369.9	158.4	129.99	42.396	0.95434
371.1	569.7	27.897	38.994	0.98659
353.4	1025	90	13.398	0.97027
357.22	1046.4	82.405	34.859	0.86821
357.6	1131.8	47.49	17.414	0.93479
360.06	2011.2	110.81	60.657	0.88182
364	1238.2	132.51	34.324	0.94854
352.4	520	70.56	19.527	0.92321
370	522.25	155.1	32.717	0.94355
370.55	698.45	129.37	52.627	0.9586
355.18	643.27	95.492	55.217	0.94607
395.14	610.5	147.99	91.987	0.92302
360.77	1105	80.727	52.349	0.94841
359.31	1838.3	83.157	52.618	0.95706
361.6	1809.8	120.96	17.728	0.98675
349.12	1815	11.31	21.403	0.95295
355.69	838.92	83.66	46.83	0.96683
366.8	1062.6	1.9749	30.068	0.96504
360.5	1069.2	69.444	17.728	0.96392
361.4	1490.8	26.565	21.159	0.95111
360.38	1671.1	59.47	47.174	0.95978
367.17	457.92	75.5	62.143	0.96404
372.71	695.41	9.6375	64.672	0.83125
362	816.25	60.255	16.26	0.99164
364.22	1712	161.03	73.324	0.92296
357.88	25.875	46.637	27.336	0.90572
364.75	20.5	132.51	16.303	0.99854
358.8	492.8	103.39	22.715	0.95035
365.5	498.25	41.987	13.949	0.96451
358.89	610.56	67.751	26.309	0.90348
364.56	774	110.77	31.369	0.98874
381.87	890.4	3.9452	62.525	0.92983
368.38	1887.1	70.253	42.384	0.97764
366	1974.8	143.75	19.296	0.96397
370.2	2032.8	42.274	29.765	0.9989
371.82	19.727	51.072	35.787	0.9339
359.75	1315.5	113.63	18.135	0.96302
360.12	1353	90	21.848	0.96117
365.33	1333.8	132.71	20.845	0.84873
391.08	1327.4	156.04	60.35	0.97917
371.67	1374.1	43.603	31.544	0.91934
377.4	410.4	15.154	54.552	0.91159
372.71	394.86	136.85	45.39	0.96637
377	1745.4	172.3	39.168	0.95325
371.38	1852.8	23.199	34.315	0.88774
371.5	1843	156.8	23.051	0.99114
389.5	2026.6	32.242	81.565	0.9422
362.9	362.81	94.821	88.195	0.94444
368.25	365.25	30.256	14.831	0.93672
401.37	552.97	128.76	119.59	0.76136
369.43	1574.1	54.162	22.802	0.97376
367.88	1556.8	115.2	21.074	0.89156
365.25	57	160.35	15.053	0.98758
383.73	206.53	161.26	63.355	0.9334
364.79	288.57	108.43	46.829	0.60776
364.6	312.6	85.914	28.631	0.98044
370.71	433.14	161.57	34.073	0.92808
376	440.25	12.804	23.103	0.97654
365.92	1459.8	80.074	46.909	0.86567
367.6	1531.5	127.87	52.925	0.86173
380.5	1536.2	171.87	28.937	0.97746
390.8	1792	155.92	54.273	0.94851
356.71	518.71	121.43	26.782	0.78766
391.75	523.67	18.759	62.638	0.8936
380.12	515.25	6.5819	30.752	0.85108
396.44	1154.6	122.93	122.36	0.8569
367	1192.7	100.78	21.797	0.98077
369.8	1521	77.005	14.373	0.92822
377.38	1502.4	124.38	26.253	0.87691
379.31	170.08	103.17	57.839	0.83456
376.5	1218	175.03	25.11	0.91944
369.67	712.33	82.405	15.733	0.96182
370	790.33	120.96	24.357	0.95757
373.94	916.5	66.448	60.783	0.69993
370	1594.6	83.66	18.645	0.97137
369.83	1647.8	101.31	22.134	0.92148
375.75	1940	173.16	25.5	0.98744
371.5	1948	75.964	31.159	0.92627
370	1984.8	82.875	24.396	0.99144
381	16.833	11.004	36.904	0.99376
375.67	167	39.289	14.316	0.99277
372.6	544.6	68.199	16.758	0.96402
376.62	733.25	109.03	64.316	0.9539
388.09	757.55	169.56	40.685	0.94972
367.5	1289	136.08	38.029	0.98566
376.5	1530.8	36.87	15.118	0.9922
374.88	1615.4	73.856	60.41	0.65486
384.8	1998	28.301	30.616	0.9645
365	106.86	113.2	26.909	0.84907
378.8	99	21.801	16.182	0.99837
372.4	658	86.634	19.402	0.8777
387.6	676.1	33.232	37.535	0.92366
381.14	726.57	40.914	22.412	0.88564
379.43	1256	7.125	26.897	0.89924
368.92	1401.5	81.347	49.269	0.9444
385.86	1700.9	37.569	50.53	0.97375
393.57	1030.3	3.0128	42.035	0.90527
370.5	130.75	10.62	16.448	0.98973
380.13	115.6	113.57	68.287	0.87876
376.8	248.6	21.801	17.201	0.93923
393.94	1073.5	129.13	82.34	0.92372
375.83	1488.5	63.435	16.798	0.93183
379.8	1467.2	114.62	27.461	0.96138
386	1920.2	52.696	53.663	0.98395
377.8	260.6	162.65	17.848	0.9392
386.8	369	6.8428	25.501	0.98737
387	846.46	65.614	86.253	0.95471
395.38	806.54	6.1702	47.357	0.78585
384	538.25	141.07	34.333	0.97344
408.86	1349.8	180	84.002	0.72618
375.33	1353.8	79.695	23.216	0.96314
383.7	996.6	133.15	44.793	0.97924
381.67	1014.8	60.642	18.813	0.9758
379.56	1121	98.915	55.222	0.93483
380.8	2038.8	8.9726	19.297	0.9968
379.56	306.56	76.866	32.27	0.95463
388.43	835.71	6.009	21.845	0.87457
375.5	1087.5	159.44	17.536	0.97447
378.18	343.18	90	37.556	0.77217
377.4	410.4	75.964	21.076	0.97815
384.17	855.25	123.69	61.475	0.93842
382	764.2	73.61	18.261	0.97036
382	1049.9	104.04	25.279	0.97861
382.5	1063.5	30.964	5.831	1
406.38	1479.5	151.53	68.893	0.97426
381.6	433	83.991	19.787	0.96552
380.75	1274.8	101.31	15.487	0.98775
382.86	1302.9	95.44	21.547	0.97904
384.4	1320.8	68.199	16.595	0.9735
401.83	1373.2	148.24	55.719	0.88653
387.75	1811.2	62.819	50.942	0.81649
389.4	311	135	16.571	0.85344
402.56	359	128.37	65.683	0.93206
388.8	684.2	15.255	25.225	0.90399
395.87	1231.9	166.83	52.999	0.91076
385.33	1558.8	80.538	51.927	0.93712
391.43	1756.7	0	18.319	0.9826
402.33	81.5	29.899	48.113	0.95901
390.58	185	115.41	45.454	0.97425
389.25	358	12.804	22.727	0.9927
401.22	1429.8	141.47	73.134	0.94387
391.75	1475	45	25.515	0.99768
386.4	1939.5	48.366	41.174	0.87736
416.41	513.41	125.35	109.64	0.96169
408.25	1312.3	24.444	51.228	0.94348
375.57	658.57	126.38	24.638	0.95789
412.05	784.9	33.024	82.037	0.87231
394.6	858.6	16.39	19.91	0.88999
405.75	905.67	3.9005	49.194	0.89649
386.67	899	107.35	17.576	0.95372
390.67	910.67	55.305	16.389	0.96475
385.82	1194	97.765	47.638	0.93219
429.59	1549.6	4.5739	90.702	0.82953
389.4	1869.4	60.068	39.393	0.96664
417.39	1839.4	164.9	79.208	0.82383
396.5	834.5	59.621	34.021	0.98807
400.14	816.29	173.16	26.977	0.93336
402.4	708.8	176.05	33.422	0.86976
383.4	1570.8	34.509	21.227	0.91472
388.71	1991.3	94.686	64.153	0.95404
408	1993.3	172.41	48.974	0.92699
407.25	2006.8	153.43	59.748	0.86077
397.15	783.46	162.9	62.003	0.87747
390.88	1415.2	91.975	36.265	0.80015
397.75	182	153.43	20.25	0.99382
388.29	230.88	164.93	62.313	0.86421
389.29	498.57	100.95	32.814	0.96226
381	1677.8	12.095	16.879	0.84824
413.67	1662.2	149.68	63.195	0.97159
385.6	1162.6	144.16	22.537	0.9852
392.46	1134.2	96.226	57.297	0.9656
394.33	1257.7	156.04	10.403	0.94672
395.5	1604.8	25.463	25.026	0.92942
394.25	1593.2	122.47	13.097	0.99549
397.62	128	31.329	29.79	0.90386
397	112.29	120.47	21.543	0.91552
410.86	116.14	167.47	39.695	0.92905
404.5	857.33	123.69	47.378	0.98931
400.6	1876	176.19	30.95	0.97147
418.27	1888	13.761	55.866	0.90302
395.75	1902.2	57.529	13.543	0.96273
386	12.333	45	15.874	0.98
394.29	6.7143	108.43	20.818	0.91142
432.64	619.27	169.46	90.922	0.9621
397.69	1739.4	82.235	50.623	0.87721
422.05	400.5	163.94	80.027	0.85822
400.33	1282.3	117.18	47.342	0.87857
402.6	1631.8	21.801	32.941	0.98089
394.12	1638.8	90	29.678	0.97714
392.25	1700.5	75.069	15.583	0.99621
412.71	924.64	21.801	61.605	0.87415
398.83	1968.8	43.363	25.267	0.97987
408	980.2	158.96	28.451	0.97911
409.55	1647.9	160.14	42.195	0.9071
387.4	1661.4	125.84	22.538	0.98515
405.6	1811.2	128.66	33.738	0.94894
413	1948	38.047	58.811	0.99322
396.8	339	79.38	16.974	0.95906
409.52	288.3	95.572	96.867	0.85054
408.5	329.25	175.24	24.591	0.97937
396.5	536.62	90	22.638	0.97183
441.15	583.07	18.435	107.41	0.85382
393.71	766	94.821	89.471	0.93097
401.83	963.5	171.03	20.093	0.9573
399.8	967.4	49.399	19.193	0.96071
411.56	1061.6	104.53	67.213	0.82998
408.22	1459.7	12.724	36.177	0.87846
399.42	1516.8	70.017	47.917	0.97708
399.43	48.429	79.114	29.507	0.8973
433.37	284.97	180	112.92	0.89445
397.29	439.29	78.311	31.042	0.95399
412.6	837.8	9.7824	30.221	0.97375
410.47	1192.9	117	65.611	0.90658
409.33	1583.8	148.24	27.65	0.89323
393.8	946.2	138.01	16.162	0.83241
400	1916.4	65.772	25.049	0.87556
406	173.69	79.114	55.577	0.95278
401.5	342.71	138.47	48.445	0.96511
406.75	1751	142.43	16.878	0.97174
422.33	60.6	164.98	51.066	0.83128
410	653.7	19.026	31.125	0.98557
405	676.29	92.862	26.837	0.74617
401.5	1192	77.005	28.593	0.93323
409.5	1244.8	3.9452	31.932	0.91033
392.17	137.33	153.43	19.171	0.93311
423.13	385.13	170.71	61.66	0.90386
413.91	394.64	25.641	32.081	0.86439
402.67	666.17	26.565	29.927	0.89661
393.67	1359.3	24.444	17.156	0.70431
405.75	1348.8	115.56	26.952	0.94593
405.31	870.15	79.592	52.614	0.94688
397.8	597	63.435	15.94	0.84169
395.57	838.71	42.51	16.378	0.99393
405.56	1406.6	59.036	36.396	0.96124
419.35	1385.1	133.41	61.897	0.82284
402.71	88.857	92.603	24.988	0.88134
403	254	107.74	26.847	0.97772
439.57	241.64	178.09	63.15	0.95065
420	1129.5	9.4623	42.463	0.85949
408.71	1551.4	39.56	30.506	0.97794
403	1539.5	97.125	19.216	0.8391
409.83	1574.3	14.744	20.784	0.94531
404.5	1713.8	82.235	22.846	0.97188
427	1684.7	130.24	71.072	0.95842
425.5	94	167.01	42.179	0.94894
433.2	1599	172.18	59.382	0.8669
405.67	1871	81.87	36.855	0.95932
420.89	1850.3	170.22	31.112	0.94587
405.89	721.56	138.81	36.778	0.8671
423.27	1154.6	173.99	39.825	0.95944
422.55	1336.9	167.59	53.329	0.96
405.75	1344.2	104.93	15.57	0.99708
401	1527.8	40.914	19.973	0.99381
416.88	563.88	8.1301	29.654	0.71536
415.8	1009.6	151.19	49.508	0.9221
410.22	997.89	101.89	40.437	0.96033
409.33	1996.2	101.31	25.654	0.99382
404.62	2035.4	135	28.938	0.87967
404.8	484.2	75.069	17.705	0.8768
448.66	508.93	29.501	103.87	0.84068
406.38	506.5	107.1	30.088	0.90412
411.8	462.2	92.726	21.842	0.96253
417.23	647.54	68.682	45.844	0.96003
416.75	1027.5	141.84	18.37	0.96921
416.7	1803	180	43.347	0.92278
439.8	1865.3	146.66	99.739	0.9121
415.25	1997	48.366	12.646	0.95222
435.25	217.83	38.66	59.065	0.97566
422.89	373	29.539	38.322	0.89979
422.2	820.4	26.565	23.534	0.95015
403.4	998.4	19.654	15.952	0.9319
430.57	987.64	147.88	53.166	0.95501
415.21	1279.8	95.064	86.657	0.91522
410.28	1445.7	104.04	67.53	0.85478
445.53	1467.3	24.567	86.69	0.88785
411.33	900	115.2	22.286	0.84307
425.61	1724.9	149.04	71.233	0.73672
424.6	1783.2	2.3859	25.122	0.95616
419.4	124.8	57.265	18.126	0.91819
418.5	225	48.013	15.17	0.88685
413.2	780.8	90	25.135	0.95484
420	797.5	17.103	15.233	0.89287
426.57	2030.6	25.56	26.46	0.96354
456	648.33	179.22	85.3	0.85588
418.8	683.4	114.44	36.836	0.98408
440.25	759.62	24.842	61.732	0.96395
424.67	954.78	32.005	43.757	0.86241
417	940.5	105.95	15.252	0.95463
450.62	1210.5	159.08	77.821	0.93549
420.62	1487.5	147.09	41.199	0.98296
419.25	1481.5	114.62	26.692	0.98908
407.6	1688.4	132.88	20.211	0.94527
418.73	1662.8	92.936	42.606	0.91656
425	1859	128.45	48.217	0.90044
426.9	28	151.56	33.551	0.81353
422	156	53.13	20.079	0.99606
420.67	139.17	109.44	20.496	0.87955
424.2	1112.6	171.57	28.385	0.9616
421.75	1629.2	132.71	17.806	0.99357
424.1	1907.2	22.932	37.59	0.75103
413.33	84.333	156.8	7.7287	0.98539
430.26	121.78	73.856	84.87	0.93225
424	1241.8	157.38	13.18	0.98632
423.59	1504.5	105.07	88.157	0.91629
445.12	1939.8	17.403	75.774	0.92662
412.33	1925.8	45	21.468	0.85638
418.17	6.8333	73.61	18.944	0.93538
439.78	8.8889	170.07	41.52	0.97803
414	931.4	27.897	19.868	0.96816
430.33	1569.7	153.43	27.64	0.97081
423.86	175.29	43.531	29.389	0.93865
424.83	511.17	16.314	46.062	0.92744
431.22	541	48.991	32.772	0.93005
441.55	1081.5	166.24	52.595	0.95917
419	1092.6	104.83	38.32	0.91783
448	325.5	15.819	65.355	0.95421
444.53	595.94	172.15	67.324	0.86966
444	620.63	25.602	59.798	0.8901
437.83	1773.3	20.376	41.836	0.89245
422.2	1967	75.964	25.116	0.98499
420.12	1139.1	77.005	29.441	0.90632
432.88	762.81	69.179	77.904	0.97506
439.67	731	171.38	35.345	0.94431
419.78	876.11	57.265	35.587	0.93537
449.76	1251.6	151.76	66.534	0.92125
424.83	130.17	147.99	19.741	0.95578
417.33	1620	66.801	18.625	0.8178
428.29	1013.3	109.09	28.367	0.96993
428.86	1606.7	57.995	28.713	0.98569
427.5	1835.5	72.121	33.432	0.97429
443.4	36.333	161.57	52.018	0.97267
433	261	30.964	30.647	0.95131
440.76	227.41	125.07	62.038	0.9257
[truncated: 7,983 more rows]
