# Supplementary material for: Social motility of biofilm-like microcolonies in a gliding bacterium
Source: Nat Commun. 2021 Sep 29;12:5700. doi: 10.1038/s41467-021-25408-7 (PMC8481357; doi:10.1038/s41467-021-25408-7)
Supplement: Supplementary file 15 — Source Data [file 41467_2021_25408_MOESM15_ESM.zip › Source Data_NCOMMS-20-05786B/Source Data_Supplementary Figure 1/Flavo - Angles/12 hr/Angles_m70_12_R3.csv]

1.7143	1823.4	94.086	28.893	0.97157
13.667	257.83	5.1944	24.027	0.91941
7.3333	851.33	120.47	22.03	0.89528
8.4286	1171.6	125.54	26.587	0.97067
41.846	1364.3	155.06	101.94	0.93042
8.6	1916.7	114.57	38.769	0.99264
5.8	194.4	113.75	28.135	0.97077
19.778	200.67	3.5763	34.057	0.94142
39.13	1068.6	146.12	88.402	0.95377
9.6667	1845.1	66.571	33.979	0.96222
5.9091	1029.2	98.616	38.827	0.85963
11.4	65.5	111.8	39.168	0.96241
39.286	373.57	143.13	99.317	0.90619
8.9	364.3	110.85	78.521	0.85858
17.556	1438.1	180	37.62	0.98351
12.75	755.5	108.43	28.186	0.89754
30	776	7.8153	54.515	0.94429
18	969	22.38	37.706	0.97517
6.6667	1296.3	46.848	23.222	0.94442
7.9355	1266.1	97.815	110.07	0.93536
20.6	1424.8	180	38.222	0.99419
10.333	173.17	71.565	19.782	0.95911
29	938.38	25.677	58.827	0.98079
12.5	948.9	74.745	46.969	0.971
14.125	1194.5	150.52	27.41	0.96389
23.375	1176.8	137.17	65.052	0.85933
9.1667	1203.3	70.71	21.776	0.97308
17.938	1755	110.66	69.143	0.94286
13.882	1805.2	55.491	56.734	0.68448
10.471	1691.1	83.774	60.545	0.9138
9	11.667	116.57	28.116	0.87485
41.6	274.9	138.95	87.677	0.93775
9.3	311.4	87.955	29.944	0.93568
17.889	605	7.6961	40.579	0.92008
68.051	888.23	10.676	135.54	0.91595
45.677	849.45	147.09	137.17	0.88567
44.381	1016	178.45	80.362	0.92117
13.167	1026.8	66.801	15.713	0.96939
15.571	1139.3	36.87	26.928	0.92839
54.148	1698	160.66	116.4	0.85591
13.667	649.33	146.31	8.2613	0.87288
26.267	802.27	13.449	48.966	0.96591
12.75	814.25	160.56	18.393	0.98015
9.75	816.25	111.8	17.082	0.94578
12.25	1608	55.491	42.237	0.9194
33.917	1592.8	156.5	52.884	0.9485
12.333	526.17	163.3	22.678	0.92074
18.571	1104.3	131.35	35.439	0.93969
25.5	1122.7	34.592	38.003	0.92697
31.833	1230.2	156.3	46.171	0.96981
11	1650	36.87	15.193	0.98727
17.438	1665.6	60.593	64.748	0.97509
68.091	1825.4	147	120.74	0.95793
28.867	1040.6	174.17	50.427	0.97674
21.4	2034.8	6.3402	19.811	0.91416
6.1667	87.167	26.565	14.042	0.95545
23	85.75	154.23	33.151	0.97139
10.5	108.5	79.461	55.818	0.78357
48.842	431.21	24.228	97.993	0.89523
13.429	412.86	99.211	37.708	0.99403
33.7	436.5	45.764	56.137	0.94478
15.125	687	80.272	38.471	0.92304
17	643.69	90	64.589	0.91346
20.5	690.94	86.698	62.677	0.83103
70.091	817.94	2.5114	138.21	0.82561
20.1	995	63.435	38.111	0.99743
21.667	1212.5	159.68	31.664	0.90932
62.774	1329.4	168.88	140.18	0.8506
11	1339.2	83.66	19.256	0.94051
17	1335.2	131.99	15.902	0.84603
22.133	1646.3	49.708	62.638	0.96279
15.5	212.14	125.94	53.957	0.91567
53.588	210.88	151.39	124.42	0.80565
14	273.25	66.801	15.788	0.96474
16	615.17	132.88	39.874	0.95827
18	745.14	22.479	31.868	0.98482
11	946.8	42.709	17.717	0.99859
21.7	1058.1	155.1	37.384	0.82577
24.375	1728.9	150.26	35.065	0.91969
36.417	1960.7	20.973	67.653	0.94981
12.75	1952	55.008	26.067	0.93655
20.15	33.3	117.3	73.394	0.95064
28.667	518.58	28.009	56.434	0.94333
36.812	922.81	39.685	74.481	0.81999
28.133	1479.6	156.04	62.25	0.94928
20.846	1522.6	54.462	63.891	0.94249
15.923	1553.2	85.914	63.779	0.88026
34.091	1561.5	28.926	45.589	0.95234
23.182	1872.5	138.37	50.015	0.96304
12.6	127.6	156.37	18.369	0.95073
23.263	160.32	77.196	68.777	0.9841
20.9	452.9	168.69	33.716	0.9074
12.467	463.73	93.504	63.648	0.7713
24	1177.1	63.869	64.43	0.91625
10.8	1153.8	61.928	17.274	0.98416
16.5	1155.8	102.99	27.728	0.96234
8.25	1313.1	132.71	18.527	0.9549
21.8	1308.4	30.964	12.893	0.90452
37.913	1350	159.44	82.137	0.93619
25	1384.6	176.53	33.969	0.97325
15	1400.6	107.1	30.928	0.87956
8.5	1396.8	28.301	15.899	0.92863
29.7	1397.7	155.7	35.36	0.96195
30.727	495.55	35.676	50.523	0.95026
16.6	487.2	160.02	26.19	0.89384
16.857	478.57	85.764	30.968	0.87425
21.4	1915.2	74.624	43.152	0.96137
83.382	1910.1	18.306	149.51	0.937
50.8	2001.6	167.05	105.99	0.9681
17.667	2011.3	90	25.922	0.96444
48.4	1984.2	12.236	87.727	0.96811
11.5	1990.2	47.291	17.728	0.99796
21.545	560.55	133.96	42.541	0.91434
24.6	788.8	17.745	54.268	0.96737
24.75	797	58.57	21.401	0.98568
62.273	1153.2	20.556	90.426	0.94486
13.75	1187.5	18.435	15.831	0.79901
31.8	1204.8	48.652	33.344	0.99874
28.455	1571.3	4.514	48.731	0.78222
11	1577.2	143.75	19.033	0.97729
22.75	1572.8	67.166	22.039	0.93543
23.312	536.94	141.34	60.705	0.94931
33.875	540.5	175.24	24.694	0.97525
30.294	571	142.33	76.057	0.94675
23.2	1787.6	90	34.265	0.96308
18.833	1930.2	123.69	49.766	0.8694
52.769	1925.7	165.2	63.385	0.86484
33.692	587.38	122.83	39.358	0.93735
29.833	676	119.74	17.683	0.91185
33.1	1633.7	41.634	40.304	0.89631
78.889	1609.7	179.36	112.2	0.80222
33.167	30.833	28.301	18.043	0.8183
25.429	1283	148.57	22.091	0.95493
20.667	661.33	21.801	11.211	0.96068
17.667	667.17	148.39	18.082	0.84417
26.5	663.1	118.44	29.463	0.92639
38.571	1104.7	33.69	25.443	0.99199
38.167	1113.7	51.766	42.782	0.98201
26.75	1317.5	90	9.9748	0.90227
34.143	1301.7	124.99	29.155	0.83737
55.111	1820.6	162.15	66.472	0.93248
27.6	1841	81.87	14.828	0.95377
31.833	51	111.5	35.996	0.98534
31.8	102.1	75.324	49.889	0.87027
61.684	767.21	31.608	100.07	0.76265
47.379	668.07	102.5	226.68	0.95797
50.941	1102.4	53.915	74.713	0.97716
33	1657.7	5.7106	10.099	0.99513
29.6	1705.8	111.37	25.395	0.97255
37.333	232	122.15	41.912	0.98636
29.222	952.33	90	25.24	0.91126
18	1451	19.29	21.317	0.99403
31.154	1449.4	140.77	73.497	0.86063
27.667	1455	60.945	20.889	0.98577
19.071	1460.5	150.26	57.678	0.6989
35	1808.2	132.27	15.289	0.97235
47.636	740.91	155.32	41.499	0.9812
60.261	146.52	126.07	107.38	0.93323
31.429	1124.3	175.91	29.612	0.94799
35.5	1116.7	114.78	17.645	0.81146
35.333	1119	116.57	11.434	0.97782
40.308	1518.1	56.023	62.706	0.88462
63.227	1478.5	138.32	107.89	0.90595
39.4	1493	128	48.875	0.83085
40.111	400.56	65.695	34.383	0.9893
53.056	472.61	8.7462	70.706	0.93011
50.5	490	45	52.829	0.93695
36.167	1209.5	14.621	24.933	0.95336
43.875	1549.5	31.504	37.203	0.97732
56.071	1678.9	141.71	49.987	0.96855
25.857	6	171.87	15.98	0.88501
35.375	547.62	87.879	31.763	0.85062
40.5	1053.2	152.24	21.821	0.98398
32.6	1323.6	53.746	18.939	0.98215
38.607	1745.6	93.857	96.246	0.92681
50.667	1779	46.042	38.979	0.99791
38.75	68.75	96.71	17.699	0.96716
63.722	87.111	31.139	64.852	0.86474
35.875	913.5	79.875	39.912	0.71265
58.8	353.7	176.7	53.29	0.97742
38.727	341.41	115.94	90.456	0.90974
42.464	575.14	107.72	132.68	0.76752
37.556	624.22	90	26.398	0.98491
45.4	627.6	139.76	18.177	0.93688
29.75	922.25	160.35	15.15	0.98129
37.4	993.4	90	21.298	0.98599
51.143	1397.3	151.7	31.144	0.94815
35.6	1405.9	14.036	34.361	0.95994
42.5	1443.8	59.036	13.56	0.86005
42.5	1444.8	61.39	14.023	0.89355
42.143	250.71	127.69	57.611	0.96519
53.111	256.67	162.9	29.649	0.91748
39.875	1635	75.53	34.651	0.92395
54.3	1803.1	180	40.601	0.96058
43.8	2034	18.435	22.181	0.99796
48.846	107.08	94.764	41.871	0.57518
39.875	133.5	94.97	26.849	0.85989
33	137.4	137.73	16.171	0.91931
45.75	133.75	11.31	10.993	0.92767
48	1177.4	45	34.914	0.89112
82.769	1876.3	27.284	111.81	0.95605
33	502.5	12.529	28.473	0.97139
41	1748.7	42.51	16.296	0.99897
57.571	1880.2	2.0826	60.301	0.9127
42	765.2	90	16.631	0.96204
57.6	857.4	150.02	30.507	0.98394
114.48	872.36	170.8	151.66	0.94853
59.571	969.71	27.121	56.338	0.81766
82.176	999.56	32.586	131.19	0.87752
79.292	1665.2	169.58	93.016	0.95101
59.125	384.75	36.158	33.054	0.97424
55.2	1128.4	29.055	21.596	0.95347
34.625	1923.6	45	30.198	0.79614
46.667	1935.8	82.235	23.467	0.94616
69.278	2027.9	17.613	68.389	0.9665
45.444	826.33	153.43	35.361	0.94854
38.571	1250.9	35.538	35.764	0.96213
52.944	1245.7	134.08	94.4	0.92895
47.455	1272.1	87.917	60.511	0.90953
43.75	1280.2	18.435	23.053	0.96023
64.667	75.333	57.011	73.833	0.9204
51.429	97.714	163.07	26.643	0.90237
52.667	115.17	82.875	45.861	0.87898
50.364	1528.8	34.992	53.674	0.90968
47.667	1527	93.18	18.055	0.99847
58.6	214.4	0	19.741	0.91181
54.3	285.5	150.64	38.087	0.96399
71.071	1109.1	37.117	50.377	0.92106
54.556	1613.9	34.824	28.326	0.98911
47.5	1612.5	83.29	18.058	0.9479
64.4	1609.6	2.1211	29.253	0.92363
63.083	459.33	19.359	42.984	0.91238
47	456	158.2	22.185	0.97094
51	468.4	80.538	31.981	0.95101
65.375	305.62	164.58	31.109	0.96704
61	1459.7	84.44	133.51	0.85041
54.611	1736.8	88.152	65.5	0.94706
52.25	1870.8	93.18	18.099	0.99606
101.7	975.43	44.018	129.68	0.95437
65	1582.1	166.61	27.164	0.79468
83.423	67.423	53.13	115.46	0.95271
48.875	26.25	169.51	29.623	0.92694
54	480.67	38.66	26.627	0.96188
83.167	935.56	42.23	90.077	0.97455
71	1555.4	1.4688	40.079	0.97341
89.522	1794.7	9.7824	91.913	0.96052
74.429	156.43	128.26	96.6	0.9361
62	1505.7	5.4403	25.416	0.82998
65.5	1497.7	150.64	20.438	0.89822
128.4	1768.6	9.2208	192.33	0.8112
73.364	1774.8	19.983	48.551	0.96432
57.833	1912.5	173.99	19.285	0.99065
64.2	359.8	146.89	28.303	0.97018
89.579	653.37	122.35	151.88	0.93523
93.263	714.16	11.004	82.067	0.89376
108.42	802.64	179.08	148.92	0.83946
76.8	807.2	44.356	64.69	0.9729
60.5	1135	141.34	6.4031	1
59.143	1200	83.157	26.607	0.94633
51.25	152.25	168.69	16.628	0.91998
70.115	546.46	77.735	99.598	0.94529
60.833	2002.8	102.99	13.547	0.98481
60.8	332.5	121.83	36.084	0.9459
58.9	559	77.005	29.094	0.91715
66.667	898.75	178.75	48.159	0.9554
77.333	38.222	173.88	30.864	0.9124
60.778	1079.9	55.62	48.194	0.95538
56	1989.7	38.157	20.197	0.88155
81.517	489.1	111.16	104.17	0.9573
62.667	1306.2	82.875	24.665	0.9806
64.667	1595.7	100.89	27.313	0.96938
138.8	1813.6	166.8	194.31	0.94624
119.43	1854.6	14.381	127.04	0.95079
95.741	400.44	63.184	131.11	0.77768
63.267	1172.3	71.114	45.416	0.88432
79	1187.5	67.751	57.56	0.82591
68.5	1627.5	66.251	27.643	0.98806
59.333	404.33	37.569	16.608	0.98757
76.1	400.7	133.83	39.902	0.86851
62.25	418	109.65	15.697	0.94708
64.9	648.9	95.194	48.119	0.91816
86.818	1226.6	112.72	130.64	0.97095
66.889	1401.6	33.69	34.318	0.94557
167.23	1389.1	176.85	238.25	0.9164
77.188	1460.8	124.7	51.698	0.91752
73.4	1486.2	47.49	16.303	0.99854
76.429	978	31.43	24.117	0.8747
79.586	227.34	99.648	108.46	0.93527
79.667	275	158.75	21.325	0.90568
88.786	851.93	9.4623	62.819	0.87148
71.75	852.25	53.13	20.198	0.99021
63.8	1077.8	116.57	17.005	0.92047
73.667	1924.7	16.699	10.442	0.9998
76.882	303.82	121.37	69.184	0.6941
85.111	1657.4	156.25	27.726	0.98511
86.846	409.23	130.6	48.597	0.94857
71	1048.2	46.169	39.993	0.86655
69.571	102.29	109.44	20.507	0.87911
68.556	1031.9	11.497	134.37	0.89614
83	1719.4	127.69	30.113	0.92328
83.75	1736.2	30.256	29.27	0.94927
69	956.8	126.87	17.897	0.83813
95.722	145.83	140.66	79.891	0.98726
76.625	679.5	106.5	29.012	0.97064
78.364	703.45	82.875	35.01	0.92113
78.6	1580	17.526	22.304	0.89331
79.5	1567.5	117.55	26.159	0.99171
81.333	1643.7	21.038	13.959	0.99781
98.778	1717.8	172.01	67.373	0.85433
75.333	1716	56.31	14.81	0.97383
73.5	121	176.99	20.447	0.93054
98.529	297.94	132.56	69.585	0.95608
83.5	365.25	54.246	32	0.96269
81.923	605.92	113.7	52.117	0.85917
114.15	582.44	121.36	160.94	0.93139
86.583	728.42	134.14	49.61	0.95507
89	750.57	25.56	29.118	0.87558
90.286	1447.5	82.266	100.01	0.81737
85.167	1404.7	164.48	19.092	0.97849
79	1607.6	139.4	19.049	0.96799
99.933	65.867	47.951	72.069	0.95299
91.841	1432.1	75.453	257.15	0.63478
77.6	1518.3	90	33.295	0.78089
79.2	1764.2	72.646	17.373	0.96487
81.889	1140.2	103.24	35.654	0.97966
104	1932.3	27.013	65.473	0.87433
91.833	1941.8	47.643	47.211	0.97457
74	14.4	146.31	37.383	0.9645
87.75	668	3.1798	18.253	0.98767
94.9	985.1	7.5946	33.403	0.90608
94.833	771.94	180	76.271	0.85223
92.444	1358.8	171.87	51.583	0.95957
84	1698.3	67.751	27.521	0.86369
84	516.5	35.538	53.146	0.97117
102.67	1974.6	7.9696	51.127	0.9875
79.462	488.69	14.676	45.507	0.95407
85.25	1319.7	81.416	56.157	0.95448
86.4	2020.4	109.54	33.259	0.98901
94.857	592	25.641	29.848	0.92907
104.2	1236.8	1.5911	38.55	0.93421
82.667	1530.7	7.125	16.22	0.99414
108	1566.9	23.886	120.89	0.63326
125.96	142.21	150.07	117.83	0.96952
76.8	187.6	7.125	17.103	0.94281
89.2	185	106.7	12.842	0.81301
82	903.8	96.843	26.067	0.96593
89.75	914	74.932	28.123	0.95743
95.429	1954.3	0	22.327	0.89576
73.6	20.8	18.435	32.395	0.87855
87.25	27	76.608	21.92	0.98481
101.44	310.62	116.57	66.982	0.96811
94.8	359.2	71.565	41.191	0.92125
85.333	1556.3	47.291	17.822	0.9927
85.769	439.69	100.44	41.123	0.9396
88	1077.4	98.973	19.403	0.99135
80.714	836.57	141.84	20.751	0.85802
91.667	847	124.51	21.942	0.88489
86.111	1107.8	113.75	28.328	0.96418
103.8	249.6	155.1	32.027	0.9639
82.2	528.8	50.194	16.142	0.96768
89.375	535	1.7899	32.951	0.97162
93.5	563.36	81.085	55.21	0.93505
91.667	1413.7	75.964	16.694	0.98791
99.286	1404.1	167.2	25.141	0.89738
113.08	1695.7	132.83	65.238	0.85689
126.13	1982.2	146	108.14	0.95924
95	45.25	50.711	15.062	0.94359
71.133	990.67	20.556	35.136	0.97268
99.714	1068.6	3.9452	30.276	0.96013
104.44	1055.1	141.15	48.235	0.95838
97	926.5	26.565	22.778	0.98167
88	1741.2	165.07	17.052	0.91039
104.64	1758.3	52.883	48.251	0.96164
98.25	1730.2	122.47	26.368	0.98895
89.8	1853	96.71	19.93	0.85886
114.5	247.5	114.39	102.31	0.92293
108.13	616.27	135.83	52.7	0.92591
98.5	1265	53.471	37.751	0.89006
95.308	1255.3	94.316	58.688	0.90565
111.92	1280.5	27.759	47.753	0.89924
95.375	370.38	25.201	41.14	0.91338
99.143	383.57	77.735	24.977	0.94235
87.909	409.36	63.435	37.998	0.94156
107	580.75	35.538	26.978	0.95659
108.38	1286.2	168.96	42.4	0.98521
96.714	1287.9	127.23	32.196	0.97531
103.85	31.385	62.301	47.863	0.94388
110.5	194.25	163.5	28.908	0.97413
102.17	470.08	116.57	40.086	0.78094
139.93	709.22	37.875	127.21	0.8963
118.95	1627.8	42.709	102.48	0.69055
129.61	1620.7	43.688	104.09	0.89017
104.27	1638	36.87	59.571	0.75541
87.4	1028.4	37.405	21.672	0.98748
94.333	1047.8	99.462	20.561	0.88754
104.5	1159.5	30.964	42.85	0.95255
99.75	1516.2	73.909	57.249	0.94535
98.143	1689.7	71.03	37.202	0.90958
120.55	1676	152.35	52.415	0.90457
95.875	181.5	125.22	25.216	0.82521
105.8	215.47	103.82	67.479	0.93092
165.24	311.24	8.1878	163.39	0.85951
115.78	761.06	38.29	58.893	0.82208
103.86	757.43	48.814	22.831	0.93119
101.25	850.75	123.69	18.124	0.99469
104.17	441.5	165.07	18.479	0.84011
99.333	1107.5	101.98	34.551	0.97635
110	1105.2	0	19.607	0.96903
93.5	1184.7	114.44	24.712	0.97791
124.19	2003.6	128.35	87.786	0.97315
138	197.62	142	84.6	0.96
96.25	398.75	135	15.071	0.84453
113.89	391.44	172.87	24.448	0.98933
127.06	747.11	15.255	57.736	0.9874
106.2	269.6	161.57	19.476	0.97421
129.42	1029.8	22.62	68.168	0.95352
103.4	117.6	96.009	19.472	0.98114
126.13	1154.5	41.186	91.753	0.92685
120.62	1168.9	60.461	70.688	0.9756
117	1124.9	155.1	37.6	0.82103
113.11	1955.1	3.4682	38.938	0.84906
99	102.8	42.274	15.779	0.94213
109.5	108.5	162.65	17.166	0.97652
154.83	997.23	54.186	239.81	0.90503
107.38	1222	91.736	34.404	0.95964
110	1402.4	16.504	28.742	0.97978
104.14	1409.9	90	26.534	0.90451
104.33	1719.3	47.726	15.021	0.98966
114.27	1872.6	16.314	45.053	0.94823
115.86	1194.1	43.152	24.193	0.90652
108.55	1421.5	151.11	36.255	0.91355
120.36	1713.8	32.471	42.049	0.93023
135.89	1731.3	145.84	76.21	0.88802
96	682	8.9726	20.523	0.93725
100.25	1137	53.746	18.89	0.98469
107	1145	171.87	14.142	1
107	1309.7	170.54	18.275	0.99854
110.67	1303.7	127.69	30.198	0.92067
126.36	1523.3	121.84	175	0.83407
113.5	1690	47.49	16.683	0.97576
114	1589.6	24.444	24.7	0.97839
106	1584.3	60.255	8.0777	0.99809
114.61	516.61	88.877	113.36	0.89993
112	1347	111.8	16.195	0.99756
121	781.2	167.74	49.827	0.94475
111.22	783.78	42.797	41.899	0.87823
107.12	350.88	46.219	36.12	0.9203
120.7	338.9	115.82	37.135	0.92739
111.29	444.07	82.504	48.594	0.78874
113.83	473.17	59.036	19.764	0.88508
120	671.18	57.45	58.505	0.95305
125	1100.2	167.2	51.38	0.8782
113.8	841	93.094	39.049	0.94892
130.33	852.89	177.21	44.251	0.92763
143.38	887.81	177.93	97.91	0.84827
101.71	695.57	171.03	19.954	0.96397
130.08	1746.4	25.408	52.997	0.83558
137.76	1830.1	168.11	60.285	0.96623
112.58	23.917	97.907	36.881	0.98549
135.38	243.69	130.03	67.662	0.96509
118.83	814.83	119.48	27.754	0.95192
122	1392.6	128.66	33.133	0.96627
134.3	842.1	24.102	45.097	0.9231
121.5	113.83	53.13	15.262	0.98281
115.86	172.71	81.573	27.829	0.98079
121	161.75	143.13	12.72	0.78615
179.54	369.97	173.61	129.09	0.97435
130.67	1773.8	12.2	39.439	0.95982
120.25	55.7	94.97	73.896	0.93726
115.5	571.2	78.366	36.529	0.95028
84.308	1236.5	24.905	111.07	0.83379
139.42	1272.2	30.763	49.996	0.97763
117.67	721.67	54.462	17.211	0.99963
129.2	731.2	41.009	32.052	0.95092
148.67	952.83	175.68	56.08	0.94777
119.2	1292.6	90	19.53	0.97284
119	1704.6	79.38	16.974	0.95906
126.2	1691	147.26	17.701	0.94022
117.67	1042	60.255	16.5	0.97726
119.4	1235.8	3.5763	16.659	0.9623
127	1221.4	117.18	44.536	0.93392
135.81	1348.6	119.65	76.527	0.97734
130.11	652.63	57.265	72.465	0.9187
142.95	758.65	123.96	98.958	0.59698
133.11	1134.7	47.726	32.429	0.91684
122.29	1201.7	42.397	31.447	0.99041
129.33	397	137.73	31.979	0.92974
128.25	1562	115.64	28.392	0.97671
138.6	1578.5	3.6914	33.791	0.91932
125	1875.8	47.49	16.303	0.99854
107.5	1074.8	25.201	41.946	0.89582
123.6	1079.6	78.69	17.596	0.86934
125.6	21.8	64.983	18.991	0.87163
133.25	76.417	101.96	94.534	0.91908
138.68	1477	132.71	79.962	0.88502
128.27	272.91	79.046	34.311	0.92027
134.17	267.67	156.5	27.685	0.90589
131.75	1364	171.87	21.427	0.99003
144	1673.4	175.71	41.254	0.97233
127.48	536.87	109.44	80.297	0.89806
131	802.2	3.5763	17.804	0.90045
149.4	826.6	143.34	59.083	0.90721
132	930	55.305	15.831	0.99876
140.38	917.5	154.54	25.489	0.91252
138.36	2024.4	178.6	42.566	0.96349
126.5	2032.8	99.462	18.843	0.96842
129.75	222.5	141.34	19.939	0.96342
133.96	462.07	103.24	95.724	0.91222
135.83	594.22	107.1	70.315	0.96718
136.67	634.78	38.66	28.8	0.88934
132.44	1544.2	67.479	45.52	0.97507
158.71	1506.4	143.93	105.71	0.94801
131.43	1233	109.18	28.195	0.86367
125.08	1982.6	95.711	51.737	0.97124
140.2	1953.4	3.0128	19.766	0.96257
134.1	154.7	75.579	37.181	0.97198
131.33	1433.9	86.987	38.645	0.98468
149.56	639.17	86.424	81.034	0.5935
139.33	621.33	45	19.799	1
128.26	1318.8	112.22	89.494	0.85698
138.17	287.83	18.435	19.481	0.97395
171	376.95	66.852	158.66	0.94592
161	431.38	155.56	66.755	0.90503
142	481.25	142.13	22.908	0.99543
164.3	708.85	31.304	89.079	0.97226
137	1007	28.393	43.566	0.96541
117.38	646.62	39.806	42.827	0.91185
124.3	944.3	55.713	28.55	0.93266
138.36	1065.3	5.7106	42.593	0.9438
141.14	1073.7	52.125	24.172	0.9434
135	74	140.19	15.62	1
160.4	1527.8	141.91	100.83	0.93251
140	1552	36.87	10.778	0.92781
146	1878	174.81	22.847	0.96689
128	357.44	160.91	31.936	0.86151
146.2	359.4	29.358	19.824	0.92601
137	351.56	38.884	44.575	0.89344
138.86	886.57	168.23	26.109	0.93894
134	896.25	101.31	15.403	0.99311
146.4	932.67	143.57	58.729	0.88885
137.57	1709.6	93.814	30.51	0.98547
142.33	1452.2	129.94	57.03	0.98334
156.9	1910.3	177.34	45.704	0.94185
137	1898.8	86.82	36.604	0.98501
172.85	755.11	56.706	123.51	0.64897
135.5	833.12	123.23	40.906	0.84755
188.43	825.89	162.8	99.858	0.88057
144	1085.4	108.43	26.481	0.95534
149.1	1683.9	123.11	32.562	0.84329
124.09	1889.3	33.275	39.62	0.96607
143.2	170.2	32.905	20.946	0.96668
132.5	172.25	158.96	16.062	0.86718
129.4	172.4	65.433	40.048	0.96093
145.2	1057	57.265	17.618	0.94468
150	1165	28.811	25.504	0.89498
156.54	1406.1	16.336	62.247	0.97097
150	1411.3	43.264	26.529	0.88
174.65	335.87	15.843	86.012	0.89432
167.24	27.905	33.136	102.52	0.83871
145.94	43.444	78.887	59.67	0.95643
178.65	100.65	0.7639	76.036	0.98646
143.54	94.692	104.83	35.753	0.98372
158.5	1146.2	73.393	73.222	0.81234
184.97	1253.5	172.52	106.44	0.93809
182.03	1381.2	42.138	139.93	0.80953
142.62	648.38	92.203	27.251	0.95479
141.5	1431.8	90	18.607	0.96736
139.67	51.667	7.125	8.1623	0.98775
147.91	268.27	87.709	52.962	0.94483
147.52	428.37	90	94.661	0.96133
160.65	1332.1	143.13	69.505	0.86325
163.55	2012.3	2.6026	46.662	0.94393
161.38	1622.3	58.339	70.987	0.99302
148.22	1739.1	91.975	29.689	0.97739
167.89	449.44	154.65	46.82	0.89808
154	499.56	91.032	123.4	0.89969
141.33	718.67	171.47	22.841	0.88542
176.4	1693.5	135	89.062	0.96862
162.5	690.3	29.197	39.886	0.9765
181.17	1871.4	40.126	97.015	0.94365
165	1841.5	164.25	92.398	0.87711
157.44	1851.6	29.982	33.951	0.88413
151.17	1886.4	87.039	61.337	0.94686
180.06	520.94	35.628	78.475	0.94065
151.25	865	101.31	20.667	0.98689
149.71	609.43	39.289	30.677	0.92659
155.32	581.79	106.39	60.659	0.87637
155.75	1940.8	160.02	12.123	0.96549
156.6	2024.5	111.8	42.58	0.8853
163.55	67.35	113.43	107.48	0.91256
153.6	159.4	63.435	29.78	0.97611
195.83	1524.2	147.99	112.95	0.91874
166	1928.4	50.826	37.675	0.92443
155.52	1981	129.44	84.81	0.9466
150.5	65.5	45	7.0711	1
178	72.933	8.9149	53.049	0.97314
150.75	522	26.565	15.785	0.9916
161.17	849.83	163.86	48.402	0.81732
158.5	1664	122.01	18.906	0.99798
166.29	1586.6	45	33.712	0.96486
163.2	653	13.496	27.073	0.94963
159	661.62	70.907	29.021	0.94806
159.44	785.44	38.29	32.469	0.74555
145.44	788.44	161.57	26.54	0.83407
189.74	806.58	162.35	75.376	0.91887
156.25	1647.8	100.62	16.796	0.96919
153.67	1130.8	168.69	57.09	0.89315
193.84	1657.2	144.52	142.02	0.8734
165.25	408	104.35	46.385	0.95687
154.6	965.2	91.736	40.336	0.8185
170	991.53	63.435	98.358	0.77295
163.29	1077.9	63.435	25.138	0.97846
181.87	1113.1	11.514	57.045	0.96606
166.82	1342.7	126.12	49.245	0.93012
165.14	960.57	57.995	19.674	0.95903
159.92	1196.3	90	53.772	0.94844
158.22	1229.1	75.174	37.82	0.92996
168.2	1210.2	126.03	28.16	0.966
161.5	1284.2	139.97	35.984	0.90733
153.08	1295.4	105.95	54.794	0.93004
185.26	116.91	53.253	95.576	0.97932
195.3	926.65	172.28	73.629	0.80865
172.89	1055.1	8.6156	39.527	0.8444
157.25	1186.8	149.93	22.107	0.99312
162.31	204.69	31.759	52.705	0.93723
175.55	323.73	18.435	52.605	0.9017
170.6	309	133.15	21.971	0.99823
169	493.55	111.25	40.098	0.9633
176.23	537.62	58.707	60.418	0.98783
167.33	681.67	47.045	46.08	0.85988
174.71	983.93	144.32	56.852	0.84448
159	1002.1	90	27.685	0.83077
162.5	1819	104.04	16.718	0.98649
168.25	1928.5	32.735	16.662	0.99888
204.83	179.3	50.133	128.3	0.92409
215.68	273.03	166.61	119.99	0.89956
152.64	1392.7	15.945	38.867	0.93653
162.25	1400	66.801	23.463	0.97377
169.67	1740.8	180	24.136	0.95293
162.25	1748.5	95.194	12.166	0.90787
164	9	86.634	17.487	0.97384
166.75	232.5	10.008	17.265	0.99989
165.33	253.8	85.426	53.343	0.94032
164.76	473.76	87.138	69.761	0.86116
189.07	459.33	29.476	60.278	0.87659
167.64	1814.4	1.8476	33.399	0.92867
168.5	1940.9	136.55	28.548	0.91679
171.8	22.4	18.435	18.831	0.83963
174.85	650.1	75.379	75.319	0.94677
177.3	49.1	1.273	49.768	0.90442
167.71	563.29	81.384	34.075	0.97951
177	574.1	59.036	31.846	0.73239
162.2	890.8	43.363	24.961	0.99191
163.36	1412.4	135	34.57	0.85908
176.57	1293.4	132.4	32.22	0.96662
170.83	1487.2	121.61	18.211	0.83819
209.86	399.38	3.8568	93.479	0.95424
166	394.4	58.241	25.688	0.96145
231.28	463.59	48.336	166.2	0.95038
162.75	1005.8	11.31	10.485	0.97261
163.33	1008	180	11.858	0.84328
170.2	996.4	95.711	20.472	0.98181
192.31	1082.7	159.68	60.65	0.94946
183.53	1965.1	125.75	64.377	0.95705
173.22	2003.2	87.955	34.942	0.80184
243.37	1970.2	141.84	228.79	0.93384
180.5	2042.2	175.03	23.128	0.99821
180.67	134.33	56.725	40.77	0.93882
172.6	1353.2	111.8	16.903	0.95577
179.67	581.17	28.301	16.389	0.9009
170.25	952.08	132.36	47.745	0.96368
183	482.2	160.02	23.802	0.98352
196.85	1574.5	14.3	53.304	0.98737
173.73	1707.5	97.496	38.616	0.99254
183.05	1752.6	144.38	92.252	0.89342
183.83	1982.2	109.06	64.07	0.90822
200	1905.5	33.495	85.323	0.95568
197.5	1270	12.653	58.137	0.86382
173.33	1779	116.57	15.678	0.99837
197.73	1776.9	169.46	46.941	0.93177
174.5	347.25	84.289	21.279	0.94457
187.06	632.18	110.07	60.079	0.9215
186.75	657	7.4314	23.551	0.98487
178.5	805.5	135	9.8995	1
177.1	1202.7	79.875	30.134	0.94389
167.6	1439	142.43	17.315	0.94721
179.62	1422.5	115.35	23.138	0.90863
198.87	1440.9	8.8418	54.566	0.8346
182.75	1445.5	58.671	27.277	0.98714
206.8	354.4	175.31	62.619	0.97741
169.17	1122.3	28.301	15.291	0.96557
181.43	1162.4	79.695	80.293	0.97471
172.07	1903.3	49.304	68.558	0.96191
182.86	175.71	43.668	31.435	0.96753
178	168.33	47.49	16.665	0.97685
189.1	288.4	32.735	34.727	0.95852
195.1	637.38	47.891	74.443	0.94156
190.75	716.08	56.659	45.801	0.99313
180.75	1547.8	63.435	21.641	0.92992
187.2	1547.6	31.759	27.936	0.88409
187.2	847	162.65	17.359	0.96566
181.77	1221.4	108.8	50.93	0.97484
181.67	1618.2	69.444	37.91	0.90149
213.73	1582.7	159.73	71.784	0.96525
186.17	1318.3	151.56	27.807	0.98156
180	1462.5	111.8	12.201	0.88276
182.12	1645.4	116.57	43.621	0.97396
202.57	1786.8	146.89	59.546	0.92228
189.57	150.43	165.07	16.073	0.96583
223.9	1143.5	178.81	103.55	0.92729
182.5	1825.8	86.987	20.229	0.94053
178.57	1818.9	24.228	25.426	0.86255
208.95	888.89	143.41	84.604	0.9716
189.25	1403.8	17.65	24.361	0.94769
185.86	1414.7	70.017	26.008	0.90009
191.71	693.5	50.826	71.549	0.97354
193.3	768.7	4.5739	83.731	0.89859
209.94	940.12	147.41	72.878	0.99347
182.33	1989.7	172.65	33.126	0.94358
194	1036.5	30.256	28.096	0.98893
191.7	1752.6	10.886	28.91	0.91582
191.5	225.17	180	20.752	0.96375
184.4	223.8	48.576	24.131	0.93952
205.07	965.07	145.44	59.68	0.91563
195.33	2035	152.1	21.539	0.89304
195.57	334.86	33.69	34.508	0.94035
194.47	1378.5	78.996	76.899	0.95383
196.25	1062	4.3987	13.6	0.95874
217.94	1377.9	39.428	63.782	0.91339
189.25	461.62	84.472	35.081	0.8878
194.5	485.25	50.194	15.677	0.99642
189	1457.7	0	12.166	0.98639
186.29	250.57	180	27.768	0.93634
186.8	261.5	108.43	31.906	0.69379
195	244.8	121.61	17.678	0.86344
199.33	447.5	139.64	27.496	0.95466
196.12	588.62	56.31	30.206	0.83556
239.8	599.55	26.017	98.094	0.95288
188.5	18.75	13.241	18.837	0.92712
195	15.8	147.72	23.822	0.94334
193.17	19.833	53.616	25.252	0.93463
190	29	86.82	36.967	0.97534
203.54	497.36	77.125	115.46	0.6219
210.04	849.48	130.76	87.317	0.877
205.24	984.47	146.59	61.676	0.91288
205.7	204.74	63.8	81.383	0.86276
194.46	667.38	66.297	46.604	0.96081
201.6	1167.4	153.43	17.938	0.99727
205.67	1874.6	59.676	63.292	0.97011
198.33	834.83	109.29	23.93	0.88549
195.89	1707.4	101.07	49.261	0.9515
213.54	1707.5	132.27	49.841	0.59654
202.4	1729	46.975	21.162	0.96959
195.25	1832.5	83.29	17.687	0.9678
185	1923.2	20.556	19.919	0.85786
199.4	1929.6	2.6026	24.905	0.88428
223.09	783.55	178.18	64.648	0.97499
199	1011.1	140.53	25.362	0.86835
218.55	161.18	37.073	72.344	0.77961
215.33	1318.7	50.711	60.389	0.94141
203.2	1297.8	41.987	14.456	0.93069
207	1490.9	16.928	27.256	0.88207
204	1528	33.69	19.746	0.91299
227.95	1590.7	163.3	74.576	0.97997
241.87	907.6	161.4	108.79	0.97956
215.08	1233.2	130.36	53.567	0.98004
238.89	1264.5	133.34	129.37	0.94598
199.5	1562.2	84.806	22.28	0.9915
204	1546.7	151.39	14.023	0.89355
210.1	454.6	166.33	43.577	0.87383
209	461.57	9.4623	20.661	0.88323
204.75	1661.5	108.43	46.743	0.87949
204.9	1793.9	113.36	49.967	0.95917
241.26	376.7	171.79	101.59	0.96468
200.5	389.5	83.991	19.472	0.98114
230.19	1057	41.855	72.678	0.8867
208.5	1401.2	140.53	22.418	0.98235
224.44	1565.1	169.11	55.895	0.94737
204.13	1962.9	99.782	59.702	0.98583
218.21	295.16	165.96	63.337	0.97647
219.75	538.88	174.64	36.585	0.8785
201.33	1062.7	45	15.62	0.99589
201.43	1074	95.711	22.045	0.91176
218.61	1093.8	172.36	87.523	0.94529
213.45	1106.5	39.401	39.495	0.91747
214.41	1611.5	149.04	63.743	0.91475
233.13	1711.2	30.069	103.12	0.8516
191.12	1693.9	125.54	29.677	0.8696
224.18	18.273	11.041	42.772	0.97665
233.23	697.64	17.049	94.045	0.83415
197.33	1748.7	41.987	13.505	0.99619
216.5	1749.3	163.07	25.241	0.95248
214.38	2015.8	130.43	38.236	0.92761
201.33	88.958	2.7263	66.878	0.94308
223.71	74	147.88	53.998	0.94029
206	429.43	78.887	59.57	0.95803
211.33	417.33	38.66	16.385	0.78158
224.8	674.5	70.527	208.26	0.92182
198.75	582.75	154.65	21.149	0.99409
232.93	1149.8	123	125.67	0.92035
201.25	1220.5	165.26	19.914	0.98659
195.8	1233.4	122.01	28.422	0.99578
206.44	1200.3	102.34	38.349	0.85418
206.58	1435.3	112.99	41.159	0.87094
202	1339.6	9.4623	26.807	0.90763
227.62	1345.8	70.852	142.09	0.5364
220.23	489.38	125.66	57.966	0.97665
214	865	151.39	12.616	0.9932
195	1127.2	9.8658	23.649	0.98715
219.5	1122.5	151.39	29.696	0.84388
225.39	1133.2	118.67	75.673	0.96396
210.38	1476	59.621	35.819	0.93849
218.4	1731.2	60.573	45.586	0.98225
216	1936.8	42.51	17.367	0.93737
214	261.5	118.07	17.28	0.98379
214.24	764.38	86.634	94.101	0.90485
234	1547.5	177.4	49.351	0.89249
224.93	951.36	146.61	60.364	0.87299
221.73	980.8	82.504	53.41	0.71761
212	213.33	36.87	15.021	0.99858
220.4	585.87	64.933	69.765	0.98111
254	590.6	28.258	97.247	0.93395
225.17	616	17.103	45.299	0.90079
215.57	174	77.196	23.166	0.97389
226.9	531.9	45.971	55.756	0.74836
224.75	111.38	162.76	31.303	0.97001
216.43	120.57	88.919	62.883	0.84299
229	124.33	40.815	32.242	0.90158
218.67	132	177.61	28.439	0.84465
227.44	142.22	33.69	26.247	0.82422
242.09	721.45	174.29	62.165	0.96999
241	1422.7	13.173	55.203	0.87441
221.56	234.25	33.408	60.042	0.93773
224.67	254	173.42	27.299	0.95872
215	898.5	140.71	31.914	0.8907
221	1265.8	119.05	10.303	0.99928
209	1497	147.99	19.548	0.96523
220.67	1841.2	93.302	56.42	0.92319
229.38	1878.1	50.826	37.128	0.93807
210.91	44.273	1.5482	44.974	0.823
312.08	781.86	150.85	280.83	0.63604
221.2	851.8	110.22	22.665	0.89337
212.67	282.44	175.91	29.089	0.96502
221.36	1024.8	93.731	46.482	0.99173
242.68	1202.8	52.997	95.27	0.9069
218.33	1441.4	54.462	73.399	0.9376
229.38	1663.9	26.565	26.078	0.94321
256.95	1934.9	157.43	101.04	0.82523
231.5	1938	155.77	21.991	0.99728
231.67	1975.8	174.29	20.779	0.9673
218.4	72.4	29.358	19.394	0.94657
227.25	809.75	29.055	12.4	0.83032
232	999.5	146.98	23.944	0.99622
240.71	1224.5	45	64.787	0.98229
226.88	1522	70.907	27.795	0.98988
230	1510.9	4.0856	16.543	0.84843
224	1819.3	11.31	22.199	0.91879
230.4	1814.6	156.37	17.857	0.97799
257.29	1992.7	134.69	141.3	0.91579
218.2	989.4	153.43	22.361	1
233	1256.4	153.43	28.465	0.94266
220.75	851	145.49	19.854	0.97799
240.83	1907	24.538	57.208	0.88391
225.71	67	100.62	19.464	0.83635
222.25	426.88	109.98	25.628	0.91343
249.33	426.53	172.87	57.75	0.83764
227.2	755.7	78.024	38.339	0.8799
229.6	746.2	40.601	11.537	0.79911
233.38	1640.2	6.7098	35.356	0.96827
237.25	1749	18.435	24.241	0.91317
238.5	1772.5	19.799	27.995	0.94913
227.9	1991.5	143.67	44.085	0.95729
247.53	1858.9	127.87	58.077	0.78528
217.89	1527.7	165.96	30.052	0.96038
232.29	741.71	102.72	32.507	0.97765
238.25	166.25	166.5	26.748	0.96119
247.75	771	18.435	36.633	0.86324
222.33	1114.7	21.801	16.224	0.99575
232.77	315.15	26.565	46.83	0.95498
239.8	1303.2	1.8476	31.56	0.98276
232.6	1369.8	62.103	20.062	0.95881
234.58	2021.2	146.82	40.695	0.76335
234.57	496.86	129.17	37.153	0.93743
266.12	549.64	55.305	118.82	0.93151
231.29	1026.6	90	18.285	0.98439
244.67	1346.2	38.234	47.717	0.88043
243.71	1327.6	141.01	28.195	0.95826
250.07	1737.1	66.396	135.36	0.9594
237	1741.1	71.783	87.945	0.94569
252.38	536	16.314	45.605	0.93675
259.15	1247.3	16.336	62.918	0.96062
234.5	185	53.13	15.437	0.9717
243.55	232.82	39.987	43.266	0.93513
231.5	1158.8	68.199	17.73	0.91118
249.14	949.57	18.886	42.787	0.93865
237	894.23	91.332	44.627	0.96381
241.5	1469.5	78.871	71.017	0.87541
262.6	49.733	12.907	50.281	0.97938
256.77	363.62	29.578	44.082	0.96511
242	836.6	95.262	79.33	0.96208
245.82	1183.6	131.82	27.596	0.92386
252.88	1818.4	118.74	71.151	0.99382
244.8	2034.6	141.34	19.8	0.97018
243.5	132.5	161.57	12.831	0.9858
235.07	332.73	35.789	55.684	0.95197
237	671.8	68.025	64.009	0.96026
243.46	1005.4	82.666	104.83	0.97139
245.78	1631.7	73.706	68.469	0.98906
245.6	1617.8	53.746	20.21	0.92037
245.25	1616	31.608	16.851	0.90584
233	1819.6	119.93	39.738	0.95824
245.47	295.47	78.503	62.319	0.96612
289.02	617.61	57.426	190.19	0.89848
252.64	641.79	6.7098	80.583	0.84967
251.67	637.5	168.69	21.269	0.95897
249	651.5	54.162	22.984	0.96606
242.6	1513.8	66.801	16.233	0.93829
241.5	1500.7	127.87	24.682	0.9239
244.5	1514.2	72.646	18.969	0.88369
283.52	1699.6	44.091	143	0.93465
249.4	1881.8	143.13	25.474	0.98139
237.2	428	45	35.915	0.86628
243.17	400.83	100.74	62.33	0.94712
238.71	703.29	64.799	19.673	0.95503
246.3	1972.6	120.96	32.538	0.89603
249.8	407.2	22.62	13.345	0.97418
247.67	1178	16.699	10.616	0.98347
244.38	1545	92.862	41.795	0.95824
235.33	1789.5	41.186	27.595	0.77043
249.33	1794	142.43	16.514	0.99319
264.58	625.42	5.5722	41.483	0.99304
246.6	1477.6	41.424	24.667	0.9191
259.93	224.87	48.532	60.187	0.95343
245.54	227.46	85.601	42.691	0.91623
259.12	1341.1	157.25	34.464	0.97538
261	66	147.09	63.115	0.96245
247.75	77.75	55.305	16.224	0.97456
256.5	78	5.4403	21.831	0.96627
247.67	132.67	95.711	31.338	0.96207
255.75	160.12	49.399	30.256	0.91416
246	161.2	97.125	17.603	0.91601
247.57	524.86	81.87	21.806	0.97283
249.56	516.22	10.081	49.995	0.91421
254.83	1353.8	116.57	59.004	0.90952
258.14	1717	154.29	31.18	0.96109
244.25	1904.5	100.62	16.616	0.97972
249.8	441	172.87	16.222	0.99398
271.83	5.5833	180	55.754	0.96854
273.27	68.182	9.0395	48.173	0.92486
265.25	101.08	22.714	47.785	0.97553
255.5	259	48.991	32.268	0.94456
253.25	615.25	59.036	23.495	0.99271
244.15	1287.2	145.22	54.481	0.80449
242.62	114.62	24.444	44.09	0.82216
248.67	119	56.31	14.518	0.99337
265.07	1385.5	148.39	48.732	0.93969
250.2	38	76.504	25.889	0.99308
262	315.4	36.87	30.089	0.99703
256	1497.4	25.769	33.165	0.97098
254.43	135.43	56.976	26.415	0.90303
250.67	130	111.8	10.93	0.98539
252.2	786.3	93.18	38.511	0.93623
311.32	1156.6	138.43	161.66	0.95085
259.75	341.88	64.134	40.454	0.90656
286.23	527.27	66.982	174.09	0.9549
270.27	1002.6	74.137	209.35	0.90874
251.67	194.56	64.983	33.337	0.99306
252.24	989.06	77.735	51.155	0.92024
278.12	40	33.69	65.767	0.932
253	658.33	173.66	18.22	0.99403
253.11	660.67	90	39.409	0.93887
265.32	1303.3	109.65	63.171	0.70599
255.67	1307.5	102.8	23.294	0.96853
268.92	1997.9	123.93	68.343	0.96992
258.6	2038.8	49.399	20.485	0.90011
266.25	696.36	96.823	137.58	0.85647
263.71	1743.1	21.038	30.925	0.90078
270.5	1079.5	56.793	67.582	0.97267
262	1475.1	73.811	67.272	0.95968
253.92	1839.6	115.91	39.489	0.98535
276.42	1284.4	133.07	66.542	0.94629
283.56	1892.7	3.8141	60.492	0.99406
274.69	1817.4	107.68	179.23	0.93696
264.17	447.83	28.072	23.384	0.727
261.67	512.33	122.74	16.737	0.9944
267.75	567	158.2	22.007	0.97883
258.78	1089.8	88.152	31.891	0.97257
261.17	1359.7	63.435	30.289	0.95972
272.07	204.43	51.843	74.616	0.95446
269.14	187.86	33.69	25.522	0.9889
283.78	1423.3	22.874	70.143	0.99029
267.84	1443	76.535	76.676	0.95215
264.76	1588.9	87.955	178.55	0.94152
280.6	773.47	10.713	48.275	0.78004
289.21	1199.8	135.91	107.68	0.8275
260.78	245.22	80.134	23.758	0.98265
256.33	403	115.02	18.711	0.88464
251.38	870.1	99.66	54.026	0.88247
264.7	900.13	87.847	138.69	0.95967
258.5	1392.5	45	7.0711	1
259.5	1392.5	59.036	5.831	1
279.09	779.18	53.807	52.538	0.96698
290.96	273.39	156.8	103.34	0.88439
264	277.67	104.04	19.214	0.85837
261.5	808.25	137.29	18.065	0.97934
271.89	790.56	131.19	37.141	0.85863
270.82	1163.1	157.17	45.444	0.90729
266	1173.2	79.114	27.082	0.97763
293	182.67	18.726	66.44	0.93765
274.75	880.12	176.63	21.83	0.78009
262.57	1116.1	80.538	18.595	0.98134
273	1773	163.3	22.447	0.93021
268.56	324.44	79.509	27.974	0.9816
284.23	301.92	144.46	44.96	0.76533
271.6	525.6	113.2	24.072	0.94911
270.88	15.625	51.34	29.29	0.87444
268.33	730.33	85.764	27.832	0.97276
280.14	917.29	147.8	32.98	0.96744
270.25	118.25	135	9.0486	0.93774
298.29	278.29	19.335	63.855	0.946
303.5	1512.6	24.444	113.08	0.85486
273.86	1236.3	177.14	22.661	0.88369
306.4	1508.1	0.78482	83.193	0.87756
276.75	1016.2	111.8	24.151	0.8919
287.31	1272.3	22.681	104.02	0.69807
280.43	1638.7	171.57	28.768	0.94878
263.25	967.25	137.49	21.537	0.75584
279.07	979.14	61.699	64.843	0.91081
279.06	1316.1	111.97	62.627	0.98145
258.88	1697.2	45	51.095	0.96873
271.75	1705.4	101.31	44.054	0.92596
284.71	1719.3	27.553	26.695	0.97179
274.5	450.25	71.565	15.953	0.99111
269.5	1223.5	135	9.8995	1
273.15	1606.4	86.73	35.995	0.97395
292.91	201.91	40.101	51.719	0.96055
276.6	163.6	149.53	42.224	0.93422
270.4	156.4	49.399	21.205	0.86958
279	162.88	120.96	30.665	0.95076
294.75	760.25	16.144	44.051	0.89806
281	1122.9	38.047	29.874	0.97763
272	1111.6	63.435	24.54	0.91121
273.75	1741.2	71.565	16.489	0.95891
279.11	1746.6	111.8	52.578	0.92181
291.4	1745.6	164.29	33.849	0.98207
269.71	1142	9.0903	28.011	0.90386
268.4	1149.8	146.31	18.741	0.96194
286.55	1406.4	55.713	29.889	0.89086
277.77	1570.2	60.396	51.557	0.98156
285.2	1809	146.31	18.645	0.9669
277.86	1914.9	101.82	47.066	0.9334
299.33	1913.9	164.25	46.218	0.87675
278.5	129	73.811	37.997	0.84954
286.33	119.83	111.16	35.701	0.9311
282.38	252	24.444	28.124	0.85927
279.09	376.15	91.878	131.39	0.92904
278	561.33	34.509	19.858	0.97778
280.68	842.73	90	77.42	0.95582
277	1951.5	113.96	20.396	0.96577
284.17	13.833	120.96	17.926	0.97584
291.83	88.083	131.19	39.041	0.81684
291.6	284.9	38.234	44.042	0.9539
287.25	865.25	3.1798	18.403	0.9796
288.36	351.55	141.01	32.637	0.82786
279.5	687.5	93.18	18.361	0.98187
290.8	691	9.4623	18.846	0.9683
285	714	176.82	18.296	0.98533
279.38	725.25	90	19.797	0.95976
280	1356.7	11.768	26.57	0.92266
279.89	1365.6	81.634	37.792	0.90935
282.5	1206.8	80.538	18.616	0.98026
291.89	872.11	143.53	32.087	0.89134
310.47	1298.7	33.857	98.153	0.96922
295.25	1201.8	129.29	49.77	0.8567
305.13	1212.1	128.66	71.812	0.98082
295.5	1414.8	21.161	35.479	0.93692
291.8	1423.6	55.008	24.601	0.99236
288.82	1470.1	73.413	54.443	0.90077
282.2	1445.8	90	15.896	0.81783
286.2	1449.8	111.25	19.638	0.98345
296.71	1454.3	175.24	26.575	0.90623
283.93	930.07	92.684	79.221	0.80875
299.1	934.5	123.23	40.438	0.85735
300	1982.5	14.534	28.597	0.97536
292.67	1983.5	3.8141	19.091	0.78746
271.38	2028.6	27.474	29.137	0.96708
293.29	2034	173.42	29.567	0.88519
310.77	161.62	146.04	60.336	0.97912
294.7	677.3	51.34	36.126	0.88623
293.1	650	96.582	33.854	0.77309
291.69	1130.9	75.964	61.128	0.9443
295.8	10.4	23.199	16.294	0.9348
294	1243.6	153.43	14.606	0.91858
295.61	422.51	90.647	189.46	0.93429
294.6	996	126.87	15.567	0.96356
306.82	1450.7	17.928	42.441	0.84199
292.5	1533.8	175.24	24.572	0.98011
291.22	1546.6	69.444	54.098	0.94762
289.38	1554.7	80.049	63.482	0.9116
283.62	1630.9	106.26	25.921	0.96448
303	356	137.05	41.423	0.95655
297.78	1016.1	119.2	40.403	0.964
294.5	1733.2	68.629	27.342	0.90332
307	84.769	40.236	56.858	0.89851
308.56	1485.6	176.27	52.22	0.88276
289.86	1793	98.881	33.719	0.96053
292.33	1842.3	89.076	66.521	0.93216
307	744.29	137.05	40.244	0.98458
296.33	952.89	111.8	34.687	0.9315
289.33	1329.9	140.6	39.398	0.91973
298.32	1360.7	85.301	153.93	0.95168
311.6	1613.7	128.8	67.071	0.97564
292.62	1659.9	101.31	26.532	0.96091
294.17	448.17	49.899	27.963	0.8883
295.33	854	67.38	29.071	0.89437
303.62	1081.5	15.945	22.685	0.96278
294	1877.1	20.433	60.084	0.9058
301.57	1962.6	11.31	17.543	0.87196
297.64	725.55	61.074	51.99	0.8351
285.67	745.5	7.125	16.325	0.98775
299.67	912.67	37.235	32.114	0.97778
299.73	2000.8	135.94	46.978	0.91828
289.5	1998.8	48.366	12.891	0.93413
317.65	77.806	67.954	134.47	0.97081
310.67	723.57	170.1	67.414	0.94867
299.33	1642.8	131.19	21.667	0.98121
299.1	203.9	7.125	41.921	0.96161
287.71	547.71	56.976	25.399	0.93915
296.38	1043.8	99.782	29.631	0.99316
301.16	130.48	96.263	84.285	0.97873
323.5	222.19	160.82	52.96	0.91963
297.47	807.07	81.529	55.302	0.85926
294.75	1564.2	172.87	16.971	0.95015
305.75	1567.5	19.44	19.22	0.93799
368.98	457.44	22.362	185.61	0.92044
298.83	686	90	14.301	0.90906
297.5	1688	42.797	38.13	0.96505
299	1688.3	180	14.142	0.98995
305.1	1753.2	47.643	48.045	0.95766
312	1015	168.69	21.368	0.95451
334.4	1208.1	132.74	118.19	0.91007
316.4	1251.1	28.61	44.083	0.85271
310.1	1779	47.121	40.555	0.94218
289.93	1993.9	127.28	95.001	0.88633
302.4	1167	39.289	16.281	0.87298
303.5	1157.8	118.61	25.193	0.99471
305.33	287.67	78.69	26.257	0.97097
308.92	306.67	133.15	49.561	0.88504
289.09	295.82	62.784	42.668	0.92241
303.62	327.62	72.35	26.244	0.8797
320.22	492.72	52.815	75.532	0.96384
301.8	1070.2	90	31.641	0.97975
360.78	179.92	158.38	126.3	0.94537
314	752.83	135	24.891	0.96588
316.68	938.68	109.98	96.694	0.96839
319.69	1630	121.91	64.89	0.96216
316.14	1029.2	100.89	146.49	0.90368
303.4	1095.2	104.04	26.398	0.93714
311.33	1096.2	28.811	25.444	0.8971
312.44	1092.7	153.43	26.581	0.92535
307.75	1113.9	82.093	39.731	0.91479
310.67	1834	84.382	129.28	0.94822
317.53	979.6	131.63	54.774	0.87937
315.83	998	169.38	17.166	0.94831
316.14	1325.1	54.638	39.403	0.96472
314.67	219.83	15.945	22.452	0.97275
314.6	1551	34.824	34.015	0.8237
316.88	433.62	153.43	31.013	0.93732
312.24	461.59	83.928	50.51	0.93575
343.5	227.75	146.98	103.41	0.92271
318.4	245.6	165.07	15.851	0.97941
310	895.09	56.689	44.406	0.94314
310.33	881.17	84.289	21.683	0.92697
311.5	1670.9	107.93	36.469	0.97988
316.75	1688.2	85.914	38.508	0.72897
309.55	2017.4	165.65	48.599	0.91329
312.67	2006.8	121.61	18.139	0.84154
316.25	734	143.97	15.18	0.89599
303.86	1907.3	171.87	15.799	0.89511
314.75	628.75	105.52	19.093	0.97843
314.53	838.16	92.386	73.514	0.98026
345.13	1572.9	148.57	143.31	0.88318
327.86	1973.4	140.6	37.144	0.97553
335.8	2031.9	161.86	62.655	0.97411
333.43	1350.1	164.36	58.975	0.88043
316.83	1372.5	77.471	20.539	0.89776
315	273	88.091	30.297	0.99075
318.33	601.67	78.857	74.92	0.89786
319.75	713	118.61	25.823	0.97045
374.09	247.56	159.15	154.34	0.87363
325.25	488	22.249	24.129	0.98509
319.92	1935	82.875	37.711	0.85516
317.4	179.4	81.87	14.335	0.98654
347.78	163.44	162.35	71.775	0.96497
320.32	370.29	90	124.38	0.95673
329.56	644.56	69.864	70.419	0.90751
315.91	528.13	80.998	119.98	0.85232
332.08	1355.1	56.31	52.499	0.9615
337.64	1339.7	31.701	44.054	0.90713
326	1385.2	17.354	20.314	0.82521
326.2	1875.4	153.43	23.201	0.96377
323.88	134	135	30.634	0.96946
315.5	552.25	180	17.142	0.99171
320.33	561.33	80.218	33.785	0.87104
322.2	540.4	97.125	27.533	0.87847
328.44	1226.9	150.02	33.909	0.88522
319.44	1226.2	101.31	33.777	0.90578
333.36	13.636	146.93	55.872	0.91839
335.56	22.667	162.12	38.102	0.85489
315.09	124.27	105.71	36.045	0.92223
329.75	331.25	167.2	22.835	0.98799
316.75	417.25	176.19	16.013	0.93883
333.12	799.88	12.265	27.009	0.87147
355.9	1135.7	6.009	88.529	0.86322
390.85	1936	174.81	165.38	0.93501
331.29	1069.4	164.48	22.721	0.82221
326.14	1715.6	109.38	61.246	0.93467
345.67	1492.1	154.86	55.046	0.98336
327.75	1514.5	56.976	24.244	0.98391
331.31	1662.2	75.069	64.175	0.96762
328.5	1800	46.123	36.638	0.98448
357.74	1977.3	33.587	199.51	0.77015
323.71	222.71	87.614	25.447	0.94395
337.7	198.1	133.99	43.88	0.91867
344.38	1167	167.91	58.598	0.97735
326.67	1161.6	113.96	30.062	0.98287
326.33	1225	63.435	15.302	0.87676
327.33	1892	0	10	1
317.91	310.73	17.879	44.387	0.73385
362.39	334.61	74.476	168.92	0.22119
332.27	415.27	129.09	48.621	0.84801
327.5	470.1	76.293	43.938	0.96049
350	404.93	110.28	112.02	0.87559
324.9	1461.4	82.694	50.38	0.78045
336.11	1440.9	70.178	92.938	0.98363
329.2	1564.2	56.31	18.594	0.96956
318.5	47	26.565	14.472	0.92705
331.33	66.583	59.534	44.154	0.89338
330.6	42	132.27	15.614	0.95208
329	224.5	40.914	21.206	0.93602
331.4	287.6	151.7	15.396	0.95903
327.36	860.36	86.186	96.491	0.9348
338.89	874.44	0	30.006	0.96649
334.83	283.83	38.66	33.818	0.94669
323.5	702.33	170.91	27.719	0.91336
321.17	690.67	64.799	21.87	0.85907
338.25	691.75	140.71	28.869	0.98462
331.89	1992.8	62.7	38.792	0.89929
334.55	1418.7	39.401	37.621	0.96316
348.83	800.67	149.66	52.836	0.89915
347.42	854.5	160.25	41.644	0.99503
328.15	1763.8	92.726	42.571	0.98771
356.07	1939.3	39.699	75.634	0.91076
339.4	893.4	153.43	20.737	0.97045
346.7	909.7	31.701	41.182	0.97039
339.27	1112.8	128.66	36.696	0.87247
332.58	1098.8	95.711	40.85	0.98407
334.17	1719.3	108.43	15.946	0.99157
345.67	1849.1	36.87	55.474	0.90133
346.23	319.55	112.77	97.09	0.9048
362.21	730.24	65.344	139.22	0.96422
385.48	1239.9	164.29	144.22	0.92195
358.72	1234.1	139.81	79.716	0.95247
380.5	1405.6	31.574	116.03	0.97114
332.75	1373.2	52.431	17.082	0.96017
349.89	1437.2	7.125	41.207	0.97826
341.31	384.75	79.796	55.722	0.91173
347.78	596.7	151.56	90.779	0.90201
339.71	573.5	104.04	51.115	0.96795
326.88	1338	45	27.982	0.90971
325.6	1520.8	19.654	16.169	0.91939
337.8	1519.6	114.23	23.027	0.95243
345.88	218.62	131.63	37.468	0.96414
338.33	728	95.194	24.752	0.89249
341.2	773.2	137.86	29.424	0.96246
341.64	811.36	77.775	65.333	0.93969
343.5	275	123.69	32.835	0.87848
342.4	1699.2	58.392	16.111	0.94743
349.35	1831.9	36.027	84.397	0.96696
331.89	1860.7	58.392	32.342	0.94392
342.75	1067.2	17.65	23.933	0.96464
390.45	1015	148.51	163.6	0.79569
340.5	1048.7	102.91	58.686	0.83912
348.57	572.86	144.16	22.521	0.98592
352	997.45	126.43	57.859	0.90222
346.71	1015.4	7.5946	16.641	0.90937
388	139.07	176.29	119.39	0.90653
344.1	534.9	77.661	35.685	0.91795
346.08	1185.3	92.862	45.768	0.87507
343	1209.5	39.806	7.8102	1
357.05	1591.8	116.57	79.325	0.90204
343	1632.6	86.055	33.504	0.86763
346	1640.2	11.31	10.828	0.94178
359	1710.9	122.69	80.806	0.98522
343.86	1971.6	77.905	30.884	0.92721
355.45	1977.9	51.582	39.907	0.92749
377.84	384.76	55.279	149.31	0.9289
346.71	1585.9	131.78	66.037	0.95448
379.29	1713.5	116.23	155.96	0.9721
348.58	1153.1	125.91	42.703	0.83847
350.83	1179.5	55.713	27.498	0.96832
345.11	111.44	79.695	22.723	0.98406
344.75	392.5	180	36.484	0.95934
354.33	1101.4	137.86	29.366	0.96436
345.33	1913.9	74.745	27.817	0.81976
352.11	1890.8	126.87	36.581	0.95679
336.75	10.5	40.601	18.494	0.99703
342.67	928.17	79.695	24.855	0.89963
365.69	969.85	62.56	68.592	0.85421
418.38	952.03	6.3871	137.92	0.97768
339.62	1196.5	4.5739	28.478	0.88068
347.2	1205.8	82.405	18.447	0.82034
358.16	1731	122.64	76.967	0.98752
346.83	89.5	82.235	23.282	0.95368
348.75	76.75	116.57	14.567	0.7675
356.82	563.7	96.009	135.07	0.84868
347.29	623.57	78.232	24.793	0.98879
407.07	970.17	176.96	123.24	0.91818
357.53	964.37	143.34	60.973	0.87909
355.5	1458	148.67	27.159	0.99143
359.89	1879.6	171.87	29.954	0.94424
349.11	472.33	104.4	82.231	0.92909
348.54	654.62	64.134	39.165	0.9364
355.22	737	120.96	48.749	0.9569
352.33	759.17	52.431	18.57	0.8832
355.42	1218.6	129.52	53.975	0.96074
335.75	1294	22.38	18.899	0.97277
351	1309.7	62.021	38.468	0.94197
346	1299	77.471	18.439	1
355.14	1285.1	122.47	28.56	0.91305
387.75	1994.3	9.353	91.692	0.93951
367.44	2019.8	51.096	78.031	0.93868
370.54	264	159.04	52.976	0.95003
358.5	1414.3	41.987	29.213	0.92109
350.6	619.2	112.93	35.563	0.79385
350.33	1798.3	59.744	17.717	0.78412
399.44	1727.1	122.12	167.59	0.90889
346	2039.8	144.46	17.905	0.96087
351.09	2020.2	100.71	40.736	0.92441
344.12	842.38	135	23.047	0.92045
378	839.5	3.2397	54.996	0.96525
363.43	1261.8	149.84	86.967	0.98413
353.5	1513	111.04	16.628	0.83766
363.33	1517.9	152.65	37.444	0.87195
375.87	155.87	167.24	61.786	0.87952
394.25	1397.4	45.331	137.34	0.8907
398.36	1575.5	146.31	135.75	0.9296
391.94	1628	27.824	82.399	0.98803
353.8	1635.9	102.2	41.153	0.91986
363.82	1628.6	124.99	40.797	0.89761
354.57	1670.6	76.608	23.664	0.91223
357.75	1653.8	132.27	16.616	0.8947
363.57	1663	19.799	27.801	0.95574
339.29	55.857	145.78	31.374	0.96361
416.7	97.55	33.792	177.42	0.88165
357.62	153.5	32.735	19.715	0.84421
356.2	915	45	20.068	0.91611
354.22	790.33	91.848	33.853	0.91619
375.56	993.11	166.55	51.047	0.92654
354.75	1081.8	92.291	27.19	0.92017
360.8	1062.2	136.85	22.145	0.99038
368	1536.9	167.39	78.719	0.98932
366.64	782.64	40.365	36.07	0.72771
351.5	777.17	34.992	25.219	0.96805
356.6	866.4	10.305	22.57	0.99074
366.29	850.71	130.03	33.946	0.96182
370.11	869	117.22	81.497	0.96586
358.88	1449.8	96.17	79.149	0.94039
370.23	1670.4	132.58	61.142	0.82185
355.8	1686.2	102.26	24.244	0.97084
365.45	1793.2	138.09	53.628	0.97715
361	1816.3	67.521	32.335	0.97061
351.71	231.29	12.095	15.641	0.9154
356.43	333.29	103.39	23.386	0.92309
374.44	1087.7	172.09	44.072	0.82468
348	1578.7	176.19	15.424	0.9747
347.17	37.167	147.99	20.579	0.91684
370.9	37.1	4.3987	28.875	0.90308
368.56	510.06	67.094	86.302	0.89311
371.88	472.38	145.89	38.726	0.96688
351.6	2041.2	24.444	13.991	0.86365
361	434.88	98.427	29.289	0.93192
360	672	104.04	16.492	1
376.29	665.57	156.8	32.023	0.9513
383.23	678.62	147.26	50.414	0.9904
422.16	683.86	149.78	162.98	0.73139
368	1155	52.595	21.986	0.97337
360	122.5	50.194	15.89	0.98303
376.25	332.25	35.91	37.501	0.95477
361	1818.7	173.66	18.22	0.99403
374.85	1789.8	113.07	62.441	0.94
394.59	1846.6	48.888	79.229	0.92138
397.8	124.2	24.6	97.5	0.93625
401.86	231.14	156.09	120.61	0.87972
371.29	1110.4	11.31	15.927	0.96042
353.77	1054.4	23.199	48.368	0.94473
369.14	645.29	41.82	30.045	0.84858
366.6	622.9	85.914	31.806	0.88259
367.67	961.78	140.91	23.071	0.89357
370.6	528.13	68.703	65.742	0.96322
373.67	506.5	138.01	15.852	0.84871
402.75	617.75	20.879	114.75	0.90469
417.41	807.26	175.38	108.87	0.91233
374.56	826.33	127.87	35.184	0.97218
377.48	1449.2	101.56	92.45	0.97158
363.2	197.67	160.35	52.498	0.84953
360.8	485.2	24.775	15.848	0.90344
382.33	487.11	4.3987	28.715	0.90813
354.56	58.222	47.121	41.701	0.91628
404.55	265.2	157.75	101.96	0.93254
372.76	1322.9	84.864	91.752	0.97392
384.33	1266.1	146.66	50.06	0.90863
389.75	1259.7	146.66	49.06	0.92716
379.25	1951	7.7652	22.784	0.97452
381.75	228	178.32	36.442	0.9334
369	342.67	90	16.901	0.94669
362.6	1346.5	95.194	49.124	0.8994
376.6	1487	50.711	16.93	0.83949
371.94	450.12	25.974	48.037	0.9031
373.25	1066.8	109.98	12.099	0.96741
379.8	1084	46.548	28.078	0.93215
376.6	1613.2	154.54	23.305	0.99806
379.55	1583.3	117.6	51.086	0.97187
371.2	17.4	48.366	26.635	0.9042
384.2	16.6	5.7106	21.708	0.92591
400.36	68.818	23.009	88.087	0.90036
391.64	210.45	167.8	38.652	0.97939
382.77	1178.5	113.7	51.317	0.87256
383.17	1517.2	27.897	19.299	0.9967
391.37	1865.6	128.23	55.088	0.76263
388.64	1909.7	163.98	112.86	0.93106
376	657.83	82.405	16.619	0.91055
380.5	794.25	165.96	13.177	0.93873
373.1	1897.1	148.45	70.235	0.95234
384.5	1055	145.01	25.523	0.95652
378.29	170.43	77.735	48.496	0.97069
366.17	649	54.689	29.624	0.99282
382.83	1660.2	117.7	54.931	0.82244
379.8	430	80.218	31.236	0.94212
388.4	424.8	39.289	30.344	0.93678
367.57	1019.9	40.914	20.385	0.97374
370	1025.2	24.444	13.416	0.90062
366.33	1038.8	141.71	26.262	0.92178
381.55	1034.1	43.315	53.104	0.90585
387.2	1776.4	157.69	42.173	0.99956
410.15	1115.5	7.4069	118.92	0.84797
388.96	1807.1	106.81	106.26	0.94372
380.5	1857.8	59.036	11.673	0.99909
391.43	559.29	53.366	60.552	0.80263
396.09	1936.2	163.81	34.216	0.94343
418.87	395.52	1.5275	78.125	0.96034
422	450.69	6.2773	110.14	0.9134
392	885.75	150.95	58.194	0.8846
385.38	916.88	74.407	46.066	0.96911
382.67	1076.2	115.64	29.868	0.92845
376.5	1644.2	177.14	21.372	0.93699
405.95	286.16	167.56	70.945	0.98153
405.14	495.24	68.552	83	0.72489
389.83	1198.7	112.62	26.787	0.97061
387.71	1272.4	55.491	20.248	0.95894
392.42	648.42	64.026	43.853	0.98925
384.2	916.8	180	22.304	0.94152
378.5	924.17	124.82	29.412	0.95259
383.75	1141	74.745	38.167	0.89621
404.22	1297.4	103.75	104.2	0.92874
393.25	1386.2	37.569	34.583	0.94851
390.57	1519.9	116.57	34.1	0.9836
400.52	814.84	5.4403	67.309	0.94021
389.5	1298.7	104.04	40.398	0.91855
402.62	193.85	170.31	45.522	0.91369
391.57	743.64	69.305	51.802	0.92861
423.59	724.82	172.97	79.914	0.9204
391.33	736	0	11.708	0.8541
389.42	858.83	116	48.238	0.94568
384	152.67	38.66	6.4142	0.99827
412.88	341.62	1.1233	53.138	0.95995
401.92	1596.2	141.15	46.787	0.98804
412.44	1612.5	9.0903	53.243	0.95104
389.25	495.5	100.62	16.448	0.98973
395.86	577	154.44	29.421	0.86657
392.27	580.73	95.315	52.989	0.815
386	965.33	53.13	10.314	0.96958
389.8	1045.8	82.875	18.477	0.8727
420.71	1081.8	37.011	86.976	0.93589
400.25	137.75	58.325	57.191	0.96566
401.93	357.07	180	44.758	0.96071
394.58	377.42	27.759	46.991	0.91384
395.8	368.6	127.57	33.385	0.98255
393.4	1020.2	69.146	23.496	0.95644
389	1627	57.265	16.835	0.9886
413.73	2013.1	159.03	68.633	0.93625
391.83	522.33	92.603	23.444	0.93937
397.75	512.75	143.97	14.901	0.91277
394.8	1540.2	107.53	20.163	0.98818
411.64	1514.8	122.74	91.85	0.906
395.08	1975.1	77.905	45.505	0.94393
400.7	1900	151.26	39.252	0.90072
413	36.273	14.381	40.655	0.99032
402.67	621.96	58.449	97.413	0.68664
406.6	943.6	26.003	48.634	0.93798
386.9	779.9	163.01	39.786	0.94613
404.2	1275.4	154.8	18.843	0.99712
396	1758.4	77.905	30.842	0.92847
403.29	1479	171.87	23.269	0.91166
396.69	1484.8	100.2	61.03	0.83244
405.83	1508.8	176.82	19.846	0.9084
399.25	1217.5	115.46	24.203	0.96101
412.06	687.94	175.03	82.834	0.83613
396.75	685	104.93	16.548	0.93816
415.43	767.43	35.538	47.532	0.9049
424.11	1060.4	41.479	94.807	0.97142
415.4	1656.1	115.43	74.572	0.90574
416.92	1445.8	20.45	72.105	0.87328
399.67	1436.2	45	25.416	0.89027
400	1453.6	82.875	33.448	0.96414
406.15	1695.7	121.72	67.914	0.95209
407.67	332.5	113.63	21.578	0.80935
412.75	465.25	65.225	44.835	0.95804
421.39	1229	81.367	220.48	0.87622
401.1	1127.2	4.0856	63.951	0.8779
400.67	1352.3	33.69	18.062	0.99809
394.33	1358.3	143.13	15.102	0.99323
405	1359.3	61.39	13	0.96384
417.86	306.29	1.9749	31.425	0.92338
409.45	1383.6	60.803	41.623	0.93576
426.24	1879.8	174.05	52.308	0.92261
400.25	1141.8	42.879	19.822	0.96383
415.5	1140.2	158.63	26.194	0.94289
417.75	184.32	9.0395	94.767	0.94027
410.67	199.83	130.82	30.288	0.95975
422.08	573.46	65.606	102.11	0.92479
409.09	846.73	108.92	38.763	0.95451
405	1069.7	176.82	18.055	0.99847
410.57	1978.6	54.246	33.343	0.92392
406.29	903.71	85.333	49.828	0.98666
473.67	1231.8	34.673	168.14	0.96182
428	1211.8	0	43.447	0.8286
411.5	1953.8	167.47	19.615	0.94004
409	1946.6	115.02	17.113	0.96727
411	1955.6	5.7106	11.596	0.86665
410.86	218	107.35	17.846	0.93934
399.25	542.75	15.945	14.586	0.99824
422.82	654.55	11.004	42.424	0.86447
416.71	783.24	153.43	58.304	0.8821
437.55	793.85	12.426	66.912	0.90291
418.44	629.89	45	36.397	0.93252
414.6	642.8	22.62	13.602	0.95575
483.35	972.95	164.46	193.47	0.90668
396.27	968.09	32.471	46.531	0.84063
414	1532.8	53.973	14.038	0.96894
417	736.67	155.22	15.055	0.95102
422.8	744	12.265	25.038	0.94007
427.45	1010.4	152.97	55.616	0.98908
422.65	904.39	70.396	80.208	0.96614
455.85	1007.9	134.63	115.85	0.94607
420.14	600.29	36.027	28.652	0.94941
414.71	1910.7	107.74	29.674	0.88457
406.93	528	107.74	55.043	0.95375
416	1508.5	36.87	5	1
421.5	1793.4	122.87	81.617	0.94819
423.44	1815.1	60.255	29.226	0.82758
420	2025.3	59.744	43.283	0.9629
406.33	11.5	7.8533	31.309	0.93501
419.57	19	46.548	28.232	0.92704
414	17.4	86.987	22.273	0.85422
435.31	101	48.434	72.836	0.97257
420.47	652.27	103.63	74.675	0.90943
419.46	1167.4	120.38	40.971	0.82048
426.6	1175.8	147.53	26.646	0.97865
427.22	1372.3	129.81	40.298	0.96905
431	161.67	19.799	29.136	0.91195
420.55	1561.5	93.532	87.664	0.92574
418.5	1559	38.66	6.4031	1
406.38	1815.4	48.18	26.48	0.96281
426.17	1821.8	157.07	28.535	0.98935
429.75	827.5	170.54	26.008	0.93553
419.74	1316.5	101.08	102.19	0.96724
418.78	1958.4	93.27	36.137	0.97013
421.2	437.8	14.036	29.155	0.98993
418.5	813.5	108.43	16.15	0.97905
417.29	1755.4	99.162	32.405	0.96901
449.31	1743.3	12.095	77.94	0.73482
418.5	1849.7	115.35	23.215	0.9056
435.62	1955.5	160.25	46.43	0.89245
443.8	504.8	43.58	87.236	0.98108
430.55	1465.3	166.87	33.394	0.92249
423.5	1456.9	107.53	22.091	0.90195
421.75	646.5	50.711	14.472	0.98207
425.5	1887.5	33.69	16.587	0.8695
437.18	1988.1	175.82	43.666	0.94145
425.13	172.2	169.22	46.63	0.91689
429.79	354.86	151.05	55.109	0.97466
427.6	901.8	41.634	24.285	0.99169
428.94	1353.2	128.83	58.361	0.90181
423.57	552.79	86.186	45.811	0.98447
434.11	266.89	166.43	30.314	0.98414
447.91	659.09	175.52	53.858	0.94985
424.8	659.8	111.04	15.906	0.87566
429.44	1697.8	158.2	57.007	0.94465
486.88	1592.4	152.41	213.96	0.93865
425	2036.1	75.964	16.944	0.97333
440.82	2034.5	23.199	39.359	0.96749
474.43	176.95	137.78	176.28	0.82727
427.91	223.27	39.611	39.241	0.95929
436.38	294.62	138.24	40.597	0.92462
417.18	410.27	173.88	36.278	0.77624
429.5	750	45	42.044	0.97546
427.62	735.75	90	38.56	0.93361
429.14	45.714	66.038	20.47	0.96227
425	782.2	118.07	17.652	0.96304
429	1782.8	36.87	21.601	0.92587
428	1780.2	61.189	24.813	0.91989
427.55	506.55	88.264	33.806	0.97662
428	835.75	85.03	24.228	0.95291
430.75	1092.2	165.26	19.655	0.9996
432.4	1101.8	60.255	16.916	0.9532
439.2	1678	41.009	31.115	0.97958
435.29	1179.4	25.463	24.117	0.96443
428.17	1184.2	78.69	18.227	0.83926
429.4	1515.2	156.37	18.047	0.96768
430.15	371.54	166.91	48.925	0.90235
423.43	379.86	142.43	19.697	0.83269
490.12	385.93	167.52	165.4	0.75544
478.75	845.53	176.67	108.51	0.95082
425.5	859.83	110.85	22.879	0.98222
439.8	1397.2	22.479	33.62	0.93352
439.37	1363.6	108.14	62.532	0.97603
431.38	1863.1	167.01	27.881	0.95706
434.44	1849.2	116.57	36.598	0.91648
432.6	56	38.66	28.368	0.90287
437.2	1494	156.25	28.257	0.96659
434	1485.5	117.95	59.411	0.93368
449	1706.8	147.36	77.522	0.98046
435.86	434.64	102.88	39.165	0.91671
446.78	904.87	34.114	91.212	0.82101
439.67	1535.5	7.4314	25.915	0.89505
426.75	323.5	145.3	15.928	0.99269
435.6	314.4	111.25	22.019	0.87712
468.83	1853.5	7.5946	78.148	0.96821
461.42	895.47	43.854	77.845	0.90854
448.67	865.89	165.96	31.246	0.92371
444.25	1915.8	2.1211	31.957	0.84546
440.12	1899.6	109.65	30.34	0.97998
435.6	1299.7	88.091	32.411	0.92612
451.44	91.222	55.008	39.604	0.92463
452.64	1071.6	62.152	68.017	0.88127
439.67	1042.8	116.57	17.67	0.88582
444.25	1050	161.57	12.913	0.97959
431.33	1325.6	115.82	34.849	0.98821
439.89	1612.9	88.431	78.22	0.93362
436.75	108	102.09	16.878	0.8483
446.25	648.25	136.33	34.458	0.88263
439.62	661.25	85.236	25.352	0.94994
441.67	1007	15.945	7.2854	0.99928
441.5	1009.8	50.194	8.0711	0.96768
449.6	137.2	33.024	24.174	0.98677
447.25	1246.4	38.367	31.34	0.97672
447.67	1622.2	154.98	16.625	0.99566
447	1757.8	139.4	39.97	0.92264
447.25	1769.2	14.036	16.715	0.9867
437.7	7.1	37.875	31.054	0.73431
499.02	68.171	43.509	206.89	0.91971
449.67	7.8889	21.801	21.528	0.75044
499.94	218.18	1.0609	132.71	0.81394
494.04	1286.9	16.39	111.38	0.9546
440.75	1561.1	3.5035	51.039	0.96184
448.43	2018.2	175.6	42.471	0.92098
455.89	247.33	163.3	34.076	0.91916
442.33	411.33	93.576	16.799	0.95427
452.61	454.61	69.254	74.191	0.95127
446.6	558.2	24.444	26.518	0.91129
453.2	596.45	75.964	80.721	0.9705
440.75	610.25	24.146	32.483	0.97836
486.27	803.49	151.04	125.34	0.93923
457	829.7	11.689	30.677	0.96536
481.46	1949.8	151.77	116.54	0.92525
449.25	1964	137.29	18.431	0.95991
448.6	23.4	160.02	12.366	0.94654
483.11	92.519	35.754	141.1	0.87331
443.6	380.2	105.95	8.2268	0.88493
471.79	430.08	54.462	109.62	0.8632
453.6	406.2	165.96	23.67	0.87096
443.71	1217	67.62	21.298	0.86322
447.62	1788.5	112.71	48.802	0.9552
447.5	533.67	62.447	26.324	0.9855
449	1579	148.24	24.722	0.99905
454.57	1582.6	3.0128	20.166	0.94348
452.47	1671.5	75.069	64.904	0.95675
443.4	903.2	61.39	16.759	0.74766
452	1186	0	12.886	0.93127
446.5	1411	78.69	20.583	0.99091
464.67	1832.8	3.4682	69.242	0.95493
492.43	1875	176.5	108.03	0.90889
470.84	937.68	4.0856	56.797	0.98848
481.76	1140.5	172.63	88.724	0.96601
448.25	1149	59.036	24.064	0.96924
446.6	1159.2	90	23.185	0.99201
452.11	492.78	62.103	41.476	0.92755
449.6	765	75.964	23.518	0.87657
438.4	1411.3	29.745	26.248	0.92146
458	1410.3	146.31	24.071	0.89873
449.33	1720	158.2	17.62	0.91686
455.82	1033.6	119.05	42.712	0.96419
482.21	1257.8	56.47	119.32	0.83448
460.42	1471.5	131.42	49.719	0.91198
449	1539.3	148.57	21.112	0.99918
452.33	1522.2	99.62	62.597	0.95598
464.48	1561.4	111.57	96.33	0.96
434.15	330	3.5763	36.46	0.87938
440.27	302.27	72.582	55.726	0.95917
446.8	1004.8	111.8	16.877	0.95725
461.39	1352.9	112.04	105.73	0.85706
445.64	1667.2	80.538	45.469	0.93644
464.29	743.43	60.255	43.082	0.93569
459.2	1587.4	141.34	26.182	0.97824
453.64	281.27	90.785	77.886	0.93735
466.22	549	25.641	28.853	0.96112
469.62	128	7.4959	40.455	0.9474
498.56	239.28	156.72	103.96	0.90056
462	286	34.695	16.924	0.93424
479.86	338.07	168.23	50.781	0.96554
455.75	859.5	82.235	22.289	0.99619
469.58	1064	167.2	49.474	0.91203
455.29	1315.4	131.01	32.306	0.94348
470.78	1392.7	9.4623	40.904	0.89226
465.6	1621.5	136.08	39.318	0.95333
458.25	14.25	6.5819	26.722	0.97943
498	85.952	26.295	97.221	0.9752
482.04	194.12	164.95	107.59	0.89509
456.67	210.17	86.987	19.822	0.95986
469.1	1022.9	133.15	45.999	0.95358
461	1042.5	61.699	18.423	0.80144
444.75	1505.5	180	17.291	0.98314
473.67	1469.2	115.53	77.115	0.96284
458.75	1795	111.8	28.973	0.92934
458.67	1994.2	77.735	26.487	0.88862
461.67	2022.3	53.13	50.392	0.79378
460.83	1429.7	14.036	18.326	0.89996
493.83	1420.3	175.91	94.68	0.88946
457.17	1862.4	144.09	42.485	0.84277
447.25	87.75	46.397	29.01	0.99966
466.33	331.42	51.52	51.127	0.97444
460.82	375.82	164.41	47.725	0.93542
462.86	396.5	78.232	52.676	0.93079
466.44	859	162.47	23.325	0.85423
459.5	1913.2	116.57	21.09	0.95423
485.54	1266.3	20.898	61.107	0.96343
470.55	414.09	128.93	36.581	0.91363
460.96	710.4	6.8182	98.756	0.93823
493.92	738.12	38.928	104.75	0.95718
453.6	144.9	152.93	55.653	0.90808
482	1092.9	131.55	60.366	0.974
451.4	2006.8	156.8	16.075	0.94753
463	1175.5	177.14	21.281	0.94098
510.79	1182.6	33.215	140.84	0.71288
477.71	42.857	164.36	28.503	0.91083
492.33	387.33	38.558	98.736	0.89368
486.64	1068.2	138.22	65.06	0.96882
474.57	1083.7	154.65	23.748	0.8853
462.8	1200.2	87.274	21.668	0.97028
463.6	1439.5	114.34	47.6	0.96844
473.33	1302.5	148.57	21.844	0.96572
495.88	1763.2	29.745	85.491	0.94305
465.5	1759.7	68.199	25.438	0.8468
498.36	1783.3	179.24	76.522	0.9802
465.75	684.33	88.409	36.448	0.9881
466	1908.4	77.196	29.065	0.77622
472.9	152.3	137.91	42.456	0.98391
479.83	418	176.05	32.135	0.90459
467.58	1657.1	92.386	49.703	0.96658
469.33	298.17	63.435	16.228	0.96453
473.38	702	66.371	22.729	0.76838
527.53	1785.2	59.273	213.64	0.77866
475.17	1734.2	45	19.799	1
458.75	2030.8	3.8141	15.403	0.97598
470.38	1322.6	101.31	41.827	0.97526
486.36	1628	10.784	55.564	0.76947
500.78	311.5	18.435	83.796	0.98118
471.56	440.89	106.26	26.751	0.93455
469.18	455.18	18.925	41.691	0.88747
480.67	829	159.23	66.283	0.93586
466.2	763	155.77	23.518	0.93253
471.17	558.83	105.52	19.847	0.94128
510.13	645	40.892	142.72	0.89905
473	612	19.654	15.133	0.98234
472.2	592.4	87.614	50.017	0.9605
478.38	1500	99.964	78.2	0.96078
493.73	26.909	20.225	46.072	0.87899
480.29	125.18	70.665	64.371	0.93842
492.67	584	1.273	46.952	0.95867
481.86	602.86	36.87	52.515	0.85689
486.27	1353.7	142.25	43.075	0.91015
528.42	1353.4	177.19	118.26	0.86355
482.8	746.6	89.334	94.952	0.90578
476.25	1067.5	64.44	26.058	0.97841
478.38	1042.6	105.02	45.34	0.93626
471.6	1577	79.992	19.928	0.86626
467	1584.2	12.095	15.447	0.92689
502.73	1558.7	139.4	76.031	0.97008
475.33	320	63.435	17.978	0.99502
490.67	322.33	6.8428	25.329	0.99409
475	371	116.57	15.882	0.98552
486.88	478.62	13.392	24.732	0.87285
475.33	1831	57.995	18.944	0.99597
478.33	195.83	65.772	23.284	0.94194
529.06	678.71	35.77	127.94	0.89588
479.5	648.75	53.13	15.285	0.98138
466.75	785	13.241	17.849	0.97845
494.14	778.86	152.65	36.183	0.90235
515.55	1376	159.68	90.627	0.95311
485.75	263.5	174.56	22.303	0.94582
485.8	893	21.413	55.443	0.98806
475.5	886	50.194	7.8102	1
495.22	882.11	160.46	37.903	0.86783
474.5	1803.8	172.87	24.321	0.99448
493.83	2016.4	48.965	84.814	0.84407
489.25	289.42	39.289	49.871	0.85497
479	286.75	85.914	15.335	0.91526
487.67	1040.2	26.565	19.253	0.92914
487.09	409.73	59.534	47.627	0.82824
495.35	859.59	155.34	68.155	0.98481
482.53	1654.7	91.736	67.162	0.98315
486	1690	36.87	10.45	0.95697
484.4	355.6	36.254	18.944	0.98188
498.27	344.09	160.14	39.363	0.97236
484.6	925.8	45	13.342	0.848
484.8	1111.5	153.43	51.571	0.86718
492.83	1119.5	22.834	23.634	0.87228
473.75	1292.5	31.608	15.289	0.9984
486	1304	61.699	15.648	0.94359
483.44	1702.8	151.78	49.859	0.93323
477.88	481.38	74.055	25.973	0.84088
476.5	543.5	11.889	20.405	0.95156
478.14	683.57	98.973	39.315	0.97854
489	681	52.595	21.609	0.99036
491.25	680.25	45	22.346	0.94931
480.4	1555	103.24	17.857	0.97799
529.8	1510.3	137.54	136.06	0.9364
481.6	1971.5	154.65	68.487	0.92092
496.45	1918.1	154.59	51.786	0.85512
483	1926	69.444	17.088	1
478.33	1575	171.47	20.304	0.99603
512.89	1948.8	174.9	58.731	0.9573
502	519.82	19.385	63.237	0.90524
489.83	520.67	63.435	24.157	0.92563
491.23	1042.8	79.461	48.985	0.89288
500.05	1234.4	47.437	80.205	0.82947
467.08	1199.9	40.462	49.676	0.89959
519.89	1891.6	34.007	102.82	0.97381
538.76	141.42	2.268	106.06	0.95304
492.6	462.2	168.69	10.472	0.97383
489.71	896.71	74.745	34.706	0.98557
504.2	196.87	122.59	76.201	0.95014
514	233.35	18.435	62.046	0.96837
495.25	591.75	46.848	22.033	0.99539
485.5	635.25	94.086	16.839	0.83353
496.67	641.22	58.496	40.186	0.90477
495	953.9	108.92	38.273	0.96673
495.86	1308.9	175.03	24.136	0.95655
489.61	1334.1	28.686	66.613	0.90696
507.47	724.73	52.206	65.438	0.94758
506.12	725.41	36.87	75.879	0.85663
515.69	713.44	42.397	79.329	0.7852
496.75	1717.2	9.211	41.237	0.90896
496.11	1898.7	41.987	43.706	0.92347
508.88	439.62	45.674	71.187	0.84437
477.64	564.82	9.0903	31.285	0.80928
492.22	560.33	92.045	31.142	0.89968
506.25	1187.2	58.57	89.034	0.94772
493.83	1845	112.62	26.361	0.98632
492.5	557.5	28.61	25.808	0.97102
497.6	103	72.801	44.994	0.97715
498.75	89.75	45	15.556	1
520.2	1031.7	34.695	80.035	0.98778
482.12	212.75	8.9726	19.561	0.98337
501.2	599.8	138.81	22.102	0.96192
483.25	1190.4	37.875	37.154	0.92063
494.25	1974.8	80.538	15.519	0.7839
528.75	1976.8	18.217	88.44	0.94039
504.33	1977.3	30.579	27.318	0.93544
506.5	151.5	178.03	30.105	0.96388
504	1460	37.304	27.21	0.97027
496.64	1507.6	104.32	53.111	0.91333
517.24	1572.8	141.79	63.593	0.94061
489.57	1757.7	50.194	32.179	0.97085
494.17	2031.3	92.862	20.344	0.98432
513.5	2007	143.37	48.985	0.99216
497.67	262	17.745	27.291	0.96181
487	272.43	135	23.9	0.94674
491.33	922	120.96	19.289	0.90687
506	908.17	157.17	20.909	0.98596
506.54	1795	175.91	28.472	0.98592
503.25	465.75	26.565	15.472	0.86712
491	1344.5	33.69	10.842	0.9977
495.71	1341.9	102.53	20.986	0.87863
497.4	1344.6	90	23.488	0.97922
511.43	1834.3	177.95	30.994	0.90399
498.2	499	95.44	23.041	0.91554
526.94	615.06	152.95	67.727	0.7792
508.78	1805.6	4.2364	29.053	0.93188
504.2	203	174.56	22.034	0.95737
507.57	879.29	24.775	30.161	0.94942
493.88	880.88	130.91	22.851	0.86864
502	882.33	59.744	15.055	0.92277
506.83	1425.7	40.03	34.672	0.94168
515.66	1420.7	106.48	122	0.6069
519.44	472.81	141.89	67.656	0.958
514.31	551.88	30.069	71.582	0.92011
535.48	792.19	168.15	86.325	0.95875
494.14	1403.7	153.43	24.919	0.89732
505.71	1388	114.23	22.125	0.99128
497.29	1689.9	167.74	24.782	0.94976
515.92	1983.1	130.5	67.391	0.93673
514.56	596.89	40.601	39.081	0.94364
525.17	1806.8	150.78	68.614	0.98525
497.5	738.25	50.194	15.817	0.9876
504.76	1085.4	96.442	66.212	0.94234
562.19	323.69	147.65	147.53	0.96281
537.7	320.87	133.75	104.18	0.9301
504.6	389	97.595	15.398	0.98275
514	1621.8	53.973	28.944	0.93984
517.47	1604.5	152.35	77.354	0.9194
508.6	1649	165.96	18.791	0.87768
505.11	1647.1	94.236	28.121	0.96276
511.75	1856.2	162.9	15.666	0.8682
505	1889	84.56	21.233	0.99349
513.86	1892.9	45	18.385	1
507.57	377.64	132.93	62.235	0.94365
528.12	584	40.236	69.359	0.9821
553.63	714.44	23.54	122.2	0.90151
505.33	773	90	16.125	0.99228
517.75	887.25	177.8	29.478	0.88268
507.93	947.07	90	49.664	0.94636
502.14	1475.4	52.696	27.375	0.96443
498.75	1664.1	49.399	31.361	0.88196
530	424.64	155.46	54.985	0.91964
512.3	1205.9	71.03	34.455	0.98208
525	1629	157.52	34.757	0.90298
507.8	283.2	171.87	22.107	0.95959
524.62	295.62	30.964	36.499	0.95853
520.38	521.25	18.435	27.708	0.7989
510.2	1282.6	65.225	15.262	0.93811
531.92	486.5	151.63	60.96	0.93215
514.5	502.9	3.8141	31.13	0.96583
511.44	967.56	164.74	24.033	0.94885
502.55	1037.9	34.439	46.316	0.91628
515.33	1155.7	140.19	15.623	0.99986
501.4	820.4	168.11	21.001	0.92455
527.18	827.27	34.114	39.525	0.94734
534.86	2021.9	174.4	96.986	0.52837
511.33	314	63.435	15.678	0.99837
512.1	31.1	73.179	50.714	0.88579
553	860.21	170.34	97.131	0.98169
514.5	860	112.25	24.318	0.97746
506.71	1708.1	127.3	30.715	0.85954
516.33	894.17	110.22	21.183	0.95587
523.44	923.89	72.553	40.248	0.91154
503.5	371	153.43	24.801	0.81146
525.09	637	7.5946	32.291	0.93726
524.4	806.8	39.472	23.719	0.9285
523.06	1011.9	27.216	84.039	0.93665
529.67	1005.4	15.255	28.023	0.81375
516	1473.8	74.055	21.952	0.99489
517.5	1728.8	53.973	28.473	0.95541
514.25	1832.8	110.56	18.739	0.9119
517.62	54.75	61.113	35.928	0.92188
511.92	652.25	32.969	47.351	0.93138
526.38	1860.1	25.56	28.716	0.88782
505.38	252.25	180	27.136	0.88443
527.78	260.78	26.565	32.231	0.83251
533.5	236.1	139.4	39.048	0.94443
533.73	1300.7	45.725	61.032	0.91535
517	1281.8	49.764	17.111	0.99525
520.56	1326.6	101.69	32.449	0.91263
520.17	1444.3	93.366	18.24	0.93363
533.03	1471.5	114.25	124.91	0.97465
518.2	9.4	97.595	15.72	0.96263
519.71	497.29	102.26	25.532	0.92189
522	775.22	110.77	32.192	0.96346
536.93	1092.1	32.661	52.116	0.88888
520.68	1080.7	86.367	65.468	0.96424
538.4	1251.3	37.875	70.592	0.9691
510.41	1321.4	179.2	77.137	0.93349
518.4	1318	63.435	21.137	0.95212
526.17	1431.5	145.01	30.003	0.8137
523.62	1604.9	76.373	34.571	0.9822
518.25	883.5	49.764	17.287	0.98512
527.45	1063.5	68.749	42.91	0.90018
520.67	1353	57.265	16.665	0.99872
526	1657.2	15.524	19.472	0.9594
512.12	1655.4	20.556	18.67	0.91526
524.25	102.75	50.194	15.73	0.99301
535	838.89	175.03	26.094	0.88475
525.14	158.71	70.821	25.47	0.95608
519.8	441.4	47.49	17.396	0.93576
539.73	435.67	142.35	54.224	0.81521
534.25	1191	34.38	23.42	0.98298
524.75	1402.8	96.009	19.471	0.98121
529.14	1753.9	71.565	33.674	0.93909
541.64	79.091	25.278	42.762	0.93102
[truncated: 6,420 more rows]
