# Supplementary material for: Social motility of biofilm-like microcolonies in a gliding bacterium
Source: Nat Commun. 2021 Sep 29;12:5700. doi: 10.1038/s41467-021-25408-7 (PMC8481357; doi:10.1038/s41467-021-25408-7)
Supplement: Supplementary file 15 — Source Data [file 41467_2021_25408_MOESM15_ESM.zip › Source Data_NCOMMS-20-05786B/Source Data_Supplementary Figure 1/Flavo - Angles/7 hr/Angles_WTT_07_R1.csv]

14.7	173.8	154.36	31.186	0.88921
1.75	270.62	91.685	34.959	0.97299
15.286	911.57	10.125	28.654	0.99265
37.107	932.43	2.3533	83.528	0.8747
22.077	936.31	168.41	41.162	0.96719
7.0769	1846	107.53	40.308	0.98863
10.286	259.86	152.1	19.877	0.96772
26.111	415.11	156.64	51.257	0.93504
46.222	509.74	170.75	90.395	0.9639
12.5	1390.3	62.021	38.649	0.93756
20	1408.1	138.18	53.432	0.95431
17.625	322.62	9.7824	30.556	0.96307
26.828	437.07	121.22	124.51	0.92978
65.467	485.9	164.5	135.99	0.90806
9.6667	664.75	62.85	45.259	0.96842
5.1429	722.43	75.53	34.152	0.93744
36.294	727.18	20.376	76.059	0.98177
24	844.15	135	68.147	0.97536
77.744	1077.9	151.81	179.44	0.96739
12.559	1644	98.746	123.99	0.95472
8.4	232.6	38.66	19.78	0.97115
8	406.6	112.62	26.125	0.99521
13.267	1522.3	112.54	60.334	0.95112
9.6	35.4	4.0856	14.482	0.96916
9.2	27.8	111.45	30.153	0.99769
8.5	161.5	120.47	19.998	0.98627
66.781	146.81	168.04	124.39	0.96968
45.2	757.5	7.9269	83.241	0.9582
34.824	882.29	180	65.754	0.98854
38.818	868.64	169.77	81.982	0.89244
9.5	889	68.962	14.449	0.964
15.889	1274.5	101.63	105.96	0.98278
83.455	1317.2	167.09	163.56	0.90323
12.4	288.5	116.57	48.281	0.92627
17.2	303	3.5763	16.448	0.97468
15	622.25	10.305	22.631	0.98806
11.556	609.22	109.8	27.529	0.96518
18.083	644.25	71.565	49.829	0.95195
11.5	1589.8	180	15.194	0.98722
9.3846	1575.5	99.039	45.668	0.9756
8.4	1874.2	95.356	33.336	0.96413
9.125	594.12	112.62	26.287	0.98909
11	1075.6	104.74	20.55	0.95606
102.82	1087.2	160.23	245.13	0.94069
22.938	1470	26.565	54.711	0.85828
68.387	1441	159.05	142.51	0.96177
28.722	1664.2	105.95	158.94	0.96188
90.629	436.06	162.71	163.84	0.96527
49.897	732.69	153.43	105.76	0.73998
15.667	1353.7	151.19	24.162	0.94468
18.4	1382.4	173.29	17.483	0.97906
32.625	1718.1	121.57	102.76	0.94801
5.6667	1762.8	117.9	19.773	0.97283
18.125	1771	133.21	46.512	0.97344
9.2778	2002.9	83.558	65.204	0.9569
73.389	389.83	164.56	155.19	0.89577
17.286	553.79	69.444	45.647	0.93588
4.6	1302.6	126.87	15.618	0.96044
79.833	1408.1	164.36	166.47	0.93571
6.6	1479.8	58.57	21.966	0.96036
20	1490	32.005	18.979	0.99415
25.812	1540.1	116.15	66.085	0.92714
33.5	1784.5	130.49	111.61	0.966
27.222	1912.1	149.66	49.308	0.9635
15	1926	50.906	23.444	0.87935
14.235	1956.9	76.373	71.4	0.95115
8.5	2035.5	180	15.77	0.95115
42.19	69.143	144.46	93.091	0.92408
34.625	69.812	135.71	60.975	0.93941
9.6667	565.67	70.974	31.166	0.98427
24.778	900.22	25.278	42.777	0.93069
23	956	152.35	52.528	0.90262
13.75	1182.8	142.43	16.62	0.98681
20.286	1165	107.1	111.33	0.85521
22.5	1186.2	8.5308	20.708	0.97661
27.188	1320.7	134.31	62.674	0.93651
31	1943.5	18.034	50.764	0.89082
13.462	119.08	130.31	45.347	0.95438
65.31	114.31	143.43	162.01	0.95307
11.167	1099.3	3.1798	18.123	0.99474
7.2	1641.2	58.392	15.884	0.96101
59.333	28.857	151.24	101.65	0.92015
12.067	54.6	88.493	47.478	0.80064
27.562	53.688	133.67	68.811	0.88398
20.714	57	133.03	22.148	0.92641
53.125	369.29	172.23	92.917	0.95584
41.32	791.88	171.87	75.622	0.93505
13.167	790.67	100.62	33.212	0.9803
13.75	1020.5	117.9	19.662	0.97831
15.5	1152.7	31.759	25.322	0.97537
24	11.091	157.29	49.193	0.9476
38.31	623.24	61.783	103.42	0.89982
23.333	774.25	173.05	42.651	0.96841
43.25	970.15	175.91	71.99	0.97483
16.8	979.6	57.529	16.579	0.78646
50.462	1153.3	149.78	125.2	0.95211
44	19.938	153.43	67.51	0.96053
6.6667	210.67	129.81	24.786	0.94532
25.9	471.4	163.14	36.016	0.95741
14.25	1216.9	107.88	32.866	0.9911
30.9	347.1	4.3987	40.345	0.96951
10.667	351.5	131.82	26.064	0.97816
8	693	46.332	32.567	0.93389
28.3	1885	134.29	57.898	0.98933
49.179	237.11	163.35	104.88	0.96529
11.286	236.71	50.906	20.657	0.998
25.5	1606	135	15.662	0.90296
18	1629	160.35	15.133	0.98234
27	732.2	56.31	29.233	0.98669
15.857	1263.1	151.93	36.037	0.94347
32.333	212.83	131.19	33.587	0.94948
122.97	453.93	162.2	242.91	0.94257
9.2	846.2	173.66	20.145	0.89903
38.842	1043.9	157.91	79.601	0.93547
36.826	1011.2	105.67	89.506	0.9515
37.133	694.87	30.324	63.19	0.97168
117.53	798.07	168.1	226.86	0.91899
29.8	266.8	176.19	20.129	0.74685
20.333	996	94.764	26.269	0.91678
43.846	997.23	175.03	95.439	0.96761
27.567	614.07	94.514	79.115	0.96362
34.96	1211.2	112.95	99	0.93242
51.944	1429.7	155.27	85.812	0.97506
27.429	145.86	57.724	23.465	0.95769
77	282.92	160.68	108.17	0.95026
37	1345.8	170.54	24.547	0.99122
27.5	1843.7	109.98	39.483	0.88934
35.615	165	138.01	57.386	0.93776
88.97	318.12	0.46963	125.88	0.96918
33	1467.5	50.528	22.026	0.99986
28.385	2012	92.01	60.136	0.94843
34.8	1386.6	37.569	17.262	0.95012
64.75	1489.5	173.33	84.019	0.9227
30.571	1862.3	132.14	28.528	0.99271
38.8	1983.9	146.77	38.162	0.90849
30.25	1084	153.43	19.071	0.93798
27.824	1199.7	96.953	42.318	0.97603
28.091	1583	91.848	31.123	0.99656
57.15	540.4	25.058	89.054	0.95448
36.176	556.24	69.044	52.527	0.95816
22.579	1675.9	138.67	82.114	0.94057
44.333	382.89	176.42	49.624	0.96916
40.857	779.57	111.48	70.435	0.93066
60.789	1963.8	170.69	86.453	0.715
48.154	52.923	165.96	39.7	0.93471
22.571	1832.1	135	20.24	0.83847
65.812	1761.5	110.56	144.68	0.94487
36.667	1936.8	135	20.707	0.81954
71.08	175.72	159.61	87.984	0.94582
55.143	166.07	140.63	53.714	0.9392
42	1762.6	102.47	113.62	0.93742
74.375	1020.8	167.82	95.339	0.94429
43.333	1896.8	124.29	54.744	0.97279
34	1267.6	83.29	35.541	0.96324
40.8	503.6	123.69	15.071	0.95695
35	1523	180	16	1
89.093	262.51	16.189	170.19	0.56902
41.111	281.89	85.601	31.855	0.8186
32.333	1076	48.814	10.899	0.97529
61.786	1057.5	140.29	82.432	0.93039
34.5	1640.8	143.62	24.275	0.97225
29.55	92.35	140.49	75.974	0.97241
38	207.67	176.42	16.062	0.99807
60.385	684.62	30.114	62.091	0.93091
42.2	682.2	51.34	15.482	0.82716
27.8	1295.8	128.99	27.747	0.97375
51.667	1512.7	4.7636	36.345	0.99393
57.273	294.27	174.96	35.903	0.95067
46.333	1850.8	170.13	25.83	0.90381
73.762	355.14	154.11	78.569	0.96202
60.818	1123.9	140.41	68.157	0.99001
81.273	1385.6	165.81	99.13	0.90526
44.625	453.75	109.8	27.304	0.97313
70.625	1547.1	126.06	117.78	0.96629
40.667	133	116.57	18.246	0.9804
179.37	872.06	168.3	309.33	0.92441
42.25	907.5	56.31	16.294	0.88513
78.074	916.41	170.34	97.845	0.97453
43.2	28.4	160.56	18.249	0.98788
42.944	430.22	162.26	54.445	0.96423
48.833	660	16.699	21.863	0.95508
52.533	669.8	56.31	50.743	0.92372
85.348	944.78	0.69028	85.1	0.9754
41.833	1190.3	74.476	19.772	0.94486
48.143	1370.6	15.945	37.314	0.97553
44.333	1559.5	124.29	28.606	0.93081
49.333	2014.2	99.866	47.602	0.98086
43.5	107	70.71	21.619	0.98012
64.5	93.5	158.48	82.498	0.92513
46.333	340.67	112.62	13.111	0.99153
62.75	333	145.01	37.208	0.98419
44	1608.7	153.43	15.678	0.99837
48.6	1922.6	116.57	17.93	0.99771
46.833	565.4	90	107.26	0.96027
41.25	167	39.289	15.211	0.93436
77.409	161.86	166.2	72.262	0.81223
67.75	1462.8	26.565	50.672	0.97083
57	1536.9	150.38	62.42	0.9399
69.571	1566.8	115.91	83.235	0.93495
37.333	1070.8	171.03	20.888	0.92089
53.682	1256.4	88.929	112.46	0.95162
54.4	210.9	110.73	43.945	0.90022
58.4	222.4	5.1944	11.236	0.98303
66.75	1912	159.27	42.958	0.92091
51.2	28.8	81.469	21.649	0.93417
98.885	1501.3	4.3511	95.718	0.96393
68.7	1659.2	135	54.26	0.96436
53.8	1827.6	93.18	58.57	0.9234
117.22	49.963	154.73	142.77	0.96819
71.714	1937.1	135.97	42.39	0.98431
56.75	846.65	162.6	71.958	0.97576
59.833	1863.8	83.157	26.262	0.95876
88.542	179.04	147.38	100.54	0.88564
61.857	1381.1	104.62	24.551	0.96816
65	1710.3	106.63	82.307	0.97637
64.75	523.88	64.537	23.829	0.97611
63.176	619.82	93.93	139.68	0.94007
99.4	1190.3	16.189	99.488	0.97339
66.111	1628.8	108.43	41.639	0.98729
54.3	276.9	120.96	24.283	0.96051
73.588	260.94	146.94	80.022	0.93932
80.808	786.12	157.07	88.481	0.9572
60.667	790.33	90	5.3983	0.92621
70.632	905.68	163.61	53.824	0.98767
86.889	274.39	139.24	80.232	0.95444
75.133	1011.5	3.7314	47.994	0.96048
117.65	1295.6	169	113.69	0.96776
67.6	1355.2	5.2901	55.708	0.97348
75.286	2019.7	125.71	39.524	0.99707
82	336.78	149.04	41.551	0.98233
75.4	1370.4	155.77	22.056	0.99437
67	1333	119.74	8.2136	0.98158
73.556	1165.8	5.4403	21.912	0.96273
74.833	1157.8	149.04	17.875	0.97861
67	603.33	143.13	15.021	0.99858
69.25	911.5	105.52	18.903	0.9883
87.067	1278.5	164.74	54.631	0.83482
81.727	212.36	156.19	38.8	0.95777
75.2	755.8	151.93	17.868	0.95142
79.875	771.46	157.95	91.828	0.9282
68.4	859.2	90	33.05	0.93797
72.667	859.67	118.3	15.402	0.95865
156.66	847.19	170.37	182.49	0.9504
69.6	1587	82.405	15.28	0.99036
73.5	1901.8	133.78	37.244	0.89254
86.789	25.684	170.13	52.062	0.89682
73.25	36	66.801	15.725	0.96859
71.095	420.14	0.72522	83.179	0.94984
85.273	536.55	17.199	44.584	0.98613
77.5	631.65	82.288	101.72	0.95243
86.556	1604.4	150.4	51.973	0.9737
100.65	1555.4	125.1	94.767	0.95437
67.846	828.08	151.07	48.473	0.89568
84.455	752.55	38.66	43.434	0.88453
98.071	1650.8	160.11	54.034	0.92498
92.615	2006.1	29.745	58.073	0.97181
75.4	1061.8	97.595	31.999	0.94581
84.889	39.667	154.59	48.356	0.91578
76	268.5	110.32	34.149	0.84314
71.667	1254	87.955	33.387	0.83919
124.46	1258.4	25.346	110.59	0.95053
99.8	1267.5	15.479	71.672	0.94105
70.2	1748.6	111.8	17.22	0.93821
77.19	1823	88.698	89.439	0.98416
66.286	554.14	159.44	20.2	0.84595
77	1467	50.194	15.62	1
114.25	306.36	3.4064	87.591	0.9607
103.24	296.29	169.32	55.474	0.97225
95.833	1048.8	9.8193	53.668	0.98332
86	1060.8	58.736	34.425	0.95153
109.94	1237.9	36.027	94.952	0.85948
79.667	1213	52.306	28.086	0.98991
73.4	1225	108.43	19.206	0.9879
90.27	1858	96.814	172.77	0.92683
147.4	87.75	148.28	192.87	0.8777
101.26	518.78	173.91	82.401	0.91534
79.667	919	126.87	15.021	0.99858
112.29	923.62	165.58	85.943	0.84099
113.21	1480.9	145.76	92.868	0.9378
87.5	370.88	133.83	37.263	0.93003
86	893.4	114.23	22.231	0.98655
110.69	1141.5	145.91	88.063	0.89131
89.5	1519.8	135	18.792	0.97831
158.57	1899.4	134.48	175.13	0.88832
82.75	741.5	90	24.141	0.99418
100.36	709.82	133.36	51.66	0.95853
90.25	733.5	33.69	14.496	0.99489
112.65	171.35	143.84	68.599	0.93887
91	547.5	65.556	24.794	0.97469
94.2	808.4	149.35	32.096	0.97784
89	997.89	68.199	39.103	0.96401
88	1984.8	71.565	19.003	0.83205
115.71	1868.3	101.93	227.59	0.95655
89	1408	77.471	9.245	0.99724
103.64	1168.6	137.64	46.921	0.98061
103.11	1862.6	152.74	42.757	0.86819
97.643	1411.3	23.875	70.63	0.94447
95.75	273.75	115.02	17.842	0.92774
98.107	1697.5	92.161	121.48	0.87318
103.67	211.58	126.61	48.796	0.89353
100.5	410.5	137.79	59.476	0.97605
90.8	672	90	39.462	0.93761
99.6	698.6	59.036	23.545	0.99059
101.82	848.73	134.12	49.319	0.93205
102.17	863.33	26.565	23.152	0.86924
93.417	1726.7	103.67	39.809	0.95654
101.2	79.5	132.4	40.881	0.76185
127.24	82.353	156.57	68.746	0.95121
101.25	602	22.249	26.861	0.88491
90.375	593.5	68.839	34.561	0.96183
95.889	594.11	93.013	41.703	0.91248
111.57	1068.7	4.6355	37.335	0.99427
94	1628	149.04	23.894	0.97614
97.889	1607.4	97.431	48.328	0.95989
92.667	468	136.85	22.838	0.96032
111.11	728.67	150.26	42.05	0.95865
103.25	49.5	123.69	30.113	0.95788
114.88	94.688	121.29	63.026	0.94696
132.25	557.15	6.1702	77.828	0.95636
107.81	966.69	32.8	62.881	0.85137
110	996.39	68.629	75.253	0.9846
139.74	1427.2	142.55	124.1	0.95409
110.14	1469.6	34.992	28.537	0.8555
117.62	1650.9	103.24	128.75	0.94955
103	496.57	115.11	38.585	0.91593
112.44	510.67	168.31	31.862	0.92944
106	1213	142.43	17.512	0.93659
118.89	1227.4	11.041	46.686	0.89476
115.44	2035.2	28.072	35.825	0.94907
107	314.2	46.469	27.818	0.99166
109.38	1578.8	114.68	41.64	0.97786
110.86	1763.6	133.67	64.638	0.94105
106	1352.1	15.709	34.51	0.96323
120	1343.3	172.87	43.211	0.93289
112.5	1911.2	146.31	28.991	0.99496
110.5	621	133.15	46.394	0.94545
107.42	648.04	84.053	104.92	0.9199
99.833	1752.5	122.35	37.571	0.94517
114.44	821.44	159.55	66.55	0.94617
129.25	1322.9	6.009	60.661	0.94483
165.83	1506.3	172.61	142.74	0.92543
97.2	1534.1	116.57	20.782	0.96838
149.78	1017	160.16	108.03	0.95457
89.5	197.5	150.4	52.054	0.97219
109.07	480.53	158.96	76.516	0.91016
123.18	805.82	29.055	36.221	0.85274
126.06	95.778	151.05	55.556	0.96681
124.56	337.67	7.8533	29.723	0.98492
139.32	817.59	17.103	86.048	0.94841
116.44	1363.7	127.41	22.657	0.94457
119.71	1454.6	30.256	28.464	0.97615
117.43	1105	23.749	32.071	0.85164
114.25	1099.4	174.56	45.604	0.92513
148.26	863.68	172.2	75.666	0.97378
135.88	2022	45.556	77.074	0.94501
120.6	1978.2	128.99	27.746	0.97378
138.86	1885.3	15.945	58.862	0.98945
113.5	1794.5	72.646	17.54	0.95573
99.333	10.667	155.32	43.586	0.93422
117.4	13.4	74.745	24.016	0.9495
122.2	1834.4	157.38	26.332	0.98739
116	1828.9	106.26	25.718	0.97207
123	650.4	38.047	29.768	0.98112
123.5	657.62	66.801	43.594	0.87349
156.05	616.36	152.07	98.486	0.95386
123.8	1186	149.93	46.261	0.94917
205.84	1578	18.138	219.5	0.83415
114.5	399.5	122.28	23.307	0.96419
130.33	399.83	4.3987	28.627	0.91093
183.72	163.3	150.45	164.09	0.88972
132.33	209.89	28.179	32.336	0.98233
138.15	836.69	1.1233	51.345	0.99347
118.11	142.33	95.042	35.715	0.95568
130.06	252.69	65.821	57.715	0.93065
115.5	234.2	137.05	41.923	0.94515
138.55	1694.3	121.3	90.182	0.96037
131.29	1740.6	42.274	29.873	0.9953
124.29	20.429	138.5	35.619	0.97457
141.06	787.12	172.06	50.152	0.8657
144	157.86	144.32	54.419	0.88224
145.5	293	48.145	69.736	0.92411
135.8	332.6	173.42	27.447	0.95356
161.32	591.74	167.25	99.099	0.86905
167.76	552.59	23.703	144.15	0.93186
197.93	750.81	169.38	169.82	0.95859
128.83	772.17	36.87	16.885	0.88835
112.25	1161.2	144.46	26.101	0.98873
123.5	1149.8	98.13	21.224	0.99951
131.17	1166.8	62.526	28.701	0.98176
146.67	345.79	154.36	90.983	0.91438
120.2	588.4	14.931	15.607	0.99467
124.25	580.5	96.116	29.884	0.94231
150.11	740.85	168.57	99.84	0.96054
154	1539.9	0	63.491	0.92927
124	1930	173.66	18.111	1
117	1939.8	128.66	20.028	0.95914
128	1277.6	50.528	22.089	0.99698
138.62	1574.4	131.35	35.38	0.94125
128.8	1907.4	70.017	30.314	0.77222
133.75	1905.8	17.354	18.062	0.92807
132	1907.7	24.775	16.699	0.85741
135.67	651.83	176.82	19.596	0.91999
134.8	943	166.76	19.954	0.87522
133.67	493.83	116.57	25.465	0.96589
156.83	523.06	31.357	75.502	0.99264
149.35	1341.4	115.82	75.336	0.91426
127.07	1955.7	142.79	70.57	0.96076
135.8	238.8	165.07	15.828	0.98082
141.75	668.25	175.49	45.654	0.83493
143.73	984.64	165.65	47.496	0.9345
189.7	944.43	150.98	189.33	0.88185
139.6	897.2	55.305	31.852	0.99281
131.17	901.67	90	36.528	0.98553
170.48	130.19	176.33	84.473	0.92527
187.73	1342.6	141.9	165.55	0.95942
154.85	1754.3	30.411	54.456	0.97949
139.86	702.14	7.4314	23.408	0.99087
74.389	1334.6	167.84	126.92	0.93492
135	187.17	11.768	25.078	0.97757
195.5	895.74	176.66	162.44	0.94965
146.5	486.83	156.5	26.172	0.95828
135.3	577.9	24.102	50.746	0.82034
144.25	1091	143.75	18.81	0.98888
164	1139.2	59.566	100.81	0.92036
148.18	1217.9	45	38.082	0.92839
143.6	1193.6	131.42	23.604	0.96049
135	1997.3	164.05	15.062	0.96667
135.39	1992.1	94.699	83.436	0.87788
166	5.4118	174.4	51.91	0.98717
134.25	259.5	36.87	15.285	0.98138
157.54	1185.6	16.26	59.758	0.8367
140.17	1853.8	110.56	26.148	0.98026
175.82	428.39	160.91	86.907	0.94976
159.21	688.79	23.749	56.028	0.97497
151.62	509.38	169.11	27.499	0.96281
144.6	1003.6	157.38	26.395	0.98503
145.5	1001.9	130.43	41.743	0.84968
187.38	1456.5	174.34	125.97	0.88549
171.4	1523.6	172.97	75.391	0.97561
139.83	66.833	100.3	24.102	0.92775
154.94	25.278	174.38	64.194	0.95483
213.88	720.59	172.25	158.38	0.9367
147.6	1729	28.301	30.183	0.97836
142.5	1719.2	90	20.513	0.97497
144.08	141.42	75.619	42.11	0.9561
145	397.5	142.59	23.242	0.92078
145.91	217.36	96.789	42.93	0.98525
197.21	244.33	5.1428	104.07	0.96473
144.67	293.33	74.745	11.468	0.99423
147.33	942.89	19.983	37.113	0.94613
146	946.5	49.399	9.2195	1
207.88	975.88	16.521	127.65	0.96422
172.04	1027.3	130.16	86.619	0.96674
165.11	1153.7	41.987	70.931	0.94836
144.73	1140	77.471	47.81	0.96419
154.4	1240.4	149.42	25.947	0.98486
148.5	1959.7	136.47	28.421	0.97062
146.4	444.2	100.62	33.31	0.97741
158.56	470.11	32.005	33.049	0.85636
144.8	934.6	91.081	56.518	0.93793
146.52	1623.8	90.61	98.843	0.95106
140.4	1846.2	154.65	21.42	0.98149
144.09	1825.9	90	29.649	0.97811
142.67	39	39.806	7.8929	0.98953
152.71	38	146.98	24.392	0.97795
220.18	1187.4	158.07	169.94	0.94521
155.75	1605.9	58.736	34.141	0.95946
168.75	1643	35.538	53.601	0.96293
150.35	1788.3	85.486	81.158	0.93936
139.75	922.25	15.524	18.833	0.99198
212.56	912.12	161.57	144.89	0.91669
219.21	1485.3	6.5198	183.84	0.95811
157.22	89.222	151.46	68.809	0.94297
159.38	206.62	51.009	31.327	0.86248
157.14	436.57	12.095	15.064	0.95043
159.88	856.38	152.1	20.066	0.9586
159.57	1585.1	26.565	25.386	0.9689
149.67	1086.3	21.801	16.224	0.99575
148.8	1096.8	92.121	34.325	0.78715
149	697	57.529	16.24	0.80286
158.62	1169.5	42.274	45.313	0.98423
160.9	1435.1	170.96	44.914	0.99198
168.73	347.86	139.99	109.66	0.96446
190.55	1378.2	7.5121	113.66	0.80756
159.44	1784.7	113.2	31.251	0.9748
167.17	2006.7	17.103	41.745	0.97748
157	2012.2	70.56	18.343	0.98283
158.78	1970.1	91.79	72.813	0.87939
153.6	1116	96.34	18.638	0.97173
183.44	1109.8	153.03	68.59	0.93239
157.6	188.3	81.384	34.425	0.96954
167.82	649.09	123.69	56.124	0.96364
162	671.4	24.775	16.608	0.86212
153.43	985.43	85.03	26.526	0.87033
157.5	1727.4	78.69	46.294	0.99131
156.33	1916	110.56	17.496	0.97667
183.8	1911.1	160.08	86.761	0.84588
161.81	1844.5	102.34	66.434	0.98614
166.88	113.88	124.59	36.506	0.96498
244.36	201.07	167.03	205.46	0.88904
153	310.33	123.69	11.22	0.96409
157.14	302.71	36.87	30.685	0.97769
162.6	819.6	29.578	46.253	0.91982
217.36	1282	148.08	161.99	0.88731
177.58	1285.4	134.29	60.401	0.94833
159.67	1233	100.3	11.739	0.95242
160	506.5	82.405	16.271	0.93005
163.6	711.1	115.2	37.868	0.9923
167.4	1701.5	26.565	38.845	0.9786
164.93	1667.6	95.013	60.853	0.94028
167.67	2025.5	23.429	33.467	0.97694
195.88	1310.9	160.82	75.073	0.97312
160.33	25	97.125	16.246	0.99251
214.91	777.82	178.52	119.28	0.97284
163.8	772.2	109.03	32.011	0.9583
160.67	1783.3	76.866	31.394	0.98127
202.69	613.69	156.23	95.225	0.96391
174.8	218	30.466	21.349	0.92383
157.5	277.64	58.861	58.357	0.96099
181.91	298.18	43.025	45.128	0.90934
206.04	920.89	143.37	107.9	0.90084
178	1259.5	170.13	52.123	0.89578
228.54	1213.9	146.52	163.64	0.93047
162.5	1565.8	112.62	13.465	0.96548
168.86	401.71	101.56	63.517	0.70707
165.59	1592	80.362	60.282	0.89178
172.25	1585.5	167.01	14.334	0.93076
174.57	521.86	147.38	32.672	0.90847
168.75	530.5	46.736	23.362	0.9993
166.4	1200	90	23.109	0.95203
163.5	1194.8	126.87	12.28	0.81432
177.29	48.714	131.63	25.626	0.93979
172.86	976.71	75.53	33.662	0.9511
210.43	965.5	2.8271	83.712	0.96878
216.96	91.385	153.43	109.55	0.95931
212.27	633.46	145.64	130.03	0.91298
241.27	662.46	146.99	290.38	0.80905
177.8	1618.2	172.15	30.279	0.96682
178.2	1628.4	47.121	19.239	0.99302
158.21	99.643	128.29	51.259	0.94451
206.55	281.87	18.939	123.14	0.87576
175.71	247.29	95.906	32.097	0.90833
203.06	269.88	19.29	71.062	0.89455
183	393	175.24	24.758	0.97273
169.89	1021.1	90	26.491	0.94372
159.5	1550.1	154.06	44.448	0.92572
180	1544	176.63	18.033	0.94436
184.36	492.64	180	45.817	0.98217
176.83	1081.7	150.46	36.867	0.93531
167.25	1093.5	115.02	18.437	0.89782
172.67	1085	60.642	18.378	0.99887
180.43	1078.6	134.06	45.987	0.93807
199.38	133.29	153.07	76.741	0.92077
172.17	145.33	130.03	33.568	0.97265
183.8	407.2	177.27	21.345	0.98494
207.54	805.29	178.64	131.41	0.95909
193.33	907.33	151.39	38.339	0.98047
204.35	1359.6	139.14	101.27	0.96611
213	174.26	16.348	81.794	0.95557
200.12	184.5	158.2	59.029	0.9123
170.8	184.4	53.973	15.485	0.87835
178.75	448	109.98	23.687	0.9883
183.92	332.88	110.22	113.18	0.89453
207.56	391.28	52.253	83.855	0.93506
178.12	1113.6	99.728	37.485	0.94733
215.43	1159.3	162.65	93.071	0.90055
198.94	1447.4	178.99	58.241	0.97884
178.83	2020.3	99.462	19.452	0.93814
179.75	2037	61.699	14.786	0.99858
182.25	1172.5	110.56	33.087	0.77469
199.31	1756.8	150.71	50.411	0.93255
181.67	1962.9	81.87	57.186	0.98921
196	94.636	168.69	37.235	0.95859
235.59	872.62	9.6282	118.49	0.9587
180.5	1336.5	113.2	15.555	0.97921
184	1612.6	86.878	58.4	0.94319
206.06	1606.2	38.66	68.794	0.93077
174.5	1726.5	156.8	7.6158	1
184.05	1694	99.111	118.45	0.90633
181.5	1727.5	35.538	8.6023	1
174.5	1731.5	45	9.8995	1
178	1735	144.46	17.205	1
160	49.867	144.58	57.235	0.96476
197.45	200.05	169.16	49.735	0.96219
178.6	469.2	64.537	23.73	0.98017
198.25	1007	124.38	54.307	0.84783
193.62	1221.8	140.53	45.233	0.97375
195.14	123.43	135	32.747	0.86371
199.25	577	40.601	47.414	0.97224
197.78	1778.2	154	46.292	0.98545
199.5	1827.2	59.265	92.056	0.93522
192.75	2042.5	176.99	19.062	0.99811
201	63.833	152.88	46.734	0.9857
169.78	505.11	9.0903	29.821	0.84901
203.5	505.5	160.14	38.463	0.99512
199.44	1319.1	139.76	35.394	0.96228
194.45	1926.8	62.949	57.483	0.91807
184.25	1906.8	79.992	17.66	0.97748
189.67	1902.3	124.7	16.713	0.94606
242.35	1252.8	149.6	149.52	0.93831
188	1678	111.8	16.195	0.99756
192	1802.5	173.42	26.318	0.99448
186.75	1805.8	49.764	17.296	0.98461
198.82	1986.5	175.43	51.223	0.97925
196.67	543	19.983	23.622	0.99099
185	1078	63.435	15.882	0.98552
201.83	1087.8	25.866	39.141	0.93699
201.14	1400.6	24.905	38.282	0.80639
245.5	1544.2	0	144.72	0.80155
194.33	1619.3	41.009	32.16	0.94774
197.56	711.22	20.323	30.757	0.93613
213.5	707.81	15.524	62.822	0.89212
199.9	1426	23.199	46.101	0.99118
213.35	1645.1	161.27	68.098	0.91482
180.2	432.9	152.1	21.97	0.87555
206.25	1031.1	159.44	36.46	0.93737
191.75	20.5	126.87	20.093	0.99539
225.31	228.67	140.84	157.6	0.79378
194.19	389.69	76.201	64.942	0.90379
199.67	989.11	6.5819	29.053	0.90085
195	869	107.65	23.385	0.98724
205.69	1228.2	116.1	55.356	0.98566
241.78	1235.9	155.6	110.7	0.96215
192.92	1504.6	150.07	41.359	0.92069
194.5	1506.2	131.19	12.245	0.86811
203.25	1709.5	102.61	79.316	0.98187
199	2004.8	20.854	22.52	0.9979
292.07	920.36	163.35	230.07	0.92546
199	1574	176.82	18.561	0.97129
194.4	1570.4	58.57	23.458	0.89925
204.11	1801.2	125.25	96.273	0.95392
204.25	1118.5	147.72	22.636	0.99277
198	1126	18.435	6.3246	1
201.17	472.25	71.565	46.727	0.94745
204.2	1932.2	180	31.444	0.98587
203	12.625	13.57	32.538	0.91685
207.8	227.2	51.34	35.073	0.91283
206.79	2013.7	108.74	62.694	0.94325
198	245	50.194	15.62	1
236.58	841	153.43	106.13	0.96922
207	1535.8	128.66	32.253	0.99263
228.52	765.43	159.1	71.43	0.8242
200.67	785.5	75.069	18.625	0.83351
204.88	820.06	6.2419	68.057	0.946
190.14	180.14	23.629	19.033	0.91759
204.71	1950.3	110.92	38.544	0.94439
210.5	1965.5	169.99	17.817	0.96887
219.89	475.11	32.152	42.625	0.96984
207.88	1863.1	115.77	34.368	0.937
215.86	1868	137.49	34.24	0.95088
283.93	424.82	31.307	219.02	0.9138
226.12	341.47	167.96	111.28	0.68916
266.36	520.69	1.0947	164.39	0.95521
191.6	1188.6	23.962	21.942	0.89771
258.37	230.31	6.3944	123.81	0.9428
205	685.67	7.125	16.246	0.99251
253.29	676.07	168.59	124.16	0.89561
211.33	671.78	121.22	40.12	0.9618
199	1622.5	55.305	16.224	0.97456
211.94	1088.1	102.24	92.934	0.91387
223.81	1505.3	152.95	58.758	0.89814
213.33	1519.5	26.565	14.307	0.93774
231.12	308.12	18.122	62.743	0.92234
221.77	559.85	33.366	55.841	0.87913
214.5	544	158.2	16.601	0.97315
212.89	944	121.76	26.576	0.92934
215.18	1012.5	124.59	38.924	0.90504
208.22	1657.2	52.853	45.603	0.90785
209	1651	97.431	26.438	0.87733
206	1140.7	164.36	53.467	0.97113
209.5	1142.5	93.18	18.361	0.98187
215.62	23.5	110.38	38.696	0.96486
222.43	1612.9	170.84	32.782	0.95787
246.1	382.15	18.947	71.75	0.98729
247.62	1223.2	144.31	92.021	0.94998
219.78	1440.2	54.246	32.19	0.95701
240.06	1427.1	177.88	57.584	0.93841
236.92	1840.6	41.035	75.269	0.95111
250.58	370.17	27.867	104.83	0.93878
220.25	402.75	36.87	36.136	0.96855
236.62	1968.1	99.758	169.83	0.93802
223.9	552.1	60.101	49.757	0.92732
220.4	185	80.91	26.058	0.97159
230.86	168.57	172.57	24.8	0.93526
228.86	226.43	40.815	29.698	0.97881
254.43	459.24	6.0885	80.04	0.94234
283.38	1509.3	172.38	152.72	0.93809
226.22	1908.8	69.624	92.819	0.8045
211.5	1062.2	162.9	15.225	0.89339
227.17	1549.2	45	16.971	1
228.4	1907	22.989	37.618	0.95291
225.71	1954.7	124.51	21.687	0.89529
232	500.5	8.5308	20.708	0.97661
223	280.75	47.49	16.303	0.99854
232	42.75	108.66	88.151	0.92196
227.25	132.5	79.287	38.94	0.96704
224.12	1733.4	84.71	55.233	0.98186
232.8	1871.8	153.43	23.841	0.93792
233.17	1886	39.56	31.394	0.95027
250.75	263.38	180	67.792	0.95881
225.5	1370.8	2.6026	22.713	0.96961
227.57	1364.1	120.47	24.611	0.8014
234.43	1603.3	56.768	38.547	0.89942
225.35	1590.4	3.9909	90.338	0.9543
234.75	1812.9	27.35	35.681	0.91505
226.4	1797.4	96.71	21.53	0.79505
214.67	740.56	2.6026	22.621	0.97354
222.6	1665	63.435	21.395	0.94062
229.62	1692.4	72.646	38.895	0.86196
267.11	986.96	160.91	113.36	0.97082
227.08	136.23	167.66	34.692	0.9442
233.35	331.71	56.611	59.001	0.89316
315.43	522.3	21.2	218.92	0.8084
244.71	1063.3	113.13	121.24	0.92382
230.67	1126.7	70.017	11.914	0.98246
227.67	1948	66.801	15.673	0.97181
234	684.4	138.37	38.843	0.93002
256.65	863.59	5.3893	54.718	0.9729
217.09	1035.7	22.62	33.97	0.76539
234.33	1035.3	104.04	26.023	0.95066
248.81	86.476	150.15	73.21	0.96063
241.75	106.75	28.811	25.113	0.9089
240.11	449.22	38.66	35.938	0.89086
272.06	568.06	34.574	92.355	0.97312
264.11	25.579	170.1	66.251	0.96532
244.7	1349.2	139.57	41.633	0.85192
276.19	1356.2	167.54	98.726	0.8921
248.38	1710	25.641	29.026	0.95536
256.48	2038	169.77	76.538	0.95592
238.8	174.6	80.538	14.009	0.86843
248.69	330.46	55.62	48.107	0.95711
235.6	420.4	85.236	13.033	0.92395
236.5	54.833	86.82	18.448	0.97724
250.89	55	159.68	29.48	0.97668
268.5	446.29	32.593	73.324	0.98741
310.36	482.67	174.25	144.7	0.96549
261.15	1408.2	14.036	69.66	0.88784
237.29	1397.4	101.77	26.096	0.93942
231	754.82	177.34	45.273	0.95083
253.75	1433.5	158.75	40.18	0.96134
249.67	1677.8	82.293	144.98	0.92575
276.5	1388.7	5.6405	82.626	0.98508
266.27	1365	141.04	65.721	0.91965
240.25	1644.2	52.696	27.551	0.95825
253.25	1838.9	62.65	69.988	0.93301
287.6	1994.8	34.509	112.41	0.86364
253.14	542.29	153.43	27.016	0.91045
240.2	685.2	81.119	33.28	0.9732
236.12	1735.9	105.26	23.03	0.99018
270.06	1154.5	7.6507	73.126	0.92446
246.2	1774.6	121.43	22.098	0.95461
256.67	1804.2	52.883	46.89	0.98957
264.53	693.74	159.23	64.489	0.9619
268.69	1571.2	166.24	51.602	0.97764
279.67	1887.9	21.209	76.432	0.94029
284.16	104.16	142.27	114.4	0.92843
247.75	152.81	73.142	40.258	0.85652
255.86	647.07	150.14	63.539	0.97996
260.75	1355.8	25.017	34.351	0.96376
246	1453.7	101.31	15.44	0.99072
249.79	959	82.875	73.232	0.88073
264.14	1527.9	170.27	36.785	0.96535
261.94	586.06	174.61	55.151	0.96526
284.12	598.44	21.93	86.359	0.96118
259	1299.8	157.69	47.943	0.87926
245.8	1753	126.87	20.637	0.96912
249.88	1740.6	128.99	31.199	0.86599
280.95	1719.6	135	95.089	0.93697
250	1013.9	152.7	37.93	0.91974
275.67	332.6	18.083	53.408	0.96514
327.47	230.96	12.308	177.93	0.94913
263.44	1782.6	34.38	47.948	0.96029
261.75	1834.8	7.125	24.403	0.99113
254.67	2012.8	125.91	38.354	0.93354
249.5	2021.2	75.964	16.56	0.99591
257.91	265.78	15.611	72.565	0.97299
251.33	263.67	54.462	17.338	0.99229
283.17	472.56	20.056	69.294	0.96787
282.08	915.21	152.76	89.263	0.85678
255.2	1950.2	50.194	16.867	0.92611
297.32	153.12	161.57	144.29	0.87667
279.88	134.06	138.3	75.392	0.97705
250.71	283.79	23.051	52.022	0.98186
269.09	854.55	159.08	37.116	0.98072
267.56	539.78	51.52	50.365	0.98918
261.83	113.5	121.61	30.659	0.99576
277.53	1064.6	114.62	167.79	0.94404
293.2	732.85	146.89	88.177	0.93422
259.8	1318.4	141.34	25.927	0.98787
250	1336.4	113.75	30.553	0.89396
269.07	1911.4	59.184	70.746	0.93815
270.67	39.722	160.77	46.549	0.97835
260.67	1148.8	68.749	40.888	0.94469
260.33	1994.3	66.251	30.817	0.88629
264.75	1973.5	138.81	21.57	0.98566
263.47	1651.9	85.073	60.662	0.95967
247.05	790.79	175.91	57.973	0.96843
266.83	306	7.4314	23.448	0.98922
254.62	319.12	119.74	27.649	0.87478
260.14	661.86	102.8	28.11	0.80259
280.55	1012.9	114.27	118.59	0.94351
263.4	1960.8	80.538	25.062	0.97082
370.02	413.81	178.89	216.31	0.95253
269.12	1190.5	135	26.362	0.912
276.38	2011.2	42.709	53.888	0.98492
265.75	2000.2	26.565	20.248	0.99392
294.73	357.55	171.87	96.709	0.87741
297.75	344.9	162.32	74.982	0.96586
319.59	693	139.52	164.03	0.9297
265.67	943.17	71.565	32.538	0.97187
256.57	89.571	8.5308	21.7	0.93195
280	82.647	139.03	68.615	0.73349
293.2	67.133	142.13	59.441	0.95908
305.65	137.22	158.2	84.95	0.95089
271.5	1679.5	51.843	18.336	0.97099
265	102.4	55.491	21.24	0.91413
269.55	1450.7	90	41.053	0.97434
272.43	1418.7	97.765	25.275	0.87849
264.5	10.75	145.18	30.984	0.90426
270.83	819.33	93.27	35.699	0.98202
274.6	1755.5	3.1798	36.468	0.98868
256	1808	45	29.698	1
323.33	273.1	20.206	170.32	0.90091
278.17	727.25	10.305	34.576	0.97006
293.69	316.62	40.815	61.647	0.94308
308.71	683.67	145.43	94.904	0.94698
280.67	831.5	43.531	28.411	0.97097
272.93	1102.3	110.73	41.416	0.95518
289	1913	167.66	33.678	0.97264
317.63	46.486	159.27	127.96	0.92745
299.32	38.737	156.04	64.851	0.91122
263.71	193.57	165.96	16.733	0.9856
297.5	292.46	38.118	98.91	0.8353
310.55	536.73	19.093	88.572	0.9319
288.73	944.27	129.14	62.066	0.8933
271.67	962	104.04	16.944	0.97333
296.17	1045.6	128.99	86.418	0.93795
278.5	1287.3	1.6847	35.501	0.95815
276.2	1299.5	67.891	39.262	0.87972
305.62	1979.7	49.246	165.93	0.97855
285.92	175.5	2.7927	42.309	0.97022
329.06	772.5	25.659	120.75	0.93715
276.12	1353.6	92.045	30.461	0.9198
300.06	1774.8	18.726	64.481	0.96614
315.74	642.65	159.44	88.127	0.96951
279.71	1863.4	100.68	54.751	0.98509
319.15	1958.3	47.862	172.49	0.8209
278	332.75	47.49	16.303	0.99854
307.21	386.16	25.925	81.07	0.9875
269.67	605.33	15.945	22.076	0.98931
275.67	608	53.13	15.021	0.99858
293.15	1088.3	110.62	110.38	0.97761
320.65	1133.1	170.22	122.8	0.95853
274.17	1338.3	15.945	53.669	0.94953
281.5	1605.4	55.008	49.866	0.97914
314.71	287.75	152.39	78.287	0.93701
285.67	1679.5	139.24	39.127	0.97858
289.3	1659.3	114.39	99.278	0.95117
269.67	240.25	15.751	41.002	0.98829
302.12	1243.4	135	83.343	0.95025
392.76	1167.4	130.36	315.95	0.91388
300.7	1714	142.03	54.069	0.96192
279.8	404	172.41	15.285	0.99001
325.89	571.74	23.039	96.521	0.97949
287.29	783.86	28.301	15.764	0.93661
294.27	1617.3	130.36	58.673	0.89476
266	1789.3	30.256	29.43	0.9441
280	1809.4	98.297	51.613	0.93984
284	53.667	57.995	10.555	0.8938
307.06	42.812	158.88	49.371	0.95542
295.44	996.11	138.18	28.556	0.8928
329.91	1175.2	141.49	131.2	0.90583
285.33	1321.7	75.379	24.447	0.97228
299.24	1519	6.1466	72.516	0.90154
314.94	1721.6	148.91	85.274	0.93117
283.5	1325.8	22.38	18.678	0.9843
287.33	1327	119.74	16.5	0.97726
318.29	781.49	13.349	126.65	0.95754
302.43	779.29	33.179	31.986	0.97118
287.78	1534.1	106.31	44.837	0.95279
290	153	112.25	24.933	0.95333
290.9	806.8	92.936	39.642	0.98509
347.35	818.65	4.808	119.31	0.89998
292.25	867.25	104.62	23.793	0.99903
326.89	866.94	169	77.975	0.94066
296.8	949.2	26.565	13.463	0.99655
303.69	1197.7	143.13	42.95	0.93131
294.8	17	138.81	21.945	0.9688
335.5	1167.7	169.3	96.284	0.95127
293	1462.7	75.774	75.532	0.96973
291	1618	150.26	16.125	1
300.4	1566	20.556	18.261	0.93575
370.64	1734.8	176.84	183.36	0.89032
293.25	670.5	100.62	17.474	0.93159
304.5	680.25	4.9697	23.558	0.98
305.14	1913.7	6.009	40.751	0.93764
302.2	232.4	51.953	29.478	0.99079
296.67	609.5	63.435	34.118	0.91755
317.09	1391.6	53.556	85.963	0.93997
332.26	1348.6	144.07	93.691	0.9095
277.88	1476.6	171.57	27.697	0.98549
384.86	1479.3	1.9525	183.88	0.95768
305.62	1478.8	0	30.056	0.66542
296.5	1657	78.69	21.11	0.96619
394.37	1646.5	179.14	213.51	0.9415
324.74	1890.3	42.78	94.319	0.96783
299.83	1869.5	48.18	25.596	0.99606
294.67	515	126.87	15.021	0.99858
304.11	1306.3	62.103	38.734	0.9932
295.2	2031.6	82.875	18.166	0.88761
315.29	2031.7	17.969	48.791	0.79722
277.78	902.56	174.64	36.148	0.88912
305.62	119	169.38	19.245	0.84588
297.44	1837.3	97.765	23.418	0.94814
327.65	1687.6	38.541	76.969	0.98004
306.6	1544.4	70.346	34.002	0.87441
370.72	1524.7	174.38	141.66	0.9363
362.13	1868.3	52.853	205.12	0.80732
305.64	1822.1	88.025	93.528	0.93075
331.89	1919.8	36.119	100.03	0.91581
299	1892	66.371	17.68	0.98779
317	213.54	21.413	55.134	0.99361
303	260.75	47.49	16.303	0.99854
294.88	551.62	53.13	31.781	0.94397
344.5	952.35	175.87	92.752	0.89719
319.9	1762.6	35.838	46.115	0.96296
313.56	819.33	33.69	28.373	0.88953
335.08	62.68	156.8	102.68	0.96421
338.89	753.42	11.143	72.061	0.93349
316.25	367.62	23.962	31.061	0.95124
337	651.38	150.26	65.307	0.98761
353.76	1186.8	154.48	127.73	0.963
320.83	1305.6	110.38	75.667	0.98686
331.6	1788.6	155.41	66.462	0.97627
313.86	1946.4	35.134	33.971	0.97185
306	1941.7	176.82	18.055	0.99847
305.71	1937.7	98.616	34.781	0.95961
309.17	119.5	88.091	33.778	0.88864
326.23	291.92	11.113	58.911	0.96875
313.09	280.82	128.66	35.892	0.89199
307.33	588.33	49.764	17.03	0.99998
312	1111	15.945	23.094	0.9457
331.5	1067.7	125.07	128.82	0.89159
321	191.11	44.17	53.038	0.92002
344.65	445.13	28.496	86.93	0.91625
308	1278.7	29.745	16.218	0.99423
385.61	1227.7	145.4	202.51	0.94785
318.7	1566.4	162.76	32.002	0.94882
358.48	1595	19.47	116.4	0.90209
297.57	1589.6	37.747	39.827	0.98437
313.5	466.83	23.629	18.906	0.92373
309	1418.3	49.086	20.064	0.9893
299.14	1421.4	174.81	36.748	0.90172
307.25	1409	78.69	16.819	0.9095
306	94.125	147.99	31.364	0.90238
312	832.25	48.013	15.138	0.88873
337.59	845	26.03	48.503	0.98662
319.75	306	1.7899	33.773	0.94798
321.71	798.29	14.036	26.386	0.93756
410.24	1675.9	177.21	226.2	0.90735
317.33	986.33	107.65	24.556	0.94016
331.78	1382.4	47.353	54.835	0.94215
345.88	1366.9	1.7899	65.299	0.98059
308.6	1464.5	112.52	51.056	0.86934
327.5	851.25	8.5308	21.294	0.94974
316.08	1089.2	124	57.576	0.90082
326.33	1081.2	147.72	25.124	0.89446
347.38	260.12	39.536	85.836	0.95168
326.29	974.71	133.15	24.402	0.89878
386.76	431.19	6.6325	140.3	0.92565
349.68	1491.2	170.22	61.232	0.9612
345.29	1079.3	123.33	90.529	0.96508
323.2	57.2	71.565	27.688	0.91368
319.12	1610.5	116.85	99.102	0.91608
373.32	1625.4	177.64	112.65	0.86178
349.37	875.52	164.93	83.969	0.962
329.6	887.6	21.038	14.043	0.99182
339.33	1145.4	158.88	48.029	0.98211
322	1152	130.6	18.439	1
321.5	1180.8	92.603	22.227	0.9908
339.64	1857	61.232	62.751	0.92717
329.11	583.37	75.774	75.324	0.97241
320.67	727.83	28.443	29.033	0.94014
353.17	732.91	52.267	109.09	0.97361
347.94	840	34.216	63.245	0.95604
349.83	1637.2	5.3145	43.917	0.98335
334.23	1015.6	122.74	53.321	0.93639
326.75	149	104.93	16.378	0.94786
337.33	150.83	173.66	21.046	0.86053
382.92	330.97	9.5445	122.42	0.93598
334.8	374.4	173.99	20.284	0.94186
340.9	904.2	11.07	48.293	0.97058
327.68	1867.1	66.228	95.511	0.96102
336.6	8.6	4.3987	57.283	0.91045
338.2	299.6	148.57	21.152	0.9973
341.9	764.1	152.53	29.477	0.95595
329.5	1075	69.444	8.544	1
327	1716	113.63	19.606	0.89075
337	552.5	60.945	33.528	0.92123
334.12	927.25	164.22	50.134	0.95348
330	930	125.84	22.337	0.99402
335.76	1307.8	99.067	99.452	0.95714
388.77	1543.6	171.67	126.6	0.98191
350.94	1793.9	147.22	74.124	0.94677
354.5	1807.6	170.54	60.256	0.90854
341	811	53.973	27.444	0.9912
331.7	1462.7	120.07	44.816	0.97977
351.92	1347.4	152.18	42.466	0.95856
338	882.25	111.8	16.23	0.99543
337.5	1382.2	154.98	17.302	0.95669
332.75	1569.8	50.906	20.65	0.99832
359	1569.2	0	52.675	0.89227
330.25	1049.2	56.31	17.766	0.81178
329.22	180	111.45	34.844	0.86338
346.47	188.16	72.316	75.738	0.95623
357.24	231.18	26.565	50.759	0.92511
350.69	1434.9	14.744	64.005	0.92087
346	1997.4	17.879	33.085	0.98453
326.83	97.167	176.82	21.363	0.84388
338.83	94.833	126.09	77.05	0.94753
342.64	699	104.93	31.734	0.97839
357.27	1217.8	136.64	52.965	0.93492
332	1762	127.57	16.699	0.98218
338.73	1752.7	105.15	52.313	0.95061
331	1757.4	156.8	31.292	0.97352
374.44	1764.1	14.621	72.325	0.98595
337.17	1952.2	56.31	51.351	0.91278
342.17	1939.5	107.35	17.925	0.9352
346.83	18.167	117.35	34.583	0.9441
370.85	777.1	7.8831	68.446	0.95872
358.38	109.92	158.43	48.449	0.95437
393.79	355.48	13.438	118.35	0.98169
348.5	974.4	133.88	38.11	0.94647
400.52	1614	3.8713	145.47	0.91634
348.2	1467.8	115.82	34.991	0.9842
353.71	1937.6	21.801	27.199	0.79196
359.76	571.71	71.768	90.855	0.98501
350.4	526.4	164.74	12.819	0.88943
350.5	583.5	21.038	15.332	0.90843
344.5	374.12	116.57	32.646	0.82194
351.75	377.25	47.726	16.616	0.8947
341.6	373.1	17.879	38.515	0.84573
348.4	747.6	70.71	21.662	0.97818
348.25	732	114.44	12.31	0.98155
357.45	1292.6	111.8	64.343	0.92064
354.5	1316.8	0	17.17	0.99009
349.8	180.6	156.8	16.201	0.94017
360	1107.7	175.6	40.765	0.95954
362.14	1074.2	112.22	77.876	0.98483
355.25	1708	23.629	17.638	0.99014
352.33	824.4	42.138	58.675	0.9653
350.6	1498.8	75.964	16.468	0.75113
341.67	1966	4.7636	25.745	0.93544
358.25	1960.8	146.31	21.92	0.98692
351.94	992.56	108.12	59.056	0.97992
346.17	1399.5	94.574	27.479	0.91269
374.17	1384.6	143.13	56.631	0.9712
373.06	2014.1	23.575	80.064	0.74951
342.75	495.75	180	15.666	0.95747
353.25	493.75	135	23.84	0.94914
368.57	508.57	35.838	45.723	0.97122
383.63	614.53	16.557	80.512	0.95888
360.43	839.71	176.42	16.236	0.98738
362.09	1878.1	75.564	110.11	0.94715
381.06	383.81	176.42	66.259	0.96779
363	392.27	24.624	30.811	0.85685
353.5	386.25	112.62	13.313	0.97652
358.25	1467.2	117.55	26.078	0.9948
378.35	364.18	3.8785	61.554	0.9607
398.43	1436.2	147.99	119.12	0.95035
359.6	689.1	108.43	68.013	0.88341
364.89	710.11	48.366	31.204	0.77181
381.5	1400.4	145.45	74.654	0.99206
372.7	202.5	60.124	56.626	0.95722
390.11	184.44	16.858	74.071	0.93105
375.89	1183.6	168.41	40.248	0.98918
366.86	1225.6	129.81	33.679	0.9276
378.69	86.125	137.29	57.866	0.91721
381.63	127.78	121.3	95.231	0.90946
358.5	1812.5	94.97	25.472	0.90638
384	1841.1	51.71	74.568	0.9739
356	1870.2	26.565	24.707	0.90502
360.14	1035.1	75.379	24.461	0.97176
365.83	1014.5	116.57	31.104	0.93456
359	313.5	161.94	51.814	0.9338
367.57	617.43	50.826	35.614	0.97793
369.17	954.83	131.42	23.122	0.9805
369.14	1075.3	141.34	32.506	0.98491
373.75	1669.2	2.5448	47.452	0.94926
366.33	938.56	35.311	37.586	0.78249
356.75	1021.2	155.22	15.009	0.95396
389.79	1700	160.87	52.911	0.98023
370.75	537	21.801	11.214	0.96047
388.07	1147	175.43	54.344	0.92301
378.18	270.35	40.4	65.49	0.9424
400.21	565.74	58.861	177.63	0.94714
379.83	899.67	42.51	33.675	0.96681
395.81	1254.4	154.76	78.155	0.99019
370	1257.2	115.02	20.229	0.81827
376.6	1962.2	27.759	23.267	0.92282
376.6	918.2	45	25.545	0.9965
415.3	1986.4	142.35	138.96	0.9543
374	981.94	115.43	70.868	0.95308
401.3	1749.2	11.083	101.28	0.97593
412.7	793.35	175.96	89.171	0.9556
402.31	459.81	8.5308	70.346	0.86247
381.65	1304.9	109.77	70.064	0.97065
388.44	1984.4	155.32	42.072	0.96784
371	724.36	73.301	52.975	0.9854
376.83	761.5	42.138	28.822	0.98258
375.75	860.5	56.31	14.565	0.99017
371.56	1420.3	150.26	32.48	0.99289
366	689.83	122.74	17.618	0.94468
374.95	668.75	90.764	78.239	0.95868
409.48	1516.8	23.025	137.43	0.94874
399	1657.9	9.8193	55.005	0.95942
377	1943	74.055	23.508	0.92906
390.41	99.469	119.67	103.36	0.95765
398.5	402.72	171.87	55.042	0.89926
383	1142.3	119.74	36.141	0.89232
387.62	950.12	0	28.157	0.9234
374.25	1565.5	71.565	13.729	0.92137
382.2	59.6	96.582	55.366	0.94543
384	97.143	124.99	25.172	0.96984
386.78	1207	127.87	35.554	0.96207
376.33	209	4.7636	25.017	0.96269
378	242	75.964	16.492	1
398.8	845.27	24.624	56.994	0.92643
384.34	1040.6	98.073	146.87	0.96964
383.25	1115.2	70.346	16.162	0.9198
398.3	1114.1	16.991	40.444	0.93075
392	1344	156.8	40.373	0.94318
387	1335.8	114.62	27.099	0.97423
385.53	515.59	79.695	57.166	0.97788
392.22	473.11	125.22	43.461	0.95757
386.38	680.75	95.572	43.904	0.93828
381.67	880.33	165.17	37.127	0.94732
390	922.2	10.008	19.078	0.90486
383.33	897	77.905	14.595	0.98099
394.67	1138.5	146.31	23.162	0.93399
432.41	1256.1	127.87	145.81	0.93832
385	1975.7	95.356	33.684	0.95418
408.84	1396.8	124.78	88.606	0.9893
385.4	794.8	94.399	26.385	0.98831
402.91	999.91	133.64	61.382	0.96793
395.62	1025.2	26.565	27.087	0.82551
382	2032.5	168.11	19.715	0.98487
392.4	30.4	123.69	22.234	0.97296
389.83	592	65.556	37.056	0.97823
388.67	567.89	97.125	26.967	0.89691
395	1486.2	46.548	26.195	0.99914
382	11	33.69	15.314	0.94178
385.19	19.5	143.37	49.647	0.97891
390	155.14	124.22	31.938	0.94659
385	162.25	157.17	22.9	0.90022
444.75	208.15	49.914	170.49	0.91997
401.92	759.69	34.046	47.807	0.93405
382.7	715.9	78.275	57.039	0.94899
388.75	1328.8	71.565	16.033	0.98619
440.73	1267.8	125.68	151.09	0.95326
386.2	210.7	47.936	58.755	0.93996
388.88	209	150.4	52.093	0.97147
394	738.6	60.642	37.645	0.97531
392.25	1692.2	117.55	26.269	0.98755
447.21	358.06	23.819	130.2	0.93194
392.6	593	34.216	30.786	0.98203
396.1	820.07	16.504	88.219	0.95762
388.14	1284.4	128.66	45.24	0.99075
399.33	359.5	56.31	21.602	0.83456
393	637.71	87.797	26.344	0.98767
408.71	692.42	70.974	98.483	0.93445
407.48	1072.3	109.06	155.48	0.74853
404.23	1156.2	109.33	64.811	0.93205
405.21	1363.2	147.2	61.095	0.87625
441.4	1587.9	9.1623	101.93	0.92421
414.33	393.08	164.25	41.52	0.97596
415.44	1840.1	155.38	55.388	0.9533
408.71	1939.3	136.17	35.446	0.9777
413.83	303.33	28.61	38.246	0.98284
401.87	921.93	88.958	66.888	0.8224
431.76	966.41	21.949	73.826	0.97846
406.93	716.89	66.879	108.39	0.89283
399.54	1230.8	139.03	53.036	0.94897
406.17	43.444	120.58	80.037	0.95782
394	1571.8	116.57	17.111	0.91476
430.58	1558	173.07	111.08	0.97039
411	276.64	29.982	60.771	0.98787
393.38	521.73	70.448	122.21	0.92909
427.65	1824.9	45.909	91.877	0.96984
404.86	1802.4	50.528	22.265	0.98914
438.88	698.08	32.574	92.209	0.92659
405	358.5	141.34	14.074	0.90995
445.6	913.81	46.032	167.83	0.93552
408.75	1668.8	147.99	21.814	0.86496
413.06	1839.9	48.608	87.46	0.89921
432.31	152.38	55.548	109.25	0.95466
402.25	492.67	115.46	50.404	0.92292
415.86	909.5	56.56	64.917	0.97838
411	886	161.57	12.993	0.97352
405.5	1496.8	32.276	23.132	0.97148
411.8	1879.9	57.265	55.812	0.89461
444.06	274.47	42.776	150.18	0.97065
454.62	1692.7	165.73	119.52	0.98419
427.8	328.47	27.031	55.681	0.98793
407	1617.3	90	32.613	0.98119
419.4	1614.6	39.806	31.476	0.99255
392.67	1980	170.54	27.369	0.889
430.67	1951.5	127.02	80.321	0.95118
413.29	940.71	70.017	26.224	0.89267
422.06	1340.7	0	74.304	0.44412
489.26	437.52	6.3036	187.13	0.92472
399.7	1340	57.171	43.908	0.8402
411.6	1357.2	115.35	21.755	0.96641
419.09	815.82	18.97	35.444	0.95467
404.64	1459.6	175.68	56.813	0.93553
417.2	1446	115.46	23.844	0.97548
411.3	167.9	94.514	39.363	0.96838
421.05	223.26	80.538	95.036	0.96007
416.09	1910	77.005	56.269	0.94842
415.96	82.32	90.774	79.878	0.92649
435.05	33.65	133.94	82.199	0.92921
405.12	122.75	72.719	50.194	0.93892
417.72	635.84	89.37	96.181	0.94619
419.43	1047.9	38.928	39.304	0.85034
418.17	1016.6	112.52	48.614	0.913
417.93	1192.2	135	66.585	0.977
437.42	1897.1	3.1798	61.426	0.88046
422	2015.2	128.25	70.535	0.93882
409.17	2037	115.02	17.034	0.97178
409.5	944.67	26.565	18.071	0.98991
468.82	1387.6	161.33	180.88	0.86368
457.82	1499.8	172.15	89.908	0.97682
436.75	216.08	51.17	57.036	0.92276
412.5	358	50.194	7.8102	1
414.17	369.5	77.905	19.846	0.72146
440.55	697	65.045	117.68	0.94661
454.73	721.94	30.541	125.79	0.92302
438.5	817.19	157.81	86.771	0.94593
420.33	839.89	72.121	36.926	0.88212
401	93.6	25.641	28.379	0.97716
422.71	92.429	118.07	19.225	0.88429
420.31	510.46	101.63	73.148	0.94912
417.17	790.67	55.62	47.954	0.96016
432	6.7143	166.37	34.148	0.99438
434.38	308.23	59.036	71.526	0.97827
421.6	538.8	48.814	32.143	0.99214
419.5	532.5	13.241	17.778	0.98235
419.5	612	0	5	1
435.09	1670.4	24.944	49.968	0.94909
442.41	739.76	46.79	93.065	0.97301
418.67	1613	66.038	19.782	0.99572
440.67	1624.6	27.759	46.158	0.93032
425.33	1782	164.74	14.243	0.80054
421.5	1930.8	10.008	18.225	0.94722
489.52	797.25	20.468	160.39	0.94501
426.67	761.67	140.71	16.44	0.8645
430.62	861.75	51.843	22.439	0.79347
424	1692.2	82.875	25.314	0.95549
456.08	388.72	157.17	95.313	0.86517
423.75	1268.2	96.71	17.723	0.96584
438.8	98.067	41.082	56.476	0.91613
488.18	477.48	3.2839	134.08	0.91138
472.59	277.94	39.472	161.22	0.95622
459.06	55.111	26.565	68.187	0.98379
440.21	1312.1	157.38	53.439	0.97308
455.9	1719.2	11.31	75.062	0.8831
444.47	597.12	51.116	86.262	0.92334
423	566.75	45	17.249	0.90189
436.75	570.5	154.98	16.852	0.98227
471.86	796.52	170.43	93.922	0.96096
433.31	1059	118.12	71.817	0.91572
433.67	492	61.699	15.63	0.94464
431.36	631.64	68.429	47.226	0.97909
454.56	1990.4	119.61	113.54	0.9624
438.29	1141.4	120.58	26.336	0.97032
423.75	1570.1	176.63	17.561	0.96975
435.25	1564.8	131.42	22.748	0.99665
430.88	1780.8	10.886	57.741	0.91707
432.33	1796	72.553	40.17	0.91331
429	2003	63.435	4.4721	1
481.39	539.64	170.06	100.88	0.97616
428.75	928.25	40.914	19.939	0.99551
432.43	947.29	84.289	30.407	0.99153
434.08	983.83	72.897	42.472	0.96074
489.22	778.75	23.819	127.21	0.95383
456.5	904.36	48.215	132.17	0.95376
440.6	1610.6	136.74	25.067	0.93131
433	116.67	164.05	15.062	0.96667
433	119.83	70.017	27.34	0.85623
426.26	51.935	82.213	123.26	0.95804
429.5	1342.2	17.65	23.971	0.9631
434.25	1345.5	54.162	22.63	0.98115
439	1334.4	137.29	20.588	0.85933
433	1803.3	36.87	15.021	0.99858
433	1457.2	49.399	20.18	0.91375
432.62	1456.6	32.905	45.606	0.88798
451.82	860.12	28.856	126.2	0.88663
444.75	861.42	66.176	93.945	0.89598
438.7	1216.8	93.366	38.507	0.88449
471.76	667.86	36.741	92.775	0.955
436.33	129.17	32.471	28.015	0.93083
438.83	1011.2	95.711	20.811	0.9658
466.62	1160.2	162.35	74.216	0.93322
450.56	1085.8	133.53	28.561	0.96586
442	999.4	153.43	16.632	0.94111
463	1459.6	44.556	94.156	0.96881
440	1438	172.87	16.125	1
440.82	1984.7	129.99	41.984	0.9637
442.75	1702	101.89	20.38	0.95273
445.4	50.2	47.121	19.142	0.99806
464.57	87.214	38.904	74.98	0.97687
450.65	90.176	59.676	65.333	0.93981
447.23	1882.8	96.242	68.781	0.93603
448.4	1924.4	55.491	20.16	0.9631
449.8	1925	39.094	22.543	0.91449
443.67	1674.3	47.291	17.71	0.99899
458.12	1733.2	156.8	31.331	0.97229
456	404.4	140.01	41.307	0.9795
447.33	580.67	129.81	8.0777	0.96689
478	610.1	42.274	92.408	0.96525
455	1287	140.19	50.015	0.93695
470.48	1241.7	118.73	123	0.96423
450	1308.8	140.53	22.958	0.95925
446.92	153.23	100.2	56.55	0.89838
448.25	528.75	172.09	37.997	0.95654
453.5	509.5	116.57	40.227	0.88938
462.75	2006.8	122.01	86.054	0.98666
479	657.76	40.962	122.87	0.9808
448.5	1250.5	150.95	22.729	0.90595
456.09	249.45	66.975	48.172	0.90223
511	847.49	12.68	130.77	0.9406
455.86	969.5	102.53	57.14	0.96809
453.5	1654.4	147.53	27.739	0.94007
456.65	684.38	81.384	113.65	0.88104
463.4	693.4	56.976	51.168	0.93237
453.6	870.5	15.524	38.26	0.97655
452.6	1410	103.24	18.543	0.94181
480.33	1415.1	171.72	59.666	0.9315
452.25	1785.8	76.504	26.503	0.97008
455	1790	66.801	15.662	0.97252
461.17	1766	120.14	38.273	0.93661
458.82	318.64	48.918	52.589	0.98385
453.2	342.2	147.99	20.333	0.92794
466.5	1854.8	71.775	87.43	0.98742
460.4	369.8	158.96	14.252	0.97729
463	844.71	137.12	21.828	0.87526
460.88	1600.4	64.093	40.756	0.9547
462.25	64.75	56.31	25.728	0.98099
467.38	569.46	21.371	50.742	0.97348
500.68	1349.7	133.19	138.52	0.97037
469.75	1397.5	151.26	37.181	0.95091
456.12	1353.5	156.57	37.842	0.86401
455.5	1707.8	104.04	12.434	0.99479
467.57	815.71	22.249	24.675	0.9633
446.17	905.17	25.346	21.259	0.98893
450	932.2	158.96	15.701	0.88711
449.11	448.32	157.07	58.887	0.95882
479.21	454.07	175.16	64.377	0.91976
460.14	1138.6	147.26	34.371	0.96844
469.83	20.333	123.69	52.816	0.95573
460	614.5	70.56	18.166	0.9924
490.65	760.71	35.287	81.124	0.98158
483.54	1707.3	158.01	60.373	0.9289
455.75	502.5	140.19	18.024	0.86664
512.5	496.83	5.3145	147.46	0.87858
465.08	1033.5	86.673	91.802	0.93838
536.62	969.46	169.45	153.93	0.95818
491.95	1432.2	171.43	75.862	0.97314
468.57	1564.9	150.26	34.61	0.93179
453.71	189	39.472	26.053	0.84531
488.93	335.93	35.311	63.932	0.92007
468.31	1316.4	112.71	48.306	0.96501
465.4	70.067	1.273	49.681	0.906
465.12	1085	85.236	39.807	0.90749
479.32	1314.4	85.795	85.948	0.79331
493.13	2005.1	133.6	88.594	0.982
478.43	548.43	11.889	20.392	0.95218
472.22	1114.1	63.435	41.087	0.87077
459.25	1106.8	167.91	16.403	0.87287
468	1106.3	130.24	17.282	0.98539
475.71	1183.6	120.51	68.254	0.95233
488.69	1530.1	11.094	52.814	0.98404
468.44	1900.5	94.399	56.228	0.92754
522.66	182.1	13.908	116.22	0.93074
469.19	145.5	92.911	59.877	0.98663
494.95	360.05	26.565	82.392	0.92274
510.44	652.89	56.009	239.55	0.88108
468.33	839	47.49	16.296	0.99897
503	913.79	26.175	69.411	0.94713
476.82	1617.4	168.18	46.827	0.93817
483.44	401.11	142.43	49.814	0.98774
460.12	421.38	142.59	23.302	0.91841
523.19	740.5	52.953	211.57	0.91791
495.81	1755.4	6.5463	62.722	0.97893
502.45	1878.9	125.11	133.13	0.92738
497	200	154.7	62.974	0.96604
466.5	227.75	92.121	32.504	0.83125
500.55	513.05	172.78	72.236	0.99075
488.67	650.73	50.332	57.037	0.93385
475.83	971.33	10.62	16.595	0.98093
476.25	459.5	54.782	21.121	0.98522
482.4	458.8	13.241	20.646	0.8459
479	813.25	151.39	14.135	0.88646
474.4	1561	90	18.975	0.89592
481.25	1571	21.371	26.489	0.93238
482.83	1141	61.39	25.853	0.96933
475.93	1807.9	95.492	53.738	0.97212
467.4	285.4	14.931	16.004	0.97002
499.71	953.08	172.76	97.586	0.65077
478.75	957.75	49.399	19.835	0.92961
471.86	1616.1	32.619	34.111	0.87016
554.21	1269	175.67	196.76	0.94294
482.38	1398.9	111.8	45.102	0.9552
473.25	1775.8	42.274	16.584	0.89639
486.6	1791.2	54.904	47.502	0.952
491.18	35.706	123.69	83.413	0.90773
504.32	193.95	15.376	84.087	0.98672
480.8	175.4	87.955	29.776	0.94094
487.83	748.5	175.6	15.933	0.81834
495.46	1021.5	47.603	63.37	0.98295
481	1851.1	96.34	19.269	0.9399
488.5	1856	142.43	17.922	0.91512
503.73	1905.8	123.05	103.77	0.95421
491.5	12	141.34	34.037	0.94061
491	1107.1	78.44	90.758	0.98969
542.44	1776.1	128.21	185.13	0.9693
505.67	833.13	34.461	71.26	0.86802
494	813.57	6.3402	18.831	0.96174
493.89	871.26	38.66	60.126	0.95845
509.12	924.88	3.6522	52.044	0.90492
508.45	1041.5	28.393	86.318	0.97453
486	1906.8	139.09	20.058	0.9896
520.24	1254.1	6.3402	75.617	0.95803
484.67	1666	126.87	15.021	0.99858
511.61	1656.4	163.81	66.708	0.9678
488.88	139	87.274	65.157	0.96799
510.61	324.83	61.356	147	0.92244
495.2	1148	15.524	19.033	0.98155
484.62	1384.4	152.18	43.389	0.93816
486.25	71	63.435	16.639	0.94073
532.67	1714.9	157.52	97.871	0.96202
502.24	257.14	69.677	88.857	0.97209
498.17	342.17	41.424	23.076	0.98249
489	452.75	90	17.71	0.95992
491	1513.8	171.03	19.456	0.98865
505.47	1551.5	171.47	63.934	0.94897
529	454.83	166.31	89.097	0.90104
494.6	1959.1	88.122	65.705	0.92889
524.67	128.06	142.33	76.415	0.94232
504.6	1060.6	33.024	50.669	0.94155
483.25	1058.2	146.31	14.677	0.98267
489	1049.8	58.241	25.299	0.97627
492	1062.2	79.992	18.161	0.95052
520.78	1746.1	165.53	65.808	0.973
523.17	2008.3	144.52	122.3	0.94389
483.67	1484.7	45	19.799	1
501.5	824.25	158.63	25.492	0.96885
495.33	1573.5	162.9	27.335	0.99515
495.75	1886.8	80.134	26.607	0.87743
496	1879	0	6	1
522.17	422.25	20.072	56.984	0.97155
530.08	619.83	60.255	164.66	0.97928
493.07	1647.9	156.8	63.296	0.96256
500.25	285.75	166.76	17.667	0.98852
529.87	687.57	48.556	130.26	0.96269
489.6	84	165.07	17.246	0.90015
518.17	86.833	13.392	43.433	0.99404
518.07	623.27	51.34	60.213	0.95708
493.2	993.6	21.801	16.23	0.99543
511.38	1016.1	54.904	46.142	0.98006
500.3	1310	92.663	49.558	0.86861
523.13	1613.3	8.8068	72.94	0.98501
497.33	1611	116.57	15.678	0.99837
502	49	180	19.957	0.90195
503.89	42.667	141.34	52.702	0.97197
526.33	71.778	33.906	77.868	0.94388
527.22	1594.2	5.1173	69.084	0.97371
517.72	1488	40.462	100.78	0.88687
479.7	1451.2	30.256	46.531	0.89569
505	1076.3	126.38	25.451	0.9273
510.9	1096	49.97	37.72	0.86557
551.45	380.38	169.27	107.53	0.89923
504.33	688	113.96	9.8705	0.99781
531.39	726.87	37.648	100.59	0.8789
501.6	1188.6	82.875	26.479	0.91343
517.26	1137.8	104.97	119.43	0.87538
495.14	858.43	43.025	21.819	0.94037
503.75	872.25	95.194	12.991	0.85025
516.17	1303	169.22	23.974	0.89168
523.45	224.18	51.34	73.494	0.95837
519.14	771	7.125	36.836	0.87547
503.95	1855.5	108.43	86.247	0.91664
555.63	1937.1	121.96	165.83	0.8885
524.46	761.92	27.072	51.74	0.97675
496.11	1633.3	157.38	39.385	0.99023
506.57	1009.9	23.629	36.209	0.96465
507.25	1413.5	101.31	37.706	0.94661
514	1405	140.19	25.085	0.93405
541.13	1503.2	176.33	87.636	0.89187
574.83	473.68	5.673	158.08	0.95989
518	1223.3	180	46.628	0.85786
500.5	1230.8	122.01	19.623	0.96154
502.5	1229.5	125.54	19.227	0.89484
555.33	103.85	166.36	111.42	0.95124
529.5	173.29	33.389	55.176	0.95507
551.44	1593.3	23.629	98.219	0.88904
522.75	1245.2	159.86	32.5	0.98318
536.75	1408.8	19.323	83.847	0.97316
508.67	1400	66.371	17.488	0.99863
514.42	1756.7	100.52	73.558	0.9679
534.85	989.62	3.6522	52.939	0.88961
520.8	1160.4	157.17	22.779	0.90502
551.33	1176	24.034	90.642	0.8939
519.36	838.18	71.565	40.884	0.92818
569.97	366.79	20.026	138.7	0.82109
521.67	415	39.401	38.841	0.93292
517.09	573.45	59.744	42.316	0.98491
525.93	536.64	122.4	66.321	0.92863
511.64	711.27	27.255	39.931	0.92964
515.67	893.53	94.97	50.151	0.92069
503.5	1691.5	17.354	18.687	0.89704
512.2	1689.8	94.574	29.669	0.84532
516	1950.9	91.909	61.448	0.97697
517.2	69	47.291	17.717	0.99859
513.25	1523	45	17.841	0.95119
545.27	1528.8	7.0013	58.023	0.98975
511.25	1681.1	139.57	38.449	0.92249
524.71	1133.9	158.2	33.483	0.96501
547.3	1370.8	22.567	84.546	0.98627
511.83	1897.2	110.85	22.753	0.98768
544.93	2009.4	139.48	73.047	0.99041
529.42	51.75	53.881	49.884	0.91821
505.2	214.2	15.524	18.893	0.98878
511.86	218.71	173.29	34.843	0.98253
518.67	242.78	88.636	45.769	0.91791
513.5	1014.5	144.46	8.6023	1
518.25	1015	86.987	19.351	0.98321
514.71	1105.1	81.87	32.035	0.88291
535.23	1470.8	40.815	61.277	0.94878
519.67	1613.2	84.56	42.242	0.99876
530.62	885.88	54.728	50.909	0.98645
554.76	867.12	164.55	86.391	0.91269
528.4	243.4	12.724	32.076	0.99078
547.81	940.81	0.60951	95.624	0.98307
517.5	1110.5	135	9.8995	1
568.89	1766.8	116.91	165.25	0.90935
509.78	1849.1	136.17	37.951	0.91316
572.75	124.34	163.78	126.76	0.90378
523.25	153.25	65.556	14.648	0.82492
507	1229.7	157.52	35.182	0.89206
524.62	1203.1	100.89	55.272	0.95804
587.91	911.19	31.43	183.63	0.91901
549.35	1259.8	118.07	105.75	0.96453
562.82	1351.1	12.395	97.602	0.95461
533.22	1771.8	138.81	43.894	0.9687
534	273.75	3.6914	34.421	0.90249
541.88	1201.8	19.573	50.091	0.95347
534.25	1221.3	79.919	50.591	0.90342
553.93	295.89	5.4119	103.39	0.92298
532.33	325.33	65.225	67.673	0.84629
524.25	320	171.03	19.769	0.97303
538.27	929.64	63.768	82.735	0.92974
540.75	166.62	34.216	32.297	0.93606
526	1188.5	145.3	15.905	0.99414
530.78	1438.3	86.055	59.298	0.98043
601.75	1555.9	176.63	160.03	0.9577
553.86	1568.2	10.408	51.505	0.96728
540.31	888.23	17.447	37.503	0.97826
557.92	518.29	117.9	118.71	0.97224
548.2	1880.5	136.31	97.067	0.95455
548	42.375	72.784	78.786	0.94344
535.22	830	38.047	31.95	0.91413
536.5	278	50.194	15.73	0.99301
544.69	248.75	107.1	74.191	0.91665
544.46	679.38	61.928	52.081	0.97924
547.21	1007	55.176	57.625	0.97242
574.43	1451.5	159.68	86.776	0.9954
586.32	1330.5	5.6093	114.42	0.98354
535.33	1580	47.49	16.296	0.99897
536.83	1667.6	100.95	103.37	0.91635
536.33	1970	107.35	16.79	0.99838
540	1034.3	82.405	62.624	0.96657
579.77	1904.1	130.9	184.37	0.9113
548.64	1922	113.96	43.088	0.91431
567.31	1223.7	175.67	73.308	0.9029
550.5	1808.2	168.69	25.522	0.99894
542.6	215.4	65.556	36.786	0.98541
570.04	1884.7	133.09	130.08	0.97898
544.6	263.8	30.964	23.907	0.9756
540	260	153.43	15.882	0.98552
547.4	272.2	53.531	29.64	0.96494
549.64	1061.9	122.57	48.065	0.8888
558.73	1064.2	102.21	145.3	0.9436
542.25	1171	47.121	19.124	0.99901
533.43	1178.9	123.69	23.54	0.919
565.13	338.13	177.34	47.568	0.90494
576.24	922.84	27.997	91.661	0.9761
540.75	1502.5	78.111	19.689	0.98615
541.25	1561	98.13	7.2361	0.9772
542.5	2033.1	140.44	33.763	0.8836
570.71	1155.9	11.659	66.216	0.97148
544.25	1148.8	50.194	15.73	0.99301
540.25	578.75	8.5308	22.528	0.89774
558.38	624.54	63.189	115.71	0.90053
549.5	566.25	123.69	27.192	0.92816
549	589	59.036	18.059	0.96863
566.57	581.21	138.65	73.591	0.90505
572.1	1718.7	134.23	113.58	0.92148
548.11	257.11	77.125	37.449	0.95871
571.08	1134.2	39.56	68.181	0.87511
547.44	864.89	12.804	23.389	0.9646
565.5	32.167	23.334	61.976	0.8962
554.94	133.83	104.25	66.856	0.97225
528.45	401.27	25.974	43.63	0.99433
548.25	782	176.19	15.328	0.98079
548.8	791.4	66.371	19.874	0.87873
664.94	876.98	25.031	271.46	0.92288
555.59	1830.8	104.7	63.591	0.99171
537.11	25.778	56.31	33.391	0.97182
563.41	621.82	130.6	82.236	0.78478
558.75	656.25	11.889	20.548	0.94493
558.58	1396.5	5.5993	53.89	0.95092
541.75	224.5	40.601	18.792	0.9812
554.25	1592	98.531	21.007	0.96274
571.9	1960	129.38	88.313	0.98154
625.56	356.42	28.16	199.71	0.96551
545.6	792.2	28.072	18.604	0.91378
587.27	799.64	179.24	82.201	0.91248
564.33	1435	163.86	40.034	0.98817
558.75	2014.6	131.19	23.92	0.88882
619.48	2022.4	174.38	139.94	0.94784
569.78	814.22	175.24	26.14	0.92132
600.22	1530.7	170.07	128.2	0.9503
611.06	982.03	179.5	124.45	0.91607
575.12	1678.2	152.18	84.461	0.9639
570.93	1658.8	131.19	71.152	0.8964
579.83	1189.1	125.88	67.267	0.86237
571.45	1260.6	132.58	53.249	0.94366
561.67	697.33	79.216	43.975	0.97226
584	1627.4	171.18	60.669	0.96744
579	1664.3	154.06	42.204	0.97494
617.29	1979.1	135	169.9	0.96556
565.6	14.4	22.62	28.017	0.928
565.17	30.167	77.152	67.408	0.86731
606.44	9.3333	173.29	91.578	0.93457
592.22	1377.1	34.261	87.443	0.95475
577.89	1308	21.571	48.283	0.95765
564.25	1301	153.43	24.617	0.99919
560.67	1302.7	135	24.083	0.99827
590.59	1481.6	5.1173	69.205	0.97201
552.25	1238.5	13.241	17.61	0.99173
564.44	1743	104.53	28.545	0.97715
554.5	203.25	151.93	17.433	0.97515
561.88	199.25	96.582	30.407	0.86074
579.17	203	19.537	35.397	0.92927
596.88	216.81	35.91	80.335	0.89139
574.9	551.2	135	51.07	0.94152
566.22	1128.7	158.88	49.751	0.94812
566	1121.2	118.3	31.525	0.93671
571.93	268.21	74.358	52.353	0.99179
556.22	512.56	139.76	35.069	0.97118
573.92	611.38	113.96	63.099	0.93652
569.17	757.17	75.379	24.526	0.96918
602.24	1174.4	1.5482	79.724	0.92854
589.75	1958.8	124.16	108.39	0.93657
607.75	710.89	50.454	145.54	0.97126
594.53	1506.7	158.66	70.088	0.98033
574	175.67	45	29.455	0.96026
569.64	158.82	110.96	55.519	0.90652
565.91	431.36	6.5198	37.248	0.94577
561.25	1651	7.5946	18.086	0.83669
621.57	526.71	174.49	125.27	0.91426
588.05	1820	114.23	91.335	0.96049
574.62	765.15	10.539	46.009	0.95063
556.25	921.12	8.7462	27.124	0.96983
577.8	75.8	164.36	27.019	0.96087
594.62	238	27.848	60.535	0.9902
597.29	278.58	66.4	118.43	0.9491
629.73	1124.6	11.524	113.05	0.92983
575.79	1087	108	48.254	0.87163
597.08	1809.2	40.28	77.677	0.99562
598.94	400.71	42.99	82.487	0.97785
576.29	614.86	68.962	16.243	0.85752
583.08	719.67	64.916	55.88	0.92866
589.76	891.92	22.906	82.78	0.93112
598.16	907.53	35.112	83.691	0.93483
574.8	871.8	97.352	33.819	0.92424
600.94	1097.7	19.385	58.451	0.97937
574.33	1401	107.35	16.79	0.99838
585.35	415.41	32.692	84.232	0.94515
588	413.33	31.159	55.13	0.91147
564	414.4	146.31	23.257	0.93018
567.75	416	137.29	18.451	0.95885
603.05	1575.1	165.02	83.3	0.88233
570.6	1823.8	115.02	16.786	0.98612
572.4	142.4	39.094	22.071	0.93404
579.2	154.8	75.256	19.788	0.99285
584.8	142.6	172.87	16.307	0.9888
589.64	763.55	48.991	84.99	0.71725
577.6	1379.2	73.072	24.248	0.9915
612.3	1899.9	144.22	90.559	0.92554
593	711.22	10.954	33.626	0.93903
618.47	1010.2	4.1596	115.06	0.95858
586.09	1025.6	61.144	60.559	0.92383
589.67	465.5	157.17	20.948	0.98412
644.19	445.44	169.22	138.44	0.92651
593.33	174.33	156.8	31.896	0.95508
602.15	687.46	27.646	52.172	0.90878
593.64	1405.9	114.06	62.172	0.98641
593.8	728	33.69	40.732	0.97371
607.59	1869.8	136.74	72.317	0.96846
585	202.6	90	20.718	0.96533
586.5	1046.5	94.97	49.894	0.92543
594.2	437	25.201	19.488	0.96409
650.68	1121	129.75	203.55	0.64538
582.5	1218.2	87.709	26.22	0.95422
595.71	1662.7	64.398	54.957	0.9685
590	1633	121.43	21.33	0.989
605.23	2005.1	160.91	56.346	0.9766
609.22	1077.8	8.5308	50.227	0.80529
593.75	1077.8	45	16.971	1
589	1700.9	83.089	36.219	0.9178
586	2030	63.435	15.882	0.98552
593.2	1598	110.32	31.457	0.91529
596.8	37.933	92.01	66.812	0.85367
606.17	1752.9	114.9	66.35	0.93054
591.5	337.94	83.853	67.428	0.96957
599	645.85	46.591	52.163	0.97639
595.53	654.27	68.199	67.566	0.95642
603.33	1032.7	177.61	25.153	0.95499
620.62	1364.2	2.9108	70.109	0.84263
623.56	396.56	15.945	65.162	0.89378
598.8	1462	180	46.841	0.93936
643.92	1910.6	133.81	186.6	0.91347
597.83	137.67	145.01	25.162	0.97024
611.38	184.86	62.241	118.87	0.90311
595.53	480.65	118.86	58.655	0.95383
659.66	499.46	14.036	140.53	0.93885
588.62	822.19	141.91	52.742	0.89133
655.06	1272.6	173.81	137.76	0.9419
583.57	1299.6	127.69	30.597	0.90867
607.57	1311.6	158.96	29.464	0.94545
611.17	1025.7	46.909	44.071	0.96322
592.67	1660.3	53.13	10.04	0.99606
598	49.333	39.806	15.696	0.99517
626.56	511.33	3.4682	68.754	0.96171
629.67	1392.4	168.02	68.523	0.98461
604.14	93.071	101.31	53.043	0.96131
606.5	1073.2	161.57	12.739	0.99295
607.75	1629	133.88	36.516	0.98776
639.12	1641.3	1.4144	87.926	0.92151
620.46	1204.6	175.16	63.771	0.9285
597.67	190.33	127.87	23.675	0.96318
610.8	1766	180	30.348	0.98853
599.43	1755.4	80.538	18.708	0.97542
608	579.29	101.48	72.13	0.9054
623.33	655.27	63.104	81.136	0.95357
640.19	1257.8	147.86	101.67	0.90601
608	1278.5	105.95	16.957	0.85863
605	569.33	17.354	16.79	0.99838
638.6	878.1	21.4	80.331	0.9894
624.61	197.25	78.25	130.84	0.97583
606.6	429	40.101	25.336	0.98039
616	539	153.43	49.68	0.99021
630.66	765.55	19.799	110.88	0.9585
598.43	966.36	163.69	44.828	0.95298
613.6	968.6	49.97	32.685	0.99892
654.57	849.16	23.806	160.7	0.92499
608	455.2	75.964	13.311	0.92928
616.67	481.13	76.218	58.91	0.92634
609.33	1174	116.57	20.144	0.99901
628.58	346	21.801	51.129	0.94792
618.92	315.5	110.7	48.906	0.9836
624.16	1646.1	142.28	77.366	0.86611
612.81	1070.2	58.523	61.647	0.93198
620	1074.2	14.931	16.405	0.94631
602.25	1242.8	130.91	21.507	0.92294
664.21	1187.9	129.38	159.84	0.85795
649.38	1597.1	165.19	92.453	0.97334
604.38	379.88	19.983	24.071	0.97252
620.2	994	11.07	48.007	0.97637
613.25	1001.8	82.235	23.46	0.94643
615	767.8	98.13	15.562	0.90877
658.9	1325.7	9.2933	122.37	0.91084
618.75	1296.8	113.75	27.346	0.99881
618.6	10	177.14	22.535	0.88862
612.5	16.5	105.26	25.656	0.88881
620.8	19.8	60.945	21.585	0.95395
624.45	1549.1	156.8	38.856	0.97999
613.15	1713.8	129.64	48.556	0.93609
639.25	1540.4	29.148	65.099	0.91461
650.27	1932.1	151.5	81.557	0.97661
627.32	69.789	67.913	75.331	0.9885
620.22	266.78	69.624	39.001	0.95732
615.83	804.17	82.875	17.98	0.89678
620.2	929.2	54.162	22.638	0.9808
634.38	927.38	5.4403	43.898	0.96109
634.77	1575.1	147.91	70.804	0.98359
656.75	1575	155.14	98.463	0.91788
642.78	803.22	160.71	66.351	0.95807
615.25	1415.8	19.29	22.272	0.95139
623.8	1415.5	168.69	47.656	0.96297
623.6	1422.8	58.671	28.451	0.9464
634.11	712.56	42.879	39.259	0.97327
645.29	1442.4	140.76	80.908	0.95746
629.14	847.86	47.386	35.792	0.94912
635.8	912	29.745	33.56	0.96093
628.6	1196.2	137.29	18.955	0.93337
620	1360.7	79.509	28.886	0.95062
623.62	1671.9	98.366	37.509	0.91619
620	94.25	83.66	18.28	0.99074
604.87	878.4	17.969	39.878	0.9754
633.78	1356.7	19.872	94.925	0.92974
627.67	457.5	45	28.034	0.95847
646.46	732.92	20.283	50.901	0.96345
630.43	884.86	56.689	43.282	0.96762
623.06	1788.5	89.012	59.053	0.98231
644.08	1496.8	150.38	59.837	0.98047
646.84	1470.6	127.82	98.989	0.97196
636.57	271.14	145.71	60.296	0.8832
642.07	1829.2	74.982	96.979	0.87545
649.04	558.26	111.04	175.03	0.87534
626.5	1042	81.469	20.248	0.99882
647.78	1040.4	16.557	45.088	0.85612
629.83	1070.7	135	31.182	0.95242
653.5	143.12	44.599	106.33	0.95099
628.4	143.87	84.289	51.28	0.97991
641	1687.7	46.591	52.832	0.96403
650	672.07	33.254	76.505	0.95347
637.75	649.5	136.4	29.415	0.98587
633.71	1123.7	77.989	62.116	0.77358
637.62	428.88	4.2364	27.968	0.96804
641.21	454.07	57.894	63.889	0.94239
626.35	824.55	9.8193	56.611	0.9322
741	398.4	34.817	283.3	0.9459
648.71	1355.6	45	50.374	0.98259
636.39	1766.6	87.847	138.43	0.96148
648.57	593.73	72.728	130.99	0.95138
647.14	638.14	37.648	45.132	0.97945
649.25	786.5	7.6961	43.593	0.85647
625.25	1447.2	33.69	15.89	0.90762
635.2	1454.4	18.435	17.748	0.8909
690.38	1945.7	148.04	157.87	0.93328
639.67	386.5	40.601	19.86	0.92844
636.14	467.86	49.764	19.363	0.87948
661.44	697.17	34.641	67.959	0.98369
633.2	849	81.254	14.864	0.88489
669.67	1315.3	28.72	92.024	0.90455
642.71	1617.6	9.4623	31.854	0.95478
641.5	2032.5	165.07	15.831	0.9806
669.05	911.11	28.072	71.88	0.94602
664.35	962.55	21.541	82.871	0.98595
647.5	963.5	43.531	27.734	0.99467
646.75	1160	39.806	23.77	0.98573
630.75	1073.2	125.54	26.849	0.96121
646	1070.2	52.431	17.593	0.93226
648.41	1715.6	83.713	136.98	0.86663
687.61	757.71	1.232	104.62	0.88916
641.6	9.8	81.254	13.537	0.97161
647.75	38.75	38.418	37.922	0.97603
721.27	437.55	6.7536	167.25	0.91518
654	1165.4	132.14	61.234	0.92497
650.4	16.8	33.232	34.856	0.99467
640.78	157.56	84.806	22.723	0.97218
645	213.12	92.759	86.836	0.95694
650.6	360.4	47.862	29.63	0.95578
736.39	438.53	22.118	215.51	0.93664
667.43	1774.6	143.65	68.533	0.96017
677.24	1962	158.2	78.168	0.96449
651.45	115.91	56.976	49.389	0.96596
649	1406.7	124.7	17.817	0.88745
656.25	1676.2	49.764	53.438	0.95603
650.17	1650.7	127.57	18.476	0.8877
644	1895.8	93.576	16.378	0.97881
662.18	723.18	6.7098	35.208	0.97235
661.4	137	29.197	40.429	0.96339
658	706.29	35.311	62.041	0.94811
647.8	1515.4	123.69	25.416	0.99303
646.5	1524.5	83.66	9.0554	1
666.62	1914.8	167.91	65.094	0.87983
658.2	196.4	1.8476	31.769	0.97631
694.48	492.71	174.64	110.29	0.87428
649.8	767.4	123.69	14.49	0.9953
644.5	627.17	70.017	24.088	0.97183
650.14	1097.8	84.289	50.951	0.98624
649.43	63.857	29.358	39.985	0.91822
652.2	76.2	69.444	18.955	0.90151
649.33	1130	125.54	17.282	0.99554
651.54	1810.3	88.493	39.231	0.96895
646	1241.3	36.027	15.525	0.87611
678.16	1839.2	123.38	104.77	0.97159
681.48	1973.3	145.7	135.92	0.95301
667.91	190.17	68.839	105.2	0.94797
693	338.88	38.811	124.27	0.95011
641.83	309	174.56	24.4	0.86453
655	833.2	177.14	20.123	0.99512
652.6	1218.4	114.78	17.385	0.82357
661.5	1214.2	17.103	15.233	0.89287
666.67	1896.7	28.61	29.365	0.85339
659	81.545	94.97	49.274	0.93708
653.75	1524.2	149.53	20.214	0.97571
663.38	1510.8	130.31	45.179	0.95793
667.69	1532.4	16.991	48.222	0.78062
666.62	1759.1	122.32	61.397	0.94439
667.8	1064.9	32.471	42.059	0.93002
662	2005.8	115.2	38.344	0.97998
667.44	108.33	43.603	30.704	0.9445
674.71	361.5	42.089	45.565	0.91678
655.6	816.2	9.4623	44.429	0.95836
694	1290.2	4.7201	113	0.96784
657.38	24	175.03	24.373	0.94723
666.43	34	62.241	45.724	0.93914
665.43	224.14	149.42	27.502	0.92918
660.08	252.46	72.719	54.418	0.86604
665	1614.8	140.71	15.177	0.93649
676.29	1642.2	48.715	59.91	0.91073
653.25	572.25	120.47	20.11	0.98076
687.16	648.13	77.721	185.31	0.93883
668.5	946.25	34.992	25.5	0.95738
658.91	2036.7	158.75	39.057	0.98898
665.5	277	153.43	22.403	0.89831
684	312.12	58.349	88.815	0.96555
666.36	921.73	24.146	32.507	0.97766
663.67	1342	90	18.576	0.96897
683.11	1337.3	0	42.772	0.74816
682.1	1369.6	1.2189	48.784	0.96365
659.5	530	147.72	22.607	0.99402
663.5	584.75	39.806	23.576	0.99383
668.8	853.4	97.125	33.176	0.97206
694.57	1872.9	142.97	74.067	0.964
664.67	1193.3	22.62	27.807	0.93501
668	1195	55.491	19.574	0.99193
703	1189.6	170.98	66.347	0.96144
687.62	1689	56.976	98.539	0.9683
682.42	1019.9	33.69	35.343	0.91815
689.08	1389.5	171.7	48.853	0.99294
658.33	1472.7	143.47	36.178	0.92876
683.19	1442.3	118.44	58.076	0.93997
692.4	791.87	175.14	48.151	0.97962
677.64	68.76	95.974	88.738	0.97444
681.5	113.33	10.784	24.401	0.8761
695.27	255.6	24.656	67.657	0.99206
660	505.6	171.57	29.274	0.9324
675.75	1612.6	12.724	33.931	0.93662
672.2	1707.6	84.644	32.54	0.98772
670.63	1810.2	115.25	75.691	0.7742
671	665.8	48.814	21.688	0.98029
706.15	682.3	23.097	75.275	0.98208
689.67	1007.8	44.256	56.189	0.96907
683.75	1103.8	45	31.639	0.98335
709.37	1390.5	143.43	81.063	0.95235
675.25	1491.5	105.64	26.698	0.97242
710.29	281.82	7.5394	71.378	0.96098
718.23	1582.4	159.72	114.02	0.86024
677.4	647.2	33.69	29.62	0.97383
685.17	1041.2	45	50.829	0.86252
671.8	1018.2	68.199	18.645	0.86648
682	1072.6	28.072	21.571	0.7881
685.5	1345.1	32.471	28.973	0.90002
682.67	1722.6	25.346	46.186	0.9104
675.67	1717	55.491	19.858	0.97778
685.12	463.76	171.87	51.738	0.9567
678.44	452.11	105.42	34.833	0.86364
675	608	26.565	17.889	1
672.5	1924.5	45	7.0711	1
687.5	1926.5	0	23.222	0.99043
692.12	168.36	62.592	95.487	0.95554
700.33	569.83	46.123	76.574	0.94208
694.62	946.62	158.43	50.111	0.92272
681.5	821.25	122.01	30.516	0.92744
675.2	1930.4	77.471	28.492	0.97075
705.47	61.2	158.84	69.145	0.9615
682.75	358.25	118.61	12.621	0.99277
690	923.67	37.304	27.999	0.9429
683	403	66.801	7.831	0.97252
696.45	399.09	3.4682	35.133	0.941
689.12	1772.9	107.53	45.673	0.8725
686.89	1957.4	112.07	40.634	0.98254
693.14	128.86	54.638	38.279	0.99306
682.8	860	95.194	11.099	0.99517
697.89	877.78	33.232	35.381	0.9799
683.36	1236.6	57.426	46.32	0.92228
774.98	354.55	36.198	232.3	0.95485
682	694	63.435	15.882	0.98552
673	935.86	15.945	22.664	0.96368
689.25	942.75	45	12.837	0.99149
687.75	1507.8	99.782	63.533	0.92638
699.07	1847.7	149.68	64.44	0.95282
689.69	586.56	80.87	57.696	0.98305
729.09	1984.6	148.69	114.32	0.99312
686	1503.3	40.601	18.502	0.99661
687	899.2	47.726	15.666	0.94892
708.6	907.53	28.496	43.661	0.91214
719.92	508.5	31.399	95.476	0.94485
696.71	1429.4	145.49	19.899	0.97574
700.2	732.33	143.13	71.115	0.98432
697.6	808.9	177.4	23.851	0.92334
713.95	1000.2	25.408	90.741	0.97604
714.33	1047.3	47.675	78.284	0.96754
693.75	1580	126.03	13.808	0.98504
[truncated: 4,329 more rows]
