# Supplementary material for: Social motility of biofilm-like microcolonies in a gliding bacterium
Source: Nat Commun. 2021 Sep 29;12:5700. doi: 10.1038/s41467-021-25408-7 (PMC8481357; doi:10.1038/s41467-021-25408-7)
Supplement: Supplementary file 15 — Source Data [file 41467_2021_25408_MOESM15_ESM.zip › Source Data_NCOMMS-20-05786B/Source Data_Supplementary Figure 1/Flavo - Angles/12 hr/Angles_m70_12_R1.csv]

14.067	1203.6	121.68	56.776	0.97271
26.812	802.12	161.57	53.858	0.93943
77.69	1138.6	177.33	155.77	0.96398
85.667	1601.3	170.3	166.99	0.95987
10.833	1917	17.354	16.92	0.99074
5.5	847.83	90	30.206	0.89386
17.5	831.17	172.87	24.762	0.97679
7.9	582.9	110.32	30.035	0.95862
4.6667	1191	118.3	18.24	0.80948
8.3333	1171.8	98.881	32.977	0.98216
17.286	1896	161.57	22.438	0.98652
19	1060.9	154.18	36.905	0.93316
42.522	1732.4	154.65	88.126	0.95426
8.4	1745.4	103.57	30.236	0.98668
40.905	1756.6	14.876	74.387	0.8902
11.667	1997.3	61.39	38.658	0.97237
42.636	1983.5	175.79	70.634	0.96531
9.4545	115.27	90	40.846	0.78343
24.9	111.3	17.241	34.935	0.86916
22.609	490.96	57.061	100.14	0.84478
14.2	624.4	163.07	24.218	0.99273
21.824	597.94	122.54	75.064	0.91651
14.833	1246.3	175.03	24.53	0.94117
34.306	1167.6	113.16	186.97	0.92492
36.739	1378.9	171.75	72.081	0.96726
70.417	395.25	12.44	150.3	0.92659
29.273	394.36	14.744	43.707	0.89903
8.8333	685.17	117.76	23.131	0.92822
32.75	847.19	172.23	46.305	0.95902
17	1048	147.99	28.713	0.98568
20.654	1065	104.3	108.36	0.97142
50.292	1545.1	3.0775	105.98	0.87879
22.2	345.93	133.36	53.868	0.91924
44.8	358.07	175.46	66.184	0.95488
35.667	483.07	42.374	80.877	0.95398
13.4	1277.7	70.201	29.58	0.89827
15.5	1255.4	109.29	24.134	0.87798
31.727	1276.3	23.385	43.154	0.93413
14.2	1309.4	123.69	29.236	0.98661
11.667	1449.7	94.205	71.236	0.95715
41.3	1474.6	20.807	54.738	0.97717
19.667	1474	167.12	36.376	0.98699
12.333	1568.5	19.179	24.465	0.99538
23.667	1576.3	30.379	34.314	0.97963
38.81	1662.3	169.02	71.736	0.9514
7.4	79.8	158.2	18.287	0.88343
11.267	76.6	92.161	58.604	0.90502
38.889	131.22	176.78	76.543	0.92905
21.9	870.2	164.05	31.142	0.93508
10.833	875.33	80.538	18.407	0.99136
22.75	879.5	25.641	27.774	0.99844
20.6	1152	168.69	36.474	0.97859
10.333	1155	127.87	22.858	0.99761
55.52	1636.5	178.21	107.93	0.8899
15.1	1631.9	107.28	50.984	0.92435
28.4	1684.3	160.87	52.42	0.98942
35.067	1934.9	147.99	67.159	0.9833
12.5	916.28	94.16	61.616	0.89498
20.8	939.8	3.5763	32.864	0.97561
14.1	962.5	88.854	53.692	0.93142
8	1417	53.973	15.185	0.8957
31.25	1715.5	146.02	60.223	0.92109
20.357	1832.1	55.008	64.266	0.94969
19	1923.7	143.84	40.067	0.80372
27.333	1923.6	151.11	34.682	0.955
12.714	53.571	49.764	18.951	0.89862
13.6	49.2	107.35	19.822	0.84569
23.875	207.75	7.8533	32.872	0.89056
9	207.4	143.75	20.745	0.89666
11.938	221.19	101.31	65.642	0.85447
7.25	721.25	9.4623	13.751	0.88471
25.375	718.12	159.44	26.593	0.96385
26.083	1411.9	40.061	57.957	0.99192
13.333	101	50.194	15.696	0.99517
14.286	227	37.875	25.992	0.87732
31.579	214.16	148.88	71.06	0.87126
34.312	412.31	6.5463	63.217	0.97127
13.6	514.4	173.66	19.921	0.90914
13.2	548.4	91.591	40.009	0.90013
8.1667	1017.2	135	26.806	0.94962
26.444	1881.1	7.9072	42.446	0.85628
13	1864.9	91.848	34.118	0.90908
12.75	288.88	90	31.207	0.92927
33	267.45	165.53	35.998	0.88938
16.714	309.29	55.491	40.845	0.95073
27.143	565.57	157.89	36.575	0.94436
22	577.22	67.751	29.606	0.80287
11.333	751.67	128.23	43.786	0.95949
21.25	1094.5	9.8658	23.831	0.97962
15	1286.2	180	16.216	0.92499
7.5	1499.5	139.76	17.514	0.97232
40	1496.1	2.4366	48.23	0.97539
28.9	1525.1	11.592	51.357	0.77521
52.609	1510.4	170.04	83.124	0.90387
62.227	1747.7	141.87	148.67	0.79525
19.143	1859.6	22.62	28.971	0.89746
21.429	1855.4	140.71	29.935	0.94956
56.875	1957.9	175.29	89.577	0.95211
21	1957.1	131.01	30.84	0.98832
8.1429	178.57	67.166	25.275	0.81566
11.556	174.11	61.39	29.101	0.86113
16	533.33	164.05	15.062	0.96667
15.75	529.75	63.435	18.739	0.95462
45.85	649.8	24.567	83.056	0.92669
34.769	594.73	105.87	111.98	0.88193
65.111	701.92	29.249	177.54	0.80697
19.25	904.67	157.11	54.026	0.90413
15.5	152.17	24.444	25.205	0.95879
13	145.08	62.928	56.163	0.89983
34.7	151.3	173.48	41.234	0.85434
47.789	157.74	179.17	78.66	0.87728
22.2	452.13	60.396	55.083	0.91872
65	425.24	161.05	108.11	0.96822
16.889	994.33	132.27	47.1	0.94688
29.455	1319.3	147.26	50.182	0.99498
17	1352	50.906	20.748	0.99363
37.5	1342.4	138.99	70.977	0.85885
18.8	1351.6	33.69	27.695	0.91131
72.393	1573.1	172.23	153.44	0.86824
18	1579.5	93.013	19.256	0.98805
35.773	1111.3	136.7	84.344	0.84712
21.2	1115.6	99.462	24.54	0.9915
40.308	1287.8	139.27	53.192	0.89314
9	2024.5	61.074	48.563	0.89403
33.167	2033.3	164.05	53.054	0.96055
9.3333	251	170.54	19.225	0.94922
16.5	241.5	61.39	13.014	0.9628
24	761.47	121.85	82.013	0.94739
38.062	765.94	123.87	90.153	0.97524
20.9	2009.8	158.84	46.719	0.71152
13.25	1779.5	25.017	16.944	0.97691
47.889	1785.5	9.4623	82.058	0.88953
23.75	1774.2	100.01	17.387	0.99286
46	1807.6	42.397	65.059	0.95743
42.821	1053.8	101.02	129.02	0.89227
26.667	17	154.36	58.204	0.95289
17.8	319.2	171.25	28.543	0.92164
43.4	342.6	62.447	58.906	0.8808
21.5	337.5	79.216	24.721	0.86474
36.3	361.8	56.929	57.796	0.88782
26.5	347.5	23.199	7.6158	1
26	1375.2	120.96	17.596	0.99412
41.5	1616.6	18.435	35.076	0.99171
47.909	1830.1	38.29	100.35	0.96489
15.4	45.4	173.99	21.673	0.88151
31.25	75.188	77.381	70.991	0.96715
67.81	18.905	152.07	98.22	0.95644
27.6	835.8	100.49	29.504	0.93068
26.4	1269.6	93.814	16.174	0.92949
29	1943.8	100.3	11.87	0.94186
30.111	1007.4	135	30.796	0.91843
49.643	1259.9	176.57	57.434	0.87214
38.6	1378.3	116.21	73.644	0.98378
36.714	250	113.2	39.787	0.95706
49.25	286.88	47.936	56.343	0.98019
35.5	457.5	16.928	24.12	0.99675
33.429	808.64	141.58	47.312	0.78232
53.579	324.68	56.149	101.2	0.97563
19.643	1370.1	169.38	33.121	0.98298
48.692	1857.8	28.686	68.306	0.88448
23.4	1697	153.43	22.803	0.88253
36.467	1903.1	167.77	62.792	0.97771
58.379	1968.9	165.4	105.33	0.94179
55.375	176.62	13.069	58.329	0.9856
33.667	550.67	176.63	17.36	0.98094
41.833	348.67	144.78	24.786	0.83952
27.143	874	132.27	16.127	0.92183
34.273	886.09	95.947	53.589	0.90055
37.25	907.5	65.225	14.685	0.97499
66.382	1474.1	45.246	176.85	0.93161
43.429	1545.4	72.897	54.605	0.74726
39.938	2002.7	18.726	68.404	0.91073
46.875	1988.8	149.04	30.538	0.9547
58.667	690.67	168.69	51.024	0.8994
48.75	101.38	14.036	26.979	0.91696
126.53	86.804	164.45	206.25	0.97635
37.429	719.57	83.29	20.724	0.82595
45.2	725.2	53.13	25.452	0.98225
39.2	960.1	88.531	41.381	0.94278
47.6	932	163.07	30.033	0.8005
45.667	1238.3	51.953	62.943	0.92802
72.1	1216.5	166.68	84.666	0.92247
33	1466.4	54.462	26.55	0.97202
37	1471.2	81.027	21.082	0.91241
42.8	1878.8	147.53	27.438	0.95039
36.25	1883.8	111.25	20.248	0.95385
44.714	42.714	54.782	23.409	0.88892
45.429	1197.3	147.8	32.526	0.98095
44.778	1214.1	60.642	39.729	0.92414
48.455	1180.5	111.32	47.925	0.91833
65.632	383.63	37.666	82.199	0.87601
49	1736.5	15.945	22.051	0.99047
31	904	45	19.799	1
37.25	913.75	171.03	19.308	0.99621
41	915.75	104.74	20.612	0.95317
73.542	953.25	134.64	118.61	0.94792
39.375	399.38	7.8533	29.831	0.98134
46.25	441.75	29.476	26.951	0.98028
51.182	637.64	56.31	26.427	0.81862
51.714	1745.4	143.62	23.848	0.98965
50.75	1938.5	113.84	47.856	0.98233
60.133	569.47	163.61	40.297	0.87948
41.143	2025.6	94.086	31.499	0.89118
38.333	1252.3	45	11.314	1
40.667	1251.3	73.301	11.225	0.93013
43	1550.3	23.199	15.342	0.99278
37.5	1558.2	129.81	15.813	0.9878
37	228.5	30.256	15.619	0.88949
49.556	244.67	70.253	44.699	0.92701
57	227.71	142.7	32.129	0.82171
55.158	877.68	71.834	68.756	0.97966
44.75	1335.8	90	16.397	0.91483
92.312	1995.4	0.60309	115.72	0.821
63.647	554.06	45.535	84.067	0.90004
44.5	529.17	79.216	22.842	0.93587
57.188	469.44	77.229	87.146	0.88245
69.043	792.48	125.46	85.478	0.9479
51.75	837.5	70.017	25.043	0.93477
54.286	1058.3	64.359	28.466	0.97416
41.6	1245.6	142.43	18.898	0.86787
78.5	363.07	177.95	59.411	0.94319
59	1520	173.29	18.43	0.92876
48.4	1842.8	80.538	27.019	0.90052
60.571	43.143	135	40.086	0.95254
52.9	69.2	80.538	49.979	0.97365
63.478	683.39	45.474	91.043	0.93981
47	1699.2	57.724	23.258	0.96621
58.143	1704.1	21.801	29.69	0.90689
54.833	1700.8	160.14	40.604	0.94264
44.333	1695.7	45	15.831	0.98265
52	1714.2	77.735	26.046	0.90368
62.714	3.8571	174.29	21.64	0.92883
52	777	7.125	16.125	1
49	778.75	151.19	23.434	0.97403
54.75	772	116.57	26.96	0.99529
70.857	1713.5	69.656	108.51	0.87476
48.714	139.86	77.471	20.145	0.91533
71.385	162.38	30.256	50	0.83354
41.111	258.67	162.65	37.859	0.88556
60.25	622.25	47.49	16.623	0.97931
68.833	1387.4	157.52	69.934	0.89755
58.833	1405.5	64.799	38.908	0.96579
62.25	79.75	15.945	15.067	0.96636
65.667	493.75	48.18	54.423	0.93693
64.4	1159.4	173.29	17.246	0.99252
62.5	1341.3	137.2	37.915	0.97051
62.909	1089.5	15.524	40.15	0.9306
59.5	511.83	61.557	27.89	0.97865
68.476	839.67	108.43	82.685	0.95613
101.82	1151.9	13.029	130.43	0.95224
87.688	1616.1	168.69	63.402	0.96509
58.957	202.48	26.966	79.064	0.80888
70.6	441	146.06	67.703	0.92584
59.4	454.2	64.537	24.617	0.94486
62.6	708	163.3	22.992	0.90817
58.3	697.8	86.424	34.989	0.91636
72.375	1193.2	8.7462	26.991	0.97462
56.5	1188	50.194	24.213	0.96768
64.9	2003.2	128.93	39.621	0.84352
84.462	200	42.979	61.763	0.97375
59.875	733.12	17.199	45.536	0.96552
77	1082.5	61.928	67.845	0.75171
104.67	743.96	155.77	118.09	0.92857
57.2	938.6	126.47	30.082	0.95077
66.929	899.93	102.34	69.773	0.93895
91.167	915	146.82	65.427	0.9496
61.333	1739	104.04	16.944	0.97333
53.25	218.25	29.249	30.15	0.95035
89.6	246.44	26.25	102.41	0.79477
73	1007.9	45	62.456	0.97367
69.667	1026.3	22.932	28.853	0.97847
78.933	1114.9	178.73	48.11	0.93558
100.56	1042.1	3.4893	84.083	0.97704
62.222	1284.6	70.346	21.436	0.69351
64.8	1271.1	141.07	37.556	0.88992
79.917	1279.2	18.004	48.14	0.87369
60	1411.9	25.408	48.123	0.92021
65	131	60.642	19.488	0.94198
54.5	1786.2	167.47	20.727	0.88961
62.667	1786	74.055	15.062	0.96667
68.571	1783.1	136.74	24.137	0.96719
66.688	1890.6	129.59	73.74	0.91505
79	844.7	172.65	33.635	0.92931
68.5	1318.4	69.075	41.823	0.87035
65.25	1297.2	100.62	18.491	0.88036
66.4	39.8	7.125	26.842	0.9011
73	319.33	54.345	58.437	0.96878
82.091	307.27	166.5	31.722	0.81049
78.938	540.38	51.459	76.852	0.98152
69	817.33	59.534	21.438	0.92001
66	1522.8	92.386	24.542	0.97875
83.25	1536.8	39.806	67.822	0.69095
106.1	1488.8	50.307	137.76	0.94338
118.07	1772.3	5.8263	101.7	0.96861
77.8	78.8	153.43	21.303	0.94468
61.25	1283.5	40.236	17.525	0.97173
92.6	1676.6	33.254	83.195	0.8768
76.857	1812.3	119.05	33.763	0.91482
77	1825.7	0	16.307	0.98117
87.444	442.56	7.9435	45.454	0.95518
72.667	649.17	106.39	18.194	0.97393
94.706	972.24	163.5	60.065	0.93766
79	1584.5	136.12	39.646	0.90979
95.062	344.12	27.719	68.525	0.97262
77	1066.1	128.16	27.901	0.63812
82.615	1090.1	59.216	58.501	0.93516
85.923	295.62	52.595	68.776	0.9335
67.25	584.5	63.435	18.113	0.86415
68.4	589.4	21.801	22.199	0.97033
69.6	586.2	73.74	25.546	0.97861
75.75	1377.2	107.65	23.441	0.98489
82.308	1647	40.314	47.391	0.91321
74.571	1636.7	123.69	37.546	0.96029
80.5	1642.2	21.038	14.225	0.97918
84.5	643.5	7.6961	38.604	0.96716
62.429	1212.1	21.801	23.458	0.91825
89.941	1312.4	106.35	86.551	0.90305
80.571	578.43	69.146	24.487	0.9177
82.25	573	49.764	19.023	0.89522
76.929	760.5	97.524	56.584	0.94479
84.6	325.8	32.735	16.68	0.9978
85.889	901.28	104.4	77.512	0.98566
101.8	1937	146.89	63.39	0.86635
78.571	2002.4	115.77	34.616	0.93028
106.3	839.18	52.734	136.4	0.84753
105	1909	149.3	77.181	0.96437
92.75	1023.5	29.249	29.208	0.981
90.786	1127.5	178.83	49.408	0.99194
86.167	1146.5	50.194	31.928	0.97847
83	1141	35.538	9.4868	0.90676
72.8	2037.2	180	24.515	0.85661
78.5	2034.8	122.01	19.488	0.96818
90	2029.3	148.67	28.111	0.95785
88.667	32.833	160.02	27.93	0.83815
73.6	243	146.89	27.897	0.98429
85.143	401.86	62.021	36.888	0.9823
95.452	1388.9	39.877	122.13	0.84292
74.4	1479.4	14.036	21.358	0.96521
101.32	1888.9	156.1	103.45	0.93043
90.357	597.57	117.01	63.776	0.8976
92	619.62	2.4896	28.029	0.82135
81.571	683.86	80.134	24.945	0.93588
84.429	1250.3	66.801	16.527	0.9216
86.5	1236.5	135	14.868	0.95118
95.846	530.38	48.814	56.086	0.94766
85.2	861.2	3.0128	19.304	0.98559
79.8	864.8	83.29	17.687	0.9678
80.167	1511.8	92.203	26.567	0.97937
133.26	1972	179.47	112.75	0.96681
105.83	1796	168.91	61.742	0.84175
105	235.82	40.03	69.109	0.94487
76.7	715.1	60.751	29.038	0.98675
92.5	1175.5	36.87	35.484	0.98636
84	1826	143.13	20	1
85.143	1834.9	83.66	29.642	0.91648
88.286	433.57	115.46	25.373	0.91669
118.38	454.1	161.34	84.184	0.9654
86	488.75	81.347	49.019	0.94921
148.79	533.62	35.059	158.26	0.88003
91.647	1205.3	106.89	66.927	0.87444
89.333	1224.8	73.61	19.648	0.9019
87.5	1587.8	105.95	22.12	0.98738
88.385	71.385	37.093	54.876	0.93666
89.643	138.71	102.2	79.384	0.95371
91.8	1262	36.027	15.314	0.88819
119.83	372.3	141.44	97.481	0.90519
90.375	1409.8	77.905	46.298	0.92776
94.4	376.4	161.57	19.508	0.9726
92.857	858.43	78.232	25.027	0.97955
85.6	1315.6	158.2	22.448	0.95959
90.2	1678.2	173.66	19.914	0.90944
88.667	1677	66.801	15.673	0.97181
126.85	1584.8	7.2243	77.309	0.92575
86.667	1644.1	103.39	23.741	0.90927
89.667	2030.3	121.61	15.544	0.982
101.67	2030.5	2.6026	24.801	0.88796
151.38	1528.2	58.584	207.22	0.94433
92.333	1757.2	99.462	26.823	0.9071
119.94	843.71	43.479	84.167	0.94967
92.375	1797.5	66.038	35.812	0.82505
150.8	889.57	16.598	114.93	0.94427
105	1375.8	2.8624	25.296	0.79163
100.8	1703.9	18.97	34.376	0.98435
101.75	1711.8	61.39	25.588	0.97937
94.625	1932.5	60.524	30.123	0.87705
108	118.42	9.4623	80.922	0.97718
107	604.88	45	35.785	0.90895
100.43	1550.1	124.7	18.314	0.86336
111.37	1000.9	176.03	73.178	0.98627
99.2	1103	97.352	31.741	0.98474
97.944	1852.8	105.68	59.971	0.98719
117.8	197.6	30.964	47.974	0.97236
127.15	941.69	165.96	75.226	0.93176
78.143	963.43	147.03	44.168	0.99851
97.333	950	114.23	22.405	0.97889
101.75	101.75	153.43	17.297	0.90492
114.5	753.2	3.8141	30.261	0.99357
125.33	1643.2	177.09	60.166	0.98189
103	1666.2	50.711	17.66	0.80478
108.2	1654.4	156.04	20.667	0.95309
107.71	38.571	48.991	31.753	0.95989
107.43	331	52.125	38.272	0.89374
121.45	964.41	134.53	94.747	0.91799
109.16	1217.1	94.97	123.12	0.93756
100.4	1978	86.186	30.222	0.99485
100.33	1995	69.444	17.19	0.99404
109	1982.8	125.31	29.566	0.99477
112.91	2018.9	165.65	45.898	0.96704
104.75	2030.8	60.642	19.145	0.95887
105	694.08	98.686	75.317	0.96705
119.93	1116.6	61.144	59.348	0.94268
117.64	1259.4	147.77	58.35	0.93193
92	562	45	22.627	1
129.36	182.29	37.03	73.208	0.97531
111.68	135.32	106.9	87.935	0.93893
104.69	255.69	94.635	44.584	0.83262
108.76	484.79	88.544	124.69	0.94667
94.8	638	50.528	22.324	0.9865
100.91	634.82	77.196	51.198	0.88133
101	777.5	173.99	20.182	0.94663
99.333	783	124.99	13.602	0.89739
133.47	783.67	5.0425	80.335	0.84974
115.86	311.23	63.435	94.488	0.97027
101	475.67	66.801	16.485	0.92395
104.8	803.85	68.552	68.82	0.87426
117.25	799.12	145.41	37.853	0.93065
103.14	815.57	99.866	24.062	0.9702
125.79	1064.5	1.5482	100.71	0.73507
108.33	1058.2	107.35	18.811	0.89111
101.2	669.2	47.49	18.544	0.87785
117.4	1284	100.1	151.49	0.97893
107	1723	156.8	15.232	1
158.19	1746.4	2.9866	161.82	0.71165
106.83	1862	94.086	14.595	0.96166
124.78	1864.7	172.15	31.346	0.93392
130.47	1849.1	154.75	63.252	0.92646
117.62	1569.1	21.801	28.447	0.75723
136.83	1626.1	6.0542	71.523	0.92795
108	1678.6	103.24	36.476	0.95758
93.889	48.333	57.529	44.625	0.87652
111.4	56.6	93.814	30.671	0.98029
116.5	429.67	16.928	25.592	0.93942
174.84	680.84	39.848	185.35	0.93462
114.88	1922.1	4.7636	24.906	0.96697
111.6	1949.2	126.87	15.47	0.96961
115.5	1955.2	45	14.787	0.86073
144.52	242.52	48.27	108.03	0.91788
102.2	652.2	45	19.799	1
130.33	905.89	21.801	61.464	0.87615
109.5	898.5	3.3665	17.071	0.99756
142.07	46.333	14.036	62.478	0.85791
114.5	943	120.96	19.416	0.90093
149.11	1015.4	3.7782	118.4	0.89725
116.75	551.5	63.435	13.689	0.98012
133.93	24.286	1.0809	54.797	0.96738
127.4	650.02	92.654	161.26	0.9374
114.55	1379.5	48.468	52.708	0.88706
116.17	1373	90	25.859	0.92811
141.4	1089.4	158.59	59.428	0.92181
121.75	1249.2	58.392	16.648	0.91691
155.29	1280.3	177.14	86.884	0.92191
129.83	1185	39.289	31.516	0.90193
125.56	1440.3	43.21	48.733	0.92909
121.67	1434.7	23.962	10.099	0.97523
112.09	987.82	165.17	35.687	0.98555
139	1663.9	33.996	55.634	0.93225
118	1797.2	38.991	29.023	0.93093
128.32	1945.1	109.53	159.12	0.9402
130.44	568.67	43.025	41.813	0.98143
179.21	767.57	1.6483	150.03	0.92687
119.67	1539	93.576	16.062	0.99807
125.55	2018.9	81.18	60.07	0.9771
114.25	393	148.39	16.416	0.92982
123.5	385.5	116.57	20.694	0.97251
149.55	700.91	12.907	52.922	0.93051
127.83	1489.2	67.218	60.943	0.88987
117.33	1844.7	162.65	17.201	0.97455
131.22	1839.3	0	26.822	0.67109
125.62	104.88	74.745	23.521	0.96948
170.18	1035	173.25	99.392	0.94221
141.2	1740.1	158.03	71.221	0.86302
137.53	1733.6	134.33	63.147	0.95189
119.75	1819.2	47.121	19.518	0.97882
119.33	1825.7	128.66	23.694	0.81074
135	1820.9	177.4	26.073	0.84465
152.3	1609.7	172.98	66.241	0.98866
147.08	15.25	26.053	51.041	0.98137
120.33	883.67	49.086	19.973	0.99381
117.71	1371.1	115.46	25.462	0.91349
159.39	1328.4	138.37	137.38	0.87651
126	1679	90	44.411	0.9457
127.5	1692.8	158.2	17.555	0.92027
126.19	1719.6	135.6	76.031	0.88358
82.793	1917.1	140.39	117.97	0.95724
155.56	1951.2	7.0165	69.365	0.94414
126.75	75.25	106.26	26.393	0.94722
130.33	161.67	55.008	12.382	0.98584
121.75	282.25	57.095	21.982	0.92116
126	301	90	16	1
127	943	100.62	16.544	0.98397
154.35	1496.2	70.168	137.3	0.94461
133.67	709.67	129.56	30.125	0.9903
168.12	1307.4	0.79572	90.043	0.79969
130.2	1311.8	73.496	29.927	0.94096
180.38	49.655	157.38	115.69	0.89898
130	268.2	86.424	16.329	0.98177
138.54	315.69	115.08	52.863	0.98166
125.25	432.25	164.74	22.882	0.99655
201.88	853.69	25.741	195.96	0.95175
164.91	848.78	35.218	87.889	0.94704
127.2	1558.8	76.759	19.298	0.90496
140.7	468.1	147.65	40.389	0.87921
134.59	516.12	78.566	99.237	0.915
147.31	376.12	112.75	70.672	0.95131
131	1481	156.37	17.68	0.98779
133.4	1591	102.99	14.376	0.92806
143.08	492.92	10.713	39.038	0.96461
126.67	1220.7	45	12.728	1
140.6	1225.8	171.87	15.227	0.92877
139.43	499.86	152.24	24.786	0.86626
222.7	819.23	10.429	196.97	0.84146
132.86	782.86	91.736	33.483	0.98602
123.5	795.62	31.608	32.789	0.93107
155.56	1189.8	55.008	74.777	0.97944
140	1216.3	178.45	37.452	0.9883
129	1217.5	159.44	8.544	1
136.67	1805.2	101	40.175	0.91286
140.5	132	54.782	21.235	0.9799
135.8	1332.4	98.13	14.867	0.95125
138	1507	33.69	28.571	0.88337
162.88	1690.1	136.1	81.648	0.90085
130.8	1066.6	21.371	25.612	0.96431
137.75	1066.2	115.35	21.094	0.99668
162.76	1311.2	151.26	78.302	0.90305
174.75	1413.5	16.429	84.827	0.95866
138.67	248.67	68.199	17.447	0.92597
152.82	238.71	63.435	64.558	0.93519
171.88	216.29	10.061	66.239	0.95062
133.67	1795.7	45	9.8995	1
187.27	1767.6	143.5	162.12	0.94377
173.56	196.67	31.059	108.75	0.94463
141.75	747.5	67.166	22.954	0.89814
148.2	1934.3	125.54	47.172	0.9118
143.67	71.833	119.25	29.999	0.95513
169.77	177	50.194	115.34	0.88029
140	547.33	35.838	22.218	0.99933
197.8	1168.1	168.97	126.76	0.94838
132.75	1188.1	47.603	68.032	0.91559
151.22	409.44	55.784	34.258	0.88251
155	1999.6	22.166	37.325	0.7811
131.8	908.4	8.9726	24.043	0.80003
147.2	1242	135	16.396	0.94881
148.4	1255	49.399	19.294	0.9557
149.41	283.71	79.778	68.665	0.9027
157.91	1689.5	23.199	40.959	0.92968
155.69	602.19	58.671	60.529	0.88968
152.5	954.8	124.88	41.343	0.97294
149.5	975.83	57.265	17.118	0.97228
144	1107.2	163.74	27.94	0.89476
140.67	1114	116.57	13.454	0.99718
162.93	1122.1	31.608	64.13	0.71406
150	1813.8	132.27	15.347	0.96864
165.7	601.04	73.791	115.19	0.7775
149	1385.8	122.91	20.312	0.99688
165.88	1841.8	130.33	74.845	0.92894
160.78	1869	173.66	32.354	0.83966
180.85	876.7	179.09	64.734	0.97333
146.9	416.9	65.225	44.907	0.95649
161.17	697.67	50.877	100.18	0.96503
162.17	1353.3	138.73	69.522	0.93772
154.5	1348.5	112.44	54.217	0.91796
148.39	1551.8	47.951	75.263	0.91254
157	1408.4	101.1	114.39	0.95323
165.26	1709.8	117.65	85.52	0.83161
154	294.6	50.528	23.213	0.94872
199.68	675.95	19.47	114.86	0.9142
163.17	989.83	146.31	29.961	0.96272
185.54	143.21	23.962	101.77	0.87097
169.2	482.6	50.064	58.145	0.96449
154.29	1244.1	88.781	49.533	0.94907
171.73	1223.2	10.437	45.623	0.84692
155.67	1623.2	78.024	34.302	0.98345
151.83	2035.7	57.095	22.423	0.903
172.5	2035.9	172.61	61.403	0.8868
161.27	2026.3	102.88	52.933	0.67827
155.5	2040	38.66	6.4031	1
182.5	94.05	158.96	109.96	0.88669
161.25	106.25	34.695	16.728	0.94521
156.3	862.6	40.855	50.803	0.96289
163.8	863	16.39	18.037	0.98244
202.61	1609	164.51	118.21	0.88662
162	1625.5	147.53	15.332	0.85038
171.38	342.38	159.68	31.732	0.90737
190.04	477.32	48.638	124.79	0.9823
151.09	150.64	32.55	58.614	0.95128
161	165.75	70.017	23.414	0.99979
154.4	510.2	55.305	16.138	0.97976
175.33	518.56	13.092	45.231	0.97605
172.89	1495.6	48.122	40.366	0.96489
155.25	1060.8	123.69	22.085	0.97955
176	1064.7	12.875	39.587	0.90692
161.62	2017.4	78.959	43.75	0.95482
164.33	1923.5	30.964	24.169	0.96505
160.25	497.75	49.399	19.515	0.94485
158.4	485.4	95.711	22.938	0.87628
167.25	491	135	17.683	0.87972
162.57	741.43	26.565	31.378	0.85515
157.5	731.25	85.601	15.877	0.8212
175.43	949.71	19.323	84.526	0.96535
181.25	1021.1	32.4	70.097	0.8786
162.88	1003.8	112.44	52.334	0.951
162.5	1703.2	94.97	23.364	0.98812
157.71	1978.9	24.228	22.7	0.96616
159.88	327.62	153.43	47.689	0.98465
162.22	475.22	42.879	39.078	0.97778
179.43	1602.2	49.399	52.249	0.88227
200.45	1792.8	150.64	116.56	0.94497
165.43	1809.1	120.96	39.105	0.89465
151.75	622.75	32.905	25.543	0.79271
166.5	623.5	144.46	8.6023	1
159.25	2039.5	135	12.93	0.87499
167.83	240	54.246	31.559	0.97613
199.75	233	175.67	69.102	0.95785
168.17	2013.2	164.48	19.376	0.96417
189.27	34.267	135	59.915	0.92054
164.67	660.33	97.125	16.22	0.99414
175.17	779.58	41.634	44.376	0.81406
168	778	77.661	34.227	0.95705
165.2	973	78.311	31.788	0.93163
164.14	1451.1	91.975	29.866	0.97157
172.4	1435.6	156.8	16.17	0.94196
174.62	1467.6	37.476	41.833	0.90365
165.75	1745	90	15.233	0.98468
173.2	1745	130.24	18.602	0.91544
170.67	908	57.265	17.18	0.96878
195.31	903.54	170.34	50.418	0.94561
177.5	989.12	29.249	30.15	0.95035
160.91	1896.9	32.196	37.956	0.8406
159.5	398	137.49	37.393	0.87069
182.61	744.06	66.501	78.045	0.96405
159	789.67	20.556	26.007	0.65706
170.71	1337	86.82	18.497	0.97461
170.2	1862.6	98.531	20.996	0.9632
176.75	1860	14.036	15.437	0.8013
180.91	1092.5	129.96	49.552	0.97413
164.83	108.67	115.56	26.086	0.97735
187.89	127.56	161.57	49.57	0.89311
181.6	112.9	113.03	45.813	0.9487
198.36	256.79	19.722	58.392	0.96423
185.83	422.42	166.26	51.847	0.89349
198.19	457.52	40.601	83.63	0.88193
171.25	1210.5	36.87	15.285	0.98138
167.67	1810.7	11.31	10.325	0.98775
172.91	749.27	32.471	41.417	0.94442
226.47	956.8	26.754	139.03	0.97469
183.67	959.33	76.159	76.315	0.93118
166.36	1128.1	121.26	35.765	0.91589
198.6	1130.1	18.435	46.361	0.95493
173.83	1640.5	93.366	18.325	0.92932
164.56	1655.2	172.15	37.076	0.78958
187.42	1786.2	141.52	52.011	0.95787
222.65	1865.9	122.74	147.27	0.90408
168.5	368	138.01	15.831	0.84981
180.77	350.35	75.635	106.79	0.79265
181.5	366.25	5.1944	13.817	0.79942
172	657.8	66.371	18.075	0.96623
165.09	1020.2	162.9	36.571	0.74384
180.86	1193.3	33.179	31.466	0.98724
216.28	1468.8	8.2128	108.62	0.90231
171.15	283.31	44.193	54.311	0.92448
189.83	1723.2	20.854	23.554	0.95408
186	2014	19.29	21.506	0.9853
188.4	15.8	4.6355	39.433	0.94139
190.6	6.3	157.38	31.095	0.83615
177.4	1883.8	37.405	22.859	0.93623
217.35	1870.8	168.69	101.35	0.95592
189	177.2	30.964	48.942	0.83399
211.17	168.75	177.36	67.261	0.96742
184.6	530.6	57.995	18.953	0.99552
184.25	839.25	72.255	26.736	0.98178
174	1428.6	42.709	36.429	0.97131
198.7	1445.8	41.055	43.693	0.94088
182.6	428.6	98.13	21.957	0.96614
212.5	445.39	22.135	72.375	0.88006
177	1247.8	146.98	24.047	0.99198
185.4	1237.8	95.262	85.939	0.88809
184.11	767.56	99.782	29.914	0.98375
209.88	1321.7	123.39	227.5	0.94238
197.64	393.36	154.75	65.008	0.90143
194	558	145.62	24.891	0.92488
201.18	1148.1	170.22	131.41	0.89577
179.6	1136.6	74.291	34.078	0.97545
188.86	1139.3	111.8	29.086	0.92572
190	1517.6	47.203	38.772	0.94905
186.12	1509.2	135	40.873	0.9688
192	1967.2	132.34	81.45	0.74741
218.78	577.33	164.86	95.435	0.92269
180	1058	77.005	15.096	0.88381
185.29	269	43.781	34.432	0.96543
199.61	1709.3	26.952	77.627	0.85266
195.35	1696.8	140.06	61.807	0.90734
190.6	1747.8	118.61	27.625	0.90715
203.86	624.25	115.07	159.22	0.7558
225.91	640.87	12.295	81.076	0.98465
200	750.67	165.07	33.409	0.92934
186.25	1632	94.764	12.123	0.99328
193.33	2023.3	119.25	29.275	0.97876
196.5	1842.8	176.01	43.689	0.98663
193.36	512	62.819	52.452	0.79298
180.4	615	8.7462	15.909	0.82678
198.57	962.71	180	35.572	0.9558
201.56	993.22	169.7	35.064	0.95656
189.89	539.11	46.397	29.207	0.99293
191	1481.3	177.14	20.595	0.97231
194.95	1105.1	151.29	105.96	0.90383
214.08	1117.4	17.021	53.268	0.96202
210.2	1551.9	153.97	54.929	0.87119
188.4	1570.6	90	21.672	0.92284
190.17	1558.5	65.556	26.505	0.91177
189	1570.2	90	22.759	0.83482
202.67	188.11	57.529	40.991	0.95425
203.69	790.56	156.7	76.637	0.9235
191.33	1968.7	37.569	16.835	0.97422
208.17	1813.5	165.53	32.937	0.97201
199.5	1120.2	135	17.053	0.99517
257.46	1152.9	133.53	182.26	0.90813
189.6	1144.2	6.009	20.076	0.95162
191.5	1143	50.194	7.8102	1
192.2	1150.4	119.05	21.628	0.95206
208.77	1576.2	128.96	61.927	0.97599
224.25	1903.9	143.45	80.642	0.89532
215.82	1503	6.2034	46.535	0.99433
191.8	1649.8	139.09	20.806	0.95401
193.09	1646.1	112.99	37.168	0.96445
204.86	1672.3	135	23.643	0.89723
209	2002	3.5763	32.679	0.98112
210.08	1980.3	125.27	50.96	0.98548
205.6	1039.6	32.735	16.971	0.98071
199.22	1380.1	97.64	87.526	0.94526
231.4	2012.1	175.31	64.409	0.95025
201	125.75	177.27	21.162	0.99346
209.31	106.92	129.09	44.422	0.92816
206.42	985.08	35.676	50.992	0.94153
191.38	356.31	115.2	41.516	0.90512
195.6	462.6	3.8141	15.733	0.95552
205.57	165	100.62	34.949	0.93157
193	1623.8	8.7462	18.086	0.72723
212.67	1626.2	12.095	36.546	0.78356
203.14	1249.4	81.87	43.399	0.97759
248.12	1497.9	21.485	104.78	0.96416
226.43	1336.9	151.03	69.696	0.91839
232.4	1380.2	43.807	73.212	0.9274
199.5	1530.2	121.5	39.898	0.91132
190.56	820.44	157.38	27.091	0.95974
218.4	1321.9	5.7106	31.059	0.97073
209.8	1723	52.595	21.668	0.98768
208.4	13	150.95	21.459	0.95955
212.54	358.69	140.71	64.565	0.66039
208.86	745.43	55.62	24.34	0.94583
210.11	2002.3	60.524	27.576	0.95807
200.25	421.5	41.634	12.634	0.95308
233	428.08	3.1221	57.656	0.95535
206.8	1094	99.689	43.592	0.95414
187.54	913.15	10.437	40.71	0.94913
206	919.2	90	19.378	0.92887
215.5	1790.5	12.529	18.71	0.98554
211.75	642.25	67.751	24.725	0.96138
225.89	1647.6	167.47	57.238	0.96644
220.82	1630	119.43	49.24	0.90937
220.43	700.29	177.27	23.175	0.90716
213.53	724	36.254	76.614	0.97116
220.5	728.25	37.304	27.799	0.94971
218.06	2015.8	111.8	55.528	0.96981
208.75	123.25	65.225	16.289	0.87901
214.43	876.86	27.553	26.893	0.96464
219	879.2	32.735	17.759	0.9372
234.75	1194.2	141.71	74.532	0.97438
216.4	1663.6	174.81	11.621	0.95045
215	110.14	46.975	26.32	0.77958
199.88	316.12	50.44	30.447	0.97984
219	328.2	0	16.719	0.95699
210.6	1046.4	74.055	15.838	0.91933
214.5	1034.2	111.25	19.344	0.9984
225.19	1024.9	99.273	69.155	0.71793
214.5	1838.6	92.793	44.729	0.91771
224.55	1929.1	119.93	81.969	0.9291
211.62	959	85.236	26.73	0.90097
215.75	437.75	135	24.106	0.99734
219.17	46.333	133.53	29.425	0.93752
226.92	282.31	141.6	71.565	0.94493
230.8	503	56.592	64.016	0.87951
226.89	393.78	30.651	37.368	0.83987
222.09	401.73	173.48	39.888	0.88317
217	1630.8	93.576	18.92	0.84732
223.43	505.86	172.23	23.618	0.9401
220.2	504.6	130.24	19.979	0.85236
211	657.67	135	12.715	0.88981
215.67	759.83	85.365	38.772	0.95743
225.8	752.6	22.38	19.854	0.926
216.1	767.3	45	31.681	0.93741
208.75	1011.5	146.31	15.988	0.90205
242.91	1519.2	161.05	85.405	0.82944
205	1823.4	173.99	19.544	0.97753
222.67	1797.6	95.08	50.449	0.8955
215.5	525.33	42.879	19.512	0.97916
225.5	610.5	151.78	47.8	0.97342
217.29	802.14	97.765	23.345	0.95112
223.2	818.6	68.749	22.924	0.84248
246.2	785.27	138.96	73.866	0.96917
238.58	1343.9	176.63	78.941	0.86289
207.67	1346.8	149.04	20.194	0.86623
234.5	50.7	128.85	51.054	0.90547
221.33	93	72.897	15.385	0.88406
249.09	384.62	63.252	145.03	0.9652
232.7	302.9	152.02	40.804	0.88802
210.25	790.25	14.931	17.707	0.87671
225.67	792.67	173.66	27.953	0.97184
207.38	1882	6.009	20.609	0.927
226.8	189	34.824	28.381	0.98719
232.19	210.31	63.825	66.594	0.9872
211.73	667.45	68.199	35.863	0.90094
227	668.83	115.71	30.326	0.98814
291.03	650.9	156.64	139.91	0.97322
221.5	847.33	180	48.747	0.96416
219.25	1233.8	55.305	17.648	0.89595
220.8	1231.4	75.256	20.629	0.95239
220	1389.3	36.87	15.021	0.99858
251	1752.9	160.17	99.898	0.64912
210.4	542	10.008	19.052	0.90606
230	538	146.31	18.594	0.96956
232.33	1654.3	137.86	28.777	0.9841
228.18	1691.5	156.61	42.57	0.94694
229.29	1045.9	32.005	20.853	0.90483
232.33	1366.8	145.49	19.761	0.98257
235.36	1574.7	167.83	65.078	0.8017
249.4	1581.1	177.56	51.971	0.90517
216.33	1813.3	146.31	15.314	0.94178
220.89	1984.3	120.07	24.334	0.90221
223.75	436.25	83.66	28.287	0.96037
236.88	555.56	137.73	52.422	0.85075
227.57	822.71	121.76	29.611	0.83408
246.92	947.62	38.211	64.667	0.92499
225.88	1402.6	180	35.981	0.94493
219.8	1415.4	107.53	20.271	0.98291
227.06	38.5	86.424	66.327	0.9668
221	255.83	74.476	20.529	0.91001
221.83	264.5	134.24	59.775	0.88728
274.96	1013.8	26.565	126.29	0.90302
224.5	981.5	83.66	18.246	0.99258
226.29	1709	108.43	20.899	0.90786
225	1791.3	150.26	16.218	0.99423
249	444.42	167.59	53.612	0.95492
209.67	890.04	10.235	77.897	0.93925
229.83	903.67	78.111	22.584	0.85973
236	1253.2	137.39	75.011	0.90575
221	1930	149.04	11.662	1
235.75	1929	10.62	16.36	0.99502
223.43	2034.1	104.04	21.491	0.95928
230.6	2038.6	50.194	17.547	0.89019
256.33	2034.1	8.8204	61.773	0.95016
252.14	907.5	67.775	125.59	0.79993
232.2	178.4	50.711	15.959	0.89058
243.19	469.69	168.69	74.02	0.61999
227.5	478.5	127.41	22.049	0.97061
236.86	1092.2	99.377	116.62	0.94736
246.17	1135.5	147.65	49.819	0.71279
245.25	629.83	1.3972	41.424	0.99007
260.22	1280.5	134.12	113.19	0.81221
234.33	1306.7	30.964	11.981	0.97333
226	1407.1	86.791	124.78	0.85886
242.67	1701.5	171.03	38.849	0.99026
232.25	1716.1	81.469	22.132	0.9138
251.42	696.42	166.29	42.609	0.99044
224	916	141.71	25.893	0.9349
235	1062.3	180	18.261	0.98569
266.88	616.62	16.837	85.863	0.92477
273.92	1534.8	25.096	93.812	0.92989
234.5	502.25	137.29	17.946	0.98582
298.53	1180.4	163.89	168.51	0.87711
222	1939.8	38.66	26.73	0.95821
244.92	1968	45	59.231	0.93118
244.89	1943.6	150.52	28.164	0.93808
248.44	250.28	7.4314	79.671	0.87339
241.4	1023.8	19.654	31.387	0.94728
237.33	1419	168.69	18.638	0.82076
223.9	1436	6.3402	32.59	0.83358
230.17	1444.8	118.07	18.216	0.93322
251.4	1851.6	3.4682	33.61	0.98365
238	136.71	60.255	34.198	0.94301
244.11	86.111	102.61	79.276	0.98236
244.25	127	3.1798	18.253	0.98767
246.67	535.11	9.0395	48.53	0.91807
236.8	1758.2	81.254	15.604	0.84291
237.29	190.57	83.884	29.373	0.95871
245	164.1	106.86	39.031	0.88345
252.05	351.82	64.179	106.58	0.9694
239.8	2012.2	116.57	15.729	0.85299
278.3	2014.1	8.0357	102.9	0.83427
246.74	1605.5	171.87	58.045	0.85275
247.5	35.25	153.43	16.211	0.96554
233.33	107.33	59.036	18.55	0.94302
245.33	938.17	171.87	25.624	0.82785
323.36	1591.3	159.41	227.5	0.925
261.47	1730.8	174.61	54.497	0.97684
246.12	12.375	135	35.914	0.94506
253.22	280.78	128.16	39.214	0.90806
254.08	1655.5	156.04	36.4	0.81171
254.7	1914.8	57.265	39.048	0.85245
248.4	719.2	157.75	23.803	0.9986
241.62	750.19	102.34	79.956	0.81937
243	766.67	153.43	15.678	0.99837
258	1058.2	162.12	34.822	0.93542
249.12	556.88	56.31	33.765	0.96105
250	1542.4	180	35.788	0.95003
245.44	1548.6	81.254	28.448	0.92471
250.5	479.9	148.74	37.255	0.87925
254.27	906	129.96	49.414	0.97686
249.83	1045.2	27.897	21.149	0.90952
247.9	1332.6	104.42	42.864	0.8431
249.57	1692.4	118.44	27.589	0.98932
249.6	1706.8	63.435	14.307	0.93774
246.17	1802.7	90.774	76.558	0.96668
260.67	1826.7	43.995	42.733	0.94333
249.25	752	18.435	23.077	0.95922
250.4	1437.4	99.273	50.289	0.98727
267.33	358.71	45.955	90.057	0.94234
240.25	585	33.69	16.259	0.88705
238	601.43	133.36	25.675	0.96432
246.67	585.67	95.711	11.325	0.88744
251.75	1323	135	15.625	0.90508
257.64	2013.5	116.98	63.525	0.97155
247.71	213.29	79.216	22.189	0.96342
264.09	193.09	126.38	48.731	0.96861
242.78	405.22	77.125	36.991	0.97056
246.4	1941	58.392	15.898	0.96014
261.42	1963.2	62.403	53.246	0.93244
246.75	607.5	58.57	21.858	0.96511
272.33	676.25	173.52	48.914	0.90532
256.25	847.75	127.57	18.929	0.86645
265.22	866.78	36.529	36.486	0.92092
265.8	1401.6	3.5763	32.28	0.99326
260.83	47.667	133.15	22.31	0.98306
248	830.13	82.057	60.979	0.71199
262.14	819.71	56.976	26.697	0.89349
264.29	1227.1	144.87	35.645	0.92622
246.8	1882.4	67.62	19.456	0.94496
269.62	1992.1	175.46	73.711	0.85738
255.12	1976.9	102.99	27.108	0.98433
290.75	164	43.905	115.41	0.9621
274.55	111.45	139.03	51.688	0.97371
270.5	215.14	118.44	84.148	0.97309
258	1506	51.843	18.111	0.98306
258.33	12.833	55.305	16.514	0.95744
262.2	1684.4	165.07	15.891	0.97692
265	16.857	127.18	36.678	0.99245
272.79	1034.4	31.122	68.702	0.90115
247.89	1372	63.435	33.084	0.94623
260.1	1369.2	99.782	32.308	0.91087
255.5	1051	70.346	15.294	0.97203
205.4	1062.9	154.58	128.98	0.86698
262.14	1084.4	96.818	95.763	0.96755
257	1925	34.509	19.574	0.99193
259.5	931.5	30.256	15.396	0.90232
249	1752.6	15.068	31.026	0.86785
261	175.42	95.947	50.358	0.95833
292.17	452.61	7.125	69.239	0.93153
261.12	514.81	87.852	85.66	0.93458
259.57	576.86	91.909	30.236	0.99274
294.41	628.07	55.993	107.99	0.92714
258.25	712.75	57.095	21.803	0.92869
277.62	720.5	21.161	36.587	0.90856
295.59	777.66	41.186	125.04	0.93515
265.5	1211.2	159.15	22.524	0.99772
260.62	1205.9	102.26	24.092	0.97696
257.4	1359	158.96	30.822	0.90379
260.67	1478.5	123.02	25.616	0.93119
263.62	320.88	72.181	30.165	0.975
268.6	298.8	138.81	21.543	0.98687
276.6	965.6	42.089	44.976	0.92879
246	1550.8	1.6366	43.896	0.79766
259.86	1555.9	84.644	33.901	0.94807
253.36	1956	163.3	38.988	0.80335
260.8	1569.8	94.086	17.375	0.80783
268	1708.8	66.501	53.122	0.94424
298.28	1858.3	168.69	73.625	0.96959
282.62	16.462	176.82	37.95	0.95008
265.8	1782.8	114.23	23.512	0.93278
268.25	1795	52.431	16.629	0.98628
286.2	1797.3	18.778	55.148	0.95763
264.25	267.75	98.13	15.099	0.93663
263.33	833.92	123.98	59.193	0.93712
272.5	914	175.24	24.766	0.97243
301.22	1349.1	21.541	83.681	0.97641
268.71	1346.4	68.962	28.662	0.97191
268.4	1315.9	91.273	53.82	0.83632
277.38	31.25	141.34	33.314	0.96103
276.93	401.43	61.049	56.439	0.95168
259.8	1300.8	24.775	15.844	0.90365
268.83	1674.5	82.875	18.557	0.86891
271.17	1649.3	94.086	34.805	0.80652
273.32	1911.4	78.541	80.364	0.93954
295.17	1879	173	61.382	0.93559
278.77	777.69	150.83	50.837	0.96868
278.86	342.43	33.275	39.517	0.96857
279.29	326	133.03	22.668	0.90517
280.11	541.77	92.839	132.26	0.916
276.5	1042.5	45	16.971	1
271.86	1384.9	135	22.314	0.95068
277.55	1400.9	53.673	43.99	0.95936
270.71	1634	138.18	27.089	0.94116
283	1655.5	115.2	57.173	0.98587
270.83	1773.3	21.801	23.43	0.91938
325.55	1846.5	15.566	166.44	0.87318
258	103.17	141.01	28.772	0.93905
272.85	66.692	111.37	60.05	0.82258
305.29	87.571	163.66	68.456	0.8829
292.36	1467.2	16.091	60.666	0.89211
275.6	1432.8	110.7	52.474	0.91672
267.25	1607.5	154.65	21.286	0.98769
282.55	1974.4	58.241	52.381	0.94302
313.57	384.48	32.428	108.96	0.92423
267.2	640.7	3.9452	29.916	0.97167
297.79	710.57	35.64	66.701	0.97772
284.6	1262.8	3.1798	39.125	0.92154
275.86	1319.7	41.186	32.081	0.99405
306.84	1369.3	18.217	89.615	0.92806
303.05	1492.4	177.55	71.65	0.97787
270	2033.8	50.906	21.307	0.96753
273.75	1193.2	95.477	76.571	0.95774
259.17	1225.8	172.57	23.579	0.98372
278.33	953.67	135	29.016	0.87729
279.67	1008	161.57	12.718	0.99456
277.88	130.38	76.866	31.681	0.97236
319.48	1155.2	6.4108	92.039	0.97306
265.5	1477.7	165.07	18.498	0.83921
284.71	1471.1	156.5	25.972	0.96565
273.67	1800.3	7.125	16.28	0.99044
270.75	1811.2	106.39	22.988	0.77085
283.81	626.38	38.928	48.573	0.68807
280.17	1752.1	141.52	66.4	0.7503
282.6	177.4	23.199	15.458	0.98538
278.6	295	55.491	21.518	0.90232
284	853.57	130.6	39.542	0.93262
266.53	1296.6	151.46	70.523	0.92005
285.78	1433	39.611	39.813	0.94549
294.42	1049	102.03	194.73	0.96086
306	821.53	41.689	89.88	0.95353
270.12	801.75	170.13	26.478	0.88169
282.31	815.92	73.496	60.956	0.92395
281.67	1585.2	126.61	45.245	0.96365
285.38	2022.2	60.642	37.093	0.98982
296.82	400.27	176.63	34.547	0.98588
281.25	461.25	96.71	17.506	0.97777
282	486.3	85.914	29.26	0.95937
307.07	856.93	120.51	136.22	0.95436
277.25	1555.5	18.435	19.342	0.98094
279	1557	109.65	15.133	0.98234
326.73	432.92	171.2	88.148	0.96429
285.75	1962.8	129.81	15.73	0.99301
292.71	923.57	129.81	33.35	0.93676
315.27	1090.9	65.158	150.03	0.39662
275.8	312.4	40.236	17.394	0.97905
278.4	1366.8	139.9	25.998	0.95544
291.29	1370.3	45	18.385	1
286	1539.8	47.49	16.303	0.99854
319.88	735.12	151.86	111.5	0.87468
300.83	736.08	126.12	50.768	0.90221
287.2	1685.7	98.13	68.06	0.72726
319.5	1706.1	9.0085	84.709	0.98011
285.4	999.7	99.689	44.814	0.92813
306.82	241.41	125.84	92.177	0.96352
299.64	1353.4	63.435	62.581	0.929
297.83	1328.8	0	21.176	0.94445
291.67	2009	107.24	30.423	0.99806
292.17	39	112.62	26.824	0.96927
316.94	904.88	20.353	69.895	0.94612
293.85	1216.9	85.083	97.26	0.95973
293	836.75	102.53	21.676	0.85065
295.75	1290	40.236	18.294	0.93088
274.5	235.33	151.56	29.798	0.91598
293.4	213.2	101.31	27.258	0.93532
282.17	735.83	129.09	21.284	0.96859
305.1	1624.9	139.09	42.073	0.94357
294.64	1897.8	73.179	46.727	0.96138
308.36	5.9091	173.16	52.234	0.96409
293.93	93.214	114.03	88.196	0.91869
291.5	1950.8	99.462	12.472	0.97542
313.8	1227.7	52.549	66.862	0.88545
285.5	1381.2	39.806	15.677	0.99642
294	1393.2	74.745	11.508	0.99074
292.6	1583.5	88.877	53.306	0.95693
324.62	155.25	24.444	67.712	0.89224
293	148	67.62	19.038	0.96571
298.14	1937.6	133.45	27.481	0.95239
300	121	61.928	18.683	0.90991
294.6	683	59.421	27.77	0.92018
344.73	687.68	21.468	111.48	0.85784
299.67	1760.8	157.11	52.932	0.92283
295.45	1775.1	76.373	39.677	0.85581
301.29	2036.1	10.305	24.103	0.92772
301.31	1393.2	137.6	33.36	0.93359
309	1536.3	58.392	62.737	0.97323
293.4	1521.8	101.31	20.687	0.98594
353.22	1534.7	16.204	126.58	0.96259
295.38	1826.1	106.5	31.925	0.88209
324.14	201.79	167.2	75.475	0.89676
295.67	1567.7	3.1798	18.062	0.99809
311.79	1742.7	39.472	82.571	0.80014
295.71	1796.7	73.74	28.48	0.87782
320.56	1782.4	161.18	49.213	0.94459
307.86	416.43	167.2	23.547	0.95814
309.22	467.33	36.158	36.266	0.88796
300.33	1460.3	109.18	26.031	0.93549
300.91	1911.6	118.39	45.562	0.92312
310.5	1912.8	163.07	26.206	0.91741
305.83	491.67	39.806	34.854	0.89635
304.2	750.7	98.531	44.243	0.91422
310.82	613.65	36.69	70.165	0.90644
307.71	941.14	107.45	75.702	0.96927
308.67	1592.9	108.68	79.156	0.94682
307.62	590.5	42.397	35.462	0.87826
293	686.07	33.366	52.876	0.92843
292.5	688.75	19.654	15.016	0.99001
302.83	144.17	82.875	33.254	0.96976
331.24	953.47	6.8817	60.532	0.96512
317.47	1032.6	105.58	167.71	0.90998
303.33	1664.9	115.77	37.58	0.85691
318.64	61.909	163.41	51.966	0.9437
304	58	93.366	17.487	0.97384
308.25	145	131.99	14.426	0.93258
328.44	192.31	160.87	68.773	0.75415
305.22	881.89	97.853	29.793	0.9826
315.15	1306.7	6.0542	70.772	0.93781
310	1547.5	0	12.246	0.97989
323.8	1634.3	154.75	59.73	0.98109
304.5	1694	48.814	22.881	0.92917
309.83	1692.8	10.784	23.36	0.91515
297.89	305.33	74.055	34.573	0.8423
306.12	354.19	83.853	66.886	0.97742
307.75	1188.8	35.838	22.434	0.98973
309	1191.2	20.225	22.824	0.88715
304.75	1190.5	79.992	18.501	0.93305
316	1816.7	48.013	28.333	0.94966
324.85	1974.4	152.24	56.169	0.76451
305.6	1979.2	81.469	21.477	0.94164
327.58	1999.8	36.634	51.693	0.94017
320.75	172.5	4.2364	27.851	0.9721
300.14	562.57	111.25	22.951	0.8415
308.08	526.77	99.638	58.562	0.91797
323.3	549	166.87	33.827	0.91069
307.43	1337.1	66.448	44.935	0.94678
311.14	1332	41.348	35.695	0.93294
309.43	13.429	109.29	21.428	0.98885
304.17	512.67	27.897	20.139	0.95515
317.88	533.5	67.891	36.413	0.94856
320.62	1306.9	67.913	76.715	0.97067
351.69	665.88	22.73	86.09	0.93194
305.36	807.73	19.983	35.668	0.98448
311.33	1220	60.255	16.218	0.99423
314.2	1211.5	116.57	36.241	0.92551
317.67	1219.3	174.29	10.071	0.9979
323.56	1409.3	5.7106	42.781	0.70474
311.56	1412.8	84.289	36.646	0.82272
312.33	1702	109.65	14.896	0.998
326	1693.2	152.59	31.061	0.97917
315.77	1924.3	78.465	59.354	0.84257
318.43	409.14	64.537	24.291	0.95752
332.89	693.33	155.43	41.21	0.93384
321.25	1051.2	115.71	31.13	0.96262
333.92	1730.7	12.265	47.503	0.99099
313.75	1770.5	104.74	47.076	0.83469
327.93	240.86	123.69	72.969	0.98824
339.23	302.04	3.9005	119.22	0.73986
310.6	290.6	180	21.127	0.94667
329.1	268.8	125.68	48.526	0.98938
332.5	493.5	154.59	44.872	0.98687
318.56	1501.9	94.004	115.48	0.86805
316.6	1473	160.56	18.874	0.95518
324.22	53.556	33.69	27.751	0.90949
330.38	51.125	15.422	34.154	0.88082
308.62	576	148.24	28.566	0.8646
311	1956.5	137.73	15.37	0.9672
337.92	606.08	30.964	57.06	0.81752
357.32	564.55	141.07	106.7	0.93966
322.87	139.2	82.569	72.438	0.9606
330.71	418	25.115	36.079	0.97954
330.43	1383.3	24.228	24.126	0.90904
322.75	108.5	6.3402	18.28	0.99074
329.83	89.25	121.22	43.39	0.88932
331.42	332.58	58.325	57.186	0.96574
346.36	1208.1	1.2189	53.536	0.87811
327.64	1896.5	61.557	55.763	0.97895
368.81	1588.8	155.9	96.459	0.86315
331.15	1684.6	72.181	63.424	0.92743
322.83	27	138.47	49.809	0.93868
342.57	443.86	168.18	48.589	0.90415
335	466.86	143.97	28.045	0.96996
325.43	768.43	81.254	42.739	0.92326
347.13	1122.3	144.27	71.804	0.97785
341.85	1154.1	42.138	64.2	0.88223
329.25	1213.5	142.43	16.431	0.9982
315	2002.4	159.44	19.929	0.85742
336.22	860	104.78	122.81	0.60632
329.43	891.57	35.362	39.031	0.97393
321.25	1249.2	174.29	20.111	0.99945
319.5	1979.7	123.69	24.008	0.9011
359.28	1943.7	139.95	111.53	0.80824
341.64	376.09	10.204	66.09	0.7687
318.6	357.6	59.036	18.028	0.97029
338.5	742.7	30.964	41.986	0.97214
334	850.2	138.58	24.493	0.92565
331.33	1460	125.71	41.87	0.9412
340.67	1479.2	26.565	36.651	0.91515
345.14	774.95	4.5739	79.74	0.94356
355.6	1427.7	172.28	133.87	0.88949
368	1078.7	137.56	150.57	0.94487
314	1188.5	172.57	25.855	0.89711
336.25	1192	42.709	18.117	0.97652
363.67	1397.9	160.64	84.223	0.93128
320.86	786.29	8.1301	43.666	0.97162
360.72	1272.3	11.31	89.978	0.96338
333.6	1280.2	72.897	27.597	0.98571
340.82	1432	141.52	52.653	0.94618
330.38	1680.2	178.53	40.188	0.97077
335.86	660.71	48.991	31.513	0.96721
346.7	976.8	169.46	50.774	0.86141
347.29	994.71	40.601	47.92	0.96198
332.6	1061.2	97.595	17.386	0.87042
326	1074.1	150.95	33.728	0.91577
335.88	1871.4	1.0809	56.712	0.93472
341.25	1463	30.964	23.751	0.982
343.43	1858.4	32.471	27.817	0.93743
339.5	11.333	135	21.064	0.93993
333	30.167	90	18.744	0.96029
329	39.4	148.39	15.891	0.96057
336.62	46	63.435	18.926	0.94517
331.67	680.67	180	15.133	0.99119
332.43	692	85.03	23.233	0.99369
354.44	1023.5	129.5	107.67	0.89069
332.7	1534.2	89.415	103.18	0.94986
343.44	939.33	12.995	43.754	0.91478
332.4	930.6	53.13	21.547	0.9282
333.8	1002	49.764	18.064	0.94271
364.55	2008.7	159.38	115.44	0.86078
336.24	521.53	89.076	63.367	0.97855
342.05	1239.7	81.384	68.106	0.98014
341	551.33	52.125	14.043	0.8119
346.06	1310.1	63.435	79.768	0.89703
328	1290.8	140.71	17.053	0.83344
338.25	1732.8	49.764	17.111	0.99525
407.53	1957.5	157.38	142.56	0.91191
355.5	860.56	141.52	70.104	0.71066
343.85	84.538	71.075	43.302	0.85446
346.03	260.06	108	140.14	0.90037
331.8	1541.8	34.695	17.2	0.91926
340	1548.3	180	16.125	0.99228
341.75	1810.5	77.196	22.954	0.98286
337.64	325.45	92.936	48.336	0.80792
329.57	567	30.964	24.483	0.95264
345.17	900.17	47.726	19.964	0.74465
360.06	869.35	139.94	66.053	0.87034
351	904.83	53.973	29.214	0.93115
345.18	356.18	48.918	56.404	0.91731
343.5	795.38	102.8	23.368	0.96546
332	1647	10.008	19.71	0.87582
349.75	1644	142.43	16.878	0.97174
354.5	160.25	147.53	27.1	0.96224
360	181.31	49.145	53.956	0.90663
381.71	234.06	158.86	81.66	0.98472
351.24	464.18	65.037	74.053	0.86393
360	732	24.179	82.524	0.65087
337.2	1040.4	168.23	27.397	0.89482
356.69	1920.6	141.07	68.67	0.9734
356.52	760.83	174.45	78.14	0.92577
348.5	770.25	48.366	12.06	0.99848
374.85	784.95	174.56	66.229	0.95555
344	825	97.125	24.871	0.9725
399.13	460.48	3.0448	98.904	0.95176
353.48	1700.2	82.405	77.843	0.972
355.33	1831.8	44.341	62.003	0.99225
333.29	1819.9	3.1798	18.881	0.95483
341.25	13.25	57.529	13.899	0.93805
337.88	96.5	7.7652	24.878	0.89249
390.74	58.706	126.67	138.99	0.84321
358.88	632.12	17.819	29.904	0.98352
344	1404	99.462	18.487	0.9871
350.25	1473	62.447	26.669	0.97275
364.67	1809	71.928	107.29	0.93142
370.1	156.45	44.415	151.3	0.91609
360.57	192.14	155.22	29.102	0.98397
350.4	1182.2	68.199	17.294	0.93416
372.93	1171.6	58.392	101.96	0.89822
353.71	1146.9	45	14.372	0.98403
348.37	1637.4	65.556	91.303	0.6617
344.3	1611.4	57.995	44.117	0.85537
352.8	1981	123.02	24.577	0.97058
352	1992.2	51.34	14.596	0.87737
358.56	717.67	120.38	36.92	0.9105
339.92	969.92	31.264	37.56	0.87211
344.6	549	142.43	17.368	0.94436
380.61	895.83	179.03	67.31	0.87667
358.5	1132.5	180	24.549	0.89618
354.86	1123.6	113.5	25.673	0.9769
346.67	1446.3	48.013	13.505	0.99619
359.25	1446.5	149.74	15.298	0.90813
343.78	1589.3	23.749	30.924	0.88323
361.58	1611.8	66.038	40.382	0.97558
345.23	612.59	1.7624	83.217	0.78146
353.2	1071.4	95.042	35.27	0.96774
355.5	1190.8	40.914	19.877	0.9986
338.82	1887.7	31.218	41.616	0.92723
392.67	1877.3	151.39	105.63	0.94897
353.33	31.667	139.24	40.112	0.95453
356.43	47.714	75.069	33.221	0.9346
369.71	44.571	26.565	35.693	0.93971
367.67	261.44	146.31	43.941	0.90259
351.5	288.92	84.144	45.005	0.87111
390.58	264.75	157.93	99.146	0.80537
359.83	523.5	5.9061	29.544	0.98682
356.5	528.12	78.69	26.972	0.94523
357.25	1510.4	14.826	42.067	0.83608
356.67	1512.3	52.696	27.478	0.96079
374.19	1766.8	53.653	67.336	0.97723
358.5	1486	149.04	33.504	0.8702
379.93	1368.9	127.57	69.516	0.94374
349.67	1788.3	156.8	16.713	0.91136
354.78	119.72	47.862	90.753	0.93615
362.67	1346	29.055	10.526	0.97809
387.6	1841.6	14.574	58.382	0.8849
355.75	1972.2	149.04	17.584	0.99479
360.5	314.5	74.055	24.189	0.90289
358.96	352.22	91.38	93.415	0.88877
366.44	460.81	77.381	72.453	0.94762
358.67	714	77.471	10.325	0.8929
356.25	1369.5	46.848	21.952	0.99906
375.7	506.75	17.613	80.481	0.82129
364.11	870.67	43.363	29.855	0.82929
360.88	1943.9	73.496	33.694	0.83577
366.64	1094.2	111.8	40.105	0.93994
370.5	1243.2	142.35	47.287	0.93481
363.8	1260.2	73.74	25.769	0.97015
405.88	2025.7	9.1967	114.59	0.92824
365.43	2027.9	57.095	20.84	0.97161
376.92	1974.4	109.03	97.412	0.94472
368	70.333	48.013	40.916	0.98643
377.33	1334.8	74.659	127.65	0.91796
374.3	117.4	29.358	47.781	0.7684
365.55	1196	97.696	42.679	0.87481
364	1445	97.125	16.125	1
373.5	1447.8	20.556	19.099	0.89471
369	973.4	3.1798	18.236	0.98858
373.25	959	128.05	32.339	0.90313
385.41	1779.9	121.1	74.906	0.98221
382.38	207.25	154.23	33.875	0.95064
369.2	404.8	175.91	14.621	0.95995
365.4	402.9	102.72	32.948	0.96458
432.02	547.73	165.62	185.09	0.87012
366.42	816.42	107.28	49.849	0.94541
368.25	186.5	124.51	19.493	0.99605
389.23	632	178.6	41.733	0.98273
375.2	1671.1	129.81	40.969	0.9532
376.7	1646.1	123.69	47.545	0.98585
371.29	504.43	91.507	42.807	0.88802
393.83	478.42	169.7	50.383	0.88763
369.88	1121.1	95.711	31.613	0.95372
358.67	1146	126.53	34.729	0.96752
387.09	1148.2	55.222	49.752	0.88095
382	1214.5	157.75	23.997	0.99051
376.14	1493	152.1	22.447	0.85692
362.25	12.5	14.931	17.472	0.88851
389.89	10.389	171.12	70.913	0.91346
359.29	9.1429	22.834	22.63	0.91098
373.25	18.75	81.027	20.007	0.96146
374	152.25	78.69	25.728	0.99095
389.89	149.22	25.907	39.146	0.99398
376.5	866.33	137.49	18.794	0.86617
396.08	969.87	103.82	150.2	0.86391
375.25	1567	128.66	13.142	0.97444
374.96	920.2	71.395	118.45	0.89973
389.67	1840.2	161.03	34.948	0.96823
384	2039.3	18.435	25.741	0.9828
372.33	549	104.04	16.606	0.99314
376	1042.2	152.35	23.828	0.99491
370.5	1045.8	109.03	31.208	0.98293
359.5	1286.6	177.4	25.346	0.86888
375.33	1300.4	79.509	28.666	0.95789
370.71	1414	62.447	27.037	0.95952
413.97	1967.2	154.3	159.41	0.92587
388.4	124.2	59.036	60.54	0.96316
398.6	100.8	15.255	47.155	0.96718
372.22	799.44	158.55	35.006	0.85936
402.92	849.31	20.323	58.556	0.98342
387.62	392.95	60.255	137.84	0.64338
387.14	250.57	161.57	35.903	0.96886
393.22	880.33	61.477	58.197	0.89961
379.57	923	30.466	40.909	0.96425
362.17	933.5	140.44	36.968	0.80698
370.25	914.5	59.534	20.138	0.97937
363.8	648.9	19.654	50.391	0.88505
377.67	1397	74.055	15.062	0.96667
388	1398.3	171.25	18.507	0.71071
382.33	1574.5	75.379	24.878	0.95544
391.89	1611.7	6.3402	44.175	0.81995
375.22	1599.2	87.337	52.214	0.82443
376.55	1709.1	84.685	48.685	0.88705
388.25	1691.5	160.56	19.745	0.91301
406.55	615.18	22.504	79.451	0.95366
392	604.1	175.24	51.213	0.94051
380.27	1462.3	48.013	60.162	0.89449
387.5	1461.2	156.8	15.832	0.96205
380	1730.8	48.576	25.017	0.90625
385.4	1726.8	175.03	24.007	0.96167
381.43	435.29	43.877	37.046	0.97363
409.81	431.25	173.76	67.759	0.95015
403.54	1226.6	151.98	106.91	0.65694
385.8	258.2	111.8	27.659	0.97351
382	1754	98.531	20.424	0.99022
390.6	1745.4	156.8	17.543	0.86823
429.42	1877.7	153.97	106	0.90287
386.86	307.71	138.12	39.878	0.97671
385.2	306.6	116.57	23.094	0.96825
384	721.6	75.964	17.323	0.95207
405.58	703.92	158.4	53.032	0.97344
385.96	1102.8	95.572	90.218	0.91322
435.76	272.49	174.03	167.32	0.91941
382.5	1523	52.595	22.304	0.95953
381.6	1528.8	113.96	21.296	0.92497
404.1	1524.4	0	41.967	0.90546
386.64	1023.7	91.909	31.181	0.96266
416	1794.1	21.092	75.951	0.98783
405.21	504.79	30.7	48.937	0.76048
392.67	975	118.81	24.87	0.91779
373.73	1920.7	180	46.684	0.94251
449	1877.2	144.61	134.88	0.97306
403.83	1937.4	145.22	46.66	0.93933
392.8	867.2	171.47	23.196	0.87185
386.5	2000	84.289	13.639	0.73684
427.96	1973.2	141.44	97.377	0.90615
386.67	2020	82.875	16.606	0.97099
390.58	796	110.77	32.452	0.95577
384.83	414.5	98.531	26.67	0.75831
399	398.17	145.49	20.415	0.95107
402.9	401.1	159.15	27.326	0.82238
398.57	490.71	60.945	41.763	0.9861
400.17	1338.8	72.814	109.56	0.92675
393.57	355.78	90	73.988	0.97313
397.75	804.31	113.07	62.076	0.94552
392.7	830.8	90	27.402	0.94883
395.2	1542.2	19.44	18.885	0.9546
393	1558.1	81.674	43.465	0.95333
438.57	15.13	168.57	114.46	0.83783
399.6	47	38.157	18.184	0.97915
403.89	1312.2	55.146	72.294	0.94396
430.1	405.33	29.055	94.148	0.9842
418.45	938.85	99.58	251.61	0.95524
399.67	1433.9	167.01	45.627	0.87723
390.75	1446.5	101.31	17.208	0.88896
447.5	1784.2	18.6	116.52	0.94175
390	1807.4	38.66	28.258	0.90638
417.95	1811.8	172.78	79.428	0.90105
389	1805.7	57.265	16.708	0.99612
395.5	1809.8	98.13	21.544	0.98465
401.62	187.88	119.48	29.127	0.90705
411.38	203.75	174.96	38.562	0.88513
395.3	511.2	111.8	34.424	0.93862
399.44	573.61	146.82	63.647	0.97615
408.25	581.38	36.384	30.908	0.76358
401.2	753.8	24.775	14.599	0.98075
409.33	1087.9	20.376	39.382	0.94807
435.51	1099.7	126.23	178.96	0.90752
416.29	1152	140.63	52.299	0.9646
396.33	1386.8	11.768	25.29	0.96939
392.9	1502.2	25.201	39.474	0.95193
411.33	449.22	8.427	28.093	0.9716
389.56	767.78	4.2364	27.932	0.96929
411.08	1688	49.538	48.581	0.91987
400.4	1605.2	67.38	13.628	0.95393
414.67	1564.4	122.78	73.694	0.95229
442.74	183	56.489	183.95	0.96499
403	428.5	57.095	20.525	0.98653
398.4	1630.4	123.69	15.269	0.94455
404.8	1712.4	30.964	14.578	0.79998
424.36	52.545	150.59	67.07	0.94133
419.29	167.47	9.8658	49.629	0.94078
404	660.33	174.29	33.253	0.90667
409.4	656.4	135.94	52.173	0.82685
403.62	1482.5	75.677	66.051	0.7344
398	1495	104.74	24.203	0.81177
427.4	1486.5	7.8831	71.061	0.92343
391.33	257.17	38.157	19.939	0.89293
412.25	1393.5	141.01	87.359	0.92784
411	679.62	144.78	64.369	0.96982
408.58	908.33	68.199	108.83	0.84118
421.73	1111.4	27.072	53.129	0.95122
402.8	1105.2	71.565	22.766	0.97232
421.56	74.25	153.09	77.052	0.97509
449.63	972	41.775	114.5	0.87834
412.83	1198.3	158.96	42.193	0.99034
411.63	1171.2	101.69	62.127	0.95334
431.13	1646.5	176.24	84.829	0.89785
417.38	1806	46.909	45.641	0.93007
404.11	2032.4	93.013	26.803	0.70985
400	1921	118.07	17.485	0.97229
409.56	385.39	65.493	82.561	0.90518
408.41	747.59	79.875	58.515	0.97215
414.1	1475.4	49.899	53.935	0.9211
409.33	1560.5	70.56	18.902	0.95375
410	1534.3	86.634	42.027	0.8104
413.39	1882.5	124.57	94.525	0.95077
415.89	481.78	56.31	43.508	0.82871
413.33	611.58	66.297	49.14	0.91121
412	597	116.57	16.765	0.93366
394.33	765	54.462	35.166	0.97848
414.81	1290.4	167.2	51.22	0.88095
428.48	1329.9	66.251	84.982	0.96419
419.6	1608.7	108.18	73.707	0.95675
415.25	1712.4	151.39	26.492	0.94595
410.6	1722.8	63.435	14.307	0.93774
448.05	1828.7	149.22	121.92	0.89744
427.87	2027.1	135	63.819	0.77559
416.33	630	169.99	18.835	0.91653
412.86	1081.7	80.727	50.626	0.98069
418.25	1066	27.759	21.71	0.989
412.22	834.33	62.592	33.892	0.89738
414.2	824	129.29	15.584	0.91199
406	1267	58.241	26.854	0.91974
410.33	1268	41.424	22.858	0.99183
412.64	1252.5	102.72	35.244	0.90173
426.75	1274.9	24.775	31.125	0.92003
432.27	440.33	163.18	47.293	0.94987
444.63	1160.3	146.67	88.896	0.9828
424.86	1367.9	169.88	30.165	0.94291
420.67	21.667	26.565	14.205	0.94447
437.75	1003.1	22.011	51.92	0.9764
420.27	87.838	95.194	159.3	0.97074
408.82	323.27	84.685	51.545	0.83782
423.25	302.5	7.5946	16.677	0.90739
417.2	589.6	2.0454	28.59	0.97999
407	1721	45	15.556	1
419	1727.8	163.3	42.469	0.98333
417.33	1746.1	71.565	36.432	0.86799
431.75	2015.1	33.69	44.142	0.89848
421.75	1994.5	140.19	16.987	0.91953
421	1996.8	148.39	16.636	0.91752
419.36	342.73	103.32	42.518	0.91845
429.62	202.62	54.782	67.622	0.92316
435.44	1424.9	173.83	42.145	0.88303
412.8	1231.6	56.31	33.869	0.95812
420.75	1238.8	9.4623	26.994	0.90136
427	1564.7	114.25	114.16	0.87432
441.55	1735.5	156.93	59.889	0.98005
433.79	1915.6	130.45	132.92	0.93921
444.76	141.35	23.07	60.24	0.97433
411.33	809.17	120.96	18.993	0.921
424.58	780.28	99.386	129.33	0.9483
419.42	1048	75.069	49.892	0.93347
412.57	1316.6	130.24	18.625	0.91432
411.25	1345.8	28.301	15.228	0.96958
422.75	1360.2	70.71	21.835	0.97045
425.8	1508.9	16.699	37.621	0.83254
444.9	644.9	10.154	70.287	0.96841
411	822.2	156.8	16.694	0.91238
432.29	1462.6	171.25	28.568	0.9208
421	404.67	90	20.36	0.93319
432.71	391	145.01	24.528	0.99531
419.64	721.5	96.459	55.986	0.95272
422.5	1453.1	27.408	32.984	0.92207
420.11	705.56	113.2	40.607	0.7502
427.75	778	180	21	1
443.52	811.1	52.058	79.319	0.9432
425.57	1620.6	109.09	28.073	0.98006
437.71	1689.6	40.006	75.457	0.9689
439.31	1923.4	127.41	66.551	0.96472
439.75	929.25	150.8	40.75	0.95579
422	324	38.66	19.998	0.96058
416.89	332.22	132.61	36.408	0.93307
436.86	323.14	2.2906	30.566	0.81856
438.53	1403.2	173.54	56.979	0.9361
426.25	1810.2	116.57	24.715	0.9952
450	27.071	180	65.162	0.72128
438.91	49.455	41.186	47.137	0.90206
428.5	1362	116.57	29.21	0.99516
431.5	1708.2	22.62	29.239	0.88921
417.8	1765.6	57.095	21.047	0.96207
420.4	992.2	46.332	31.042	0.97976
454.5	1173.3	148.45	74.369	0.8994
455.94	1310.5	163.91	56.388	0.95979
429.17	1501.2	82.875	35.782	0.90126
435.25	1482	159.44	17.329	0.98607
428.5	1573.5	57.995	9.5366	0.98924
432	1753.6	55.008	25.131	0.97145
449.95	487.86	2.9207	111.58	0.87944
439.33	556.83	7.4314	25.152	0.92218
438.33	585.5	42.184	44.411	0.9724
433.24	608.76	77.905	73.438	0.97482
435.25	573.25	167.01	13.487	0.98924
428.75	1069.1	101.31	30.934	0.989
439.2	217.6	54.058	56.935	0.86777
428.5	201.5	98.13	7.0711	1
440.07	1135.4	162.76	66.596	0.9119
470.35	1516.7	123.22	142.47	0.94811
433	797.4	49.899	25.184	0.98632
447.25	166.92	49.764	54.001	0.94606
430.17	246.67	71.565	35.964	0.96723
447.67	248.44	138.95	44.057	0.9331
435.62	516.25	24.305	37.534	0.90625
431.4	521	105.64	26.893	0.96536
434	1450.4	84.644	35.563	0.90376
456.07	288.67	163.47	75.497	0.88428
439.78	1155.3	125.91	39.142	0.91475
463.8	1845.8	153.03	65.817	0.97169
436.75	73.25	72.255	26.411	0.99385
434.44	651.89	85.236	24.285	0.99167
435.71	887.18	96.116	56.856	0.99058
457.27	999.53	36.304	63.868	0.95201
434	975	94.399	15.312	0.85152
454.8	1339.9	142.22	66.756	0.75808
440.5	1316.6	65.376	27.201	0.97059
492.07	1256.8	132.92	171.3	0.90873
441	1620.4	105.52	38.358	0.97406
440	559.25	88.493	42.908	0.88592
438.87	779.93	78.024	34.822	0.96876
441.86	1029.6	55.491	40.316	0.96321
459.25	1096	28.217	51.287	0.90724
459.84	2000.7	50.301	72.527	0.94977
444.73	714.09	84.56	68.065	0.92977
445.92	1743.8	99.638	58.408	0.92041
456	1765.8	14.036	40.788	0.90977
433.71	92.286	125.54	20.087	0.85652
453.75	63	119.43	49.565	0.90341
491.05	100.59	19.502	105.1	0.96897
434.25	116	125.54	18.77	0.91658
450	120.57	55.561	44.241	0.95926
450.86	231.43	52.125	24.803	0.91938
444.92	389.67	45	48.955	0.92441
441.8	374	90	34.5	0.98552
507.58	614	30.897	152.11	0.97299
441	26.143	52.595	22.683	0.94348
462.31	671.54	11.821	51.563	0.85201
435.4	677	146.31	16.075	0.89718
451.57	1184.9	32.905	21.232	0.9537
435	1268.2	14.036	13.243	0.93405
451.2	1266.6	160.56	19.478	0.92553
472.33	1905.9	144.2	77.397	0.97178
444.67	310	16.39	18.325	0.96701
450.29	299.14	111.25	24.899	0.77565
443	362.67	26.565	15.678	0.99837
444.33	359	123.69	26.624	0.94797
445	1948.3	31.43	22.004	0.95867
453.67	2003	0	19.182	0.93839
457.15	2018.8	51.34	47.455	0.94452
441.86	1375.3	71.565	23.858	0.92784
456.92	1370.3	141.19	78.751	0.74963
462.02	1004.1	67.471	159.4	0.91688
454.78	1197.4	136.17	37.341	0.92809
444.25	1210	110.22	21.224	0.95406
444.5	1212.5	95.44	24.96	0.84514
438	1251.1	114.62	55.442	0.95237
457.8	1584.4	120.47	40.501	0.97396
446	1106.3	180	16.125	0.99228
445.5	1104.2	78.111	19.492	0.9961
497.18	1148.4	41.186	132.62	0.96185
456.79	614.5	54.345	61.373	0.92244
448.5	1332.8	93.18	37.029	0.9737
465.3	1549.4	117.51	113.1	0.957
463.86	1568.4	142.25	39.416	0.99464
438.17	1747.8	123.11	27.955	0.98228
445.67	335.33	109.65	15.434	0.9632
460.4	1330.4	133.92	37.995	0.98653
461.29	1669.7	25.641	96.18	0.86497
459.5	1676.2	56.689	42.804	0.97844
453.4	1802.6	165.26	19.896	0.98748
455.2	1814.2	67.521	33.737	0.93028
443.2	1056.2	122.28	23.479	0.95713
485	1052.5	10.981	71.92	0.94897
442.8	125	17.103	15.325	0.88756
453.71	115	101.98	35.825	0.94163
453.79	731.24	88.764	144.27	0.96371
456.5	1983	137.73	14.919	0.99643
452	63.8	84.806	12.567	0.8789
466.3	65.2	46.332	37.13	0.81912
457.67	97.889	54.293	40.265	0.97871
460	353.71	21.038	30.197	0.92252
456	564.33	51.34	13.343	0.9598
478.39	775.18	114.52	193.97	0.90667
483.44	848.19	168.34	68.071	0.945
459.3	1471.3	86.923	102.82	0.90583
462	1413.4	130.6	20.204	0.91265
461.77	483	23.86	66.289	0.85775
466.77	500.46	23.051	53.502	0.95471
487.44	828.94	153.06	71.908	0.95157
457.08	1280.9	152.4	49.99	0.99318
466.86	242.43	11.634	35.277	0.98402
460	404.2	21.801	22.336	0.96439
464.67	392.67	152.24	25.12	0.85474
476.72	516.78	10.823	69.998	0.98906
467.86	718.29	163.5	29.19	0.96471
462.12	617.62	23.962	34.932	0.84583
467	616.6	0	22.14	0.90334
447.5	909.83	18.435	16.678	0.75841
456.17	908.33	85.236	25.072	0.96056
463.25	904	143.13	15.298	0.98053
463.86	912.57	117.35	35.677	0.91515
457.8	1257.4	81.254	13.398	0.98168
476	1232.9	146.89	58.289	0.94217
498.28	1624.2	22.671	136.46	0.62742
454.5	1116.5	60.524	30.435	0.86808
473.43	1201.6	117.39	95.849	0.97525
462	1262.8	8.9726	19.379	0.99258
474.64	441	177.84	56.137	0.94479
474.22	1009.8	169	37.284	0.98366
461.71	1394.3	160.97	32.847	0.93391
465.44	190.11	13.57	31.057	0.96059
463	1290.8	132.51	16.706	0.97442
469.47	1730.8	102.62	69.367	0.98979
460.25	33.5	135	19.144	0.96032
468.1	375.4	142.31	29.697	0.93621
475.17	1030	15.255	35.269	0.96985
486.5	1998.4	34.592	77.985	0.90346
503.88	1978.1	178.11	102.62	0.88725
459.2	1971.4	57.529	15.051	0.86631
480.89	181.75	71.188	101.74	0.94488
456	882	21.038	16.015	0.86969
464	886	50.906	20.748	0.99363
464.83	1171.7	122.01	30.343	0.93275
479.9	1163.2	138.37	39.069	0.92463
463	1478.7	38.157	17.822	0.99903
473.86	600.86	45	22.627	1
480.83	1701.1	30.735	91.901	0.9368
469.25	526	101.31	21.123	0.96558
464	899	23.199	7.831	0.97252
481.75	418.92	32.152	48.33	0.85536
489.42	391	154.59	56.704	0.78096
469	1081.3	180	18.111	0.99388
489.75	1069.2	145.98	49.175	0.98139
483.45	1917.9	147.17	42.582	0.86637
484.58	1963	60.255	64.685	0.87247
486.75	109.92	44.356	68.381	0.92038
480.45	457.73	1.3322	89.991	0.95591
493.7	582.1	42.594	89.942	0.93638
480	1257.3	45	27.433	0.97947
472.29	971.52	62.622	69.523	0.90708
479.25	953	127.3	26.424	0.99913
481.62	1146.9	128.23	47.968	0.87583
474.33	1169.7	37.875	13.062	0.87288
488.18	1660.2	171.63	36.58	0.93948
469.33	2038.3	15.524	19.027	0.98184
474.4	2027.2	104.74	20.931	0.93865
481.2	2031.2	150.95	22.021	0.93506
471.92	127	85.365	37.694	0.98481
481.75	153.5	167.47	18.544	0.99434
477.54	336	109.89	56.522	0.88426
476.22	367.67	82.648	35.286	0.88581
472.7	632.4	169.88	30.713	0.92609
473.83	642	74.055	30.067	0.96851
475	935.2	57.265	18.416	0.90372
501.42	1959.4	167.2	71.412	0.94779
470.71	70.286	128.05	31.658	0.92255
513.48	96	38.157	100.62	0.88475
479	808.4	137.6	32.574	0.95611
500	691.61	170.81	74.064	0.93006
477.08	1434.5	78.69	43.761	0.93215
496.3	222.9	37.235	64.137	0.97917
483.67	1598	125.54	28.755	0.89748
475.8	1862.2	102.99	14.064	0.94861
473.2	383.2	135	15.114	0.93571
492.45	2015.5	169.99	40.409	0.8544
483.22	27.222	112.04	50.196	0.90267
487.5	1434.2	2.4896	24.249	0.9494
474	1568.3	104.74	40.978	0.9589
480.04	1287.1	92.203	84.97	0.91865
479.2	1385.3	82.405	31.263	0.96809
490.27	1090.2	109.89	56.337	0.88716
479.91	1459	57.031	46.632	0.94575
486	1556.8	175.6	13.236	0.98507
495	1946.2	163.14	36.405	0.94716
502.93	672.53	168.85	75.465	0.95895
480	679.67	128.66	19.22	0.99947
485.88	494.88	36.158	33.211	0.96965
509.21	896	40.143	116.52	0.93186
482.67	301.22	98.881	36.338	0.89131
495.72	1642.7	26.053	60.703	0.82516
487.22	1750.7	65.695	34.877	0.97528
486.67	1734.5	123.69	15.301	0.94259
532.75	1756.8	148.88	133.07	0.97436
490.3	1817.1	30.964	43.509	0.93812
490.88	653.75	130.6	20.056	0.91936
497.67	666	12.529	29.843	0.9268
485.1	957.1	78.69	28.684	0.88883
494.75	1934.5	6.5819	32.185	0.81319
487.56	987.22	104.53	29.51	0.94519
505.38	986.38	151.5	40.289	0.98847
493.23	1206.3	127.45	68.658	0.8623
477	28.154	145.49	48.287	0.80421
492.92	151.08	48.122	44	0.8852
501.57	634.57	27.408	32.794	0.92741
487.7	908.5	95.631	74.414	0.95875
482.07	1583.5	132.75	73.349	0.98407
492.4	281.8	155.38	26.525	0.9953
501.35	313.05	110.75	72.745	0.97019
494	348	23.199	15.457	0.98539
490.6	394.8	116.57	16.942	0.92391
476.6	580.8	173.29	19.453	0.87993
484.75	985	19.654	15.053	0.98758
491.91	1351.4	103.32	82.76	0.94372
495.17	797.33	170.54	25.173	0.96655
487.8	792.8	77.735	24.15	0.97464
521.26	1049.4	16.858	80.231	0.85957
478.86	1087.7	40.101	27.21	0.91289
494.86	195.29	31.43	21.788	0.96818
499.6	513.1	39.806	26.81	0.87395
501	536.38	53.881	46.857	0.97753
501.73	703.64	132.8	40.082	0.91804
493.92	1735	64.026	50.384	0.86102
505.52	334.04	115.38	90.473	0.95421
493.75	1201.8	154.65	21.79	0.96483
511.55	1337.7	166.46	58.7	0.94622
508.11	1489.4	108.2	163.17	0.96129
506.29	1542.3	138.5	35.461	0.97891
488	1597	45	9.7082	0.87403
479.42	1884.6	124.88	41.267	0.97474
495	67.5	100.44	41.29	0.93581
493.67	768.44	177.8	30.669	0.8484
489.6	778.6	121.61	17.78	0.85851
520.56	1297.1	35.256	73.498	0.96639
494.62	1755.2	158.2	36.003	0.89745
491.14	1759.4	123.69	33.931	0.95636
501.89	442	103.67	45.327	0.84009
499.25	394	53.531	28.996	0.98636
498.75	866.25	130.6	11	0.83814
507.64	1035.3	37.972	52.406	0.99244
493.25	1691.8	39.806	15.73	0.99301
505	128	16.39	19.319	0.91725
509.5	807.75	131.05	41.736	0.985
593.89	959.11	158.74	230.78	0.94388
483.5	1618.4	46.332	33.302	0.91326
497.8	1938.8	115.02	18.319	0.9036
508.43	1952.6	25.463	27.169	0.85612
498.75	34.5	119.36	18.391	0.99816
569.94	492.61	45.988	185.38	0.88504
509.83	1417.8	18.004	46.618	0.90222
500	1412.6	109.03	31.281	0.98065
536.36	169.58	167.78	161.94	0.61285
510.5	178.6	6.3402	43.638	0.83005
514.14	759.43	15.461	48.966	0.9959
508.2	770.5	54.462	35.398	0.97207
514.67	739	133.92	38.82	0.96557
580.76	794.89	158.2	212.68	0.91152
498.83	1441	100.54	46.446	0.9417
503.14	1793	116.57	27.338	0.98152
572.5	2015.3	167.55	168.61	0.93535
494.1	1234.5	103.5	31.818	0.80804
507.33	1578	148.57	24.972	0.84474
492	552.73	25.56	54.174	0.94123
507.4	566.4	49.185	29.68	0.97941
504.12	538.5	101.63	36.476	0.95167
488.64	734.29	129.56	61.322	0.97298
549.88	942.71	174.91	103.38	0.9808
508.4	955.6	46.637	25.107	0.98611
502.89	1297	125.75	35.926	0.85748
507.5	1305.8	17.103	15.944	0.85306
508.83	1935	71.365	108.89	0.83351
502.5	1901.5	98.973	20.302	0.94748
492	161	150.26	16.237	0.99309
505.2	414.6	112.83	20.86	0.98828
531.08	415	160.02	60.008	0.97526
505.29	649.86	74.055	38.354	0.94907
508.82	50	176.63	43.43	0.78422
501.88	490.5	87.879	30.52	0.88527
536.56	508.11	36.983	109.36	0.92722
516.76	1911	75.174	79.269	0.88739
513.5	257.33	133.26	23.765	0.98233
525.17	778.58	142.96	71.439	0.92946
535.3	1696.3	51.736	92.921	0.97315
527.4	1864.3	167.47	52.647	0.87559
523.56	269.78	56.31	87.748	0.94506
537.52	1078.3	140.99	106.15	0.95781
546.73	1228.6	156.37	91.534	0.95397
515.2	1581.5	79.38	103.4	0.78716
502.5	1676.2	34.509	19.666	0.98733
522.33	1706.1	55.408	72.341	0.97394
532.27	966.27	143.79	71.368	0.97249
547.61	1374.3	143.34	135.98	0.78834
501.67	1384.5	67.166	24.227	0.85095
517.73	209.45	118.71	49.329	0.97074
511.65	1811.3	114.96	68.81	0.92976
529	399.92	152.9	53.347	0.90541
510	1062.9	74.358	31.921	0.8133
509.82	17.273	67.011	37.125	0.96557
513.31	579.23	76.264	49.915	0.92807
519.17	958.5	2.2026	28.375	0.91697
502.25	1125.2	7.125	16.222	0.99398
526.67	1118	150.95	43.907	0.93795
508	1363.5	49.399	9.2195	1
516.07	1344.4	102.53	57.771	0.95752
515.71	374	77.367	62.524	0.95066
516.77	877.15	77.829	62.048	0.84084
516.88	862.88	105.64	26.712	0.9719
509.62	1077.2	152.88	48.883	0.94235
518.86	1189.1	26.565	26.344	0.93366
516.18	755	84.806	25.942	0.85156
516.4	1804	155.56	25.49	0.94807
511.75	214	154.8	20.236	0.92846
519	1411.2	128.93	35.168	0.95034
513	1977.2	66.371	19.53	0.89421
516	635.5	101.31	25.666	0.99333
529.6	835.4	169.38	40.744	0.79908
524.8	1262.2	144.46	26.555	0.97183
515.8	1354.4	155.38	26.697	0.9889
509.5	1344.5	56.31	19.152	0.94128
518	1470.8	145.3	16.26	0.97238
545.95	2006.2	162.26	82.439	0.95521
510.75	2004.8	55.713	32.259	0.82541
522	597.33	168.69	14.472	0.70467
524.8	1169.2	9.4623	31.228	0.97393
521.25	1158.2	114.23	22.335	0.98195
524.75	93.25	175.91	14.729	0.95295
537.33	261.33	26.565	47.268	0.94612
510.33	922.67	39.806	16.606	0.94064
515	927.6	71.565	23.715	0.93343
534.5	929.12	7.125	33.805	0.95398
560.96	1082.9	159.44	98.307	0.95602
521.46	1543.6	80.727	55.531	0.89408
529.71	1536.7	7.7652	25.347	0.87597
539.86	73.786	177.71	51.637	0.96907
525.4	1742.7	128	42.251	0.96112
518.67	141.5	1.9092	30.442	0.98602
529.22	145.56	172.87	33.569	0.7205
534.17	149.25	108.17	74.967	0.89849
530.09	355.7	66.448	86.603	0.98251
541.8	492.73	48.814	67.278	0.94801
561.08	711.42	165.65	95.547	0.92906
533.91	1209.1	161.57	62.077	0.96788
518.67	1216	74.055	15.062	0.96667
514.6	1380.1	155.66	49.224	0.93648
532.38	1329.4	33.69	48.484	0.96676
522.5	1440.2	45	32.725	0.95074
530.59	1847.2	171.57	86.226	0.94965
533.35	1813.3	112.38	80.618	0.91219
522.2	704.4	173.29	18.056	0.94802
524.8	1778	142.43	17.396	0.9428
531.9	1891.4	105.1	69.157	0.94355
528.5	170.75	27.646	23.746	0.99833
522.11	1005.1	154.49	54.2	0.89954
536.33	552	45	46.779	0.96741
531.82	562.77	64.113	82.002	0.92174
533.2	1103	123.23	34.775	0.99697
545	1125.4	26.565	38.696	0.92456
516.5	1145.4	64.799	23.806	0.78921
533.83	1155.7	6.7098	18.195	0.94076
542.71	1516	22.249	50.083	0.94922
544.83	19.542	145.24	115.93	0.51447
541.95	200.18	128.05	94.286	0.92929
531.09	308.5	81.87	74.48	0.9494
537.64	606	44.145	52.154	0.90848
531.27	1583.3	96.203	82.589	0.56025
526.71	1564	175.24	26.176	0.92005
550.86	1692.6	27.597	53.162	0.93391
537.18	1938.9	105.33	69.274	0.92804
533.75	656.5	140.19	18.016	0.86703
534.89	1671.3	49.635	26.87	0.97688
586.54	1950.7	138.71	164.32	0.93145
534.17	850.83	157.62	18.87	0.97426
526.82	1274.1	1.6135	74.439	0.95418
540.19	1249.1	116.1	55.441	0.98414
538.43	1290.6	57.804	33.51	0.95213
535.29	1431.1	48.013	29.449	0.9137
533.4	1417	122.74	19.451	0.85566
537	1784.6	125.71	42.369	0.93012
532.52	1016.8	160.46	98.675	0.66671
532.75	1036.6	64.537	26.758	0.86925
544.67	101.67	33.69	33.09	0.98066
534.62	729	99.866	23.532	0.99208
532	1205	104.62	24.067	0.98767
549.67	1623.4	175.71	46.654	0.85979
557.06	1647.7	34.38	75.669	0.91273
525.38	12.875	32.471	29.719	0.87744
528.25	9	50.194	17.649	0.88505
526.6	504	177.8	28.673	0.90743
538.5	681.5	143.13	52.333	0.95541
521.43	1390.9	157.01	40.636	0.88215
556.08	1323.6	104.26	128.33	0.94873
538.2	1392.6	63.435	20.194	0.88583
565.53	1895.7	14.036	63.338	0.97645
558	301.5	143.53	57.855	0.9887
536.62	1343.4	83.66	19.373	0.93484
535	1476.3	143.13	15.021	0.99858
549.35	1475.1	64.604	153.54	0.71377
555.11	1472.4	154.98	54.244	0.91546
536	142.67	42.879	19.119	0.99926
536	1972	50.194	15.62	1
535.67	1972	112.62	13.033	0.99749
577.4	301.64	141.57	121.7	0.96505
539.25	1454.2	60.642	19.518	0.94052
528.8	241.2	165.07	16.062	0.9665
552.21	210.26	108.7	80.689	0.85046
543.67	244.33	63.435	28.699	0.93499
545.92	697.58	114.68	41.227	0.98768
533.25	758.5	59.744	15.652	0.88756
547.88	889.88	7.3524	37.476	0.83406
[truncated: 5,953 more rows]
