# Supplementary material for: Social motility of biofilm-like microcolonies in a gliding bacterium
Source: Nat Commun. 2021 Sep 29;12:5700. doi: 10.1038/s41467-021-25408-7 (PMC8481357; doi:10.1038/s41467-021-25408-7)
Supplement: Supplementary file 15 — Source Data [file 41467_2021_25408_MOESM15_ESM.zip › Source Data_NCOMMS-20-05786B/Source Data_Supplementary Figure 1/Flavo - Angles/7 hr/Angles_WTT_07_R2.csv]

6	121.8	64.359	29.357	0.9446
77.73	90.351	3.5275	177.85	0.82246
7.5556	729.22	75.379	48.738	0.97542
19.308	781.08	29.932	43.673	0.8719
5.3333	941	50.194	16.075	0.97173
15.143	933.14	175.24	25.139	0.95799
14.545	1001.7	116.94	71.281	0.95993
7.125	1181.4	66.038	40.193	0.98016
10.091	1149.3	107.93	39.034	0.91549
23.296	1225.1	115.99	97.185	0.91578
13.083	77.083	67.521	39.974	0.78512
8.2857	167.71	117.65	23.969	0.98907
24.571	410.5	174.81	46.525	0.94963
11	423.5	163.61	18.107	0.97865
4.6111	1596.4	91.364	43.392	0.9682
7.2857	134.29	109.65	30.637	0.97045
9.8333	150	57.265	17.554	0.94813
14.667	279.83	164.05	21.956	0.99475
27.643	313.79	172.23	44.793	0.99139
12.333	332.67	3.5763	16.448	0.97468
39.217	461.48	2.5261	75.01	0.90742
7.75	1486.3	78.69	69.127	0.95892
9.5	1585.5	29.055	20.655	0.99691
10.571	506.86	23.629	18.356	0.9514
20.091	659.09	154.65	42.908	0.97994
32.976	348.21	134.67	151.48	0.80758
52	371.15	152.94	106.96	0.96588
20.818	594.82	4.7636	36.709	0.98409
22.308	723.31	19.359	44.279	0.88569
16.828	1301.7	104.36	88.793	0.9533
25.448	1891.9	63.054	140.39	0.95883
10.267	207	95.08	54.343	0.83134
10.429	1034.9	111.37	27.584	0.89537
6.4	2005	101.11	58.127	0.98183
20.077	808.15	17.819	30.496	0.96442
19	864.42	173.48	35.856	0.98248
36.188	980.56	163.5	62.037	0.90785
9.8235	1639.4	98.276	56.215	0.98868
16.286	1748.7	157.38	28.485	0.91275
14.9	1766.7	69.647	70.299	0.94068
15.933	1193.3	108.03	96.791	0.93442
28.8	1528.8	163.81	67.194	0.9608
30.324	1864.2	67.471	154.67	0.94491
13.154	246.15	100.41	55.125	0.90376
22.25	739.75	31.866	45.7	0.95331
10.333	789	82.875	9.4721	0.85116
23.444	800.89	27.474	28.873	0.97592
48.903	867	150.67	110.02	0.92787
12.25	880.5	119.05	10.373	0.9925
42.115	907.23	173.99	78.37	0.97512
44.783	1032.8	149.04	98.497	0.94719
23.789	1097.1	140.83	76.189	0.91426
30.1	1133.3	144.32	49.667	0.96664
15.6	1285.3	101.56	49.677	0.90406
12.75	22.25	109.44	19.234	0.93729
19.565	166.09	100.18	81.744	0.96945
60.333	163.17	136.04	122.59	0.95189
27.875	609.81	162.41	56.367	0.76306
25.944	947.61	172.72	56.743	0.83502
11.125	1908.4	82.694	39.506	0.99526
48.821	830.54	16.639	95.616	0.94965
42.346	816.19	176.86	79.561	0.91892
55.333	1088.2	134.41	144.87	0.94698
38.895	8.8947	4.2679	71.595	0.93843
27.364	491.91	11.31	40.336	0.8849
16	571.2	44.061	44.598	0.9673
17.333	756.33	33.69	36.153	0.99729
6.5	926.38	45	22.314	0.95068
36.05	960.95	7.125	71.905	0.89699
45.852	954.11	171.47	87.21	0.92758
12.2	1078.5	122.47	39.527	0.98959
14.375	1252.6	33.69	26.064	0.96834
13.143	1554.6	140.19	32.014	0.97585
18.75	540	3.3665	38.196	0.89168
34.941	527.29	159.04	52.75	0.9541
19.667	1024.7	148.57	22.107	0.95422
26.439	1340.4	96.886	221.51	0.9413
54.773	1937.1	0	83.03	0.95147
7.75	102.88	124.99	27.347	0.89272
63.833	62.1	153.92	110.45	0.9475
15	641.33	14.036	16.606	0.99314
12.25	644.25	149.93	22.107	0.99312
12.333	621.33	86.906	38.17	0.97076
21.286	837.36	10.784	44.283	0.96551
6.5	842.33	153.43	16.801	0.93161
67.674	868.43	168.02	147.81	0.91294
10	895	16.39	17.883	0.99091
8.8333	901.5	158.96	16.784	0.82989
26.857	1771	0	24.894	0.84359
21.5	1981	30.256	15.888	0.87441
103.91	433.13	172.54	205.86	0.93572
15.5	440.5	79.38	16.914	0.96244
17.75	556	29.745	17.681	0.91198
26.857	563.29	45	45.727	0.92783
44.944	544.28	164.67	66.633	0.96482
127.43	651.03	170.58	277.5	0.90227
22	1601.4	82.954	96.364	0.93061
18.167	1739	19.29	22.699	0.93351
17.875	1727.8	119.48	32.534	0.81207
21.333	2013.1	107.18	58.449	0.98492
39.231	501.62	160.02	62.548	0.93566
17.462	626.62	173.66	38.053	0.95187
18.5	1708.8	102.09	30.725	0.93199
32.81	851.81	4.9271	61.659	0.94415
12.25	43.75	45	17.534	0.96787
12	43.25	40.601	19.873	0.92787
103.18	37.545	171.3	180.9	0.95067
68.175	295.82	177.09	120.97	0.9767
52.952	429.9	5.9315	81.564	0.94912
25.556	1577.2	109.65	31.86	0.93321
25.167	1403.6	110.07	61.134	0.9056
25.231	1837.4	104.35	44.713	0.99266
15	1449.8	58.392	16.314	0.93568
24	1455.8	153.43	23.193	0.9641
22.647	1474.1	81.027	67.396	0.85623
31	1685.3	28.61	38.605	0.97371
22.8	1673	106.7	46.476	0.89856
22.75	1691	82.405	16.722	0.90498
24.824	522.24	173.93	51.494	0.91787
17.2	1787.2	165.26	21.571	0.91079
30.25	181.25	168.23	24.769	0.98977
44.684	150.63	124.94	90.949	0.97912
91.64	678.98	157.96	186.41	0.97227
70.875	928.55	7.2445	124.65	0.95429
85.295	909.05	161.18	150.97	0.92376
31.867	119.4	74.055	48.95	0.89236
27.778	1077.9	112.75	34.69	0.96902
72.704	723.89	171.6	99.729	0.89197
29.071	1154.1	99.13	57.959	0.9786
21.625	66.75	154.54	25.812	0.90111
63.062	98.562	135.41	101.8	0.96548
48.2	218.68	114.58	106.95	0.96647
59.167	996.7	161.19	106.55	0.90227
29.357	1036	113.5	51.245	0.97882
25.167	1664.3	21.801	24.001	0.89749
19.4	1670.2	142.43	16.548	0.99116
37.875	1748	146.82	33.365	0.93104
28	1748.8	92.49	23.258	0.98985
32.8	1761.4	53.13	16.942	0.88536
61.222	1798.4	129.13	81.237	0.93627
30.2	217	107.35	16.841	0.99534
24.444	1955	15.018	45.652	0.92987
20.667	1947.9	40.914	24.358	0.81489
30.333	1961.5	101.31	27.19	0.93765
48.143	354.14	156.47	72.481	0.93299
32.25	364	79.509	27.684	0.99187
49.238	799.52	17.928	75.181	0.95065
49.133	622.47	119.41	65.979	0.95689
44.688	1523.9	24.842	72.895	0.81633
37.2	31.5	8.6156	34.171	0.97677
68.217	967.87	175.3	76.468	0.95787
44.25	199.38	144.64	39.742	0.9565
72.931	311.93	166.72	94.953	0.96304
50.6	1053.5	150.07	42.148	0.90345
33.706	1361.6	86.82	54.955	0.98413
43.75	1363.5	22.249	23.987	0.99094
46.941	1497.8	58.523	61.726	0.9308
36.778	2029.8	120.96	36.015	0.97143
76.667	903.67	148.65	116.49	0.87448
57.579	656.42	150.26	135.33	0.95321
46.125	283	20.136	35.972	0.88826
71.571	225.4	122.88	151.95	0.90906
40	830.4	109.18	26.135	0.93175
43.278	395.83	136.1	78.008	0.94288
45.564	1193.8	92.275	159.43	0.9479
31	1170	13.392	21.727	0.99357
40.667	120	104.04	16.606	0.99314
37.167	753.67	23.749	30.287	0.90179
50	1002.6	138.37	24.347	0.98918
47.857	1040.3	156.5	26.905	0.93215
44.25	1193.5	14.744	20.18	0.97357
43.833	1560.6	86.987	44.687	0.85154
69.167	1632.5	62.577	122.25	0.97686
63.571	1669.4	41.186	65.781	0.9696
42.8	572.6	102.26	24.353	0.96651
43.885	1813.2	107.1	100.23	0.94991
50.571	1974	4.2364	30.643	0.88354
54.857	1375.5	107.4	75.314	0.93229
44.9	280.6	104.04	49.068	0.84028
45.364	1708.2	94.635	75.502	0.98332
35.75	567.25	148.39	17.68	0.86336
41.25	563.75	159.78	20.396	0.99278
118.66	880.26	173.41	184.2	0.94544
52.714	1112.6	128.99	28.161	0.95944
54.867	1638.6	55.491	60.89	0.95664
60.583	648.25	147.43	43.999	0.97094
53.667	639.33	122.74	52.62	0.94888
56.818	778.09	170.91	28.595	0.88539
46.571	784.71	14.036	46.54	0.97452
46.867	1322.9	92.337	49.817	0.98442
58.87	1461.3	68.72	106.39	0.95826
85.704	946.07	8.3103	92.542	0.97193
58.625	1230.9	126.57	39.47	0.97797
44	1245	164.48	19.033	0.98155
52.5	1345.5	28.61	13.472	0.93007
48.875	2002.6	141.63	33.355	0.91771
47.333	478	50.194	15.696	0.99517
32.182	478	1.9092	30.481	0.98476
88.4	484.55	5.7928	71.01	0.97668
98.884	1036	139.74	196.89	0.91174
63.412	1152.6	112.83	64.08	0.96515
55	1302	14.036	21.165	0.97405
59.6	254.6	143.13	20.101	0.99499
66.667	410	159.44	70.456	0.97014
59.889	1328.4	97.549	89.933	0.93098
71.25	759.62	2.7263	43.973	0.95622
51.625	1154.2	100.78	25.617	0.83451
46.5	616.25	11.31	10.784	0.94571
60	578.8	111.43	86.401	0.98222
58	597.75	5.7106	10.083	0.99674
110.21	708.92	177.53	157.92	0.881
51.5	1600.8	39.806	23.576	0.99383
55.7	1612.7	86.1	45.195	0.97583
55.5	1877.9	80.181	53.373	0.98876
62.25	406	45	14.224	0.99421
63.556	1126.1	166.61	22.166	0.97388
47.571	1463.3	42.709	23.186	0.76304
51.5	1578	51.843	19.162	0.92914
68	1373.8	153.43	24.919	0.98709
58.556	2026.3	117.35	33.012	0.98903
88.679	977.64	154.54	82.622	0.84455
61	1043.6	53.973	15.261	0.89124
104.8	1008.7	148.16	118.14	0.94656
59	1753.8	87.709	26.243	0.95341
63.4	1734	125.54	17.584	0.9784
55.611	1487.4	72.387	67.549	0.97853
50	1755.3	59.931	24.476	0.89698
65.333	1289.3	173.29	18.324	0.93415
70.833	1260	112.17	61.337	0.95064
72.512	1373.3	99.717	156.71	0.94519
71.625	461.38	144.87	34.03	0.97018
75.267	1567.4	61.557	55.063	0.9914
62.3	1982.4	94.764	51.083	0.94291
67.167	531.5	124.82	30.051	0.93235
93.15	561.65	126.62	94.423	0.97647
107	43.448	145.11	115.28	0.80377
75.909	876.45	7.125	26.1	0.9267
76.056	1157.8	122.28	69.301	0.97281
63	1843	176.42	16.308	0.983
66.143	1834.3	108.43	42.361	0.97046
90.6	178.52	125.29	115.47	0.94436
93	616.25	150.14	67.932	0.91658
91.188	1075.6	158.01	59.517	0.94226
65.5	1203.6	101.31	33.27	0.91958
76.81	1617.4	68.629	75.832	0.97709
82.533	14.533	8.6732	66.353	0.89947
66.75	10.75	52.431	16.755	0.97891
153.27	463.35	153.43	200.01	0.96145
88.92	738.64	174.21	72.138	0.96141
96	748.16	5.9061	61.511	0.94796
70.25	1013.2	126.87	25.005	0.99982
67.895	1579.1	46.245	66.47	0.97892
68.667	1726.5	60.945	24.268	0.84848
77.273	1706	117.26	41.943	0.88504
75.429	131.57	111.61	59.758	0.954
70.4	1246.8	147.26	16.768	0.99257
75	1233.1	123.69	39.35	0.91628
68.167	1869.2	75.069	17.606	0.88178
69.286	2028.4	110.56	17.476	0.9778
119.46	353.61	152.54	120.93	0.95056
89.533	798.07	165.68	50.343	0.96354
76.957	826.87	172.01	61.688	0.93305
76.211	1437.4	82.776	74.09	0.96597
67.375	1684.9	98.653	51.118	0.91023
74.429	277.86	97.853	35.572	0.82296
56.818	25.455	4.7636	36.582	0.98749
79.5	1120.3	158.2	18.067	0.8942
88.5	94	169.11	28.224	0.93807
82.556	389.33	175.1	35.956	0.97697
95.737	1636.9	52.696	84.554	0.9367
80.625	1726.6	146.31	28.388	0.88907
80	531	56.31	26.73	0.9442
88.941	902.76	145.49	43.943	0.88371
75	1815.7	164.48	19.296	0.96817
75.556	1817.9	96.34	38.306	0.94558
83.25	276	158.96	13.994	0.99534
89.154	996.04	155.18	91.566	0.9626
95.75	153.5	130.06	59.67	0.96344
130.92	1035.7	160.56	114.88	0.9416
86.5	1390.8	78.93	49.956	0.93827
87.143	1483.3	177.88	27.841	0.97044
97.357	803.93	150.46	37.397	0.92205
70.167	1698.8	26.565	19.285	0.81162
86.25	1706.2	50.711	16.667	0.85274
86.842	1776.7	79.54	67.034	0.98604
84.588	1208.3	81.384	69.835	0.95587
86.625	1165.8	112.83	24.079	0.85615
73.75	1894.8	47.49	16.899	0.96327
87.833	1899.8	158.2	42.115	0.89507
124.59	561.45	158.39	113.87	0.95401
112.83	928.44	178.91	111.47	0.9421
88.5	1274.8	172.87	24.643	0.98149
82.133	1270.1	109.65	51.633	0.86375
110.67	231.07	156.91	69.471	0.9545
119.48	180.38	116.57	148.82	0.96159
99.583	586.29	135.51	89.67	0.89111
68.455	771	6.3402	27.408	0.99116
89.6	768.2	132.27	17.285	0.86004
80.667	1101	171.87	21.857	0.97057
102.75	1081.9	130.6	52.879	0.87177
105.93	1554.9	45.579	71.373	0.98087
80.5	2040.8	153.43	18.518	0.96598
82.5	15	75.069	16.516	0.93994
110.31	405.54	150.49	61.954	0.98301
74	474.17	173.29	17.261	0.99165
111.53	841	144.16	68.299	0.97528
100.85	1526.9	35.538	72.048	0.95518
76.667	1546.8	49.399	19.382	0.95136
95.765	1582.8	68.523	67.706	0.96818
100.54	461	29.168	56.542	0.87094
115.13	963.26	166.37	77.627	0.87484
95.667	1589.3	12.804	22.841	0.98772
92.7	1109.8	115.2	39.577	0.94945
100.12	1109.2	138.37	26.523	0.90802
93	1212	16.557	39.739	0.97135
105	265.4	153.43	44.62	0.95215
159.66	269.18	133.94	204.53	0.93707
86.6	549.4	123.27	40.844	0.93711
102.2	537.8	164.05	29.398	0.99057
114.15	914.9	3.5035	53.751	0.91332
105.7	1674.5	15.709	33.844	0.98219
87.857	443.43	100.78	22.004	0.97154
124.09	595.66	155.56	122.96	0.88443
107.87	782.43	178.34	71.326	0.96779
107	120.62	142.43	33.539	0.97803
116.44	730.94	175.91	46.484	0.90584
128.22	834.09	173.83	76.125	0.97775
91	1332.7	96.009	20.23	0.9444
101.17	1335	3.1798	19.758	0.91245
113.25	629.25	142.5	57.928	0.9357
95	17	93.576	16.308	0.983
96.857	1477.1	115.82	36.657	0.93947
97.25	1498.4	81.87	30.169	0.93752
121.61	804	153.89	60.297	0.94196
115.93	993.86	125.73	73.477	0.95559
100.27	1182.7	97.907	37.672	0.9648
127.28	2025.2	143.45	79.583	0.90724
127.17	2001.7	122.85	98.703	0.95268
164.6	304.27	141.34	187.13	0.9239
126.32	335.11	138.74	84.658	0.89563
146.09	502.94	160.64	121.01	0.97222
134.21	577.58	162.05	81.892	0.91135
115.82	1647.6	45	45.041	0.91054
120.38	688.69	168.23	100.13	0.97931
101.71	1288.6	90.971	66.756	0.88395
90.429	376.71	167.47	18.807	0.98043
148.2	1654.6	64.829	207.5	0.97447
105.5	1836.9	99.728	36.926	0.96167
110.25	1888.4	81.607	66.275	0.93037
92	263.14	172.87	19.801	0.81435
101.67	1091.7	83.66	9.099	0.9952
112.23	1148	110.22	69.777	0.87056
108.92	1219.1	89.454	117.05	0.89706
103.4	1724.1	89.091	67.177	0.93794
112.17	1400	43.781	34.355	0.96759
105.71	1389.1	116.57	23.73	0.94228
109.5	1394.2	12.529	9.2613	0.99549
124.12	419.38	136.93	68.423	0.92028
128.07	847.93	174.05	55.193	0.87437
106.75	1364.8	47.49	17.518	0.92924
106.38	1361	130.03	33.739	0.96772
110.33	1381.1	75.53	36.503	0.87706
99.625	1430	123.69	38.839	0.92834
121.11	1412.7	141.84	36.992	0.96261
96.667	1841.5	140.19	16.95	0.92155
108.2	1965	99.324	79.27	0.85653
118.73	1942.6	124.11	41.094	0.91116
166.92	296.97	160.87	135.65	0.96752
119.76	1102.2	113.53	142.27	0.95064
133.41	1670.1	73.94	147.62	0.9305
96.482	1863.2	93.376	387.11	0.92124
112.77	278.85	161.15	48.897	0.88604
99.091	905.73	109.09	59.427	0.92596
108.27	1763.4	58.782	41.404	0.93197
109.78	1757.1	144.25	34.364	0.89645
148.57	217.6	138.68	130.57	0.92798
108	777.82	84.289	41.457	0.96967
123.4	765.3	165.96	33.898	0.97305
114.43	1042.6	117.65	49.666	0.95463
119.74	1975.2	116.08	107.57	0.97292
124.75	1980.6	131.76	39.382	0.95315
109	16.5	116.57	18.258	0.97977
115.4	1348.6	65.772	23.02	0.9527
117	1327.2	121.43	21.56	0.97843
118.6	1327.2	133.15	24.484	0.89575
110	1917.3	38.157	17.822	0.99903
118.86	1930.9	65.376	31.115	0.84849
127.87	189.67	129.94	58.413	0.96006
114.83	378.83	135	21.719	0.9767
131.38	1372.6	161.57	38.764	0.97894
120.38	1143.8	127.57	19.896	0.82433
230.39	647.82	176.65	249.98	0.95772
128.9	1051.8	146.66	48.114	0.94539
114.71	1395.6	124.38	25.132	0.91604
117.38	1475.9	96.47	100.46	0.97179
147.76	815.43	11.842	68.323	0.92719
148.76	247.05	159.25	72.989	0.96694
116.88	1018.5	123.11	28.778	0.95418
142.32	719.95	4.5378	64.303	0.98282
176.62	944.65	159.63	162.76	0.86506
106.13	106.13	23.875	73.3	0.91008
173.06	504.73	146.71	142.38	0.83183
126	1118.4	65.433	42.03	0.91562
122.17	1302.2	135	53.682	0.97474
142.08	1452.5	145.24	62.116	0.96015
122.75	753.5	49.399	11.898	0.77486
167.52	745.07	4.3511	101.47	0.90933
119	1777.7	29.745	16.5	0.97726
118.78	1200	107.65	24.934	0.92592
119.73	1283.9	125.54	36.574	0.94082
137.89	379	15.709	33.675	0.98714
121.67	1828.7	92.49	70.684	0.9771
126.5	1853.8	6.3402	10.02	0.90375
146.38	1395.5	146.85	62.764	0.93243
122.14	2024.6	98.973	19.806	0.97121
115.33	1438.9	137.07	59.322	0.98999
132.62	1837.8	61.39	28.956	0.86546
133.6	787.2	39.806	23.715	0.98801
126.42	1256.4	76.827	53.355	0.90469
134.8	1751	145.71	27.781	0.95847
104.69	67.125	158.68	48.298	0.91125
148.35	48.765	146.1	80.878	0.95334
130.33	1060.3	107.1	43.945	0.92853
140.5	264.38	149.35	32.737	0.9587
135.66	1544.6	80.473	151.08	0.95978
146.2	210.5	153.43	40.334	0.94246
132.78	454.89	174.96	35.177	0.97031
141.43	1374.4	32.661	59.033	0.78473
160.33	1956.1	100.56	200.49	0.89804
158.88	65.765	156.8	79.054	0.96337
134.75	1686.5	169.99	17.44	0.98981
131.18	1701.1	81.254	55.402	0.94963
133.8	928.4	105.07	27.227	0.98895
131	991.75	116.57	18.119	0.98731
134.5	1013	81.674	44.414	0.93297
139.25	529	138.81	36.339	0.87759
154.29	528.57	150.8	42.554	0.91529
132.24	1194.5	84.611	59.199	0.89927
143.35	1187.9	90.707	99.84	0.81136
161.31	171.94	130.99	81.844	0.98735
137.73	1144.2	68.962	34.432	0.80904
140.86	1109.8	107.24	66.29	0.91611
127.11	1371.1	16.928	28.757	0.83602
133.92	1899.2	96.52	36.651	0.96117
145	1989.7	153.43	27.926	0.88079
146.26	1245.3	73.74	106.82	0.93616
138.46	1778.8	98.455	76.4	0.97923
136.25	301.25	85.236	12.516	0.96208
153.92	481.5	16.991	39.054	0.96387
120.09	501.73	138.81	43.957	0.96733
148.22	488.11	158.63	26.67	0.92607
143.58	941.58	120.96	48.741	0.95706
136.43	1326.5	84.508	52.838	0.98869
136	1877.2	73.909	55.712	0.97143
137.33	45.167	90	13.335	0.97487
188.07	895.87	158.67	114.54	0.98412
159.44	1646.8	54.197	79.116	0.95066
231.65	430.13	134.25	292.6	0.92081
183.67	1371.1	24.734	103.61	0.94577
159.96	1385.6	104.18	116.72	0.83949
149	1584.3	57.995	29.25	0.9676
249.36	731.84	165.35	251.82	0.8948
143.07	1487.1	99.09	51.285	0.98734
147.5	1671	20.556	17.206	0.99317
146.86	892.29	25.346	21.57	0.9747
145.43	2033	101.31	21.969	0.92842
166.91	798.83	163.56	67.673	0.93982
146	809	54.462	17.211	0.99963
148.43	1679	139.76	18.483	0.92137
159.44	230.78	163.81	33.156	0.97359
144.4	1302.8	82.875	16.198	0.99546
176.29	14.706	5.0425	77.064	0.88581
149.5	1234.5	94.97	26.136	0.88333
159.33	106.33	33.69	36.453	0.98911
164.38	80.625	135	40.162	0.98595
188.88	90.5	171.66	80.184	0.94535
149.5	121	32.905	21.664	0.93465
150.25	120.5	16.699	21.342	0.97836
146.4	1394.4	113.63	18.37	0.95069
149.79	1926	101.11	58.696	0.9723
179.76	421.08	173.29	74.152	0.92336
161	1654.8	15.068	27.436	0.9814
177.56	262.88	153.87	63.304	0.93255
210.13	772.36	4.1849	131.18	0.94015
152.33	1778.8	90.403	149.21	0.9517
185.7	398.25	170.81	73.26	0.94027
169.17	600.08	132.88	57.867	0.99046
200.64	945.25	166.46	118.39	0.93829
154.75	1536.8	30.069	22.482	0.97654
160.67	1502.9	106.62	73.398	0.95263
157.08	356	138.01	43.965	0.91803
163.6	372	46.548	27.188	0.96264
170.58	371.42	135	40.999	0.79337
157.26	1089	99.866	98.185	0.95107
160.43	1109	144.46	20.686	0.8317
149.8	171.3	106.7	32.657	0.95909
167.17	138	137.49	33.46	0.97304
156	189.6	94.086	18.082	0.77624
149.58	444.08	146.61	55.238	0.954
166.25	890.5	163.07	24.48	0.98209
211.18	971.76	151.93	145.31	0.93591
155.25	1148.2	95.906	29.574	0.98582
160	1416	2.6026	24.195	0.91021
160.6	1398	107.93	36.053	0.99119
185.88	785.48	174.96	71.114	0.95993
157.53	1201.8	91.146	52.264	0.95687
170	1521.7	173.42	27.807	0.94122
167.58	1826.8	109.09	84.661	0.97496
164.5	1103	95.44	71.031	0.89094
161.2	1744.3	85.156	125.67	0.94237
158.5	1310.1	99.273	54.572	0.90978
158.11	1330.2	116.57	36.371	0.92219
158	1357.7	144.46	17.282	0.99554
157.22	1940	92.121	55.26	0.97786
166.5	695.57	9.211	38.195	0.98137
163.8	703.4	59.421	26.019	0.98211
207.38	834.75	2.4896	100.17	0.91934
152.6	1507.4	149.74	15.087	0.92084
162.25	970.12	92.49	25.209	0.91323
182.71	967	158.68	46.486	0.94676
176.62	1072.2	5.7106	30.921	0.97507
161.62	1557.5	94.899	37.58	0.93476
170	1534	140.19	16.289	0.95896
172.59	1988.5	105.17	63.418	0.96394
164.86	2031	82.569	23.896	0.97067
181.92	959.54	173.09	35.682	0.93161
168.13	1247.3	101.09	52.723	0.98574
162.5	80.25	172.41	15.198	0.9957
189.67	118.07	21.595	52.729	0.97904
173.29	1034.2	125.54	74.145	0.92816
184.09	690.55	25.278	40.64	0.97962
185.33	1393	27.759	45.255	0.94888
205.38	250.96	133.59	121.54	0.94278
167.5	429.25	86.634	18.418	0.92461
184.79	1215.9	76.581	212.67	0.95229
198.88	1478.8	158.06	80.76	0.96113
180.5	1503.2	46.975	44.711	0.91782
173.14	2035.9	37.405	25.306	0.8457
162.67	858.33	38.66	12.957	0.98833
192.36	866.5	11.821	47.532	0.92425
167.2	1646.4	79.38	16.974	0.95906
233.71	317.06	160.75	142.15	0.93891
183.33	319.56	168.23	24.811	0.98807
172	566.5	36.87	5	1
180.67	1270.6	64.323	62.887	0.91747
215.35	471.82	171.35	101.54	0.9165
281.56	910.04	177.53	248.05	0.93616
166.25	1599.5	108.43	20.753	0.91425
203.1	1556.3	133.08	115.28	0.91449
175.64	1634.4	66.801	47.332	0.9654
214.01	1613.8	100.38	403.52	0.81127
180.41	1337.9	68.806	54.608	0.9624
163.5	1460.8	43.025	22.827	0.89886
173.83	1479.9	86.348	50.235	0.9375
181.5	1469.8	176.42	16.162	0.99189
176.14	1880.9	91.79	70.569	0.90735
180.25	405.5	131.63	24.431	0.98574
184.54	1366.1	63.997	46.993	0.97073
187.29	1922.1	169.7	34.858	0.96221
274.9	281.47	168.31	221.96	0.93396
177	233.75	128.16	17.946	0.9921
206.9	821.24	0.81846	72.467	0.96606
163.3	1193.5	53.715	106.41	0.921
177	120.75	83.29	17.194	0.99553
182.56	352	147.14	62.445	0.91505
177.58	1124.2	93.652	50.043	0.9411
200.08	1969.6	153.43	50.029	0.9386
176.47	2010.1	104.04	45.781	0.99069
174.81	853.88	167.91	89.464	0.96024
205.71	1290.3	56.041	78.39	0.75362
181.43	1060.6	105.02	46.754	0.90794
204.79	59.667	124.38	106.21	0.86702
200.69	213	169.7	68.956	0.97282
192.83	565.78	96.546	128.79	0.95347
185.18	673.27	39.987	45.601	0.88725
158.75	669	169.29	38.99	0.96579
195.13	796.6	9.6599	50.393	0.94608
186.4	1929.8	82.147	63.466	0.92252
184.11	1110.9	59.621	35.267	0.95317
185.61	1316	67.23	95.812	0.91687
214.56	418.75	154.61	66.337	0.98447
189.82	1042.9	66.038	39.949	0.98615
180.94	1173.4	85.135	50.402	0.93588
199.43	1181	135.91	48.681	0.9152
199.63	1508.2	149.42	88.427	0.86695
212.5	1565.9	124.27	111.79	0.98502
176.42	581.17	127.75	40.609	0.96542
219	1522.5	156.3	92.216	0.97114
290.03	321.25	152.66	278.73	0.95313
180.6	561.4	132.88	19.243	0.99285
201.38	551.25	162.41	47.256	0.91018
181.5	1828	21.801	5.3852	1
186.05	1859.4	80.87	59.588	0.95185
185	1743	17.354	17.007	0.98568
180.29	456.86	138.18	25.91	0.98399
212.83	441.72	156.43	62.318	0.96294
186.65	1802.5	111.99	58.316	0.96167
188	197.33	147.99	18.944	0.99597
187.25	1414.4	4.514	85.23	0.89448
207.17	1461.5	54.737	143.46	0.84514
180.71	1427.6	59.534	22.458	0.87822
205.22	1912.4	113.43	67.751	0.96517
191.33	705.92	95.492	54.328	0.96157
190.63	2011.7	92.49	70.349	0.98175
199.17	2017.2	2.6026	22.099	0.99655
213.27	670.13	33.69	64.551	0.94955
204.73	1200.8	71.232	115.25	0.94386
193.88	1867.3	96.189	85.044	0.98169
190.38	1877.6	150.46	37.63	0.91635
192.71	1108.6	84.958	73.751	0.92561
240.93	1583.6	144.1	137.48	0.94283
197.5	30	96.34	49.618	0.91251
193.9	1071.3	58.496	38.872	0.93537
208.22	1254.3	39.806	42.213	0.9251
243.79	1594.5	171.95	109.75	0.91102
192.62	1973.6	28.61	39.121	0.96086
196.83	1977.7	57.995	20.371	0.92622
194	105.4	9.4623	19.053	0.95776
199.5	115.75	64.44	25.697	0.99214
219.11	522.67	168.93	49.752	0.94211
204.63	1685.7	78.518	71.206	0.91716
206.32	1445.6	99.462	101.34	0.90033
197.4	2028	90	29.571	0.9807
199.24	1334.7	80.538	104.02	0.93566
201.1	1143.1	96.116	29.352	0.95941
205.4	1194.8	47.49	34.257	0.95038
205.4	465.6	128.66	26.259	0.97538
198.17	1290.5	173.66	21.386	0.84687
203.67	1710.5	66.14	59.24	0.95981
207.89	1805.6	85.389	69.679	0.89268
201.5	385.67	86.186	15.162	0.99149
196.5	486.75	41.634	12.136	0.99226
208.14	738.57	34.992	25.66	0.95141
198.27	734.73	167.62	44.674	0.93962
208.23	1060.6	102.38	44.08	0.95226
202.2	1108.9	88.603	42.166	0.97263
197.33	151.67	18.435	10.358	0.91585
211.09	128.09	105.95	54.445	0.93601
207	178.8	84.174	51.126	0.9634
226.75	243.08	161.97	55.098	0.82075
210.5	1340.8	47.49	16.881	0.96432
201.83	598.67	83.29	17.706	0.96673
221.5	623.88	38.418	39.43	0.93872
212.2	1130.2	6.7098	17.468	0.9799
202	1509	121.76	26.465	0.93323
217.12	1380.1	67.714	66.556	0.99051
208.08	2002.9	79.824	41.349	0.95826
220.25	182.25	9.4623	24.447	0.99526
214.6	189	53.13	20.792	0.96189
248.64	1812.9	131.33	166.52	0.92764
213.62	1982.2	78.408	43.384	0.91767
213.8	1980.8	167.91	16.139	0.88715
204.75	144.5	151.19	22.926	0.9956
203.17	919.94	158.01	57.583	0.97391
213.29	1013	120.31	97.42	0.77287
209.8	190	36.384	25.048	0.94222
226.7	262.7	157.89	35.953	0.9607
215.46	346.77	149.98	53.8	0.96601
269.32	878.11	167.37	123.85	0.95985
225	1014.6	137.49	70.057	0.92946
237.44	868.12	173.45	62.582	0.98111
207.12	1237.6	60.945	21.451	0.95992
216	1244.8	6.3402	9.1623	0.98833
222.08	21.231	113.55	43.257	0.98352
214.92	699.85	99.866	47.587	0.98116
224.29	1141.9	177.88	27.377	0.98692
212.05	1174.1	96.116	60.849	0.92558
215.62	1750.6	102.99	27.23	0.97994
225.31	1786.1	59.982	53.586	0.96987
234.56	617.94	55.204	74.789	0.96066
273.31	606.34	13.601	135.83	0.93926
219.38	1621.3	131.28	56.378	0.96778
227.5	373.3	166.76	37.657	0.92754
250.7	767.15	35.096	97.78	0.92497
207.57	1540.6	168.11	22.081	0.87931
230.57	50.286	152.65	33.039	0.98823
261.15	59.333	153.43	100.4	0.93539
225.59	487.59	105.56	85.739	0.95647
220	17.667	8.1301	7.099	0.99606
246.47	83.533	132.61	73.338	0.92641
209.5	574.5	129.81	16.237	0.96205
216.75	553.5	92.291	25.765	0.97107
233.45	571.18	6.7098	38.398	0.89158
200.62	991.65	154.9	89.281	0.97709
221.34	1071.7	92.121	172.16	0.94161
216.14	1465.9	82.235	22.516	0.98612
215.69	1928.1	92.936	40.441	0.96563
224.6	1342.8	56.31	48.338	0.89509
234.57	391.65	165.3	71.976	0.87617
223	1107	156.04	19.908	0.98943
222.38	1645.2	109.4	78.514	0.95872
246.35	1700.4	130.05	95.062	0.94821
223.14	1963.9	29.055	22.619	0.91037
216	1965.7	106.7	23.253	0.89797
225.5	681.17	24.228	23.025	0.95251
224	1058.2	153.43	16.162	0.96846
230.46	1109.9	117.15	45.962	0.9536
220.78	1230.7	90	26.581	0.97813
244.92	1334.3	71.437	147.84	0.95614
225.67	1276.7	161.57	9.5712	0.99119
236.62	1653.8	108.11	118.16	0.9528
243.62	1685.8	147.26	51.653	0.96665
237	1740	112.68	74.405	0.97595
233.1	76.05	135.56	80.233	0.90779
266.09	980.82	133.83	153.01	0.90599
244.89	2015.6	130.07	89.65	0.91834
235.68	2003.9	112.48	63.301	0.99161
231.08	149.85	95.281	128.65	0.92894
232.25	716.12	126.16	33.447	0.96279
226.24	1201.4	81.703	50.203	0.96622
243.82	1184	20.095	44.298	0.98555
221	1810.8	100.01	18.09	0.95428
265.53	248.5	147.3	126.3	0.89392
238.29	1840.1	126.03	70.197	0.9688
227.5	1407.2	47.291	18.696	0.94627
228.17	1450.3	67.38	26.659	0.97529
234.45	1826.6	119.43	46.238	0.96841
243.71	300.35	130.06	65.953	0.87166
228.5	347	100.01	36.695	0.94087
229.16	1058.3	95.29	55.417	0.9786
231.36	1929.6	84.806	94.569	0.93438
228.36	1994.4	108	42.386	0.9923
242.56	495.62	43.568	59.682	0.94812
248.58	470.92	144.9	50.647	0.89287
267.8	661.57	175.41	125.32	0.89662
231	981.75	105.52	18.872	0.98991
237.17	1357.2	65.638	59.358	0.98017
242.5	1245.1	120.03	79.962	0.92451
230.33	1486	90	15.138	0.99087
235.91	160.23	81.254	67.599	0.97287
242	1391.8	65.056	49.129	0.96529
248.13	1449.3	60.255	65.824	0.97986
229.67	1720.2	139.9	26.754	0.92846
237.07	1755.8	80.69	63.394	0.97508
237	370.25	133.36	25.766	0.96091
253.73	795.45	9.2726	55.363	0.89678
209.35	803.85	152.49	63.434	0.85318
238	961.4	22.62	15.87	0.81913
239	945.33	121.76	25.964	0.95125
234.06	1146.4	94.865	48.158	0.97949
236.4	412.2	107.35	18.771	0.89304
243.56	544	36.529	34.084	0.98583
228.67	642.67	43.152	22.369	0.98046
234.83	1288	135	24.833	0.96812
387.4	855.52	177.94	361.99	0.92327
299.52	1764.6	151.43	132.75	0.96068
255.33	744.13	5.9469	48.772	0.98949
241.5	1744.8	167.01	27.037	0.98693
243.67	178.5	43.727	32.172	0.98929
234.17	1863.2	119.74	50.122	0.96511
264.86	704.05	173.23	61.799	0.9614
255.93	913.2	169.29	40.708	0.92502
241.17	1543	71.565	25.829	0.97944
238.93	2021.1	110.56	45.593	0.93699
239.83	563.83	36.529	35.686	0.94155
238	561	3.5763	16.308	0.983
252.5	583.3	53.326	61.369	0.95489
339.89	663.21	167.33	222.03	0.96483
240	1034	69.775	22.043	0.91858
237.58	21.083	129.67	58.1	0.91676
253.59	1209.8	117.18	96.583	0.8613
238.12	1672.4	97.431	23.487	0.98757
247.78	1137.4	104.47	137.65	0.93037
259.73	1724.5	118.61	113.75	0.88122
276.12	626.35	10.561	65.095	0.92198
244.5	1055.6	97.224	72.561	0.98632
240.31	1782.2	140.02	138.28	0.93425
255.1	1899	150.42	43.021	0.9889
243.44	122.22	79.38	33.195	0.9808
242.36	274.07	150.57	53.348	0.83934
259.46	819.92	15.018	42.624	0.99592
240.75	1200	113.2	15.303	0.9953
269.53	1150.2	116.1	113.75	0.95934
260.7	363.8	169.7	35.804	0.93679
263.09	389.43	117.26	77.411	0.95907
250	675.45	2.2906	25.521	0.98035
257.18	22.545	130.6	48.849	0.94367
253.71	41.429	166.76	21.447	0.81429
253.2	1285.2	16.39	20.924	0.84687
292.67	714.07	161.4	113.5	0.93892
253.75	1553.2	176.19	15.062	0.99808
257.8	1851.8	106.19	101.53	0.95384
252	1939.8	55.784	31.971	0.94563
249.22	207	101.61	83.829	0.88901
253.74	954.16	102.8	69.301	0.97666
274.56	194.62	92.573	151.91	0.58645
261.21	213.63	122.35	72.22	0.9834
268	547.69	62.354	99.066	0.95721
281.62	641.38	15.255	59.245	0.96225
254.44	1143.6	85.515	54.236	0.94323
245.67	1408.7	50.826	35.022	0.99447
301.97	980.21	153.22	133.55	0.89746
255.33	2028.2	68.199	30.447	0.88436
256.5	615.17	12.529	18.807	0.98043
252.13	858.33	83.418	55.541	0.94245
287.33	1361.5	22.504	80.677	0.93917
276.56	17.556	155.32	43.968	0.92609
260.89	1259.4	162.9	43.766	0.93233
253.5	1251.5	97.125	32.632	0.98826
266.79	85.421	124.19	68.814	0.93106
257.67	160.89	74.578	33.587	0.89568
271.68	96.25	106.42	105.29	0.94063
301.42	688.81	179.4	101.88	0.93256
257	294	0	4	1
261.91	564.32	62.85	92.461	0.94806
280.57	759.07	9.2602	97.008	0.9609
256.43	1753.3	81.87	21.547	0.98449
262.95	1996.8	100.7	97.347	0.94088
249.33	174.67	72.759	31.336	0.96899
266.19	592.38	24.59	66.385	0.9774
262.47	809.88	18.083	51.926	0.99268
259.67	1612.7	97.651	71.999	0.93892
258	180.33	164.05	15.062	0.96667
308.21	233.32	148.05	122.85	0.96894
256.6	1311.6	38.928	35.782	0.93402
258.7	1311.2	175.91	32.688	0.85878
259.83	518.67	93.013	19.655	0.96803
269	419.67	149.04	17.935	0.97535
269.2	503.5	58.392	50.063	0.91471
283.4	470.5	143.13	55.354	0.99361
263.07	1063.3	85.684	56.505	0.94064
273.2	1273	62.802	85.587	0.94583
264.71	1236.4	112.38	19.482	0.94367
297.08	1288.9	8.427	89.559	0.9143
262.33	449.67	99.462	20.359	0.89633
287.84	1006.1	132.37	79.707	0.968
260.23	1329.3	48.27	50.784	0.97625
265.75	1576.1	158.2	27.486	0.97961
273.8	1936.1	53.881	47.284	0.9687
256.8	1950.6	5.7106	21.71	0.92581
265	1958	76.43	30.149	0.98953
269.25	443.42	155.66	47.377	0.97301
267.52	1124.6	112.38	98.584	0.93244
292.82	1180	129.33	111.95	0.95849
278.76	1402.1	55.408	74.006	0.95203
275.13	1426.7	80.181	58.99	0.89461
257.31	1660.2	125.94	51.585	0.95776
299.16	1193.7	135	105.53	0.97826
256.25	1956.9	41.424	24.375	0.93011
258.5	376	176.82	18.482	0.97541
268.53	884.67	86.634	74.928	0.9091
295.34	1027.8	124.09	124.86	0.95743
283.92	1339.2	45	48.874	0.98382
270.35	1443	71.222	56.063	0.94199
289.56	837.06	172.87	47.254	0.85308
274.71	1109.9	18.435	17.838	0.88639
271.17	1270.5	4.2364	27.984	0.96747
283.44	1743	152.74	39.011	0.95157
314.44	1330.4	18.635	95.618	0.94917
275.5	1662.8	112.25	24.173	0.98333
276.76	2006.5	121.37	106.1	0.90517
319.64	385.18	155.19	105.59	0.97035
283	401.17	127.57	34.237	0.95811
279.68	1383.3	78.465	54.308	0.92085
329.86	1672.1	132.96	192.77	0.92864
371.76	1674.5	145.9	254.8	0.91003
281.36	1872.5	59.036	43.409	0.94029
273.33	86.333	45	9.8995	1
274.83	11.167	74.055	23.83	0.91651
279.83	34.167	138.69	46.652	0.94169
306.56	27.611	152.39	78.998	0.92857
265.07	297	126.25	41.679	0.89259
313.17	285	175.43	77.943	0.96531
285.33	1821.5	114.86	45.537	0.99235
291.1	554.3	45.785	52.499	0.98332
279.28	552.5	81.87	50.482	0.84043
297.62	926.44	156.43	66.244	0.90586
278.17	927.83	102.09	15.24	0.93949
290.75	637.12	164.74	23.182	0.98368
275.43	1053.9	64.359	27.974	0.99132
297.33	1235.3	176.42	50.361	0.95498
355.58	1226.7	179.62	161.03	0.94394
279.33	1560.5	77.735	26.017	0.90467
276.57	314.43	113.75	29.492	0.92612
301	332.19	163.24	100.32	0.96811
309.25	424.69	135	78.279	0.99364
285.17	979.56	87.917	63.64	0.8648
309	1575.8	175.91	85.414	0.6573
298.28	2010.9	125.18	76.444	0.97631
289.37	556.4	79.38	117.82	0.96719
283.4	919.8	156.8	16	0.95197
280.24	1510.6	95.711	61.428	0.98162
306.06	1635.2	146.09	74.006	0.99314
266.83	1812.8	160.02	23.893	0.97977
295	1789.8	129.43	59.43	0.98027
274.75	466.75	22.62	15.149	0.85816
285	481.44	46.736	30.038	0.7772
282.14	1033.6	101.89	19.61	0.99014
272.57	1476.6	140.19	33.01	0.94641
292.38	1896.3	152.56	61.381	0.95455
281.6	1943	102.53	92.445	0.89757
313.57	1265.2	16.164	75.756	0.94831
316.88	885.27	2.3859	73.22	0.98419
300.56	879	164.62	42.747	0.97047
286.83	1373.6	69.864	34.289	0.93187
326.9	1791.4	134.74	165.98	0.93298
291.17	1861.5	55.713	27.319	0.97468
293.4	378.4	12.529	18.93	0.97406
317.52	794.1	9.1623	65.475	0.95917
283.91	858.91	94.014	59.327	0.96315
283.57	1622.1	28.179	36.449	0.87148
292	1621.3	160.35	14.912	0.99689
296.86	108.43	120.65	98.935	0.95168
324.86	122.77	147.99	99.451	0.9486
296.87	1969.7	106.02	108.71	0.96665
276.86	718.14	23.629	19.298	0.90498
306.43	65.381	136.55	87.845	0.89382
352.91	844.72	176.71	191.05	0.91225
295.4	1274.6	20.556	17.838	0.95796
294.18	1061.5	108	43.127	0.97525
282.8	1688.2	138.81	34.577	0.92229
291	1675.2	99.462	31.296	0.97182
294.4	210.8	17.65	23.987	0.96245
295.75	212	28.301	16.849	0.87633
294.62	1302.4	16.504	28.25	0.99683
347.57	927.3	7.5238	110.29	0.96943
296.12	1554	110.56	36.622	0.9332
299.33	1596.1	78.69	61.308	0.74854
304.33	408.08	143.57	57.075	0.9146
298	473	110.41	52.099	0.88063
292.8	500.5	83.991	40.43	0.9451
295.33	1110.6	108.43	57.501	0.93492
307.86	1128.6	120.56	98.134	0.98217
303	250.25	14.744	20.325	0.96666
294.92	1421.8	96.17	80.771	0.92151
329.85	1648.3	143.81	115.27	0.88147
303	1846.3	117.18	46.869	0.88745
322	1471.1	178.32	69.287	0.98185
310	1462	149.86	36.535	0.98116
303.06	185.41	69.444	63.726	0.93852
289.57	775.71	30.256	30.509	0.91071
317.91	812.82	14.036	73.582	0.95258
305	807.83	0	18.649	0.96519
298.43	12.714	96.843	27.874	0.90332
316.76	895.12	1.302	91.543	0.96154
354.48	1374.3	149.24	168.88	0.86827
331.33	1423.2	144.62	89.22	0.94854
388.37	1549.5	177.64	180.3	0.94369
300	1619	119.48	30.27	0.87281
304.75	464.75	36.87	16.211	0.9253
309.17	734.58	161.57	62.211	0.91496
299.31	118.08	130.6	51.585	0.89363
308.4	636.2	11.31	15.487	0.98775
303	1543.8	59.744	14.456	0.961
311.39	561.49	87.005	180.82	0.95251
337.34	1243.2	166.61	92.623	0.93225
301.5	1508.1	33.111	31.076	0.88361
302.43	1507.7	74.745	24.429	0.93347
306.77	320.08	156.64	48.299	0.9923
308	951.75	173.66	27.946	0.97209
304.5	963.5	78.111	20.378	0.9528
331.72	1876.1	117.01	184.49	0.94298
305.5	1922.5	59.036	5.831	1
323.71	1907.7	140.53	47.786	0.92171
328.39	195.33	163.81	84.538	0.76368
349.08	330.62	162.35	94.245	0.97987
315.43	539.29	0	20.784	0.9623
310.06	1081.1	102.31	57.957	0.9713
296.8	1508.2	60.524	27.292	0.96804
321.44	1525.9	16.928	49.669	0.96807
303.25	1522.2	126.87	21.063	0.94952
338.55	1677.9	153.79	74.099	0.97775
320.33	1995.9	100.42	107.92	0.81967
326.08	2022.5	149.42	54.484	0.93804
326.41	1722	134.56	94.664	0.97856
310.08	1036.8	76.675	41.089	0.95041
306.54	759.31	65.898	43.814	0.95014
383.31	826.66	174.98	218.82	0.94045
352.82	1307.7	7.7652	94.303	0.9418
378.3	1322.1	178.31	179.68	0.94097
414.52	1358.6	154.94	275.51	0.86547
324.09	1823.3	143.13	48.612	0.9257
314.56	1953.5	102.36	78.494	0.95208
326	1967.2	154.09	39.034	0.99683
320.33	275.17	25.201	20.156	0.93215
327.25	350.92	160.77	46.371	0.9821
324	369.67	162.26	26.802	0.97938
310.5	504.57	73.443	40.279	0.95832
342.45	1788.4	133.99	86.535	0.93168
304.93	2025.5	135.76	54.402	0.97492
310.4	156.4	110.22	20.394	0.99287
358.03	196.86	127.5	158.13	0.92462
306.5	1394.5	64.799	19.587	0.95922
347	1202.5	179.32	87.213	0.96323
324.67	845.89	8.1301	21.521	0.98568
326.79	1125.9	122.32	58.331	0.99402
315.6	1374.2	102.99	27.367	0.97503
331.94	1637.2	129.7	71.118	0.96859
316.75	1475.8	71.565	16.067	0.98407
329.47	164.53	131.27	72.119	0.90396
376.89	129.92	127.94	160.68	0.93121
318.8	1256.8	111.04	28.547	0.97583
326.25	1283.4	57.804	35.54	0.89774
357.95	1572.7	176.86	97.127	0.93833
312.3	1579.5	114.15	38.268	0.83048
344.35	1822.6	122.3	133.19	0.94153
325.83	473	59.744	56.941	0.97592
318.73	561.92	88.386	73.364	0.96816
332	783	20.136	32.82	0.97358
329.88	511.75	130.24	34.4	0.99008
355.59	950.72	11.31	103.52	0.83739
334.12	937.24	13.851	80.194	0.93755
353.71	809.46	11.31	90.873	0.95389
305.67	1347.9	43.781	33.623	0.98866
324.78	564.44	43.264	25.323	0.92189
319.75	955.5	87.274	21.123	0.9953
339.92	1183.9	42.51	51.115	0.95543
331	1233.5	3.1798	19.02	0.94785
337.17	86.739	124.18	111.73	0.87631
331.62	1250.8	6.7098	17.385	0.98459
325.88	38.375	107.24	31.098	0.97641
336.44	1444.7	60.69	68.221	0.95818
316.07	1704.4	146	52.589	0.98624
350.96	1290.3	26.03	103.3	0.92649
329.94	1866.1	123.55	118.73	0.92972
325.86	70.714	24.228	22.01	0.99643
332.82	62.455	132.71	40.581	0.87192
333.59	449.04	98.842	114.4	0.79616
332.85	558.11	92.291	104.02	0.96211
332	755.4	12.339	33.571	0.97575
331.31	1492.9	105.8	56.837	0.96913
345	128.56	136.01	41.216	0.97804
349.5	301.5	157.01	36.551	0.98074
328.75	986	90	22.141	0.99365
371.11	1024.6	31.809	99.857	0.93096
330.75	1050.4	72.35	24.535	0.94095
349	1046.8	8.3659	36.077	0.95256
354.11	1391.8	150.14	66.101	0.94198
330.67	369.17	129.09	21.971	0.93832
372.19	369.31	0.65106	104.71	0.84044
332.5	733	53.13	30.45	0.98523
330.67	728	104.04	16.606	0.99314
361.84	719	161.26	63.236	0.93515
321.2	1844.2	146.31	18.415	0.97895
342.77	1910.9	118.93	45.065	0.96342
335.44	1947.6	74.578	31.712	0.94864
332	1077.2	84.289	31.706	0.9509
340.5	1093	33.69	18.447	0.97725
373.96	1171.6	179.29	85.289	0.94978
353.7	1598.2	172.97	74.186	0.99146
349.3	254.1	154.89	36.946	0.95655
335.8	437.6	76.759	17.649	0.98953
347.71	93.071	123.69	61.081	0.94447
368.2	390.2	163.57	85.49	0.95122
340	691	151.19	26.068	0.87561
383.61	1088.2	51.062	167.42	0.95991
341.57	1055.6	158.96	16.358	0.85145
338	1579	45	25.456	1
331.8	1574.6	84.806	22.995	0.96068
454.49	1833.2	122.76	548.31	0.89998
377.33	1946.8	135	116.28	0.97295
367.87	1989.4	120.39	127.58	0.94507
340.36	617.45	118.89	42.942	0.7713
348.86	629.14	40.03	33.555	0.97302
323.5	1009.1	18.435	25.502	0.99201
354.07	1035.2	51.499	58.706	0.95771
325	1349.1	21.161	33.828	0.98265
344.6	1521.8	128.16	21.652	0.82228
339.73	1897.3	88.091	32.807	0.91495
338.67	1283.3	81.87	7.1623	0.98727
341	1961.2	34.695	16.062	0.98441
357.57	845.43	158.7	69.236	0.91462
340	1154.7	15.945	15.062	0.96667
340.67	366	79.992	20.672	0.83509
345.93	461.57	107.53	41.341	0.96392
411.57	736.7	176.12	176.15	0.92177
412.89	1150.3	17.103	148.25	0.91747
363.52	1521.9	41.878	90.078	0.86478
356.27	538.48	96.823	128.33	0.91818
423.19	694.26	10.337	176.59	0.91523
355.39	766.72	166.22	56.737	0.96183
354.79	1088.2	61.557	55.924	0.97613
350.36	1421	111.8	38.332	0.98342
356	1710.3	142.17	109.34	0.98424
368.4	1710.3	154.92	54.019	0.96066
349.22	16.778	113.43	34.735	0.94129
382.09	288.59	139.17	110.34	0.97021
372	1154.4	20.898	63.422	0.92827
365.54	1020.2	54.324	104.71	0.91698
370.33	1272.9	178.75	48.132	0.95593
361.95	1733.1	165.5	61.942	0.96717
336.83	629.33	10.008	20.151	0.85666
324.3	1502.5	41.07	101.04	0.91892
357.75	8.75	158.2	16.557	0.97574
356.89	881.56	49.764	35.89	0.94897
376.19	1124.4	24.702	55.696	0.98816
355.41	447.82	83.191	68.855	0.97996
358	413	165.96	13.578	0.911
359.73	1500.7	46.507	54.754	0.98182
372.67	118.5	119.91	89.758	0.9383
381.5	966.15	5.1022	59.987	0.93725
352	1569.6	117.65	24.844	0.95422
361	1981.4	127.41	22.101	0.96833
359.6	232.7	137.2	38.314	0.96041
362	606.8	23.199	15.547	0.97968
384.16	348.58	0.93919	63.854	0.95544
353.5	858.5	3.8141	15.162	0.99149
413.53	1128.7	34.256	146.7	0.95671
372.44	1226	28.443	58.903	0.92676
346.2	1269.2	125.31	29.664	0.99146
338.53	1257.7	174.09	93.129	0.93917
357.67	1299.3	74.476	21.662	0.86241
360.67	63	15.255	11.831	0.96372
374.33	1719.4	149.47	46.916	0.96506
385.71	1897.8	143.84	70.813	0.90951
390.54	627.33	14.783	76.299	0.97595
375	750.33	175.24	48.934	0.9843
451.28	1223.7	11.482	209.93	0.93326
373.78	1863.3	157.38	43.653	0.8934
375.29	1835.3	122.15	85.089	0.97169
386.16	1923.5	130.07	144.89	0.96501
360.57	1944.3	114.23	22.584	0.9711
419.96	710.16	7.275	148.12	0.95968
380.93	806	173.66	47.269	0.95786
362.2	820.8	138.37	13.02	0.92488
360	1350.4	112.62	27.447	0.94729
370.58	24.167	118.71	48.476	0.98782
359	199	108.43	18.974	1
344.08	362.23	168.69	37.714	0.81121
440.23	1188.6	1.0416	179.26	0.9206
363	521	38.157	19.04	0.9351
361.67	14.556	90	23.723	0.96953
383.4	638.8	3.1798	36.444	0.98933
361.6	673	87.397	24.328	0.90522
414.55	798.73	14.638	143.08	0.96797
377.07	393.33	119.51	65.288	0.93281
372.33	665.25	174.09	30.966	0.94152
384.46	2020.8	141.17	53.704	0.98002
396.89	2023.2	146.12	97.759	0.86248
419.27	297.17	162.1	114.6	0.88032
409.5	1179.3	10.397	119.2	0.92972
366.25	1172.8	49.399	18.559	0.99355
361	1649	108.43	28.715	0.88102
385.67	257.25	19.179	51.704	0.94196
378.92	605.08	41.711	62.945	0.97894
358.48	903.78	11.004	77.24	0.94962
443.07	530.4	65.826	269.95	0.71464
383.71	1072.4	8.1301	40.211	0.87925
471.24	877.61	0.53797	234.09	0.90994
387.62	1463.8	41.479	105.8	0.8705
369.47	1477.9	86.269	52.155	0.88386
395.04	866.07	12.529	68.814	0.93784
384.57	1247.4	172.41	34.766	0.87054
369	1253	84.289	12.469	0.80596
385.57	189.32	130.72	108.67	0.95922
395	993.73	24.905	62.005	0.99575
377	989.83	54.866	33.209	0.99417
376.5	1435.5	24.228	24.434	0.89759
388.18	1428.9	164.74	71.89	0.9516
372.4	1431.5	151.61	46.336	0.90771
407.97	1412.2	165.23	108.19	0.86988
375.17	1487.6	41.987	50.464	0.79979
368.75	1784.8	180	15.402	0.90897
406.85	1745.6	128.23	146.33	0.86132
371.67	50.556	110.92	38.448	0.94674
395.56	389.75	131.04	73.857	0.96929
382	1344.6	138.99	32.77	0.93011
408.5	1506	20.462	72.311	0.98895
397.84	662.53	14.797	59.363	0.92343
386.62	1014.2	36.085	77.876	0.93747
394.73	1200.5	148.82	48.102	0.92342
376	1526.9	70.56	21.792	0.82725
381.64	1846.5	117.15	46.164	0.94943
381.6	432	177.61	25.575	0.93921
405.82	421.82	170.22	67.09	0.87727
382.21	502	72.512	79.433	0.96355
382.5	579.83	26.565	27.702	0.96862
382.44	564.89	142.13	28.438	0.80186
378	583.25	75.964	16.71	0.987
372.4	1571	43.152	22.675	0.96721
375.25	1576.5	86.634	17.442	0.97632
397.42	1857.2	124.45	108.47	0.96145
419.13	329.43	170.16	106.52	0.93373
391.6	1288.3	9.8658	48.402	0.96464
393.65	46.15	111.45	66.821	0.90041
400.08	462	22.521	45.284	0.98014
381.75	1616.5	173.66	18.28	0.99074
380	1622	85.426	25.495	0.98373
445.12	1908.8	137.49	185.52	0.9652
390.67	993.33	32.471	26.936	0.96809
375.71	1810.6	109.29	21.623	0.97996
430.6	1755.8	142.35	138.11	0.96017
376.95	94.263	121.11	73.338	0.92369
403.71	683.41	18.435	55.012	0.97721
369.88	1320.9	24.228	23.476	0.93422
373.44	493.56	63.435	29.751	0.97706
386.75	1260.8	70.017	23.864	0.98096
387.17	214.08	108.43	37.414	0.92975
396.3	214.7	122.68	63.781	0.98725
386.5	567.92	81.027	41.26	0.93241
394.31	577.38	78.44	51.528	0.87158
383.88	693.62	173.42	26.407	0.99111
375.43	725.71	164.48	18.772	0.99517
446.46	725.73	3.1302	131.27	0.97651
406.31	958.31	8.8418	47.805	0.95265
380.75	1396.7	128.16	55.445	0.96336
409	246.5	156.5	50.974	0.98402
461.38	775.35	2.5638	223.21	0.90139
453.4	755.29	166.29	135	0.93783
388.83	1847.2	78.69	16.246	0.94162
422.95	1819.4	153.08	75.828	0.96135
394.54	1009.2	21.571	49.772	0.92901
381.5	1013.8	115.02	19.471	0.85016
425.68	1085.1	46.051	168.47	0.91518
380.38	533.88	151.39	28.913	0.86675
380.25	584.5	176.19	15.93	0.94369
410.73	1684.5	117.76	93.325	0.92026
410.27	1730.5	118.96	126.79	0.92848
384.67	1058.5	120.26	16.334	0.85052
407.11	1518.5	26.25	90.58	0.89859
389.18	1986.6	140.63	53.379	0.94509
397	141.69	111.99	57.89	0.96874
399	320	129.81	33.691	0.92728
392.44	413.56	110.22	21.565	0.93893
402.89	888.44	9.0903	25.797	0.98144
405.44	1579.3	136.97	41.532	0.98807
401	1601.8	125.75	31.175	0.98815
410.56	1629.4	151.33	74.846	0.9746
396.35	1273.8	17.038	67.682	0.9581
408.81	1438.1	150.69	66.93	0.97667
462	956.15	17.103	154.59	0.96786
454.07	1508.8	134.47	248	0.92097
390.69	593.31	42.064	58.801	0.93922
408.57	606.71	31.535	62.932	0.82031
395.67	677.33	119.74	8.3657	0.96372
401.74	1157.3	16.928	76.15	0.94715
379.29	1467.6	26.565	30.971	0.93859
424.31	1455.8	156.8	67.328	0.90491
388.31	2005.2	148.74	67.616	0.9689
399.2	198	167.47	18.791	0.98127
403	1666.4	169.38	16.809	0.96847
403	515.15	67.286	47.216	0.98727
417.31	1242.6	177.27	43.648	0.96332
394.27	25	106.39	36.205	0.97887
503.07	352.61	147	248.68	0.9302
459.23	928.71	14.744	144.69	0.95049
402.5	1253.3	177.27	43.191	0.97352
451.71	796.68	167.91	124.61	0.91921
422.86	1111.1	21.194	55.647	0.94442
402.5	1192.2	127.41	21.531	0.99394
414.42	41.542	67.62	79.216	0.92834
410.21	211.43	119.05	51.986	0.99023
402.57	314.14	84.806	25.891	0.85322
414.5	527.83	74.148	191.67	0.8786
470.17	477.13	170.72	162.2	0.95582
407.43	1222.9	40.601	28.505	0.97029
456.51	798.54	19.011	130.42	0.96509
394.8	1299	126.25	20.216	0.92011
406	1728.8	180	15.72	0.95418
446	447.74	175.01	108.36	0.95413
403	1073.2	70.71	21.733	0.97501
424.6	1299	163.74	50.539	0.98933
404	425	53.471	39.054	0.86037
425.38	978.31	171.7	49.26	0.98472
409.2	1506	47.291	17.717	0.99859
456.15	2022.3	174.19	138.75	0.85486
415.31	2019.6	112.11	37.862	0.91227
455.17	300.5	151.16	108.74	0.93431
410	792.75	103.24	17.944	0.97325
440.29	1070.2	29.827	104.38	0.82825
411.4	1960.6	116.57	17.014	0.91997
426.55	95.818	136.64	50.004	0.99027
428.56	409.33	31.43	42.985	0.98151
412.18	569.18	88.091	61.276	0.97972
427.12	762.62	8.3257	42.452	0.97608
421.57	775.57	52.224	50.837	0.99547
414.19	1360.2	88.182	72.26	0.8723
442.73	1306.5	158.79	75.852	0.94747
430.44	254.5	129.47	165.19	0.93321
404.6	1390	161.57	25.393	0.99627
470.05	1390.2	3.3665	132.3	0.90106
434.35	1598.5	136.55	80.839	0.97128
428.39	342.78	157.17	64.156	0.96401
501.41	756.03	17.886	263.77	0.87642
416.78	896.04	174.64	67.355	0.95436
424	1037.3	53.881	46.227	0.99085
473.81	1680.7	143.58	157.66	0.96159
423.06	1781.2	123.47	72.973	0.96919
414.12	138.12	90	38.034	0.9728
416.62	13.5	80.91	25.532	0.99163
399.07	855	8.6156	34.846	0.95785
438	940.56	37.057	63.92	0.96058
443.85	1228.5	178.03	66.621	0.87111
439.2	1340.5	158.59	56.74	0.96547
439.17	353.25	165.62	46.466	0.86647
533.73	1136.7	1.5009	241.68	0.94786
418.26	1570.4	81.304	96.773	0.88856
463.55	1571.7	147.4	106.47	0.95881
421	1249	127.57	16.788	0.97694
428.81	1908	131.94	94.891	0.97758
451.95	765.95	156.67	60.597	0.91659
423.12	177.75	85.914	29.303	0.95798
452.94	358.83	138.61	80.386	0.97834
416.43	625.29	2.8624	20.123	0.99512
431	1834.4	122.91	43.373	0.93369
441.18	41.591	116.25	87.1	0.93449
426.83	38.125	93.764	81.566	0.93377
419.71	174	136.27	33.167	0.95962
458.89	74.341	104.52	182.43	0.93997
425.25	1340.5	24.444	12.335	0.97957
436.7	1964.9	16.189	33.901	0.95219
445.61	261.83	124.55	77.221	0.95907
427.5	661.75	122.91	21.316	0.94994
428	1281.3	113.2	8	0.95197
430.57	202.64	134.44	74.807	0.97365
452.53	204.95	142	82.613	0.98308
486.71	442.86	152.9	154.86	0.92129
441.1	1477	145.56	45.164	0.93965
428.5	1480.2	97.125	51.859	0.93279
498.59	1192	169.9	164.44	0.90183
443.12	1638.2	153.87	62.915	0.93831
432.8	1936.6	138.81	22.574	0.94179
448	1944.9	8.5308	40.739	0.99285
429	600.33	7.125	16.246	0.99251
422.4	609.2	137.49	19.434	0.83765
439.53	1098.5	61.991	55.662	0.9564
425.65	1868.5	136.01	86.465	0.93243
438.38	1920.1	168.69	15.595	0.98088
468.96	2032.6	180	103.99	0.8847
492.9	427.79	169.92	141.7	0.96768
419.96	1266.3	180	67.653	0.91644
537.07	1363	170.92	230.65	0.96154
428.33	1678.8	149.83	56.396	0.88197
452.95	1645.8	123.02	76.08	0.94061
477.67	487.43	177.17	103.35	0.97841
430.21	816.21	1.4688	39.789	0.9805
509.02	1765.7	140.38	207.32	0.94552
437.5	721.75	61.928	17.472	0.97298
447	717.62	10.125	29.18	0.97473
442.84	906.6	171.75	71.484	0.97533
441.75	1047	158.2	18.594	0.86886
501.74	1511.1	137.51	206.49	0.93918
443.14	1989.6	26.565	35.502	0.94476
426.5	1977.3	49.086	22.048	0.9003
467.22	670.63	29.827	92.82	0.9314
478.57	1355.7	176.35	98.366	0.95756
459.26	2004	172.15	59.999	0.97583
437.33	114	119.17	50.624	0.97274
440	999	50.389	43.05	0.87441
433.45	992.2	166.91	58.707	0.752
437	570.33	150.64	18.876	0.97252
444.38	842.44	143.7	65.146	0.93334
467.13	921.21	180	100.85	0.94203
438	927	80.538	18.829	0.96918
474.3	986	33.518	98.834	0.93447
455.86	552.48	68.782	93.103	0.97936
455.87	651.33	52.549	63.993	0.92515
441.8	618.2	110.56	17.728	0.96392
449.26	164.11	118.07	71.241	0.95451
441.4	471.4	75.964	12.708	0.97333
463.04	1209.8	23.199	66.95	0.91003
435.85	1797.8	44.061	49.039	0.87969
463.71	1919.7	153.92	52.98	0.98765
442.32	35.591	82.278	67.918	0.87664
450.22	437.44	63.435	41.542	0.96888
493.89	1505.5	154.09	121.28	0.9625
460.9	1762.1	134.52	85.945	0.9791
436.33	1028.7	30.964	12.902	0.90388
451.47	1039.9	72.525	64.427	0.87871
448.8	1151.8	45	15.556	1
487.74	1895.8	165.19	92.18	0.97623
462.17	184.78	125.06	70.927	0.98178
515.85	385.62	156.52	171.6	0.92129
434	680.73	9.4623	80.425	0.98322
451	1337.5	105.95	37.562	0.96909
514.29	1403.6	158.55	158.48	0.94911
463.87	1485.1	142.55	60.615	0.9767
449.46	1869.8	135	48.344	0.90685
454.25	926.75	51.34	19.333	0.99358
469.5	1023.8	36.573	80.561	0.9583
455.94	1048.9	43.977	83.309	0.95078
453.17	586.75	98.326	42.478	0.97549
448.83	822	97.595	17.67	0.8564
475.89	1111.3	29.745	75.3	0.96361
443.57	1089.3	60.524	26.747	0.98778
435.14	1253.1	167.2	23.401	0.96409
460	1256	23.962	22.472	0.87654
463.83	1261.8	42.614	34.203	0.99319
455.12	46.188	104.35	45.397	0.97769
477.64	1007.1	31.264	66.916	0.97904
461.5	1450.5	9.4623	25.467	0.9554
518.51	725.81	28.03	166.34	0.94669
455	864.5	123.69	21.797	0.99249
457.38	1086.1	57.45	57.292	0.97323
463.75	468.83	4.0856	35.861	0.78278
464.11	771.67	17.745	27.941	0.93945
446.83	1279.1	10.491	84.291	0.97729
464.78	1983.8	10.62	34.086	0.95517
483.24	356.68	151.49	94.436	0.9761
452.57	360.71	103.24	21.597	0.80862
458.57	630	6.3402	18.891	0.9587
469.85	645.62	38.333	58.778	0.93262
488.42	1442.1	143.41	91.957	0.89391
473.26	140.52	106.88	103.27	0.90064
465.5	550.67	41.82	26.035	0.97926
462.81	1372.6	142.73	63.278	0.91345
487.71	417.94	179.12	66.491	0.97769
457	424.4	67.38	26.831	0.96902
473.92	1774.4	134.26	57.075	0.95404
480.68	1633.9	130	123.12	0.92245
492.48	306.86	128.4	142.32	0.95029
464.25	1242	53.13	25.079	0.99685
465.57	1202.3	147.26	17.775	0.93632
491	1853.7	144.64	78.074	0.97377
467.5	680	56.976	23.944	0.99622
467.33	110.83	70.017	24.072	0.97249
515.08	885.44	4.4556	174.73	0.88403
473.88	1401.5	154.18	41.741	0.82505
456.54	2039.5	158.5	36.53	0.97094
468	510.38	21.801	38.191	0.84603
469.83	313.17	143.62	24.906	0.9476
486.68	1066.5	58.655	134.93	0.95459
472.71	1966.1	16.587	49.924	0.98232
455.8	1454	43.025	20.621	0.99503
468.17	1597.2	120.96	26.097	0.89372
449.35	1760	130.6	55.974	0.98826
469.83	1723.3	104.93	31.235	0.99402
452.75	1784.8	145.18	29.589	0.94689
496.8	1827.1	136.87	113.43	0.95433
479.67	629	170.91	25.985	0.97433
469.4	137.4	109.44	18.601	0.96917
504.21	1252	0.77422	76.693	0.96498
489.54	1924.1	127.63	61.77	0.98115
473.5	31.5	45	24.042	1
469.17	798.83	83.418	29.046	0.90107
469.83	1233.8	39.094	21.659	0.95183
482.08	1271.6	15.593	45.102	0.98983
468	1703.7	136.25	100.41	0.96497
520.77	1166.3	1.0708	109.26	0.97944
516.35	1636.5	146.04	122.22	0.96675
490.33	1103.3	45.785	53.303	0.9685
475.43	1191.4	112.25	24.886	0.95514
474.57	259.86	90	23.482	0.9369
484.63	207.48	99.118	84.3	0.97315
482.25	349.25	120.26	30.842	0.90088
477.67	1446.3	120.26	13.944	0.99628
484.44	1699.2	138.37	36.926	0.9783
474.43	56.714	90	18.285	0.98439
520.11	1307.6	4.8136	104.18	0.91513
500.88	378.62	178.9	54.784	0.94936
496.16	839.79	4.7636	50.498	0.95384
541.55	829.43	2.7481	140.61	0.88998
498	902.23	1.0809	113.01	0.9381
480.86	13.286	77.471	19.049	0.968
506.23	1999.4	31.43	64.767	0.97711
498.75	762.17	176.73	35.964	0.97479
497.25	1034.2	29.168	54.565	0.90248
475.5	1827.1	132.06	56.743	0.97328
534.38	952.35	9.0276	112.33	0.96449
481.75	1443.5	83.29	17.233	0.99326
488	54.857	65.556	49.601	0.97442
492.75	158.25	171.87	21.265	0.99759
519.58	1518.1	170.13	77.309	0.90592
510.17	94.426	76.675	178.27	0.87624
493.16	125.63	79.261	119.88	0.98491
490.6	504.8	128.16	41.807	0.85174
489.8	702.2	54.162	22.473	0.98802
484.17	875.33	160.02	36.935	0.95071
499.38	886	13.241	39.089	0.89356
530.16	1154.5	6.0542	135.47	0.97982
491	1147.4	160.35	15.606	0.95261
518.91	1176.1	16.621	73.532	0.9509
499	658.86	11.689	32.381	0.91455
501.06	1487.4	150.64	55.463	0.99297
509.47	1473.1	144.46	72.142	0.95393
509.78	1828.2	158.39	59.552	0.95729
488.5	1947.8	147.72	24.284	0.92541
514.46	1674.4	123.54	110.61	0.96535
490	1308.1	164.9	73.948	0.88242
526.58	1572.5	137.69	125.13	0.96174
487	1901.2	85.236	12.384	0.97232
559.04	1281.2	163.75	171.04	0.91954
522.73	1315.6	157.78	79.335	0.96672
516.62	1214	0	56.087	0.94496
501	1397.8	167.2	22.959	0.98267
520.93	1544.7	139.59	102.14	0.95146
505.5	1637.6	155.77	47.781	0.91802
500.5	1207	38.991	27.115	0.99645
494.12	602.96	94.699	74.653	0.98116
525.67	960.79	2.5638	70.95	0.94528
563.16	1227.9	170.88	150.58	0.92145
509.33	262.29	145.74	85.599	0.97532
535.42	933.08	28.61	104.06	0.96328
495.5	900.5	113.96	12.245	0.80433
510.63	1013	54.669	102.14	0.94809
494.29	217.96	106.29	69.825	0.96985
497.67	524.83	146.31	20.171	0.89375
497.86	531.71	58.57	21.631	0.97522
516.82	450.41	139.71	64.291	0.93804
493.71	785.71	90	27.269	0.91679
500.86	89.5	86.348	96.215	0.97897
495.25	1379	82.875	16.212	0.99459
509.25	204.92	135.91	46.484	0.95846
536.58	719.92	10.574	81.266	0.93883
498.25	858.5	70.56	18.573	0.97063
529.57	854.48	8.8807	66.938	0.96771
507.33	1928	123.69	39.406	0.91496
512.62	1949.8	23.629	37.128	0.94076
510.79	242.14	136.85	66.489	0.98957
497.75	940	77.905	14.408	0.99371
499.17	1042.7	96.116	31.386	0.89722
502.88	1777.4	110.56	35.589	0.96029
508	1794.2	6.7098	17.154	0.99783
497.17	14.667	62.354	23.851	0.99396
563.32	261.08	148.37	150.39	0.97624
514.58	772.33	27.096	52.036	0.92822
505.64	1869.1	145.12	42.591	0.94442
511	181.8	157.62	19.032	0.96597
513.85	529.06	96.829	183.75	0.91534
512.5	539.75	23.199	19.625	0.77613
499.71	1823.6	112.83	21.652	0.95214
509	1273.2	120.96	15.029	0.77595
516.05	1517	137.08	83.742	0.92944
521.17	100.5	1.7899	32.809	0.97583
516.29	323.94	152.59	66.182	0.9191
511.18	316.09	114.57	41.326	0.93122
504.83	601.5	90	16.285	0.98248
531.83	692.39	7.0013	64.774	0.8866
551.31	685.96	12.858	106.61	0.88516
508.73	1557.8	114.78	60.174	0.95177
518.64	1898.3	165.75	69.904	0.92985
582.04	1121.3	177.63	160.2	0.90589
518.95	210.53	123.69	69.634	0.93201
515.5	803.17	164.74	23.104	0.98701
550.62	919.79	177.4	90.147	0.97719
502.45	1359.6	150.46	38.791	0.88892
530.23	607.48	74.97	125.16	0.89345
513	211.4	61.39	13.437	0.93253
531	1983.6	21.541	87.056	0.93856
540.13	638.13	135.58	71.345	0.98125
523.46	157.29	105.14	90.505	0.97295
506.33	984	40.236	17.207	0.9897
538.5	1024.6	57.995	99.164	0.95135
530.33	990.17	2.0454	28.938	0.96821
509	1074.2	34.824	29.595	0.94671
516	1092.5	72.474	22.773	0.87494
545.72	865.64	0.92405	68.194	0.90929
520	515.53	112.89	51.069	0.95649
515.71	622.43	80.538	31.898	0.95347
513.2	707	45	19.376	0.94886
517.88	1065.4	95.528	36.768	0.84707
508.67	1716.3	180	15.506	0.8384
572.44	1657	131.99	183.66	0.9523
522.31	1735.6	173.05	42.092	0.98127
542.78	1762.4	128	82.113	0.98908
529.29	1909.6	163.07	26.256	0.91567
526.2	2035.4	141.71	24.74	0.97849
518.12	19.25	94.899	36.764	0.95551
524.6	597.2	15.642	26.634	0.97476
554.64	1598.6	150.99	118.68	0.97305
507.67	647.78	143.75	39.738	0.93618
542	895.93	28.706	52.272	0.91609
506.44	406.89	177.51	23.561	0.97713
569.29	377.03	141.77	139.87	0.90107
522.17	755.5	63.435	25.84	0.86536
528	739.86	164.48	22.042	0.84754
537.86	1921	150.64	57.623	0.95574
630.15	1219.6	153.73	274.67	0.95414
550.17	1665.5	152.32	70.34	0.9793
548.43	1647.7	135	94.661	0.97108
543.56	1825.9	113.37	148.04	0.86836
526.25	327	108.43	14.472	0.87403
583.09	218.26	121.18	234.33	0.94777
532.62	1188.4	61.928	54.069	0.94324
567.93	1425	158.66	149.18	0.92117
550.29	1424.3	147.8	66.035	0.96634
516	1866.5	23.629	21.603	0.80841
549.4	1864.3	156.04	66.988	0.88215
540.46	108.49	80.47	144.68	0.96017
532.76	541.3	96.801	127.12	0.86351
558.55	1681.7	159.94	70.951	0.94525
538.8	2027.2	51.072	34.666	0.9641
510.58	446.83	153.43	40.691	0.98914
582.13	1364.9	168.86	139.01	0.93114
564	1197.3	179.18	71.987	0.9725
569.66	1521	145.49	159.57	0.97343
526.6	364.8	173.99	19.513	0.97907
538.89	951.22	66.801	39.858	0.95537
535.33	1083.8	103.67	39.249	0.97018
566.5	723.25	25.925	83.773	0.95563
544.38	1274.2	168.69	42.525	0.95924
547.15	1774.9	126.43	53.365	0.9782
533.56	102.22	70.821	24.934	0.97664
535.8	29.133	88.807	49.043	0.97894
562.25	280.06	163.61	62.685	0.84805
576.97	830.1	24.922	115.08	0.94861
554	975.57	171.53	48.303	0.98376
534.88	1329.7	103.5	57.714	0.89095
533.4	177	61.699	15.584	0.94742
544.67	197.75	117.1	50.119	0.96373
539.8	1960	112.17	65.727	0.88715
541.33	2009.7	46.042	41.866	0.92908
541.6	2011.6	60.255	17.956	0.89799
520	248.27	149.3	41.143	0.90453
542.88	453.46	105.4	74.812	0.95664
535.3	561.9	62.65	33.137	0.98531
553.18	1221.9	145.78	35.976	0.84035
551.17	1958.8	157.83	30.457	0.95725
550.86	321.14	146.89	28.819	0.95281
547.75	1315.5	45	22.705	0.99659
537.5	1413	53.13	5	1
558.36	1402	143.81	51.146	0.99331
546.69	1058.9	62.928	51.673	0.97802
567.05	1439.6	170.73	51.849	0.95756
572.38	502.81	151.7	96.806	0.91512
552.94	593.06	66.038	58.944	0.83545
594.06	730.29	39.198	141.21	0.94123
545.83	1001	73.301	21.947	0.9514
590.41	1456.8	140.1	168.21	0.94536
539.17	158	63.435	16.222	0.82704
603.45	309.36	142.19	154.25	0.9518
504.57	1345	14.56	83.001	0.95848
565.88	180.25	102.14	203.2	0.9363
593.76	1199.4	169.51	151.28	0.90756
548.6	2030	141.34	20.536	0.93542
547	425.25	81.254	13.472	0.97631
545.8	1331.6	92.862	20.928	0.95686
550.75	1321.8	6.3402	9.7287	0.93079
551.86	1471.3	118.61	25.928	0.96651
618.49	1320.1	156.85	171.66	0.91866
548.68	37.44	90	63.901	0.9859
553.5	742.5	49.764	17.145	0.99328
563.88	806.88	5.1944	47.947	0.92147
559.42	797.75	163.5	34.74	0.8106
551.75	997.5	119.05	11.831	0.87023
568.4	280.07	134.08	89.284	0.98218
549.67	462.58	84.806	33.959	0.97577
571.5	1565.6	140.03	90.626	0.97908
553.11	1821.2	99.123	147.71	0.93936
562.4	182.4	150.52	26.601	0.99317
555.75	453.25	23.962	20.117	0.97918
537.89	1254.7	171.87	22.639	0.93704
559.5	1815.6	109.36	41.894	0.93611
577.05	1823.6	135.95	87.297	0.97214
545.23	1518	147.53	41.638	0.9394
580.53	460.18	148.91	82.651	0.96071
556	557.41	78.341	68.108	0.94449
561.29	1691.1	131.48	94.233	0.97734
556.81	59.75	92.386	123.56	0.97203
566.67	2028.4	22.109	37.845	0.91267
589.77	1309.2	160.43	102.4	0.93278
582.41	1964.9	47.06	109.55	0.89781
584.3	162.89	113.37	136.35	0.94277
573	1047.8	3.4682	35.61	0.9284
580.43	1875.6	122.81	92.445	0.97817
571.6	1899.1	141.07	34.682	0.96366
567.65	104.29	110.17	112.55	0.92764
585.68	303.32	127.67	104.82	0.95218
580.09	590.7	122.47	88.299	0.88597
556.78	652.56	88.264	34.055	0.96947
574.08	647.69	25.115	43.581	0.81093
565.25	848.5	55.008	24.437	0.99904
552.78	910.44	180	22.678	0.9701
565.17	26.333	59.349	31.818	0.98638
561.71	158.21	137.82	47.165	0.91564
595.62	863.23	9.5931	74.616	0.96503
571.45	479.09	131.53	47.224	0.99007
568.1	1102.1	21.251	41.862	0.92271
562	1102	100.62	16.544	0.98397
581.81	1270.5	6.0542	72.675	0.91325
594.16	1392.3	153.81	74.205	0.91608
564.82	442.73	94.635	38.014	0.97652
631.09	355.63	120.96	215.86	0.94545
567.35	553.43	89.204	73.743	0.97645
576.67	787.89	28.61	29.229	0.85737
560.2	1964.6	117.76	25.855	0.83044
562.5	589.33	135	19.877	0.99606
572.12	1802.1	99.689	46.588	0.8928
584.87	405.2	131.19	59.381	0.89509
571.89	1047	149.62	38.373	0.87601
562	1055	121.61	16.211	0.9416
594.52	1516.9	146.82	95.4	0.97687
611.24	1577.1	145.27	205.24	0.96638
571.2	1877.4	67.38	13.596	0.95615
575.86	1846.5	106.93	48.56	0.99019
593.78	1832.9	121.69	98.074	0.97059
568.29	46.583	94.514	78.847	0.96689
586.7	748.1	16.39	36.705	0.96553
589.47	969.95	109.65	84.734	0.87722
563.27	1986.7	24.341	51.484	0.89537
571	1992.4	91.432	45.993	0.86996
583.11	215.11	132.95	40.736	0.97267
575.89	1937.6	44.091	44.895	0.9924
587.4	1000.5	135	48.214	0.9093
565.27	1013.9	50.964	56.775	0.83899
571.08	1182	157.93	40.881	0.97662
586.91	1720.7	117.79	86.785	0.96386
617.04	1888.8	159.5	119.89	0.95282
578.25	1383.2	120.26	13.979	0.99381
586.58	1442.2	126.33	45.315	0.93131
625.81	1441	150.56	127.78	0.90762
571.93	660.13	65.898	42.365	0.98264
597.94	919.47	32.989	72.446	0.93803
561.23	1561.5	142.65	47.967	0.99656
690.15	1444.2	133.79	313.45	0.96346
587	1958	148.57	22.427	0.94062
591.34	671.06	74.419	111.94	0.96451
579.83	680.83	34.875	42.953	0.93648
586.47	26.2	80.134	47.727	0.97829
575	110.2	19.983	13	0.90036
616.83	319.66	130.14	113.47	0.95687
589.2	794.2	16.39	18.076	0.98031
720.06	1309	155.92	331.91	0.93059
579	1579	167.28	36.657	0.86697
609.29	1548.3	139.24	79.357	0.96497
593.81	295.33	111.5	74.682	0.94985
581	513.29	93.366	36.79	0.92575
580.6	535	110.85	22.801	0.98557
587.5	786.5	59.534	20.514	0.96146
574.5	1256.8	15.945	16.661	0.87392
593	1261	180	29.895	0.97005
594.5	764	0	22.368	0.98354
575.33	1701.2	141.84	20.724	0.85911
597.77	1679.4	124.9	53.026	0.98877
586.33	1990.3	122.01	9.8102	0.96165
607.88	2017.8	174.05	52.503	0.91918
585.89	1065	78.93	49.679	0.94351
562.17	1280.2	164.05	45.398	0.96218
592.5	1489.7	146.71	86.394	0.92779
606.5	1105.9	26.565	54.933	0.97692
585.25	1165.8	92.603	22.252	0.9897
632.46	199.69	111.55	183.66	0.91908
615.14	517.03	133.1	111.45	0.95854
626.57	831.18	31.449	165.3	0.85806
606.87	831.8	44.193	55.549	0.90388
575.75	1069.2	18.435	22.092	0.85886
570.5	1059.5	53.842	39.059	0.82446
610.04	1594.5	121.25	109.21	0.95323
585.5	456.33	101.89	20.667	0.93948
592.8	394.4	123.18	31.098	0.99893
627.12	1298.1	158.5	74.824	0.94805
596.13	1881.3	113.86	57.229	0.99355
584.2	484.6	160.71	23.255	0.91119
595.4	470.2	117.65	23.871	0.9931
589.8	1354.4	92.203	26.863	0.96858
599.71	219.86	160.56	18.625	0.96793
606.19	1744.9	126.69	65.393	0.97259
598.74	1769.8	127.07	57.795	0.97587
632.63	890.85	30.296	106.65	0.96654
637.58	909.94	41.186	134.92	0.94546
602.8	613.91	97.374	188.85	0.90771
659.91	965.39	37.168	209.87	0.91485
596.67	312.67	116.57	17.029	0.91916
611.86	689.64	42.357	50.972	0.90268
603.33	804.89	33.111	30.27	0.90715
589.83	1000.5	100.3	23.159	0.96553
576.14	1341.1	147.2	54.957	0.97412
609.07	771.57	51.953	62.272	0.93802
613.37	1712.9	118.66	105.21	0.93156
626.13	1972.5	2.2457	53.676	0.95088
614.72	133.19	118.43	127.04	0.97563
630.51	870.05	28.301	159.49	0.92573
598.5	857.5	59.931	22.533	0.97432
602.44	53.08	95.024	99.1	0.9218
691.19	1105.7	5.2786	194.17	0.95164
593.43	1483.4	158.59	56.192	0.9749
598.67	1470.3	109.98	25.736	0.90958
605.76	423.67	102.2	80.695	0.93822
596.53	938.13	34.249	60.779	0.93551
594.5	511.12	165.26	39.519	0.99431
604.6	499.2	114.78	29.513	0.97028
621.71	537.86	145.24	60.308	0.98893
606.75	1635.4	143.53	30.942	0.92434
601.8	685.6	118.3	17.095	0.8637
602.54	1048.2	83.211	86.585	0.97699
683.52	1055.6	26.565	211.9	0.93917
618.12	1181.7	1.2189	51.713	0.90906
610.88	1698	123.31	84.81	0.98764
600.33	12.5	93.18	18.162	0.99259
584.23	947.62	33.232	38.493	0.90068
609.3	972.6	62.745	38.062	0.97529
602.25	1936	180	15.57	0.96342
600.89	1946.8	92.291	26.742	0.93559
613.5	2031.8	166.61	21.688	0.99534
627.12	1031.9	11.535	53.822	0.92918
593	1985.8	171.25	14.305	0.91947
614.92	371.33	174.81	34.177	0.96955
600.5	1153.2	11.31	15.768	0.97014
631.13	1160	165.44	83.212	0.95605
612.3	1374.4	17.103	28.043	0.97003
622.45	1832.9	158.75	39.257	0.98393
606.7	94.273	90.562	105.18	0.96982
630.78	145.36	103.5	188.9	0.95271
617.17	749.17	127.48	39.653	0.95333
645.23	787.85	31.569	100.6	0.96839
621.05	2010.7	12.362	76.652	0.97496
630.16	566.88	112.04	94.941	0.95449
622.48	450.28	109.09	86.857	0.95031
613.54	654.23	85.121	100.6	0.81808
625.9	1633.6	105.3	115.99	0.94744
609.33	736.17	90	24.178	0.99262
630.35	880.53	10.84	50.302	0.95133
649.04	1367.1	150.4	171.21	0.88674
625.33	720.8	129.37	51.557	0.97849
626.14	739.71	0	29.154	0.9947
666.59	1937.4	172.3	114.74	0.97617
614.8	935.4	105.64	27.791	0.93418
621.8	962.3	42.614	36.882	0.92106
666.59	1513.2	140.19	172.77	0.94932
621	164.44	144.78	24.369	0.8539
624.27	983.45	49.899	31.568	0.78687
653.05	241.09	102.38	275.38	0.91457
617.27	623.36	99.211	38.632	0.97026
646.3	650.15	9.9638	78.025	0.96294
624.86	1269	145.62	24.616	0.93523
623.2	1282.8	160.56	18.082	0.997
630.69	1761.2	132.95	80.551	0.98381
612	433.83	70.346	16.217	0.91667
620.08	429.85	102.53	38.049	0.96922
618	751.5	151.7	15.234	0.9692
687.41	1034.8	30.606	174.23	0.94694
623.38	1054	73.54	46.795	0.98045
613.67	774	140.19	7.8929	0.98953
618.14	1180.1	90	29.678	0.97715
624.67	609.5	116.57	24.703	0.99571
618.71	1075.7	72.897	15.723	0.86507
634.21	1960.6	172.87	48.965	0.98793
619.43	663.57	92.726	21.407	0.98208
628	2036.2	140.19	23.474	0.99815
627	38.5	102.68	84.379	0.97181
625.46	210.46	102.01	48.856	0.98354
627.8	805.4	65.898	43.072	0.9665
652.38	1237.5	140.29	81.608	0.93979
651.35	1923.8	180	81.613	0.95573
640.27	1934.2	29.168	53.474	0.9209
623.5	694.25	105.26	11.458	0.99507
623.2	1748.3	120.26	56.326	0.98658
631.75	210.75	136.74	23.445	0.99576
647.64	1028.8	52.624	109.02	0.83109
627	15.714	60.255	17.981	0.89673
634.5	41.25	145.01	24.489	0.9969
626.5	1645.8	29.055	21.835	0.94303
622.6	1710.2	93.576	16.555	0.96837
692.44	1652.7	133.12	167.26	0.90095
644.57	63	127.93	90.166	0.95618
627	691.25	40.236	17.376	0.98007
650	1091.5	171.25	56.517	0.93091
621	1137	23.199	7.831	0.97252
651.55	1122.5	164.48	73.623	0.76124
646.7	1140	147.41	75.402	0.9602
628.75	1860	166.5	25.781	0.99723
627.25	1850.5	108.43	20.925	0.90674
632.67	1853.3	137.12	19.285	0.99069
634.5	711.75	136.74	24.255	0.96251
631.33	807.5	26.565	20.969	0.95975
635.17	950.83	25.017	17.215	0.96151
662.55	1219.4	151.62	105.68	0.93568
628.83	1243.7	72.646	19.103	0.87751
651.21	483.09	110.45	131.44	0.95809
631.17	547.67	90	17.402	0.80449
634.61	641.81	90.535	117.71	0.90906
644.13	1882.4	123.92	73.037	0.95695
654.03	1889.3	154.23	141.62	0.90956
635.5	666.5	38.29	24.352	0.99406
673.86	936.64	27.992	134.27	0.93623
662.05	1267.6	161.29	70.628	0.92683
667.31	1253.7	165.38	75.78	0.941
651.9	1329.4	165.26	66.727	0.8833
653.73	1405.4	142.65	52.68	0.9074
657.43	347.03	111.2	128.63	0.96729
671.73	558.39	115.68	161.7	0.89893
633.2	756.4	82.875	16.694	0.96587
655.29	1452.2	123.69	89.143	0.88983
653.5	1590	129.81	51.946	0.90212
637.18	1996.5	14.036	35.579	0.9271
635.77	250.86	104.04	74.202	0.94462
645	251.33	143.13	25.293	0.9884
697.44	385.24	144.73	159.28	0.94587
637.67	978.67	63.435	15.425	0.8698
656.07	974.43	5.8263	53.632	0.91838
639.94	1808.8	158.66	76.867	0.89387
648.38	1788.8	135	52.533	0.9153
643.82	1573	141.55	91.565	0.94833
651.92	855.83	46.548	55.316	0.94629
659.14	2032.1	154.86	54.91	0.98579
644.69	742	47.911	48.486	0.86156
647.25	1676.8	105.31	91.267	0.95425
637.69	49.923	94.514	41.656	0.91508
639.88	804.5	72.255	29.975	0.8757
699.66	1261.2	148.16	163.75	0.89138
691.76	1306.2	138.42	176.92	0.93691
680.04	1003.8	27.181	84.37	0.98597
678.67	1187.4	155.35	101.28	0.9234
648.17	2017.7	28.811	25.109	0.90907
638.85	961.62	16.189	33.583	0.96121
659.64	1492.8	142.67	108.6	0.92635
661.57	1502.7	154.09	42.163	0.92285
671.96	1740.8	128.85	105.71	0.87463
645.14	441.57	124.11	41.64	0.89921
659	945.92	28.74	39.258	0.90059
644.64	25	107.82	30.606	0.96097
650.45	703.13	70.852	84.913	0.89759
645.44	789.44	82.875	26.1	0.9267
701.73	788.82	20.136	140.85	0.90745
665.85	353.92	135.67	62.726	0.95826
639.25	1450.5	9.4623	15.876	0.76626
654.56	1611.6	119.88	56.077	0.96659
653.57	6.7143	126.03	14.314	0.95024
679.32	1023	25.067	72.746	0.9409
640.89	1079.6	180	30.567	0.94873
658	559.57	111.64	73.788	0.91857
666.51	495.84	107.14	130.33	0.9635
704.92	1560.9	129.26	157.85	0.94093
670.8	1896.1	147.91	74.01	0.94098
658.09	1068.1	41.055	43.959	0.93518
650.45	1831.1	146.31	31.745	0.90864
651.83	1832	83.66	19.499	0.92881
663.83	1969	142.7	53.776	0.98187
669.29	1986.1	7.125	47.398	0.85049
673.2	2005.5	11.041	43.843	0.9528
654.6	766.2	37.569	17.396	0.9428
643.9	1225.5	169.11	27.649	0.9576
651	1282.2	173.88	30.104	0.93545
660.17	1709.3	142.7	27.157	0.97216
651.4	1572.8	116.57	16.284	0.96122
657.67	963.67	105.95	8.3657	0.87023
665.91	62.091	45	43.182	0.94975
704.91	1416.3	131.81	175.09	0.94244
702.32	1150.9	165.31	117.72	0.90454
680.5	1685.1	152.99	57.867	0.98925
672.08	1802.3	136.79	53.098	0.85271
662.47	79.684	88.958	61.199	0.89885
665.05	375.79	114.3	71.932	0.94574
659.43	695.43	91.364	42.809	0.98139
660.8	1485.6	78.69	10.472	0.97383
664.6	643.1	46.081	40.781	0.91913
668	713	33.69	17.841	0.80836
668.43	830.57	57.381	65.615	0.90472
698.07	1633.8	136.09	120.26	0.92329
650.17	1847.3	31.43	23.007	0.91689
651	1848.6	39.094	23.194	0.88882
662.4	1849.6	107.53	20.84	0.95607
663.67	1622.4	91.975	29.794	0.97394
669.22	624	67.891	35.135	0.98307
683.12	1828.4	144.78	42.829	0.97171
680.44	492.89	163.5	28.304	0.99491
673.18	507.55	112.07	40.267	0.9915
681.89	1075.7	29.578	48.299	0.88085
708.46	1124.5	2.6943	96.722	0.87978
668.14	1736.4	98.858	84.711	0.91994
666.6	2036.6	59.036	12.831	0.90886
672.08	77.917	71.075	37.72	0.98091
667.33	736.56	80.218	30.373	0.96887
676.95	764.58	104.04	77.05	0.90971
684	15.5	7.7652	47.041	0.94401
669	20.636	76.293	44.005	0.95903
678.15	156.94	102.43	122.39	0.98727
686.47	865.93	177.06	46.606	0.83791
670.43	881.57	90	18.673	0.91043
680.4	1402.6	126.87	68.485	0.94911
710.5	364.75	133.2	115.06	0.97766
676.5	1175.4	25.346	21.871	0.96125
681.6	1242.6	138.5	35.885	0.96735
678.5	1559.5	106.53	70.453	0.94759
693.85	966.52	23.121	110.3	0.87737
704.07	1517.2	150.82	93.647	0.94176
676.67	56.733	79.992	55.792	0.92824
682.75	46.375	49.185	29.291	0.99242
700.32	299.32	128.77	94.085	0.89968
662.8	975	46.736	23.915	0.97619
661.53	1383.3	144.87	67.92	0.97218
695.73	1358.5	125.84	75.356	0.88395
679.25	215.25	112.83	41.607	0.99095
688.41	631.97	102.16	124.43	0.95365
681.5	668.25	143.13	21.525	0.92916
682.9	925.4	55.008	38.791	0.94403
697.59	1553.2	131.11	73.959	0.98703
685.2	313.4	163.14	34.709	0.99346
701.61	771.11	22.62	55.175	0.94246
686.43	1509.6	176.63	20.162	0.84461
685.62	1766.9	107.2	91.844	0.95741
679.4	569	180	26.567	0.90338
680.18	610.82	79.509	57.449	0.95595
689.67	1699.5	156.8	25.141	0.90875
663.5	1432.2	147.14	60.45	0.94525
681.72	1608.4	99.62	62.772	0.95331
709.56	1995.8	169.05	67.675	0.93314
702.85	509.55	133.85	74.812	0.94537
699.87	815.07	45	60.295	0.9851
707.5	1834.4	146.11	84.932	0.95028
693.94	430.88	113.46	61.406	0.94088
708.82	697.68	154.93	77.676	0.88119
693.57	854.57	32.471	26.268	0.99271
678.33	429.5	101.73	59.42	0.91096
729.56	375.5	131.75	133.63	0.93279
701.58	1222.5	164.14	99.129	0.92287
688.25	1231.5	15.255	11.481	0.99309
691.08	251.65	103.77	124.13	0.84606
681	369.4	135	16.472	0.9444
736.29	236.16	111.11	293.92	0.94461
699.44	694.84	105.75	93.54	0.8664
733.16	1038.9	17.259	116.91	0.92254
702.27	1092.8	44.326	66.385	0.90545
695.19	95.333	87.013	123.13	0.93525
689	832.67	48.013	13.919	0.96654
690.75	926	8.7462	13.472	0.97631
697.25	882.25	14.826	38.175	0.9213
683.47	975.59	29.859	65.186	0.9552
725.03	1434.1	128.8	130.88	0.95104
746.21	2018.4	156.37	127.87	0.95603
[truncated: 4,463 more rows]
