# Supplementary material for: Social motility of biofilm-like microcolonies in a gliding bacterium
Source: Nat Commun. 2021 Sep 29;12:5700. doi: 10.1038/s41467-021-25408-7 (PMC8481357; doi:10.1038/s41467-021-25408-7)
Supplement: Supplementary file 15 — Source Data [file 41467_2021_25408_MOESM15_ESM.zip › Source Data_NCOMMS-20-05786B/Source Data_Supplementary Figure 1/Flavo - Angles/7 hr/Angles_WTT_07_R3.csv]

1.3333	395.83	90	22.182	0.9918
15.034	404.34	78.495	124.47	0.92648
13.222	420.22	57.653	37.225	0.95396
4	1001	98.13	21.402	0.99119
17.333	1170.3	162.18	30.385	0.96794
21.562	589.5	52.028	55.595	0.9355
13.5	831.07	64.537	51.25	0.90769
10.9	1555.3	61.783	48.372	0.96191
14.75	1544.2	25.346	21.233	0.99014
13.167	305	31.608	15.772	0.96783
32.944	587.36	62.262	136.79	0.95813
8.5217	495.22	92.862	67.925	0.88443
27.75	818.75	47.579	82.31	0.95455
9.8889	1436.3	70.017	37.719	0.93094
9.4286	1582.1	50.528	23.238	0.9477
10.455	1807	102.53	82.057	0.89884
11.6	452	143.75	18.668	0.99641
16.556	1466.2	42.274	45.181	0.9871
17.032	1510.4	76.342	116.09	0.94849
11.833	271.67	41.634	26.674	0.90287
11.824	1283.2	71.565	70.364	0.80895
25.867	1739.1	154.4	54.915	0.96925
20	1918	125.54	53.462	0.96543
31.286	506.48	63.705	98.64	0.96117
21.333	516.33	15.255	36.691	0.93226
8.3333	591.22	71.565	34.01	0.83682
30.091	629.82	44.145	48.906	0.96883
17.333	1048.6	50.332	56.128	0.94896
9.6	1042.8	93.013	20.198	0.94199
10	1362.4	173.66	18.694	0.96879
18.2	1602.3	156.57	33.638	0.97197
44.579	1608.2	168.2	77.237	0.88619
21	79.286	51.147	49.425	0.93531
37.75	151.71	67.791	190.66	0.95741
10.684	151.89	84.806	141.92	0.93393
14.857	183.43	71.565	24.852	0.89072
20.4	501.6	21.038	29.563	0.94229
14.143	728.5	81.607	64.393	0.95757
17.059	922.12	63.094	78.672	0.95502
18.25	906.75	0	13.811	0.94125
15.467	961.47	85.84	61.471	0.89709
22.875	1030.6	38.66	45.669	0.98145
19.417	1087.2	142	43.742	0.92834
11.333	2031.3	37.569	16.548	0.99116
38	866.75	173.12	59.835	0.97636
15.812	889.25	70.346	54.344	0.82067
7.1818	858.55	68.199	34.638	0.93283
23.692	1217.5	156.97	48.196	0.9018
12.5	1209.1	91.685	38.549	0.88238
55.435	1262.7	46.397	119.47	0.97099
40.364	1329	31.787	93.157	0.89664
27.143	1455.9	49.708	64.27	0.93835
19.909	1699.9	155.77	45.962	0.95435
11.636	1724	94.635	38.649	0.96048
18	1778	172.23	22.567	0.98388
7.1667	241.17	64.799	19.81	0.94843
33.381	281.05	56.121	90.936	0.92719
28.643	1063.9	147.6	62.313	0.98835
13.667	1074	113.2	15.342	0.99278
24.857	1342.3	2.8624	21.828	0.9174
16.286	18.857	94.764	39.825	0.90709
32.103	91.483	74.792	110.12	0.96927
10.4	135.9	90	22.472	0.712
14.2	231.2	71.565	22.719	0.97432
19.4	647	51.072	34.257	0.97562
21.455	664.41	69.955	80.014	0.98447
22.182	699.55	53.344	55.615	0.96377
10.727	668.36	70.346	32.119	0.92567
21.5	1112	121.91	63.873	0.97747
18.5	1195.5	129.29	14.556	0.97639
21.111	1410.4	48.814	46.007	0.92421
32	1390.1	138.9	63.323	0.98495
23	1633.2	19.799	28.719	0.92521
17.667	1625	124.16	36.896	0.91712
15.714	1657.9	110.22	21.585	0.93807
23.222	1719.3	6.7098	34.508	0.99209
16.6	1753.2	115.35	48.242	0.8716
9.6667	1801	46.637	25.092	0.98671
26.429	1809.7	17.65	27.084	0.85241
16.333	1844.6	121.29	61.461	0.97106
17.75	800	114.44	12.153	0.99424
19.2	1245.4	13.241	17.646	0.98967
42.536	1561.4	126.03	117.3	0.92763
72.051	352.23	53.896	176.13	0.93462
20.786	321.36	83.29	72.558	0.94364
10.2	751.6	51.843	20.243	0.87955
23.333	777.06	58.092	66.371	0.94069
14	1876.9	108.43	36.06	0.96465
26.571	1876	8.9726	19.773	0.97279
15.3	1904.3	117.82	41.233	0.98724
39.731	1955.3	129.58	111.21	0.87496
14.5	11.5	37.875	23.086	0.98775
17	15	180	16	1
18.25	735.5	42.709	18.696	0.94627
10.167	1563	34.824	28.678	0.97698
26.4	1859.4	151.39	39.256	0.95756
10	41	45	18.385	1
56.154	1312.9	22.203	114.8	0.92201
19	1298	102.09	14.616	0.97961
23.8	1289.8	124.7	16.239	0.97365
25.9	2024.1	67.166	41.732	0.98799
13.111	1151.2	131.63	38.796	0.93115
53.269	1629.2	151.34	105.66	0.92756
27.282	397.38	78.198	150.13	0.91184
25	800.38	53.616	25.639	0.92051
9.75	1965	138.81	33.896	0.94083
40.15	771	161.81	76.722	0.96037
12.25	843.12	48.504	35.449	0.97923
26.062	982.31	104.5	61.027	0.98166
53.409	1023	39.44	85.25	0.94171
35.769	1363.7	139.04	71.156	0.98626
63.583	1163.9	146.45	117.61	0.93859
23	471.17	76.504	28.856	0.89098
57.08	646.73	79.423	263.09	0.93186
30.8	1665	135.83	49.72	0.98141
34.647	906.12	75.964	76.857	0.96563
33.769	1430.5	118.39	45.683	0.92068
19.143	1284.7	173.42	27.401	0.95518
27.867	1926.7	131.55	62.282	0.94403
39.875	1935.4	21.371	27.772	0.88932
27.625	655.62	81.469	20.768	0.9738
26.75	882.75	7.125	16.142	0.99891
40	1479.5	7.7652	22.215	0.99947
30.905	1697.1	39.629	88.332	0.94073
32.308	1770.1	96.203	47.641	0.97125
39.625	978.38	36.384	28.417	0.83052
38.1	1026.4	83.157	36.908	0.68222
60.333	1135.2	130.45	82.436	0.97235
32.25	1201.5	106.93	25.971	0.92572
43	1224.4	35.538	46.099	0.93302
56.769	1285.8	43.423	77.569	0.994
40.821	238.11	80.059	103.25	0.95378
35.6	255.8	64.799	18.898	0.99418
44.333	1438.2	45	37.345	0.64378
33.8	1500.6	112.52	46.627	0.95191
36.4	1559.2	147.99	11.335	0.83228
42	1802.2	36.027	27.585	0.98614
31.333	1815.3	90	9.2221	0.97591
37.727	740.18	76.908	44.684	0.988
32.333	1039	69.444	17.19	0.99404
37.909	1340.5	149.3	39.491	0.94237
36.333	552	40.815	29.396	0.98888
39.5	1997.2	40.601	29.226	0.94637
55.556	1974.2	139.29	57.587	0.98508
41.75	780.75	46.848	22.03	0.99555
50.667	966.6	42.614	70.549	0.96304
59.071	1444.9	142.22	57.557	0.87923
46.5	1803.9	85.285	107.16	0.90825
36.5	1140.7	142.35	49.625	0.89076
37.818	14.818	75.964	35.838	0.92039
48.8	500.05	57.225	94.691	0.91689
79	47.048	20.726	82.317	0.96117
47	43	57.724	22.724	0.98894
32.857	913.71	43.603	29.163	0.99439
63.667	945.78	50.301	72.209	0.95396
44.905	1527.7	104.93	79.47	0.97673
58.6	826.67	47.726	66.83	0.88979
49.833	792.17	150.64	20.66	0.88857
51.308	869.46	58.276	68.378	0.94563
46.556	945.89	53.427	38.952	0.99098
46.143	1422.6	39.806	27.041	0.86648
65.419	122.16	68.362	134.61	0.96705
42	163	23.199	15.232	1
33.571	172.14	131.19	24.496	0.8679
44.25	1307	47.121	19.124	0.99901
47.25	1679.6	122.01	29.427	0.96178
71.465	462.72	66.329	166.85	0.95542
79.5	1094	142.5	122.62	0.88407
45.867	349.73	97.595	67.362	0.8986
43.4	485.6	42.879	20.022	0.9542
44.636	670.41	88.568	81.587	0.98086
50.562	761.62	109.06	60.626	0.95982
44	809.33	36.87	15.021	0.99858
40.5	1848.2	177.51	23.099	0.99665
47.571	1225.4	77.471	28.343	0.97584
90.269	1576.1	155.15	107.26	0.97612
40.375	2021.1	49.086	40.828	0.97235
37.8	287.8	172.41	15.804	0.95755
52.5	380.25	16.699	11.307	0.92334
52.692	720.54	57.995	41.383	0.91188
52	688.95	99.638	57.988	0.92707
48.667	570.5	83.991	19.971	0.95663
63.37	1044.9	90	127.4	0.76924
48	1000.5	79.695	37.185	0.90201
49.778	986.56	72.181	30.034	0.97925
57.667	1559.5	139.18	30.677	0.94758
48.455	1893	90	60.555	0.90827
58.852	144.63	70.866	105.41	0.98403
67.143	113.14	9.9262	41.881	0.9696
49	579.67	36.87	15.021	0.99858
51.733	1735.3	83.66	57.825	0.9396
53.167	1985.7	104.04	37.517	0.98909
79.706	2024.6	28.355	77.536	0.92331
53.333	179.33	153.43	6.7082	1
41.25	201	67.38	40.14	0.9716
47	887.83	60.255	17.472	0.92286
128.45	1038.1	66.38	388.33	0.87409
57.5	1372.8	172.41	16.456	0.91958
73.75	1381.2	10.539	52.396	0.83476
80.206	1060.2	179.47	121.58	0.89654
49.2	1133	99.462	19.913	0.91642
64	1422.9	173.66	30.079	0.90317
62.692	31.231	58.815	47.383	0.93744
52.818	54.818	32.905	42.147	0.96085
55.625	1864.9	140.83	37.812	0.92108
51.667	1913.2	36.87	30.74	0.97591
40.857	1919	159.78	21.351	0.94835
50.478	458.65	70.56	76.556	0.94194
59.8	455	162.9	15.699	0.8664
81.545	1125.7	122.28	95.898	0.93734
67.125	1161.2	170.22	34.558	0.85154
75.083	1538.4	144.93	61.192	0.9385
115.51	1674.1	153.95	154.21	0.95997
59.579	1665.4	106.56	80.858	0.95477
53.667	1747	46.848	21.944	0.99945
62.6	1748.8	1.7899	33.05	0.9687
62.25	1740.2	144.46	17.638	0.97542
62.875	695.44	65.898	45.374	0.91748
58	290.5	104.04	12.508	0.98889
74.333	430.83	171.87	36.056	0.98056
55.111	1973.8	173.88	29.96	0.93993
57.8	1973.8	50.906	21.285	0.96856
59.7	807.1	85.815	43.645	0.94192
59.25	1398	59.036	24.822	0.93965
66.867	1460.9	151.82	71.071	0.89389
89.812	1464	160.46	75.177	0.8751
57.077	396.85	86.424	32.596	0.98362
72.625	429.29	68.663	76.791	0.89476
59.333	816.5	75.069	15.645	0.99231
61.111	236.78	109.98	35.83	0.98001
66	1364	144.46	21.508	0.79992
67.2	881.2	175.6	13.099	0.99537
58.75	1074.5	20.556	17.342	0.98533
68.75	1997.1	149.26	52.999	0.81222
65.294	372.76	83.946	70.11	0.94666
67.2	927.8	88.668	47.63	0.90303
65.2	978	90.774	76.919	0.96214
77	946	175.03	23.442	0.98486
63.75	1425	86.73	36.923	0.94947
69.5	497.38	96.203	48.22	0.95957
67.15	1230	90.682	87.859	0.95614
65	1769.8	180	22.857	0.96249
63	1770.7	57.265	38.091	0.87386
67.739	1861.8	80.256	104.53	0.961
56.167	1439.8	19.44	20.279	0.889
90.533	1511.1	3.0128	57.894	0.98592
69.182	18.818	75.069	31.984	0.97074
65.667	272	103.45	51.24	0.92305
67	557.83	90	44.737	0.93883
63.4	920.6	16.39	18.298	0.9684
73.667	929	57.265	17.372	0.95807
90	1004.8	51.34	60.731	0.94891
67	1844.3	39.806	15.696	0.99517
95.639	1865.7	107.93	154.49	0.92526
66.571	1802.7	69.775	23.02	0.87961
64.2	120.2	36.87	25.515	0.97983
90	428.8	73.301	128.99	0.89031
77.8	1867	50.906	21.972	0.93827
76.625	545.75	54.866	33.954	0.97234
64	590	138.81	28.966	0.73397
73	61.846	93.731	50.365	0.91526
74	1476.7	68.962	30.045	0.92718
94.571	27.286	170.13	48.72	0.95835
66.286	777.29	49.185	29.71	0.97843
81.125	814.12	81.027	63.493	0.90885
88.146	708.07	99.2	148.66	0.96766
98.111	1120.2	177.34	43.878	0.98106
86.444	1796.2	31.185	45.229	0.98207
84.8	1782.6	157.38	26.463	0.98249
71.429	810.29	70.56	18.23	0.98892
86.571	1374.4	42.797	37.621	0.97809
94.857	1953.1	162.65	51.07	0.98471
80.842	1999.1	106.77	89.723	0.84976
75.5	2032.8	61.699	15.839	0.9322
71.75	473.25	113.96	9.8573	0.99914
75.429	1624.9	108.43	26	0.8514
78.923	284.33	95.711	120.84	0.91486
126.04	1471.3	108.78	228.01	0.91262
89.364	1347.3	56.31	55.211	0.97958
89.429	1429.3	43.363	25.83	0.95851
96.1	1621.1	117.19	130.11	0.94185
92.143	1726.4	120.96	64.537	0.99386
91.5	66.556	111.3	64.627	0.97985
89	128.83	80.134	75.029	0.93345
90.667	1702.1	151.11	33.32	0.99402
74.067	200.47	47.603	64.593	0.96434
80	670.6	72.474	20.324	0.98036
83.931	1246.4	92.921	105.35	0.93147
82.8	1481.8	113.43	33.485	0.97642
97.375	1484.2	157.01	37.947	0.94467
85.706	1843	88.182	68.364	0.922
81	19.125	92.121	27.872	0.96938
101.33	906.33	77.176	133.63	0.94403
82	281	147.26	16.835	0.9886
86.5	308.33	87.184	66.258	0.92176
82.545	643.73	98.653	48.524	0.9589
95.261	552.74	66.176	88.11	0.95531
79.857	568.14	106.39	17.959	0.9867
79.933	605.73	79.919	58.345	0.78337
83.6	1079.6	90	27.836	0.96995
92.571	1084.1	29.055	24.605	0.83688
94.167	406.67	13.392	24.062	0.89715
83.111	972.67	65.695	36.523	0.93133
77.027	907.14	76.974	146.88	0.93639
108.25	1281.6	152.3	47.019	0.96084
96	341.77	68.962	43.974	0.95023
84.714	1019.9	70.769	47.807	0.9526
88	1177.3	88.493	39.414	0.96445
90	1819	110.56	17.496	0.97665
97.75	1824.5	165.38	23.973	0.99153
76.6	1982.4	168.69	15.991	0.95662
119	737.16	1.9092	63.036	0.95236
100.08	967.46	61.858	52.196	0.93426
78.6	1023.7	53.616	25.287	0.93332
100	1034.8	4.7636	25.708	0.93679
96.5	1160	142.59	21.688	0.98677
101.81	1570.9	119.93	119.43	0.9565
102.1	1182.1	129.61	40.193	0.93656
101.92	298.17	82.252	154.99	0.95717
87.667	437.67	104.04	17.211	0.95824
98.333	862.27	18.435	53.172	0.95156
113.93	1089.6	132.27	60.846	0.97729
93.571	1400.1	86.73	37.603	0.93229
103.73	1417.8	61.39	39.784	0.94485
96.545	24.818	113.2	46.849	0.97537
94.056	781.06	86.186	62.267	0.96573
102.58	1547.5	126.25	37.469	0.99288
99.6	1929	129.81	17.555	0.88981
101.33	753.5	91.302	48.898	0.90007
102.5	1236.3	9.8658	24.195	0.96488
101.59	1279.1	83.103	136.57	0.9146
108.03	1732.8	100.16	116.13	0.92735
105.5	1783.8	26.565	23.084	0.96868
110.05	1970.7	107.27	79.992	0.96874
99.5	2015	67.38	13.334	0.97494
100.95	573.95	86.682	77.69	0.88963
95.5	1493	102.09	15.185	0.94287
126.24	1655.8	137.6	96.812	0.96512
100	2025.2	104.04	12.487	0.99059
107.09	174.36	109.89	50.923	0.98148
103	403.6	111.8	21.708	0.99229
98.167	1362.5	43.025	22.022	0.93172
102.75	362.75	45	16.971	1
109.7	370.2	58.57	25.303	0.83369
100.43	491.86	90	22.137	0.94863
101.6	895	33.69	26.499	0.95243
112.92	721.82	87.863	152.06	0.88186
100	1043.8	75.069	15.87	0.97818
115.71	1046.4	173.42	26.267	0.99638
102.29	110.86	74.745	23.095	0.98738
110.62	128.12	71.565	26.036	0.8502
104.76	264.24	87.455	47.21	0.95413
104.44	712.67	95.44	23.896	0.88279
106.71	835.18	90.955	68.872	0.8713
112.86	1149.1	130.46	60.843	0.73448
104.86	1917.6	101.77	26.029	0.94184
126.42	1922.6	175.82	43.745	0.93977
107.57	633.86	109.18	25.872	0.94123
127.14	633.29	140.19	55.897	0.97809
102	198.5	59.744	14.721	0.94369
113.13	245.87	82.875	84.34	0.95592
125.1	388.9	167.8	39.114	0.9678
110.06	446.76	85.515	52.648	0.97166
104	1999	45	8.4853	1
107.5	1999.7	160.91	29.09	0.9458
105	84.174	86.82	60.757	0.89016
106.33	1069.2	171.47	20.77	0.97372
142.9	1360.4	54.881	123.14	0.90343
112.52	1743.3	85.186	100.86	0.94523
113.2	1702.4	168.69	10.385	0.98198
114.24	38.176	98.471	51.135	0.92927
115.32	584.23	97.4	83.408	0.93092
109.7	1019.6	98.531	67.224	0.90253
113.17	875.92	60.524	41.25	0.64047
114	780.83	108.97	34.262	0.98763
112.8	1226.1	80.538	64.447	0.94384
116.71	1198	117.65	24.271	0.97674
124.2	241.4	2.4896	23.162	0.99393
115.4	376	142.7	27.303	0.96696
111.67	622	47.49	16.296	0.99897
122.8	1041	29.745	24.55	0.98522
119.47	1381.2	92.148	87.303	0.917
106.83	1639.6	109.6	80.22	0.966
119.1	1736	60.255	36.031	0.89504
123.77	1998.3	113.5	84.947	0.88572
117.14	527.21	73.301	43.101	0.96892
122.31	464.92	99.246	89.307	0.97565
113	1236.3	144.46	17.282	0.99554
129.4	1246	29.539	35.106	0.98223
112.62	1479.4	120.07	47.245	0.92939
145.14	971.53	77.176	151.42	0.83309
130.36	1755.8	157.29	46.876	0.99444
115.14	1113.9	75.379	24.237	0.98072
124	1127.8	46.548	26.656	0.98185
121.29	1265.4	50.826	35.947	0.96887
135.22	1602.9	164.85	53.15	0.93563
136.25	1776.2	152.88	47.565	0.96847
122.65	1836.2	85.054	113.08	0.92311
122.82	334	73.887	47.317	0.98992
124.67	276.29	100.82	72.971	0.94875
134.3	597.57	54.211	70.946	0.74718
117.67	1354.2	99.66	49.885	0.95573
126.89	694.22	72.181	60.752	0.96823
123.5	654.5	116.57	16.056	0.97484
126.45	1156.6	67.109	49.999	0.97694
129.71	523.41	64.44	56.274	0.9061
128.54	407.46	79.563	126.75	0.91452
138.14	1898.4	153.43	56.64	0.98696
125.75	83.25	41.424	22.802	0.9943
123.05	75.85	94.236	59.766	0.906
126	70	110.56	17.318	0.98673
122.5	716.5	94.574	25.222	0.99436
132.78	859.48	57.863	97.298	0.94672
126.07	1102	77.905	45.764	0.93858
122	1189.7	156.8	15.342	0.99278
136.75	1243.8	79.324	130.73	0.94964
150.21	1818.1	132.22	74.826	0.9745
147.34	1337.1	65.014	116.77	0.97313
124.67	1426.5	95.906	31.107	0.93724
138.22	1993	150.26	35.833	0.89999
117.7	967.3	70.907	28.794	0.95553
125.47	975.63	97.224	75.36	0.94969
119.75	1888	119.74	16.221	0.99403
132.5	1881	10.008	17.442	0.9897
128.2	129	74.578	31.87	0.94392
132	115	146.31	16.129	0.89418
132.28	191.53	98.13	113.93	0.86891
132	1011.9	47.49	35.451	0.91838
127	1033.8	83.558	68.241	0.91431
125.88	1394.8	97.431	23.448	0.98922
139	2026.9	177.06	44.463	0.87828
129.6	2019.4	145.01	15.153	0.80555
135.76	55.207	78.024	107.98	0.93723
138.4	1108.4	45	34.166	0.99342
134.8	1097.8	20.556	17.407	0.98166
137.88	384.12	64.231	33.535	0.96027
151	1605.4	130.45	83.852	0.95593
144.88	779.38	66.297	95.974	0.93311
139.14	144.29	22.249	24.486	0.97075
135.03	121.2	93.045	98.906	0.95174
133.06	295.89	80.961	48.822	0.91257
143.42	1577.5	123.39	53.915	0.97742
137.11	850.16	85.795	147.81	0.92259
141.87	809.33	66.371	73.923	0.945
159.9	1194.1	60.255	145.95	0.9391
150.5	1500.7	118.55	82.176	0.94206
133.67	398.42	88.025	32.418	0.8951
147.96	335.87	91.753	325.77	0.90291
135.86	1682.4	122.47	26.629	0.97927
150.71	1842.4	109.7	89.288	0.96356
135	829	36.87	15.193	0.98727
122.55	1854.6	115.35	216.62	0.97053
132.25	496	122.01	29.36	0.96397
135.8	563	86.424	16.321	0.98224
139.3	716.2	100.89	28.363	0.93348
138.62	1372.8	34.16	36.527	0.92639
158.08	1686.5	135	61.14	0.97149
144.74	1958	80.059	104.49	0.94251
138.2	1730.8	84.56	22.725	0.92828
148.25	1727.2	3.1798	18.948	0.95144
149.68	724.85	83.29	196.62	0.95763
191.39	410.93	58.392	212.26	0.93486
145.25	374.25	98.427	30.604	0.89187
143.67	507.58	115.11	41.408	0.85349
148.57	525.29	56.31	26.126	0.96603
144.25	1281	156.8	15.841	0.96154
147	1278.3	150.95	11.648	0.88393
146.22	1315.2	85.711	41.458	0.96754
155.65	1316.2	67.286	51.209	0.91031
151.4	1969.8	12.875	36.641	0.97984
145.6	35.6	82.999	63.682	0.9018
140	909	135	8.4853	1
151.69	1015.1	59.036	44.884	0.90939
145.17	214.59	94.529	106.69	0.94966
158.62	294.95	79.765	81.508	0.89763
156.44	11	29.745	32.965	0.97827
157.91	909.36	70.346	48.83	0.91334
157.76	1504.8	102.66	156.85	0.90176
154.75	48.05	96.654	63.568	0.95028
160.2	78.2	175.6	26.993	0.96605
154.19	124.12	90	56.136	0.87288
150.25	157	75.069	15.547	0.99855
150.5	1224.2	85.815	41.822	0.98297
146.4	560.6	47.291	17.946	0.98582
166.15	676.65	78.642	249.29	0.93694
151.82	481.64	80.074	41.487	0.97882
160.88	430.2	92.322	82.183	0.90117
153.75	1242.6	61.074	45.265	0.95916
177.98	1413.8	114.25	150.55	0.95433
146.8	2009	90	63.947	0.79754
156.33	1989.3	45	12.728	1
163.21	197.89	77.471	80.752	0.91336
149	355.29	122.47	15.615	0.83499
152	638.67	42.51	16.296	0.99897
154.36	635.86	83.211	43.648	0.96905
158.29	1204.4	79.846	69.884	0.97398
164.54	872.19	75.816	99.717	0.94128
146.75	125.38	169.22	22.472	0.95131
166.92	61.486	96.183	127.48	0.94683
154	267	140.19	15.62	1
174.05	522.84	60.255	67.383	0.95718
157.62	1894.9	95.315	44.718	0.96573
161.13	1944.7	76.201	60.624	0.96816
161.25	393.25	170.13	23.417	0.99694
185.76	539	21.209	81.951	0.87696
160.31	551	54.462	39.881	0.8628
165.06	1322.2	94.97	84.615	0.81854
182.22	617.09	50.343	106.38	0.92799
153.18	859.82	90	41.667	0.936
159.62	1108.7	82.333	56.182	0.93391
154.25	1152.2	34.695	16.224	0.97456
168	1826.2	152.45	26.293	0.98664
147.83	1991.8	38.66	19.436	0.98833
156.67	1999	116.57	13.536	0.99119
161.75	46.25	49.899	24.899	0.99759
166.33	535.8	72.216	60.426	0.92112
168.7	349.57	65.898	89.864	0.92649
156.5	316.5	11.31	5.099	1
157.88	455.88	49.574	36.929	0.96044
182.2	1600	150.02	66.742	0.89948
181.57	431.14	41.082	55.079	0.93937
165.5	771.75	135	12.285	0.92091
167.46	1151.8	63.435	40.02	0.94985
169	281.2	140.91	20.685	0.99663
165.57	603.71	115.02	16.699	0.99126
173.13	957.97	71.719	132.2	0.89226
173.25	931.75	4.9697	23.793	0.97032
162	1949	14.036	16.492	1
170.86	1885.5	95.964	142.23	0.94725
164.75	1260.8	161.57	12.93	0.97828
164.13	438.53	54.926	63.188	0.90884
184.3	512.16	79.33	154.37	0.90968
169	1243.5	51.34	20.476	0.93814
167.93	1765.1	82.747	56.238	0.98588
169.75	431	43.152	21.99	0.99733
166.6	1548.5	90	49.27	0.97423
161.43	2029.4	39.289	31.467	0.90334
174	2031.6	5.3558	32.236	0.99704
173.09	2012.6	110.56	54.911	0.93359
174.41	1090.9	64.075	82.237	0.97349
173	1402.9	112.71	47.754	0.97617
172.75	35.75	4.3987	13.555	0.9619
203.94	932.76	136.66	100.29	0.97339
168.4	1027	87.23	63.103	0.98367
162.75	1325	11.31	10.285	0.99151
174.44	1340.9	67.932	40.938	0.97526
174.88	577.38	72.181	30.044	0.97893
171.6	1978.8	52.306	27.919	0.99586
168.25	160.56	66.682	64.494	0.97929
180.11	542.33	42.089	42.856	0.97473
178.73	1499.5	75.426	53.652	0.96291
179.29	238.14	93.145	102.57	0.88857
193.3	697.59	68.854	116.15	0.9785
173.5	1495.8	21.801	11.123	0.96828
180.61	380.29	83.781	173.15	0.9063
179.82	439.5	78.69	73.297	0.97393
181.06	721.56	75.6	82.696	0.92387
171.53	790.2	95.664	135.37	0.89824
179.85	1312.1	86.479	141.34	0.92149
196.86	1272.7	176.19	46.136	0.97754
161.33	1708.3	155.77	25.35	0.86514
171.67	1697	74.055	16.134	0.90245
174.25	1694.2	78.111	21.029	0.92332
185.91	973.45	121.61	47.051	0.97326
176.07	1229.9	86.634	52.41	0.97477
178.22	1445.1	94.574	26.116	0.96034
186.69	1570.3	16.821	48.238	0.93126
188.38	1507.1	99.377	115.54	0.95615
186.14	500.86	69.567	63.225	0.8608
193.14	1258.1	82.678	185.65	0.9721
188.25	332.25	8.1301	21.265	0.99759
188.29	2024	64.885	38.478	0.91849
204.77	240.86	68.99	156.79	0.94284
200.66	871.75	112.38	139.1	0.92521
199.59	1183.1	75.303	140.48	0.89784
180.4	1963	83.66	18.57	0.97529
185.02	113.15	86.943	223.35	0.92364
181	865.04	91.998	87.998	0.97789
172	953.83	30.964	20.042	0.87281
177.89	1655.5	133.98	81.983	0.96615
184.91	1738.9	75.141	56.712	0.89391
217.76	194.54	74.745	242.05	0.94209
183.64	270.61	82.03	105.33	0.95866
183	1311.7	45	24.767	0.97069
202.56	1544.3	100.01	186.91	0.92359
194.31	1936.3	79.658	144.15	0.96611
198.29	75	18.435	33.332	0.94871
176.5	720.5	45	18.385	1
185.59	1049.6	83.047	85.376	0.96757
178.25	1532.5	72.897	59.488	0.91457
188	1777.1	58.782	39.687	0.9723
198.17	1894.5	73.465	67.75	0.9854
186.54	578.08	75.579	37.897	0.95361
204.91	1079.2	39.369	51.604	0.97759
193.85	1833.4	77.276	64.414	0.98675
201.5	1808.2	9.8658	24.206	0.96443
224.56	1145	63.812	145.45	0.93471
219.85	11.462	13.431	71.242	0.96689
209.12	76.765	59.967	74.645	0.99037
202.92	772.17	61.783	47.371	0.98224
192.65	820.94	93.434	52.174	0.96006
200.6	911.6	170.91	26.085	0.9706
198	820	65.225	16.708	0.85693
212.29	1891.2	48.013	72.519	0.92759
194.15	1125.7	82.147	29.649	0.98737
205.22	1368.7	95.711	202.17	0.94447
197.79	125.46	91.828	98.175	0.95796
191.25	658.5	64.654	22.47	0.93563
208	709	45.744	59.269	0.91872
191	789.17	35.538	17.445	0.98621
195	1942	176.82	18.275	0.98647
212.05	481.71	68.199	72.734	0.96251
218.69	1610.9	119.99	179.72	0.95723
192	1798.3	111.25	20.265	0.95302
212.57	1241.9	149.86	37.913	0.94552
206.93	370	51.147	50.019	0.9242
211.36	386.67	75.324	136.18	0.95646
204.4	618	34.824	28.182	0.99419
196.6	616.47	84.508	55.893	0.93464
202.04	1722.1	84.472	95.078	0.98271
201.43	224.71	43.152	22.563	0.97202
205.2	344.8	65.772	23.347	0.93936
199.33	481.5	100.3	23.079	0.96886
232.14	508.24	35.803	86.962	0.8649
190	635	14.931	17.422	0.89106
200.8	1054.2	71.565	19.921	0.95246
207.49	975.37	94.115	147.91	0.94218
200	130	39.806	15.62	1
211.71	1097.3	151.39	26.568	0.94325
201	254.67	143.13	15.021	0.99858
206.39	243.26	109.15	80.792	0.94337
206.6	288.6	81.87	67.443	0.94361
208	401.5	23.499	25.583	0.98034
200.06	394	73.179	46.292	0.9704
209	1059.6	9.4623	12.385	0.98227
202.9	1142	93.013	59.57	0.95819
202.46	1215.2	74.219	48.388	0.98788
197.36	1993.9	69.044	51.601	0.97535
213.43	1039.3	50.906	21.842	0.94386
209.67	1717.2	98.842	46.27	0.98424
209.79	159.67	93.366	87.65	0.97145
208.5	1551.3	104.28	66.41	0.8546
219.82	518.64	52.907	51.87	0.99094
215.22	795.13	94.43	151.61	0.93943
209.17	1182	97.125	16.993	0.94888
209.12	1431.1	80.311	47.35	0.87842
212	1799.4	88.431	76.535	0.95417
230	188.33	167.91	43.115	0.99626
210.64	325.18	66.801	39.938	0.95345
217.8	322.5	26.565	25.814	0.86623
212.25	750	55.62	24.643	0.93419
207	24.3	109.36	40.564	0.96681
227.86	17.429	173.29	39.873	0.85858
215.33	2024.8	105.42	30.565	0.98425
220.25	1873.5	47.911	43.288	0.965
215	1847.1	106.5	30.854	0.91269
222.33	38.5	122.47	27.872	0.93559
225.5	45	151.56	27.576	0.98981
222.17	54	10.008	20.526	0.841
207.24	590.06	70.463	69.815	0.94231
210.88	675.5	35.838	46.52	0.95457
211.47	676.8	76.799	90.271	0.92165
215.67	792.17	37.694	28.305	0.98227
229.19	1603.2	142.91	53.105	0.9679
211	974	18.435	6.3246	1
222.84	1092.9	78.69	72.905	0.90923
213.5	1141.6	92.045	28.634	0.97847
227.17	1215.8	90	126.36	0.89428
222.61	1633.5	96.801	118.83	0.92382
222.38	118	45	30.207	0.88954
217.56	1376	102.34	33.088	0.99
245.67	463.06	45.909	93.514	0.95287
226.25	1077.5	31.759	25.116	0.98337
218.15	1475.1	83.019	50.562	0.97635
232.06	408.12	60.341	85.937	0.96414
220.67	376.67	130.6	9.9541	0.92621
223.5	569.06	47.862	58.694	0.96499
218.5	629.5	51.34	32.235	0.99319
232.33	1266	112.8	103.11	0.92579
227.58	363.62	64.747	60.966	0.9612
218.73	359.27	80.838	32.747	0.95887
227.67	959.5	45.909	52.522	0.84828
234.83	1084.1	66.801	93.734	0.97498
214.36	1979.6	67.891	35.177	0.98187
213.11	575.78	60.018	31.117	0.96464
232.38	1046	36.327	47.725	0.88428
222.43	1933.9	51.633	32.641	0.9378
224.05	1961.5	81.634	76.057	0.90369
214.36	1914.8	66.644	48.725	0.98362
232.9	1479.2	103.26	151.98	0.94641
237.17	2009.8	29.427	51.702	0.86606
230	1994.8	161.57	16.221	0.97473
227.37	1405.2	88.224	134.07	0.96265
235.56	1723	93.036	282.11	0.9371
251.65	555.25	21.801	65.303	0.90711
216.88	533.62	56.889	28.132	0.97608
253.85	1093.9	68.325	175.88	0.95446
226.11	1533	64.855	66.174	0.81799
216.21	1579.2	113.2	102.47	0.96619
236.71	737.14	37.304	28.598	0.92315
244.11	1883.6	6.7098	35.517	0.96389
280.46	1786.5	67.148	177.15	0.85759
231.24	789.47	99.31	64.728	0.95498
238.14	792.43	146.31	27.072	0.9323
232.18	867.91	90.699	87.429	0.93798
237.78	1700.4	70.75	68.574	0.97313
229	1752	106.7	21.166	0.9865
234.8	1189.2	43.668	30.424	0.99966
224	135.6	109.65	17.927	0.82926
230	654.71	87.274	23.28	0.90309
247.8	1022.9	51.34	71.354	0.98711
237.21	1414.2	100.56	66.83	0.89806
239.64	1736	130.6	31.149	0.88795
266.8	126.45	69.492	173.9	0.80429
229	69.25	50.194	15.71	0.99429
242	856.75	167.74	23.708	0.9928
228.19	1635.8	92.603	47.967	0.91825
267.9	545.62	19.148	77.67	0.98129
238.33	709.67	66.501	50.561	0.99206
235.7	33.1	79.38	51.407	0.95001
220.11	597.44	11.535	58.661	0.85252
243.26	634.15	77.4	98.255	0.88644
239.92	949	56.929	55.064	0.93188
263.1	1279.7	123.54	110.39	0.96731
231.17	2031.7	73.301	22.198	0.94065
234	155.46	91.432	43.408	0.92178
236.29	1484.2	83.797	52.002	0.88978
236.59	100.35	58.276	67.494	0.95803
242.55	210	106.96	91.908	0.93274
247.31	632.54	50.711	47.534	0.897
236.25	1863.5	36.87	16.234	0.92398
248.88	140.38	155.56	30.978	0.7801
238.25	396.58	57.804	39.567	0.80637
234.25	889.5	139.09	23.077	0.86014
259.56	958.9	63.083	163.27	0.89296
236	559.67	86.424	17.492	0.9165
237	2011.7	180	16.125	0.99228
248.93	1991.8	129.37	58.237	0.86625
270.38	256.1	132.71	93.864	0.94241
261.14	307.57	16.928	49.16	0.9781
257.21	396.51	72.745	145.95	0.94707
290.31	421.38	53.005	200.07	0.91369
272.29	613.43	45	126.76	0.8814
244.33	1138.7	58.325	56.992	0.96903
250.67	1126.2	178.03	29.576	0.9811
245.14	1606.6	106.24	111.71	0.96035
279.71	1728	56.611	166.45	0.94977
250.2	1701.2	18.435	22.54	0.9821
258.8	729.67	39.685	68.227	0.89516
274.02	1292.3	111.12	208.73	0.97069
243.5	1391.5	45	14.233	0.79487
253.25	1386.5	0	25.194	0.99229
266.6	81.733	49.399	84.318	0.98408
240	1282.1	107.93	72.925	0.98005
251.25	1754.6	118.18	33.271	0.95474
250.14	1782.7	60.255	24.634	0.98183
274.48	1853.6	59.589	168.11	0.95188
244.75	1924.5	82.405	47.052	0.96485
252.14	818.68	76.373	73.465	0.92441
243	988.33	17.354	16.79	0.99838
265.72	1026.2	62.745	113.45	0.98159
257.57	537.57	47.121	38.374	0.99573
256.43	1530	118.86	57.83	0.96742
302.45	97.843	45.481	195.1	0.86264
245.57	614	82.875	35.718	0.90287
247.67	606.33	70.346	15.576	0.95439
239.6	1191.4	50.194	16.437	0.95035
242	1283.5	45	9.9515	0.85266
244.22	1292.4	114.62	27.023	0.97696
270.68	1491.6	135.56	75.214	0.96837
254.36	1491.6	110.96	51.14	0.98414
248.23	1334	102.68	42.224	0.97101
257.29	618.43	23.749	30.871	0.88475
259.11	852.4	82.657	215.36	0.90825
249.5	1232.5	84.644	33.538	0.95832
252.25	1949	12.804	22.665	0.9954
261.85	1968.2	5.0796	45.694	0.98869
254.6	245.8	138.18	26.127	0.9758
253.61	231.33	105.33	66.271	0.97008
259	1992.4	27.759	21.873	0.98162
262.59	320.64	74.291	104.31	0.95606
299.72	492.9	49.351	142.26	0.91723
267.5	645	36.529	36.218	0.92773
255.11	495.33	53.842	33.292	0.96726
266.2	493	20.772	31.422	0.98709
259.2	1243.4	151.7	14.935	0.98861
253.83	415	63.435	21.673	0.92856
253.25	868.25	34.695	16.224	0.97456
250.64	1530.5	142.65	52.255	0.91478
259.75	291	176.99	19.387	0.9814
256.11	1853.6	51.843	37.825	0.94142
265.69	1885.8	61.876	71.688	0.91737
254	2035.5	53.13	20.419	0.9795
268.35	526.82	53.616	72.433	0.9775
267.18	691.91	58.782	40.105	0.96215
262.67	1921.8	77.471	56.013	0.98757
268.6	574.1	61.189	46.451	0.98277
262.84	790.77	93.468	105.2	0.9428
273.82	1134.1	59.534	61.291	0.96539
255.75	1158.6	46.273	32.398	0.9824
258.5	1178	76.504	32.057	0.80201
287.66	1363.9	101.5	260.36	0.9054
260.61	1595.5	85.101	73.479	0.95615
268.46	1645.5	90	134.99	0.91121
270.75	1639.8	38.66	25.77	0.99389
273.44	1362.2	100.27	170.12	0.95584
278.82	143.18	141.47	71.716	0.96253
262.27	1210.2	97.815	52.224	0.98571
269.08	1404.3	111.8	34.273	0.94276
263	1658.3	40.601	18.502	0.99661
274.69	215.54	117.01	57.392	0.99745
272.8	604.6	176.19	15.396	0.97647
270.71	1792.6	74.389	72.763	0.97033
276.8	1173	123.23	35.911	0.96544
274.25	1225.9	128	42.597	0.95331
340.65	758.14	58.125	292.13	0.95938
268.27	950.45	80.538	37.369	0.97665
267.75	1064.4	76.43	32.676	0.913
293.64	1982.5	140.19	110	0.781
277.5	2009	138.65	34.16	0.97488
299.83	1993.9	130.01	82.87	0.88221
259.5	907.5	45	15.556	1
277.43	46.286	70.145	79.591	0.9618
276.68	1518	104.49	95	0.96762
277.29	279.21	123.42	60.671	0.98743
264.25	1068.4	39.806	34.455	0.90672
266.62	1083.5	98.531	22.708	0.89059
290.2	1092.9	42.979	61.37	0.97999
284.4	1991.4	155.1	33.336	0.92605
274.46	824.37	92.834	105.22	0.96102
275.89	982.56	64.231	35.994	0.89466
294.33	965.83	178.81	48.953	0.98075
298.27	401.45	61.535	102.68	0.9195
301.4	716.85	53.973	86.449	0.94401
273.75	999	98.746	26.443	0.99482
277.23	1107.6	101.04	42.304	0.98745
280.7	1286.1	150.52	30.915	0.85459
270.65	486.15	78.69	67.011	0.91311
265	256.17	142.13	23.981	0.95088
282.4	525.8	52.431	17.518	0.93623
282.56	819.44	109.09	28.494	0.96559
296.9	995.8	16.821	47.105	0.95365
279.44	1551.4	80.106	94.387	0.9249
278.73	1930.1	81.87	60.469	0.9355
282.12	1907.1	62.928	107.51	0.94015
318.95	1938.1	47.454	105.45	0.93962
280.07	1192.2	95.315	45.699	0.94501
285.25	663.25	124.7	16.042	0.98562
291.44	763.11	54.462	43.668	0.98497
277.65	1637.8	65.462	60.539	0.83528
283.21	1622.8	91.146	51.851	0.9645
290.17	1723.9	47.726	46.797	0.95302
293.59	1536	78.395	119.58	0.95614
284.2	2026.5	106.7	32.147	0.9743
284.12	327.88	93.814	81.597	0.92119
286.22	615.56	57.995	40.309	0.93618
280.75	878.75	135	22.725	0.99572
290.94	869.53	90	154.28	0.86854
286.33	1030.1	82.405	31.325	0.96619
303.9	1415.8	118.48	111.05	0.96306
290	505.8	150.52	30.429	0.86824
304.08	1214.3	76.897	136.98	0.8695
317.18	695.96	61.699	136.92	0.9705
285.44	1216.2	111.37	51.558	0.95807
291.95	178.24	104.74	85.706	0.91694
282.5	481.67	63.435	20.519	0.98079
292.5	489.75	168.69	10.335	0.98674
299.5	77.571	83.841	150.18	0.93095
294	33.6	38.047	29.476	0.99086
285.67	38	97.125	17.57	0.91772
316	1705.7	49.086	82.474	0.9627
296.06	1670	81.148	144.81	0.85262
289.22	1276.2	97.352	32.593	0.959
301.8	1285.8	26.565	26.241	0.93733
290.62	2000.2	94.97	23.604	0.97808
297.75	2025.5	60.018	30.177	0.99468
320.98	1211.7	78.973	216.53	0.9175
300.9	612.3	34.824	31.292	0.89538
298.83	593	105.26	28.182	0.80914
305.75	1475.2	25.56	27.318	0.93326
300	248.75	151.39	13.808	0.90744
295.64	406.79	85.643	113.93	0.92428
302.2	465.8	42.879	19.251	0.9924
299.83	1543.5	37.405	21.919	0.97635
300.67	940.33	67.011	38.972	0.91981
303.2	930.4	45	19.2	0.95754
302.24	1113.6	73.951	82.896	0.91633
303.11	1675.7	70.253	43.594	0.95052
353.92	643.86	46.074	248.12	0.91211
292	570.25	61.189	22.881	0.99758
303	1634.8	41.878	38.993	0.99885
303.8	1695.8	147.53	14.775	0.88245
319.08	449.92	26.565	46.181	0.96839
301.17	528.75	80.134	54.1	0.86304
302.83	1065.3	82.706	132.43	0.95156
311.12	504	138.37	37.035	0.97541
311.58	1881.2	61.858	49.301	0.98913
303.8	666.6	93.814	16.033	0.93766
310.93	807.2	70.974	66.655	0.92043
307.09	893.27	98.842	54.316	0.83845
303.2	974.2	90	14.857	0.9423
292.75	979	14.036	16.61	0.99294
302	2032.3	180	16.492	0.97014
301.67	2031	100.62	16.308	0.99818
324.91	2010.8	135	52.398	0.94465
316.42	1732.7	51.147	49.674	0.93062
312	1464.1	68.839	34.012	0.97736
305.72	1538.3	89.576	140.24	0.96268
313.29	1758.8	74.407	46.739	0.95516
303.3	41.8	77.905	29.195	0.98084
316.48	159.15	102.05	94.884	0.95912
320.35	268.65	57.362	107.21	0.98585
316.52	330.35	66.801	118.58	0.89912
305.84	366.35	80.34	98.855	0.96457
322.52	1149.4	113.96	77.487	0.88972
315.33	1535.2	68.199	33.693	0.95899
320.67	293.4	55.359	70.023	0.9547
324.36	488.79	17.684	79.779	0.90779
336.26	864.84	46.668	75.299	0.96764
293.04	1416.2	114.27	59.646	0.93797
310.73	1363.9	97.125	48.778	0.99171
315.5	421	33.69	25.632	0.98468
314.8	538.6	73.887	48.305	0.96968
309.33	1324	86.424	16.123	0.9943
324.93	577.67	61.763	65.161	0.94065
306	556.25	144.46	8.8929	0.96732
330	774.3	31.701	42.939	0.93069
313.43	1046.3	90.807	71.931	0.98715
311.92	1826.3	91.975	59.58	0.97406
307	648.2	109.65	18.43	0.80664
307.09	625.55	70.907	29.297	0.93913
323.25	655.5	67.249	40.911	0.82167
323.62	1327.7	68.062	79.316	0.97863
324.5	1291.2	173.16	26.447	0.95208
321.17	66.139	69.749	132.69	0.82739
304	856.33	63.435	34.566	0.97033
322.67	1330	128.37	31.638	0.96752
316.86	207.14	85.815	83.407	0.98576
316.7	672.8	80.218	30.146	0.97616
316.5	660	36.027	30.319	0.89722
375.82	1707.2	51.736	192.94	0.93736
319.19	1647.6	85.426	52.831	0.94944
324.14	591.57	117.76	22.159	0.96895
325.8	1409.8	121.08	88.245	0.96589
312.43	2004.6	69.444	18.65	0.91623
324.11	1997.6	109.54	35.251	0.93312
328.06	339.31	68.523	67.409	0.97244
340	339.12	52.765	66.361	0.94636
322.08	404.42	81.973	80.111	0.98328
329.64	965.32	110.11	78.681	0.96098
322.33	1504.9	115.46	26.467	0.87879
327.92	1632	42.064	60.303	0.91583
320.12	930.96	92.827	82.215	0.98642
341.73	237.09	154.59	47.547	0.93135
343.4	755.93	17.103	55.92	0.97292
326.9	1191.7	109.03	31.075	0.98714
324.53	1570.9	99.752	65.561	0.99051
327.1	59.25	104.04	51.667	0.95762
337.67	1758.7	47.49	66.761	0.97534
323.33	1754.4	80.538	25.116	0.96877
328.6	1866	6.5819	26.396	0.99155
336.69	1885.4	38.157	68.885	0.7754
335.6	1920.3	51.203	68.315	0.95787
330.14	517.71	78.871	67.452	0.92168
323.38	1672.6	47.834	77.491	0.92276
340.65	1046.2	113.68	135.71	0.9173
333.83	675.33	106.39	36.371	0.9744
337.4	778.2	29.055	20.688	0.99531
329.33	799.33	41.424	23.365	0.97033
333.88	2013.1	102.23	82.228	0.74661
351.96	985.22	118.76	100.53	0.93039
335.97	1490.2	90.481	128.37	0.92704
331.5	1814.3	98.653	46.94	0.99125
323.14	1453.9	115.35	22.526	0.9333
336	1441	163.3	10.508	0.99353
335	1973.2	10.008	17.571	0.98244
334.6	1987.8	79.38	33.003	0.9865
340.25	949.5	150.64	18.373	0.99914
341.65	1130.4	103.7	133.81	0.91532
337.51	62.229	86.769	133.59	0.92967
347.48	38.333	60.489	66.963	0.90948
333	400	81.347	48.618	0.95705
333.79	899.05	91.848	64.143	0.96709
337.09	1309	110.77	32.123	0.96556
331.09	1694.7	95.711	37.121	0.81221
351.1	154.5	9.1623	31.99	0.98158
365.53	696.67	167.37	59.804	0.99389
338.82	834.14	88.493	80.078	0.9494
347.43	1589.3	63.435	102.79	0.84836
372.48	162.43	174.67	83.356	0.90366
353.78	180.33	155.73	57.656	0.97035
329.4	200.2	116.57	22.709	0.98467
344.8	412.2	20.136	32.219	0.99175
343.29	564.07	60.101	51.992	0.88746
340.29	1196.6	110.32	29.323	0.98189
351.6	1663.3	25.821	37.302	0.92324
354.38	558.54	12.265	49.342	0.95404
335.14	1249.9	95.44	21.61	0.97617
336.1	1428.4	74.932	28.817	0.93438
346.59	1389.4	100.82	72.056	0.9608
348.25	1453.8	152.45	26.409	0.98232
342	1615.7	71.565	68.519	0.92303
338.84	1759.9	115.35	68.712	0.9179
343.8	1850.6	12.265	26.666	0.88265
352.69	1883.4	73.96	90.875	0.91599
358.73	1847.7	171.87	42.071	0.84037
341	1884.1	96.911	38.521	0.86295
340.18	273.45	40.314	47.051	0.91982
339.75	266.25	95.711	10.099	0.99513
377.43	286.71	165.11	89.906	0.90921
343.67	504.9	81.501	92.754	0.94838
368.04	177.16	126.6	127.93	0.98336
345.25	263.5	28.61	25.346	0.98872
355.25	253.62	158.5	37.405	0.94824
348.9	801.3	41.009	34.556	0.88202
350.45	1808.5	72.096	69.434	0.98379
348.71	427.29	151.19	24.842	0.91881
341.14	1828.1	90	16.325	0.98012
358.62	870.75	7.9072	37.418	0.97135
354.55	2006	83.089	79.209	0.83934
344.62	1169.5	87.709	25.408	0.98471
346	937.14	93.814	61.688	0.9748
347.82	1053.4	105.8	55.938	0.98469
398.54	1354.9	132.88	163.21	0.93648
347.85	675.03	97.001	120.91	0.94993
353.88	967.64	94.276	117.99	0.90939
355.36	1303.5	122.17	78.874	0.92865
354.38	1646.9	67.068	59.981	0.94134
343.62	1640.6	90	20.107	0.8455
348.11	1715.2	81.384	35.327	0.94479
355.78	1711.1	46.848	23.846	0.91972
358.72	1316.2	109.03	65.271	0.93996
352.58	320.17	114.68	47.749	0.85276
355.56	1483.1	106.89	59.001	0.99191
372.21	1584.5	73.405	169.11	0.93172
353.92	611.58	61.557	62.396	0.87488
358.12	645	132.88	21.053	0.90748
348.67	10.333	56.31	22.361	0.96747
363	322.89	180	38.657	0.9054
353	397.45	81.254	39.989	0.98673
383.83	984.35	27.121	96.182	0.95787
351.83	975.5	79.38	16.497	0.98675
379.6	1247.9	99.938	256.13	0.92753
352.5	1549.4	87.397	46.171	0.95395
352.82	1925.7	85.962	90.1	0.94575
347	2032.5	26.565	6.7082	1
350.17	2033.2	124.7	33.124	0.95468
357.42	525.92	98.531	44.668	0.90552
352.18	90.059	85.84	56.633	0.97373
357	302	47.291	23.463	0.75404
408.66	443.54	151.57	132.94	0.93231
360.14	1217	96.749	178.3	0.95446
361.23	1599.2	73.301	57.246	0.91188
343.6	1883.4	164.05	17.407	0.83644
354.75	1911.8	19.44	18.416	0.9789
368.2	1928.2	42.51	50.246	0.97194
349	982	14.036	8.2462	1
360.62	1739.4	52.125	36.297	0.94236
360.43	1899.9	32.005	21.35	0.88375
360.6	1027.2	15.255	11.813	0.96522
365.38	544.62	130.24	35.421	0.96154
354.25	414.75	52.125	11.543	0.98775
363.5	439.5	3.9452	30.121	0.96506
352	451.5	107.53	20.729	0.96118
377.41	480.71	132.61	71.247	0.9536
362.5	950	150.26	24.318	0.99461
367.6	681.8	177.71	26.432	0.94656
369.26	649.17	111.32	93.644	0.93998
357.45	730.64	81.119	32.881	0.98503
318.56	795.98	62.625	304.86	0.93454
361	883.33	140.19	9.8705	0.79127
357.91	1168.1	58.392	34.002	0.89784
361.89	1152.9	93.814	33.097	0.90844
374	1388.5	118.91	81.004	0.94487
368	1784	25.346	22.719	0.92537
362.38	76.25	75.379	24.108	0.98596
379.63	1358.6	130.45	84.086	0.95327
392.6	1661.9	19.213	76.268	0.91641
375.36	575.82	151.11	34.766	0.95267
382.16	789.44	63.997	100.58	0.90712
369.86	856.14	79.16	101.18	0.94594
374.85	831	62.063	76.967	0.97063
400.55	1383.2	126.05	162.29	0.95273
362.5	1720.5	45	15.556	1
370.67	1725.3	39.806	24.089	0.97268
425.59	1407.9	134.6	318.6	0.63921
360.4	1801.4	104.93	15.791	0.9831
365.45	20.909	83.48	35.832	0.98314
364.06	118.12	87.839	54.121	0.97998
367	925	15.945	9.8573	0.73855
364.67	1060.4	124.16	36.618	0.92408
368.26	1067.5	81.87	123.49	0.91613
403.37	1125.9	64.406	144.02	0.91618
410.47	777.98	50.417	181.05	0.91018
368.8	83.6	28.61	25.479	0.98357
352.2	251	180	23	1
364	251	100.62	16.544	0.98397
367	689.75	108.43	22.323	0.9916
406.17	1719	37.763	96.917	0.92668
379.32	432.86	121.09	81.859	0.97001
365.8	1630.5	51.34	40.389	0.95122
369.5	1187.8	68.199	16.621	0.97198
378	1263	154.18	34.686	0.99287
375.48	1239.2	111.8	69.289	0.93264
370.12	2007.8	92.231	84.405	0.91297
371.2	1485.2	150.26	17.875	0.90206
373.6	1753.8	174.81	22.53	0.98048
380.79	1896.6	65.956	73.054	0.9743
362.32	1794.9	79.439	131.34	0.91391
381.78	372.78	102.23	72.384	0.84815
403.47	413.8	159.54	75.556	0.94648
377.1	409.2	111.5	36.001	0.98519
370	913.5	94.514	77.923	0.97835
373.76	1207.3	99.019	70.539	0.90431
370.33	358.92	90	41.684	0.9836
371	524.67	93.691	33.414	0.92968
408.59	582.19	167.16	88.991	0.91048
377.5	610.5	63.435	27.798	0.96528
372	1530.5	109.03	32.266	0.95071
386.75	1303.8	135.73	56.584	0.98732
379.24	1339.8	137.49	67.693	0.96191
391.07	1980	74.419	117.28	0.92057
419.96	495.44	161.57	104.06	0.94207
379.8	191	175.6	14.24	0.91562
378.6	200.8	62.241	21.881	0.98125
388.78	1150.4	70.388	104.87	0.88068
373	1406.4	90	18.643	0.96549
382.75	1238.8	163.61	18.067	0.98078
375.38	236.31	82.03	55.448	0.91054
409	630.24	162.47	66.319	0.90132
394.81	1043.3	71.828	145.47	0.94779
386.02	1089.9	71.806	159.79	0.94204
380.44	104.37	90.674	89.73	0.94735
390.5	1453.2	133.73	33.152	0.96005
411.75	1685.3	22.38	77.754	0.94579
411.11	538.14	147.99	99.158	0.85627
398.29	1009.9	27.646	48.532	0.97695
397.54	26	35.074	60.144	0.95484
376.44	51.667	87.709	26.922	0.92936
387.12	51.312	57.995	61.864	0.91498
406.47	83	34.186	65.44	0.97907
376.69	320.31	77.3	77.316	0.94134
401.17	319.5	162	42.187	0.99699
382.93	1494.9	99.273	50.128	0.99044
393.73	1547	66.425	61.939	0.96883
379.25	268	15.642	26.621	0.97523
373	273.25	158.96	15.973	0.87202
434.47	295.2	166.09	111.45	0.9706
389.98	1832.3	84.289	159.19	0.94697
417.38	113.06	33.511	90.411	0.98166
375.83	1017.7	156.8	24.786	0.92179
391.81	1421.2	151.86	60.256	0.80929
390.75	1951.2	43.091	43.094	0.98506
376.25	1945.5	124.99	12.899	0.94628
388	117	126.87	28.012	0.89249
401	229.69	46.888	67.81	0.94945
385.2	1569.8	51.953	29.316	0.99625
403.31	1579	44.157	108.58	0.88578
397.29	698.88	116.98	62.51	0.98732
386.33	738.56	85.03	23.671	0.97534
409.35	748.88	49.399	78.883	0.93501
387	931.92	82.875	92.824	0.95541
379.75	899.5	35.538	10.359	0.83041
393.2	1177.8	173.66	20.12	0.90012
392	902.75	127.41	21.679	0.98719
390.11	1864.1	51.34	36.435	0.87869
403.69	248.83	78.212	123.33	0.95256
403	175.25	142.35	45.556	0.97032
377.2	747.6	15.945	16.015	0.90914
406.11	928.56	172.87	42.409	0.95054
384.26	2014.5	104.04	59.437	0.97118
398.94	502.06	70.602	77.548	0.97066
389	517.6	101.31	15.508	0.98638
393.57	569.19	89.301	88.44	0.92725
397.62	805.12	49.399	28.07	0.98533
402.75	1080.2	45.785	53.479	0.9653
407.92	602.17	157.17	43.297	0.95229
380.83	659.67	31.608	15.771	0.96789
397	657	143.13	20.606	0.97061
399.43	1792.9	28.811	25.67	0.88918
393.43	644.64	131.31	49.904	0.88032
409.44	1976.1	72.745	146.47	0.94366
402.75	1449.4	147.99	30.845	0.91755
408.54	1545.5	46.637	53.084	0.93282
401.75	1838.5	0	22.222	0.99
409.6	521.6	140.53	45.292	0.97249
386.8	871.2	61.699	15.721	0.93916
387	886.8	121.61	15.779	0.96737
388.2	1697.2	72.646	19.725	0.84983
400.67	40.083	64.179	37.27	0.92402
397.8	971	176.42	16.36	0.97988
398.11	1759.3	62.049	57.452	0.96551
410.8	1758.5	30.141	38.935	0.9207
401.6	1635.7	75.069	84.466	0.91896
395.92	1605.2	46.79	50.342	0.89938
412.06	1824.5	47.021	62.519	0.96198
400.5	357.25	91.397	85.919	0.95467
398.94	1484.7	101.09	57.12	0.90986
405.3	1892	68.749	39.67	0.97368
419.71	394.07	162.72	53.167	0.8864
411.57	474.36	125.68	52.037	0.92262
424.62	829.94	45	72.524	0.97499
407.17	889.33	145.49	20.472	0.94843
402	2033	77.196	24.909	0.90574
405.91	1024.5	64.592	44.42	0.99692
417.42	1478.1	112.44	105.23	0.9459
401	1632.5	9.4623	19.533	0.93423
407.88	837.62	40.914	42.841	0.92666
413.56	1852.2	60.751	58.987	0.97151
419.55	1107.4	5.0425	38.638	0.88338
406.11	1271	79.261	61.028	0.96733
384.73	173.59	116.57	104.33	0.90013
407	284.4	17.65	23.396	0.98679
395.83	276.83	39.56	30.133	0.99004
406.23	450.18	99.866	81.431	0.86007
414.33	1276.6	95.925	115.63	0.92163
402.4	9.4	30.069	44.949	0.97686
409.6	16.6	45	16.971	1
404.83	209.5	67.62	20.413	0.90065
415.69	168.31	105.57	65.438	0.9677
410.33	508.33	160.35	16.712	0.88954
412.15	329.31	108.43	38.569	0.90189
413	999.75	36.87	25.347	0.98629
406	1191.8	32.905	20.962	0.96597
416.29	1216.4	52.028	58.605	0.88747
411.8	484.4	4.7636	14.394	0.83658
406.9	956.8	95.599	53.559	0.95678
437.56	1358.3	150.59	65.664	0.96149
406.71	940.29	90	37.526	0.95933
411.45	1230.4	65.695	37.518	0.90662
426.92	1223.8	28.926	43.609	0.99559
404	1701.1	32.005	51.014	0.73971
436.83	77.222	43.423	82.877	0.93034
430.07	614.93	23.334	58.576	0.94822
405	765.5	66.801	15.269	0.99756
423.45	1628.2	34.33	50.807	0.97719
412.56	1813.3	74.745	35.41	0.96598
411.75	1790.8	112.62	14.132	0.91991
413.25	1834.2	135	12.837	0.99149
429.25	643.2	135	82.597	0.89034
423	868.44	165.47	30.188	0.92397
420.4	889.27	123.69	63.339	0.96772
415.88	967.62	49.289	57.257	0.99075
418.2	955.8	0	17.103	0.93553
444.27	1056.9	174.37	73.654	0.96864
470.22	1152.2	25.388	140.93	0.92682
420.22	239.94	66.666	56.418	0.98449
421.86	348.38	117.14	96.031	0.9361
436.26	363.32	133.3	75.362	0.94808
415	850.25	63.435	19.893	0.89922
434.13	1649.9	37.185	74.059	0.98301
414.25	89.5	71.565	23.291	0.95042
411	265.67	42.51	16.296	0.99897
408.75	266.5	3.8141	15.328	0.98079
408.2	275.6	117.9	21.853	0.88021
418.82	1609.1	70.253	43.806	0.94591
433.33	1946.9	69.001	114.28	0.92792
411.25	1909.5	110.56	17.417	0.98111
422.83	1779.7	152.24	24.142	0.88935
457.29	1893.9	37.34	134.38	0.90792
441.95	522.6	136.74	95.251	0.98036
417.14	718.29	9.6888	44.302	0.93886
412.25	718	87.274	21.706	0.96855
421.5	706.5	130.24	17.304	0.98411
427.06	1404.9	117.98	79.559	0.9109
428	454.5	6.5819	26.616	0.98335
412.4	1529.4	40.601	19.928	0.92527
456.71	1541.2	17.771	84.442	0.97
426.37	1978.8	81.085	106.07	0.97339
462.64	430.59	128.45	138.12	0.943
408.54	1429.6	152.35	49.862	0.95089
421.67	562.89	174.09	29.616	0.98444
437.5	42	48.094	54.594	0.95985
420.25	405.88	94.97	27.155	0.85017
423.53	998.8	90.818	74.767	0.93633
417.25	1725	102.99	15.123	0.8822
432.17	1030.1	118.74	72.274	0.97838
420.43	392.57	86.82	20.046	0.89931
431.86	662.86	43.727	33.436	0.95189
484.68	717.92	44.215	171.59	0.90255
439.73	748.53	41.186	56.482	0.94103
428.45	1226.7	87.414	165.43	0.9379
428.67	1885.4	37.147	45.446	0.91099
430.46	1586	37.972	53.632	0.96975
429.71	1461.7	180	24.015	0.9161
430.83	1752.7	151.7	18.305	0.80659
425.8	911.27	101.09	55.627	0.93427
431.22	995.11	123.69	32.658	0.77283
444.18	1675.1	47.891	74.874	0.93614
430.48	189.19	83.746	77.731	0.94476
464.42	712.38	17.241	95.892	0.94996
449.33	145.27	47.437	70.515	0.94346
433.6	468.75	99.335	75.824	0.97568
500.04	476.04	149.5	206.51	0.91603
472.6	589.3	180	101.84	0.97214
451.39	952.67	44.582	100.49	0.96404
426.93	353.73	95.08	46.984	0.96156
424.5	378	53.13	5	1
461.17	862.27	58.333	134.12	0.93733
419.75	1505.2	47.726	17.57	0.84612
440.6	1488.7	122.74	52.383	0.95316
448	1518.2	41.186	65.153	0.81579
443.83	991	30.651	32.586	0.96313
440	1156.3	32.574	42.941	0.99485
455.72	1339.3	158.9	62.804	0.97284
429	280	91.397	41.981	0.97693
429.17	1800.9	101.69	38.796	0.76332
450.36	1802.9	8.6525	48.74	0.95464
439.7	269.5	36.529	35.924	0.93532
420.86	77	40.365	26.353	0.99604
432.17	91.5	86.634	18.067	0.94255
435.4	1908.8	21.251	20.594	0.93779
466.89	1942.6	36.384	160.47	0.88246
435.25	105.75	63.435	13.452	0.99734
429.82	234.59	70.145	78.251	0.97827
456.14	458.71	142.63	72.367	0.95628
436.44	785.67	31.759	27.682	0.89221
454.07	1547.8	29.168	49.941	0.98605
424.5	1856.2	51.34	20.955	0.91671
442.67	1072.8	177.51	52.541	0.87633
434.75	1090.9	81.347	48.685	0.95573
456.29	1304.1	159.59	48.033	0.95518
456.18	1457.4	41.424	72.943	0.93243
448.5	555.62	154.36	27.938	0.99259
448.33	1118.2	46.332	31.288	0.97205
446.2	1706.2	167.2	23.029	0.97968
438.5	306.5	99.866	27.035	0.86352
498.71	1754.4	9.9165	152.96	0.94904
443.18	1845.8	61.783	47.262	0.9845
469.9	1819.7	164.96	72.135	0.96175
427.71	675.29	45	34.775	0.97601
466.31	691.62	13.069	59.231	0.97059
438	1783.5	101.31	15.484	0.98792
445.57	1795.6	48.366	24.744	0.9733
467.63	140.67	46.029	126	0.93734
461.5	561	145.01	65.256	0.93529
458.07	876.93	29.899	47.682	0.96769
435.6	14.8	36.87	39.652	0.88268
443.82	32.182	83.089	39.922	0.83265
451.38	929.75	67.38	82.384	0.94679
462.33	908.87	28.811	70.319	0.9738
484.41	104.88	45.864	147.47	0.95433
472	537.78	161.93	106.3	0.9401
451.57	649.14	9.4623	22.768	0.80149
456.65	744.3	41.634	77.684	0.77504
445.59	1232.3	99.345	82.065	0.9756
444.5	1580.8	56.746	74.986	0.97278
443.86	186.14	64.359	27.889	0.99433
496.53	948.71	31.792	148.29	0.96002
451.1	1166.5	82.235	73.134	0.9108
475.65	1506.9	41.795	95.829	0.9238
439.71	1471.7	90	23.421	0.85392
445.22	1630.1	48.366	37.311	0.96822
481.11	1628	177.47	74.325	0.91579
438	342.17	120.14	36.548	0.98081
449.88	375.12	125.31	30.253	0.97215
457.46	467	118.01	55.127	0.96568
465.5	1853.6	33.69	58.062	0.93148
462.92	1933.4	47.291	73.195	0.96683
458.62	396.62	154.44	58.734	0.86815
449.8	1393.6	118.81	23.09	0.98855
448.25	1414.8	68.749	19.428	0.99407
453.6	1676.4	165.53	32.364	0.98924
467.75	1727.1	16.504	60.929	0.92437
442.65	1726.3	68.749	87.863	0.87924
446	2012.7	101.84	68.989	0.91823
441.25	70.25	138.01	14.024	0.9593
460.09	891.18	35.218	42.193	0.98635
461.23	985.62	43.191	67.974	0.98875
454.07	1259.4	105.64	53.174	0.97647
440.5	1596.1	55.008	39.378	0.92996
450	1605	146.31	7.2111	1
450.22	229.44	82.278	65.134	0.91412
511.3	761.6	44.375	210	0.92604
471.12	810.06	50.553	105.25	0.97201
496.65	1802.4	29.919	137.18	0.89151
490.89	1768.5	12.127	129.48	0.95584
508.54	820.23	36.954	145.81	0.93549
464.39	1585.1	57.829	78.057	0.93837
521.46	1837.3	7.0764	153.52	0.95178
466.33	158.07	59.534	61.197	0.96686
478	1218.5	23.07	61.165	0.9596
459.67	1107.1	66.161	47.614	0.98732
511.36	1132.6	42.985	153.02	0.92014
475.77	1448.5	47.726	93.961	0.94929
451.5	18.9	96.34	31.212	0.87038
462.25	179.31	50.599	74.532	0.97234
458	1694.5	108.85	45.638	0.94931
460.27	1964.2	67.694	43.895	0.96036
459.38	1995	32.005	31.711	0.8925
445.6	1995.4	119.74	19.074	0.84537
454.83	262.5	86.424	16.123	0.9943
462.22	217.13	98.569	78.462	0.94089
457	1032.5	125.22	21.078	0.98722
455.5	1461.2	98.13	14.8	0.95557
463.4	1467.2	176.42	17.778	0.90174
461	513.33	5.4403	22.175	0.95129
495.48	1901.4	28.566	118.33	0.86603
466	1868.8	19.29	22.546	0.93983
474.35	339.05	124.08	90.446	0.9077
483.89	1198.4	31.608	76.857	0.99304
457.5	106.25	45	15.456	0.91498
457.33	712	84.289	10.099	0.99513
479.58	1961.3	53.781	93.133	0.94495
470.92	2012.4	147.26	35.696	0.93252
458.6	298.2	74.055	16.294	0.8936
494.47	658.67	178.6	85.656	0.9576
459.62	660.62	78.69	26.375	0.96663
467	667	45	26.002	0.97901
484.47	1643.1	2.2026	57.909	0.89863
460.85	320.62	95.08	46.687	0.96766
498.77	1320.5	10.008	89.836	0.96079
462.25	1305.2	109.98	23.868	0.98079
465.71	438.07	157.96	57.414	0.78919
459.6	425.6	90	18.311	0.9284
464.79	600.48	176.67	87.527	0.98421
475.2	1382.3	35.838	46.763	0.94963
484.84	1425.3	48.691	93.811	0.9366
487.6	1411.7	35.972	78.637	0.97421
488.92	1082.3	20.171	57.433	0.9089
466.39	44.174	99.926	84.231	0.96421
496.28	676.78	3.4682	68.047	0.9717
455.5	1027.8	160.35	15.74	0.9445
461.4	1013.8	79.216	21.591	0.99011
498.47	1046.7	23.405	78.235	0.93317
473.43	453.43	172.41	15.957	0.94832
464.5	1785.8	104.93	15.649	0.99202
470.5	272.5	159.78	20.346	0.9952
480.86	234.45	119.58	91.13	0.9337
477.5	373.67	155.56	37.145	0.97588
507.33	339	134.27	117.68	0.93743
456.5	408.5	130.91	41.781	0.95018
479	485.89	8.7462	28.852	0.91176
465.2	1500.8	41.82	26.042	0.97901
464	498	45	5.6569	1
496.69	496.69	165.3	68.378	0.92227
489.43	636.48	0.7639	76.018	0.98669
468.8	1148.2	111.8	11.301	0.95308
499.81	1190.3	45	96.075	0.98624
466	1441.2	86.424	16.378	0.97881
514.65	1472.3	37.381	120.27	0.93126
462.25	122.5	131.19	11.232	0.94645
467.56	120.11	90	25.888	0.88845
469.75	1979.6	52.883	47.653	0.97371
478	133.2	14.744	21.293	0.92268
510.75	606.96	158.92	107.35	0.95844
492.13	864.93	48.93	93.765	0.99023
473	1626.5	125.54	26.001	0.99254
469.5	1878	97.595	15.22	0.9943
475.71	1814.3	36.87	22.674	0.88205
463.4	384.2	39.806	16.467	0.94859
469.33	520	65.556	17.564	0.68794
498.59	1140.2	16.336	62.94	0.96028
483.27	1142.8	175.6	27.265	0.95641
518.14	1254.7	12.051	97.956	0.92905
480.56	1458.8	143.62	26.182	0.90142
493.15	1541.5	33.179	63.096	0.98468
468	1703	120.26	14.024	0.99059
486.78	902.44	18.435	32.443	0.87725
501.32	1285.8	13.841	75.853	0.93685
474.17	1771.8	81.87	14.65	0.96531
479.33	135.67	116.57	14.999	0.89452
512.67	157	26.878	89.54	0.91402
481.42	286.58	114.15	67.862	0.93662
468.64	525.18	164.54	50.464	0.96633
488.8	566.3	180	40.606	0.93581
499.97	554.41	152.07	104.05	0.90284
480.62	1569.9	47.49	36.081	0.90235
521.74	1708.7	152.1	119.93	0.96232
505.26	1797.7	23.575	66.808	0.89822
476.33	2025.2	80.91	26.761	0.94607
484.88	71.529	63.02	64.108	0.96271
467.6	1208.2	53.616	25.375	0.9301
486.57	463.86	153.43	33.545	0.93322
475.67	468	113.2	15.673	0.97181
468.25	2030.8	168.69	17.534	0.8724
490	2034	17.65	24.247	0.95217
476.67	939.33	90	17.466	0.97333
491.38	1266	17.819	66.485	0.88474
487.71	1373.3	17.447	39.806	0.92167
500	1355.5	148.82	44.93	0.98861
475.1	1485.6	136.01	45.235	0.89115
486.31	252.46	113.2	46.315	0.9866
479.67	979	93.18	18.055	0.99847
496.36	1003.2	52.374	64.358	0.94168
486	1082.8	47.726	15.505	0.95879
540.56	1141.4	47.361	157.32	0.87271
498.67	1618.4	4.1596	56.942	0.96845
508.61	1791.8	0	60.494	0.94224
523.25	1862.5	22.023	111.52	0.86087
481.38	1116.6	45	31.602	0.9845
477.29	1931.1	41.009	30.556	0.99749
595.46	1932.8	178.79	245.62	0.96105
476	652	40.236	17.033	0.99977
491.83	744.33	180	31.418	0.95488
483	330.91	94.399	43.469	0.89983
493.25	280.7	102.99	68.576	0.97276
504.14	304.36	120.32	64.681	0.94928
495.6	400.8	157.75	23.914	0.99398
514.27	1687.1	16.771	79.099	0.96389
479.67	1994.7	60.255	17.314	0.93131
532.24	440.95	4.8793	90.886	0.90551
548.65	566.73	159.93	192.45	0.92385
517.78	561.5	153.82	70.041	0.93862
495.45	1028.5	29.745	49.256	0.98208
495.5	1703.4	173.02	52.71	0.93655
511.5	1897.2	11.889	60.062	0.96982
497.5	1491.4	54.834	59.997	0.89711
492.5	1572	146.31	10.817	1
496	1578	11.31	17.525	0.87288
497.14	13.857	59.421	25.701	0.99426
547.5	126.71	41.522	140.69	0.91139
492.5	1239	104.04	21.007	0.98139
485	28	45	15.556	1
493	44.833	69.444	55.534	0.92312
500.43	159.71	136.55	29.772	0.87909
494.4	180.6	69.444	19.058	0.89663
506.6	938.1	45	40.171	0.98575
489	1658.8	39.289	28.759	0.9884
533.7	1651.7	153.43	102.15	0.89745
504.57	396.64	119.36	58.31	0.94449
490.5	449.5	149.04	17.841	0.98046
500.57	1782.4	11.041	47.428	0.88077
505.57	696.93	115.02	50.991	0.97387
520.06	1065.6	2.6838	67.921	0.94331
495.44	1060.6	111.8	22.247	0.96827
493.75	1071.8	85.236	24.462	0.98452
512.25	1595.1	161.18	47.017	0.98871
507.67	1731.7	178.15	37.123	0.83549
522.71	308.38	139.33	90.022	0.9374
495	1084	129.81	15.62	1
502.31	1313.1	69.567	57.383	0.94843
481.67	1516.7	23.199	24.102	0.94793
498.53	209.87	105.78	51.947	0.9202
513	1170.8	62.319	71.364	0.96524
517.62	512.08	168.11	39.467	0.98393
541.67	303.25	120.48	255.28	0.94998
499.25	646	81.87	21.448	0.98907
506.7	1884.2	150.26	27.034	0.89468
506.17	914.28	51.582	78.799	0.93944
515	2028.3	147.53	42.157	0.92785
518.88	622	16.858	36.544	0.94357
506	766.55	73.009	46.767	0.8049
516.08	870.33	70.498	60.19	0.84601
520.9	1958.8	172.41	47.15	0.96284
508.4	662.4	36.87	15.467	0.9698
541.94	821.59	35.579	167.27	0.95559
573.08	806.73	6.1001	148.74	0.88575
506.8	1008.4	161.57	27.576	0.91741
490.83	1495	173.99	22.43	0.85178
503	1486.8	104.04	12.547	0.9858
511.33	2009.2	148.63	50.774	0.94578
513	464.31	138.5	42.009	0.82633
551.81	1659.9	146.31	113.26	0.92321
490.8	1860.6	34.592	36.047	0.97728
522.33	1853.6	21.125	47.999	0.98272
513.96	39.348	77.856	83.291	0.9702
518.12	538.47	175.91	45.72	0.92097
503.5	544.5	116.57	11.359	0.98426
508.2	439.8	111.8	27.212	0.98947
524.87	396.79	93.652	170.59	0.8282
562.31	1009.7	34.38	145.67	0.94827
509.88	988.5	70.145	40.182	0.95254
508.12	116	36.158	66.969	0.96171
516	1421.6	74.56	133.07	0.81859
518.67	320.5	158.63	24.984	0.98855
504	184	3.6914	34.058	0.91211
510	170.5	93.576	34.008	0.94278
517.5	258.08	69.102	60.991	0.96526
500	1269.3	8.1301	28.905	0.97854
523.3	1958.6	42.709	55.805	0.95109
507.25	1091.8	154.65	22.107	0.95102
518.83	1097	78.917	111.48	0.88663
516.5	1081.8	124.7	16.437	0.96195
509.5	1649	92.862	21.606	0.92681
552.61	1620.2	154.56	96.32	0.94271
539.26	498.68	176.82	60.732	0.89053
520.75	487	135	24.032	0.94155
542.51	237.59	115.43	181.05	0.8746
536.57	422.74	164.27	83.874	0.87946
549.74	965	24.928	84.549	0.92602
511.83	721.33	60.255	17.712	0.91037
545.78	755.61	33.511	100.33	0.88459
523.29	722.14	152.1	21.812	0.88186
525.25	1512.4	32.471	27.608	0.94454
514.33	1832	53.13	15.021	0.99858
527.93	366	8.6525	51.616	0.90145
534.29	520.57	0	41.589	0.9618
544.25	875.5	28.811	69.369	0.98713
534.9	940.6	32.661	49.899	0.92838
529.95	1245.6	24.944	54.739	0.86635
516.41	1548.4	86.309	63.124	0.98424
515.4	2028.6	173.29	18.236	0.93865
502	885.4	22.38	39.829	0.92319
527.38	1361.4	59.421	53.017	0.964
523.25	1422.8	45	19.104	0.96234
518	226.75	90	17.692	0.9609
522.5	966	49.764	17.145	0.99328
534.4	1173.2	34.077	42.849	0.95799
522.75	632.75	86.987	19.099	0.99619
517.67	752	135	11.765	0.96167
513.67	1398.3	172.41	15.881	0.95289
536.2	909.4	30.069	24.194	0.90743
523	1818.6	56.31	44.355	0.97546
531.57	342.71	156.8	23.651	0.96603
541.29	1009.4	46.637	52.65	0.94051
558.13	1752.3	32.699	99.251	0.96982
525.25	1729.8	84.56	23.491	0.898
537.65	59.4	68.499	72.368	0.98022
547.18	1226.2	30.343	48.282	0.98396
533.75	1235	27.216	39.621	0.99334
523.6	1487.6	111.25	21.14	0.91359
575.5	488.84	3.3997	109.78	0.92168
555	1050.8	36.733	97.228	0.85984
568.12	1231.4	47.793	128.31	0.90484
524.12	1306.6	23.199	60.13	0.88659
512.4	1308.3	13.392	53.86	0.8016
527.5	130.5	65.433	40.724	0.94499
541.4	413.7	3.2705	39.021	0.89842
533.47	399	110.06	75.064	0.89346
534.78	993.78	67.521	31.727	0.98921
539.85	1082.1	49.635	53.938	0.9733
525.4	1055.4	71.565	16.848	0.93846
538.55	1884.6	174.47	31.694	0.98268
542.85	681.08	144.64	46.057	0.82535
588.77	729.63	36.384	148.31	0.95477
528.5	713	46.005	44.559	0.90467
575.7	727.11	10.784	110.67	0.96579
537.25	1109.2	68.629	50.456	0.97899
560.68	65.286	59.311	147.63	0.96884
565.32	369.12	139.4	109.87	0.83913
529.5	939	116.57	6.7082	1
528.11	924.56	69.146	25.87	0.86864
542.38	946.5	43.452	26.19	0.99933
552.27	2035.5	37.999	43.408	0.9355
533.67	172	75.964	16.606	0.99314
558	202.21	140.12	120.78	0.85233
533	250.11	92.291	25.481	0.9819
563.4	581.4	171.75	72.066	0.96746
532.5	1290	75.964	4.1231	1
544.29	1299.9	32.471	26.626	0.97936
541.5	1463.8	63.97	48.176	0.99331
536	1821.8	47.49	16.303	0.99854
536	1911.8	75.069	15.71	0.98819
555.27	2011.5	54.66	68.867	0.97905
537.7	1537.9	77.471	48.453	0.95139
560.84	462.26	161.57	57.573	0.93375
547.1	861.1	31.264	35.086	0.93361
551.33	1049	34.019	49.215	0.98059
570.93	1314.2	47.663	130.16	0.93542
544.33	1286.3	45	19.799	1
543.61	1593.3	96.429	83.147	0.85932
578.22	507.63	160.56	100.16	0.89991
549.4	1532.6	148.67	29.14	0.92401
547.1	1808.2	58.782	40.254	0.95861
639.24	1788.7	176.85	206.16	0.97159
553.46	19.846	56.725	41.069	0.93197
550.72	1424.6	71.737	127.84	0.82372
542.25	638.5	156.37	17.909	0.97514
555.12	837.06	65.072	80.818	0.96878
573.16	1027	34.939	93.35	0.95394
556.44	1354.7	59.184	70.092	0.9469
543.75	492.75	113.2	15.344	0.99264
536	1350.5	50.711	16.12	0.8817
539	1356.6	68.199	22.204	0.97011
617.32	1427.9	50.5	217.53	0.88175
572.22	554.89	157.17	69.323	0.89215
547.1	1573.5	174.29	31.951	0.94363
564.77	1734.7	24.444	60.681	0.99561
542.6	110	92.203	26.619	0.97745
542.6	446.8	104.04	14.634	0.84522
548.5	434.5	137.73	15.138	0.98203
545.73	1144.3	100.71	39.046	0.9644
555	1557.6	166.61	24.853	0.8686
556.78	1853.9	152.53	28.898	0.9751
553	648.29	148.24	27.493	0.89835
556.12	658.38	18.435	26.266	0.84276
548	1956.5	6.009	19.45	0.98225
561.18	1995.8	60.408	100.18	0.92984
570.38	537.81	156.25	57.128	0.95621
542.56	671.44	23.749	56.62	0.96478
560.56	683.78	17.745	31.896	0.82294
591.32	744.16	1.7014	104.12	0.97049
536.2	838.7	38.928	34.202	0.97717
570.76	1255	44.465	78.6	0.96265
550.9	1313.7	61.189	24.124	0.94615
545.58	1594.8	156.97	47.644	0.91225
580.37	261.26	117.18	134.03	0.93099
555.25	318.5	43.025	21.042	0.97511
544.8	1471.4	40.601	18.559	0.99355
565.5	1700.2	146	54.064	0.95932
575.68	474.8	11.659	74.702	0.86112
548.33	719	75.964	16.606	0.99314
554.89	1514.1	77.905	32.094	0.89225
561.17	1490.3	146.98	24.488	0.97411
567.46	164.31	52.028	55.438	0.93816
554.29	454.57	11.592	43.383	0.91769
558.38	435.15	105.52	43.142	0.86606
562.56	960.11	43.603	30.569	0.94866
556.75	1754.8	45	15.556	1
589	1943.1	8.7462	96.379	0.9553
542.41	264.12	110.07	62.344	0.88801
541.71	533	169.99	18.995	0.90882
564.8	526	159.23	32.001	0.96922
561.11	838.11	45	21.213	1
554.79	1068.6	75.324	45.121	0.96222
571.83	1322.8	18.004	45.254	0.92941
587.11	589.19	164.98	93.788	0.90524
612.29	1871.6	166.53	154.47	0.94527
553.67	618.33	45	17.205	0.98639
587.34	642.34	34.287	132.26	0.80531
608.9	878.7	13.392	113.94	0.94732
543	889.33	45	29.376	0.96283
581.45	1812.8	159.55	68.136	0.92416
556.44	442.56	40.365	28.343	0.92612
562.57	1125.7	71.565	53.474	0.94619
583.47	1073.7	142.06	77.469	0.96572
557.2	1529.6	47.49	32.99	0.98689
603.04	1897.8	176.27	95.936	0.96101
575.55	399.64	37.147	43.154	0.95937
558	798.6	98.366	35.63	0.9645
553.29	923.57	34.992	26.562	0.91911
583.57	937.86	27.013	58.168	0.98413
554.57	344.79	103.09	45.865	0.96255
575	296.53	119.25	58.947	0.97216
558.12	1034.8	43.452	58.757	0.89087
563.5	1444.8	110.56	20.213	0.84539
566.83	791.5	14.036	31.88	0.90531
574.81	1288.8	55.784	62.886	0.96149
559.83	1020.3	70.56	18.378	0.98092
566.35	1457.8	82.694	83.403	0.94287
563.2	1407	108.43	19.97	0.95013
570.41	111.41	57.894	67.483	0.89219
551.88	164.75	56.31	29.67	0.97217
566.25	641.12	19.799	28.766	0.92367
568.5	1757.2	21.801	17.73	0.91118
571.62	1985.2	66.949	52.111	0.98018
556.2	131.8	49.899	25.184	0.98631
545.75	1193.8	25.974	44.569	0.97336
564.75	1214.8	85.236	24.462	0.98452
588.09	962.27	178.34	70.864	0.9741
572.1	1335.3	57.381	32.547	0.91195
578.44	1533.1	128.53	71.766	0.96186
572.75	1569.1	86.634	44.132	0.77174
567.4	234.13	95.29	55.045	0.98522
574.17	682	63.905	57.862	0.94297
576	664.67	34.824	28.465	0.9843
574.12	1103	99.462	52.202	0.9322
565	1396.3	54.246	32.476	0.94857
575.2	860.2	3.8141	15.547	0.96693
584.43	1124.1	102.53	107.06	0.94724
561.8	1178.8	170.13	25.126	0.92911
566.6	1588.2	48.814	24.761	0.85862
570.6	1890.8	104.04	28.908	0.9984
589.33	449.5	15.751	42.712	0.94872
576	906	66.801	38.679	0.98447
588.92	1957.3	29.055	57.998	0.88759
585.2	1398.5	46.941	86.351	0.96683
576.5	1488.5	17.103	13.71	0.9921
567	1543.2	147.26	16.963	0.98114
588.64	1831.7	3.8141	46.713	0.96547
581.8	1145.8	13.392	23.368	0.92378
573.5	206.5	54.462	18.042	0.95357
604.69	198.08	167.69	61.26	0.91893
562.2	686.2	158.2	18.053	0.89489
571.4	951.3	41.035	77.479	0.92398
579.33	38.333	90.971	78.883	0.74805
580.75	1105.5	151.93	17.107	0.99377
628.86	1882.9	1.0051	119.43	0.95467
582.8	170.8	8.7462	15.027	0.87529
576.38	1714.8	176.82	38.084	0.94673
577.5	1712	131.19	22.434	0.94768
586	1721.8	36.87	26.103	0.95776
591.5	605.06	5.2901	54.916	0.98753
587.6	468.3	160.82	27.452	0.88708
580	482.86	63.435	21.733	0.92601
615.24	1388.7	52.951	140.43	0.91003
599.56	832.75	5.0425	74.678	0.91411
582.17	325.17	128.66	46.994	0.95378
608.2	423.55	161.26	65.319	0.90533
591.59	680.65	70.514	72.293	0.95374
601.47	677.27	57.995	67.278	0.98157
612.88	788.62	161.81	75.289	0.97865
593.42	1004.5	168.69	36.431	0.97974
598.94	1020.4	26.075	55.887	0.93628
570.6	1506.8	28.301	16.28	0.90692
580.38	1524.5	85.426	26.518	0.94576
583.29	1497.3	98.427	31.115	0.87721
583.36	1858	163.89	48.192	0.97195
585.3	2006	46.848	44.785	0.97942
595.53	94.267	68.694	115.24	0.93141
626.81	528.23	23.273	123.19	0.82177
582.79	760.14	20.323	59.526	0.96739
579.25	763.25	87.138	20.751	0.96499
594.52	1627.8	97.052	113.1	0.86417
579	380	45	5.6569	1
618.77	379	179.36	93.581	0.95111
636.22	951.52	35.781	140.34	0.97495
585.8	916.4	24.444	25.121	0.962
583.07	1427.2	72.3	50.394	0.979
614.28	324.5	125.22	129.22	0.96623
584.76	1204.4	96.089	76.745	0.9828
585.8	1494	48.366	24.879	0.96803
577.36	987.64	23.806	37.282	0.99679
598.75	1139.1	147.85	47.926	0.86258
605	1819.6	153.43	48.022	0.97783
580.17	2022.2	60.018	30.211	0.99356
600.25	152.25	50.826	73.168	0.95201
581.2	494.6	145.62	24.395	0.94372
601.29	1969	160.35	30.595	0.97178
587.75	1938.2	61.39	14.571	0.85992
650.16	407.71	0.42441	147.91	0.91272
594.75	1448.5	16.699	11.229	0.92974
589.67	526.67	73.301	12.728	0.82028
598.6	1306.1	67.218	54.704	0.99135
575.63	1636.3	140.83	70.701	0.98522
608.38	897.31	14.036	46.928	0.96645
592.8	1517.2	118.3	17.108	0.86303
599.62	59.312	77.775	63.944	0.9601
605.78	1690.8	120.96	88.277	0.92474
593	1715	104.04	16.492	1
614.72	1727.4	131.71	66.642	0.92464
590.33	297.44	122.01	38.194	0.988
589.6	1562	59.036	24.882	0.93736
603.62	1546.2	122.86	66.805	0.85533
604.2	2025.9	55.222	45.645	0.96022
597.29	256.07	113.5	53.849	0.93148
635.88	1093.9	45.49	103.37	0.80034
587	1800.5	141.84	18.168	0.98001
606.36	1206.8	72.121	106.97	0.91356
597	1435.6	84.806	47.137	0.93731
606.33	1472.8	47.726	30.336	0.9801
586.43	1914.3	12.095	28.753	0.99593
611.58	614	169.78	64.235	0.96496
603	560.8	70.821	24.743	0.98417
626.04	1019	55.521	110.19	0.91377
613.57	983.14	14.036	25.347	0.97599
600.5	1655.7	111.8	18.378	0.87906
605.43	1681.3	76.43	34.476	0.86533
606	1658.8	140.19	15.987	0.97705
608.2	23.6	15.945	31.039	0.93818
602.76	37.588	85.135	49.912	0.94507
623.55	443.25	10.389	63.896	0.95468
607.2	480	125.84	22.464	0.9884
611.25	1858.5	135	29.872	0.99421
631.5	1989.1	177.32	67.088	0.95501
631.1	1313.1	42.23	92.44	0.94963
619.92	1325.2	39.053	68.725	0.99308
609.6	217.6	160.35	16.839	0.88284
613.4	225.8	29.249	29.403	0.97451
628.5	735.56	54.744	77.628	0.91498
607.5	146	55.008	12.403	0.98415
613	1429.7	61.26	73.322	0.96439
624.81	1920.3	152.97	59.051	0.93155
613.8	560.6	173.29	17.954	0.95339
609.7	878.6	65.772	45.087	0.97286
609.75	853.75	126.87	16.071	0.93335
617.38	231.75	133.67	31.714	0.95899
623.33	633.33	140.57	59.824	0.97383
617.57	920.07	27.051	57.387	0.91961
608	1652.5	39.806	7.8102	1
611.25	78.25	177.27	21.652	0.97097
632.67	137.38	61.493	138.6	0.95241
618.08	615.25	129.37	54.822	0.92021
601.43	630.14	171.87	30.611	0.92398
594.86	778.43	142.13	23.922	0.95323
610.14	1096.1	43.452	29.696	0.88136
606.14	1131.9	90	26.54	0.97964
613.17	1686.7	139.97	33.289	0.98079
645.88	463.04	12.771	83.158	0.92477
622.5	1039.5	39.094	42.117	0.97898
604.78	1114.8	57.529	32.007	0.81472
623.59	1173.1	51.009	84.183	0.96285
620.28	340.39	132.04	86.472	0.94984
601.75	1540.7	127.23	68.57	0.91587
625.6	475.4	175.1	38.857	0.90404
611.12	809.62	32.347	45.783	0.77563
602.56	1340.2	48.814	56.642	0.93837
619.38	1348.8	43.264	27.98	0.83436
609.33	157.17	90	13.227	0.90725
628.88	154.62	25.907	42.961	0.90571
610.47	277.13	99.462	57.371	0.95423
615.2	443.4	52.306	29.708	0.93589
620.5	1550.1	125.39	48.62	0.95877
657.76	1759.6	164.38	99.245	0.97301
621.28	1292	74.148	87.694	0.96018
650.27	1325.4	62.712	153.71	0.92235
619.94	1372.1	155.22	58.929	0.97187
615.96	1471.3	88.132	97.76	0.94158
631.23	1563.3	139.18	58.73	0.98991
617.75	841.5	53.13	30.05	0.99832
621.14	975.86	29.745	24.412	0.99078
631.52	1734.8	136.33	93.712	0.97364
642.1	391.17	0.60309	110.08	0.86306
630.05	348.57	106.13	88.139	0.98027
620.25	2011	19.026	33.1	0.92675
626.26	33.421	58.903	76.474	0.96207
622.14	200.43	113.96	29.959	0.98623
619.5	952	74.745	23.017	0.99074
628.71	63.706	63.072	71.459	0.98884
623.11	666.67	51.953	31.214	0.93568
622.8	1036	57.265	33.936	0.98086
623.33	1391.8	5.7106	22.06	0.91113
620.58	1631	87.064	40.648	0.96073
623.89	1105.1	21.801	41.25	0.91384
618	1222	80.538	18.874	0.96686
656.53	1943.3	171.51	68.463	0.98947
667.35	847.1	34.077	132.05	0.93256
631.75	114.79	66.28	78.043	0.92372
612	524.43	129.81	32.857	0.95081
622.75	571.88	71.565	26.935	0.93923
627.4	553.2	118.07	20.64	0.82363
711.49	716.77	11.743	194	0.93712
680.78	1027.8	18.13	126.18	0.94234
664.92	1846.6	1.7014	109.92	0.91926
628.5	124.5	23.199	23.342	0.97882
624.92	266.31	89.145	69.287	0.9671
682.11	989.32	13.717	151.06	0.86543
637.86	1163.7	159.08	37.66	0.96656
616	1633.5	55.305	16.224	0.97456
621	1834.1	155.56	26.192	0.92266
655.68	42.263	25.866	76.274	0.96164
662.52	718.55	14.931	96.2	0.96824
631.38	1201.5	150.64	19.483	0.94225
613.5	1594	18.435	16.824	0.9398
625.5	1608	75.964	16.67	0.98934
631.5	1581.7	117.41	30.428	0.99954
655.5	1598	109.32	174.45	0.93548
644.64	1968.9	180	53.737	0.96767
633.88	170.75	136.74	25.748	0.90667
653.48	940.71	34.472	87.426	0.9296
649.41	2011.7	135	78.396	0.97412
628.67	1259	49.764	21.942	0.7761
632.75	1229	108.85	43.715	0.99106
651.24	79.353	48.302	77.828	0.94646
634.75	187	144.78	20.825	0.9992
635.82	211.09	67.38	40.549	0.9618
686.76	871.29	12.529	134.65	0.95859
627.55	1138.4	96.009	38.852	0.98348
628.12	1389.2	92.386	25.27	0.95055
677.32	681.23	14.162	114.56	0.9633
686.86	1770.9	3.3109	125.09	0.96893
629	247.33	45	18.665	0.98499
659.18	1724.8	150.6	86.377	0.94345
626.75	575	79.38	16.616	0.97972
682.42	679.33	28.61	160.57	0.93639
632.33	990.75	166.33	41.046	0.9277
658.78	2021.3	141.45	83.213	0.98344
633.75	272.25	101.77	24.694	0.99277
664	821.5	28.025	77.496	0.90631
634	10.75	54.782	21.082	0.98706
640.71	1817.9	115.71	33.708	0.88902
659.83	996.67	49.316	78.238	0.96074
639.88	1064.3	7.275	50.313	0.94174
625.48	1692.7	118.3	75.466	0.97824
647.82	1244.3	120.47	42.462	0.92897
638.18	1385.5	77.125	39.255	0.9146
654.14	1204.4	157.89	36.021	0.95887
652.25	1392.8	49.268	48.146	0.98675
637.93	1498.4	94.574	50.508	0.99311
647.56	1602.9	132.4	67.37	0.92459
670.68	759.89	25.346	64.986	0.97054
690	298.31	160.02	111.4	0.94559
662.18	541.74	72.777	118.31	0.88494
655.95	486.14	157.43	88.815	0.93886
631.62	1070.8	12.265	23.733	0.99175
673.79	1615.5	120.07	116.55	0.94186
667.41	1802.5	157.75	77.068	0.92528
635.8	518.8	53.13	16.971	0.88385
649.31	1002.9	6.953	43.616	0.94699
656.73	1011.6	37.999	43.783	0.92747
646.4	1118.6	43.727	32.581	0.97689
650.33	1110	156.37	18.32	0.95327
644.4	418	108.97	34.432	0.98275
872.94	440.96	6.364	579.65	0.91827
654.33	650.4	19.722	57.741	0.9751
656.58	62.917	61.232	59.157	0.9835
651.17	43.167	45	19.799	1
646	246.5	59.47	50.474	0.89703
666.44	781.67	32.005	60.709	0.93238
641.67	99	108.43	10.373	0.91454
650.83	96.167	34.992	15.064	0.81029
649.88	150.44	69.717	50.673	0.96779
643.64	577.73	71.811	78.289	0.94115
644	1704.1	129.81	40.419	0.96617
647.94	337.65	110.9	61.346	0.95969
658.15	561.15	45.807	52.567	0.95516
698.19	906.88	1.9415	127.41	0.92668
658.71	931.71	65.225	60.723	0.94316
656	1377.9	64.134	37.079	0.98909
647.83	1454.7	87.274	21.099	0.99643
640.5	1153.2	47.49	16.378	0.99393
648.75	1147.8	93.521	67.927	0.95872
666.54	1184.1	9.6888	43.241	0.9619
661.38	1614.5	112.31	88.134	0.9566
679.57	509.1	168.2	72.251	0.94735
650.69	1560.5	84.699	102.21	0.95308
653.82	628	162.9	43.649	0.93482
660	946	33.69	25.579	0.98669
660.18	1912.9	10.539	47.187	0.9269
[truncated: 4,396 more rows]
