# Supplementary material for: Social motility of biofilm-like microcolonies in a gliding bacterium
Source: Nat Commun. 2021 Sep 29;12:5700. doi: 10.1038/s41467-021-25408-7 (PMC8481357; doi:10.1038/s41467-021-25408-7)
Supplement: Supplementary file 15 — Source Data [file 41467_2021_25408_MOESM15_ESM.zip › Source Data_NCOMMS-20-05786B/Source Data_Supplementary Figure 1/Flavo - Angles/12 hr/Angles_m70_12_R2.csv]

15.647	949.18	64.093	81.492	0.95495
18.375	917	13.57	31.536	0.94598
13.75	1874.5	159.44	26.087	0.98256
10	1925.8	21.801	19.81	0.81553
20	875	31.866	45.576	0.9559
12.571	878.86	135	21.732	0.84598
17.727	896.91	25.769	38.217	0.84261
26.583	1199.5	8.8418	48.336	0.94217
29.917	1217.1	29.954	72.331	0.94144
25.5	1766.9	6.9811	50.501	0.97753
17.286	2010.9	177.8	26.099	0.99694
11.467	284.73	59.589	60.274	0.88493
8.2	1858.4	120.26	14.163	0.98092
11.833	232.5	169.22	21.583	0.99047
6	352.5	88.877	54.406	0.93757
17.714	446.43	47.603	32.086	0.97066
9.5	496.25	172.87	16.206	0.99498
9.8	487.4	99.162	32.225	0.97441
9.6667	1155.4	90	44.851	0.89184
9.25	794.38	94.485	52.725	0.97026
20.25	943.5	13.496	25.945	0.99095
13.214	1010.2	85.101	71.628	0.98086
41.588	1318.8	33.495	83.655	0.97473
27.545	1287.3	165.26	40.679	0.96595
5	1559.5	170.54	6.0828	1
11.929	1553.4	124.56	65.03	0.84029
16.6	324.8	50.064	60.562	0.926
9	1178.7	23.199	15.342	0.99278
8.8571	1335.4	83.019	52.943	0.93243
24.1	425.6	33.69	48.568	0.96508
8.6667	415	74.055	15.062	0.96667
47	411.76	176.38	82.273	0.96214
10	657	95.44	44.278	0.95285
7.75	1480.8	180	16.142	0.99119
12.4	1475	103.39	23.292	0.92678
15.2	1784.8	32.471	26.137	0.99771
10	1782	54.462	17.205	1
14.8	70.2	169.38	17.013	0.95685
12.833	77.833	73.072	24.166	0.99486
18.6	389.8	170.22	29.666	0.99197
20.455	483.91	48.814	47.375	0.67315
22.308	683	128.29	54.878	0.88222
16.3	704.7	136.91	47.524	0.89323
47.821	691.82	134.27	124.45	0.89783
9.1429	1063.4	79.875	29.884	0.95177
18.143	1404.3	147.53	27.231	0.95763
14.25	1417	41.634	16.879	0.71339
39.667	1831.9	119.42	163.86	0.93184
19.571	743	117.03	59.3	0.92764
12.667	831.75	117.76	47.79	0.89856
13.417	1123.1	60.945	53.058	0.97022
23.556	1120.4	177.14	21.424	0.93468
23.385	1184.2	62.021	38.985	0.92946
4.8	1264.8	42.274	16.062	0.92556
12	1613.7	144.46	17.282	0.99554
13.9	1610.2	94.97	50.61	0.91234
13.2	1649.5	94.514	40.944	0.93099
13.562	1833.5	87.184	64.16	0.95189
23	10.375	164.29	33.93	0.97971
14.833	20.333	82.235	22.768	0.97522
33	18.167	6.5198	37.405	0.94178
15	156	19.654	15.033	0.98891
10.75	167.38	83.418	30.034	0.87143
12.5	289.06	97.97	53.768	0.93899
17.722	459.61	49.236	48.042	0.79699
8.2857	461.57	154.8	22.809	0.82373
15.143	538.29	83.157	50.974	0.98794
16	528.6	73.61	18.088	0.97967
22	508.25	128.99	27.043	0.9991
24.268	587	97.977	181.31	0.87437
49.538	946.08	28.301	117.11	0.88257
14	1380.9	127.12	47.482	0.97723
35.533	1453.5	30.964	72.635	0.96333
22.75	1453	59.036	47.79	0.97609
21.75	1526.1	34.287	31.913	0.83436
10.571	2030.6	45	27.837	0.96527
24.8	2035.6	8.9726	19.851	0.96898
10.5	113	108.43	17.032	0.92831
23.167	102	161.57	16.087	0.98289
10.556	181.33	119.98	32.192	0.93244
33.6	453.9	25.942	43.179	0.95292
38.9	611.6	22.694	63.242	0.94265
13	1044.8	60.945	21.85	0.94238
21	1041.2	132.71	19.832	0.89207
34.273	1655.9	176.5	61.129	0.80309
32.625	1648.9	6.9112	38.071	0.87314
44.385	1563.2	28.113	84.557	0.9788
12.667	1549.2	137.6	31.792	0.97964
16.727	86.818	42.614	39.771	0.85415
33.471	149.71	57.724	81.655	0.82562
11.875	136.88	100.01	21.894	0.78848
17	136.33	66.801	19.491	0.78146
15.077	351.69	66.501	55.633	0.90161
48.429	539.62	154.59	96.649	0.91637
16	859.75	92.386	24.22	0.99177
26.5	865.17	145.01	25.73	0.94881
22.75	1027.8	54.462	17.461	0.98531
32.263	1151.1	40.786	79.085	0.85171
13.5	1702.8	166.76	18.058	0.96711
9.6	1693.8	47.291	18.716	0.94527
13.833	1705.3	102.53	30.16	0.91706
7	33.5	145.49	21.443	0.90547
38.083	846.83	0	47.66	0.92321
24	1085.2	137.49	32.957	0.98788
25.071	1111.9	69.102	67.876	0.86736
25.1	1932.1	69.444	78.961	0.75743
33.619	2011	53.82	92.932	0.89319
12	1978.5	58.392	17.486	0.87293
18.143	1983.6	92.121	29.567	0.9138
26	1985.4	3.8141	16.122	0.93249
14.625	55.875	106.7	35.191	0.89003
30.167	254.67	12.804	22.862	0.98684
6.6667	1226.2	51.009	27.981	0.96562
34.579	1253.7	41.186	82.087	0.9065
8.75	1244.5	157.62	20.105	0.91442
22.9	1740.9	17.103	46.391	0.87957
30.5	631.25	14.036	25.203	0.98158
56.043	830.83	21.801	101.97	0.89776
30.3	918.6	126.87	37.164	0.94177
37	1388.4	125.38	94.102	0.89933
11	1499.6	171.03	19.329	0.99516
33.364	1478.3	120.96	42.776	0.9542
38.125	211.5	125.39	48.167	0.96779
29.111	1344.7	118.81	28.354	0.80502
31.727	1894.7	140.71	33.746	0.84234
30.957	1962.5	29.745	90.054	0.89527
39.333	491.33	32.735	34.678	0.95988
29.091	764.45	101.89	48.064	0.80794
36	794.86	61.26	39.205	0.9018
25.182	1807.2	85.486	43.252	0.88131
41.143	1778.3	139.24	38.592	0.99213
29.4	1055.3	80.754	44.514	0.9787
15.111	206.89	152.7	39.442	0.88447
28	411	45	16.971	1
47.556	104.11	16.991	40.142	0.93775
36	583.5	129.81	15.786	0.98953
63.053	585.89	161.03	78.469	0.86246
37.8	599.6	56.31	25.782	0.97894
44.667	796.33	150.26	33.824	0.95344
30.846	1334.7	34.548	75.878	0.97606
34	1509.8	6.3402	18.828	0.96188
36.75	321.75	6.8428	26.292	0.95769
33	365.33	92.268	105.42	0.95886
37.143	331.29	36.87	18.792	0.79819
18	658.67	23.199	30.191	0.75676
37.375	646.25	119.43	46.874	0.95527
80.594	635.88	151.9	129.77	0.8998
35	773.75	61.39	15.706	0.79777
91.722	770.83	175.8	117.87	0.9272
32.143	861.71	25.641	28.949	0.95791
43.333	928.33	39.56	30.093	0.99136
33.6	997.8	84.144	40.053	0.97881
27.2	1267.4	120.58	26.835	0.95225
34.25	311	172.87	16.852	0.95684
35.4	903.2	68.749	21.887	0.88239
35.833	889.33	93.366	22.519	0.75623
69.8	1551.5	33.179	96.469	0.96605
59.278	1965.3	137.37	88.535	0.96722
39	874	135	19.83	0.92712
35.75	948.5	46.736	23.362	0.9993
41.429	1312	175.76	28.294	0.95689
53.067	1403.8	124.32	78.941	0.96624
46.75	1426	158.96	27.864	0.99972
43.375	1584.4	33.69	32.948	0.98489
36.6	1565.8	107.45	37.997	0.96554
37	60	45	19.799	1
51.133	48.4	161.57	56.621	0.83775
35	65	83.418	26.36	0.99288
67.765	70.412	20.772	65.503	0.94701
51.818	745.91	168.02	34.995	0.96397
65.778	1029.1	43.898	88.821	0.8281
45.846	1706.7	145.44	57.424	0.95159
38.167	1699.8	98.746	27.256	0.96513
58.357	101.43	40.236	90.5	0.94084
41.167	282.67	50.194	19.456	0.80285
32.833	559.5	161.57	16.18	0.9772
41.6	553.2	130.1	25.311	0.98139
37	1916.7	23.629	17.488	0.99863
45.7	1933	63.947	50.705	0.98787
35.667	1917	90	16.492	0.97014
31.286	166.43	135	28.094	0.80541
42	1309.2	76.293	45.849	0.92045
53.7	1567.3	30.964	51.042	0.9139
33.125	1548.2	60.945	23.035	0.89391
30	1686.2	42.879	21.161	0.90283
30.25	1691.5	24.775	15.485	0.92461
43.273	17.727	127.48	42.456	0.89039
41.75	1746.9	76.908	46.889	0.94153
49.833	253.5	173.66	21.621	0.83764
52.571	561.5	127.5	61.495	0.88142
49.375	54.625	52.352	49.3	0.89664
50.125	29.125	131.99	27.315	0.98507
65.4	460.33	55.176	88.248	0.95247
46.475	1216.7	102.42	189.33	0.58952
50.765	1205.5	67.457	59.495	0.96453
41.5	1625.2	41.496	35.345	0.98212
42.667	1609.2	93.945	31.939	0.91014
54.2	181.8	4.9697	23.523	0.98147
66.286	617.36	139.03	57.224	0.87951
48.429	1051.7	80.87	58.49	0.96971
61.167	1040.8	20.556	35.063	0.97471
48.947	1132.2	77.062	78.179	0.97121
43	1511.4	63.435	23.071	0.9692
46.2	1518	39.289	18.298	0.77672
52.167	1504.5	147.99	19.661	0.95968
53.176	1916.3	61.763	64.741	0.94677
41	1886.8	79.38	16.424	0.99119
63	2035.7	17.103	41.648	0.97975
44	611	49.399	18.439	1
97.553	1045.8	61.39	227.06	0.9381
40.5	1256	15.945	7.2801	1
37.8	1264	132.27	15.311	0.97097
53.364	1589	139.09	43.764	0.90712
62.875	1600.5	4.2892	41.135	0.97515
45.9	308.3	92.862	41.987	0.95387
41.667	337.33	70.346	15.941	0.93259
48.077	371.85	73.61	57.355	0.92687
56.875	339.62	146.31	31.606	0.91263
77.867	939.6	15.945	60.849	0.95713
65.818	970.55	23.334	59.058	0.94047
52.136	1653.3	122.28	98.367	0.91381
47.111	1674.6	162.72	49.412	0.95376
55.571	1354.7	46.848	22.035	0.99531
64.786	202.93	13.241	54.365	0.96372
61.5	287.5	3.9005	44.485	0.9914
46.833	283.33	68.962	29.51	0.94399
62.417	885.67	37.725	68.569	0.97722
47.25	1652	111.25	20.616	0.93682
65.913	1823.3	118.44	119.99	0.90987
63.5	2020.3	55.376	53.305	0.95749
66.636	506.64	27.824	44.274	0.91941
58.154	707.77	114.78	61.429	0.93232
48	818.67	98.13	15.457	0.91492
63.8	1464.3	120.96	73.214	0.87607
46.75	1488.8	86.82	18.683	0.96491
58.857	1491.7	41.424	25.559	0.88702
51.077	105.85	88.807	51.16	0.93844
103.34	96.586	7.2632	105.46	0.97497
62.125	1766.1	155.56	24.566	0.98373
50.4	231.6	43.025	20.556	0.99815
65.429	237.29	22.479	32.284	0.97213
53.364	370.45	115.97	50.657	0.85639
41.75	845	15.524	18.798	0.99383
68.464	1717.2	125.61	104.3	0.8727
53.125	133.38	67.068	59.054	0.95611
53	911	78.111	22.434	0.86549
58.615	905	36.431	56.573	0.92273
72.714	1933.4	142.99	86.514	0.94089
58.667	6.3333	173.29	18.851	0.90805
63.429	11.143	32.905	22.942	0.88261
63.667	1010.4	178.21	34.983	0.91518
86.591	363.77	165.62	97.017	0.82999
57.6	1595.6	53.746	18.648	0.99749
97.278	1649.1	178.7	102.97	0.8548
63.667	754.47	100.3	70.805	0.94742
66.75	765.5	152.24	21.887	0.98097
69.375	258.38	24.146	34.692	0.91608
66	484.62	37.405	45.137	0.94826
52.6	479.2	177.4	22.162	0.9937
58	1719	153.43	15.882	0.98552
55	1922.6	40.236	17.145	0.99328
60	398.8	102.53	18.649	0.98874
50	1441.2	30.964	19.163	0.91284
48.667	1442	33.69	22.599	0.79772
68.875	1457.2	45	31.458	0.94405
67.4	1438.2	130.24	20.255	0.84075
62	1417.8	121.76	24.699	0.99997
66	1427.3	47.726	14.919	0.99643
61.625	1628.8	168.69	44.199	0.92291
67	52.375	119.48	28.608	0.92352
77.182	163.36	49.708	63.291	0.95286
65	301	167.91	15.311	0.93515
56.8	696.2	61.699	15.476	0.95404
73.571	994.14	7.9072	37.437	0.97084
57	217.4	7.7652	22.769	0.97519
65.25	208.75	105.95	15.269	0.95359
85.55	1055.5	33.871	93.278	0.94256
64	1056	72.255	28.301	0.9275
61.667	356.83	165.26	20.437	0.96136
66.571	840.86	75.579	37.143	0.97297
62.769	1291.4	169.8	52.333	0.97077
65	1287.5	123.02	24.961	0.95565
96.069	1748.1	116.57	132.42	0.92877
69.25	127.38	64.026	47.288	0.91741
76.455	556.55	123.34	46.717	0.97366
81.545	1906.4	32.005	51.503	0.91587
65.2	1897.2	72.525	59.269	0.95517
59.429	168.71	66.501	26.932	0.93122
105.12	217.69	52.4	124.93	0.87893
73.462	1530.2	63.435	47.284	0.9458
114.21	1676.3	168.27	139.47	0.95201
91.6	1626.9	119.49	148.46	0.94409
103.5	825.06	35.618	85.811	0.96048
63.667	1148.7	67.834	30.592	0.95302
72	1146.7	138.37	12.053	0.99906
76.2	745.8	23.199	15.476	0.9842
116.3	1189.3	1.7715	102.17	0.94983
77.8	1402	153.43	18.692	0.95703
71.727	1733.2	133.92	40.395	0.92793
95.467	2022.8	177.95	60.002	0.9339
69	1109.7	165.96	16.606	0.99314
86.5	1126.5	54.964	123.2	0.86244
87.417	671.33	136.12	38.64	0.93347
78.167	863	64.44	28.275	0.90169
86.211	1081.4	62.049	72.966	0.76023
110.39	46	38.66	106.74	0.95977
71.714	34.571	86.73	40.539	0.86478
88.125	472.88	11.976	36.431	0.92597
74.538	593.77	107.65	51.324	0.89966
73.6	890.8	100.01	18.677	0.92426
96.214	1952.9	135.66	65.798	0.93503
79.167	1984.8	40.236	18.525	0.91925
80	1745	108.43	51.618	0.85769
84.062	437.81	21.337	73.371	0.93647
77.308	1602	102.99	50.731	0.78896
80.462	225.23	102.72	39.001	0.81487
80.857	252	69.146	25.131	0.89422
91.6	234.8	5.9061	44.787	0.65097
100.29	612.94	136.89	65.514	0.98272
74.778	871.89	104.74	24.233	0.81074
67.556	1032.1	10.491	31.583	0.86943
91.867	1552.5	52.792	73.764	0.91917
77.25	1926.2	7.125	17.515	0.9206
75.25	1919.5	81.254	15.464	0.85055
76.5	129	93.18	18.265	0.987
108.53	151.07	5.8774	80.896	0.84502
58.583	272	37.185	39.469	0.92226
77.5	296	81.87	14.28	0.99034
127.97	712.82	130.31	161.66	0.90845
84.875	778.62	66.194	37.851	0.98179
73.143	1139.3	38.047	29.779	0.98078
76.333	1339	55.491	19.434	0.9991
87	1336	161.57	22.386	0.98882
67.818	1859	139.94	60.502	0.9502
81	123.6	56.31	27.603	0.91434
92.429	114	164.05	30.637	0.95049
100.73	380.8	134.37	66.805	0.96325
80	371.73	95.572	49.878	0.82591
81.75	345.75	116.57	13.689	0.98012
88.625	1332.4	32.005	96.322	0.88148
123.95	289.38	167.54	99.723	0.97563
96.375	320.75	41.532	49.03	0.95358
80	330	72.474	20.933	0.95182
66.625	1997.6	33.69	27.456	0.91925
98.235	2004.9	172.15	65.665	0.89163
81.667	1252.7	85.764	57.326	0.94456
84	1588	67.38	15.544	0.83633
100.39	683	120.36	89.422	0.90719
86.375	717.38	155.1	33.76	0.91443
90.308	948.31	66.371	91.036	0.95919
95	896.64	115.64	58.62	0.94613
83	996.75	47.121	19.131	0.99864
85.4	1061	23.962	19.895	0.99009
160.53	1685.5	166.29	193.64	0.89306
93	70.857	161.57	20.771	0.91348
90.833	275	58.392	31.016	0.9843
83.8	809	120.26	28.85	0.96309
122.13	998.22	25.201	108.04	0.86948
104.24	1011.8	56.706	84.809	0.94514
109.62	486.92	163.2	57.184	0.96815
79.6	525.6	124.51	21.526	0.90199
99.667	508	155.85	32.717	0.97136
88	1387.7	105.26	23.759	0.9598
88.857	1424.7	75.426	52.981	0.97512
116.29	1413	25.096	88.756	0.98286
99.308	1996	24.677	44.027	0.92485
90.455	647.73	130.36	55.783	0.94111
84.5	659.75	102.99	15.109	0.88305
92.889	1669.2	177.4	23.067	0.95471
86	1487.1	158.55	32.956	0.91283
86.333	1485.9	53.531	31.012	0.92225
117.24	25.08	31.608	113.42	0.94211
91.714	555.71	74.358	27.412	0.94709
113.75	527	141.34	54.276	0.94379
98.444	732.11	156.8	37.226	0.81833
100	1135.3	122.57	47.566	0.89812
74.846	1501.2	39.92	67.188	0.95093
102.57	1864	54.605	48.323	0.96467
89.077	1818	130.87	71.488	0.96194
98.545	1892.6	59.237	51.36	0.95166
86.4	1870.4	75.256	20.318	0.96696
75.5	1871.9	23.629	41.449	0.84268
103.44	1977.1	43.995	42.522	0.94801
89.167	1371	73.74	26.998	0.926
101	1393.2	60.068	40.611	0.93765
123.44	788.94	171.75	72.953	0.95569
122.13	810.2	25.796	72.342	0.92119
91.75	898.5	95.711	11.523	0.87218
121.37	1290.2	158.01	121.97	0.91961
94.692	54.538	154.72	40.807	0.97561
118.27	312	163.91	56.46	0.95855
101.83	423.25	6.4831	46.118	0.96022
106.3	432.7	43.877	36.687	0.98315
103.48	524.86	72.838	76.626	0.92878
97.778	573.11	50.44	30.76	0.96987
118.1	1173.8	177.8	110.29	0.94364
105.67	2038.2	14.931	34.97	0.88785
81.182	1116.4	168.18	50.775	0.86523
102.86	1098.4	110.56	29.244	0.87648
95.222	1460.3	84.472	33.51	0.92942
91.75	463.75	70.56	19.043	0.94667
99.818	588.64	132.51	37.506	0.86807
101.17	849.83	14.036	21.632	0.76242
93.6	857.2	105.95	15.448	0.94255
99.438	1341.9	78.69	74.609	0.9568
100.57	1519.9	87.797	60.468	0.86059
100.83	1929.4	63.435	39.919	0.89624
105.4	1335.4	18.435	16.033	0.98619
94.4	1348.4	154.98	16.961	0.97594
105.83	165.17	59.036	23.501	0.99247
100.91	889.64	146.31	38.318	0.94095
114.43	1097.4	8.7462	26.895	0.97808
121.42	1607.9	130.29	63.339	0.95213
135.14	1893.3	171.97	88.886	0.88621
101	722.2	72.646	19.707	0.85063
113.9	691.1	125.54	45.297	0.94955
133.6	1220.5	0.62276	108.94	0.84455
102.1	1248.3	78.408	82.614	0.96381
101	67.75	120.96	44.722	0.91268
112.2	76.2	22.249	26.448	0.89875
110	1956.6	35.218	21.053	0.98838
115.37	884.33	90.579	119.12	0.83112
123.08	1203.2	6.1155	60.972	0.92371
98.6	244.6	171.03	19.442	0.98935
95.75	878.75	151.7	15.875	0.93005
109.5	878.5	24.444	13.94	0.86677
100.5	1859.2	14.036	17.156	0.96133
107.62	1978	169.7	27.314	0.81866
112	651.19	115.08	56.137	0.92442
113.14	1646.7	133.83	37.526	0.9235
98.833	1662.3	62.103	19.71	0.97592
123.43	506.21	140.86	59.348	0.93421
112.62	1433.4	51.582	39.845	0.92893
106.33	403	122.74	16.665	0.99872
185.21	372.08	163.1	175.42	0.94135
109.48	1790.5	90	113.71	0.9674
134.29	1859.5	42.166	77.091	0.92754
114.2	358.6	52.125	35.76	0.95652
109.4	134	2.8624	21.492	0.93172
104.25	128.5	50.194	16.739	0.93319
103.25	916.75	167.47	12.55	0.73464
109	1625.3	32.735	16.665	0.99872
108	1625	70.346	15.133	0.98234
117.5	197.4	42.709	55.71	0.9527
112.7	166.8	104.04	45.152	0.91317
107.75	1872.2	43.152	21.947	0.99928
114	1871.4	149.53	20.84	0.94639
124.5	1876.2	9.7824	29.896	0.98435
103.57	165.57	45	16.971	1
111	173	140.19	15.62	1
125	169.6	163.81	33.706	0.95768
116.29	1137	109.18	25.933	0.93902
114.86	2024.9	100.62	33.531	0.97097
120	691.5	147.26	16.765	0.99277
112	953	57.381	31.622	0.93864
121.25	47.25	10.62	16.708	0.9743
105.25	261	34.509	19.433	0.99914
131.92	261.15	157.31	63.98	0.93179
101.33	274.67	170.91	34.096	0.74255
112	311.5	36.87	21.378	0.93553
113.67	313	93.576	16.062	0.99807
122.18	570.18	48.122	42.749	0.91109
119.43	832.86	21.371	25.108	0.98368
170.74	926.54	7.9435	152.56	0.85375
117.11	474.67	84.958	39.572	0.86254
139.57	760.57	6.8428	55.278	0.91101
122	751.2	158.96	15.689	0.88781
124.27	619.8	114.34	48.574	0.94902
123.17	1612.2	174.81	23.325	0.94707
121.75	1319.2	14.621	24.559	0.96785
123.78	1341.8	74.055	100.25	0.87147
135.75	1303	144.61	50.501	0.92307
123.5	1326.5	50.711	16.792	0.84637
117.67	1968.7	90	12.185	0.98479
124	1981.2	58.392	17.297	0.88248
120.4	419.4	100.3	11.335	0.98635
128	432	21.251	22.086	0.87444
126.22	457.78	51.34	28.635	0.89446
157.87	999.83	37.073	117.62	0.95902
132.6	1399.4	29.578	44.927	0.94696
115.88	1377.4	75.964	33.609	0.98142
123	1448.3	70.346	15.027	0.98929
123	1427.2	96.34	28.6	0.94988
113	1491	175.24	12.382	0.97252
123.55	1524.8	91.868	100.79	0.91324
120.67	345	72.646	16.79	0.99838
129.17	325.58	99.462	46.923	0.90742
139.75	406.5	161.22	59.465	0.8881
159.19	597.62	10.421	93.741	0.94366
123.9	1248.4	79.824	43.191	0.91738
130.89	1215.2	125.31	32.997	0.89131
124	1233	53.13	10.778	0.92781
140.52	1492	53.643	97.352	0.91835
125.86	67.714	92.862	22.512	0.88952
123.27	374.55	147.62	50.2	0.96711
135.62	1709	119.31	66.316	0.98571
127.11	1944.8	31.264	35.005	0.93576
131.95	1896.3	95.839	98.8	0.89534
132.77	135.31	47.231	59.295	0.91894
122	118	75.964	16.638	0.99127
135.14	647.1	109.4	81.273	0.92617
161.83	1117.2	59.3	169.87	0.87632
138.5	621.75	152.82	43.159	0.96371
175.06	898	21.318	94.509	0.93137
125	1501.4	36.529	35.133	0.95639
127.67	919	80.538	18.275	0.99854
134.11	901.33	110.14	33.066	0.96633
152.67	943.87	2.6026	77.563	0.8518
133.88	955.5	47.862	33.111	0.85529
158.1	1358.6	160.87	56.595	0.91643
121.2	716.8	149.74	16.688	0.83247
164.65	1566.8	168.94	90.995	0.97418
143.33	1307.7	22.62	27.033	0.9618
155.79	1651.2	178.03	103.33	0.84245
130.42	1919.8	161.97	57.744	0.78314
137.6	1938.7	78.408	41.601	0.95701
139.5	1913.2	141.84	17.893	0.99506
126.25	1755.5	121.43	21.104	0.99956
131.55	1815	91.397	84.688	0.96855
196.54	1829.7	161.19	151.37	0.96308
136.77	189.32	85.192	114.82	0.93521
169.28	641.16	175.4	155.6	0.56095
139.75	855.25	82.117	81.961	0.80063
147	848.6	172.87	25.249	0.95792
134	1117	39.806	23.545	0.99517
160.76	1737.1	120.74	88.187	0.97625
137.78	121.89	98.13	29.945	0.94454
144.05	101.86	90.807	82.349	0.86227
123.57	495.43	180	20.233	0.98847
143.6	1649.6	28.072	17.776	0.95637
134	2030.9	90	32.129	0.87149
148.17	582.25	44.256	55.965	0.97297
165.69	473.38	51.259	117.34	0.93962
136.86	818	84.289	42.037	0.95629
167.47	1618.9	170.19	84.215	0.97609
140.75	542	105.52	18.694	0.99934
185.85	607.97	55.697	163.2	0.79368
159.7	510	162.26	54.438	0.96436
133.4	529.8	120.34	48.972	0.97011
150.62	975.5	49.686	46.895	0.92288
141.5	417.25	86.186	15.862	0.94776
180.09	525.37	44.37	221.77	0.8705
140	464.67	165.96	8.4721	0.97333
147	1592.2	15.945	14.954	0.97366
163.88	1948.6	170.73	50.541	0.98235
150.6	1969.8	168.69	42.459	0.96075
163.36	1991.7	45	67.489	0.96392
137.5	1992.8	21.251	19.835	0.9737
137.25	1996	162.47	20.098	0.99139
147.23	2016.2	79.114	57.189	0.92592
160.1	1693.7	154.89	38.542	0.91696
155.14	742.57	2.2026	55.124	0.94403
196.92	49.692	18.97	159.98	0.84606
137	7.25	49.399	19.471	0.94703
147.6	69.2	104.04	17.421	0.94667
165.21	375.86	37.476	77.313	0.97789
145.54	335.15	93.814	47.276	0.95397
161.92	352.67	144.64	42.777	0.88863
146.31	1431.9	91.878	63.601	0.95962
168.91	1408	138.81	66.175	0.96382
211.61	1506.8	35.022	166.58	0.93098
151.27	1741.6	55.67	53.611	0.9261
154.75	1733	2.7263	21.232	0.99021
144.82	132.73	95.194	35.006	0.94659
151.75	828.5	40.236	17.282	0.98536
152.12	328.06	106.59	57.961	0.8461
143	643	6.3402	19.377	0.93467
165.25	651.08	11.041	48.51	0.86113
162.1	725.2	8.8418	48.295	0.94298
146.25	718.25	77.471	18.687	0.98674
159.08	700.31	129.37	54.906	0.91881
161.75	1032.9	165.47	28.808	0.96821
196.71	1083.2	8.4404	166.68	0.94009
156.5	1264.4	28.74	37.51	0.94257
146	1261	54.462	17.205	1
151.6	1157	165.96	22.442	0.9186
146	1158	109.65	15.133	0.98234
155.25	469.5	144.46	18.111	0.94995
141.2	1549.8	146.82	31.822	0.97618
141.5	1531.1	60.068	38.659	0.98499
156.8	1547.8	23.199	16	0.95197
168.73	678.91	18.06	52.5	0.92159
154.2	681.8	65.225	16.97	0.8437
157	1391.9	117.9	40.422	0.95172
179.48	761.55	158.63	101.96	0.96894
165.7	1640.6	134.14	49.378	0.95956
158.86	1860.5	54.904	51.326	0.88107
161	617.62	28.301	66.461	0.88864
143.36	1090.1	30.324	67.46	0.91018
161.83	1229.2	124.29	27.239	0.97753
174.98	255.98	69.217	211.12	0.841
167.14	232.29	4.9697	25.561	0.90319
157.89	802.22	66.801	47.28	0.96647
164.2	781.6	144.16	22.548	0.98473
163.4	1313	173.09	34.107	0.97462
160.57	1324	58.736	36.303	0.90231
154.33	1595.3	49.086	19.85	0.99999
205.88	1584.3	168.35	108.9	0.90949
155.4	1916	135	22.654	0.93642
155.86	1928.1	85.601	39.866	0.98116
167.92	1922.6	14.036	36.137	0.79869
175.86	1029.9	52.431	85.419	0.96005
166.43	1345.7	10.305	22.571	0.99069
150.8	1712.4	180	18.649	0.96519
157.4	1827.3	73.856	42.418	0.93263
172.78	1811.1	157.89	36.732	0.94031
178.38	21.077	34.186	66.045	0.9701
156	977.25	81.027	19.308	0.99621
175.88	991.12	30.964	41.16	0.99167
174.58	1181.9	8.9726	43.815	0.87803
164.86	1299	29.055	23.215	0.88696
152.75	1390	2.6026	22.528	0.97759
162.86	1517	23.199	23.372	0.97757
164.13	145.91	81.469	86.054	0.94005
162.25	98	143.13	11.067	0.90359
195.22	120.78	16.699	94.733	0.88166
164.2	128.8	38.66	14.808	0.86482
157.67	569	72.646	16.79	0.99838
176.36	830.43	136.68	52.467	0.91685
168.4	865.2	54.09	39.026	0.91746
153.25	1126.5	143.13	16.162	0.92809
157	1776	131.19	33.24	0.9594
168.25	1783.2	34.509	19.533	0.99402
181.91	1853.5	168.18	50.363	0.87231
163.11	1900.1	81.119	36.046	0.89852
159.33	428.5	64.231	33.408	0.96393
163	429.67	108.43	16.015	0.98727
173.6	427.6	171.47	21.453	0.94272
177.64	711.45	139.4	58.743	0.94168
160.6	1456.4	61.928	17.951	0.94705
177.3	1452.4	178.15	37.084	0.83638
182.75	1526.7	122.4	67.339	0.91458
186.63	1059.2	19.231	100.08	0.91013
168.4	1490.8	67.751	48.841	0.97335
176.56	1472.3	146.89	32.004	0.85798
168.8	1792	112.38	20.618	0.89167
159.33	947	128.66	13.195	0.97051
175.6	945.53	27.051	60.393	0.87383
210.36	1118.1	160.99	103.84	0.91667
179.8	1144.8	16.189	33.524	0.96288
166	50.6	94.236	27.57	0.98202
174.46	408.38	43.091	46.53	0.91232
172.6	856.2	135	18.652	0.98568
166.25	1209	81.469	21.22	0.95303
176.71	1197.6	2.6026	25.316	0.86992
185.55	1911.5	5.5722	41.856	0.9842
167.65	1997.1	85.764	57.066	0.94887
167.75	253.5	155.22	15.57	0.9196
164.2	262	90	13.919	0.79027
189.78	344	8.7462	43.374	0.90973
173.8	822.8	38.157	18.856	0.94425
166	1765	160.35	15.133	0.98234
169	446.5	180	24.361	0.90309
162.29	455.14	106.39	19.209	0.92251
180	461.85	45.764	57.706	0.9191
179.71	1381	43.452	30.08	0.8701
175.36	89.273	48.366	54.005	0.89189
168.58	111.17	88.939	57.768	0.93493
154.7	267.2	35.538	37.641	0.91415
197.33	266.83	152.1	59.316	0.97286
160.2	1485.2	45	21.213	1
169	1494	29.745	16.125	1
214.44	1600	3.6745	120	0.91022
167.5	1591.8	83.66	19.896	0.91028
214.13	482.3	176.75	98.927	0.89098
177.17	865.11	70.096	70.177	0.87899
172.5	1279	77.905	14.901	0.96085
182.44	660.33	38.991	29.146	0.927
185.25	725.75	33.111	28.687	0.95719
175.8	794.6	115.02	19.032	0.86976
210.19	1310.6	36.416	80.177	0.94543
188.5	1105.2	177.88	30.621	0.88235
180.33	1862.8	52.595	21.656	0.98821
182.5	511.5	31.608	16.596	0.91975
168	962.5	37.569	16.701	0.98202
183	1094.2	57.995	28.464	0.99429
183.75	1245	167.91	14.442	0.99137
180.67	225.83	92.045	32.274	0.86813
183	244	54.782	21.166	0.98314
195	455.11	173.09	39.127	0.84957
179	541.2	104.74	20.587	0.95432
177	1432.7	38.157	17.822	0.99903
180.22	1428.7	92.936	42.527	0.91827
188	1476.4	31.264	34.446	0.95095
173.86	309	101.31	26.405	0.96555
167.38	336.38	71.834	70.642	0.9535
185.5	686.75	26.565	16.991	0.92122
193.22	983.44	151.11	34.178	0.96907
190.9	1518.7	32.152	47.178	0.87625
186.62	135.5	26.565	30.159	0.8897
183.85	157.3	96.282	114.9	0.95442
197.88	726.75	130.46	47.045	0.94989
184.55	1349.7	84.872	81.353	0.96264
180	1748.7	32.735	16.665	0.99872
186.71	1733.7	120.38	36.854	0.91212
197.75	1773.6	53.746	56.228	0.99245
186.67	202	32.471	15.099	0.86353
194.85	1629.5	136.04	41.087	0.94671
184.67	1913.8	54.689	31.14	0.94446
182.25	424.25	93.18	18.123	0.99474
197.22	435.33	18.435	34.435	0.91834
202.18	540.18	18.435	54.79	0.98118
187.67	1929.5	56.31	18.419	0.97875
190.2	2008.6	142.43	18.365	0.89307
176.8	1937.8	60.642	19.033	0.96453
187.67	46.292	84.026	96.232	0.89856
206.56	467.94	178.9	54.683	0.95111
188.6	1573.8	56.768	35.515	0.97621
185	152	180	16	1
192.29	136.14	110.56	35.056	0.9749
185	185.67	165.96	16.606	0.99314
191.57	1325.9	141.34	13.895	0.92161
192.6	1549.8	34.778	47.761	0.91768
190.67	1995	66.801	24.867	0.91878
197	1970.8	133.45	26.477	0.9885
185	1199.2	67.62	39.239	0.93706
209.82	1807.1	178.75	50.658	0.90827
184.11	1873.1	142.77	33.989	0.92386
195.7	1214.5	120.74	44.784	0.96121
192.25	1276.8	104.04	68.934	0.83738
198.29	1307.3	45	24.042	1
201.86	244.29	149.35	32.256	0.97299
190	860.33	73.301	11	0.94912
195.83	845.83	116.57	20.655	0.86605
187.6	1890.2	64.983	17.561	0.94262
197.75	1903.4	61.189	26.393	0.86483
231.92	1204.2	130.14	117.86	0.92121
220.22	1275.2	18.208	82.902	0.96507
182.35	2031.9	150.46	70.695	0.97551
204.29	102.14	171.87	28.716	0.98497
202	300.71	53.842	32.556	0.98915
210.38	999.5	173.99	38.997	0.97982
194.25	668.5	67.62	18.739	0.9811
199.85	661.69	156.16	55.156	0.85232
197.56	873.33	46.79	47.702	0.94917
201.18	791.82	26.565	51.984	0.94632
198.67	788.17	117.8	72.754	0.85462
184	823.17	143.13	22.842	0.87557
191.67	815	105.95	15.062	0.96667
233.3	838.4	33.69	98.289	0.91707
214.48	1706.9	35.665	129.34	0.80893
185.6	1778	45	20.822	0.95087
195.6	1776.4	93.366	19.877	0.85673
215.11	1838.8	162.22	73.376	0.75855
210	1173.4	154.29	30.661	0.97736
193.83	1766.2	160.64	44.826	0.87487
235.47	411.47	20.395	86.768	0.95907
198.38	577.25	78.996	37.546	0.97678
204.5	566.5	45	19.799	1
206.33	1092.7	54.926	58.286	0.98528
195.4	1149.8	42.397	32.367	0.96225
195.29	1613.4	80.272	35.777	0.99254
197.5	2002	6.7098	17.778	0.96283
211.56	384.33	19.29	44.936	0.94311
228.35	879.45	53.471	104.41	0.96547
200.86	1426.6	84.382	65.385	0.93744
205.17	1718.8	7.3058	45.494	0.86428
190	1735.2	53.746	19.241	0.96673
200.86	1742	166.61	22.828	0.94565
198	1746.9	62.819	43.221	0.96233
205.45	276.55	57.265	40.527	0.82135
203.83	626.33	76.759	35.874	0.97365
229.88	755.96	157.96	96.02	0.94376
216.47	1341.9	29.476	64.216	0.82284
208.43	1831.1	23.629	17.935	0.97375
200.29	1880.1	131.76	38.734	0.96909
232.27	1877.7	152.24	83.581	0.77066
203.14	158.43	118.89	38.746	0.85481
207.17	155.67	116.57	31.768	0.91503
204.43	529	103.39	21.988	0.98175
248.76	1478.2	18.898	126.71	0.92594
216.85	1656.5	172.06	49.333	0.88007
206.71	439.64	84.611	64.288	0.82807
199.43	1289.7	67.011	38.846	0.92279
232.33	1375.8	36.741	90.969	0.97396
199.75	1357	121.61	15.619	0.97732
218.5	1532.2	18.435	34.955	0.99514
207.75	1025.2	120.58	26.334	0.97038
206.5	19.25	65.225	14.798	0.96758
237.29	11.571	10.222	69.074	0.89735
223.33	1259.6	24.102	42.643	0.97624
226.15	1423.9	65.821	112.43	0.95547
212.4	1564	28.072	20.896	0.81356
206.17	1966.8	30.53	51.704	0.87569
205.4	1957.4	98.531	21.633	0.93484
239.73	335.5	174.74	86.283	0.88455
210.6	1706.4	39.289	17.343	0.81952
216.83	1770.7	36.027	28.26	0.96258
204	520.75	136.97	20.984	0.9778
220.1	1933	116.57	70.576	0.79208
222	733.57	137.05	41.886	0.94599
200.67	979	161.57	17.033	0.74261
217	979.5	21.251	19.652	0.98274
214.14	1443.9	135	20.601	0.89242
215.4	421	45	23.086	0.98012
209.43	895.57	90	27.787	0.97169
218	1192.8	158.75	19.392	0.99594
214.56	1786.6	5.7106	43.043	0.93394
342.26	725.33	178.74	305.22	0.89139
221.4	807.7	45	33.487	0.97132
228.67	929.67	52.306	56.653	0.98152
213.8	24.8	16.39	18.133	0.97721
211.31	37.538	94.014	60.206	0.94907
218.25	41	165.96	18.692	0.88234
203.43	306.57	46.469	27.609	0.99917
229.73	314.73	3.0128	41.202	0.92357
215.29	2032.2	128.66	50.638	0.7587
213.9	91	98.531	44.564	0.90763
223.67	652.78	149.86	38.611	0.92841
256.73	976.23	17.496	107.96	0.89353
230.25	1039.2	4.6355	42.311	0.87736
204.33	1384.3	45	16.971	1
214.25	677	3.8141	15.407	0.97572
220.67	1132.6	164.58	38.79	0.77553
226.58	78.333	42.647	54.758	0.94347
205.5	63	33.69	15.416	0.93551
220.4	60.6	148.39	17.434	0.87555
220.86	1019	177.71	25.407	0.98476
215.67	207.5	90	61.34	0.91294
223	1859.4	147.65	37.161	0.95558
222.4	258.7	75.203	60.255	0.90977
264.19	908.84	63.03	196.31	0.96595
221.61	1477.7	103.06	82.993	0.85346
222.25	91.25	51.843	17.946	0.9921
222.5	293.17	21.371	27.589	0.89523
237	287.5	176.73	35.809	0.97899
204.11	590	49.185	30.647	0.9485
213.25	592.5	62.103	22.57	0.85227
222.89	699.22	53.531	29.458	0.97089
219.75	858.5	101.31	25.861	0.98585
223	1082.2	73.072	25.087	0.95834
241.09	1281.4	0	49.253	0.77153
214.43	1790.4	45	16.488	0.94349
239.07	1794.1	6.953	46.737	0.88375
222	534.5	106.93	25.316	0.94966
227.6	529.6	104.42	41.01	0.88121
248.8	654.71	85.835	228.93	0.9022
251.89	1361.4	178.34	72.379	0.95372
221.6	1428.6	101.89	19.717	0.98475
276.61	1993.5	20.247	144.5	0.89989
230	668.6	130.1	25.658	0.96811
236.38	1179.4	64.156	73.009	0.97402
224.5	1147	135	12.337	0.91708
213.25	1237.8	171.87	16.145	0.87596
240	1248.1	25.974	43.938	0.98735
250.39	1748.5	4.2892	86.272	0.9299
236.2	1964.7	58.109	58.021	0.91346
220.88	944.38	50.389	40.307	0.9339
229.33	1266.3	45	15.556	1
226	913.67	123.69	12.211	0.8858
228.86	1142.9	46.736	26.245	0.88952
215.27	1728.3	161.08	39.925	0.92674
232.12	467.62	85.649	103.51	0.89138
226.1	1913.7	130.39	105.39	0.83467
236.59	183.86	67.479	102.46	0.86637
232.29	775.29	144.64	38.523	0.98676
240.56	797	59.265	45.029	0.95597
230	1047.7	82.569	24.308	0.95421
230.5	1025.5	104.62	24.083	0.987
230.5	625.25	180	18.125	0.99313
233.33	638.17	67.751	24.171	0.9834
259.35	2006.9	14.689	109.41	0.97319
253.57	2028.4	4.316	63.126	0.84198
224.4	108	12.095	35.252	0.81231
233.25	103	133.36	25.606	0.96691
258.41	372.18	144.29	87.962	0.89603
217.5	504.17	38.29	25.071	0.96556
230.33	288	102.09	14.351	0.99768
244.58	8.5	1.1935	60.359	0.79541
239.4	1054.8	16.189	32.474	0.99402
239.14	1061.3	53.746	20.081	0.9263
218.71	1851.6	15.255	25.768	0.88496
228.33	1862.3	109.98	24.543	0.95383
251.43	1013.1	156.54	61.101	0.94558
266.48	1304.5	0.5305	116.2	0.92947
243.2	1517.8	11.768	25.632	0.95642
239	988.46	68.405	52.984	0.97432
251.67	1577.2	38.577	112.4	0.95595
236.08	1802.9	52.524	43.27	0.87364
244.18	690.45	64.537	51.398	0.90507
235.83	1134.8	93.468	35.457	0.93241
240.33	1148.2	19.179	24.832	0.98066
241.17	1330.5	2.2906	26.513	0.94367
253.25	1552.9	38.157	54.607	0.97814
252.38	651.75	27.759	45.654	0.9406
222.22	1180	180	23	1
235	1628.8	164.05	52.406	0.83351
248.38	1274.2	19.654	32.884	0.90415
247.92	1366.2	54.162	47.527	0.93435
232.6	1725.2	68.962	15.165	0.91845
226.72	1732.8	2.2026	56.291	0.92446
262.35	1766.5	174.86	95.971	0.93111
269.1	1127	56.821	103.58	0.89976
236.42	1652.8	134.26	60.6	0.89854
236.67	1658	100.62	16.308	0.99818
236.5	1910.5	100.01	17.304	0.99759
229	1393.6	52.306	28.527	0.97461
245.83	1409.7	28.072	34.519	0.98496
243.08	1409.1	48.731	65.94	0.98866
238.33	1428	90	43.684	0.96146
258.38	1711.2	4.7636	39.034	0.92547
238.4	43.2	74.055	39.32	0.92575
240.89	215.44	90	31.505	0.98397
239.14	237.71	84.611	55.41	0.96075
239	603	51.843	17.962	0.99124
248.6	576.8	90.939	76.029	0.80243
248.56	282.5	82.999	66.781	0.85995
236.5	1227.6	157.69	46.376	0.90897
248.5	1388.5	45	16.971	1
247.89	1954.2	24.905	32.77	0.94204
256.43	1936.1	150.46	42.127	0.81853
264.46	1057.5	154.75	62.978	0.93049
260.17	1731.7	142.65	52.183	0.91604
248.62	85.625	128.66	37.647	0.85041
311.68	88.794	169.44	134.5	0.89242
253.78	958.44	32.125	55.878	0.90866
239.55	1000.5	157.93	40.475	0.9864
254.67	161.44	127.15	43.466	0.95248
271.69	193.15	42.825	69.069	0.80936
248.67	720.67	64.654	21.81	0.96396
244.25	2032	109.29	21.68	0.97737
253	938.26	52.193	80.831	0.90819
247	1154.8	82.569	23.861	0.97209
243.25	1937.9	99.09	28.874	0.87683
264.14	1897.8	116.57	79.949	0.95094
253.6	737.4	4.0856	15.31	0.91676
246.83	762.83	94.97	24.042	0.96028
263.12	795	74.827	70.068	0.87245
247.8	799.4	97.125	17.535	0.91958
239.5	810.67	160.82	25.509	0.95464
260.17	816.17	18.435	30.744	0.92573
250.75	1979	32.005	28.889	0.97966
245	146.8	103.24	17.468	0.99977
242.5	550	63.435	15.888	0.98519
259.8	549.2	143.97	29.048	0.93648
238	834	7.5946	19.391	0.78038
280.31	847.23	20.136	65.075	0.98204
256.71	1532.3	61.783	47.603	0.97745
279.36	114.75	172.87	110.72	0.94665
255.2	309.4	142.43	19.303	0.84967
262.9	1036.3	142.77	35.643	0.88097
274	507.71	143.84	102.27	0.94467
253	512.67	100.44	41.893	0.92234
255.75	538.25	57.529	26.149	0.99724
270.1	1022	150.16	91.066	0.8608
260.08	1660.7	120.26	70.702	0.98247
263.09	393.82	174.81	46.354	0.95314
246	1201	45	11.314	1
259	1209.3	26.565	28.303	0.94805
243.6	1492.3	25.408	48.205	0.91865
257.12	259	75.466	30.1	0.92668
231.67	367	154.65	46.048	0.91313
255	356.2	84.644	33.885	0.94852
259	453.91	157.01	36.907	0.97129
253.6	465.8	90	14.245	0.9828
262.29	468	158.2	33.346	0.96895
263.83	1324.7	141.71	25.547	0.94758
255.36	1438	87.51	49.045	0.93881
261.35	607.59	63.768	84.656	0.90864
256.14	1121.6	82.235	22.396	0.99143
269.78	1618	142.73	60.538	0.9548
275.67	224.25	28.369	60.565	0.93824
260.75	439.12	145.3	32.361	0.9772
260	877.5	119.25	29.275	0.97876
263.2	1237.6	165.07	16.405	0.94631
280.35	1341.4	164.05	76.874	0.85231
261.75	1455.2	0	13.222	0.9832
258.2	1842.8	87.274	24.119	0.87168
260.31	1827.2	151.56	56.326	0.96917
298.7	69.5	167.47	89.684	0.9252
256	636.67	35.538	17.515	0.98227
260.5	1051.8	126.87	15.081	0.99463
259	1852.2	8.5308	21.492	0.94097
264.2	1847.2	144.64	38.425	0.98929
268.62	1868.6	143.13	35.856	0.97613
264.2	1141.2	55.62	23.463	0.9812
255	1281.6	105.95	24.418	0.89445
272.33	484.5	142.28	69.259	0.9675
261.43	1935.9	28.072	19.54	0.86999
263.38	1921.1	131.82	28.019	0.90992
265.67	755.17	35.538	17.942	0.95889
273.58	1147.2	118.3	47.399	0.9345
262.2	1799.4	93.945	30.717	0.94635
258.33	1702.7	79.992	18.088	0.95438
260.33	1961.3	138.22	64.349	0.97953
278	581.75	128.16	56.482	0.94568
273	687.5	169.7	22.847	0.97871
263.33	1544.3	13.241	17.849	0.97845
258.8	1783.4	25.017	17.228	0.96082
280.38	1775.8	149.62	37.226	0.90301
270.25	2001.5	58.392	31.056	0.98301
278.18	1968.9	131.53	48.628	0.96147
271.75	115.88	110.32	60.273	0.95541
275.62	161.62	56.689	43.903	0.95395
261.29	909.86	93.18	20.304	0.88787
267	1352.6	109.03	31.249	0.98165
278.44	1565.1	114.86	103.66	0.8719
270.77	43	73.301	65.057	0.96287
274.75	1899.2	169.22	21.528	0.99299
266	824	80.538	13.314	0.91376
266.75	1758.5	104.04	12.482	0.99095
265.14	1078	1.3322	44.244	0.97214
322.76	1208.7	20.556	142.88	0.89697
296.7	1165.9	150.02	64.461	0.93132
324.21	1189.3	5.4403	109.32	0.96483
277.43	1509.1	38.418	39.307	0.94166
272.83	871	68.199	28.972	0.92939
281	866.29	18.435	27.779	0.91071
277	1105.2	124.16	35.21	0.96102
303.43	1425.2	37.278	109.06	0.77204
290.56	1436.7	63.435	115.53	0.90967
272	1446	109.44	18.701	0.96398
271.5	1452	139.4	9.2195	1
293.4	128.27	14.534	57.583	0.96879
267.4	241.6	64.026	45.831	0.94656
279.5	241.75	13.392	22.033	0.97977
278.62	461.38	114.1	44.601	0.93338
284.85	1220.1	131.19	46.365	0.91709
278.6	1244.4	45	24.328	0.98821
271.67	293.58	84.144	39.98	0.98061
269.5	571.25	104.93	15.93	0.97452
272.17	571	33.69	27.472	0.9187
291.06	761.33	57.131	87.459	0.88486
279.53	772.76	77.32	89.477	0.91644
288.11	1292.7	166.22	57.497	0.9491
278.83	1289.3	135	21.893	0.96896
268.6	310.67	10.081	50.136	0.91163
258.6	325.9	48.24	41.633	0.90162
272.67	337.67	95.711	11.325	0.88744
298.22	422.94	169.85	72.84	0.93446
281.5	916.5	143.75	38.136	0.97551
270	1689.5	154.65	21.665	0.97042
281.7	1699.1	53.881	49.716	0.92131
282.29	333.29	173.66	28.516	0.95266
283.8	1922.6	45	27.282	0.98491
280.67	62.333	45	12.866	0.98925
290.33	264.92	38.234	49.243	0.85315
278.29	720	59.931	22.191	0.98935
283.71	892.14	51.116	40.261	0.98916
283.6	1726.4	14.931	16.496	0.94106
273.5	1105.6	28.443	30.427	0.89706
282.4	1934.6	117.76	22.074	0.97266
281	70	126.87	10	1
280.9	645.55	90.603	99.74	0.95253
283.71	705	74.055	37.93	0.95967
271.57	828.43	22.249	23.96	0.99205
284.14	1412	111.25	20.643	0.93558
283.67	1631	7.125	8.9112	0.90473
284.6	1836.6	169.7	22.997	0.97234
275.5	640	41.634	12.042	1
286	644.83	17.65	23.427	0.9855
288.62	1547.8	50.194	64.232	0.97275
292.29	1694.9	177.4	23.798	0.92542
307.71	1133.6	19.385	65.337	0.87615
280.75	1255.5	98.13	15.448	0.91549
270.73	1670.5	154.36	34.606	0.80132
286.22	1649	95.44	45.512	0.927
300.38	2032.4	173.12	64.091	0.91152
289.57	2040.1	11.31	16.093	0.95052
290.8	609.2	153.43	36.193	0.98852
282	937.67	43.363	24.77	0.99957
280.75	1777.5	96.34	9.7678	0.92706
276.33	534.33	23.499	28.603	0.87682
322.38	596.82	64.875	181.09	0.8844
283.5	1333.8	92.603	22.584	0.97517
276.67	1885.2	177.51	24.255	0.94915
283.75	1889.5	73.61	17.722	0.99986
292.5	38.833	74.827	62.62	0.97622
305.93	1312.9	157.89	71.31	0.96873
319.74	1486	42.316	95.64	0.9474
281.5	1452.5	25.017	16.769	0.98713
297	1849	1.7899	34.128	0.93811
288.83	1853	52.125	12.87	0.88588
339.48	668.04	30.596	144.43	0.92499
277	635	167.91	14.482	0.98864
282.25	799.5	25.346	21.378	0.98342
285.9	1583.4	92.793	43.987	0.93319
294.52	345.52	145.71	84.627	0.94392
276.31	1270.5	59.931	48.061	0.91361
296.45	1262.1	120.17	53.798	0.92456
294.5	1904	43.152	22.581	0.97126
287	1992	93.18	18.275	0.98647
319.58	1034.1	127.36	120.7	0.96936
294.42	1584.7	34.563	57.219	0.955
284.83	1809.5	90	27.649	0.9042
296.2	1929.4	16.39	18.466	0.95962
322.52	182.74	43.866	148.03	0.9651
301.67	1031	129.73	99.029	0.9322
284.2	1170	10.62	17.889	0.90999
292	889.9	93.094	39.639	0.93478
293	902	26.565	8.9443	1
294.25	251.25	55.305	16.224	0.97456
301.12	232.25	135	29.915	0.94548
291.36	294.64	87.839	55.267	0.95966
277.25	406.75	177.27	22.62	0.92945
295.17	380.96	98.326	91.636	0.90438
290.25	586.5	94.399	15.442	0.84433
307.77	612.15	40.101	56.498	0.8793
314.04	963.88	67.416	127.04	0.96338
293.5	908.5	156.8	7.6158	1
291	34	36.87	15.193	0.98727
313	148.82	37.569	68.377	0.95946
296.5	436.12	59.036	36.697	0.95338
288	279	62.745	45.262	0.82014
295.83	312.5	36.87	30.819	0.97342
298.54	714	74.055	53.467	0.95312
323.53	700.8	14.5	61.414	0.97548
308.28	878.12	75.399	133.7	0.91976
306.67	1960.7	33.69	38.471	0.93722
304.57	325.57	130.36	27.331	0.9604
290.6	382	165.26	20.602	0.95362
287	709.4	3.8141	17.705	0.84908
309.8	711.4	8.1301	30.826	0.91755
316.07	769.29	7.275	51.197	0.92547
282.83	1257.8	29.745	25.467	0.94974
324.86	1061	130.5	130.69	0.96608
307.1	1108.1	9.8658	34.144	0.68373
326.14	1400.5	24.944	97.883	0.96898
280.5	1746.5	159.86	37.389	0.85461
302.8	1748.6	37.694	28.417	0.97839
309.77	1727.2	130.31	44.967	0.96244
292.6	1009.4	165.38	24.842	0.95682
332.6	975.48	113.4	108.6	0.67224
313.5	1251.3	36.254	57.896	0.96385
309.67	1349.2	124.08	42.966	0.95537
307.43	1892.3	135	31.256	0.85967
295	1501.7	113.2	26.007	0.87852
325.35	818.82	35.181	84.356	0.88474
326.5	1071.4	16.699	54.223	0.96272
331.79	216.17	45.796	109.97	0.92597
304.43	204.43	85.426	26.929	0.93133
303.17	251.17	0	22.644	0.92739
310.5	519.25	49.236	38.658	0.99043
315.25	513.12	2.2906	29.65	0.84384
334.78	686.72	27.474	87.419	0.967
301.67	670	50.194	15.696	0.99517
315.67	1552.2	55.305	83.171	0.95053
317	1604.4	161.92	54.404	0.94746
300.67	1696	57.995	19.174	0.98403
304.4	1786.7	22.166	33.89	0.86028
304.44	1802.6	94.16	58.096	0.94921
323.1	783.3	11.634	38.638	0.89841
293.6	1152.2	30.964	18.437	0.9488
303.4	1153.4	87.614	25.467	0.94323
304.33	1416	52.125	23.024	0.99044
310.75	1882	32.735	17.152	0.97035
303.25	529.75	93.18	18.403	0.9796
304	9	55.491	19.574	0.99193
310.56	463.38	61.26	73.552	0.96137
308.8	1149.6	38.66	19.583	0.98092
302.5	1148.8	162.65	16.772	0.99945
319	1571.7	15.068	29.472	0.91361
306.64	1653.9	88.995	58.123	0.98083
312.29	1918	120.58	25.826	0.98948
307.75	1939	69.444	17.369	0.9838
308.75	1821.2	153.43	20.15	0.99873
312	1830.3	39.806	18.435	0.84733
307.71	628.57	99.09	26.175	0.96725
299.4	1973.6	51.843	19.578	0.90941
333.69	1970.6	156.91	70.904	0.93521
315	758.2	175.6	13.099	0.99537
313.43	1232	34.992	25.826	0.9453
310.75	1217	111.25	20.135	0.9592
313.2	1746.6	123.69	14.489	0.99541
327.69	934.69	127.3	58.31	0.90554
319.12	1938.1	3.5763	34.565	0.9276
317.44	48.222	69.864	33.489	0.95414
318.67	20.167	127.41	22.641	0.94523
310	222.6	20.556	17.773	0.96148
313.4	210.2	101.77	25.245	0.97109
326.82	641.09	149.98	52.508	0.98977
313.83	114.83	52.696	27.725	0.95225
317.17	101.83	140.19	18.14	0.86111
323	139.5	147.99	28.331	0.99897
313.14	1286.5	98.259	67.818	0.92379
308.44	1502.2	17.65	25.508	0.90508
312.62	1494.5	107.74	29.933	0.87693
313.57	411.14	100.78	22.297	0.95877
333.73	1728.5	15.562	85.755	0.95629
315.14	1841.7	111.37	27.69	0.89194
317.67	233.67	98.427	28.905	0.94428
319	874.33	177.14	21.447	0.93372
313	873.67	141.84	17.822	0.99903
322.62	1604.1	63.905	55.566	0.98192
351.09	1541.9	18.834	151.27	0.90101
326.33	276.5	157.89	35.806	0.96463
316.75	279.25	130.6	20.678	0.89172
315.78	1804.1	87.709	26.033	0.9611
316.6	401.6	68.749	19.659	0.98242
327.89	1740.1	166.87	33.44	0.92121
339.08	1832.2	42.357	53.271	0.86372
317.33	1881.2	94.316	56.105	0.94734
329.14	1916	33.111	30.446	0.90189
319.5	795.5	112.62	14.123	0.92048
329.05	842.1	72.013	85.858	0.94291
338.09	402.3	72.044	123.54	0.91898
320.33	1105.8	83.991	20.86	0.91586
358.79	1444.9	26.313	131.99	0.76915
333.6	1479	175.03	27.455	0.8409
319.33	1602	100.62	16.308	0.99818
325.9	1711.8	56.976	49.302	0.96766
334	29.812	120.34	52.973	0.89683
325.91	458.27	65.854	38.497	0.82552
322.11	785.11	77.005	27.997	0.95308
321.5	1862.3	3.0128	19.328	0.9844
325	132.67	55.62	26.413	0.87161
319.5	741	49.764	17.304	0.98411
360.87	700.03	116.57	158.66	0.76103
321.75	754.75	72.35	26.365	0.87567
401.31	785.81	13.699	175.11	0.94049
328.11	1305.8	102.63	62.045	0.958
344.26	1376.1	61.489	95.686	0.96335
330.33	333.67	38.157	19.847	0.89709
308.36	726.73	164.93	29.577	0.91037
350	720.71	0.90938	67.041	0.93984
321.6	1771	117.26	37.953	0.9781
329.2	1780.8	51.843	19.212	0.92673
333.62	12.75	7.4314	27.241	0.85146
324.85	440.38	28.523	56.742	0.92267
339.75	578.62	46.236	101.45	0.96908
332.59	1269.7	76.842	84.244	0.93865
338.6	173.93	44.193	61.941	0.81061
359.63	575.05	44.226	109.4	0.95669
327.36	530.86	130.36	53.542	0.98049
328.83	1387.3	41.987	27.981	0.96164
323.11	1362	95.042	36.823	0.92692
327.44	1636.3	70.907	33.579	0.81936
331.4	1631.4	157.38	14.918	0.87142
324.12	1956	96.52	42.205	0.83468
333.8	1959.8	126.87	30.739	0.97596
362.57	1304.5	170.77	95.425	0.84935
344.22	1709.4	173.48	35.791	0.98427
339.17	1691.2	77.905	63.876	0.8966
327.33	680	47.49	16.296	0.99897
330	1526.2	120.96	13.067	0.89247
338.11	482.67	155.27	100.04	0.83636
338	1055.8	176.42	17.488	0.91668
337	1753.8	0	16.279	0.92141
317.4	1446	45	47.365	0.95545
334.57	1461	24.146	32.887	0.96637
330.5	1471.8	85.601	26.385	0.98831
335.67	1683.3	141.34	12.825	0.99853
332.41	1848.5	90.69	88.322	0.93981
371.57	2036.3	178.65	88.274	0.96317
356.38	1577.2	0	51.603	0.94956
340.33	466.67	176.19	15.099	0.99565
322.25	1166.8	173.29	18.376	0.9315
323	1167.8	169.38	17.906	0.90912
328	1796.8	119.36	18.365	0.99958
355.88	1776.3	154.54	52.999	0.87772
372.61	969.74	122.67	120.31	0.90842
334.84	287.58	90.988	64.588	0.89814
345.43	529.71	123.23	35.59	0.97416
336.71	915	93.504	105.12	0.93402
350.56	1897.4	11.689	35.405	0.83644
343.67	1905.3	53.471	34.131	0.98446
345	765.5	62.354	50.667	0.93578
350.14	753.43	26.565	34.171	0.98155
332.5	886.75	6.7098	17.513	0.97738
335	1132.3	150.26	16.218	0.99423
333	1228	24.775	15.074	0.94986
335.42	1187.9	89.138	137.1	0.97023
338.69	1812.2	35.538	57.741	0.89388
346.62	1802.5	146.31	24.998	0.86539
362.75	1812.7	4.7636	63.291	0.95129
336.5	1878	42.51	17.518	0.92924
340.4	286	111.04	16.87	0.82561
350.47	288.58	103.57	72.144	0.82704
349	319.4	12.095	29.339	0.97602
339.78	357.56	74.745	34.538	0.99038
335.5	1634.6	109.23	48.437	0.94021
341.75	2013	168.23	25.237	0.97141
340.08	1996.4	108.92	38.568	0.95935
341.44	71.556	61.504	45.467	0.87591
352.5	46.375	141.58	39.282	0.94225
336.8	250.6	94.399	26.53	0.98293
357.82	1268.2	43.452	53.888	0.97137
323.31	78.154	167.12	36.588	0.98128
338.33	1408	57.265	16.665	0.99872
340.5	20.167	74.055	22.16	0.98558
357.8	1689.2	21.501	41.194	0.86102
341	102.67	35.538	17.515	0.98227
348.36	125.82	72.181	60.165	0.97767
353.6	983	20.556	34.75	0.98349
359.1	1291.5	18.435	39.224	0.96745
376.8	1593.8	155.22	110.94	0.77437
349.8	1480.4	4.3987	14.405	0.90513
343	1947.8	35.91	39.554	0.90521
347.5	802.67	1.9092	30.643	0.97956
344.67	804	125.54	17.282	0.99554
354.86	1062.4	119.74	48.833	0.8255
334	1092.2	31.43	22.022	0.95791
335	1094.5	34.509	21.065	0.92172
340.33	1115.2	99.926	43.636	0.93061
345.75	1563.2	82.235	22.363	0.99288
345	119	19.654	15.133	0.98234
381.42	417.13	58.508	145.12	0.89701
361	556.25	162.76	31.912	0.95151
349.17	1340.7	66.038	22.113	0.89077
361.8	1320.6	152.74	37.399	0.99257
346.8	1974.4	77.005	13.424	0.9939
353.43	331.71	54.246	31.019	0.99312
381.87	297.3	153.14	88.541	0.97484
362.67	318.17	171.12	35.074	0.92343
368.7	458.27	95.711	148.34	0.74525
348.75	1434.2	48.814	21.33	0.99672
348.9	1448.6	72.181	36.106	0.81456
368.64	1847.5	12.529	56.611	0.97715
357.75	1863.9	34.992	28.6	0.85361
347	829.67	7.125	16.606	0.97099
347.4	1470.6	86.987	19.693	0.96616
341.8	1756.2	47.726	15.485	0.96001
367.23	1755.5	168.27	58.229	0.9296
345.71	1770.4	75.964	21.178	0.77877
347.67	667.67	170.54	18.26	0.99934
351.31	1976.6	158.36	75.888	0.89314
358	452.4	163.61	21.853	0.81087
358.4	523.2	167.91	15.447	0.92689
357	1544	65.056	48.59	0.97599
354.53	1533.9	29.745	59.438	0.94948
345.83	1650.2	63.435	18.157	0.98522
345.33	142	180	11	1
353.1	1133.2	100.95	32.265	0.97862
367.43	248.86	42.51	35.841	0.90838
357	860.8	39.472	22.799	0.96595
354.71	847.71	109.54	36.787	0.89416
352.4	1293.2	92.121	28.114	0.96104
367	1337.5	143.37	49.21	0.98762
362.83	1173	175.49	38.925	0.97928
362.64	1168.5	104.68	147.35	0.88395
347.25	1913.2	45	15.556	1
352.4	1930.2	93.18	20.067	0.89838
359.8	2014	28.443	27.689	0.98577
351.75	2003.5	85.601	15.813	0.82451
364.12	1996.6	131.01	33.805	0.90162
366.71	470.43	146.98	26.476	0.90096
360.36	1377.9	75.964	42.46	0.97105
359.57	1472.1	116.57	21.858	0.92072
363.57	1492.4	52.696	28.339	0.9316
363.12	1611.2	58.241	27.174	0.9089
357	12.667	29.745	16.218	0.99423
359.17	23.167	79.287	38.678	0.97358
396.59	185.15	38.019	145.07	0.96248
358.36	373.82	80.789	39.524	0.94836
364.17	1112	120.07	23.679	0.92719
364.17	1950.8	131.19	34.51	0.92409
374.85	117.58	64.799	145.15	0.90611
367.11	1092.6	26.565	26.547	0.84232
379.5	1088	14.036	50.941	0.89032
368.17	1248.5	39.958	49.198	0.98114
374.2	1252.2	40.426	36.666	0.96733
359	1514.9	36.254	45.471	0.81816
360.78	919.89	85.17	74.914	0.95113
364.33	868.22	106.19	33.512	0.96324
394.14	881.07	179.12	68.013	0.95581
342.7	1016.7	166.87	36.97	0.83327
363.33	998.17	112.83	22.131	0.93153
387.35	1077.8	31.661	75.588	0.93257
356.33	1652.8	117.9	22.388	0.85917
379.5	1628.1	149.66	53.777	0.88343
386.77	201	19.983	63.225	0.92564
363.33	612.83	66.038	20.258	0.97234
369.55	61.273	111.45	33.343	0.90223
376.6	1145.4	161.03	34.615	0.97756
352.33	534.33	36.87	28.465	0.52695
388.68	1435.2	150.95	80.77	0.76481
396.06	368.39	40.601	94.999	0.97049
365.94	1803.6	99.09	61.941	0.81749
364.3	1794	23.429	34.207	0.95581
355.37	1821.3	52.734	80.843	0.71498
368	1835.6	23.199	24.234	0.94279
360.4	1892.6	76.675	42.086	0.9279
370.89	329.89	38.928	36.24	0.92222
387.11	1459.4	168.18	46.459	0.9456
364.43	250	107.45	38.532	0.95213
366.75	818.12	180	26.831	0.96902
370.94	936.71	115.11	74.908	0.94359
365.75	762.5	100.62	16.708	0.9743
367	639	32.735	16.835	0.9886
366.25	639.12	95.194	33.363	0.9932
374.8	969.8	167.91	14.547	0.98422
367.8	1500	176.19	15.369	0.97814
407.75	1538.8	19.573	102.55	0.93148
426.41	1493.1	160.41	135.89	0.92173
387.5	1648.7	147.45	56.499	0.98688
364.25	1670.2	118.3	15.144	0.97498
366.33	465	29.745	9.5654	0.84286
368.25	1046.2	42.709	18.356	0.96383
371.5	1059.5	84.56	24.65	0.85578
393.83	1029.9	140.86	60.843	0.91126
371.62	1783.1	73.61	36.311	0.97601
404.35	1189.4	165.96	66.989	0.98478
375	1627.6	109.18	25.554	0.95296
375.27	1368.8	83.089	69.941	0.95056
373.38	1697.1	93.434	52.568	0.95285
385.64	1715.4	75.651	52.2	0.85028
368.18	1722.7	8.5308	43.229	0.93565
381.21	1903.9	93.18	46.442	0.77635
376.71	558.71	81.254	28.391	0.92654
386.2	552.8	16.26	25.796	0.96916
374.2	1889.4	101.31	15.402	0.99321
391.33	1895.4	28.887	34.736	0.95351
396.59	1939.3	179.4	102.14	0.93991
382.24	853.34	85.638	122.92	0.96275
376.17	1167	103.39	23.551	0.9166
400.5	1168.6	161.92	54.47	0.94632
394.9	1547	174.14	41.145	0.95284
377.1	263.5	94.899	36.503	0.96233
387.67	247.78	142.13	24.692	0.92351
397	266.29	154.89	37.638	0.93898
385.5	389.93	53.569	62.148	0.83995
382.41	531.74	88.423	129.58	0.84147
391	524.2	33.69	29.538	0.97652
396.74	973.37	114.62	137.45	0.96038
386	1416.2	125.54	53.69	0.96133
380.53	341.67	96.203	49.203	0.9404
382.55	1144.7	114.15	37.489	0.84772
397.86	1606.4	18.778	58.666	0.90019
388.56	1614.1	35.538	30.445	0.84765
383.8	226.6	67.62	18.431	0.99749
385.38	1339.6	72.255	28.89	0.90857
396.44	1954.9	156.8	33.578	0.90723
435.27	1969.6	18.6	126.02	0.87078
387.5	1400.8	52.431	16.876	0.97184
415.64	358.86	43.798	106.13	0.95293
395.79	504.71	69.567	60.927	0.89327
383.82	753.91	90	39.878	0.97799
403.07	1486.6	133.9	76.009	0.96768
380	1624	45	8.4853	1
384	87.667	3.5763	16.062	0.99807
405.76	117.76	49.325	98.711	0.85488
399	92	15.255	35.986	0.95052
412.41	804	19.767	80.207	0.84789
400.08	826.31	170.38	62.857	0.95203
392.67	1876.5	26.565	34.381	0.97557
385.8	1886.4	85.764	27.58	0.98166
380.17	14.167	71.565	29.795	0.84907
389.5	34.286	70.096	66.052	0.93388
390.42	67.167	149.74	42.891	0.9717
402.33	236.67	26.565	41.4	0.97221
389.93	652.28	94.236	120.51	0.89866
399.38	694.25	115.43	72.145	0.93621
389.78	1280.8	51.072	37.741	0.88555
389.71	1293.7	67.62	38.743	0.94907
387.43	1528.3	146.31	25.116	0.86135
382.31	2009.3	100.01	35.924	0.96106
373.75	2000	157.25	35.675	0.94227
386.67	1977.8	156.04	33.074	0.89336
408.85	1241.2	31.608	52.304	0.87552
401	1698.1	65.095	63.468	0.97279
389.6	170	84.806	22.464	0.98339
391.6	954.8	162.65	17.766	0.94355
408.4	1351.3	20.41	48.055	0.95474
400.91	1335.7	136.68	51.451	0.93496
389.7	1834.5	90	43.755	0.82275
388.14	1753.1	112.17	30.206	0.9652
400.75	175.75	162.35	24.212	0.95352
398.62	915.38	113.63	35.986	0.97062
390.56	1783.8	62.819	42.767	0.97257
412.62	1993	122.12	108.53	0.93568
386.8	36.8	45	26.87	1
399	45.75	37.569	17.57	0.93349
381.17	294.5	173.66	20.87	0.86778
394.5	284	131.99	16.74	0.80368
392.77	608.62	84.289	58.807	0.85448
407.08	649.83	124.62	54.893	0.92979
415.57	1903.5	170.75	58.546	0.74413
396.45	1917.5	19.026	32.908	0.93217
410.4	1065.5	143.13	46.79	0.96174
414.21	1810	114.36	74.628	0.77961
396.5	1361.2	3.8141	15.162	0.99149
405.25	1375.7	61.46	70.952	0.91448
395.25	1357.9	106.93	26.435	0.90945
418.38	1034.6	128.23	86.659	0.96959
414.46	1142.9	50.528	117.93	0.93371
400.38	792.38	115.87	37.832	0.9694
416.82	1588.6	10.408	51.482	0.96771
395.67	1585	104.04	16.944	0.97333
402.09	1262.9	63.997	50.967	0.89505
407.12	145.75	44.029	43.499	0.95923
402.29	630.14	136.64	29.736	0.83261
401.64	859	73.301	42.77	0.97642
413.25	1298	149.35	34.566	0.90796
398.75	507.38	40.972	51.99	0.96804
406.47	1757.7	129.09	67.013	0.92291
404	1776.6	79.992	21.416	0.80605
398.2	1609.4	90	17.063	0.8791
407.33	1805.2	8.5308	21.092	0.95882
409.83	30.167	63.435	54.831	0.97875
415.86	65	22.109	36.701	0.94112
401	452	53.13	15.193	0.98727
409.6	540.4	50.528	22.59	0.97491
423.44	670.88	14.574	57.661	0.89597
405.62	686.5	174.81	24.66	0.89581
404	755	3.1798	19.18	0.93994
407.86	754.71	148.67	29.005	0.92832
417.71	890.71	138.01	31.168	0.86329
409.75	1890.8	120.58	26.087	0.97955
411.67	1112.3	115.02	35.1	0.94318
398.2	1431.6	122.91	22.504	0.89977
407.4	1430	73.811	33.066	0.97623
415.2	332.4	57.265	63.041	0.79202
427.84	273.21	114.12	83.592	0.87819
416.97	552.31	84.703	169.06	0.89699
413.8	474.2	146.31	17.444	0.82675
406.25	987.25	90	19.486	0.97507
414.2	986	17.354	16.956	0.9886
412.6	994.6	63.435	25.186	0.9766
405.22	1212	7.275	49.083	0.96533
417.33	1224.9	29.476	32.304	0.81784
427.05	636.41	116.11	86.168	0.65915
411.33	992.17	143.13	20.614	0.97024
416.29	1002.1	30.466	23.213	0.84966
413.67	1004.2	68.199	22.7	0.7117
463.06	1004.9	149.2	136.85	0.88478
416.88	1845.2	141.34	40.215	0.95533
407.67	1860.3	71.565	15.09	0.83822
429.82	775.73	6.3402	54.929	0.98913
413.83	1832.7	47.726	32.059	0.92741
410.92	234.5	83.884	65.788	0.85609
412.2	271.4	80.134	24.919	0.93685
420	266.25	33.024	25.133	0.94909
408.36	420	172.06	45.697	0.95009
425.68	97.421	52.958	82.733	0.80259
420.33	151.83	0	23.428	0.72564
433.57	1276.9	6.789	43.801	0.96564
417.11	1906.6	101.31	32.412	0.78659
419.3	1935.7	69.444	37.404	0.9137
415.67	2016.9	107.28	51.201	0.92045
449.69	162.12	170.68	76.265	0.89028
416.25	628.75	48.366	12.788	0.94161
411.2	713	163.3	21.951	0.95124
413.91	696.27	101.89	41.275	0.94083
420.12	1523.6	178.41	36.609	0.98374
413	1525	122.74	16.835	0.9886
419	1008.7	155.56	12.602	0.95879
425	1433.5	133.88	36.749	0.98151
406.33	1735.7	117.65	27.397	0.86531
414	244.33	150.26	16.218	0.99423
416.5	744	86.906	39.031	0.94936
417.6	944.4	16.39	20.903	0.84774
414.89	1687.3	99.782	30.431	0.96703
435.92	1667.9	41.553	61.792	0.95152
422	677.2	120.07	22.676	0.96816
442.07	1748.9	135.56	75.939	0.95912
428.14	1779.9	12.265	29.81	0.78958
434.44	79.333	130.49	65.869	0.8184
419	978.43	96.582	28.222	0.92737
417.57	1881	49.086	23.751	0.83575
423.57	1876.3	161.57	25.474	0.86896
423.78	435.17	97.431	73.165	0.95106
426.75	756.38	33.69	34.335	0.9451
436.57	1245.3	6.009	40.15	0.95168
427.3	1350.4	87.299	117.89	0.90013
412	1665.8	42.51	18.63	0.87379
431	1687.3	48.715	56.996	0.95729
431.57	1805.3	31.264	34.402	0.95216
431.69	957.15	4.0856	31.92	0.87943
423.33	1097.3	165.96	8.6056	0.95824
431.71	1413.9	35.754	31.555	0.97627
428.33	28.167	57.2	56.566	0.94642
423.17	590.67	129.81	24.234	0.96685
441	593.67	175.82	42.945	0.95727
427.83	966.67	156.8	15.801	0.96393
432.82	1621.8	26.565	43.888	0.86613
420.67	1627.1	67.166	27.015	0.7631
445.69	1600.3	151.76	65.418	0.93696
422.29	532.71	64.44	28.245	0.90263
424.22	925.11	165.53	36.741	0.87138
432.67	364.86	71.565	93.787	0.87666
433	321.67	142.13	23.893	0.95442
424.11	57	77.32	42.819	0.95751
422.5	308.88	48.504	37.9	0.91592
429.25	298	127.57	16.851	0.97331
424.5	845.5	23.962	31.849	0.92772
420.5	852.75	101.31	17.297	0.88436
452.76	1574.2	176.63	87.948	0.96815
429.93	1760.4	5.3893	60.201	0.8843
426.91	1998.6	74.745	37.124	0.92139
429	828.67	53.13	10.485	0.95372
440.1	1435.1	161.57	33.875	0.84015
428.86	222.71	144.78	22.32	0.93227
448.42	752.83	47.626	79.065	0.97585
427.33	1131	66.801	15.673	0.97181
440.86	1145.7	50.711	43.663	0.97653
433.92	1272.4	109.65	47.231	0.94426
427	1543	50.194	15.62	1
435.68	2000.8	87.647	85.305	0.85647
452.36	663.18	31.891	56.307	0.94127
428	1050.2	157.38	26.107	0.9959
440.2	1052.8	15.945	23.417	0.93268
428.9	1217.4	86.73	35.684	0.98244
426.7	1634.2	94.514	41.701	0.91408
464.86	191.36	32.593	100.24	0.72226
454.12	205.59	32.4	69.294	0.88878
452.08	328.83	62.879	101.36	0.90895
419.62	1200.2	2.1211	27.062	0.99838
448.25	1187.9	151.61	46.118	0.912
425.25	1741	113.2	15.616	0.97539
439.8	1732.4	176.99	19.356	0.98294
430.6	363	96.34	27.612	0.98384
438.4	362	172.41	21.688	0.69774
453.44	1655.4	161.57	54.981	0.92025
436.8	1712.6	34.16	35.561	0.95154
432.25	1714.5	66.371	19.303	0.90474
432	1845.8	83.089	33.681	0.98694
439	1838.6	27.897	19.902	0.96651
434.4	708.8	74.358	27.368	0.94861
452.69	694.62	32.005	68.891	0.54776
457.89	855.26	149.47	96.336	0.93998
436.43	1083.9	164.58	30.818	0.97614
428.25	1075.8	72.646	17.093	0.98068
447.71	1462.8	126.18	85.731	0.96821
444	142.12	132.61	34.336	0.98936
430	351.5	153.43	6.7082	1
445.25	1106.2	152.35	49.694	0.9541
430.43	1097.9	86.055	33.092	0.87842
448.38	1127.4	34.695	36.27	0.87186
438	1811.4	83.66	60.556	0.89723
430.5	1854.5	3.3665	17.071	0.99756
447.1	1937.1	45.971	44.99	0.92744
440	1913	100.62	41.116	0.79184
442.87	603	101.11	60.648	0.94101
516.3	658.95	17.103	176.32	0.92567
438.2	488	52.696	27.003	0.97771
438.85	456.23	93.066	58.098	0.96527
440.38	1349	38.234	43.642	0.96264
442.12	233.44	117.9	69.47	0.83066
443.33	1330.4	15.422	30.437	0.98839
447.89	1541.7	63.435	35.77	0.93769
441.57	1423.9	75.069	33.524	0.92614
432.83	1506.5	167.91	45.504	0.94396
443.6	1629.8	53.531	28.795	0.99325
447.72	541.33	86.489	172.03	0.94927
450.9	2011.7	63.435	54.911	0.89588
443.25	667.75	70.017	23.791	0.98395
450.57	648.29	135	24.944	0.96382
448.75	57.75	172.57	23.659	0.98037
454.7	1833.6	59.036	37.42	0.77913
470.1	58.048	118.84	111.12	0.91433
464.92	111.58	35.942	53.083	0.93075
445.5	816.25	113.2	23.779	0.9608
461.56	820.72	163.38	72.084	0.96999
447.5	889.25	175.24	24.456	0.98476
446.75	906.88	80.91	53.783	0.94149
456.25	879.5	138.01	28.222	0.95343
445	567.67	17.354	16.79	0.99838
436	572.4	147.26	18.23	0.91298
440.6	687.8	26.565	22.023	0.91381
445.57	987.14	7.7652	23.236	0.95558
435.2	995.2	152.1	20.431	0.94146
479.54	1022.2	170.34	101.74	0.93718
445.33	1599	119.36	18.378	0.99887
446.33	1604.5	74.055	23.311	0.93692
457.6	1598.8	12.804	26.183	0.86166
435.5	298.33	49.635	27.058	0.97008
452.43	294.71	117.47	30.993	0.90917
437.25	840	18.435	15.829	0.99886
463.3	830.5	139.09	43.438	0.91393
454.31	1706.3	77.242	56.415	0.96325
480.78	1756.2	9.6052	87.039	0.75741
454.36	1790.9	81.327	63.892	0.93412
445.56	1873.7	101.47	81.08	0.86835
453.25	1843.8	175.24	12.123	0.99328
454.67	800.17	125.54	18.323	0.93897
451.5	1217.8	93.066	57.689	0.97212
450.14	1280.7	64.29	31.307	0.95719
469	1052	174.69	60.559	0.71311
454.25	1053	128.37	32.102	0.95353
461.2	1311.4	180	47.536	0.96769
453.75	1929.5	126.87	15.509	0.9672
449.17	2021.7	7.125	24.93	0.97017
460	444	69.326	59.514	0.95184
455.4	410.4	119.36	18.51	0.99178
525.94	915.94	133.49	248.23	0.75514
449.67	1157	19.654	15.027	0.98929
462.25	1379.7	47.49	55.085	0.88657
459.86	1340.3	114.1	42.183	0.98688
461.75	1781.4	29.358	41.042	0.89457
481	1271.9	38.853	97.233	0.95086
456.57	270.79	58.092	67.674	0.92257
453.88	919.12	139.4	37.956	0.97161
454.73	1640.6	144.09	40.763	0.87838
459.29	1673.9	66.801	91.276	0.91781
460.22	243	67.286	48.649	0.95819
469.17	293.67	162.72	47.982	0.9822
456.75	1339.2	55.008	12.211	0.99963
451.25	38.25	170.54	18.616	0.98026
519.5	77.312	32.005	153.1	0.98589
466.14	1193.1	176.05	30.377	0.95695
447.75	129.5	167.91	16.094	0.88961
465.5	134.83	41.82	27.454	0.92866
468.33	1466.9	119.74	57.918	0.97441
447.73	63.182	171.03	29.515	0.65173
465.14	747.14	36.87	36.262	0.9652
453.6	733.4	72.255	26.435	0.99296
467	734	146.31	24.303	0.89015
442	942.14	22.932	30.781	0.91716
458.69	940.94	157.22	67.519	0.80319
457.75	1447	100.78	21.525	0.99316
461.4	1519	57.426	49.108	0.86992
473.14	1508.9	25.278	41.475	0.95991
449	629	141.84	18.022	0.98794
454	1402.6	74.745	34.637	0.98754
472.85	1726.7	53.673	45.984	0.91776
465.07	1289.8	152.53	58.513	0.96314
463.83	1789.7	138.01	15.376	0.87498
515.33	1970.3	36.085	158.97	0.91852
444.86	10.714	177.51	29.947	0.76874
459.6	14.8	77.005	26.789	0.99605
466.33	8	142.43	16.514	0.99319
467.75	8.5	143.75	20.972	0.88696
470.08	1400.1	42.797	45.518	0.8084
468.4	1518.2	169.99	18.245	0.94616
477.6	1852.6	17.447	40.522	0.90538
460.2	175	98.616	34.877	0.95698
485.14	1118.9	164.52	73.304	0.92009
485.93	1132.5	161.57	52.058	0.97193
512.27	1991.5	34.49	170.17	0.93401
459.25	1999.5	22.479	34.903	0.89919
462.45	519.3	89.275	80.61	0.98011
475	498.4	157.07	28.659	0.98506
467.89	544.67	128.66	30.959	0.82732
473.92	1076.1	152.9	50.363	0.95907
462.5	369.83	96.34	28.183	0.96393
463	370.67	150.26	16.5	0.97726
473.14	377	38.66	23.047	0.8335
480.23	713.69	39.806	43.531	0.89709
488.52	342.33	51.633	96.773	0.94894
474.5	456.17	26.565	36.892	0.96979
471.8	428.9	117.15	47.737	0.91814
470.41	1170.2	107.4	74.624	0.9409
464.5	254.5	37.405	21.758	0.98359
473.2	890.6	115.46	47.224	0.98506
475	89	125.68	51.699	0.92865
468.9	561.5	85.601	29.354	0.88836
495.44	591.69	28.768	60.562	0.96068
501.65	682.53	43.831	106.29	0.97812
469.75	1234.4	83.089	33.837	0.9824
489.41	1173.4	110.56	106.59	0.96189
477.71	1870.2	170.05	61.688	0.93811
467.33	141.17	160.2	28.863	0.92058
476	1818.2	151.7	17.062	0.86535
467.75	469	38.66	19.436	0.98833
482.24	1096.6	129.21	54.474	0.90027
462.5	1977	29.745	16.731	0.96372
480.56	238.56	47.816	45.001	0.95967
479	931.67	155.22	15.133	0.94611
471.33	1250	50.194	15.696	0.99517
479.25	1250.8	0	12.838	0.93474
484.77	1551.5	66.949	59.802	0.85413
487.93	321.93	46.975	70.683	0.87086
464.87	1906.5	171.33	62.948	0.94812
469.71	725.43	41.878	42.049	0.92627
482.07	1005.5	164.25	42.962	0.94321
494.08	1596.5	24.677	48.081	0.84687
479.7	1917.2	172.87	33.211	0.97103
474.22	2023.3	91.591	37.21	0.96787
515.92	751.67	168.81	100.8	0.92029
475.54	1351.9	96.843	51.058	0.9863
478.69	1682.6	83.66	74.145	0.97704
475.6	1943.6	100.3	34.116	0.98316
502.67	772.92	163.61	54.772	0.97056
468.67	815	19.654	15.273	0.97333
476	1152.3	145.49	19.434	0.9991
475.29	1800.4	63.435	26.359	0.93313
478	1849.5	98.13	21.652	0.97972
480.05	623.5	88.531	81.874	0.95299
482.86	1449.4	76.373	71.53	0.94942
476.71	396.57	102.26	24.85	0.94717
477.2	166.2	86.634	19.485	0.87397
480	197	115.46	25.082	0.92733
474	718.6	107.35	19.77	0.8479
489.06	946.38	158.2	62.533	0.94729
512.09	1592.1	80.311	234.87	0.88546
508.09	397.77	75.069	151.25	0.82111
482.5	1609.4	112.17	36.062	0.80847
522.68	1743.5	13.61	101.79	0.96025
488.25	210.5	140.71	15.616	0.91015
483.75	789.75	115.64	27.908	0.99365
502.27	792.09	167.01	42.135	0.94993
487.14	486	122.35	35.966	0.98733
496	528.94	59.676	71.727	0.85602
502.52	700.61	47.726	105.63	0.8444
489.17	1862.2	111.37	50.986	0.96882
506.67	1873.7	149.22	60.907	0.89823
491.83	148.17	48.013	26.967	0.99778
491.4	1325.4	58.671	28.769	0.93594
489.5	1305.4	100.3	30.286	0.73833
517.82	1450.5	80.042	310.01	0.85806
475.67	1557	142.43	16.514	0.99319
488.2	107.4	58.392	15.378	0.99259
485.5	405.67	98.531	21.092	0.95882
505.5	1235.1	146.56	65.616	0.96797
492.67	447.5	175.6	26.125	0.99817
485	445.5	108.43	19.19	0.9887
492.92	470.83	73.78	62.359	0.91855
493.23	901.38	112.73	83.989	0.95525
515.65	1010.7	141.34	82.837	0.92757
488.86	1764	2.0454	31.219	0.89747
497	1779.3	51.582	37.35	0.99099
494.57	1800.6	67.068	57.855	0.97593
485.33	525.17	87.879	28.647	0.94315
525.37	692.53	24.326	94.595	0.8469
485.25	739.75	79.38	16.351	0.99557
502.5	734.62	149.3	39.451	0.94333
489.57	1108	151.19	24.378	0.9363
491.5	1485.8	48.366	25.049	0.96145
485.88	533.75	31.608	31.232	0.97748
488	264.33	34.509	19.858	0.97778
490	279.7	69.905	52.414	0.83295
530.87	1549.4	68.436	194.38	0.92378
495.12	982	1.9749	29.772	0.97465
501.53	1092.6	171.76	81.308	0.94446
506.6	446.3	132.71	55.353	0.95886
524.07	1276.8	9.4623	75.174	0.971
494	1301.9	11.689	32.311	0.91653
474.4	1291.9	7.125	39.251	0.82161
489.75	1670.9	88.21	33.48	0.95626
496.91	1643.6	105.95	40.477	0.89929
502.6	1597.5	68.009	57.298	0.97875
542.52	359	68.134	198.4	0.82551
522.28	474.39	163.47	75.678	0.88217
497	819.8	68.199	18.135	0.89086
490.4	1914.4	109.29	21.679	0.97742
502.5	104.25	130.36	28.731	0.9136
504.67	1900	157.75	24.307	0.9779
493.67	2009.3	91.023	58.732	0.95363
494	560.33	180	16.492	0.97014
496.38	553.25	126.47	30.406	0.94063
503.55	1048.4	119.29	50.791	0.92558
498.5	1186.6	63.435	24.761	0.90306
487.29	1218.9	122.62	31.922	0.92982
539.11	1204.3	168.81	94.289	0.98381
484.33	1378.8	125.54	26.946	0.95772
497.83	83.5	109.44	20.398	0.8838
506.2	89.8	13.392	25.689	0.84031
500	390.71	85.236	26.039	0.9249
491.4	1347.4	119.05	21.119	0.97501
524.41	1692.6	116.14	130.79	0.91979
499.94	169.71	85.855	77.356	0.89431
512.58	427.08	5.0425	36.747	0.92885
533.76	669.76	58.707	129.43	0.92224
492.8	610.8	58.57	21.951	0.96102
497.8	1600.4	98.973	45.67	0.84237
506.4	1628.8	164.05	15.619	0.93219
568.53	1757.9	0	161.94	0.89541
516.55	962.55	171.12	37.048	0.87422
504	33.667	106.39	41.714	0.84959
510.5	53.25	38.66	26.056	0.98297
533.24	495.48	172.44	106.78	0.92586
521.14	899.43	123.18	98.235	0.94868
529.04	1109.2	121.37	105.31	0.91197
507.25	1434.8	46.273	32.661	0.9745
526.76	299.21	71.816	155.2	0.92915
506.33	1881.3	21.251	21.583	0.89483
504.29	656.57	56.821	35.496	0.87516
512.43	743.43	28.887	34.515	0.9596
497.75	850.25	123.69	26.628	0.94783
518.12	1170.4	113.6	126.55	0.8882
508.25	442	149.74	16.424	0.84588
508.8	443.4	127.87	15.034	0.75838
507	577.46	31.759	58.817	0.83984
517.38	1943.5	57.095	44.562	0.90877
506.5	872.83	65.556	26.803	0.90161
503.8	1256	170.13	25.441	0.91761
514.58	1245.7	143.84	40.544	0.79425
507.88	1673	101.82	92.933	0.94545
517.75	211.5	16.26	25.123	0.99512
517.6	827.75	76.891	77.849	0.9628
498.8	314.8	126.87	18.384	0.81594
505.8	1315	82.648	32.318	0.96716
517	1312	38.66	25.804	0.99258
504.62	2024.1	80.134	23.61	0.98879
509.57	345.57	86.186	31.57	0.95239
527.93	1046.3	172.12	70.121	0.93581
507	1324.7	39.806	15.696	0.99517
518	1328.2	29.055	22.335	0.92193
512.2	1388.8	36.027	29.068	0.93585
522.57	1414.6	74.876	131.35	0.8754
524.1	1781.7	143.13	37.052	0.94462
509	90.5	68.749	19.835	0.9737
512.09	537.36	85.365	39.091	0.94963
514.75	516.75	126.03	15.046	0.90397
510.56	1611.3	174.4	53.789	0.95269
510.6	1873.8	69.146	23.125	0.97179
523.59	2024.5	45.659	69.088	0.8905
509.85	1410.2	180	53.415	0.89862
510.25	986	95.711	20.185	0.99576
523	974.2	143.53	28.785	0.9936
517.67	119.92	135	51.522	0.98816
517.65	1814.8	94.399	87.294	0.89618
568.76	1822.8	158.7	134.79	0.93959
516	558	90	22.728	0.79198
525.56	221.4	78.079	94.487	0.97351
530.67	1189.1	1.273	50.201	0.89663
547.18	1974.1	9.1888	72.405	0.95137
525	54.143	163.3	35.843	0.87383
530.3	1176.4	10.886	42.356	0.62509
520	1258	45	14.142	0.8
515.67	1255	49.399	18.502	0.99661
527.88	16	37.747	39.828	0.98436
538.81	1387.1	66.801	107.54	0.9206
515.7	1911.2	45	37.101	0.95294
516.2	512.6	39.094	23.094	0.89269
515.83	511.83	15.945	23.464	0.9308
519.67	154.33	87.709	25.914	0.9655
527	163.75	37.405	21.529	0.99403
521.33	449.83	105.95	24.444	0.89347
523.17	603.17	107.74	29.246	0.89751
521	1068	122.47	26.674	0.97761
539.42	1320.4	11.889	43.831	0.88596
562.93	68.321	41.496	157.13	0.8837
539.33	401.6	52.595	87.868	0.97423
515.33	504.17	100.62	20.879	0.77967
576.31	815.69	175.83	150.34	0.64023
522.5	1244.4	88.409	39.242	0.91773
529.09	1684.3	66.297	48.581	0.92171
562.53	1731.4	12.771	80.871	0.95093
532	1957.6	27.3	37.279	0.93579
522	1953	153.43	15.882	0.98552
523	1946.5	94.399	15.021	0.86803
536.14	1230.6	142.82	37.219	0.97802
526.22	1877.9	78.232	51.516	0.95175
532.83	760.83	57.171	38.41	0.96048
528.83	871	64.654	21.433	0.9809
559.33	1787.8	157.17	84.629	0.9744
532	216.75	29.476	26.683	0.99014
534.5	1334.5	10.008	17.953	0.96154
526.67	939.83	123.69	35.591	0.91176
529.5	966.92	81.158	48.527	0.93847
527.2	2024.8	95.356	32.201	0.99811
533.75	2036.8	12.095	15.373	0.93134
532.5	1030.5	64.231	32.375	0.99466
536	1017.4	164.48	18.933	0.9867
538.9	1163.1	66.501	54.14	0.92649
532	1930.6	59.349	32.289	0.972
522.85	332.62	63.435	58.185	0.92233
534.44	459.89	123.02	25.173	0.9476
536.25	461.25	123.02	23.893	0.99835
540	1339.4	113.39	44.932	0.89716
538.14	373.57	64.179	34.806	0.98944
537.71	656.43	21.371	27.083	0.91195
541.25	608.96	102.46	99.573	0.9771
539.67	979.42	126.16	34.699	0.92806
536	1009.4	70.907	28.207	0.97541
547.67	1848.8	18.925	44.421	0.83293
529.33	413.17	173.29	18.851	0.90805
522.6	1419.5	19.026	33.827	0.90685
533.5	1748	49.399	18.525	0.99537
552.2	1298.9	3.4064	116.91	0.71975
557.14	247.43	144.82	77.749	0.95992
564.77	1438.6	170.88	96.854	0.84701
617.38	1768.7	144.4	227.37	0.95198
532	65.667	66.038	21.857	0.90123
545	148.12	43.958	43.585	0.89245
541.89	128.78	121.5	39.371	0.9235
533.67	163.8	94.686	63.356	0.96604
535.75	532.38	97.125	38.569	0.83615
535.12	560	101.77	25.033	0.97933
546.5	555.5	152.45	26.392	0.98294
561.45	660.64	46.809	71.49	0.94011
542.25	688.5	157.38	13.328	0.9754
542	695.75	24.775	15.771	0.90788
527.33	97.667	131.63	24.431	0.98577
560.25	1476.1	23.499	77.761	0.96758
537	1951.2	85.601	26.182	0.99599
548.17	1945.5	34.287	26.815	0.99299
546.11	6	20.556	29.323	0.87412
539.25	14	80.538	24.52	0.9923
536.2	813.2	18.435	36.367	0.86955
539.3	847.55	84.382	66.912	0.91604
546.64	65.786	64.537	50.729	0.91701
556.7	192.17	131.7	101.65	0.72467
563.5	201.2	4.8645	50.369	0.93649
532.8	911.6	63.435	22.633	0.98798
540.45	1150	96.34	39.223	0.92347
556.7	325.8	71.333	83.696	0.93325
555.44	272.78	138.95	41.591	0.98842
550.75	400.5	14.036	21.083	0.97782
541.6	1124.4	104.04	18.396	0.8965
547	1699	168.23	24.703	0.9924
547.17	1710.7	115.77	33.153	0.97133
547.5	1881.8	70.821	49.147	0.99098
538.5	2039.5	120.96	5.831	1
543.33	2040.3	50.194	8.4031	0.92945
552.75	15.625	131.01	32.249	0.94513
537.22	796.33	21.251	40.233	0.96008
537.4	1181.6	102.53	20.454	0.90151
559.54	1901.2	151.63	57.403	0.98992
551.29	511.71	160.46	35.143	0.936
551.11	774.33	176.53	47.511	0.69585
543.25	773.75	90	17.515	0.91349
555.33	778.67	0	26.779	0.89622
551.67	1449.6	35.218	64.742	0.96422
539.89	1834.2	80.134	25.201	0.92637
543.67	1255.2	80.91	25.541	0.99125
551.5	1687.6	86.424	59.134	0.8133
543.86	234	107.35	21.58	0.77678
553.33	215.83	138.81	22.345	0.95147
[truncated: 5,852 more rows]
