# Supplementary material for: Social motility of biofilm-like microcolonies in a gliding bacterium
Source: Nat Commun. 2021 Sep 29;12:5700. doi: 10.1038/s41467-021-25408-7 (PMC8481357; doi:10.1038/s41467-021-25408-7)
Supplement: Supplementary file 15 — Source Data [file 41467_2021_25408_MOESM15_ESM.zip › Source Data_NCOMMS-20-05786B/Source Data_Supplementary Figure 1/Flavo - Angles/7 hr/Angles_m45_07_R2.csv]

31.87	227.13	119.17	111.8	0.88091
7	858.38	105.95	26.974	0.80969
7.4	926.4	26.565	13.764	0.97474
18.909	1569.5	145.89	40.892	0.91566
12	204.83	158.2	23.246	0.92666
6.75	459.25	53.973	13.639	0.99723
4.75	596.75	63.435	16.195	0.96648
15.727	717.64	48.468	48.147	0.97107
16.583	1152.8	45	45.851	0.89446
8.5	1407.4	99.462	66.192	0.91896
7	1722.4	75.579	37.448	0.96503
12.571	1714.3	33.69	26.111	0.96659
23.737	1904.3	70.346	101.36	0.88003
58.963	315.33	14.797	122.04	0.89832
10.75	495.5	24.444	15.242	0.79272
34.875	1330.3	136.64	78.24	0.94934
7.7778	1929.2	83.991	41.743	0.91536
6.5333	113.47	98.746	69.778	0.94249
7	785.33	79.563	40.949	0.9436
13.917	963.17	137.82	47.867	0.9022
5.5	996.5	85.236	13.628	0.8836
38.895	1883.1	148.5	84.304	0.86258
6.8	1002.8	130.24	19.315	0.88166
12.857	1702.6	69.193	55.88	0.95721
4.6667	1662.9	78.69	32.717	0.93511
14.429	1805.1	49.764	19.163	0.88868
12.333	85.111	72.181	32.092	0.91646
12	54.375	104.04	29.823	0.96778
25.778	131.78	2.8624	43.234	0.92635
15.333	224.11	114.57	41.182	0.93449
28.667	236.67	171.67	42.461	0.97588
18.857	336.14	149.04	20.782	0.84174
20.143	606.29	14.931	33.098	0.93809
11.091	897.55	117.12	48.238	0.95495
4.6667	1115.3	164.05	7.3246	0.99393
8.8	1114.6	59.931	22.407	0.9798
28.462	1266.6	175.33	52.032	0.94486
9.6	1267	87.397	22.343	0.98568
8.7143	1326.4	94.399	27.15	0.96047
23.571	1314.9	164.05	30.463	0.95594
27.417	1724.7	3.0941	37.939	0.97667
18	1754.6	121.61	30.576	0.99846
23.25	1763.4	167.47	30.701	0.9009
15.75	25	137.6	34.057	0.91448
12.25	543.75	61.26	36.149	0.97803
19.222	777.89	123.69	30.901	0.93346
10	802.2	10.62	16.841	0.96659
37.737	1075.1	35.362	84.326	0.90158
17	1053.8	153.43	13.561	0.98937
14.778	1493.6	138.65	36.908	0.90229
30.571	1553.1	15.154	53.051	0.93738
28.9	1747.2	173.83	37.519	0.99192
37.462	1944.5	30.677	74.247	0.92395
38.294	168.71	130.14	71.549	0.93234
17.333	509.22	152.59	31.963	0.95154
7.4	727.2	29.358	18.755	0.97883
15.25	723	108.43	15.741	0.80357
39.238	809	161.57	85.437	0.92532
14.5	1620.8	77.471	47.175	0.97716
22	1581	126.16	33.812	0.9524
14.846	163.69	117.18	46.37	0.89699
10.5	221.5	40.601	19.696	0.93617
23	229.17	31.759	24.795	0.99611
35.724	978.59	116.34	118.09	0.95438
17	1035.3	73.61	36.92	0.9599
14.75	1296	116.57	11.272	0.99191
16.5	1309.8	54.462	18.688	0.92061
17.75	1367.8	135	16.579	0.93833
21.8	410.7	50.389	40.242	0.93543
14.1	411.9	93.18	37.665	0.95726
16.5	416.75	173.29	17.715	0.96627
19.333	431.5	10.954	32.209	0.98033
25.053	454.21	60.69	79.895	0.81818
10.5	579	7.125	17.417	0.92579
18.267	594.2	61.928	73.193	0.92905
24.091	1250.2	53.973	44.929	0.90819
15	1239.2	50.042	50.639	0.95323
78.912	1568.1	149.04	195.71	0.83424
24.75	1704.5	14.621	25.097	0.9471
13.875	1836	143.84	35.421	0.90915
20	620.2	21.801	12.198	0.88298
28.692	672.46	180	40.076	0.97314
17.611	684.22	84.289	65.046	0.92703
22.4	1125.6	2.2026	26.038	0.99926
13.125	1124.5	39.806	32.941	0.94838
22.778	1448.4	62.85	46.352	0.94557
83.632	1397.6	146.55	166.46	0.78478
23.25	40.625	172.3	38.009	0.98229
30.875	650.25	17.819	64.42	0.9131
15.667	637.5	110.56	17.788	0.96063
43.2	1195.5	170.39	71.168	0.92632
37.333	1215.6	10.305	75.877	0.73674
14	1997.5	86.634	17.351	0.98145
31	1993	169.99	36.278	0.95169
44.111	470.56	58.285	135.82	0.77032
8.25	660.5	155.22	17.409	0.82243
25.2	666.4	42.879	19.905	0.95979
20.429	838.86	180	32.307	0.95953
20	834.4	109.29	23.007	0.921
26.625	877.5	147.26	35.653	0.93362
29.895	1045.9	40.503	70.489	0.89555
13.25	1185.5	176.82	18.265	0.987
20.25	1178.8	123.69	14.83	0.9725
10	1465	56.31	16	0.90139
27.7	1477.3	25.115	38.571	0.91627
10.6	1480.8	127.57	17.259	0.95031
30.333	1469	167.91	29.345	0.97582
16.444	1788.9	36.027	42.611	0.9576
9.4	304.8	164.05	15.318	0.95054
10	365.5	38.66	15.534	0.82438
11.5	375.83	124.82	28.987	0.96657
32.857	359.43	154.98	34.403	0.96231
24.2	624.2	141.84	18.657	0.95431
8.8333	687.33	8.7462	17.396	0.75611
11.5	691.5	156.04	11.046	0.8916
8	1290.3	3.5763	17.02	0.94193
77.452	1289.6	11.31	138.26	0.88513
23.727	1515.5	106.39	38.884	0.91142
26.875	1862.8	31.827	36.144	0.94435
17	1955	169.38	16.544	0.98397
7.4	1962.8	140.91	21.525	0.95776
47	250.56	174.19	61.407	0.96576
42.182	1099.7	18.997	66.755	0.96643
13.8	1083.6	77.367	63.318	0.93874
11.25	1820.5	132.88	19.563	0.97659
13.8	1445.2	21.371	25.778	0.9581
9.4444	477.33	17.745	29.31	0.89557
43.773	580.91	47.121	103.88	0.91959
42.818	561.64	7.4959	40.541	0.9454
29.5	747.05	5.8263	58.462	0.84251
16.182	760.82	88.493	42.84	0.88732
11.4	1517.8	11.31	15.448	0.99025
19.75	1659.5	58.496	37.903	0.95927
20.333	197.5	17.526	22.471	0.88671
21.6	864	87.51	23.083	0.99736
69.793	867.24	168.15	109.66	0.75474
10.667	948.83	26.565	25.164	0.88858
30	935.73	111.6	57.541	0.89716
24.25	1052	32.735	16.706	0.99624
25.8	220	66.801	31.11	0.97921
32.286	839.57	60.642	37.637	0.9755
33.091	96.636	131.42	48.47	0.93548
29.308	166.31	82.461	71.425	0.96035
36	336.14	36.87	27.189	0.91949
30.167	387.67	2.7263	23.767	0.88458
38.231	403.15	37.999	46.851	0.86675
36.2	1674.9	139.84	47.584	0.8799
31.083	1970.1	167.99	56.316	0.85326
32	1972	0	16.216	0.92499
11.778	2019.3	140.39	39.204	0.96018
55.647	766.29	176.82	75.049	0.96085
16.8	976.4	165.07	15.87	0.97818
52.889	29.056	28.989	90.871	0.93098
27.25	27.5	90	27.693	0.97498
33.286	292.43	47.291	18.498	0.95639
54.382	246.68	110.34	112.06	0.84703
22.333	525.33	45	11.314	1
37.667	527.17	164.05	23.517	0.92871
43.692	615.23	66.318	66.658	0.93374
32.75	1841.5	68.199	27.476	0.97996
23.5	1913.2	26.565	25.027	0.98281
33	1902.1	114.68	43.028	0.94633
43.667	1893.8	122.01	50.497	0.93411
42.533	74.867	72.316	76.568	0.94585
26.273	269.09	126.87	44.517	0.89854
32.333	794.44	111.5	36.038	0.98419
44.929	836.36	63.435	60.305	0.88991
34.8	1694.2	129.47	22.583	0.97517
29.5	73.5	90	13.078	0.91759
37	66.5	3.8141	16.227	0.92645
40.444	70.222	137.91	43.076	0.96976
34.429	682.14	70.71	24.997	0.84768
38.429	900.43	175.6	27.969	0.93236
48.714	1527	147.43	49.325	0.8661
32.6	1781.4	27.759	24.984	0.85939
41.238	1800.7	71.761	104.46	0.88699
33.75	640	77.005	35.305	0.75579
94.921	779.55	168.69	133.62	0.95403
35.7	1116.1	98.973	39.435	0.97555
50	1133.1	28.072	36.032	0.94362
49.571	1423.4	19.747	42.872	0.96651
37.773	1412.5	84.738	81.97	0.93109
49.429	417.86	124.7	49.072	0.96662
43.3	1343.8	127.87	45.756	0.99675
49.429	1406.5	20.556	64.915	0.92132
44.75	1794	137.86	29.351	0.96487
48.083	1854	21.801	50.308	0.9634
38	306.6	83.418	27.375	0.95607
39	300.5	108.43	15.953	0.99111
48.4	299	139.64	26.454	0.99225
54.167	534.67	159.33	58.656	0.96577
38.7	547.9	74.055	37.895	0.96055
39.8	688.4	118.07	18.452	0.9213
38.5	1301.8	103.24	17.797	0.98132
35.75	487.25	176.19	15.162	0.99149
47.833	1044.8	54.462	54.169	0.95284
46.867	994.4	103.82	66.962	0.93811
51.667	1024.2	165.96	25.777	0.95972
51.182	1487.2	40.101	34.276	0.72469
58.258	1667.2	42.374	127.58	0.60475
36.143	1649.1	101.31	22.585	0.90308
48	144.5	158.2	18.394	0.87831
50	294.83	148.57	24.323	0.86729
39.444	363.89	100.3	34.34	0.97674
51.667	365.44	146.89	29.426	0.93316
44.5	644.25	129.81	16.18	0.9654
42.273	1152	20.726	40.199	0.9841
51.222	1141.8	158.2	28.999	0.9285
50.2	1156.8	34.824	29.845	0.93878
44.75	1383.2	150.95	22.073	0.93286
42	1613.7	117.22	41.947	0.93826
30.667	1630.8	32.005	21.135	0.89274
40.25	1880.2	75.964	12.842	0.96322
42.6	2018	18.435	16.578	0.95377
52.909	2000	128.09	50.31	0.93441
38.667	1998.5	88.315	34.499	0.98595
47	855.67	11.768	25.418	0.96448
26.353	901.47	109.23	94.857	0.9602
47.417	1110.9	57.426	46.63	0.91614
49.25	596.25	150.64	18.696	0.9819
57.556	896.61	142.13	60.975	0.74796
62	1578.2	160.35	45.093	0.98904
43.25	1665.5	113.2	16.958	0.89819
42	207.33	143.13	15.021	0.99858
43.667	510.5	98.427	28.653	0.95261
57.176	734.47	145.65	78.545	0.92521
46.667	749	23.962	9.8573	0.99914
41	818.67	84.289	20.791	0.96675
48.125	1169.5	13.57	30.976	0.96309
35.5	1878.7	42.51	16.333	0.99665
43.333	129.33	135	18.439	0.99705
47.5	121.25	116.57	15.888	0.98519
54.625	505.5	172.3	39.146	0.95376
45.25	828	10.62	16.923	0.96194
42.375	1510.2	84.144	41.47	0.94537
47.667	1486.4	104.53	31.184	0.89445
51	1498.5	167.01	14.161	0.94212
44.667	45	81.254	15.987	0.82273
71.368	21.105	152.39	79.464	0.92313
55.857	482.86	28.443	27.72	0.98465
42.455	1251.9	72.553	45.178	0.81208
68.308	1231.9	149.42	52.746	0.96895
69.462	1617	16.587	50.947	0.96259
43.333	707	135	31.154	0.95329
59.364	1458.2	33.311	45.077	0.92909
57.5	1895.2	160.97	31.021	0.98888
34	2030.7	46.397	30.255	0.95851
62.5	116.79	69.274	57.306	0.69033
45.429	261.57	116.57	23.029	0.87388
49	1426.2	68.962	15.363	0.90661
64	376.3	158.84	39.917	0.83277
51.25	1074.2	95.194	11.739	0.94093
60.375	1470.2	166.43	30.649	0.97338
62	1070.2	0	21.128	0.99394
53.833	1670	59.036	23.568	0.98963
54.455	1927.3	86.73	43.608	0.80391
45	151.4	24.775	16.487	0.86841
77.846	1585.5	156.14	60.283	0.94322
61.2	1681.5	109.65	83.772	0.88729
67.111	920.22	154.18	37.392	0.921
80.538	971.85	162.18	64.316	0.91458
55.167	1285.3	79.046	31.909	0.98955
54.25	1352.2	101.31	15.487	0.98775
54.571	270	29.055	21.434	0.96068
70.333	1686.3	173.21	43.085	0.98171
63.8	1124.8	28.072	17.201	0.98833
62.5	1324	149.42	25.606	0.99796
62.167	1509	60.524	26.749	0.9877
74.6	1567.8	64.983	74.33	0.89078
57.556	1768.6	108.92	39.512	0.93643
59.25	675.25	87.397	22.709	0.96978
69.5	658.5	157.07	28.535	0.98935
59.8	1013	104.93	15.733	0.9867
56.143	1805.1	97.125	24.67	0.98042
67.375	1801.5	36.87	22.588	0.88542
50.571	16.571	129.81	25.546	0.91721
71.588	194.76	107.02	66.637	0.76901
63.2	688.2	17.526	23.141	0.86101
71.875	1151.4	43.995	43.863	0.91902
66.5	1302.2	167.01	13.677	0.97551
73.625	1640.6	49.97	39.448	0.82767
61.4	336.4	46.736	24.752	0.94317
102	334.81	2.2605	81.639	0.93166
65.385	425.23	90	58.134	0.89448
79.25	391.42	151.7	45.859	0.96588
63	799.88	80.538	36.815	0.99136
68.6	1156	152.1	20.485	0.939
65.455	1005.5	31.701	41.978	0.95199
79.7	1049	19.359	42.293	0.92727
85.308	1732.9	178.96	62.949	0.87387
65.6	1735.4	94.086	55.38	0.76033
57.111	1839.4	180	35.166	0.88154
84.143	1823.4	143.79	71.813	0.96646
68.143	901.71	119.74	25.779	0.93823
68.25	1853	140.71	15.862	0.89602
77.333	1850.7	157.89	36.132	0.95593
73	1956.3	157.17	20.798	0.99123
65	710.5	107.35	17.033	0.98417
70.4	833.6	49.399	28.437	0.97264
110.27	808.69	167.53	121.28	0.87825
68.143	1433.1	83.928	56.994	0.82931
82.091	1528.6	173.48	36.045	0.97733
72.2	1755.2	8.1301	15.476	0.91381
68.667	295.33	124.7	18.055	0.87572
78.25	313	35.754	32.908	0.93612
72.2	1075.8	97.927	84.557	0.9433
67	1986.5	62.103	19.38	0.99252
92.957	671.48	58.438	90.419	0.90857
71.6	985.8	36.87	18.238	0.82245
71	957.89	106.31	45.102	0.94718
62	1254.5	76.43	31.359	0.95132
92.231	1261.4	158.39	61.247	0.93081
64.667	65.667	156.5	26.481	0.9471
72.375	30.75	101.89	64.122	0.90841
67.545	163.45	103.39	44.882	0.96195
60.286	953.57	145.3	18.107	0.87324
90.909	1366.3	168.23	83.022	0.88586
72.6	95.4	75.964	21.303	0.96772
89.429	60	122.32	62.402	0.92917
59.833	429.33	129.09	44.146	0.93397
92.5	1191.8	132.55	87.893	0.94214
78.941	1878.3	113.96	72.839	0.9465
75	251.22	86.82	99.818	0.90303
82.364	438.36	111.8	68.056	0.94955
78.75	466.25	15.945	14.565	0.99964
88.474	1086.1	101.31	99.789	0.91976
95.778	1123.8	169.22	44.028	0.97108
90	1453	14.036	47.202	0.96086
80.5	1437.6	126.87	30.675	0.978
103.18	1313.5	12.7	86.803	0.83845
70.667	1616	74.055	15.062	0.96667
75.75	867	71.565	12.831	0.9858
84.375	1303.6	125.36	40.658	0.93495
79	1504.7	51.072	34.003	0.9829
69.6	1487.2	69.775	20.341	0.99543
76.833	280.33	108.43	19.393	0.97835
81.6	399.2	43.877	36.647	0.98425
70.2	402	122.74	18.677	0.89113
79.667	1600.8	164.05	22.765	0.9594
84.5	1705.7	0	19.246	0.98721
82.333	1807	165.07	32.449	0.95683
87.625	1838.9	41.348	36.547	0.91121
73.571	2021.4	64.231	33.22	0.96938
101.94	2030.6	28.355	72.858	0.98259
109.4	113.4	37.823	113.31	0.8491
90.154	355.08	139.84	47.777	0.87634
89.125	888.75	166.37	35.187	0.96502
136.66	1010.8	38.991	188.8	0.57242
83.111	1240.3	172.65	33.196	0.94158
76.625	1469.6	83.66	28.677	0.9473
100.57	231.43	128.88	86.271	0.92325
91.231	540.23	152.45	57.577	0.90113
87	564.4	49.185	29.509	0.98509
87.714	800.57	20.225	23.918	0.84657
84.75	925	52.595	22.129	0.96711
90.083	1126.8	116.57	52.419	0.98112
68.857	1340.6	45	28.415	0.8461
93.9	1347.1	161.57	35.901	0.96891
70	1776	45	16.028	0.97054
80	1781.2	174.29	20.606	0.97542
79.857	1778.4	93.691	32.31	0.96145
81.8	691.6	109.29	21.344	0.99276
72.458	665.25	87.639	113.55	0.85496
87.75	694.5	146.31	26.213	0.96283
80.6	741.73	101.31	68.87	0.88846
69.857	1256.1	4.9697	29.05	0.79474
79.667	452.17	73.811	32.852	0.98258
74	841.8	180	21.194	0.99084
74.3	2037.6	167.47	28.625	0.96623
83.4	516.8	119.36	19.476	0.94257
87.75	526.5	8.7462	15.133	0.86914
80.167	1728.2	86.309	32.472	0.95667
92.417	156.89	98.078	164.9	0.94938
69.833	744	5.7106	22.81	0.88116
87.875	1747.8	22.834	21.963	0.93865
93.286	1738.5	101.31	75.97	0.87255
89.304	1898.7	124.35	100.31	0.72449
103.75	1898.5	122.33	95.321	0.98082
85.4	327	121.61	16.481	0.92617
68.7	1382.4	8.8807	35.504	0.91224
90	1421	73.237	93.085	0.93123
88.429	1539.7	177.27	22.629	0.92907
85	1862.8	90	17.299	0.92492
93.25	1871.5	0	17.245	0.98579
91.429	1967.9	3.4682	33.468	0.98782
102.81	1931.1	121.3	97.903	0.88463
90.25	466.5	163.3	10.448	0.9993
83.4	1328.4	66.371	17.652	0.98934
128.61	1351.1	22.906	79.598	0.96834
101	1606.6	5.3558	35.585	0.9032
109.08	727.46	41.1	65.383	0.95391
84.333	822.5	37.304	28.666	0.92099
110.25	1505.1	160.56	58.03	0.93199
99	558.62	161.57	24.057	0.92016
102.86	820.79	105.26	80.585	0.84892
124.4	819.8	124.14	124.78	0.84245
92.5	860	28.61	12.55	0.99842
83.2	954.2	115.77	35.064	0.9184
89.25	956.75	82.235	22.263	0.99733
91.385	1160.2	125.79	61.798	0.85778
108	1222.3	8.7462	41.634	0.94776
93.333	1252.6	111.8	28.711	0.93781
91.263	280.37	95.711	68.969	0.87429
97.286	428	173.42	27.281	0.95936
89	513	96.911	39.658	0.8382
102.86	500.71	137.86	30.7	0.92248
93.364	629.73	77.574	64.278	0.9399
97.625	593.5	125.22	23.723	0.87715
94.222	29.222	113.96	33.029	0.89458
111.12	284.88	143.65	70.883	0.92833
97	1998.2	165.47	30.711	0.90823
109.42	2019.8	34.38	48.426	0.95081
101.57	285.43	3.3665	17.547	0.97048
108	1087.9	180	48.45	0.92879
111.93	1653.7	57.693	81.561	0.98644
88.8	123.2	60.255	18.993	0.84896
116.5	183.38	124.46	68.465	0.90345
106.12	395.75	121.18	47.178	0.94151
111.5	479.94	166.35	74.112	0.97197
97.333	1710.7	52.125	11.933	0.95545
102.25	192.38	3.5763	20.586	0.77875
131.44	969.5	74.148	203.47	0.82766
98.6	1670.8	54.462	17.827	0.96509
101	1656.5	135	20.113	0.98438
91.889	1983.8	135.81	51.609	0.97288
97.5	1972.7	98.973	21.195	0.90754
105.68	434.73	107.9	76.685	0.89076
86.4	529.2	33.69	18.563	0.97117
94.857	1013.3	93.18	19.027	0.94748
96.25	1375.6	94.538	64.238	0.98381
98	1502.3	28.072	19.424	0.87522
97	1485.4	92.121	29.166	0.92636
109.8	1753.4	8.1301	28.826	0.98121
114.25	91.875	9.7276	38.51	0.92211
101.83	268.67	166.61	21.953	0.98332
107.4	543.7	105.42	65.113	0.92402
106.08	750.83	50.631	51.668	0.97638
98.182	781.36	92.121	56.59	0.95489
104.33	49	167.74	24.449	0.96273
94.8	49	47.49	16.726	0.97324
106.86	1233	130.91	22.357	0.88783
99.5	1762.5	120.96	5.831	1
97.167	1876.2	98.13	15.004	0.94256
106.92	353.5	109.38	60.874	0.94039
124.64	692.82	175.6	49.076	0.79704
96.2	710	61.699	15.547	0.94966
99.6	1457.4	86.987	19.984	0.95209
108.17	1515.5	129.81	31.478	0.99247
100.6	889	90	19.476	0.97554
111.57	1821.4	144.46	26.657	0.96811
109.33	1837	36.87	25.683	0.97341
106.12	932.75	106.7	23.389	0.89275
104.6	952.6	79.38	17.077	0.95325
103.73	1776.6	84.958	37.67	0.90609
117.14	12.357	19.573	52.057	0.91746
140.28	81.722	69.096	166	0.92856
115.44	374.33	58.134	44.798	0.97251
110.64	587.36	110.85	46.363	0.96941
111.09	667.91	37.235	38.57	0.81413
111.31	1728.8	88.891	169.73	0.91338
124.6	958.4	171.25	42.315	0.93249
126.88	386.41	165	66.85	0.86722
102.75	1201.8	177.4	22.528	0.97759
106.25	1198	81.87	21.382	0.99211
113.33	1206.3	31.608	16.042	0.95155
147.71	1678.1	151.93	87.887	0.96715
112.42	1968.4	58.173	49.089	0.69532
112.57	934.14	60.945	67.293	0.91798
125.4	1516.2	6.789	43.048	0.98255
112	293.5	61.928	18.403	0.92376
137.1	1577.8	156.53	87.768	0.94403
112.86	114	76.675	41.606	0.93861
104.5	1417.7	12.529	19.079	0.96644
121.25	1448.9	68.199	77.173	0.97693
115	1415.3	158.2	11.403	0.94451
114	308.25	111.45	31.362	0.95924
115	2003.3	59.744	13.987	0.9932
117.88	524	57.265	34.721	0.95869
113.5	1064.3	90	56.586	0.97198
114.75	1097.2	70.017	11.954	0.97914
116	1483.7	53.471	36.424	0.92249
112	1477.5	90	3	1
121.67	1473.3	165.26	20.588	0.95427
110	241.2	117.9	20.791	0.92519
110.09	994.55	71.996	47.992	0.87638
121.43	1033.6	130.91	21.216	0.93557
114.43	1110.7	98.973	19.842	0.96945
115.8	2015	111.04	13.946	0.99875
119	140.33	29.358	19.695	0.93208
115.36	145.64	95.194	36.836	0.89956
119.83	257	171.87	21.36	0.99311
108.5	896.67	180	19.643	0.96725
120.6	889.2	132.88	20.34	0.93928
117.91	1269.8	167.69	57.942	0.97155
115.1	1286.8	93.576	50.025	0.9614
119	1275.3	45	11.414	0.8673
131.8	1413.6	43.264	79.777	0.87789
108	464.75	143.13	16.767	0.89462
117.75	452.25	111.04	13.988	0.99572
96.167	1004.7	21.501	39.392	0.90039
119	1016.8	49.899	26.347	0.94278
118.19	1166.8	96.34	59.669	0.91057
138.18	1827.2	12.265	48.206	0.97652
119.62	177.77	57.804	44.527	0.71656
132.09	159.09	155.22	34.309	0.83463
129.17	1107.2	23.806	38.714	0.95991
126.6	1438.8	176.82	19.712	0.91455
102.9	1553.5	8.1301	29.997	0.70718
113.8	934.4	160.35	15.216	0.97699
121.8	406.6	23.629	19.216	0.90883
128	1326	26.565	22.847	0.9787
126	1482.2	159.44	17.948	0.95208
125.5	1742.1	120.26	28.604	0.97137
122.29	2008.7	176.73	36.252	0.96704
129.14	1999.4	143.13	27.574	0.90666
119	69.333	15.524	18.706	0.99867
120	69	93.18	18.275	0.98647
130.43	133.29	13.392	23.984	0.90007
121.6	612.4	53.973	17.16	0.79261
122	586.9	99.462	31.231	0.97384
119.67	1900.7	84.806	23.042	0.95873
128.6	445.4	164.48	19.31	0.96745
127.17	718.25	88.531	48.285	0.80797
129.25	786	180	29.26	0.92278
120.71	784.29	90	33.364	0.98908
122.6	1713.2	61.699	15.677	0.94184
136.27	832.87	65.772	67.306	0.97755
121.7	858.2	141.55	46.895	0.92582
122.56	1837.7	104.35	46.587	0.95273
130.55	193.18	31.608	41.426	0.73695
114.5	677	151.7	17.849	0.8272
133.5	680.62	38.157	37.377	0.95269
133.33	1144.8	2.8624	21.24	0.9428
119	1537	160.71	21.211	0.99899
146.67	1492.8	123.34	99.233	0.91676
129.9	1929.4	121.5	38.513	0.94408
126.25	530.5	146.31	18.028	1
125.47	518.87	109.59	71.273	0.87868
123.83	481.5	116.57	21.806	0.92288
128.64	243.14	172.87	52.505	0.92132
115	257.33	125.75	31.014	0.99328
123.86	424.86	115.71	32.334	0.92678
137.17	716.5	26.565	32.121	0.9746
127.83	1023.5	167.2	23.579	0.95682
129.67	1643.7	62.152	71.033	0.84386
160.26	51.158	18.435	80.153	0.94687
135.75	1813.9	170.91	26.858	0.94268
166.62	1956.5	177.68	79.939	0.92647
132.71	608.29	110.56	47.217	0.90476
127.75	632.5	51.34	20.763	0.92518
160.33	627.8	3.9452	64.533	0.90091
132.2	1125.1	71.565	51.525	0.92061
130.4	1250.2	96.71	34.563	0.99049
132.14	1586.1	109.18	25.426	0.95773
134	1605.3	47.49	18.801	0.86583
130.2	2036.6	81.87	15.315	0.9234
139.67	2024.2	161.57	29.724	0.9575
121.25	222.25	153.43	15.405	0.87092
133.7	219.3	162.65	37.302	0.89877
129.5	294.58	68.629	51.369	0.96159
141.43	281	162.9	27.637	0.98431
127	362	127.57	17.919	0.91528
138	356.6	159.44	18.102	0.94398
121.5	1716.6	11.041	42.853	0.97481
151.76	1701.9	169.32	71.374	0.75567
130.83	867.83	126.25	20.396	0.91198
130	991.5	87.207	45.037	0.91145
133.5	985	139.4	9.2195	1
144.71	86.143	3.1798	38.696	0.93176
126.6	93.6	128.16	20.099	0.88584
148	826.54	45.909	49.286	0.90398
143.36	1067.5	125.39	50.328	0.92623
138.67	1255.8	56.976	24.278	0.98251
139	1457.7	95.528	42.027	0.74106
134	445.8	98.973	20.294	0.94784
128.25	1198.5	54.782	21.422	0.97136
150.93	1165.6	117.41	139.57	0.87162
154.71	1203.6	1.3972	42.097	0.97423
139.25	1793.2	162.07	38.509	0.92796
132.22	1779.9	112.25	32.148	0.73937
148.62	750.31	169.8	53.598	0.94786
141.31	1393.9	113.03	46.374	0.93721
126.4	10	151.39	13.728	0.91274
136.14	17.857	78.69	20.93	0.97449
144.09	544.95	119.25	99.397	0.86481
162.64	568.91	177.71	64.232	0.77905
140.33	1119.8	128.37	32.032	0.95562
146.12	1984.2	171.3	100.6	0.85479
147.92	1951.2	116.22	81.323	0.91839
139.33	489.33	133.03	21.51	0.95389
153	1260	113.79	112.55	0.90304
144	1431	138.01	27.839	0.96654
145.43	106.29	167.28	33.754	0.94153
134.89	339.33	147.65	73.941	0.9605
137.82	1877.4	85.236	36.896	0.97911
142.33	1845.9	101.31	34.608	0.88402
145	257	137.12	21.486	0.88917
166.2	297.8	54.819	78.46	0.95122
153.33	937.22	12.875	37.603	0.95477
159.61	1286.2	116.81	109.78	0.96959
162.95	1329.7	178.73	45.92	0.98021
180.67	1725.4	26.847	93.411	0.9719
144	1753.4	6.8428	26.265	0.95867
139	1750.8	90	22.344	0.93983
148.21	1993.7	104.28	59.082	0.9606
149.43	2024.3	161.57	30.33	0.83409
147.89	1524.1	121.43	44.613	0.94569
138.33	1617.2	94.086	15.35	0.91438
155.17	1613.8	27.408	37.672	0.80732
136	904.5	58.671	27.718	0.97141
160	921.83	47.911	50.672	0.82438
150.3	1891.1	144.78	43.233	0.96263
142	243.78	85.426	26.095	0.9611
146	408.6	180	21.978	0.95548
160.93	1467.9	47.936	64.967	0.85008
152.2	149	165.96	18.375	0.89754
163.73	187.18	159.59	48.117	0.95352
148.9	1135.6	126.33	44.649	0.94518
181.38	1836.2	164.91	94.366	0.97682
162.21	1857.1	16.928	58.996	0.81503
150.28	622.89	81.027	84.16	0.91422
152.38	559.62	126.87	77.886	0.83455
149.5	708.5	45	15.282	0.92539
157.67	717.78	169.7	36.944	0.9079
183.93	785.27	3.6678	87.461	0.89366
144	174.5	110.56	17.536	0.97447
157.38	171.38	0	24.723	0.97076
155	1235.1	172.23	24.307	0.91347
141.25	1494.5	3.0128	19.287	0.98649
153.4	1558.8	174.64	33.014	0.97353
153	343.86	127.3	28.842	0.91535
147.08	455.5	95.194	68.7	0.96466
152.73	875.82	156.3	46.206	0.96908
147.29	954.43	45	21.773	0.90935
136.71	451.43	29.745	20.166	0.79957
154.14	1087.9	158.2	27.396	0.98282
159	1111.2	173.66	27.236	0.99745
152	25.929	83.517	49.827	0.88874
156.25	1803.1	138.99	30.927	0.98552
162.88	1816.1	20.556	35.18	0.97147
174.68	96.474	57.67	103.01	0.90764
154.9	491.5	127.23	33.721	0.93118
160.19	494.06	143.91	74.57	0.97904
170.47	1340.3	172.41	77.673	0.97413
152.69	1591.4	12.653	53.553	0.93776
153.13	1645.5	105.52	65.299	0.85827
156.75	1656.8	137.12	19.162	0.99703
171	652.42	175.82	46.096	0.89182
157.4	1224.4	177.88	27.22	0.9926
154.88	1193.9	101.84	67.404	0.93984
155.75	1310.5	169.22	21.478	0.99532
149.86	1387	163.74	26.939	0.92804
144	425	160.35	15.053	0.98758
168.13	708.33	111.16	72.768	0.91363
154.09	1437.9	87.397	50.9	0.86534
182.12	13.765	0	71.862	0.91843
156	395.6	173.29	18.36	0.9323
159.92	377.77	120.76	50.875	0.96073
158.5	1640.8	24.444	12.166	0.99317
155	1936.2	77.242	67.257	0.80797
150.2	244.6	68.199	17.325	0.93252
176.12	281.76	59.808	71.661	0.88795
165.25	256.5	12.995	26.882	0.99262
168.6	1552.5	39.289	47.839	0.89127
125.71	1771.1	18.178	77.101	0.91464
153.4	1781.4	83.991	20.953	0.91179
162.33	217.67	105.95	29.341	0.74437
155.67	809	69.444	17.19	0.99404
168.17	819.67	35.134	34.526	0.95623
190.08	1978.6	136.87	168.38	0.77309
163.57	1117.6	143.97	27.613	0.98516
166.17	1371.2	41.634	25.543	0.94283
157.75	1747.5	107.1	14.067	0.9669
184.67	1763.9	5.1944	63.082	0.87548
171.52	537.43	108.82	108.29	0.85858
159	830.5	11.31	26.158	0.97464
166.1	1199.2	63.435	31.831	0.84298
156.57	1255.7	90	27.388	0.98582
165	1057.5	31.608	15.587	0.9793
158	1408.3	165.96	16.606	0.99314
150.8	1392	67.521	32.519	0.96513
161.75	356.5	67.166	24.356	0.84641
194.06	341.81	172.46	70.443	0.97374
156.83	1034	140.19	26.291	0.89122
159	1283.3	143.13	15.021	0.99858
162.18	1455.7	106.19	40.861	0.79001
168	1739.6	167.91	14.92	0.95965
192.67	191.88	158.88	100.98	0.93424
168.2	332.4	156.25	27.904	0.97882
162.64	328.27	73.811	40.319	0.80062
181.67	871.67	57.381	70.497	0.84207
171.4	848.6	10.008	17.954	0.96147
191.83	914.92	35.69	89.752	0.974
185	923.95	47.49	85.839	0.94822
169.5	870.36	108.03	47.344	0.95518
172.83	1172.2	19.29	21.46	0.98738
176.8	1366.2	137.42	53.518	0.93893
186	288.18	173.66	48.039	0.9425
173.81	443.56	110.19	75.561	0.95883
173.18	463.82	138.58	26.537	0.85435
162.5	1647.8	90	8.3351	0.9598
174.14	1652.3	14.744	22.029	0.89186
160.2	265.8	159.44	17.596	0.97112
170.75	1935.5	74.578	30.788	0.9771
167.25	1682.8	96.843	26.816	0.93896
173.22	974.56	46.469	33.158	0.83196
166.64	1420.3	155.43	39.881	0.96496
168	1431.8	69.444	18.04	0.94725
174.83	1623.8	169.38	17.294	0.94131
173.29	1789.1	132.4	31.362	0.99308
170	1892.1	73.74	29.907	0.83593
176.17	1879.5	176.82	18.634	0.96744
148.36	974.55	54.605	50.11	0.93026
174.35	1021.9	69.171	102.64	0.95899
165.6	1313.6	75.379	26.434	0.89921
177.44	1312.6	22.834	22.508	0.91592
169.5	178.75	75.964	12.407	0.99694
173.33	152.75	93.094	41.617	0.89036
173.67	454.33	152.24	24.966	0.86
176.83	455.5	161.57	19.255	0.82117
189.5	490.95	146.08	77.631	0.90032
166	660.25	97.125	17.095	0.94324
128.86	660.55	61.274	257.99	0.91937
176.5	833	77.8	80.772	0.93733
160.33	895.33	45	18.385	1
199.4	952.73	21.801	66.69	0.96898
190.46	746.31	15.124	42.882	0.8938
170.33	1894.2	10.437	45.449	0.85016
180.22	22.889	127.15	41.889	0.98834
177.57	232.86	141.95	30.716	0.95085
174.57	1571.9	120.07	26.349	0.83321
169.67	604.11	47.386	36.356	0.93439
176.25	592.5	111.37	25.724	0.96011
179.75	1218.5	140.19	16.465	0.94869
168	1491.6	142.59	22.637	0.94539
174.2	1514.4	94.289	42.002	0.95501
174.5	633	84.806	12.153	0.90886
178	725.6	165.53	35.375	0.90503
174.6	1100.6	107.45	37.516	0.97794
172.5	1811	90	16.083	0.80832
182.55	1800.2	100.01	45.24	0.76317
173.33	101	135	24.989	0.96207
187.88	98.5	169.51	31.82	0.86294
183	136.5	153.43	20.453	0.98396
161.29	1514.4	161.57	28.194	0.89729
177.57	1743	49.185	30.321	0.95871
195.56	1749.3	24.102	44.631	0.93274
178.22	1868	74.932	28.091	0.95854
177.4	267.2	95.906	31.125	0.93671
176.14	390.29	93.691	32.398	0.95883
166.4	679	20.556	17.206	0.99317
179.14	790	83.29	21.294	0.80386
194	1196.2	35.395	51.043	0.91325
177.44	1193.3	71.565	22.787	0.97141
182.5	407	49.399	20.666	0.89225
180.43	1158.3	63.435	23.741	0.94186
178.4	2030.8	112.38	21.477	0.85603
185.5	1632.8	68.405	53.77	0.96008
182	1947.3	117.47	28.908	0.97476
182.67	214	70.017	23.935	0.97804
199.6	285.55	55.125	90.441	0.88952
185.67	439.67	171.87	15.814	0.89429
207.79	1347.7	158.2	94.162	0.85786
183.1	604	85.601	28.742	0.90728
187.8	905	10.008	18.549	0.93064
174.44	667.78	22.38	39.005	0.94268
198	1086.6	8.3659	36.377	0.9447
203.46	1113.3	58.092	66.154	0.94376
172	1290.7	3.1798	19.314	0.93342
192.94	1240.3	94.874	142.24	0.91023
188.5	1289.2	161.57	17.619	0.89739
184	1400	5.7106	20.185	0.99576
181.6	1400.2	75.379	23.913	0.994
187.69	1538.2	110.56	55.088	0.93058
188.27	528.82	131.19	36.819	0.86615
187.75	1729.8	45	15.556	1
188.5	463.83	121.76	25.347	0.9744
176.6	879.8	126.87	15.919	0.94225
180.75	950.5	161.57	15.953	0.99111
194.78	997.33	19.026	33.328	0.92042
192.96	533.92	114.39	101.04	0.93454
176	1346.4	12.804	25.935	0.86991
204.53	1644.5	15.819	65.185	0.95669
187.33	74.833	16.26	27.524	0.90829
188.2	171.6	102.53	19.062	0.96731
212.03	700.7	60.041	184.93	0.89876
205.27	762.73	2.9609	61.837	0.93921
198.25	1412	177.71	25.598	0.97742
195.36	128.64	113.36	51.637	0.92815
191.25	224.75	2.8624	20.303	0.98629
179.4	636.4	161.57	12.784	0.98949
194.88	621	119.98	30.794	0.97475
199.71	1309.6	157.69	42.825	0.98434
185.4	1374	93.576	16.956	0.94544
186	1749.5	90	7	1
178.44	1923.8	39.289	36.064	0.78819
194.75	358.12	166.61	22.981	0.93933
190.12	350.94	103.3	59.248	0.95389
193.25	1107.2	119.74	25.411	0.95181
195.12	1326.2	124.38	24.564	0.93723
193.23	1485.8	87.248	117.73	0.88439
189.5	1684.4	96.71	56.009	0.91685
202.38	1921	27.553	54.349	0.95465
195.81	712	80.655	88.081	0.90896
191.22	832	77.681	92.948	0.95807
209.45	824.36	1.2189	49.106	0.95733
199.75	1182.4	168.11	21.196	0.91602
180.91	50.818	172.09	41.507	0.87565
199	809	7.5946	15.261	0.99158
194.2	921.4	42.879	19.131	0.99864
195.4	1431.6	156.04	20.252	0.97262
194.86	1086.6	86.532	37.724	0.87638
201	1067.8	172.87	16.851	0.95691
194.42	1020.5	64.916	54.992	0.94366
182.2	2004.6	20.225	24.116	0.83964
215.92	1988.6	141.04	61.837	0.97741
218.42	1123.3	37.476	78.82	0.9592
219.28	2006.9	122.74	89.016	0.93485
196.2	754.8	90	26.523	0.9803
201.8	1217.8	145.78	30.616	0.98746
195	1354.2	85.601	13.521	0.96428
208.7	1357.8	164.58	34.079	0.88276
256.18	1512.9	128.77	295.89	0.85821
210.75	1603.4	170.22	30.685	0.95904
190.33	1807	72.255	28.403	0.92415
216.29	454.71	9.4623	39.079	0.93391
203.11	894.11	119.93	40.635	0.93708
209.92	943.48	115.08	116.78	0.88878
185.2	1132.2	175.76	32.5	0.83306
228.65	1165.9	31.357	110.09	0.68078
199	1658	168.11	19.45	0.99827
201.88	1978.1	133.9	78.499	0.93699
196	313.9	83.884	35.738	0.78797
204.6	417	10.491	28.083	0.97778
199.92	389.23	93.366	53.201	0.96029
198.2	1392.2	83.29	17.385	0.98459
200.25	1926.5	70.56	18.701	0.96398
203.8	1908.6	123.69	22.025	0.98221
216.5	237.2	173.8	47.685	0.97034
192.6	245	122.74	20.303	0.81973
203	215.67	108.03	47.962	0.94286
200	1162.1	57.653	37.303	0.95195
209.17	1167.7	24.228	23.013	0.95301
206.6	1863.2	37.569	33.439	0.98096
197.43	1866.6	91.975	31.7	0.91536
219.6	1840.8	145.92	42.226	0.97212
200.4	633.7	86.532	36.581	0.90377
208.5	862.83	157.17	20.995	0.98194
208	1509.9	141.34	39.672	0.96841
217.18	1633.3	22.62	55.198	0.94207
199	32.222	169.11	27.201	0.97337
198.75	43	119.36	27.186	0.67525
201.85	151.08	85.365	41.058	0.90412
242.57	329.76	10.62	104.18	0.93753
210.33	511.83	136.33	32.263	0.94267
198.92	565	139.4	40.934	0.90091
202.83	572	75.964	16.993	0.97053
188.86	778.14	41.634	25.191	0.95603
224.47	1876.8	152.97	64.518	0.85261
220.14	599.43	161.97	46.381	0.97501
205.44	1051.7	79.287	38.63	0.9748
214.78	1015.2	132.8	38.042	0.96728
218.82	1223.9	120.1	96.825	0.82371
211.83	635.83	24.228	23.82	0.92072
199.8	1573.5	129.09	49.389	0.83482
203.52	1414.4	112.38	103.63	0.88705
233.14	1442.1	38.66	77.415	0.82711
214.5	556.83	109.03	69.778	0.87924
198.25	588.5	121.43	21.104	0.99956
208.56	827.89	94.399	46.049	0.84942
243	838.14	169.11	82.476	0.96306
208.25	1328.2	120.58	26.309	0.97128
226.96	116.56	61.67	139.11	0.93919
217	1034.3	143.9	67.585	0.87897
220.76	1261.8	111.16	72.523	0.91672
238.19	1264.4	126.73	96.555	0.86583
214.71	1375.1	175.6	27.622	0.94406
205.67	1763	116.57	11.216	0.99681
209	1446.8	75.964	26.857	0.92111
237.42	1550.6	19.25	72.386	0.92187
199.8	1787.4	145.3	17.113	0.92393
209.25	1779.5	116.57	18.258	0.97977
210.54	1361.2	38.83	54.451	0.96657
206.27	1480.9	131.31	45.372	0.96826
214.25	473.25	49.764	17.514	0.97232
210	829.2	56.31	15.497	0.93062
212.95	1729	66.903	79.367	0.93144
212.29	9.1429	131.99	30.25	0.88949
218	260.62	21.801	28.113	0.95777
210.14	262	77.905	29.437	0.97278
215.25	354.62	115.46	26.306	0.88419
212	1140.5	111.8	11.09	0.9712
211.75	1202.8	100.01	17.571	0.98244
202	1224.6	21.801	19.527	0.82733
208.83	1240.7	112.17	36.679	0.79486
219.4	1224.8	151.19	23.407	0.97517
219.2	1397.8	160.71	21.54	0.98373
211.21	1842.4	87.58	74.746	0.95073
213.67	143	80.538	37.782	0.96598
219.8	1686.2	22.751	35.092	0.95792
231	1726.8	60.68	92.224	0.90785
222.81	200.62	111.8	63.21	0.93714
211.43	412.21	99.293	58.549	0.95188
214.36	666	79.216	44.238	0.96648
222	1142.2	41.634	39.718	0.90952
207.14	1608.2	77.905	53.066	0.80943
219.15	1814.8	19.573	57.983	0.82369
216.11	441.67	96.34	27.879	0.97441
221.78	581	109.36	40.105	0.97787
222.45	627.55	80.69	70.24	0.88005
216.6	1313.8	69.775	20.987	0.96479
238.86	705.36	173.8	48.802	0.94813
220.17	219	25.017	17.608	0.94006
232.55	317.27	3.4682	33.984	0.97282
229.92	534.33	180	42.817	0.86415
211.25	909.62	123.69	19.848	0.90829
225.8	897.2	159.44	17.539	0.97428
223.17	1515.3	66.038	30.229	0.97742
218	156.12	130.91	42.358	0.93723
226	870.5	56.31	25.373	0.9947
222.4	850.2	108.43	17.169	0.9209
235.24	1297.1	57.095	86.553	0.93577
215.5	1666	125.54	19.116	0.90004
227.17	1665	3.3665	17.7	0.96213
225.25	1792.4	3.4682	37.239	0.88778
224.56	1805.7	62.928	51.667	0.97814
223.6	1912.6	180	19.797	0.95976
223.5	1905	109.65	16.387	0.9072
210	2012.5	158.2	16.255	0.9939
224.35	497.94	87.678	81.01	0.91421
229.17	689.5	17.354	16.988	0.98674
222.6	803	78.69	21.11	0.96619
232	1711.8	24.444	25.467	0.9489
230.8	2028.2	158.2	21.935	0.98202
226.15	994.45	88.21	71.977	0.8896
229.18	1568.6	174.05	53.63	0.89986
223.53	57.333	85.462	65.068	0.97127
244.38	84.462	122.74	69.396	0.95932
224.15	1079	125.18	86.911	0.85872
229.5	1519.2	39.806	31.413	0.99454
221.17	1738.7	105.95	15.838	0.91933
249.5	1730.4	173.52	53.071	0.83441
227.83	392.83	112.83	20.785	0.99183
245.14	736.14	178.36	37.747	0.9276
258.9	1366	11.712	91.182	0.91842
232.9	1406.1	53.746	41.975	0.88629
218.54	1599.9	172.87	46.636	0.86439
225.9	1600.7	81.119	35.303	0.91743
248.79	814.86	28.009	56.498	0.94226
233.2	1096.5	132.71	39.674	0.89186
233.17	1379	30.651	32.647	0.96134
229.9	440.9	107.35	34.161	0.98142
234.2	609.6	128.66	20.068	0.95723
231.14	209.14	102.26	24.338	0.96708
249	355.27	36.193	53.171	0.95547
225.5	944	153.43	20.876	0.96399
234.93	967.5	70.408	67.699	0.92506
243.62	1192.2	153.43	33.704	0.99515
230.12	1454.6	72.255	26.946	0.97413
229.6	1765	90	22.176	0.94696
236.32	252.59	98.902	91.631	0.91685
244.64	272.55	22.989	37.812	0.94802
271.67	359.22	180	131.43	0.82174
252.8	477.25	104.4	94.285	0.81031
232.2	696	102.09	15.925	0.8991
237.67	956.83	137.12	22.245	0.85885
229.14	1127.6	109.03	33.166	0.92492
230	138	36.87	15.193	0.98727
237.94	1648.7	87.274	80.221	0.78622
230.25	1616	102.53	19.377	0.95161
256.31	1627.5	19.885	51.696	0.9668
228	1855.2	94.086	15.701	0.89391
227	287.83	176.42	19.134	0.83782
246.33	371.67	136.08	42.976	0.87219
247.91	916.45	73.25	118.36	0.90876
225	884.4	155.22	15.232	0.94001
233.62	907.75	72.181	34.105	0.86236
238.89	1487.9	12.339	34.262	0.95605
232.25	1479.8	99.09	26.187	0.96683
230.33	1551.7	174.29	20.57	0.97716
239.53	1580.2	63.034	68.12	0.93883
229.75	1545.8	55.008	15.206	0.80275
236.19	1912.3	83.863	99.58	0.93931
259.92	1890.5	173.42	53.953	0.97021
235.71	1430.3	72.35	23.758	0.97177
239.5	1561.8	147.26	16.837	0.98849
225.2	1814	42.51	16.291	0.99928
241.14	18.714	71.03	50.649	0.66808
222.57	311	129.4	37.162	0.97507
241.14	782.71	5.1944	22.638	0.97584
235	791.1	85.815	41.984	0.97916
241.67	1141	99.66	55.248	0.86295
228.5	1682.7	52.431	18.915	0.86709
233.62	1693	97.352	36.828	0.84874
246.31	1768.1	121.53	54.284	0.95099
245.33	1812.1	65.556	39.05	0.92828
253.29	100.14	5.1944	35.289	0.939
240	177	27.646	23.87	0.99316
246.33	762.17	152.24	22.73	0.94459
247	1096.8	0	24.135	0.99442
241.36	1477.7	59.3	40.455	0.91992
247.23	407	144.64	52.155	0.72886
240.45	637.82	98.236	85.362	0.8996
245.15	474.69	95.886	112.47	0.867
270.38	932.29	15.732	80.866	0.91216
247.31	1205.3	140.19	38.063	0.82077
241.23	1331.5	72.408	53.859	0.7986
243.89	1524.3	69.146	50.368	0.89232
244.75	1582.8	6.8428	25.447	0.98947
242.85	568.38	64.983	52.183	0.95162
244.22	545.33	110.22	21.333	0.94915
258.88	544.12	144.29	42.388	0.9297
249.42	1282.7	63.741	88.672	0.94314
235.67	1116.7	20.556	9.5654	0.89322
249.5	1986.8	112.71	98.227	0.94914
242.67	1003	102.26	23.98	0.98152
251.29	1998.1	133.36	26.097	0.94871
252	674.8	170.54	18.829	0.96918
256.25	945.25	160.91	29.672	0.92727
273.91	1505.8	147.46	80.672	0.8528
252.75	1526.8	171.47	20.616	0.98098
244.4	324.6	90	19.587	0.86792
245.57	721.14	82.093	38.258	0.95
252.91	1097.9	74.476	42.575	0.87757
251.75	1135	133.15	22.092	0.99273
246.55	1219.8	98.881	33.24	0.97438
249	1781.6	72.646	19.539	0.85793
250	230.5	53.973	15.526	0.87603
247.89	867.89	25.017	37.509	0.88262
247	852.73	83.367	44.77	0.96694
281.95	912.1	26.565	90.938	0.95897
249	990	146.31	7.2111	1
259.57	1932.9	66.541	68.365	0.8451
245.5	117.5	36.87	16.416	0.91372
256.94	148.12	73.496	59.51	0.94641
256	98	108.8	50.892	0.97557
250.62	631.1	95.528	73.534	0.84709
245.36	1393.5	112.71	52.337	0.89067
247.67	1565.7	74.055	17.614	0.82661
266.93	690.79	19.983	56.349	0.83088
245.5	852.5	15.524	19.007	0.9829
258.38	1828.1	116.97	68.786	0.92975
260.44	1855.2	161.57	27.678	0.79977
253.75	1716.9	41.186	33.651	0.94767
242.36	60.818	71.565	43.444	0.94628
265.25	75.375	153.43	33.387	0.93764
254.43	519.29	161.57	27.773	0.91091
281.22	761.89	136.85	72.37	0.90915
258.67	800.5	10.008	17.448	0.9894
242.71	1031.4	148.67	27.682	0.9727
260.05	990.58	95.528	71.534	0.87077
252.5	1046.5	105.26	11.481	0.99309
260.5	1071.4	55.954	46.652	0.95718
268	1874.1	146.69	46.198	0.90656
257	1984.3	59.421	27.182	0.94012
264.2	1339.5	150.1	49.139	0.93899
255.29	1613.3	98.13	22.452	0.94484
257.4	1702	60.255	16.227	0.9937
257.64	1675	108.43	39.836	0.87321
274.74	187.69	110.99	161.47	0.57046
267.56	193.67	156.8	39.359	0.96747
261.22	1047.4	48.18	30.551	0.8345
254.4	1543.6	82.875	16.166	0.99746
254.5	286.2	93.9	49.18	0.89675
269.5	260.5	120.47	46.053	0.85654
258.2	497.8	66.371	18.055	0.96726
261.33	1293	163.74	29.171	0.85701
258.7	1587.5	97.125	33.874	0.95202
265	580.71	121.76	27.175	0.90885
265.18	1199.9	112.93	62.079	0.90953
272.31	1155.3	159.44	75.897	0.90059
249.57	46.571	45	19.799	1
261	252	10.008	35.228	0.98005
271.11	2000	45	34.971	0.97054
261.2	566.2	107.1	15.784	0.86175
263.67	572.33	33.69	10.875	0.99461
262.6	886.8	105.64	26.566	0.97726
263.46	1628.1	102.09	44.092	0.97417
272.33	1647.2	169.88	30.037	0.94694
264.6	408.8	111.8	27.148	0.99183
273.27	451.73	70.017	59.875	0.97742
261.9	1141	133.96	39.262	0.9907
252.15	1436.7	70.821	50.759	0.95951
267.57	1474.1	177.71	25.948	0.96424
268.56	1906.8	6.8428	25.733	0.97848
268	1914.7	32.735	39.307	0.84684
251.6	2027.2	137.12	19.825	0.96368
253.33	2010	43.531	38.397	0.71845
267.2	696	137.29	18.463	0.95824
277.62	859.38	55.359	70.943	0.94232
266	991.25	147.72	22.604	0.99418
258.25	991.5	26.565	15.937	0.98212
251.67	1698.3	51.71	25.79	0.93865
267.86	1537.1	58.241	25.029	0.98677
272.75	1517.6	146.89	31.069	0.88381
250.82	474.73	7.125	39.243	0.82179
260	632.8	145.3	17.425	0.90741
263.4	16.4	101.77	25.067	0.97798
272.7	46.9	72.719	47.795	0.98604
271.8	1427.5	36.027	43.453	0.93905
269.41	1434.2	74.476	84.534	0.88398
284.88	1669.3	172.57	110.61	0.83883
278.44	1924.2	141.34	34.869	0.91817
274.42	494.58	110.22	42.363	0.95595
299.88	889.5	8.455	91.595	0.81678
270.25	1048	135	11.162	0.88687
287.33	1758.1	128.53	152.26	0.90674
274.86	1791.4	53.746	22.166	0.83916
261.71	320.71	106.26	26.472	0.94438
288.75	294.42	150.26	42.643	0.94531
279.07	423.93	51.044	63.843	0.9467
290.2	386.4	147.34	48.941	0.94656
274.43	648.43	2.2906	26.653	0.93872
279	629.09	126.87	53.953	0.92673
277.83	799.67	168.11	20.078	0.96707
270.71	1387.3	146.31	26.05	0.83047
272.36	1719.9	84.144	91.195	0.8598
283.3	1808	176.01	46.236	0.93228
267.83	1804.5	110.22	21.778	0.92976
279.78	378.11	58.392	41.058	0.74354
269.36	546.29	81.254	47.41	0.8323
286.5	533.67	16.991	38.206	0.98528
273.8	932.8	124.82	29.289	0.95661
269	123.71	175.24	24.932	0.96596
273	113.14	115.35	23.235	0.90482
274.67	137	67.891	36.501	0.94628
267.17	337.67	111.25	38.923	0.99238
282.29	779.64	72.284	80.719	0.93639
279.71	1187.3	165.96	21.166	0.97398
275.33	1849.2	2.7263	21.162	0.99346
276.6	1269.2	166.37	39.287	0.86431
271.5	1274.6	88.781	48.985	0.95969
278	1441.8	0	15.828	0.94771
269.8	1564.8	46.469	28.133	0.98058
276.83	1547.2	112.11	35.247	0.97995
280	1696	5.7106	20.185	0.99576
299.7	226.55	135.53	79.849	0.9653
264.17	445.5	167.91	16.737	0.85546
266	1020.2	61.699	16.618	0.88849
283.11	995.03	95.08	148.73	0.91128
269	1361.7	66.801	27.571	0.82867
287.31	1318.5	67.521	66.836	0.93915
281.17	1819.2	142.13	34.984	0.97773
271	1830.3	121.33	28.318	0.95083
282	104.8	147.38	30.184	0.98336
278.43	92.143	106.86	35.972	0.95857
283.2	945.6	140.19	24	0.97626
275.29	986.71	96.71	36.554	0.93655
301.81	1039.2	89.449	154.72	0.6722
285.57	1002.6	174.81	45.35	0.97423
275	1105.6	91.507	38.466	0.98823
291.22	1103.1	158.5	37.975	0.934
297.92	1122.7	170.34	50.292	0.94798
280.25	1540.2	121.61	15.82	0.96485
275.67	1611.3	88.831	50.239	0.97555
319.11	1576.3	154.54	101.14	0.91993
277.5	2033.6	154.18	38.873	0.88591
286.67	1068.2	17.354	17.81	0.9412
294.87	1179.1	63.925	55.998	0.93442
278.89	1218.8	141.63	32.713	0.93571
277	1798.3	170.54	12.325	0.9871
284.75	68.75	17.103	15.502	0.87739
278	146.33	170.54	18.275	0.99854
268	667.86	20.772	31.98	0.96986
286.21	724.29	4.8645	49.808	0.94703
291.57	199.71	151.5	43.589	0.91363
292.55	170.82	100.24	106.54	0.79171
285.17	471.5	135	26.952	0.89201
289.73	261.82	116.13	62.403	0.94601
312.4	293	28.179	71.473	0.88886
289.6	767	10.62	16.857	0.96573
296.33	2018.6	19.654	30.984	0.9596
293.67	920.67	25.463	24.742	0.94009
300.35	1655.2	169.38	63.917	0.76406
284.9	27	90	45.631	0.98617
275.4	597.4	161.57	24.278	0.78152
285.96	540.57	90	98.409	0.9552
292.2	603.2	67.38	30.126	0.86304
286.14	1876.4	90	34.755	0.94949
283.57	1977.7	8.7462	26.483	0.9933
294.69	1447.1	40.365	54.189	0.96879
282.8	1448	90	15.245	0.78716
296.67	40.5	158.2	25.182	0.8554
305.64	240.64	1.273	51.916	0.86699
287.23	442.08	82.694	39.979	0.98349
294.2	640	137.29	36.307	0.97456
297	782.25	2.4896	23.276	0.98907
289	1230.4	96.242	75.8	0.84936
293	1848.3	97.943	49.374	0.87934
288.62	1944.8	93.013	40.115	0.94859
300.44	655.6	94.447	106.24	0.84967
294.5	706	12.995	14.15	0.94289
310	1618.4	141.56	88.543	0.90838
304.82	258.91	5.3558	34.691	0.92647
312.82	1913.6	165.77	80.199	0.91331
285.6	745	131.19	21.929	0.96949
296.25	810.25	177.88	27.363	0.98742
289	812.75	124.7	17.055	0.92707
280.6	1201.8	139.09	20.487	0.96886
305.4	1198.4	19.654	33.791	0.87988
289	1411.4	86.634	17.408	0.97822
340.59	1492.9	171.65	117.56	0.93708
298.1	1826.6	152.02	38.954	0.9302
299.17	1852.3	62.526	59.003	0.95513
300.08	1232.8	60.709	48.96	0.96018
317.8	1448.8	50.906	84.944	0.97078
296.15	426	76.827	49.404	0.97705
290.75	1709	87.614	24.555	0.97826
313.86	1838.5	96.03	168.99	0.84494
341.89	1920.9	157.42	114.66	0.95402
321.04	1974.2	137.65	112.12	0.95332
337.86	1991.4	155.43	97.81	0.78691
311.67	94.611	124.64	72.335	0.92418
304.82	75.235	113.5	105.79	0.94825
306	326.52	62.613	147.21	0.63498
323.12	1294.2	5.1022	58.645	0.9587
294.2	1610	65.556	25.074	0.96377
290	1724.2	110.85	23.643	0.95048
291.67	1758.3	94.236	28.012	0.96653
296.35	206.5	124.11	79.387	0.94331
298.8	831	4.7636	26.109	0.9224
303.94	814.76	111.64	83.222	0.81444
296.75	869	123.69	15.303	0.94242
296.4	1052	173.66	27.484	0.98843
294.08	1039.2	86.82	57.262	0.94449
287.75	1571.5	24.444	28.296	0.85405
294.2	852.7	129.17	37.427	0.93056
296.44	335.44	118.35	91.802	0.94066
303.88	476.88	118.89	37.39	0.88583
287.25	1347	159.44	18.142	0.9419
314.23	1323.2	135.78	56.121	0.91986
292	1553.7	135	10.325	0.82185
302.14	1563.9	65.376	26.873	0.98241
290.6	1780.8	64.654	23.24	0.90463
302.67	1789	174.81	11.424	0.96689
297.86	26	90	20.325	0.98403
301.8	692.6	66.801	17.108	0.89031
315.22	756.33	141.12	43.592	0.91358
300.09	1379.1	74.055	47.019	0.929
311	1373.8	15.068	26.988	0.99769
306.8	10.4	46.975	20.556	0.99815
298.75	523.62	102.99	30.068	0.88742
310.78	552.67	47.49	35.574	0.91521
290.6	900.4	153.43	18.396	0.85088
310.33	87.833	173.66	19.323	0.93728
301.8	719.6	77.196	23.502	0.95996
298.78	1310.4	113.96	44.017	0.89501
292.4	1455	167.91	18.211	0.78622
300.5	1460.5	101.31	16.225	0.94283
314.93	945.43	130.6	51.831	0.88938
310.31	939	111.54	43.783	0.9331
293	1386.3	169.99	21.547	0.80115
319.07	554.67	98.427	120.61	0.90524
314.5	595.5	20.854	22.79	0.98606
310.8	1146.4	165.47	28.22	0.98838
311.8	1122.9	99.583	81.132	0.9625
306.67	1651.7	103.5	52.463	0.98011
308	1982.1	83.367	45.487	0.95169
308.6	1955.8	116.57	17.889	1
321	489.89	145.38	74.368	0.6863
312.8	526.8	71.565	36.188	0.87386
296.5	1525.2	169.38	16.571	0.98236
309.09	1526.6	80.362	60.086	0.8947
305.12	1881.1	109.29	29.226	0.72502
345.68	1892.4	175.96	89.472	0.95238
307.5	35.5	93.576	16.914	0.9478
303.33	1174.8	47.291	41.911	0.84426
334.94	1277.7	178.15	66.835	0.92814
311.12	1778.5	84.56	27.21	0.77527
334.64	171.91	136.3	65.478	0.95057
318	274.07	13.449	49.281	0.95975
317	341.91	139.54	46.78	0.95527
314.44	402.56	36.87	40.79	0.98064
316.47	665.08	84.094	129.35	0.90156
338.3	75.1	16.699	81.089	0.90126
307.17	462.33	41.424	25.81	0.87839
319.4	453.4	138.37	25.53	0.94334
315.11	1416.8	112.07	42.045	0.94958
305.75	1932.8	14.931	15.57	0.99708
307.25	1935.2	108.43	15.811	1
312.5	1208	116.57	26.733	0.83645
324.37	1476.7	139.09	78.479	0.75878
309.28	1836.3	104.86	54.608	0.92834
320.12	810.5	17.819	32.952	0.89255
400.22	1052.1	173.91	210.02	0.85235
321.92	2022.2	47.121	39.768	0.48041
327.9	106.9	173.48	41.422	0.85047
331.81	849.76	147.05	78.104	0.82391
320.79	829.79	102.4	102.12	0.91241
308.67	878.33	100.01	18.772	0.91961
308.5	986.75	130.91	20.017	0.99161
323.29	52.857	175.24	36.978	0.97692
326.86	1942.4	152.02	38.63	0.93802
315.2	13	106.39	18.294	0.96863
325.08	29.077	69.075	48.251	0.75439
316.5	129.71	68.552	66.115	0.91003
328.27	172.6	177.66	56.237	0.87203
323.27	220.6	137.35	53.955	0.95751
319.5	526.17	177.4	25.26	0.87183
311.75	752.75	66.801	15.339	0.99298
322.75	1252.8	176.63	17.162	0.99226
344.31	1500.5	31.827	76.034	0.89781
328	1629.4	169.11	30.113	0.87924
312	424.4	113.96	20.134	0.97833
332.75	686	138.27	50.808	0.97579
324.5	1183.9	62.56	60.97	0.961
313.62	1703.8	66.571	35.148	0.93024
318.8	1131.8	70.201	27.773	0.95672
323.6	141.8	175.91	15.153	0.92626
330	356.67	50.389	39.567	0.95138
327.7	874.5	131.76	40.207	0.93358
324.9	952.57	126.44	98.247	0.82244
322	1611.5	38.66	12.902	0.99258
319.83	1327.4	88.586	89.24	0.90794
325.33	1553.2	156.25	32.149	0.84957
332.27	1733.4	144.16	46.564	0.95369
320.29	1730.4	94.574	25.901	0.96831
321.75	663.25	61.189	23.493	0.97158
368.96	1113.5	18.605	117.9	0.90391
320.6	1571.2	101.31	25.754	0.98993
335.5	1865.2	21.541	42.916	0.95194
320.25	1901.5	97.125	16.194	0.9957
341.45	1371.2	114.65	122.38	0.76415
323.29	1225.4	117.9	22.966	0.83758
329.4	1234.6	172.41	15.245	0.99263
326	1263.9	173.66	20.602	0.87909
327	318.56	141.58	38.921	0.95098
336.3	425	132.65	53.608	0.9637
350.22	383.43	126.77	124.39	0.91327
311.68	584.21	62.802	98.372	0.8229
303.46	1356.6	176.53	34.294	0.96404
324	495.7	112.17	31.191	0.93473
327.33	650.33	34.824	28.79	0.97319
329.33	778.67	45	14.422	0.98058
366.4	943.83	51.572	182.92	0.84439
340.45	912.73	34.778	44.509	0.98474
331.27	915.45	72.255	30.378	0.86407
330.82	1035.8	104.7	67.257	0.93765
320.88	1388.8	113.96	23.302	0.84531
348.06	1645.4	156.19	78.886	0.94216
326	1654.5	112.25	23.895	0.99475
328.57	600.14	158.84	35.273	0.94242
345.67	61.667	17.281	52.792	0.8927
330.57	719.86	45	23.107	0.79564
347	1612.5	176.91	40.862	0.90681
328	193.62	84.644	35.142	0.91459
335.89	453.33	131.76	38.258	0.98114
337	516.29	127.87	24.74	0.92174
329.7	679	90	41.766	0.90982
350.58	767.89	62.784	92.932	0.84701
328	1004.3	159.44	17.19	0.99404
334.73	992.73	114.86	53.559	0.84372
328	995.25	86.82	19.077	0.94499
339.57	191	27.646	24.305	0.97536
330.86	129	96.34	18.694	0.96879
342.75	258.17	9.9262	43.926	0.92447
338.92	260.58	48.18	53.362	0.95555
331.33	389.33	84.289	11.18	0.89889
353.62	1229.3	21.318	45.142	0.97495
332.86	1529	78.69	31.611	0.96784
348.3	1628.2	136.79	45.639	0.99207
337.55	1686	3.2705	37.348	0.93866
330.86	1686.4	92.726	22.116	0.9506
333.5	1704.7	68.749	19.789	0.97594
326.14	1763.1	122.91	22.08	0.91703
330.2	1859	90	17.245	0.98579
335	1872.7	78.111	23.851	0.81408
341.12	155	171.25	29.435	0.89369
344	128.33	32.905	41.742	0.97018
330.44	1179.1	92.386	29.442	0.81588
345.21	1791.6	36.552	77.105	0.9364
340.56	1776.7	152.7	36.644	0.95201
339.33	802.67	22.62	13.001	0.99993
344.73	1411.6	122.28	48.423	0.92816
349.64	87.636	178.7	46.141	0.95384
340	96.556	48.013	31.16	0.86352
341.83	287	48.504	36.385	0.95406
346.89	781	169.56	39.401	0.98068
351.82	562.82	142	43.454	0.9345
341.8	1263.2	162.9	13.93	0.97641
338.5	601.25	106.93	25.33	0.94915
342.75	617	37.569	16.488	0.99475
360.94	1176.6	44.363	178.15	0.7145
342.4	1544.8	170.91	25.967	0.97501
342.38	1661.1	144.46	20.084	0.85663
358.37	2003	161.57	70.53	0.94156
364.96	758.7	54.951	87.912	0.93094
349	961.8	136.4	29.753	0.97469
354	1131.6	31.866	45.132	0.96531
348	1049.6	97.294	143.04	0.88101
370.67	1975.2	169.19	95.556	0.94823
333.8	1986.8	122.74	19.246	0.86476
345.5	10.25	45	13.547	0.93951
341.92	866.75	93.991	49.24	0.8754
397.67	915.87	22.834	131.84	0.93818
336.2	1333.8	172.87	16.261	0.99159
353.07	1311.2	127.35	52.615	0.90851
363.21	1821.4	144.74	73.097	0.9717
344.8	1844	63.435	18.102	0.98821
343.17	59.667	61.39	14.236	0.88016
381.44	43.16	172.87	86.3	0.93422
351.31	137.31	148.39	63.191	0.72467
348.57	605.86	58.57	22.498	0.93765
356.93	1265.1	44.256	58.907	0.92437
352.67	1240.1	159.86	35.329	0.90444
389.21	945.46	14.859	108.52	0.93428
400.22	1761.9	139.67	194.63	0.9368
346.17	98.5	82.875	41.637	0.96816
348.19	423.94	82.057	54.611	0.79501
372.19	1932.2	160.35	72.116	0.82456
340.25	108.5	113.2	16.731	0.91035
349.4	185.4	113.63	17.993	0.9706
351.75	213.75	152.65	34.805	0.93807
345.2	462.2	125.22	21.554	0.96543
357.5	477.3	136.74	47.54	0.98212
339.6	497.8	124.51	20.781	0.93436
350.29	814.14	60.945	31.463	0.98169
368.23	797.15	159.3	52.792	0.9112
331.44	1584.1	8.7462	26.797	0.98168
359.44	1585.2	178.26	34.523	0.95633
347.35	1734.4	90	91.471	0.91832
357.43	1737.3	153.43	27.493	0.97598
345.29	1904.6	117.85	64.689	0.92661
350.75	640.25	25.463	23.274	0.99939
354.89	611.37	100.98	76.434	0.89293
357	2030.4	175.24	33.172	0.72602
350.33	2034	49.399	18.559	0.99355
351.67	542.67	127.23	35.064	0.89551
348.11	529	94.764	37.292	0.9687
355.67	686.67	150.64	19.463	0.94321
350.25	704.75	168.69	15.708	0.97383
381.44	1369.4	8.2463	72.142	0.96644
351.6	1850.8	30.964	19.381	0.90257
349.5	25.833	83.991	19.733	0.96815
361.47	227	170.1	68.126	0.93875
361.14	334.57	49.899	31.586	0.78642
352	537	53.13	10	1
362.88	614.62	152.53	28.466	0.98989
350	382.17	79.992	18.466	0.93485
388.11	27.722	173.42	82.606	0.95051
359.4	668.4	0	15.245	0.98393
366.55	1563	165.96	42.686	0.96592
359.85	1664.9	101.77	52.468	0.93448
364.44	164.22	46.123	38.789	0.92989
370.67	213.21	118.87	133	0.91871
354.42	390.5	138.12	40.372	0.96475
359	1193	153.43	11.385	0.98201
358.7	1417	83.367	51.889	0.83427
396.59	1390.9	159.52	99.728	0.88842
361.25	1519.3	89.246	86.206	0.88169
372.8	1497.1	20.726	43.515	0.90912
357	276	63.435	11.502	0.97202
354	1152.7	23.199	15.673	0.97181
355.17	1149.5	93.468	33.568	0.9849
358.67	1222.8	70.56	20.091	0.89732
359.5	1209	140.19	15.875	0.98395
354.4	1463	68.749	19.618	0.98444
357.25	1526.2	64.885	38.72	0.91275
365.4	737.8	148.57	21.652	0.97429
359.5	1006	147.99	28.561	0.99094
364.57	1106.9	117	64.988	0.91527
390.25	1301	19.374	101.22	0.95298
357.6	1070.7	91.79	33.033	0.96921
381	250.71	139.12	112.05	0.79088
352.83	357.67	60.524	31.373	0.84213
352.6	354.8	63.435	23.713	0.94296
362.57	717	127.3	27.798	0.94973
368.29	729.71	38.29	25.043	0.96665
364.27	1452.1	79.563	40.854	0.94578
397.45	128.95	11.634	77.875	0.89151
374.2	929.2	2.2026	26.223	0.99221
366.12	992	59.744	56.148	0.74227
359.75	1590	107.53	20.232	0.9848
367	1800	163.74	28.943	0.86378
363.6	165.8	23.499	25.614	0.97915
366.25	154.25	122.91	20.641	0.98099
366.75	202.5	137.73	15.868	0.93686
361.75	443.08	91.79	35.406	0.90424
362	645.8	75.256	19.906	0.98697
359.7	875.1	72.3	51.709	0.9541
358.75	1967.2	26.565	15.911	0.98373
362.25	2015.8	78.111	20.365	0.95343
364.83	1261	100.95	33.257	0.94943
388.92	1903.4	139.4	66.041	0.97722
377.06	343.25	176.5	55.935	0.87765
363	584	23.629	17.68	0.98779
369	574.4	110.22	21.916	0.92393
378.56	677.89	156.25	33.378	0.81829
377.12	1193	175.6	29.993	0.86942
373.85	1384.2	1.4321	40.972	0.97657
364.5	1387	86.987	19.693	0.96616
393.53	1609.9	177.88	58.41	0.92513
365.43	1725	107.35	34.49	0.97204
403.62	1736.6	156.04	101.97	0.96582
363.25	1757.2	90	15.771	0.95111
372.67	1830.7	154.8	19.329	0.97201
362.8	50.6	110.56	17.472	0.97803
364.18	306.64	77.905	38.904	0.73605
370.5	660.5	41.987	14.376	0.93585
376.43	261.14	40.101	27.805	0.89333
365	503.1	102.38	50.793	0.82642
371.71	14.143	136.33	32.245	0.94322
364.71	83.714	77.276	32.687	0.97228
378.4	102.2	14.036	25.881	0.95585
369	522.25	36.384	25.999	0.90777
368.75	559.75	77.005	13.508	0.98767
375.67	542.67	135	26.357	0.9658
366	844	64.799	38.849	0.96725
374.6	1040.4	153.43	19.222	0.81429
371	1692	119.48	26.967	0.97971
419.85	1676.4	151.82	134.32	0.94596
382.44	1953.8	160.82	57.374	0.84888
382.38	2029.1	142.82	37.12	0.98062
373.67	171.33	109.65	32.568	0.91293
368	409.8	78.232	25.171	0.97395
380.29	1716.3	177.21	42.333	0.96965
397.87	371.93	167.24	56.049	0.96953
383.5	760.12	173.88	29.909	0.94154
386.47	324.88	23.369	91.08	0.96879
357.43	714.14	159.44	27.062	0.94716
374.33	692.89	98.13	30.199	0.9366
375.25	714	67.38	15.334	0.84778
375	715.25	68.962	15.608	0.89237
374.12	1225.5	115.91	40.901	0.95132
384	137.33	145.89	39.343	0.95172
370.2	789.2	97.595	17.599	0.85986
372	1350.3	150.64	18.876	0.97252
374.67	1363.3	79.695	34.412	0.97469
378.25	1330.8	99.039	48.381	0.92089
385.75	1854.2	25.71	30.126	0.99471
400	686.28	164.25	84.117	0.96346
385.19	590.06	115.2	59.271	0.95097
378.33	614.33	51.34	12.81	0.99969
380	1014	113.03	52.449	0.82866
368.33	1132.7	67.62	19.606	0.9377
373	1164.9	88.636	43.239	0.97162
385.67	1143.7	5.1944	22.626	0.97634
397.81	1166.2	179.23	84.472	0.87611
376.25	1741.5	103.39	21.754	0.99233
379.2	484	170.54	18.732	0.97418
380.65	874.88	86.576	125.25	0.93579
393.45	422.55	155.56	42.22	0.85858
381.62	454.25	73.301	33.233	0.94245
383.73	611.91	103.17	50.91	0.94815
384.44	1411.3	5.9061	29.321	0.99433
379.62	1670.5	110.56	27.014	0.94884
386.95	74.737	77.775	67.405	0.9108
389.38	253	151.39	25.222	0.99356
381.8	390	6.7098	17.687	0.9678
380.2	383.4	92.862	20.896	0.95832
389.42	1329.3	180	67.361	0.92042
382.13	1621.9	100.56	65.965	0.90983
379	293.75	94.086	14.571	0.96325
384	293.75	147.99	10.164	0.92822
385.71	1730.7	174.56	21.492	0.98151
378.36	1819	75.964	58.323	0.84833
392.44	300.67	54.162	48.598	0.91376
376.25	280.38	43.727	33.909	0.93861
388.75	1315.8	4.6355	37.604	0.98717
397.08	1827.2	137.49	55.915	0.87341
381	835.33	39.806	15.696	0.99517
384.42	1260.5	93.991	55.635	0.77478
381.5	1432.5	94.399	13.099	0.99537
386.4	1449.6	63.435	20.278	0.99241
408.24	1794.4	13.134	62.795	0.98116
390.33	620.33	10.008	17.36	0.99438
384.8	1485.4	99.09	27.482	0.92124
406.4	1948.6	174.29	42.273	0.95096
405.86	871.64	17.038	67.182	0.96523
409.12	145.31	10.305	51.195	0.87355
386.5	532.75	125.54	17.278	0.99573
380.67	1521.3	111.45	30.187	0.99655
391.92	492.38	109.57	52.461	0.91039
403.08	972.04	64.29	128.09	0.9358
413.82	963.36	66.801	94.66	0.80454
409.42	1262.1	25.602	56.947	0.93466
399.29	298.71	143.53	29.534	0.96839
398	546.71	162.35	23.29	0.9913
391	1590.8	133.15	23.305	0.94107
391.78	31.556	68.749	40.952	0.94321
382.27	662.09	38.66	42.041	0.76153
395.75	669.25	172.41	15.222	0.99413
383.67	1089	119.36	20.952	0.87619
380.75	1235.5	137.73	16.074	0.92483
389.43	1222.3	92.291	25.378	0.98589
404.55	1713.7	155.32	53.356	0.76315
398.8	2000.7	149.62	36.324	0.92543
392.42	2019.8	80.91	54.88	0.92267
395.71	359	160.02	23.647	0.98994
406	739.47	149.26	58.438	0.73662
392.25	749.62	53.471	35.151	0.9559
400.08	1099.8	139.27	53.613	0.88612
398.82	1090.4	112.31	46.043	0.91554
394	1118	57.095	20.754	0.97563
392	1161.2	92.083	58.262	0.94464
399.95	1226	81.754	74.637	0.93413
413.67	1290.4	19.502	66.356	0.7674
387.43	1531.3	117.55	27.79	0.93351
403.83	1564.2	67.714	69.339	0.95075
413.1	1534.7	2.3373	51.336	0.95529
386.43	1458.6	26.565	26.18	0.8541
394.5	110.5	65.556	15.985	0.75591
387.75	404	130.03	33.997	0.96037
392.38	713.5	84.094	30.136	0.96745
395	1346.6	103.32	40.102	0.9738
393.43	219.86	95.194	22.87	0.96591
394.71	1974.9	104.04	16.87	0.97759
402.71	266.43	138.69	55	0.79875
407.8	725	177.95	29.276	0.95701
396.62	1061.1	33.111	30.192	0.90948
395.69	1021.5	111.5	43.449	0.81631
396	243.67	105.95	23.074	0.94655
399	1345.4	147.09	20.264	0.99924
408.38	445.75	21.501	38.854	0.91286
397.33	456.78	77.471	29.234	0.9461
388.22	656.44	106.5	33.739	0.83465
399.43	633.5	90.83	72.872	0.94696
408.92	802.31	67.109	51.388	0.95056
379.62	812.12	162.76	32.166	0.94399
401.2	191	46.736	26.021	0.89718
399.78	169.67	94.899	40.181	0.87425
411	181.1	156.04	30.841	0.95803
401.06	559	138.81	68.447	0.93183
396.71	961.57	46.219	34.759	0.95635
398.5	1421.8	82.569	23.521	0.98611
405.09	1388.7	108.43	54.459	0.98715
397.5	1564.5	118.81	24.416	0.93486
418	382.77	2.0454	56.697	0.98833
412.12	765.62	20.772	31.849	0.97384
401	834.5	173.99	19.995	0.95549
410.81	1508.2	62.65	77.162	0.84627
393.83	1775.7	151.93	17.761	0.95715
411.3	114.3	135	43.455	0.94378
413.17	616.5	160.82	24.519	0.99316
408.78	1846.6	119.48	54.494	0.96964
397.2	8.4	26.565	15.026	0.89285
398.4	4.2	71.565	10.45	0.90786
403	4.1667	126.87	11.749	0.85111
402.64	58.357	56.31	50.055	0.93641
422.45	842.36	147.53	69.601	0.93666
404.57	1436.9	55.981	56.996	0.84672
394	1749.2	120.96	30.679	0.95031
399.8	1814.8	93.013	20.009	0.9509
391.62	355.75	72.646	38.448	0.87199
402.5	526	65.556	13.162	0.91801
404	1283.7	80.134	48.804	0.95669
414.53	465	157.17	66.287	0.93301
409.43	892.71	161.57	26.273	0.96291
397.67	901.33	124.82	29.732	0.94236
411.83	1216.7	169.99	17.97	0.96067
417.7	1552.4	164.93	28.854	0.93316
419.53	1658.8	150.46	73.513	0.93812
396.29	1877.4	57.724	26.384	0.85175
420.06	569.72	120.96	77.808	0.97422
424	1059.8	154.8	42.801	0.87794
413.25	355.25	3.5763	16.099	0.99579
417.5	1463.8	169.11	32.125	0.82417
408.75	327	111.04	14.18	0.98223
413	525.75	135	17.111	0.90913
400.38	2042.4	180	18.831	0.95585
410	2011.4	99.13	58.62	0.96756
414.5	1630.2	116.57	24.298	0.92026
410.2	1844.4	6.3402	28.885	0.9405
406.33	1846	143.13	22.234	0.89953
410	445	99.462	18.487	0.9871
411	841.86	91.975	31.011	0.93571
419.73	230.1	104.04	139.3	0.91756
434	326.04	53.427	86.162	0.896
413.36	412.73	116.57	43.024	0.93551
412.44	1183.4	94.399	26.285	0.99207
420.5	1511	176.63	18.515	0.91974
433.21	1997.4	9.9721	99.824	0.92559
430.33	796.17	161.15	45.491	0.95238
418.75	1411.2	161.57	12.87	0.9828
411.08	1973	112.25	51.481	0.92344
425.86	1968.3	155.1	33.408	0.92404
416.29	503	106.5	29.79	0.94529
415.4	713.6	68.199	27.309	0.98597
419.8	1121.8	61.189	23.81	0.95864
415.62	1174.5	168.52	68.277	0.9565
423	216.71	175.6	27.444	0.95017
413	660.25	177.8	27.047	0.96198
424.38	784	166.43	30.363	0.98255
428.65	1081.4	161.85	68.266	0.94036
418	1244.9	115.46	53.342	0.87209
421	1237.5	125.84	22.545	0.98484
453.75	1353.7	178.09	102.54	0.87822
436.12	1445.2	178.49	38.944	0.97609
423.43	1883.7	51.34	32.658	0.98033
426.71	1860.9	139.97	33.031	0.98847
420	1926.6	2.2906	25.508	0.98086
416	1929	63.435	22.488	0.99433
416.11	16.333	77.005	32.319	0.82562
429.74	18.211	50.064	67.965	0.82514
425.09	898.82	62.928	52.604	0.96071
423.8	586.4	38.157	18.113	0.98296
428.59	983.59	57.907	85.877	0.81095
418.29	1477.4	85.764	28.279	0.9574
451.27	1608.8	6.4287	80.161	0.89132
405.57	1774.4	18.435	19.581	0.969
427.22	1758	111.12	49.208	0.95858
443.27	1760.6	152.53	61.62	0.91458
458.82	2019.3	167.94	114.57	0.9193
424.6	1998.2	104.44	70.475	0.96707
424.57	375.43	59.036	23.801	0.73498
428.14	489.43	151.93	17.467	0.97325
420.5	1151.8	101.69	30.147	0.98232
418.5	167.33	84.289	21.547	0.93281
411.62	405	139.64	29.065	0.9031
425.56	943.89	70.201	28.773	0.92346
427.17	967	154.98	19.055	0.86868
424.2	1702.8	120.07	22.508	0.97542
421.55	1211.7	119.36	38.987	0.94173
423.12	43	169.7	28.421	0.78677
422.21	49.571	88.568	41.239	0.97027
419.5	643.17	141.34	27.184	0.9422
426.5	744.9	112.01	55.457	0.91414
421.57	1050.9	109.09	30.957	0.88877
430.17	618.17	39.806	18.733	0.83383
423.14	1144	152.53	30.866	0.91291
441.93	1151.5	17.526	42.58	0.93587
426.33	1305.1	68.962	30.231	0.92148
434.33	1562.3	175.36	37.827	0.98136
432.2	1947.8	161.57	19.729	0.96173
445.56	65.611	170.17	81.343	0.93577
426	814.33	88.025	30.957	0.93733
415.89	1345.6	152.35	25.318	0.93636
428	1333.8	128.99	27.96	0.96632
426.91	1395.7	81.573	33.887	0.80547
424.83	1855.2	82.875	17.7	0.91101
428.5	1839.7	140.71	16.891	0.84144
432.75	183.5	129.81	24.412	0.95982
444.55	827.64	178.83	56.387	0.86918
432.86	1820.6	9.0903	28.616	0.88476
425.33	1820	100.62	16.308	0.99818
441.07	737.6	169.22	45.972	0.93003
416.5	1903.5	11.31	22.286	0.9152
432.86	1916.4	79.216	26.728	0.79983
419.12	91.75	133.73	33.212	0.95833
436.2	109.4	102.53	41.73	0.88374
434.5	424.12	154.98	35.087	0.94354
429.25	1286.5	94.399	42.707	0.91589
438.56	6.6667	15.068	27.638	0.97423
431.6	153	90	18.009	0.7774
429.4	159.8	43.152	22.572	0.97163
423	478.67	177.14	20.099	0.99632
428.57	1184.7	85.03	25.267	0.91372
437.88	369.18	77.471	79.947	0.92256
447	1430.1	12.758	57.26	0.94903
431.83	1446.9	88.531	40.984	0.95189
454.07	1681.1	158.2	62.799	0.94327
457.94	1950.7	123.27	82.869	0.92375
420	859.88	11.31	28.015	0.72803
425.6	859	36.87	17.043	0.88011
436.67	876.11	48.366	27.798	0.86638
436.75	860	140.71	14.307	0.9934
433.33	1194.3	30.964	23.992	0.97216
436.48	1505.1	91.591	82.826	0.86963
432.78	1632.6	136.4	35.363	0.82007
442.86	2036	163.86	41.35	0.95672
432	2028.2	99.866	24.561	0.95049
428.25	534	123.69	13.02	0.8308
432.2	522.4	93.814	15.123	0.99406
440.11	1051.2	71.2	51.71	0.96014
433.73	47.545	102.34	35.94	0.91142
440.22	213.47	104.37	130.33	0.95842
450.33	215.44	0	32.619	0.91972
441.2	1239.8	147.26	33.727	0.98695
457.87	37.4	169.51	58.17	0.94409
447.12	629.75	27.474	28.564	0.98647
445	1879.4	108	50.997	0.82474
440	259.83	6.3402	19.842	0.91277
443.43	242.14	128.16	20.803	0.85585
443.21	519.57	61.504	44.169	0.90165
443.8	499.2	171.87	14.941	0.94655
442.47	1553.5	107.74	57.804	0.90821
439.57	1788.9	107.93	37.6	0.95041
445.88	1808.8	37.694	30.194	0.92082
437.33	287.33	171.47	20.894	0.96791
448.5	270.79	117.51	58.093	0.93161
440	303.75	81.469	41.082	0.98455
448.83	279.17	136.85	23.476	0.93424
437.83	443.33	90	17.744	0.95805
430	697	51.843	19.423	0.91667
437.17	711.17	73.74	26.256	0.95215
440.75	688.88	96.116	30.36	0.92755
445.75	703.5	7.125	18.938	0.85146
429.14	1101.7	58.241	26.495	0.9322
444.6	1114.6	15.945	16.325	0.89192
448.4	1165.1	62.745	80.458	0.92275
453.57	1873.9	180	52.424	0.93469
441.4	1879.4	57.724	23.121	0.97195
470	558.89	173.39	84.445	0.82257
437.75	563	82.405	15.142	0.99938
441.25	652.5	14.036	20.676	0.99709
438	652	66.801	15.232	1
426.62	413.25	137.86	28.984	0.97708
448.5	1208.1	164.05	33.25	0.8758
451.56	1561.9	117.44	68.972	0.8495
448	1845.7	164.93	27.207	0.98966
451.71	720.29	174.56	21.335	0.98875
441	802.8	59.534	20.667	0.95432
440.88	961.88	90	36.517	0.95847
453.12	972	19.093	29.809	0.92301
430.8	1665.4	176.63	18.053	0.94329
446.93	1919.3	103.17	48.776	0.98963
460.36	1956.8	36.193	53.838	0.94363
449.05	771.55	67.126	80.46	0.86332
445.4	858.8	40.914	20.687	0.95951
466.33	831	138.07	84.948	0.93362
442	840.67	96.52	36.886	0.95505
447.6	863.4	65.225	16.919	0.84624
451.14	1774.1	164.93	27.884	0.96563
447.67	1820.7	140.71	14.282	0.99513
454.58	1078.4	119.48	58.645	0.90101
443.2	1295.4	87.879	27.162	0.99471
445.35	1388.3	96.459	112.58	0.9476
462.2	1394.9	9.4623	43.315	0.98303
443.75	1998.2	70.821	25.133	0.9689
453.38	321.38	16.26	27.517	0.90854
464.33	613.67	1.6847	34.694	0.98042
447.33	88.5	67.751	24.146	0.98441
450	751.75	180	21.866	0.9604
449.29	207.86	136.97	21.925	0.93586
449.17	234.17	61.928	34.83	0.97617
457.17	234.67	170.54	20.561	0.88754
471.62	575.94	168.11	58.872	0.98942
463.77	859.77	122.55	59.73	0.93351
458.12	902.12	9.4623	32.93	0.92359
451.2	1524.4	7.8533	29.954	0.97732
447.6	1530.6	80.538	12.398	0.98122
462.56	1512.9	148.5	37.906	0.95921
449	1705.5	100.95	32.587	0.96896
450.92	147.46	116	48.541	0.93978
455.94	422.42	96.34	109.67	0.90823
446.57	91.429	46.975	21.559	0.95173
466.7	78.2	135.83	50.839	0.9598
452	941.67	59.036	19.071	0.91725
453.68	976.68	105.95	75.61	0.77028
447.45	1134	102.34	37.057	0.88395
455.33	1366.4	77.471	29.768	0.92912
449.27	478.55	79.824	44.126	0.89795
466.33	530.28	64.654	66.612	0.94684
447.4	1594.3	1.3322	49.048	0.87693
463.6	1572.5	122.62	59.797	0.99275
453	273.33	73.301	10.708	0.97498
475.2	1089	123.02	76.025	0.94128
468.36	303.73	178.15	36.112	0.8589
456.5	537.25	61.39	12.539	0.99927
482.81	848.75	3.5763	66.53	0.96385
455.71	1273.1	102.99	27.633	0.96563
455.33	1306.1	83.047	43.245	0.95512
455.86	1804	101.77	25.212	0.97236
457.71	1848.6	36.384	25.928	0.91026
470	44	14.47	35.185	0.90991
458.25	168	174.29	20.22	0.99408
461	177	45	19.376	0.94883
452.25	595	31.608	16.195	0.94253
473.09	590.27	162.18	60.013	0.98016
457.29	610.86	78.69	32.13	0.95219
457.62	998.62	107.53	20.724	0.96142
472.42	112.75	172.57	47.595	0.97468
458.64	135.79	79.778	64.635	0.95899
461.71	1178.1	110.22	23.303	0.8689
451.71	1476	58.782	39.46	0.97789
464.75	1476	165.96	21.756	0.94757
459.64	411.82	62.103	39.86	0.96515
468	408.4	13.392	22.541	0.95769
457.83	915.25	81.384	36.811	0.90671
465	193.25	8.1301	15.348	0.92145
450	549	58.241	25.624	0.96389
474.53	1292.5	51.766	89.093	0.9431
460	1635.9	85.236	37.348	0.96726
469	1813.9	41.009	32.975	0.92433
467	1982.4	29.745	19.302	0.8354
492.35	1339.9	22.504	82.055	0.9234
478.27	1785.5	160.14	39.707	0.96394
460	2030.9	107.1	28.469	0.95552
467.25	257.25	29.358	18.532	0.99056
446.43	533.57	23.962	31.95	0.92478
482.82	675.18	151.03	69.649	0.91901
463.5	694.67	59.744	28.962	0.95936
473.88	1456.8	2.0454	29.398	0.95305
460.3	658	142.43	35.608	0.92122
457	1695.2	48.814	11.528	0.92211
456.6	333	6.3402	18.222	0.99389
461.75	331.25	85.236	12.621	0.95407
489.31	743.54	167.91	62.701	0.9134
482.36	149.79	178.6	42.052	0.97528
464.17	669	165.26	19.841	0.99019
470.25	725	30.069	22.712	0.96666
477.92	1264.4	59.421	54.36	0.94017
482.75	1416.3	14.323	48.93	0.99136
456	1417	135	15.634	0.90459
463.57	225	96.843	27.448	0.91736
447.43	1494.9	14.036	34.58	0.83464
490.45	1897.5	12.031	66.166	0.94263
468	1876.2	96.072	53.584	0.88207
472.71	1904.6	43.668	30.752	0.98901
476.83	276.25	139.27	51.148	0.92883
465.94	314.69	104.74	73.175	0.80547
475.74	1064.9	43.025	68.574	0.89764
464.4	1088.3	122.01	59.033	0.95885
486	1088.1	164.62	45.2	0.91781
478	1236.8	37.093	53.032	0.96923
465.4	1377.8	96.71	17.198	0.9953
504.52	356.44	175.18	101.81	0.81814
456.75	375.12	154.36	28.301	0.97984
488.67	1119.4	131.03	140.63	0.7258
477.52	450.45	102.83	124.77	0.83021
532.35	602.47	12.863	137.1	0.95019
469.69	1003.1	94.289	41.994	0.9552
469.67	1536.3	63.435	32.42	0.9656
477.14	1527.9	8.9726	19.97	0.96324
472.33	1840.7	62.103	20.846	0.92276
474.38	9.0769	152.02	44.364	0.81677
476.4	803.7	22.068	45.146	0.88434
478.14	792.43	138.01	41.226	0.97901
470.75	253.25	97.431	23.748	0.9767
483	253	156.04	29.823	0.99073
487	422.29	167.12	37.532	0.95659
478.33	513.75	117.05	55.033	0.95893
479	712.62	38.418	37.418	0.98918
475	830.8	56.31	15.89	0.90762
463.4	1927.8	161.57	26.029	0.97192
477.86	918.5	83.29	74.608	0.91771
476.69	1794.8	73.887	47.503	0.98604
485.6	1776.2	14.931	31.701	0.97941
490.76	467.17	134.54	109.35	0.80834
486.17	777.75	18.435	63.303	0.89918
509.19	1120.8	137.37	90.02	0.95126
472	309.67	156.8	15.673	0.97181
472.25	1586.8	87.138	20.071	0.9977
485.73	1959.8	98.176	183.26	0.95923
478.5	935.25	135	12.83	0.99204
483.2	943	14.036	21.43	0.96198
487.65	1179.7	141.79	66.28	0.90248
485.29	1205.6	51.34	32.711	0.97873
488.25	97.25	17.447	37.914	0.96766
475.33	91.333	135	18.439	0.99705
485.5	396.75	165.96	35.328	0.93367
483.14	1163.9	168.69	28.097	0.9074
489.43	1228.7	41.186	34.742	0.91793
478.75	1469	26.222	87.179	0.8567
476.33	1468.5	91.685	34.608	0.98287
474.83	1302.3	90	20.53	0.97416
478.25	1313.5	18.435	15.953	0.99111
474.67	1355.5	104.62	23.838	0.99714
494.27	125.55	155.14	48.558	0.93061
496.25	138.62	9.211	38.931	0.96282
477.46	204.39	97.64	85.717	0.96521
502.73	556.73	170.96	49.811	0.89446
481.4	657	54.462	17.643	0.97515
488.77	626.85	125.39	51.776	0.90033
489	835.1	174.96	35.783	0.95386
506.18	897.91	154.9	92.841	0.93962
479.71	1371.4	123.69	19.599	0.91982
486.75	1370.8	146.98	23.933	0.99668
485	1617.7	36.87	27.401	0.91239
491.71	1641.3	48.918	54.23	0.95408
483.83	1651.7	69.944	76.216	0.87997
479.57	599	96.116	29.12	0.96703
484.62	628.25	74.578	33.126	0.90816
488.89	1386.4	109.98	33.981	0.6889
480.25	1508	39.094	21.603	0.95428
479.29	1562.6	84.56	21.857	0.96516
478.5	980.17	78.69	20.791	0.98101
489.15	959.38	111.25	42.011	0.91942
487.5	1056.1	69.567	60.253	0.90326
490.91	1443	42.769	55.1	0.98891
522.27	1525.2	128.41	161.64	0.87632
486.57	1838	55.008	37.952	0.96491
482	1820.3	108.43	9.831	0.965
483.92	337.42	129.04	52.152	0.91337
481.71	246.86	94.97	23.28	0.9917
481.25	1743.5	52.431	17.333	0.94624
505.64	1753.9	21.371	50.406	0.97997
491.14	1820.1	32.905	41.102	0.98527
485.27	35.333	85.03	50.29	0.91815
473.88	1687.8	25.346	26.166	0.80347
541.03	259.69	156.68	132.04	0.95663
497.5	626.17	167.8	39.311	0.96297
486.6	1767.9	51.116	46.039	0.86501
493	342	135	17.639	0.96212
484.17	865.67	171.57	28.446	0.95953
487.5	860	95.44	21.386	0.98638
499.58	1484	67.306	62.539	0.95325
491.86	1713.6	109.54	36.605	0.89862
487.6	1730.6	152.45	26.479	0.97973
491.75	383.5	75.964	25.567	0.96759
495.25	365.75	135	17.764	0.95532
496	378	42.709	18.536	0.95447
485.33	531	63.435	9.6569	0.92621
491.94	506.62	90	70.422	0.9088
491.67	531.67	135	10	0.98995
511.11	758	0.92405	63.945	0.9697
494.44	1262	98.973	62.849	0.91817
496.4	1376.8	160.35	20.317	0.7317
508.58	750.31	53.686	128.74	0.80008
494.4	688	126.25	19.07	0.97544
[truncated: 6,620 more rows]
