# Supplementary material for: Social motility of biofilm-like microcolonies in a gliding bacterium
Source: Nat Commun. 2021 Sep 29;12:5700. doi: 10.1038/s41467-021-25408-7 (PMC8481357; doi:10.1038/s41467-021-25408-7)
Supplement: Supplementary file 15 — Source Data [file 41467_2021_25408_MOESM15_ESM.zip › Source Data_NCOMMS-20-05786B/Source Data_Supplementary Figure 1/Flavo - Angles/7 hr/Angles_m45_07_R3.csv]

4	733.71	109.29	22.171	0.95574
1.2	1582	90	18.17	0.99064
12	1580	11.768	25.099	0.97673
11.062	1619.9	69.864	66.446	0.96178
7	179.62	109.44	36.598	0.98517
23.583	330.75	10.713	41.154	0.915
10	613.14	45	24.301	0.81475
5.25	712.5	77.905	29.163	0.98191
14.857	686.29	155.38	31.409	0.84054
9.1818	956.09	102.72	36.737	0.86509
21.7	1173.5	6.7098	38.533	0.88845
9.3333	1202.5	49.764	19.326	0.88117
6	1344	85.914	32.009	0.87699
10.1	1742.8	64.916	55.62	0.93302
12.833	1728.2	27.646	26.004	0.91164
11.571	1758	156.8	24.884	0.91817
7	1842.5	41.987	14.895	0.9032
11.125	670.88	132.51	19.748	0.82432
11	877.57	146.31	22.98	0.94141
16	979.06	129.56	68.933	0.86556
17	1137.5	156.8	30.941	0.98454
7.25	1045.2	4.3987	13.123	0.99355
13.8	1968.8	33.024	28.635	0.83303
17.8	240.2	162.18	29.715	0.98978
14.333	403.5	22.38	19.207	0.95717
22.231	907	123.94	65.576	0.95586
37.667	1022.2	5.4403	64.575	0.98003
6.5	1094	98.973	19.487	0.9871
23.875	1099.2	7.4959	39.035	0.98187
15.683	1338.9	90.352	171.78	0.94889
32.929	1276.6	29.876	60.41	0.89726
17.143	1658	33.024	25.698	0.92823
9.125	2020.9	103.67	42.207	0.90219
11.5	713.33	14.744	20.414	0.96241
7.6667	1116	133.15	23.824	0.92057
11.2	29.6	154.8	19.357	0.97061
12.9	525.5	39.806	34.619	0.90243
15.25	1086.1	180	20.852	0.95915
25.7	176.65	120	86.051	0.95278
21.636	531.27	119.29	51.809	0.90738
30.5	606.58	34.992	62.524	0.97615
11	793.25	45	17.06	0.99476
18	833.38	51.953	31.339	0.93195
11.75	946	57.529	14.216	0.91716
11.286	1152.1	102.53	28.395	0.97408
16.143	1243.4	61.074	47.544	0.91319
13.762	1563.6	75.619	83.908	0.95966
33.533	1813.4	162.96	67.331	0.96309
14.8	1887.2	24.444	24.656	0.98015
12.857	1897.7	75.964	25.082	0.98631
20.316	1855.5	111.97	63.49	0.96812
32.062	1970.1	153.43	75.999	0.94152
16.429	508.86	57.804	32.302	0.98773
14.857	887.71	102.09	34.019	0.84176
19.375	960.38	1.5074	38.737	0.98132
20.6	1539	34.439	43.672	0.97175
16.286	1520.3	119.48	26.529	0.99589
12.25	1774.8	130.03	33.465	0.97563
14.833	2018.5	25.201	20.257	0.92748
18.333	7.6667	156.04	32.151	0.91898
6.8571	153.14	110.85	26.467	0.84907
21.167	149.67	174.29	20.506	0.98017
20.5	225	153.43	20.582	0.9778
11	1801.7	23.199	15.673	0.97181
28.889	1791	150.26	50.624	0.95554
24.333	621.83	19.983	23.628	0.99075
20.5	769.3	35.272	51.671	0.97191
16.2	773.6	68.199	33.039	0.97798
15	760.67	129.81	9.4765	0.82417
12	851.33	40.601	18.502	0.99661
11.25	849	67.166	20.777	0.99223
16.148	1956.2	88.877	114.63	0.89
16.8	446.2	26.565	22.181	0.90731
15	431.57	100.3	25.338	0.88249
35.857	436.5	165.68	51.546	0.94106
32.174	1035.4	119.12	105.11	0.86028
14.929	1050.4	97.125	51.834	0.93323
13.5	1206.8	90	20.154	0.99237
11.222	1492.3	102.17	58.855	0.88646
49.6	1502.2	11.31	77.082	0.92611
5	1670	39.806	16.544	0.94417
57.318	1683.9	3.8141	112.99	0.93132
12.8	302	75.964	20.748	0.99361
51.625	627.12	158.43	111.61	0.82861
9.5	655.17	49.399	22.367	0.8244
23.8	689	128.99	28.429	0.95039
17.333	1452.4	96.116	29.423	0.95709
32	1992.9	147.99	57.567	0.98328
17.25	129.62	21.801	30.352	0.88711
12.5	467	176.42	16.289	0.9842
18.75	478.5	83.418	28.019	0.93409
8.25	868	34.695	17.091	0.92514
19.917	1868.8	49.635	55.365	0.94821
36.933	1861.7	171.16	48.114	0.94652
21.125	1921.1	58.299	41.881	0.95419
21	272.75	126.87	15.278	0.9818
18.6	1117.2	74.055	14.649	0.99393
23	1244.1	151.39	25.961	0.9653
9.5	1390.5	135	19.026	0.96628
15.889	55.556	32.196	37.022	0.8618
16.583	69.333	85.914	44.716	0.94166
78.323	158.42	147.24	154.41	0.88563
8	262.4	139.4	19.282	0.95629
31.143	258	24.624	31.941	0.82654
12.2	418	24.228	22.131	0.991
27.75	431.75	49.97	33.174	0.9842
17	1140.6	90	36.705	0.89905
48.389	1709.2	10.049	91.628	0.87562
19.571	1715	83.29	35.436	0.96609
19.318	317.45	81.384	110.3	0.90778
32.2	351.5	169.11	31.274	0.84661
19.6	367.5	138.81	43.124	0.986
36.172	710.07	132.78	125.1	0.72968
25.75	752.75	28.301	16.579	0.89059
12.714	1953	41.186	22.843	0.93071
22	33.5	65.225	14.376	0.99596
42.5	10.357	150.4	55.849	0.90612
26.333	81.75	1.5074	40.764	0.93253
65.96	485.08	166.55	125.78	0.75207
32.056	541.28	127.87	82.894	0.96282
44.25	1420.5	133.64	67.177	0.88444
36.583	1517.8	6.789	48.28	0.87607
12.143	1836.9	127.57	20.769	0.78969
18.6	1829.8	95.194	23.36	0.94565
28.5	510.67	161.57	19.596	0.96823
32	970.6	114.96	75.321	0.84939
27.6	1112	111.8	43.369	0.86919
29	1292.7	25.346	21.538	0.97613
24.5	1355.5	173.66	9.1623	0.98833
22.6	1416.9	96.34	47.489	0.95342
11.375	949.12	180	26.402	0.94689
21.667	934.56	92.291	25.424	0.98413
17.5	2033.1	9.7824	30.971	0.95017
22.75	2030	124.99	26.515	0.92074
20.714	2026.9	79.695	23.303	0.95954
15.833	143.83	23.199	19.95	0.7635
25	414.33	51.34	16.064	0.79718
32	799	48.013	42.026	0.96038
28.909	779.23	112.17	95.422	0.91661
27.2	1262.2	120.96	17.596	0.99412
28	1092.3	60.255	16.931	0.95235
44.45	1055.7	134.38	73.821	0.89087
28.6	1196	43.363	25.057	0.9881
29.667	1729.7	155.22	14.881	0.96213
31	45.857	39.56	30.992	0.9626
52.857	1593.6	159.55	68.34	0.9214
37.5	689.33	18.435	30.101	0.94552
30	1224.8	6.7098	17.218	0.99417
30.5	1213.2	117.65	24.601	0.96364
29.286	1234.6	64.537	24.174	0.96217
38	1641.8	67.62	57.827	0.95379
35.8	1617.4	22.834	22.812	0.9037
33.579	1792.2	57.875	57.302	0.88607
29	219.8	86.987	40.23	0.94588
36.889	193.33	146.31	31.946	0.90292
31.118	387.71	10.389	67.228	0.90735
27	1567.2	101.31	15.407	0.99284
58.4	1572.5	19.904	69.172	0.89176
26.7	1889.3	70.821	29.534	0.82453
19	68	180	19.777	0.91016
54.667	148.28	24.656	68.853	0.97483
31.8	664.5	130.31	46.037	0.94007
53.133	666.8	165.38	51.624	0.92088
24.429	879.29	126.47	29.787	0.96016
43.417	1243.4	130.73	50.577	0.93931
36.833	724.17	139.76	19.216	0.88619
37.167	739.5	49.086	20.028	0.99106
26.727	1479.5	43.831	36.71	0.94403
50.2	1485.2	17.103	46.214	0.88295
55.15	1169	29.638	74.954	0.89029
37.25	1243.2	30.256	13.991	0.99298
34.333	1996.8	107.35	35.17	0.95325
38.8	2013.4	39.289	14.832	0.95822
35.125	244.88	83.66	30.109	0.90225
43.5	243.25	36.87	25.05	0.99798
35.333	490.44	61.189	26.005	0.87773
36.778	849.67	107.88	34.42	0.94635
42.833	867.17	0	18.119	0.93826
40	619.75	138.01	13.474	0.99847
52	1536.8	175.49	40.762	0.93513
40.375	1452.2	99.162	34.952	0.89838
36.111	1671	79.38	33.132	0.98267
40.5	1926.6	73.179	52.557	0.85473
47	1194.2	50.477	53.471	0.96979
41.8	19.4	105.26	25.155	0.90652
60.917	19.833	155.92	53.754	0.95767
36.923	313	70.463	39.826	0.82593
63.444	305.11	175.03	47.882	0.96432
51.8	1256.8	124.08	42.071	0.97571
42.167	66.333	75.256	43.003	0.91374
55.875	378.25	18.8	51.28	0.96818
41.3	399.4	84.289	54.035	0.92995
47.615	591.38	48.289	65.679	0.9382
38.214	585.5	98.276	60.311	0.92153
40.667	1219.3	129.29	17.211	0.82579
76.217	1318.7	30.379	106.74	0.94476
45.333	1334.7	68.334	91.654	0.85702
39.2	1394.5	84.71	56.955	0.95217
38.5	118	90	22.443	0.93569
27.875	116.38	10.784	21.784	0.98136
51.556	113.56	158.63	26.185	0.94322
43.364	349.64	77.125	38.555	0.93121
48.4	535	7.9435	45.893	0.94604
54	809.38	6.953	44.733	0.92335
33.8	931.2	63.435	20.268	0.99293
38.5	951	90	20.166	0.99179
49.714	940.29	171.47	25.569	0.79094
74	1020.9	61.144	140.76	0.79492
48.143	1109	136.33	31.095	0.97808
57.909	1329.6	39.523	55.372	0.93649
43	1610.6	107.53	20.091	0.99175
52.571	266.43	159.78	26.038	0.77767
41	1843.7	165.96	16.606	0.99314
59.053	1824.6	139.71	66.919	0.9012
40.857	468.86	37.747	39.905	0.98245
45.143	642.57	90	21.948	0.82011
45	1771.4	81.254	41.376	0.95366
45.5	213.25	63.435	14.639	0.91647
50.25	560.25	151.7	15.144	0.97498
46.25	713.75	115.02	16.566	0.99924
66.188	734.62	15.018	57.194	0.7422
43	747.67	20.556	17.19	0.99404
43.2	788.2	74.476	19.216	0.97218
73.471	779	167.97	66.134	0.94309
51.571	1447	169.11	27.753	0.954
51.769	1754.2	21.991	59.839	0.93718
46.2	2025.8	63.435	18.161	0.98502
54.167	349.83	19.44	22.273	0.80939
50.308	593.69	104.04	55.477	0.96617
48.474	902.58	90	79.665	0.90378
47.939	856.27	65.98	144.56	0.69676
54.875	1189.9	8.1301	22.744	0.93268
38.8	1587.2	174.56	21.477	0.9822
62.389	422.89	26.565	65.482	0.88784
58.273	1149.1	130.6	42.259	0.65451
43.812	1346.2	155.66	52.12	0.88446
56.857	1928.8	115.39	69.53	0.93926
46.7	1006.1	29.932	41.455	0.91855
77.333	1517.7	121.78	116.82	0.92644
60.444	479.11	133.92	38.354	0.9773
54.25	708.75	155.22	14.437	0.99175
49.154	1888.6	72.979	54.098	0.94726
47.308	1061.5	107.1	42.807	0.95323
55.111	1833.8	30.7	38.797	0.95923
53.25	1941	169.11	29.008	0.91273
51.071	241.64	75.324	48.519	0.89483
69.231	215.15	171.47	42.223	0.95795
58	233	143.13	20.621	0.96989
40.143	1553	169.38	16.813	0.96825
48.875	838	133.15	47.462	0.92418
63.909	842.09	121.61	63.229	0.96565
60.273	1536.1	41.634	43.026	0.8396
52	543.4	71.565	28.572	0.99609
58	885	160.35	15.206	0.97765
75	2033.9	173.77	64.387	0.85928
64.167	2032.7	171.63	45.506	0.75519
49.556	968	124.22	85.011	0.71126
68.929	1062.2	132.34	68.407	0.88993
54.5	1618	107.53	22.77	0.87507
58.333	95.5	9.4623	18.883	0.96641
68.059	347.12	58.878	65.83	0.94047
57.286	319	108.43	31.973	0.89015
56.8	45.6	109.18	24.815	0.98135
45	128.8	11.31	15.634	0.97842
53.333	130	90	16.125	0.99228
64.5	450.17	173.09	34.578	0.96136
61.667	458.67	52.765	32.59	0.9635
61.75	1362.5	14.931	18.042	0.86044
73.273	1670.5	160.62	58.116	0.98501
62.143	1978.6	6.3402	30.514	0.89027
49.333	1983.2	112.25	26.141	0.9093
57.2	514.2	74.476	20.083	0.93023
71.417	1484.8	43.995	41.326	0.97544
60.056	208.61	92.261	82.364	0.92345
74.2	1372.3	147.88	54.22	0.93645
52.833	1392.5	104.04	29.772	0.96942
55.8	1910	49.086	20.426	0.97179
59.3	363.5	73.301	42.401	0.9849
63.5	1730.2	154.65	44.56	0.94363
58.5	1738.3	83.48	38.039	0.92611
107.42	2013.8	6.2419	134.96	0.95409
57.6	2009	135	23.777	0.95167
60.375	1710.9	91.736	36.543	0.90346
85.25	789.44	168.27	56.46	0.95872
79.417	1105.6	14.381	42.171	0.95472
61.143	1444.9	77.125	36.601	0.98093
100.05	1447	18.812	99.873	0.96258
91.571	73.762	0.77422	81.501	0.90804
66.857	253.71	138.01	26.948	0.99847
54.8	267.6	130.6	19.342	0.95334
81.333	713	25.463	49.084	0.94774
116.97	158.03	138.26	155.91	0.87677
75.8	407.4	29.427	46.697	0.95888
60.625	409.5	86.424	17.424	0.92008
70.286	1422	11.31	20.857	0.97789
68.571	96.286	119.25	29.331	0.97688
81.364	120.55	32.152	48.452	0.85321
43.556	287.89	41.186	44.383	0.95803
72.333	1452.4	33.69	44.304	0.97658
106.11	1573	16.189	104.74	0.92456
80.364	1648.2	37.648	45.481	0.97192
69.667	1625.7	130.91	20.925	0.94862
62.25	661	95.194	22.526	0.98069
69.333	958.5	12.339	34.209	0.95754
67.429	1797.3	118.44	30.052	0.90823
70.5	237.5	62.241	21.662	0.99117
69.8	568.6	104.93	33.468	0.92771
67.2	1187.2	96.843	25.823	0.97506
73.909	1290.4	111.64	70.907	0.95589
73	1345	45	19.799	1
70.333	1465.5	19.44	18.23	0.98892
69.333	1869.5	89.029	62.013	0.95155
71	1958.6	56.31	17.468	0.82564
63.929	1043.6	107.45	39.033	0.93992
78.818	1267.8	146.31	47.807	0.98045
66.286	1781.3	49.899	27.497	0.90334
76.429	1784.4	176.82	23.178	0.77779
68.8	1903.2	65.556	12.557	0.96225
70.833	61.667	180	14.513	0.96464
71.25	798.25	108.43	22.692	0.97551
60.538	1136.8	66.425	64.465	0.93087
88.273	1167.5	18.435	47.195	0.93806
74.857	1622	60.642	37.449	0.98042
79.25	451.5	124.11	40.019	0.93564
72.4	890.6	130.36	28.481	0.92163
84.125	904.31	160.2	55.287	0.96119
75.091	950.64	76.675	42.857	0.9112
76.7	1339.5	107.65	48.621	0.94966
60.333	533.67	160.71	25.315	0.83702
70.333	1654.3	75.964	34.529	0.95527
82	351.75	159.15	24.356	0.92264
73.933	983.13	100.62	54.597	0.89449
89.143	1285.4	141.34	49.423	0.9069
99.15	1854.8	130.31	96.81	0.89408
80.143	1907	176.63	17.521	0.97192
66	770	57.724	24.488	0.91768
79.357	848.71	80.34	53.755	0.88691
71	1400	109.29	22.203	0.95438
85.027	333.92	79.552	153.12	0.93637
79.2	555.2	4.5739	27.426	0.91446
70.5	719.25	167.47	19.243	0.95824
76.4	713.2	114.15	32.33	0.98302
90.5	1397.5	18.853	44.371	0.97642
80.4	1946.7	61.821	32.547	0.97597
76.25	2024.2	78.232	25.926	0.9456
78.5	2002.8	120.96	18.101	0.9664
67.75	1257.2	142.43	19.043	0.86126
77.6	1232.2	95.042	35.933	0.94988
78.4	105.9	106.7	33.337	0.93951
78.727	254.09	60.255	42.36	0.95163
87.267	423.4	50.906	47.658	0.86514
78.4	988.6	36.87	21.076	0.94893
77.667	57.167	100.95	66.845	0.94473
89.2	83.8	176.05	30.225	0.96175
81.286	1415.4	140.71	16.4	0.86665
81.556	762.89	39.987	41.785	0.9683
82.625	1555.5	53.13	31.457	0.95367
78.571	689.86	162.65	33.961	0.9872
79.429	702.71	75.964	26.207	0.94396
83.333	677.5	105.95	29.868	0.97499
74.167	1133.5	112.38	18.512	0.99312
81.273	1146.9	105.71	34.72	0.95742
89.143	1492.4	6.7098	35.184	0.97301
80.4	1481.4	93.18	20.648	0.87309
96.105	1620.5	64.29	93.114	0.96548
77.556	1765.9	82.504	43.645	0.87816
79	706.33	159.44	17.19	0.99404
70.111	136	158.2	21.84	0.73973
86.818	121.27	119.6	53.633	0.94357
93.929	520.64	29.249	63.217	0.90649
72.6	580.8	154.98	18.138	0.91261
77.333	588.17	102.53	19.239	0.9584
96.444	1217.2	155.46	52.31	0.96667
109.1	1163.7	123.69	135.45	0.93169
88	1638	34.509	20.15	0.96362
81.2	1192.1	111.16	33.949	0.97917
100.52	1941.8	70.608	136.78	0.96881
92	1942.3	161.57	22.525	0.98272
93.333	322.17	174.29	20.398	0.98536
90.25	809.25	149.04	17.745	0.9858
83	890.5	86.309	31.643	0.9817
85.333	1083.2	38.928	36.665	0.91153
95.6	1721.3	1.5911	37.116	0.9703
91.688	1751.2	71.301	69.757	0.98373
81.5	1991.5	90	12.261	0.97869
87.5	2005	60.642	20.761	0.88422
91.25	647	171.25	13.245	0.99305
95.667	728.44	165.96	25.182	0.9824
94.25	1799.2	120.26	46.114	0.90379
81.667	1844.2	103.24	17.723	0.98541
89.286	668.14	169.11	26.915	0.98372
83.857	193.29	113.5	28.458	0.8813
115.94	398.28	150.95	78.474	0.91839
108.69	416.92	163.2	60.991	0.90772
107.33	1080.1	31.866	44.424	0.98069
97.8	1076	35.311	29.874	0.98449
88	1415.5	76.759	17.513	0.99719
103.56	1424.7	34.875	40.61	0.99051
79.391	1580.9	108.27	120.65	0.89902
90.5	1961.2	36.254	18.859	0.9863
89.5	209.5	115.02	17.234	0.96048
97.25	253.38	84.144	85.319	0.91901
91	402.25	17.103	13.93	0.97642
95	583.25	147.53	13.042	0.99972
95.65	712.5	96.613	77.221	0.89953
109.19	752.62	130.99	96.586	0.83665
88.111	936.67	75.379	31.828	0.74682
105	913.44	167.47	32.356	0.85483
82.333	1009.3	34.216	32.224	0.93819
96.692	1917.8	171.87	53.658	0.92246
106.75	1712.9	54.462	63.852	0.94306
102.28	102.56	89.132	80.601	0.81894
100.1	365.3	12.265	27.136	0.86739
97.5	377.17	147.53	26.494	0.98425
96.667	1387.2	128.66	19.832	0.96859
83.222	1434	49.764	39.478	0.86272
100.5	220.5	142.59	21.409	0.99964
101.4	347.4	22.38	21.105	0.87113
95.056	854.56	82.333	60.864	0.86207
80.667	866	164.93	27.595	0.97575
103.38	1005	69.775	84.607	0.9573
98.75	972	5.1944	11.62	0.95054
100.4	44.4	133.36	26.1	0.94861
105.75	1134.8	115.56	54.6	0.93388
108.5	2032.2	157.69	46.268	0.9111
92.25	828.5	123.69	15.234	0.94671
120.12	817.38	155.3	58.779	0.93633
101.11	1233.1	91.206	107.54	0.88361
144.7	1247.2	177.27	116.16	0.90495
85.6	1309	153.43	16.169	0.96803
96.375	1289.4	90	30.873	0.93933
108.2	1303	169.51	28.778	0.95418
99.4	307.4	25.346	21.933	0.95855
99.4	942.8	168.11	19.587	0.99128
112.41	975.64	74.055	77.915	0.84093
129.33	1288.2	11.31	64.1	0.95457
96	543	32.005	28.58	0.99027
102.75	1665.9	74.687	92.145	0.94516
113.33	1808.1	116.78	124.14	0.9475
109.44	235.89	165.96	27.874	0.88751
112.67	303.42	40.914	41.398	0.95895
104.07	589.86	73.61	54.378	0.9776
107.73	551.45	120.96	38.372	0.91174
125.61	610.44	10.784	70.104	0.91483
94.929	616.43	90	44.568	0.8302
116.73	645.92	30.606	109.45	0.75369
107	655	43.603	29.155	0.99469
106.5	808.83	10.008	20.796	0.83011
104	411.83	40.914	20.708	0.95854
120.93	487.07	22.782	62.159	0.87246
98.714	500	158.63	27.401	0.90136
99	1104.8	90	21.38	0.98223
103.18	1123.8	151.19	47.245	0.96626
98.143	1894.3	87.51	24.546	0.93792
96.5	1877.4	71.565	31.228	0.91139
97	94.5	90	20.672	0.87073
99.111	458.78	129.34	104.94	0.75157
99	1093.7	143.13	15.021	0.99858
106.27	1066.6	110.85	74.362	0.9066
99.2	1356	95.194	23.924	0.92336
121.33	1346.6	157.38	39.892	0.97764
105.86	1700.7	10.305	23.156	0.96566
96.6	515.4	56.31	16.084	0.89667
109.75	1261.8	38.29	24.709	0.97969
153.13	1939.8	38.66	153.87	0.91548
139.04	25.16	12.288	117.5	0.87977
123.93	138.4	144.58	57.069	0.96756
116.83	291.67	39.806	41.441	0.94234
102.6	887	71.565	16.528	0.95664
111.12	871.12	136.55	29.65	0.88271
102.92	1998.5	3.1798	38.445	0.93784
110.75	326.75	25.201	20.302	0.92543
110.5	1142.7	17.103	29.603	0.91892
111.5	1138.5	168.11	19.605	0.9904
106.11	1609.1	78.44	46.47	0.96645
104.5	975	55.305	16.474	0.95977
131.47	1386.4	9.4623	65.7	0.92584
108.67	1388.5	57.265	17.015	0.97814
101.47	1474	157.75	52.333	0.90839
103.86	444.29	180	23.245	0.98946
110.44	1503.8	132.51	35.259	0.92339
109.8	1516.2	58.392	16.394	0.9311
113.57	896	25.641	28.585	0.97011
115.38	771.5	114.78	30.182	0.94878
107.33	195.67	15.642	26.151	0.99274
119.25	233	60.832	50.393	0.97721
129.73	219.27	23.051	55.244	0.9246
138	339.33	154.29	61.611	0.97276
113.6	1407.4	43.152	23.045	0.95168
125.78	35.778	9.1623	34.044	0.92237
105.2	1313.2	124.7	16.786	0.94195
119.06	1590.6	70.388	117.67	0.78489
107.5	1742.2	59.744	15.111	0.91936
124	1736.1	135	39.16	0.90284
116	170	127.23	32.823	0.95667
115	1012.9	83.991	22.648	0.84358
130.4	926.5	155.46	57.245	0.88334
113.55	1363	104.04	35.108	0.93952
125.4	1371.5	171.47	27.59	0.73301
121	1524.8	14.47	36.741	0.87139
112	1530.6	86.634	18.405	0.92527
113	1872.3	14.036	16.606	0.99314
115.67	660.22	77.125	38.79	0.92556
121.5	795.88	123.18	31.682	0.98052
133	838	3.0128	40.528	0.93893
120	1009.3	119.48	27.274	0.96869
116.5	1325	50.194	7.8102	1
124.67	1319.7	158.75	21.52	0.89745
153.96	1568.7	33.826	123.74	0.94361
126.33	535.11	178.15	32.298	0.9603
151.52	1746.9	158.2	111.02	0.82458
122.33	1775.3	45	17.521	0.88788
125.71	2038.7	164.74	24.123	0.94529
116	775.33	26.565	15.678	0.99837
120.6	779.6	56.976	24.488	0.9741
120.62	921	45	24.96	0.8499
123.57	907.14	124.99	27.132	0.8998
128.5	1652.5	157.62	21.126	0.87023
129.5	667.5	10.305	23.704	0.94335
119.88	1256.1	93.772	94.386	0.96622
115.4	53.6	147.09	21.601	0.93738
116.4	377	124.51	20.889	0.92953
156.17	352.28	156.11	83.183	0.92035
122.5	511.75	7.7652	23.027	0.96424
123.06	597.59	75.53	70.053	0.91404
127.67	563.5	172.87	16.335	0.98711
117.43	263.43	69.444	29.711	0.86272
116.5	259.75	66.801	15.339	0.99298
113.67	358.17	123.69	29.455	0.97928
129.75	355.75	41.424	24.929	0.90946
137.19	865.61	36.347	127.17	0.51746
132.25	863	11.31	25.843	0.98654
125.33	1436.7	0	10.797	0.92621
127.25	198.25	160.02	12.236	0.95657
136.14	233.29	172.15	32.638	0.89695
131	424.22	157.07	28.571	0.9881
121.6	1145.2	82.875	17.051	0.94569
129.6	1414	3.3665	18.501	0.92043
123.21	1918.3	90	60.868	0.96932
164.32	1851.4	153.43	126.79	0.79365
122.5	85.75	84.806	11.62	0.95054
156.69	584.94	170.54	78.665	0.92789
128.33	717.67	174.81	22.913	0.96413
131.44	1173.9	22.479	38.516	0.81485
132.4	1161	147.53	26.127	0.99807
126	1493.7	78.275	60.132	0.90018
128.2	92.8	8.1301	23.909	0.88724
128.2	1059.8	124.29	27.439	0.97041
112.31	1046.1	54.605	50.34	0.92601
136.5	1141.3	152.45	26.493	0.9792
139.42	1650.4	33.69	51.639	0.90769
155.47	202	162.35	73.292	0.94499
127.64	1085.6	117.65	48.145	0.9848
131.75	1948	25.017	19.989	0.82811
131	1935.8	129.81	17.329	0.90139
119	105.5	45	16.12	0.96505
131.83	109.83	158.63	25.616	0.96418
150.83	1607.6	29.31	68.508	0.95416
151.67	286.4	178.99	65.976	0.86408
127.5	1392.8	109.98	12.162	0.96238
138.71	1772.6	154.06	43.335	0.94948
139.7	307.9	150.26	33.644	0.95853
130	323	74.055	15.403	0.94528
109.46	688.54	75.851	129.47	0.94792
142.73	773.09	51.843	57.419	0.93024
155.62	1174.6	122.47	97.262	0.93838
136.08	1686.3	36.384	48.291	0.97745
142.5	1724.7	73.443	81.687	0.94508
123.75	1854.8	5.4403	21.51	0.98072
145.45	797.18	37.875	39.673	0.86217
137.71	72.429	10.491	32.045	0.85688
132.83	51.083	101.31	34.234	0.89369
136.8	252.6	18.435	14.31	0.88393
143.12	553.75	29.168	53.267	0.92448
144.5	525.67	114.62	59.381	0.8892
141	628.5	29.745	24.41	0.99087
150.6	391.6	14.574	68.028	0.75942
135.8	472.2	33.024	25.45	0.93727
133.67	474.33	67.62	37.745	0.97416
134.6	945.7	155.7	36.86	0.92281
147.15	987.05	64.622	91.558	0.94291
131	1309	80.538	12.166	1
132.45	1436.1	82.875	59.668	0.94583
136	1429.2	126.87	15.544	0.965
133.78	188.33	92.121	38.036	0.71034
149.2	205.1	20.376	41.521	0.89922
138.07	1080	20.973	65.765	0.97707
133.3	1355.4	102.09	46.945	0.91498
142.75	1363.8	171.47	21.272	0.9507
149.17	444.67	4.3987	28.219	0.9241
149.67	1036.2	141.34	45.256	0.9904
145	1507.6	138.99	53.594	0.56871
141.14	49.571	67.751	24.494	0.97043
137.67	816.93	63.083	78.217	0.93198
142	825.8	57.907	71.437	0.97488
147.5	368	19.179	24.751	0.98387
147.07	1421.9	101.09	107.89	0.9634
139.83	1533.8	45	26.619	0.95632
136.22	1908.4	85.914	28.87	0.97232
130	1018.8	130.24	19.062	0.89336
138.45	994.91	98.427	28.951	0.94279
145	1023.7	59.744	28.505	0.97475
144.62	1145.5	117.98	41.909	0.86463
143.5	1063	153.43	11.229	0.99564
139.7	1276.5	49.268	49.698	0.95593
148.38	1961.1	145.01	36.947	0.99115
151.5	1977.3	26.565	30.193	0.96277
144.12	15.25	37.147	42.166	0.98185
140	727	86.878	57.48	0.95828
157.3	856.3	159.15	48.519	0.92633
141.67	857.67	116.57	11.18	1
125.5	1668	164.93	27.339	0.9849
146.22	1671.3	34.287	36.628	0.72696
139	1825.3	133.73	31.971	0.99553
135.11	1957	125.54	37.193	0.92515
127	183.5	151.39	27.855	0.89967
187.25	174.83	178.05	92.262	0.95436
140.8	293.6	87.955	28.418	0.98592
132.6	1191.4	57.995	20.752	0.90919
141	2023.7	67.751	24.807	0.95817
165.67	810.5	135	60.055	0.73001
143.73	1216.9	122.91	44.557	0.90888
157.43	106.14	11.689	33.336	0.88836
158.92	276.38	46.591	52.803	0.96455
165.5	427.9	14.621	53.166	0.89417
181.79	318.67	8.2356	87.255	0.88009
146.25	579.5	109.65	15.027	0.98929
141.36	1990	48.24	39.435	0.95185
152.75	1996.8	22.38	18.412	0.9985
146.56	667.52	112.38	100.4	0.73246
150	1550	73.61	17.975	0.98582
151.11	151.89	146.82	34.012	0.91334
169.79	1133	60.446	122.64	0.90923
150	1091.8	90	16.643	0.96134
144.65	1325.4	14.657	73.277	0.91688
157	1335.2	46.548	26.878	0.97374
154.8	1441.8	14.036	12.497	0.98975
141.73	573.73	169.22	44.411	0.96271
151.43	947.43	79.992	18.835	0.91653
157.6	1046.3	132.27	34.826	0.85374
175.95	1103.6	51.78	106.43	0.95675
150.71	1581	88.831	51.432	0.95291
163.64	1772	41.878	42.72	0.91172
180	229.5	174.88	72.482	0.92807
171.23	611.85	22.426	71.681	0.9508
152	1122	86.634	35.795	0.95149
152.67	1477.2	147.99	30.039	0.94218
148.11	1664.2	80.538	34.575	0.87964
163.91	1821.9	30.735	45.009	0.9564
150.33	1878.3	5.7106	10.123	0.99277
169.4	1913.5	64.687	85.708	0.9551
152.85	65.538	92.291	59.453	0.84167
142.33	459.83	21.801	17.485	0.92395
176.85	455.15	161.57	52.422	0.96518
153.64	894.18	96.953	46.796	0.88264
154.5	964.83	71.565	19.276	0.98431
163.5	541.9	116.03	51.991	0.92043
192.57	950.89	36.193	110.74	0.91752
145.88	1237.2	9.4623	33.109	0.9186
166	1196.5	113.01	85.627	0.92622
165.89	1562.3	29.055	33.052	0.9345
156.93	1915.9	56.31	49.362	0.87651
161.57	419.14	129.09	22.938	0.89877
163.6	1804.2	68.459	43.517	0.93878
156.67	53.444	48.576	24.026	0.94361
168.18	792.09	45	51.956	0.81659
158.4	812.2	35.218	21.209	0.98111
163.4	300	176.19	15.768	0.95342
217.3	1974.4	145.7	145.76	0.88863
183.29	58.667	121.61	84.427	0.90399
164.67	1183.7	38.157	19.698	0.90388
164.09	1490.9	115.97	45.164	0.96054
166	480	171.12	33.559	0.96511
186.52	662.96	133.36	109.94	0.90083
160.5	716.5	81.87	30.011	0.94247
161.67	1760.7	128.66	12.957	0.98833
157.5	2020.8	73.61	17.792	0.99593
163.2	4.6	161.57	19.191	0.98866
162.43	400.5	81.87	60.185	0.93991
197.53	353.29	154.03	88.639	0.97884
182.2	1084.7	29.745	51.614	0.93721
182.07	1325	30.466	61.421	0.96333
166.4	1892.4	173.16	25.569	0.98478
169.38	1435.9	136.97	24.206	0.84767
164.29	522.29	125.84	24.043	0.9235
186.18	521.82	158.96	48.647	0.85895
167.17	735.5	36.87	16.942	0.88536
161.8	1338.6	116.57	15.951	0.98131
164.14	1365.7	52.306	28.973	0.95962
165.62	1524	119.48	28.071	0.94117
176.62	1203.2	4.3987	43.741	0.89424
172.4	24.6	148.57	21.553	0.97876
174.44	306	111.8	47.963	0.89822
170.25	330.5	24.775	14.343	0.99827
155.33	1269.7	15.945	15.403	0.94528
167.83	1281.5	53.13	22.347	0.89499
170.25	1256.5	117.41	30.445	0.99899
186.93	1260.4	155.06	51.939	0.91306
165.18	1385.8	107.24	33.269	0.91269
169.62	1402.2	54.462	27.608	0.93477
155.25	1638.5	42.51	16.378	0.99393
179.73	1641.3	167.2	47.128	0.95743
168.33	1628.9	124.82	77.056	0.72721
169	49.8	118.81	23.35	0.97752
169.67	161.78	73.811	32.734	0.98612
203.61	154.39	8.6864	78.425	0.92872
168.67	570	12.529	9.2221	0.99972
167.11	840.11	43.452	26.786	0.97711
178.22	827.33	135	36.076	0.86241
164.83	1422.7	93.576	35.925	0.89249
199.62	1443.7	32.845	98.9	0.95077
171.33	1788.3	129.47	23.039	0.95588
168.11	1864.1	132.88	38.77	0.98555
170.39	2010.5	83.118	62.591	0.93338
168.67	1972.8	112.83	20.99	0.98216
177.88	256.62	148.24	26.266	0.9403
160.29	751	59.036	27.019	0.86324
184.18	780.64	47.726	46.776	0.95345
189.31	1489.6	165.47	58.64	0.95132
164.5	624.25	10.62	17.334	0.93912
178.17	636.5	40.972	59.931	0.83978
167.23	1005.2	88.929	113.57	0.94232
152.75	1148.6	35.91	38.779	0.92332
168	952.17	57.724	46.84	0.95952
181.58	1017.1	140.19	29.454	0.79552
170.33	1551.5	100.62	16.442	0.99005
171.27	654.27	110.56	45.361	0.94178
181.73	1076	81.347	61.757	0.75343
167	1193	135	8.4853	1
182.25	1189	175.24	24.783	0.97175
166	1461.2	116.57	27.578	0.97299
157.4	1631.2	136.4	30.252	0.95862
173.3	478.96	91.45	81.985	0.9639
167.88	1595.2	90	30.89	0.8417
186.59	1696.7	167.01	60.912	0.87613
179.67	1703.2	7.5946	15.87	0.95352
173.89	1722.9	167.28	33.37	0.95238
184.7	1731	21.161	37.82	0.87895
175.2	1986.4	120.26	14.004	0.99204
183.29	2034.3	150.07	38.51	0.9888
188.45	1524.8	33.69	47.179	0.99349
174.5	1516	49.399	18.525	0.99537
182.5	1688.6	48.18	51.185	0.99619
169	1668.4	69.444	17.206	0.99317
180.71	583.14	56.31	33.239	0.97626
174.43	738.43	77.005	28.651	0.93134
181.8	1886.8	169.99	23.336	0.73973
181.67	2001.5	138.81	22.619	0.93995
181.15	1783.3	77.8	78.32	0.96667
175.86	110	90	35.467	0.98683
187.64	142.64	58.173	38.381	0.8893
176	882.75	87.436	71.384	0.93952
183	846.33	153.43	18.154	0.86219
180.67	1238.3	56.976	25.187	0.94707
191.12	1220.5	157.83	29.864	0.97626
168.62	12.375	49.635	32.237	0.81424
178.55	226.55	94.289	43.149	0.92962
179.43	323.43	120.96	20.649	0.84715
189.31	367.56	72.962	68.295	0.9495
179.29	702.14	103.13	31.943	0.9644
180.67	871.33	29.055	11.071	0.92996
190.33	1280	159.68	30.322	0.94956
182.25	1549.8	72.897	28.161	0.96597
172.4	894.8	153.43	24.764	0.90296
182.4	554.2	167.47	18.791	0.98127
191.17	920.83	7.3524	71.586	0.87327
195.65	1381.1	120.84	84.45	0.924
193.44	1763.1	0	30.795	0.94171
193.14	215.93	170.91	52.171	0.97057
184.93	1334.1	98.896	121.62	0.9571
186.71	401.57	149.04	25.801	0.90397
183.67	420.5	69.228	32.417	0.95679
185.86	603	128.99	29.852	0.90507
228.65	1335.3	1.8476	106.36	0.87485
185.67	992	160.56	18.599	0.9693
185	1001.4	65.225	16.064	0.89132
205.91	191.73	5.0796	52.797	0.85568
182	265.14	164.48	18.807	0.99334
170.28	524.72	125.19	128.16	0.7447
189.6	976	24.775	29.704	0.96402
192.38	1615.2	63.925	57.174	0.91521
191	1941.2	137.49	16.474	0.98818
210.77	813.69	158.96	62.711	0.88841
187.69	93.5	88.995	62.169	0.91699
186.33	1710.4	90	33.955	0.97188
216.13	1716.3	17.819	64.949	0.90566
200.5	996.3	137.39	37.176	0.91377
200.56	1123.3	4.0856	28.571	0.98252
192.75	1973	46.637	25.638	0.9657
194	423	125.54	18.227	0.94392
196.14	440.86	60.255	27.168	0.89026
183.5	1470.5	116.57	15.067	0.89045
190.33	1462.9	87.039	60.723	0.95643
198.67	114.83	29.055	20.93	0.98379
216.26	702.56	143	101.71	0.84947
191.78	836.44	107.1	42.883	0.95153
192.38	1215.1	74.476	19.882	0.93962
230.5	1273.7	10.654	113.22	0.90769
199.8	1901.4	150.57	46.296	0.96719
192.25	544.75	111.04	14.16	0.98361
196.75	672.25	30.256	15.437	0.89997
198.67	768.83	28.072	17.231	0.98661
196.38	1021.8	139.4	37.658	0.9793
195.2	1045.8	5.1944	22.687	0.97372
208.81	1595.7	95.29	291.58	0.74397
209.56	1563.8	139.54	47.052	0.94976
194	1820	45	26.353	0.96595
204.64	1866.1	115.51	52.139	0.93509
189.5	2004.3	86.906	38.791	0.95523
187.75	2033.8	112.38	18.679	0.98425
193.33	15.5	75.379	24.119	0.98552
197.5	1677.6	15.945	42.183	0.86291
189.43	1847.6	90	23.79	0.92476
198.8	1865.4	38.157	18.648	0.95479
197.8	2015	162.9	15.577	0.87318
194.5	875.25	61.39	25.467	0.98402
194.82	868.55	161.57	33.251	0.95102
197.6	241.4	180	19.206	0.98928
193	576	86.424	16.308	0.983
212.08	553.17	126.66	55.662	0.96296
194.75	938.25	74.055	15.339	0.94921
208.56	1288.7	175.91	29.265	0.95921
202.79	1801.1	64.747	60.411	0.97002
225.68	1779.5	3.4682	69.181	0.95577
197.75	540	158.75	20.673	0.93421
200.71	914.14	116.57	27.607	0.89096
193.17	1371.2	90	19.386	0.92852
211	1621.1	31.701	41.768	0.95677
239.55	582.67	147.99	162.74	0.86953
198	640.4	82.147	29.631	0.98796
197.22	807.22	78.69	21.586	0.94488
210.3	789.2	163.3	34.606	0.90508
194.67	1420.2	42.879	21.474	0.88967
198.5	1937.5	3.5763	16.914	0.9478
220.93	1878.2	116.57	133.51	0.93793
203	1950.9	74.291	36.926	0.90023
198.95	476.86	90.725	82.958	0.95237
209.11	723.67	116.93	75.7	0.93344
195.25	749.5	144.46	18.783	0.91598
201.19	1750.8	82.476	55.883	0.95665
209.56	397.11	138.24	39.019	0.962
224.38	1509.4	177.06	82.229	0.94982
198.67	1507.7	100.3	22.77	0.98201
215.52	1205.1	110.82	90.263	0.84154
209.2	141.2	42.955	40.314	0.98287
251.38	157.38	28.768	126.02	0.92336
224.39	503.94	168.69	60.675	0.92442
214.77	879	147.99	57.762	0.97996
191.8	1105.2	141.84	20.096	0.88599
214.38	1092.4	154.29	31.074	0.96438
201.78	1148.8	76.373	34.667	0.97948
216.6	1480.2	128.85	47.577	0.97164
202.88	1580.5	102.99	27.608	0.9665
233.06	649.06	140.53	71.382	0.92556
238.68	1039	2.8271	84.775	0.95664
208.36	1272.2	97.97	110.1	0.91711
199.5	1363.5	149.53	21.22	0.92948
208	1468.9	55.713	28.294	0.94109
202	383.8	79.38	18.427	0.88341
238.68	899.92	173.21	89.447	0.94573
215.86	1437.7	175.76	31.237	0.86673
214.17	1153.8	5.9061	30.153	0.96688
204.33	1340	116.57	15.678	0.99837
224.43	2015.8	6.9811	50.256	0.98228
216.89	2028.6	45	49.713	0.93878
208.85	61.462	105.78	49.09	0.97375
206	245.75	94.764	12.442	0.96779
202.5	307	165.96	16.53	0.9977
211.33	309.77	75.069	138.46	0.67274
206.12	763.75	102.53	28.23	0.97977
214.5	1084	42.879	60.944	0.94046
210.4	1172.4	52.595	23.816	0.8986
211.67	1195.3	180	24.059	0.95597
202.25	196.62	127.41	27.116	0.78925
206.5	532	110.85	22.864	0.98288
212.25	1255.5	32.471	13.209	0.98712
216.33	116.33	0	22.877	0.83053
210	282.83	106.39	18.606	0.95241
216.83	526.83	21.251	21.948	0.87995
219.88	757.62	7.7652	23.586	0.94139
209.43	2030.3	106.7	21.919	0.95261
212.67	2030.7	127.87	11.899	0.95817
223.48	397.33	72.072	83.151	0.85953
226.07	826.07	172.18	52.398	0.98245
221.5	1036.8	114.3	70.506	0.96488
220.5	1317.5	174.81	22.28	0.9915
219.33	1389.2	104.21	96.129	0.84774
219.62	1649	167.28	32.355	0.98225
210.67	1793.8	133.15	25.082	0.87441
212.67	446.33	86.028	73.679	0.97956
210.17	857	94.399	26.739	0.97524
198	407	27.553	27.095	0.95746
230.42	1005.6	172.57	49.452	0.93808
215.8	1389.8	26.565	18.141	0.98608
236.93	264.2	159.03	66.116	0.97189
208.5	717.75	56.31	15.071	0.95695
216.14	725.14	42.955	40.532	0.97757
213.2	1728.6	104.93	19.706	0.78778
223	682	167.91	28.982	0.98805
216.71	688.57	55.305	19.227	0.82236
217	965	70.56	18.447	0.97729
213.58	1109.3	162.03	41.422	0.93905
240.83	56.667	34.16	70.072	0.9658
216	42	153.43	15.882	0.98552
234.23	114.69	38.367	62.701	0.97639
218.89	117.89	77.471	29.3	0.94397
225.6	222.2	46.469	27.609	0.99917
221.6	479.8	12.804	22.748	0.99178
217.75	507.5	66.371	17.812	0.9805
217.38	1637.9	85.236	24.325	0.99008
220.19	1592.8	107.35	76.228	0.87962
216.67	1830	46.736	25.387	0.91957
225.29	1810.1	109.36	42.902	0.91411
223.5	866.5	119.74	24.318	0.99459
231.53	903.87	64.259	66.405	0.93621
260.58	1260.3	177.82	109.68	0.958
216.6	153	87.397	24.769	0.88914
243.23	667.69	4.3987	56.422	0.92435
233	701.67	155.7	39.099	0.86996
256.45	731.95	164.8	90.928	0.92309
224.5	927.64	78.232	54.821	0.89437
241.15	1158.8	132.05	73.393	0.93579
233.45	1695.1	39.806	39.714	0.98332
214.25	24	129.29	15.596	0.91129
234	29.222	38.418	37.859	0.97767
227.67	78.333	138.58	23.028	0.98453
232.57	91.286	13.57	30.466	0.97923
216.83	614.17	76.504	29.688	0.866
227.25	622.75	26.565	15.547	0.86293
223.5	1175	75.069	16.933	0.91678
234.29	1548.3	161.57	28.967	0.98252
249.58	1739.1	178.41	80.695	0.89259
217.29	1757.1	105.26	22.964	0.99302
240.46	1918.5	139.11	146.7	0.7394
238.5	133.5	6.7098	52.854	0.97158
221.8	524.4	76.759	20.248	0.86253
228.25	514	165.96	12.547	0.9858
220	562.75	103.39	25.258	0.85467
230.4	553.8	172.87	16.954	0.95107
233.12	635	6.009	23.061	0.82847
223.92	1074.7	33.341	48.003	0.94758
213.64	1274.5	46.169	37.402	0.92657
231.2	1288.4	13.241	17.607	0.99188
224.62	1375.9	38.928	36.932	0.90495
244.56	1014.3	152.45	88.348	0.88091
223.56	1513.9	71.565	33.509	0.9437
229.5	1578.7	25.56	25.583	0.99658
235.92	1571	163.07	57.865	0.83095
244.69	1062.8	10.62	73.188	0.88969
239.52	1300.7	175.67	74.197	0.89207
243.36	1370.7	27.699	45.995	0.98222
238.89	303.44	160.25	43.353	0.95579
226.9	454.3	101.31	32.258	0.94842
233.67	470.17	0	20.021	0.89905
253.39	984.78	171.96	90.019	0.95361
231.86	1342.1	41.009	31.32	0.97316
231.91	1319.2	130.24	38.387	0.88725
235.38	1953.9	151.19	24.129	0.94596
231.5	2009.8	49.97	33.147	0.98501
233.38	1994.2	147.72	27.596	0.81432
238.29	2007.7	14.931	31.713	0.97906
237.89	243.11	144.29	40.115	0.98238
228.5	790.5	72.35	23.579	0.97913
225.71	1665.6	175.91	29.741	0.94386
232	1677.4	57.724	22.972	0.97824
239	1854.3	161.03	35.339	0.95751
239.14	196.43	163.3	22.754	0.91766
239.29	452.86	7.7652	22.727	0.97696
238.71	529.43	160.82	24.732	0.98461
217	1542.1	130.82	30.854	0.94214
236.5	181.67	41.186	22.102	0.9619
224.75	232	126.03	15.541	0.87518
236.57	1135.1	114.78	43.639	0.9843
238	1755	136.55	26.333	0.99389
229.08	850.62	88.831	54.619	0.89731
242.6	860.8	23.749	28.125	0.97112
227.6	1125.8	122.91	23.92	0.84652
239	1120.2	147.09	20.484	0.98851
237	1470.2	32.735	18.187	0.91513
241.42	1612.1	119.48	87.765	0.90308
227.57	366.86	105.26	26.453	0.86205
231.36	606.14	93.094	39.681	0.9338
260.68	746.68	152.59	95.49	0.95551
232.65	1421.6	89.145	74.499	0.89944
255.73	1421.2	152.97	59.923	0.918
249.67	1824	167.47	46.895	0.98301
231.85	1908.5	81.674	43.834	0.9453
240.25	353.75	171.03	19.329	0.99516
240.25	1222.2	29.578	57.146	0.74448
259.42	1106.7	11.31	53.467	0.95368
245.5	1391.5	140.01	40.936	0.98837
222.44	488.89	163.3	34.905	0.89733
246.11	456.61	100.68	68.598	0.78625
237.45	722.09	118.61	44.692	0.84109
246.83	796	158.84	35.455	0.93756
230.17	2032.7	68.199	19.87	0.81304
241	515.8	34.695	17.547	0.90107
229.5	708.5	135	22.201	0.95552
239	1270.8	65.772	22.697	0.9663
232.25	1489.8	6.7098	17.551	0.9753
240.4	73.2	40.101	27.165	0.91438
236.5	142	70.346	17.708	0.83949
235.6	567.5	101.69	31.863	0.92941
243.17	328.5	129.56	30.818	0.96803
244.6	1001.6	165.07	18.683	0.83091
261.62	1888	113.96	107.77	0.91388
277.91	1916.5	169.09	89.379	0.94573
262.38	912	1.1691	56.903	0.86129
253.78	1454.4	170.22	32.102	0.91671
233.5	1601.8	72.646	19.145	0.87561
234.25	1600.8	73.61	18.51	0.95733
251.67	1610.7	173.16	26.547	0.94848
257.75	1679.7	166.68	42.852	0.9113
244.25	275.5	150.95	10.639	0.96771
238.33	283.17	40.914	49.42	0.8033
246.75	557.5	28.301	16.22	0.91031
244	1180.1	108.43	40.843	0.92911
244.89	1212.6	61.113	34.494	0.96019
243.5	1363.8	138.37	13.074	0.92106
240.09	1862.2	87.455	46.334	0.97217
251.76	373	105.68	137.53	0.86096
241.4	886.4	87.274	21.407	0.98208
260.4	1571.4	149.53	42.469	0.92882
247.9	114.9	66.297	47.468	0.94331
242	216.83	74.745	12.985	0.87805
249.4	211.6	17.354	18.345	0.91376
241.43	1794.4	81.634	35.042	0.98069
261.21	1912.3	54.744	79.056	0.89846
264.71	417.14	4.514	38.567	0.98836
277	789.7	32.775	98.354	0.88275
250.29	864.53	75.203	56.1	0.97714
247.2	1710.6	116.57	22.745	0.98308
249.33	161	157.75	26.091	0.91104
246.67	154	113.96	20.641	0.95428
248.75	171.25	47.726	16.343	0.90965
259.9	1247.3	174.73	74.045	0.88158
251.62	1491	56.768	35.006	0.9904
246.64	1993.5	67.932	41.668	0.95817
244.75	189.25	68.199	16.416	0.98411
243.6	518.2	73.61	20.611	0.85974
247	1290.2	74.476	19.784	0.94427
258.17	1635.8	9.7276	37.888	0.93725
274.71	1612.7	131.5	85.158	0.81526
247.33	1649.6	80.838	32.314	0.97174
253.17	2030.3	0	16.246	0.98485
250.6	805.2	59.744	15.701	0.88479
265.23	967.23	146.61	53.748	0.98045
247.5	987.25	73.301	11.243	0.92863
266.25	1134.8	37.569	53.058	0.92736
250.53	27.533	91.102	60.072	0.86579
249.62	270.23	87.397	47.392	0.92938
240.15	602.15	66.218	66.428	0.9706
253.88	656	117.65	27.046	0.87652
258.18	1106.6	51.116	42.141	0.94503
288.38	1083.1	177.88	87.108	0.93052
248.17	1547.1	102.53	43.46	0.84856
249.67	1434	87.709	25.793	0.97002
266.33	1690.5	124.44	51.76	0.8199
254.33	322.67	174.29	10.123	0.99277
256.5	1360.8	7.125	17.162	0.93953
291.62	716.31	168.33	102.15	0.91965
260.32	950.16	147.76	82.991	0.92601
267.05	1516.9	12.225	78.769	0.7794
258.5	1651.8	165.07	15.532	0.99952
246	1873	180	8	1
260.42	1847.2	111.25	63.551	0.9117
248.43	1966.1	118.89	35.717	0.92731
291.85	1947.3	161.38	103.32	0.9702
256.67	1157.8	131.99	28.647	0.93925
279.93	1435.4	171.18	60.772	0.96581
252.67	228.67	112.83	21.291	0.96826
257.75	240	39.289	15.211	0.93436
258.62	594.38	32.196	34.433	0.9266
257.4	582.4	118.3	16.628	0.88797
265.82	1351.1	14.036	34.088	0.96763
264.25	1363.6	60.803	43.427	0.89688
266.88	2041.4	173.21	45.036	0.93918
256.75	643.75	62.103	19.697	0.97656
275.29	1184.7	136.43	71.775	0.78838
259	483.6	154.54	25.436	0.91441
266.36	473.27	153.97	58.33	0.82039
275.69	1314.3	146.98	48.435	0.98498
248.6	1767.2	95.44	34.394	0.61334
270	224.71	12.758	55.636	0.97673
249.43	937.29	131.01	31.493	0.96782
253	1135.2	98.13	21.441	0.9894
260.25	2007	141.34	12.848	0.99674
264.4	888.2	34.287	27.142	0.98102
265	882.5	165.96	21.112	0.97648
257.67	687.33	132.71	17.822	0.9927
261.67	674.83	109.29	22.765	0.93081
263.5	691.75	32.471	17.304	0.75349
260.2	850.2	37.569	17.824	0.92017
259.25	849.75	50.194	15.73	0.99301
258	1415	88.091	30.661	0.97897
270.08	2014.8	130.76	38.837	0.98589
276.8	652.6	13.671	40.006	0.95183
259.25	1805	47.121	19.302	0.9898
264.25	315.25	132.27	15.347	0.96864
278	1940.3	153.95	50.868	0.9847
266.64	112	75.256	62.032	0.95017
276.23	1207.6	174.56	44.522	0.94762
256	5.4	36.87	15.314	0.97951
270	414.89	105.26	94.446	0.84506
270.17	1482.2	46.909	48.702	0.87163
274.43	1469.1	4.7636	27.197	0.88552
266.4	180.8	34.38	23.946	0.96141
264.33	200.44	75.964	54.237	0.91224
262	546	43.363	26.833	0.92271
260.3	532.8	85.486	49.961	0.76296
261.4	793.8	81.469	22.012	0.91877
267.8	878.5	67.932	40.507	0.98564
277.57	1766	66.125	165.46	0.80632
267.14	256.86	79.509	29.112	0.94322
276.57	429	175.6	26.222	0.99446
265.67	665.83	24.228	22.805	0.96173
262	802	45	16.971	1
275	806.33	14.621	23.793	0.99903
283.09	1608.6	5.1944	45.657	0.96767
254.43	1733	142.13	23.915	0.95353
274.5	108.67	144.78	21.884	0.95088
277.2	1289.2	19.983	25.608	0.91415
280.38	703.62	164.05	38.316	0.95
274	855.77	61.294	49.342	0.97047
270.22	825.56	108.97	35.181	0.96183
279.5	1160.4	133.03	43.052	0.95319
270.25	1189	67.751	23.901	0.99452
267.83	502.17	104.04	26.555	0.93159
334.79	1972.3	153.43	166.6	0.84557
274.6	595.88	108.64	95.212	0.92001
283.81	328.75	47.545	69.03	0.92282
315.08	321.29	18.622	103.71	0.93607
285.56	396	74.846	70.775	0.70264
275.55	829.45	43.315	50.865	0.94572
275.69	55	88.949	123.25	0.88455
271.75	51.25	94.086	15.791	0.88884
288.62	50.125	154.09	40.611	0.95812
265	389.5	63.435	17.606	0.88906
304.8	399.4	165.96	83.839	0.88522
278.2	504.9	61.39	26.581	0.94276
289.6	620.3	156.37	37.131	0.94069
273.25	1426	88.315	38.579	0.8817
273.18	1528.5	104.38	44.007	0.91488
281.43	1745.7	145.62	24.724	0.93115
273	1835.8	11.31	31.55	0.96971
270.9	1887	69.228	33.471	0.92666
274.81	1303.3	170.75	46.593	0.93503
290.62	1643.8	139.94	59.524	0.96581
281.55	1335.6	78.996	43.342	0.84616
292.91	290.73	167.01	40.596	0.98594
294.21	146.14	141.67	56.97	0.96222
275.62	1116.6	87.436	69.926	0.95912
281.6	1632	142.43	18.344	0.89407
288.82	349.64	6.1702	41.827	0.88976
274.57	349.14	80.91	27.046	0.93609
289.8	442.5	162.03	41.502	0.93723
290.55	686.09	41.309	45.238	0.97113
281	1223.1	112.07	40.87	0.97687
299.23	164.38	145.49	74.706	0.77972
283.2	370.6	50.906	20.926	0.98517
266.8	1115	180	21.091	0.75862
268.2	1790.8	160.35	17.046	0.87212
285.75	1786.1	161.57	20.723	0.76299
301.26	177.68	129.13	79.273	0.95946
277.62	1024	91.848	32.486	0.95475
283	1974.8	160.71	21.314	0.99418
303.93	1279.9	8.1301	50.259	0.98485
299.11	1360.5	127.57	86.035	0.95318
280.22	1369.4	91.637	36.255	0.96578
288.57	1393.3	21.801	24.405	0.88262
284.33	1593.3	7.7652	22.769	0.97516
281.25	1598.5	66.501	25.249	0.9933
272.17	1056.8	45	18.415	0.84477
289	1223.8	10.008	19.546	0.88318
289.2	1455.4	14.036	42.827	0.77019
291.38	529.25	149.62	36.505	0.92084
281.67	553.5	90	36.335	0.96326
280.18	640.64	90	43.239	0.76319
283.43	655.86	81.87	28.831	0.98104
285.78	714.89	69.864	35.235	0.90685
284.25	746.25	103.63	37.442	0.9069
302.9	1368.1	6.953	43.968	0.93941
281.79	1708.8	96.054	70.934	0.93565
294.78	1719.1	144.46	36.763	0.93599
291.2	101.6	176.19	15.162	0.99149
293.25	1691.8	150.52	27.231	0.9702
293	1768.2	9.1623	31.73	0.98961
295.57	1741	108.8	55.224	0.89904
289.86	1779.6	56.31	36.374	0.99124
293.09	1998.3	150.52	36.868	0.7166
292.7	276.6	165.96	42.495	0.97025
286.62	268.25	101.31	26.509	0.96176
293.5	1155.8	177.14	20.321	0.98543
287.88	954.38	115.46	26.703	0.87104
320.44	339.56	39.155	92.462	0.97631
302.15	1556.5	36.193	54.963	0.92433
285.8	1527.2	92.203	26.571	0.97923
294.3	125.1	163.14	44.963	0.76689
292.9	482.29	86.511	93.843	0.87542
300.62	575.88	146.89	27.961	0.98204
287.4	926.6	90	16.285	0.98248
301.85	1861.8	126.38	47.861	0.98622
282.75	247.5	50.194	16.142	0.96768
296.33	248.67	165.96	22.96	0.7183
295.67	358.33	43.264	23.819	0.98012
288.8	1421.4	81.87	17.935	0.78852
296.86	1400.4	123.69	30.793	0.93673
306.1	1663.9	175.91	42.457	0.99175
295.25	2024	120.26	29.853	0.93073
306.28	789.22	61.434	118.43	0.86531
287.57	990.57	79.695	27.071	0.82599
292.5	997.6	83.418	54.583	0.95899
282.75	31	140.71	15.062	0.94359
289.73	45.364	86.906	38.6	0.95995
295.6	154	51.34	16.558	0.77342
314.93	1197.1	162.43	67.112	0.93778
303.36	822.18	180	61.488	0.94327
292.8	1863.8	75.379	24.206	0.98197
301.25	1854.5	164.05	22.12	0.98738
310	60.462	171.16	47.738	0.95398
298.4	1115.9	91.79	44.073	0.72642
280.78	1127.8	32.152	42.08	0.98241
309.36	1162.3	60.489	61.918	0.98358
276.78	1571.1	177.51	34.306	0.67106
299.8	1577.6	56.976	24.452	0.97551
294	1904	80.272	36.063	0.98469
320.53	78.882	166.81	83.113	0.7909
330.2	101.4	148.61	90.083	0.76725
295.71	105.43	104.04	21.044	0.97962
296.25	121	65.556	12.437	0.97158
287.17	887.33	102.23	79.737	0.76993
313.56	1002.4	11.31	51.855	0.98332
294.5	1091.5	98.973	19.521	0.98535
307.88	1113.6	34.875	44.321	0.90757
294	1230.2	105.64	27.909	0.93022
331.81	1953.3	159.17	106	0.92859
307.7	1013.2	135	52.892	0.90908
295.6	1327.9	94.538	67.337	0.93853
301.43	1624.6	162.47	21.267	0.9369
298	1613.5	105.95	51.659	0.98648
297.6	222.6	92.045	28.534	0.98192
306.91	1488.1	131.88	40.969	0.95068
309.5	1829.8	61.157	94.875	0.83027
303.25	175.75	130.91	20.347	0.97553
328.15	583.25	144.96	97.664	0.96298
297.12	213.38	96.34	30.785	0.88244
314	204.2	167.91	29.039	0.9861
298.33	1792.3	5.7106	10.123	0.99277
299.25	1770.5	88.568	43.258	0.92497
300.1	125.5	50.599	39.99	0.90612
301.4	369.3	91.637	37.107	0.94361
303.92	660.08	103.45	55.129	0.85794
292.4	781	153.43	18.391	0.85107
317.67	798.11	59.676	63.971	0.95982
300.4	852.4	86.186	15.497	0.97005
322.84	982.89	52.206	71.909	0.86231
293.5	1038.8	45	15.211	0.92972
302.24	1037.7	95.906	62.885	0.92724
302	1516.2	135	20.843	0.94991
304.33	636.67	10.491	27.783	0.98835
319.77	649.69	81.87	131.66	0.80558
298	1178	14.744	20.772	0.94582
297.75	1459.8	8.5308	21.458	0.94249
297.4	1477.3	108.43	34.009	0.83686
294.67	1999.2	125.31	31.664	0.92883
312.33	417.56	145.56	44.94	0.94433
308.29	709.14	64.026	44.082	0.98412
318.21	1913.8	67.166	67.75	0.91287
303.62	1890.2	69.146	23.924	0.93933
307.31	20.385	50.042	49.707	0.97109
312.83	529.75	33.389	54.894	0.95999
306.17	665.33	95.906	29.632	0.98389
320.47	1459.3	60.604	83.799	0.97247
315.8	49.4	37.694	29.695	0.93628
307.75	271.33	91.364	44.867	0.93636
319.67	240.56	149.35	32.038	0.97961
308.43	921.71	92.526	72.276	0.94176
324.06	1615.2	56.121	85.248	0.98906
315.71	1587	174.56	22.182	0.951
308.17	1644.7	141.34	27.093	0.94536
304.5	1684.5	89.246	79.94	0.95079
346.7	1642.1	163.69	92.213	0.92655
310.6	1691.6	123.69	15.245	0.94604
312.43	79.571	42.51	19.02	0.8559
308.5	566.75	91.005	59.892	0.95187
322.45	550.73	19.026	32.2	0.95265
312.75	981.5	133.03	21.096	0.97262
314	982.5	133.03	20.837	0.9847
319.21	480.79	120.8	63.791	0.94902
316.72	763.16	73.96	90.954	0.9152
316.2	731.2	45	18.489	0.84139
316.5	744.5	130.24	19.575	0.86997
315.89	956.78	64.654	44.294	0.94928
329	935.45	158.88	48.407	0.97444
318.43	1721.1	110.67	57.285	0.98888
314.75	1759	66.801	23.753	0.96187
336.95	938.65	133.64	73.035	0.8135
311.14	1285.4	74.291	33.451	0.99373
317.67	1632.3	59.931	24.244	0.90556
301.29	305.29	14.036	21.463	0.96052
316	306.5	160.56	18.363	0.98174
319.36	440.29	102.34	72.361	0.90537
326.64	902.55	174.56	43.186	0.97694
315.8	1214.2	129.29	18.064	0.78678
316	1228	57.529	13.074	0.99724
311.67	1873.7	96.34	21.007	0.86214
314.83	2026	96.71	17.93	0.95467
320.5	2037.8	21.038	14.537	0.95816
315.33	201.67	78.69	28.794	0.88543
330.67	1058.8	178.21	39.648	0.80749
314.92	1038	95.194	35.202	0.94132
318.4	1061.6	38.66	15.403	0.83141
312.55	1253.6	55.561	49.116	0.86403
320.93	1348.4	106.64	100.87	0.90019
328.44	1380.4	176.05	30.045	0.96752
318.7	356.2	83.991	39.265	0.97312
319.8	324.8	122.01	19.263	0.97948
315.36	855.27	82.725	48.41	0.97876
325.45	1903.3	14.931	50.118	0.92927
323.06	2018	16.294	71.286	0.94997
307.71	224.43	164.93	28.536	0.94356
317.62	231	87.797	28.806	0.90326
311.4	1312.8	110.85	23.477	0.95719
343.5	1583	140.86	60.083	0.92279
322.58	1672.9	72.801	45.897	0.95792
323.75	1809.9	73.025	110.33	0.90027
321.5	168.33	65.772	21.964	0.99854
330.14	440.86	146.82	31.395	0.98946
323.75	450.08	177.75	53.654	0.95126
328.3	1015.3	143.75	38.487	0.96661
329.18	1793.1	156.97	45.298	0.95948
319.25	521	34.992	12.405	0.98401
323.54	503.38	125.22	46.767	0.88988
328.14	1052.4	111.04	58.304	0.95557
325.71	1097.4	69.624	40.063	0.93193
321	1203.8	78.69	16.722	0.91479
328.69	1532.1	160.35	76.599	0.97038
322.67	1527.4	107.65	23.743	0.97238
323.25	1547	58.392	15.771	0.96789
311.25	1170.2	45	16.971	1
322.67	1163	91.507	44.001	0.86391
336.25	1233.9	169.11	34.897	0.7587
377.62	1394.3	158.61	147.85	0.87164
390.56	1616.5	164.55	170.08	0.92721
325.33	1971	5.1944	23.213	0.95166
350.7	2007.7	11.182	92.347	0.94929
328.71	1987.7	120.76	50.045	0.97666
321	14	93.366	17.497	0.97325
320.33	880	48.576	24.24	0.93528
337.75	1141.6	2.8624	42.972	0.93201
326	1146	43.603	30.921	0.93789
332.44	1426.7	1.7357	37.572	0.87872
324.7	655.83	90.83	84.69	0.81482
316.2	1866.8	135	26.246	0.916
333.86	14	31.891	55.213	0.95992
354	662.33	0	62.25	0.96385
328.12	1123.9	23.962	32.893	0.89825
322.43	1567.4	46.332	31.217	0.97426
324.62	1678.5	14.621	24.352	0.97607
328.09	289.09	94.844	61.17	0.96798
341.1	402.2	162.12	35.976	0.90541
328.5	512	73.301	22.954	0.90965
323.33	561.67	84.289	20.684	0.97177
333.75	604.62	39.806	39.992	0.97648
333.6	1523.4	36.254	18.919	0.98318
342.06	198.11	56.31	76.053	0.94817
326.5	189.75	90	25.409	0.94456
333	692.6	175.24	12.236	0.98411
329.53	1732.1	79.592	56.494	0.88186
340.29	1702.6	2.2906	29.605	0.84512
334.29	2033.3	129.47	22.913	0.96116
338.56	221.44	52.651	48.817	0.9792
335	1093.8	139.4	19.402	0.95036
333.4	1276.8	53.616	24.719	0.95475
329.6	291.5	56.31	36.151	0.89761
348.4	1114.8	18.435	57.507	0.93483
351.71	1611	161.94	49.934	0.96895
315.5	1783.2	150.75	32.619	0.87842
330.64	1768	103.57	31.677	0.94179
333.25	95	157.62	18.643	0.98615
329.6	92.2	108.43	16.201	0.97596
321.33	260.67	55.491	20.888	0.92953
336.76	154.88	82.451	88.406	0.94706
329.67	521.33	155.56	12.093	0.99915
338.25	534.42	119.93	42.182	0.90273
324.29	1430.4	52.306	29.613	0.93886
347.44	1441	169.29	41.335	0.911
332.33	227	103.24	18.958	0.92121
334.8	1360.4	168.69	15.881	0.96325
341.33	805.67	45	40.864	0.96901
335.62	1180.9	101.69	31.398	0.94319
347.83	654.89	114.27	63.24	0.88467
337.08	594.46	100.62	38.888	0.83721
357.84	186.79	112.68	83.868	0.86583
338.5	252	22.249	24.204	0.98204
356.45	1581.5	52.386	82.425	0.93426
337.2	1536	108.43	16.385	0.96498
357.69	1745	157.11	50.114	0.97472
340.8	1810.4	175.03	23.467	0.98381
364.68	579.11	171.67	86.818	0.95456
338.1	750.52	92.203	82.442	0.94682
344.71	1249.1	1.5482	38.337	0.96547
338.44	1254.7	56.821	68.723	0.90405
325	1487.6	171.03	21.553	0.89249
334.78	1505	14.036	39.286	0.94456
331.33	1887	113.2	17.91	0.85044
351.57	1875.4	162.26	26.422	0.99343
340.2	429.6	112.17	29.908	0.97481
338.25	443.5	68.199	10.784	0.99878
335.5	1970.8	141.58	43.568	0.84955
372.24	713.06	32.412	78.486	0.95082
344.75	1441.8	76.866	64.073	0.96158
341.5	850.25	150.64	18.391	0.99816
339	852	129.81	15.62	1
341	860.4	78.69	15.811	0.96747
349.33	999.54	68.443	93.511	0.93135
340.44	1317.3	88.091	61.95	0.96906
355.5	1887.2	151.19	46.344	0.98504
338.5	1927.7	82.405	21.816	0.69366
341.25	895.88	114.3	36.334	0.93618
403.56	387.67	2.7481	141.4	0.88505
336.25	1035.5	65.225	16.433	0.87127
363.1	1049.9	23.703	46.841	0.95595
343.57	1076.3	99.462	18.896	0.96574
338.25	647.08	125.1	47.694	0.94817
352	859.75	143.13	37.259	0.93937
337.83	877.67	122.91	23.078	0.8774
348.8	1347.4	119.74	25.285	0.95655
342.44	1671.9	52.431	37.391	0.87728
348.22	1210.8	69.444	35.545	0.96148
355.14	1197.9	149.04	24.197	0.96391
347.38	1063.4	139.54	48.759	0.9165
358.17	1641.2	168.02	43.829	0.76968
367.73	1655.1	17.199	44.965	0.97777
346.75	1827.5	26.565	20.79	0.96799
342.38	1819	65.556	29.902	0.80817
355.56	412.11	164.58	30.772	0.97762
351.92	832.08	145.67	52.865	0.93915
339	1221.2	48.013	28.305	0.95061
372.58	599.67	151.56	56.481	0.9665
354.6	1150.6	81.027	98.884	0.97262
346.78	554.44	126.16	34.19	0.94186
366.93	1763.8	147.34	63.429	0.73034
364.88	1857.4	178.49	38.907	0.97702
368.9	1917.6	23.025	45.367	0.95801
345.5	48.75	111.8	16.178	0.99858
376.43	54.786	35.433	71.333	0.89468
350.5	521.5	45	15.556	1
378.82	520.53	171.61	65.18	0.946
355.57	1101.9	8.1301	22.229	0.95429
353.5	163.38	73.496	57.556	0.97853
350.4	462.8	79.875	31.689	0.89756
355	453	57.529	15.424	0.84536
354.5	454.25	65.225	16.279	0.87955
368.75	1000.9	55.574	120.33	0.89671
355	77.045	98.246	76.085	0.91636
362.58	317.92	174.14	40.829	0.96022
365.11	1384.6	148.74	34.875	0.93927
357	1721.5	7.125	24.369	0.99251
351.43	1720	87.955	28.36	0.98792
360.29	280.86	166.5	26.797	0.95944
366.2	297.6	48.814	43.263	0.98284
351.83	1469.3	120.96	24.2	0.96379
354	1504.2	116.57	11.229	0.99564
344.43	1697	49.399	20.723	0.88979
350.25	1736.2	155.22	15.502	0.9236
362	436.38	45	32.718	0.95094
353	1250	36.87	15.193	0.98727
356.7	812.7	95.194	34.422	0.96265
352.29	1329	79.38	16.561	0.98298
367.27	1551.6	14.349	46.042	0.964
385.56	1523.9	150.95	75.751	0.9514
363.83	467.33	130.1	25.358	0.97957
357.5	677.17	148.24	25.75	0.95915
359	689.4	77.276	34.846	0.91202
364.25	683.5	33.024	51.747	0.92193
367.55	132.09	3.4336	62.795	0.79767
365.43	139.71	53.13	27.432	0.91134
359.5	380.75	72.255	26.474	0.9915
359.67	362.67	119.05	11.456	0.89874
363	542.88	42.138	60.002	0.94396
377.17	637.92	158.88	50.013	0.94316
360.62	785.75	55.008	25.449	0.95929
351.57	767.86	69.146	22.79	0.98606
391.38	761.88	141.56	180.18	0.89275
359.4	1481.8	151.93	18.402	0.92381
369.27	1502.5	14.036	37.863	0.98006
354.58	1845.9	104.04	37.358	0.88294
367	2003.1	164.05	33.49	0.86953
362.5	613	53.531	30.974	0.92337
361.14	1358.3	150.52	28.02	0.9429
360.3	1424	78.024	36.908	0.91401
367.2	1421.6	22.38	22.54	0.81567
380.08	231.92	20.095	56.94	0.76673
364.82	1282.6	113.63	73.514	0.95026
364.7	1836	87.769	81.366	0.94706
372.9	1785.1	139.97	38.358	0.85118
385.69	78.462	175.6	54.643	0.95445
380.87	1566.5	1.302	44.822	0.98192
359.3	510.1	72.072	39.317	0.90889
383.4	461.6	112.23	107.61	0.93356
379.5	955.21	22.479	68.095	0.9218
371.56	937.67	145.18	29.279	0.95692
354.56	1373.9	22.249	26.178	0.90799
377	394.5	18.004	50.302	0.83614
371.89	398.33	45	30.117	0.93915
362.77	1078.5	79.114	55.918	0.94698
365.8	514	172.87	16.867	0.95599
377.56	747.11	145.62	46.875	0.98226
388.47	1056.9	49.764	74.05	0.91988
353.6	731.2	40.914	20.788	0.95483
363.29	740.14	126.47	29.789	0.9601
400.36	935.88	9.3602	100.98	0.91337
374.45	1198.7	26.565	38.886	0.86255
369.78	1203.4	74.055	28.166	0.77542
380.54	1593.7	3.2705	39.112	0.89633
366.75	844.75	154.8	19.234	0.97684
364.17	1129.2	90	14.733	0.95022
360.3	2036.7	172.87	33.316	0.96796
371	205.25	9.0903	26.145	0.96836
359.86	261.38	96.941	123.78	0.93589
378.46	185.92	121.7	42.12	0.94877
403.14	415.86	142.21	133.96	0.9258
365.86	900.29	85.732	80.674	0.83282
375.25	1109.5	35.538	25.904	0.99627
385.75	1906.8	26.565	47.591	0.9397
370.56	54.259	91.146	111.28	0.89884
375.47	107.93	0	57.141	0.49002
386.48	1986.1	170.18	87.636	0.60218
387.44	1007.8	33.275	40.847	0.93703
385	169	11.634	35.607	0.9749
377.1	975.5	43.025	41.967	0.97783
372.67	1222.1	64.093	42.117	0.92386
379.47	1296.4	118.18	69.342	0.91617
377.33	1336.3	45	22.907	0.98777
370.53	1687.9	93.225	78.792	0.90254
359.5	1673	9.4623	18.634	0.97928
375.86	1713.4	47.603	64.106	0.97166
409.36	1669.1	127.82	112.13	0.85806
366.75	116.5	141.34	15.468	0.82792
382.17	288.67	42.184	44.738	0.9653
382.62	288.75	52.352	44.559	0.99204
373.45	354	38.853	47.395	0.97537
360.88	722.25	36.87	26.41	0.94662
369.25	1348	12.529	19.062	0.96731
386.1	687	173.48	36.058	0.97698
369.62	901.5	94.086	37.306	0.75247
390	909.8	165.58	37.108	0.97388
375.5	1022	22.38	20.133	0.91317
390.11	889.89	174.96	35.103	0.97235
376.5	809.75	54.162	23.858	0.93066
390.16	839.37	70.821	99.911	0.97493
375.07	1449.2	97.815	56.196	0.91605
394.88	1865.7	138.58	57.754	0.78511
378.78	340.22	35.538	46.721	0.9206
378.45	325	99.866	24.434	0.95545
367.6	1136	11.31	16.638	0.91939
380	1147.6	49.635	34.01	0.7718
416.61	1137.9	0.59681	99.485	0.96502
390.44	771.11	160.2	29.677	0.89533
380.5	788.5	79.992	18.698	0.92324
379.2	484.2	180	34.684	0.98029
383.85	519.55	71.095	88.363	0.87324
400.56	870.75	166.76	54.621	0.9592
380.45	1069.5	76.759	35.576	0.98181
395.27	1888.2	153.43	59.58	0.8632
386.11	1383.8	25.463	29.026	0.80132
419.35	322.88	14.56	81.734	0.97334
377.6	798.4	127.57	19.866	0.82559
384.88	1490.1	115.89	77.576	0.97432
385	1862	38.66	26.002	0.98503
386.75	1844	107.2	46.119	0.95332
377.38	413.38	144.69	31.185	0.94312
381.89	1778.2	88.939	56.193	0.96114
395.56	1754.8	7.125	28.766	0.8408
390.36	2018.2	109.65	48.572	0.91818
375.83	810.83	45	15.556	1
395.11	849.67	132.09	44.093	0.9474
383.56	1582.7	8.1301	36.663	0.96433
396.11	58.111	120.34	49.098	0.96761
391.5	225.92	60.945	56.212	0.91579
382.56	204.33	51.009	29.163	0.92648
421.1	1008.5	24.717	86.375	0.80295
386.8	1091.8	48.18	26.353	0.96744
384	1173	142.13	23.356	0.97635
383.5	1561.8	90	11.222	0.98021
392.5	10.75	21.038	17.583	0.79213
384.5	958.25	66.801	15.875	0.95945
389.67	1343	0	9	1
403.9	1706.1	141.55	45.04	0.96395
424.7	1720	10.437	85.257	0.90642
395	1117.2	164.05	19.25	0.75637
386.29	1670.4	90	23.924	0.96136
396.14	1964.9	166.87	32.032	0.96173
412.84	1941.4	136.01	86.886	0.92791
409.4	1014.7	54.09	75.833	0.94432
388	1253	122.74	16.835	0.9886
385.06	1423.4	78.111	68.893	0.84551
393	1657.2	157.38	13.78	0.9434
384.33	613.67	53.13	10.233	0.9772
394	617.75	5.1944	11.705	0.94368
403.86	647	123.69	81.977	0.87965
398.17	960.33	60.101	47.34	0.97467
391.71	1288.4	78.69	22.773	0.89563
391.2	94	107.35	17.093	0.98068
386	150.25	61.928	18.393	0.92427
391.44	1360.3	159.19	61.333	0.8721
386.2	1155.6	143.75	19.296	0.96397
391.44	42	74.291	36.2	0.91827
403.17	30.833	150.52	27.18	0.97204
398.67	84	123.69	20.708	0.87056
390.86	128	119.05	20.753	0.99222
401.88	275.56	24.963	71.967	0.88897
418.19	514.94	133.36	78.391	0.94751
414.19	1269.8	121.29	123.2	0.96886
410.71	1346.4	106.63	89.002	0.90292
378.29	1540.4	174.81	22.605	0.97723
395.75	1528.2	106.7	21.16	0.98681
396.5	1548.8	66.038	20.046	0.98262
398.43	1630.3	131.5	35.221	0.98559
395.88	886.62	129.47	27.411	0.80342
406.29	1823.9	178.45	40.173	0.92136
433.57	1791.9	144.96	100.14	0.9392
388.67	1883.7	45	10.831	0.91397
398.38	476.85	100.08	50.108	0.91214
396	742.2	66.801	23.08	0.9899
396.67	732.33	113.96	10.403	0.94672
398	798.2	172.87	16.557	0.97387
402.62	1016.6	9.8658	23.671	0.98626
397.5	1109.1	85.764	28.103	0.9634
440.9	1093.5	170.31	85.129	0.97718
398.33	1338.3	127.87	11.933	0.95545
407	1738.4	4.9697	23.352	0.98865
407.2	109	139.18	30.202	0.96248
427	441.67	57.836	121.64	0.94201
401.43	505.86	68.749	20.607	0.93722
399	629.75	97.431	25.132	0.92293
405.43	653.14	47.862	30.108	0.9406
398	1587.8	105.26	24.903	0.91571
397.08	174.92	101.89	42.527	0.91313
398.86	349.71	102.26	24.092	0.97696
407.69	675.25	124.76	66.814	0.89264
398	1948.2	116.57	20.15	0.99873
400	1959.2	74.055	15.516	0.93839
406.5	701.67	3.8141	15.236	0.98669
403.29	1223.4	150.95	32.785	0.9421
405.17	1647.4	124.78	46.51	0.94236
411.27	943.09	57.381	62.539	0.94922
405.92	939.08	65.323	49.625	0.82052
395.09	1227.5	81.439	97.77	0.96193
405.09	2024.7	122.74	51.765	0.96455
410.5	2039.6	17.65	23.329	0.98963
398	1033	73.496	31.406	0.89665
403	1173.4	110.56	17.206	0.99317
403.5	1193.1	62.241	25.265	0.84984
401.5	764.5	85.03	23.346	0.9889
404.92	1313.5	109.23	47.561	0.95753
407.5	1971.5	42.51	16.416	0.99166
413	776.57	26.565	20.681	0.97311
417.5	1367.4	156.57	33.509	0.97573
424.25	140.81	20.695	68.888	0.6983
403.17	150.5	86.424	16.434	0.97548
404.05	593.57	144.46	89.603	0.96005
410.86	678	16.26	25.462	0.98185
420.5	1257	22.62	41.901	0.93076
434.36	1453	180	80.71	0.94165
414.11	156.33	6.7098	31.381	0.54546
418.73	560.27	144.9	48.004	0.94203
410.27	448.82	97.989	65.114	0.88397
402.5	1079.2	13.241	17.687	0.98741
412.07	1119	95.143	104.94	0.95677
403.91	1773.8	90	37.817	0.9784
403.78	293.78	38.047	32.358	0.9026
422.17	1159.8	161.11	41.892	0.95871
419.57	838.43	5.4403	23.527	0.89662
425.61	992.56	30.964	77.328	0.90487
416.5	1906	14.931	15.619	0.99396
423	461.88	61.189	47.44	0.96228
408.6	1210.4	97.595	30.611	0.98872
402.5	1436.8	124.51	20.436	0.95013
410.5	1423.2	69.444	35.299	0.96819
426.08	1835.4	152.4	50.196	0.9891
413.19	213.25	79.563	83.325	0.92744
422.2	188.8	131.63	37.806	0.95554
419.71	1646.1	14.744	20.02	0.98138
416.86	167.57	116.57	22.733	0.98361
411.2	358.2	89.17	71.554	0.96441
434.28	347.72	106.7	104.33	0.90064
420.11	488.33	67.521	36.138	0.86846
422.7	530.9	124.78	44.797	0.97841
428.45	1199.8	8.9149	58.035	0.88952
440.75	1479	165.96	81.261	0.96405
415.6	221.8	128.66	21.008	0.91439
423.6	822.04	61.157	84.633	0.93074
450.53	1045.9	166.31	81.352	0.98684
414.89	1052.8	85.601	29.172	0.8939
412	1562	82.875	17.416	0.92582
413.83	1813	87.879	27.681	0.97607
417.62	55.75	107.74	28.389	0.92461
417.57	91.357	81.724	56.763	0.97914
420	346.75	47.291	17.939	0.98621
414.27	705.87	93.013	63.294	0.90181
409.33	941.67	126.87	10.93	0.91492
426.72	1206.5	102.09	77.437	0.73958
429.55	1248.7	48.122	42.518	0.91604
413	1264.9	77.471	29.08	0.95111
436	1287.2	163.07	49.15	0.9783
421.75	1962.7	66.297	46.616	0.96055
440.12	633.29	165.53	66.948	0.95643
425.2	1693.8	152.35	23.876	0.99289
435.9	1901.7	30.784	59.211	0.92395
422	1892.1	41.987	28.136	0.95634
412.75	607.25	69.444	17.831	0.95833
416.75	1766.9	116.57	27.446	0.89619
417.75	1923.5	166.76	37.11	0.94122
415.41	871.88	85.914	61.715	0.9097
434.4	1540.1	12.907	52.789	0.93285
422.2	1553.8	55.981	50.317	0.95912
419.59	1509.1	98.276	57.423	0.96788
430.21	1680.6	3.7314	55.991	0.82331
417.43	1671.4	95.194	22.975	0.96152
438.78	286.33	149.04	71.107	0.90203
435.29	1339.6	162.65	38.039	0.88136
434.18	1439.6	1.9092	31.281	0.95959
420.33	1473.2	75.964	25.858	0.95672
431.44	1463.9	5.7106	31.851	0.94659
419.22	34.778	98.531	71.771	0.84534
440.5	1628.9	170.91	55.405	0.91393
415.5	1663.2	32.905	21.073	0.96089
423.79	1762.5	89.17	79.21	0.8712
435	754.7	7.125	37.264	0.86543
416.25	1581.2	35.218	21.024	0.98974
433.42	1585.1	11.31	48.271	0.9507
420.75	773	99.462	12.335	0.98625
437.57	793.86	27.759	49.261	0.87172
429.5	773.67	150.95	22.412	0.91875
423	1872.2	72.897	14.343	0.94833
429.6	1854.4	129.56	29.959	0.9958
415.25	152.5	45	15.608	0.90606
433	157.29	169.22	22.614	0.94533
421	491	157.75	24.341	0.97652
416.5	909.5	113.2	24.318	0.93952
435.22	120.22	8.3659	37.255	0.92244
413.83	262.83	46.637	26.019	0.95157
422.5	325.5	90	16.797	0.95257
468.5	431.54	7.679	95.622	0.93917
423.22	1414.9	72.759	31.429	0.96612
430	1408.6	175.91	16.163	0.8684
456.76	2031.1	6.3402	78.563	0.9221
422.5	2013	92.49	23.215	0.99166
430.38	581.88	126.53	37.62	0.89317
444.43	1994.2	162.57	96.4	0.93505
417.71	202.64	21.318	46.89	0.9386
427.33	863.67	130.6	9.4472	0.97591
432.43	912.29	127.23	32.301	0.97214
446.79	987.64	45.579	72.61	0.96415
451.88	972.41	9.9042	66.499	0.96171
431.75	1876.2	172.41	15.831	0.95587
420.57	1180	144.46	27.613	0.93458
457.69	406.38	39.806	67.73	0.92252
444.25	642.75	1.6847	35.761	0.95117
428.75	1433.2	95.711	10.099	0.99513
431.93	701.93	107.65	52.343	0.88213
431.67	735.5	120.26	15.66	0.88715
430.75	810.25	39.806	15.73	0.99301
451.26	582.48	121.57	103.58	0.94053
431	1221	70.821	24.37	0.99925
441.64	1616.3	135	38.804	0.94758
470.56	743.88	32.33	96.218	0.97168
438	1893.2	145.3	16.044	0.98549
432.6	1985.6	49.399	19.928	0.92527
439.24	54.793	97.334	109.62	0.92894
439.4	103.4	12.995	17.74	0.75205
433.38	1294	87.51	24.211	0.95088
435.56	1327	66.318	63.916	0.9738
453.31	1358	178.67	47.018	0.91479
488	1018.7	117.65	192.01	0.86424
443.71	1301.4	168.69	42.897	0.95093
440	1315.6	61.189	23.367	0.97682
444.2	1508	35.134	35.719	0.92431
433.71	1810.6	136.4	30.661	0.94583
440.62	1849.8	180	34.748	0.94969
441.36	180	124.78	44.131	0.99317
446.27	1178.4	81.048	154.76	0.95501
450	1122	167.47	28.378	0.97464
429.58	1142.9	143.75	39.134	0.95063
436.29	763.86	61.39	27.708	0.90444
444.69	1061.5	139.14	53.614	0.91241
439.5	554.5	40.101	25.742	0.96493
443.43	547.29	172.57	25.298	0.91687
437	551	60.018	30.642	0.97959
431.29	1401.4	66.038	30.287	0.97556
442.5	1916.8	137.49	17.396	0.93579
441	226.38	79.992	35.056	0.98487
445.71	198.29	122.47	26.429	0.98669
433.29	666.71	119.48	29.092	0.90814
439.54	1542	92.01	66.679	0.85536
464.06	290.12	156.53	85.601	0.96792
450.64	600.18	162.47	42.306	0.94193
441.8	613.4	66.371	17.492	0.99843
439.09	889.09	96.71	36.69	0.93306
449.67	1554.8	9.4623	30.984	0.9816
440	410.25	87.709	25.288	0.98941
449.91	1257.8	143.5	64.52	0.96407
443.86	1377.4	135	29.735	0.85608
444.71	1455.5	95.064	85.861	0.9237
445.71	1654.1	108.17	71.948	0.93619
445	1737.5	138.37	14.356	0.83876
443.2	273	96.009	21.111	0.90499
444.8	419.3	25.821	35.434	0.97191
446.8	1670.4	32.735	18.343	0.90736
448.8	1658.4	153.43	19.072	0.93797
444.78	1860.6	113.96	32.516	0.90868
441.5	1883.8	68.962	14.088	0.98868
451	1885.5	42.397	33.005	0.94363
438.57	871.14	47.386	35.679	0.95212
443.8	867.6	135	17.091	0.99296
448.3	1035.8	21.038	35.886	0.77626
442	154	36.87	15.193	0.98727
437	230.33	59.744	15.437	0.89996
448.75	258.25	150.26	18.161	0.88785
444.25	700.5	115.56	28.133	0.90623
450.55	1703.7	12.529	51.726	0.8912
445	1696	129.47	22.564	0.97603
452.62	1969.2	172.87	34.412	0.93715
452.25	622.25	34.38	23.407	0.98354
455.36	802	142.13	47.546	0.95921
444	811	94.899	38.436	0.91394
444	1889.7	129.81	15.673	0.99663
432.71	1946.9	171.03	21.487	0.89522
532.45	1930	1.484	222.12	0.86917
444.64	1931.9	98.746	43.586	0.90532
432.56	683.89	169.88	30.558	0.9308
454.33	97.167	164.48	20.681	0.90332
462.45	1375.2	124.7	49.427	0.95968
446.33	1759.8	91.432	42.665	0.93784
441.33	1791	90	26.968	0.7787
451.4	824.8	165.38	24.416	0.97351
450.1	930.3	69.075	37.659	0.96657
445.92	1241.1	106.86	34.727	0.99295
452.2	781.6	167.47	37.215	0.99096
453.32	891.16	75.217	78.147	0.95288
473.9	1854.3	38.019	75.175	0.92868
455.47	1163.5	64.747	68.047	0.86117
450.25	1189.5	14.931	15.87	0.97818
460.22	102	126.1	61.538	0.96534
463.25	119	3.9452	32.371	0.89798
454.17	863	16.39	18.237	0.97166
458.67	1648.5	26.565	18.336	0.9756
461.7	193	17.819	31.605	0.93056
453.12	507.29	79.875	67.082	0.848
451.18	531.55	4.1849	46.912	0.87631
453	730	78.111	20.062	0.96781
450.57	1119.7	71.565	22.614	0.97884
444.5	1277.8	132.27	16.114	0.92257
469.78	1263.4	154.06	42.796	0.96145
458.83	1275.2	128.37	31.57	0.96961
452.8	1550.6	115.02	16.761	0.98758
453.33	453.56	91.637	37.249	0.94002
459	475.79	28.355	84.079	0.85145
460	760.14	37.875	35.499	0.96356
446.17	743	68.749	21.869	0.88315
458	378.8	40.365	26.965	0.97344
463.82	453.73	171.87	52.087	0.95028
471.75	162.75	5.0425	37.963	0.89909
459.6	955.2	174.29	10.123	0.99277
455.75	1019.5	48.814	22.962	0.9259
450.25	1326.4	104.04	27.18	0.91018
494.24	1272.5	124.09	129.2	0.92525
477.77	1662.5	154.44	53.299	0.95668
505.04	81.957	169.41	125.28	0.86886
460.56	69.222	120.47	41.661	0.94685
460.35	1885.5	91.975	66.408	0.87391
461.23	29.923	105.78	49.723	0.96135
456.33	823	63.435	15.678	0.99837
459	1522.2	35.838	22.232	0.9987
460.4	316.6	21.801	16.328	0.98942
457.62	325.05	90	67.338	0.96528
463.83	1161.8	18.435	27.138	0.9322
473.62	1414.2	21.571	50.114	0.92267
457.43	1439.1	72.44	113.97	0.72703
465	1671.3	100.3	59.996	0.93175
466.79	2006.1	106.89	59.591	0.98209
462.68	240.53	82.093	75.406	0.964
462.33	510.33	30.964	11.683	0.99817
472.25	1073.2	2.0454	28.317	0.98943
464.86	1307.3	56.31	19.353	0.9315
467	365.33	36.87	21.886	0.91384
472	1248.3	163.74	29.911	0.83583
469.5	1506.4	40.764	39.285	0.97463
463	1491.1	112.17	29.462	0.98957
465.2	406.4	174.29	30.809	0.97861
470.92	592.92	114.68	42.95	0.94804
460.89	680.11	102.03	73.441	0.84925
474.5	1431	3.9452	29.799	0.9755
502.35	549.5	150.44	85.464	0.90127
463	1109.7	95.711	20.586	0.97639
478	1131.6	39.174	36.268	0.96031
478.57	1394.8	40.462	46.384	0.96343
483.67	1372.3	154.09	44.736	0.86978
460.38	1750.2	84.806	22.285	0.99127
471.54	721.38	74.358	59.418	0.87387
460.67	834.79	64.904	129.23	0.67504
473.86	864	172.23	22.794	0.97411
479.09	1321.1	157.83	39.744	0.73356
466.83	1792	114.62	27.042	0.97628
460.8	1973.7	86.309	32.667	0.95094
467.6	1100.6	6.3402	18.583	0.97458
478.44	1282.2	36.573	39.764	0.97075
457.57	1572	180	32.783	0.9456
465.65	944.59	90.818	72.013	0.97214
467.79	1918.6	120.7	43.616	0.85326
464.5	1926.8	104.04	18.322	0.90014
486.75	2028.7	30.411	58.237	0.91589
464.67	1141	63.435	15.678	0.99837
471	1180.1	158.2	50.353	0.96253
472.59	1208.2	73.78	60.075	0.95347
503.26	1670.2	153.73	94.838	0.92897
471.75	1815.5	170.54	12.851	0.94669
472.75	391.75	28.301	15.543	0.94992
485	651.38	1.1935	52.798	0.90933
486.1	633.95	142.59	89.835	0.9529
474.58	909.08	107.35	39.524	0.84826
469.75	1348.5	126.87	15.756	0.95203
475.7	174.1	158.2	36.02	0.89704
483.29	692.76	104.8	70.322	0.77953
468.9	780.5	85.764	28.835	0.93892
471.8	506.4	126.87	15.093	0.99381
475.29	854.07	28.393	48.785	0.86215
469	1540.5	72.35	25.445	0.90733
485.19	1521.1	161.57	39.663	0.79729
481.5	13.625	21.501	39.979	0.88717
478.2	6	169.7	34.28	0.97846
487.44	1658.1	52.633	74.636	0.92721
499.73	779.27	158.2	67.354	0.95943
474.39	1717.6	89.488	120.23	0.9316
473	1955.2	74.055	32.211	0.90405
475.81	436.38	95.793	75.024	0.92442
481.54	602.38	112.62	57.69	0.90137
479.47	280.06	99.293	59.158	0.94208
479.25	309.25	24.775	14.437	0.99175
479	41	154.54	23.466	0.99121
471.6	58.6	98.746	27.814	0.94579
498.11	728.33	147.26	50.383	0.99102
477.67	1391	23.962	9.8573	0.99914
473.75	1574.5	75.964	16.638	0.99127
488	1605.6	82.304	86.308	0.86519
482.5	1751.8	162.18	30.465	0.96541
472.5	59.5	59.036	5.831	1
495.65	153.17	178.41	81.157	0.88752
476	202.33	68.199	10.797	0.99756
476.67	324.44	130.03	34.721	0.94033
483.17	1186.1	100.66	95.316	0.90743
482.8	1272.2	154.98	16.846	0.98263
477.62	385.5	83.884	29.547	0.95308
495.14	349.71	134.29	59.047	0.97008
483.8	901.6	168.31	30.625	0.96699
508.44	1343.6	6.8091	70.403	0.95843
498.87	1557.9	8.2971	52.1	0.93105
476.5	1884.3	3.5763	16.595	0.96601
490.2	1982	56.31	86.987	0.95334
514.59	516.32	68.29	139.06	0.83593
485.88	727.25	11.889	20.476	0.94825
479.12	1014.6	118.18	32.763	0.96953
479.25	1612.2	68.962	14.18	0.98223
476	1604.3	33.69	14.518	0.99337
473.25	1837	167.47	19.062	0.96731
477.4	1823.4	91.975	29.744	0.97557
481	1844.7	58.392	15.982	0.95508
487.38	536.12	27.759	25.892	0.82926
492.91	1056.9	92.01	147.08	0.77556
500	1097.4	19.44	60.454	0.89462
495.5	1781.7	124.32	81.548	0.93535
507.43	115.09	180	90.523	0.81747
480	122.75	45	20.439	0.96868
478.71	218.43	73.74	29.12	0.85852
492	198.11	154.29	32.353	0.92623
480.33	90	83.29	34.646	0.98811
485.67	85.667	56.31	18.964	0.95063
540.82	357.29	158.75	150.63	0.89752
507.69	490.96	7.275	116.99	0.81003
479	1075	32.735	16.835	0.9886
517.24	1320.5	20.624	104.91	0.94717
482	1370.1	110.85	23.335	0.96303
484.5	1476.2	108.06	51.995	0.93055
497.73	1488.4	150.07	40.915	0.93069
500.18	241.09	161.57	52.557	0.90253
483.88	1237.4	128.66	27.628	0.92705
480	1626.2	98.13	15.562	0.90877
480.29	27.286	110.56	20.127	0.84901
493	105.33	27.646	24.086	0.98425
489.67	992.33	6.3402	28.793	0.9435
477	997	118.3	16.505	0.89457
486.33	1399.7	64.44	25.787	0.98867
487.64	1950.2	51.47	70.629	0.97734
520.35	1952.2	180	118.07	0.83845
513.67	230	26.565	67.943	0.82277
484	335.24	127.41	72.965	0.87992
483.41	1432.9	76.13	89.928	0.92777
489.25	1648.8	12.804	23.441	0.96246
[truncated: 6,627 more rows]
