# Supplementary material for: Social motility of biofilm-like microcolonies in a gliding bacterium
Source: Nat Commun. 2021 Sep 29;12:5700. doi: 10.1038/s41467-021-25408-7 (PMC8481357; doi:10.1038/s41467-021-25408-7)
Supplement: Supplementary file 15 — Source Data [file 41467_2021_25408_MOESM15_ESM.zip › Source Data_NCOMMS-20-05786B/Source Data_Supplementary Figure 1/Flavo - Angles/7 hr/Angles_m45_07_R1.csv]

3.6	634.2	75.964	31.119	0.92747
10.4	618.6	138.81	21.333	0.99657
17	637.12	32.005	38.637	0.97668
19.385	951.77	30.579	53.673	0.95221
1.6667	1068.5	96.34	18.571	0.97523
6.7143	742.57	73.443	40.277	0.95838
2.25	799.75	90	22.162	0.99271
13.5	1232.7	155.38	27.449	0.9618
15.429	1242.9	14.036	25.803	0.95875
5.2	1428.8	69.444	26.521	0.96647
6.6667	1412.7	138.37	12.071	0.99756
22.846	1487.1	38.234	43.8	0.95917
21.643	561.14	44.31	63.102	0.93015
18.818	836.41	68.575	96.599	0.87852
29.818	1272.2	28.54	66.852	0.97057
32.385	1568.5	167.47	57.983	0.95403
11.4	1932.3	68.405	53.721	0.96095
9.8333	1911	157.38	13.358	0.97316
7.25	213.25	111.8	16.909	0.95542
6.375	235	95.906	34.341	0.84898
8.2	234.4	111.25	19.427	0.99417
55.576	819	167.36	116.06	0.94483
10	1004.2	169.7	11.993	0.93222
5.875	1513.1	70.907	28.032	0.98152
73.171	1498.8	176.1	144.04	0.91852
8.6667	1756	131.63	12.091	0.99593
11.846	1123	120.74	46.685	0.92206
11	1164	32.471	13.584	0.95981
5	1652.2	96.582	27.849	0.93979
25.267	1626.1	128.33	62.183	0.88156
7.0526	35.158	97.722	65.093	0.91468
58.2	732.34	161.57	117.43	0.83479
30.444	1897.5	12.407	61.67	0.83015
8	2033.8	108.43	9.6212	0.98603
20.4	376.8	2.3859	24.324	0.98755
25.308	762.92	29.055	51.943	0.99105
27.429	1344.6	172.06	49.376	0.87931
14.833	1438.8	27.408	31.022	0.98041
23.357	1645.9	137.56	51.502	0.92081
13	277.33	48.18	26.209	0.97275
35.667	660.87	26.565	69.257	0.9686
7.1667	2008	66.801	25.648	0.89082
9.2	1054	85.914	15.921	0.88159
18.818	1027.7	117.22	41.637	0.94525
9.625	1309.2	78.69	30.507	0.83572
10.833	1793.2	35.218	21.659	0.96075
26.5	1814.9	51.746	69.934	0.94689
34.688	1784.9	167.47	58.656	0.94308
23	1836.9	42.138	60.028	0.94354
7.8889	1841.3	77.005	33.026	0.80795
22.125	1851	14.036	25.142	0.81995
15.625	1955.8	164.05	22.207	0.98347
14.167	1974.2	73.496	28.424	0.99074
33	1978	116.98	138.35	0.89218
16.333	201	126.87	17.848	0.84042
35.318	297.55	9.4623	70.596	0.86163
4.7143	850.86	70.017	25.458	0.91953
5.6	871.8	118.07	17.166	0.99032
51.8	1202.3	180	94.06	0.90368
11.25	1185.1	98.973	45.321	0.84885
17.6	1196.4	154.98	17.108	0.96757
15.6	118.6	6.009	20.875	0.9152
19.219	68.188	107.21	130.82	0.90429
12.5	403	86.634	20.424	0.83381
6.5	416.67	129.81	24.412	0.95981
15.444	598.11	11.689	30.458	0.97229
11.333	602.67	90	8.3188	0.96167
18.25	700	52.431	33.709	0.9731
29.5	690.7	175.24	38.746	0.93236
20.875	982.25	165.47	28.429	0.98114
10	975.14	84.644	33.754	0.95218
13.778	1533.9	71.565	38.808	0.81485
41.381	1869.8	170.04	76.859	0.97754
15.6	144.6	61.189	24.849	0.91855
24.714	133.29	159.44	26.607	0.96336
17.714	331.14	48.18	27.612	0.92334
30.2	315.8	160.64	41.267	0.95032
19.75	333	45	22.692	0.99717
21.333	529.81	66.991	86.313	0.91886
15	482	107.35	16.914	0.99107
9.75	552.5	160.35	15.053	0.98758
19.5	788.72	52.595	53.041	0.80696
39.214	792.79	36.87	61.94	0.88796
16.4	926	8.9726	19.351	0.99402
14.438	917.25	92.42	80.511	0.88265
12.143	1086.7	165.38	24.476	0.97114
28.476	1052.4	121.85	80.085	0.97019
13.25	1402	104.04	12.616	0.98046
15.714	1558.4	167.74	24.353	0.96651
23.857	1677.9	173.66	49.411	0.91634
16.143	1722.9	100.62	68.944	0.94447
54.864	1739.7	161.35	87.159	0.96873
22	1931.2	8.5308	20.297	0.99639
9.3846	1989.6	72.474	42.92	0.92847
15.25	435.25	3.8141	15.407	0.97572
24.5	466	67.782	79.455	0.96525
11.583	1612.3	111.04	50.105	0.83395
20.167	667.83	14.036	22.333	0.92308
7	674.4	139.76	18.267	0.93223
25.933	1096.3	157.62	58.527	0.94237
10.833	1390	63.435	15.832	0.84741
27.5	1398.3	5.9061	29.826	0.9775
30.333	1465.8	130.43	38.861	0.91269
60	1009.7	0.6296	97.661	0.93185
11.286	1287	166.5	29.805	0.86262
18.667	1293.3	61.557	28.192	0.96818
16.571	1380.9	54.834	57.335	0.93877
30.87	1338.7	130.28	86.647	0.89255
23.1	1437.8	96.789	47.724	0.88627
41.625	1449.5	160.94	62.147	0.93632
23.667	1939.8	157.75	28.445	0.83565
11.6	469.8	74.476	20.584	0.90756
22.6	500	0	11	1
56.2	718.64	166.39	100.3	0.97451
30.857	712.29	135	38.656	0.91461
13.333	1236.7	75.069	16.612	0.93452
59.238	1580.8	165.96	87.692	0.98738
8	1601.8	15.945	15.211	0.95721
30.571	1602.3	171.87	28.765	0.98329
22.3	616.2	60.018	36.981	0.81168
22.333	632.67	148.24	25.956	0.95154
32.786	668.71	58.891	72.213	0.93809
24.643	272.21	75.379	51.839	0.91706
9.4	350.2	53.13	25.566	0.97787
8.8333	349.83	53.973	28.938	0.94006
56.526	358	161.81	85.332	0.86347
9.4	1031	150.26	18.126	0.88958
13	186.25	59.036	18.485	0.94631
19.25	753.75	92.862	20.123	0.99512
12.333	896.33	36.87	15.437	0.9717
30.25	895.88	144.16	23.21	0.95663
46	15.25	154.32	59.744	0.96575
23.4	23.2	113.2	15.547	0.97972
21.909	170	40.914	63.978	0.93076
20	168.67	7.125	16.606	0.97099
55.312	806.34	172.01	119.48	0.96346
16	1419.6	154.8	19.297	0.97363
44.25	262.39	54.142	138.17	0.90196
89.2	333.94	5.1022	182.46	0.92439
21.727	394	120.14	37.31	0.96078
48.222	594.67	29.745	91.685	0.96728
25.947	1237.4	82.349	68.82	0.9823
48	31	153.92	54.028	0.9685
28.35	108.35	74.291	76.176	0.87275
31	933.8	37.569	17.587	0.93259
32.429	915.43	125.31	30.152	0.97541
25	419.71	85.764	28.693	0.94358
41.857	418.57	13.241	36.593	0.9545
22.273	1183.5	165.96	42.753	0.86795
25.889	1174.6	90	25.744	0.97109
35.8	1698.2	20.225	20.852	0.97107
39.4	2014.4	157.07	30.826	0.91583
57.471	1057.5	9.211	81.608	0.91862
26.25	1867	107.65	23.668	0.97546
27.3	511.8	90	33.156	0.87465
34.75	467	145.3	16.042	0.98562
20	1072.9	34.992	19.212	0.63536
26.75	1117.1	88.21	34.535	0.92705
37.2	1124.8	153.43	18.291	0.97802
40.333	1292.3	116.16	66.896	0.94932
40.875	1640.9	148.24	28.571	0.86446
28.25	977.25	84.289	31.677	0.95177
63.864	1376.4	151.28	87.271	0.95382
31.4	1777.2	103.5	26.548	0.96845
26.75	1858	160.35	15.303	0.97144
30.333	314	126.87	15.021	0.99858
30.4	842.8	86.987	19.071	0.99765
14.857	1146.7	14.036	29.031	0.99417
40.2	1144	143.13	25.164	0.99347
56.229	1297.2	99.884	155.03	0.86428
37	1472.6	153.43	16.94	0.79201
37.538	53.038	93.614	109.54	0.86899
33	371	94.086	15.785	0.88918
41.5	616.62	60.461	35.562	0.96963
48.9	986.9	5.856	44.199	0.88699
38	1932	76.759	94.404	0.92498
49.444	351	149.04	37.15	0.94174
46.643	225.07	53.13	54.059	0.92492
37.083	179.42	92.291	52.47	0.95369
37	638.6	108.43	16.81	0.94058
54.375	634.38	142.35	47.895	0.92294
38.25	1336.5	59.744	15.437	0.89996
44.818	1986.7	48.576	48.221	0.94032
46.9	866.6	150.26	33.973	0.94926
39.273	1405.6	86.634	54.13	0.94381
64.647	1358.9	158.9	67.223	0.9089
34.5	1662.5	1.9749	29.368	0.98805
41	1683.8	77.471	47.783	0.96473
48.158	1769.3	173.66	65.369	0.96969
40.125	149.75	143.53	32.93	0.86854
36.5	533.25	112.71	56.922	0.81893
45.3	748.8	164.93	29.628	0.90881
35.6	749.2	93.576	17.153	0.9346
35.182	1520	27.255	38.94	0.95329
50.158	1573.4	77.989	100.66	0.95474
40.583	1723	147.53	44.472	0.87956
43.25	137.5	45	17.297	0.98111
41.5	730.75	114.44	24.822	0.97359
42	888.67	0	9.245	0.97349
59.2	920.3	139.76	53.828	0.94911
38.667	1305	49.635	27.405	0.95783
43.25	1308	33.69	16.334	0.88294
28.333	1425.8	27.897	21.06	0.91336
41	1431	35.538	8.6392	0.99573
70.571	1827	51.34	118.64	0.75562
58	243.5	17.418	54.174	0.98665
51.111	490.89	160.25	45.965	0.90149
41.4	1247.1	72.897	57.942	0.93898
55.636	1218.5	166.33	46.095	0.82609
60.25	65	174.81	44.982	0.98221
48.6	911.4	3.3665	18.979	0.89728
42.5	972.75	71.565	16.807	0.94075
43	1005.4	118.07	17.204	0.98812
43.167	1732.8	111.25	20.444	0.94467
53.667	868.22	17.354	41.493	0.808
45.667	845.44	109.03	32.152	0.95408
38.167	2036.5	165.38	25.8	0.9213
46	267.5	143.13	25.402	0.98418
43.25	444.5	131.19	22.381	0.94993
41.25	451	87.51	23.637	0.97399
43.5	1164.7	110.22	22.325	0.907
54.143	1211.1	29.745	33.45	0.9641
48	1246	141.84	17.902	0.99455
52.923	1544.4	6.3402	46.707	0.96938
53.143	1674.6	165.96	29.57	0.97605
32.833	7	43.025	20.621	0.99503
39	1102.6	100.3	23.577	0.94843
39.5	1475	74.358	26.765	0.96997
64.545	101.27	178.81	49.564	0.96866
47.615	106.77	70.641	43.841	0.89454
43.4	1859	94.399	13.162	0.99059
46.333	1130.2	90	21.994	0.90936
57.857	1690.6	146.82	32.126	0.96694
49.667	469.5	152.1	19.296	0.99684
43.6	465.8	68.199	12.17	0.88498
49	1038.5	83.991	65.785	0.87125
67.467	1081	18.825	51.961	0.89465
60	1068.6	173.09	33.821	0.98288
48.25	1114.2	114.78	15.526	0.92217
39.5	403	36.87	15.385	0.97497
47.833	411.83	66.038	20.47	0.96227
61.091	194.64	148.3	41.757	0.95703
50.8	618	101.31	17.681	0.86518
47.571	661.5	94.014	63.651	0.89771
55.6	844.8	166.76	18.067	0.96664
53	1650.3	180	21.294	0.89228
50.444	1628.2	102.2	40.185	0.94202
49.25	153.5	81.87	21.484	0.98739
58	1030	11.31	23.884	0.85397
63.222	1153.8	169.88	29.973	0.94894
58.429	1339.3	140.19	33.154	0.94229
54.5	1630	171.03	19.881	0.96754
53.25	253.75	61.39	12.634	0.99173
45.5	426.5	135	15.875	0.89082
52.25	831.5	172.41	15.325	0.98748
60.85	1394.9	64.204	74.955	0.88907
52.909	165	25.408	47.911	0.92429
76.875	1172.6	159.57	62.229	0.87458
76.105	1270.3	28.237	71.117	0.86189
68	275.56	167.8	41.085	0.92139
65.857	428.2	104.72	152.11	0.93122
56	497.33	45	9.2111	0.9212
61.5	945	166.37	36.127	0.9399
59	1523.2	149.74	14.282	0.9727
50.4	1827.2	43.668	32.105	0.94732
63.2	1818.6	150.02	31.304	0.95888
57.706	1879.1	168.91	53.481	0.97177
59.25	402.5	45	32.956	0.85825
54.5	508.75	114.23	22.145	0.99035
70.3	507.7	157.17	42.954	0.95988
88	633.17	148.57	82.024	0.77155
57.25	770.5	38.991	27.925	0.96752
75.846	758.62	161.18	49.225	0.94436
59.2	1796.8	126.87	15.093	0.99381
66.667	928.44	1.9092	30.978	0.96896
83.917	1257.1	39.428	62.818	0.9274
60.143	259	166.5	26.279	0.97833
78.211	534.29	120.54	149.39	0.7772
71.929	833.07	51.633	65.146	0.93975
58.75	897.5	103.5	26.395	0.97406
55.9	1483.2	92.121	28.407	0.95113
59.5	1503.8	57.529	13.561	0.96149
72.455	1593.3	152.1	44.017	0.874
57.385	1715.2	87.357	142.21	0.91511
60.074	1984.6	82.875	123.25	0.91581
58.857	137	86.424	34.456	0.93053
62.762	84	93.053	78.969	0.95109
65	471.83	40.914	20.138	0.98567
56.125	703.88	7.8533	30.809	0.9502
84.75	671.5	132.36	97.307	0.94568
59	851.67	97.595	16.392	0.9232
63.636	1479.4	61.991	58.091	0.91642
69.833	1473.5	2.4896	28.679	0.80273
71.333	1945.3	163.81	34.442	0.93724
64.778	336.11	61.39	38.575	0.97446
70.917	160.5	4.9697	32.371	0.71318
63.8	837.6	132.27	16.55	0.89826
101.22	1738.9	148.16	120.54	0.92771
64.286	136.29	43.363	25.216	0.98188
57	180.83	116.57	20.262	0.88284
76.909	325.82	54.293	42.793	0.92091
64.364	983.27	77.005	41.513	0.96415
66.889	1657.2	37.875	25.496	0.89438
73.429	1691.7	5.1944	23.496	0.94017
72.833	669.83	168.69	23.701	0.86055
85.577	1168.3	55.886	120.15	0.93493
63.667	1846	87.879	28.261	0.95605
70.6	455.2	23.199	31.568	0.965
81	1035.8	132.06	57.047	0.96809
71.1	1075.5	70.942	60.076	0.96859
73.857	1046.3	140.53	23.914	0.92092
76.5	1388.6	53.616	51.053	0.92456
63.2	1515.4	85.601	13.236	0.98507
84.5	1802.5	23.085	68.784	0.96404
53.579	384.95	137.17	73.834	0.75713
53.583	1418.8	123.69	49.479	0.94732
72.286	79.286	159.27	40.216	0.98369
72.647	215.59	112.29	70.345	0.93716
57.833	685.5	45	17.89	0.9486
69	736.25	79.992	34.98	0.987
58	1896.2	34.695	16.81	0.94058
69.2	1912.2	70.71	21.378	0.99117
111.53	1895	170.96	101.17	0.88077
79.5	1120.2	49.899	77.769	0.95821
116.8	1092.2	172.72	98.564	0.96143
70.286	14.571	81.254	28.703	0.91648
76	768	117.76	23.347	0.91966
70.857	862.29	101.89	43.55	0.89169
81.667	1022.6	152.82	43.574	0.95454
69.2	1234.6	81.573	30.813	0.88583
61.2	1713.6	151.7	17.289	0.85399
80.5	1714.3	16.928	24.142	0.99585
76.286	264.14	124.7	32.15	0.98359
76.4	399.8	32.471	14.359	0.90802
94.857	984.86	145.18	58.458	0.95857
63	1331	15.945	15.402	0.94534
73.667	1326.8	113.96	21.423	0.91948
82.75	1337.9	135	39.071	0.9773
73	48.778	82.405	31.121	0.9725
79.143	568	55.491	22.256	0.87243
92.818	588.18	53.13	60.843	0.98615
90.474	786.21	155.1	67.257	0.918
97.214	1232.6	176.76	55.99	0.94812
88.8	1310	15.124	41.062	0.93341
83.5	1434.1	13.496	27.951	0.91982
80.8	2033.6	151.19	22.97	0.99372
74.556	489.33	67.068	36.531	0.7728
109.05	477.42	162.78	85.726	0.86707
90.294	1642.9	4.9271	61.573	0.94547
77.286	1657.6	66.615	41.733	0.96594
81.1	1791.5	114.68	47.693	0.85376
81.643	2000.2	68.552	62.564	0.96167
66.8	1249.4	149.04	12.733	0.91585
74.167	1596.1	89.119	67.16	0.96796
88.778	1559.6	164.05	32.248	0.90302
87.4	1626.2	36.158	32.789	0.98212
90.769	136.62	31.675	56.363	0.97984
90.143	66.321	98.82	130.18	0.90172
76	1194	102.53	9.245	0.99724
83.429	1227.7	78.486	58.164	0.94747
80.222	896.56	113.63	38.698	0.9026
77.8	933.6	105.26	11.571	0.98536
97.5	939.17	168.69	46.692	0.87363
82.727	950.36	82.569	30.173	0.76873
95.583	1765.9	170.79	38.625	0.97045
90.667	178.89	155.22	30.86	0.92791
102.06	1183.9	167.59	54.07	0.94684
84.25	1971.8	61.699	30.558	0.96636
81.308	227.23	84.174	50.752	0.9705
84.286	600.86	50.194	31.606	0.98846
97.857	1158	19.747	44.461	0.93197
90.857	911.93	121.43	47.2	0.89386
82	1054.1	78.311	31.026	0.9545
95.5	1357	55.561	48.615	0.87294
117.92	209.33	162.6	72.019	0.97494
79.143	397	76.608	22.216	0.97168
82.333	1932	99.462	18.773	0.97203
103.43	1974.1	75.964	82.736	0.64785
89.6	160.2	36.027	14.714	0.92438
83.75	681	79.695	22.457	0.9957
92.571	1302.8	56.547	71.763	0.93529
102.67	1286.2	165.96	44.894	0.91841
103.69	126.23	37.349	50.567	0.94531
97.429	244.14	12.995	27.532	0.96917
83.778	506.67	92.045	29.428	0.95207
97.25	1482.2	178.45	38.091	0.9717
96.167	1695.7	4.9697	29.333	0.78707
87.167	1719.2	51.34	19.674	0.97638
86	1893.2	107.35	17.824	0.94045
87.4	1217.2	25.017	17.135	0.96604
89.417	1467.7	55.008	52.733	0.92591
91.556	1447	119.74	32.722	0.98554
81.8	1526.4	111.8	24.077	0.89465
101.44	1926.3	7.6961	39.16	0.95342
95.818	1944.8	70.346	53.699	0.83053
85.091	439.18	93.814	47.449	0.95049
98.714	463.29	8.7462	29.172	0.90175
90.25	1875.2	19.983	11.723	0.99845
86	283.67	150.26	16.5	0.97726
88.333	279	105.26	12.185	0.93569
93.6	696.6	36.87	15.632	0.95959
107.94	1682.4	36.87	48.645	0.82229
87.778	317.78	90	35.261	0.8508
91.923	555	25.408	49.134	0.90127
122.47	855.5	135	136.44	0.71517
94.833	1074.2	113.2	25.058	0.91179
92.25	1410.6	38.66	32.259	0.99244
105.26	1583.2	120.96	68.103	0.94182
99.8	1849.8	43.603	30.716	0.94412
92.4	616.8	108.43	12.962	0.97589
102.25	1104.9	167.28	32.548	0.97642
93.6	1115	59.036	18.224	0.95988
134.91	1623.7	0.61606	103.92	0.89499
101.33	1608.7	111.6	59.119	0.87322
90.5	937	50.906	20.942	0.98443
91.5	1147	83.991	19.607	0.97438
92.857	1652.7	70.907	28.11	0.97877
96.333	2029	11.31	10.206	0.99923
95.182	966.45	164.05	46.488	0.93962
98.667	958.33	127.87	23.536	0.96886
98.25	1726.8	9.4623	12.671	0.96014
102.14	159.14	150.95	32.39	0.9536
90.5	40.75	69.775	20.458	0.98977
98.75	110	119.98	30.915	0.97093
103.33	609.17	169.22	21.784	0.98136
122.05	748	140.58	101.42	0.93174
94	743.88	83.517	50	0.88566
102.86	766.57	165.96	16.87	0.97759
114.5	1044.6	5.5722	49.666	0.82943
96.833	1053	92.862	21.505	0.93118
93.667	1385.2	47.816	50.877	0.84882
104.93	378.33	72.216	58.377	0.95345
114.18	1061.6	152.78	42.519	0.92563
106.5	1903.8	71.811	80.397	0.91647
103.14	1873.6	172.87	19.469	0.8282
102.75	255.75	171.47	20.508	0.98613
97.8	250.4	95.711	10.123	0.99277
107.91	709.77	87.797	98.342	0.79373
135.38	640.97	143.78	121.14	0.88002
96.667	1811	75.964	12.407	0.99694
99.5	417.75	86.309	32.308	0.9615
120.15	586.46	12.848	63.946	0.91426
110.43	907.14	32.735	35.16	0.94673
111.62	1272.5	28.443	29.491	0.92553
100.75	223.5	77.005	13.468	0.99062
99.286	821.64	99.66	57.823	0.82452
101.17	846.17	48.013	28.678	0.93825
121.14	814.93	125.54	81.853	0.94585
106.6	1126	4.3987	19.269	0.67666
113.94	1432.9	119.74	73.681	0.9848
109.83	1465.3	30.466	20.45	0.96445
99.6	1553.4	93.18	19.073	0.94517
100.6	194.4	45	19.741	0.78802
109.2	193	0	16.81	0.95182
122.08	353.33	147.43	45.812	0.9325
112	417.88	7.7652	22.555	0.98442
105.5	1344.2	39.472	23.207	0.94898
110.14	1337.3	143.13	22.531	0.66576
90.143	1786.1	160.71	22.35	0.94809
118.1	1750.7	116.89	82.67	0.96293
109.17	1782.2	0	15.413	0.90834
110.44	1972.4	118.71	49.8	0.96156
101.83	2037.2	85.601	13.099	0.99537
118	2023.1	161.03	34.726	0.97443
105	523.71	119.05	24.154	0.8525
121.82	530.55	165.96	42.242	0.97607
102.57	918	118.81	24.159	0.94479
121.42	932.42	21.801	45.589	0.94498
117.33	1295.9	124.99	42.971	0.8522
109.75	1343.5	111.45	33.196	0.90623
123	2037.4	171.72	58.724	0.94644
115.2	209.55	77.619	89.109	0.94214
108.5	172	0	10	1
105.86	1237.1	63.435	22.742	0.98323
116	1382.3	28.443	28.326	0.9636
102.4	2008.4	119.74	17.893	0.90114
131.39	1014	163.81	73.481	0.87859
108.2	1078.8	98.427	30.132	0.90584
140.89	1616.4	49.874	100.89	0.90744
110.33	1669.8	106.26	27.504	0.90895
108.82	293	120.7	40.97	0.90836
121.38	291.38	152.7	36.915	0.94503
109	509.6	71.565	19.724	0.96194
114.71	993.43	131.99	27.597	0.97502
112.75	1704.2	130.6	18.487	0.99742
107.6	81.8	91.685	34.384	0.98925
117.86	99.286	16.39	22.846	0.77565
107.82	258.18	101	37.417	0.98015
106.08	329.67	113.03	46.5	0.93468
134.21	400.86	47.353	63.203	0.8174
98.5	1208	147.99	19.273	0.97898
108.75	1400.2	153.43	20.006	0.89418
107.11	1508.9	81.674	43.109	0.96122
99.182	1528.8	139.03	51.059	0.9857
141.54	40.333	130.6	95.257	0.87107
110.5	18.7	88.025	30.457	0.95272
123.82	10.273	162.12	34.046	0.95673
119.23	438	171.16	55.649	0.81837
122.42	417.92	128.81	64.011	0.92225
113.5	1053.8	109.98	24.028	0.97425
110.45	1161.1	83.517	46.077	0.96106
136.14	1180.5	62.745	90.112	0.82389
113.33	1633	68.199	32.471	0.99508
112.6	563.6	119.36	20.702	0.88676
119.6	566.6	176.82	18.369	0.98141
128.79	870.89	4.844	60.837	0.97328
116.77	1834.4	93.9	100.37	0.87876
120.33	461.83	153.43	18.281	0.97853
128.56	851.56	165.53	32.303	0.99111
121.11	1867.8	139.97	34.745	0.9397
114.43	181.14	95.711	22.598	0.88944
104.2	509.2	45	16.971	1
120	1107.1	111.54	41.935	0.9742
121.2	1327.6	150.26	17.827	0.9045
114.71	121.14	85.914	28.96	0.96932
120.6	165	141.84	18.419	0.96663
114	702.67	164.05	15.062	0.96667
121.5	1386	37.569	17.068	0.96091
122.83	1548.7	8.9726	20.093	0.9573
122.75	580	141.84	19.05	0.93459
127.73	1505.6	66.329	87.492	0.911
123.5	1837.9	156.25	28.067	0.97315
131.25	28.25	127.65	45.747	0.96627
120.62	1440.1	125.54	26.698	0.96663
115.67	1449.7	0	34.412	0.84273
137.42	1771.5	130.46	107	0.83525
115.67	1782.7	90	18.359	0.98044
113.75	1922.8	36.87	20.344	0.98311
200.33	1891.3	142.61	219.89	0.89866
159.23	526.07	153	126.91	0.9374
126.81	1666.5	71.565	59.303	0.9065
119	948.6	100.62	16.866	0.96517
126.67	958.5	18.435	16.67	0.94849
122.8	1296.8	180	19.643	0.96725
137.2	1441	126.1	59.692	0.99521
141.57	274.14	172.03	51.536	0.97965
124.5	634.88	113.5	53.739	0.9334
134.46	656.54	25.463	36.754	0.63284
133.33	936.33	143.53	30.011	0.953
125.18	1014.4	80.538	50.79	0.95811
121	1503.2	107.35	16.97	0.98783
130.71	594.94	113.57	61.553	0.97491
123.4	683.8	30.651	32.083	0.97825
138.9	679.4	178.21	33.607	0.95266
146.63	746.74	136.1	83.172	0.88434
124.33	911.67	82.875	26.299	0.91969
147.29	1417.9	171.35	52.411	0.88778
109.5	2013.6	30.964	27.446	0.8498
122.5	2023	70.017	23.628	0.99075
129	2001.3	31.759	25.185	0.98067
126.22	1980.1	102.8	45.377	0.99437
139.75	238.83	48.691	52.266	0.84055
138.33	510.44	46.685	48.697	0.98783
126.3	1211.6	92.793	42.009	0.97715
135.1	1361.1	173.88	36.925	0.76263
147.91	1404.1	72.16	107.54	0.84984
154.1	1322.9	136.58	93.894	0.82118
134.57	69	27.255	38.263	0.97017
126.33	75.222	75.964	39.369	0.94258
122.5	1256.2	172.87	16.831	0.95801
124.2	1262.8	81.254	16.474	0.79843
126	1259.8	78.69	22.515	0.90591
143.86	749.43	7.3058	58.371	0.67361
142.73	914.45	161.03	36.642	0.92347
128.72	1127.7	96.766	66.318	0.89589
134	1531.1	177.71	30.213	0.82812
168.64	1997.2	18.232	93.434	0.95782
130.62	153	129.29	31.173	0.91187
138.8	160.4	175.24	24.478	0.98386
131.38	178.23	133.53	41.638	0.66252
193.56	269.34	179.61	165.34	0.89513
139.85	443.31	146.73	44.741	0.85549
136	457.67	176.42	16.123	0.9943
134.8	703.93	121.91	69.729	0.89538
133.75	732.5	24.444	12.334	0.97964
140.44	1025	177.71	26.417	0.94712
127.43	1323.1	74.358	28.36	0.91542
128.29	1317.6	115.35	24.623	0.85382
154.88	1624.3	88.493	196.53	0.77368
128.17	19	79.992	18.398	0.93827
130.43	1914.1	62.354	24.486	0.96816
146	1958.2	149.62	34.877	0.96383
160.44	1979.8	21.631	67.518	0.92411
137.2	1053.4	19.654	15.064	0.98688
127	1614.8	56.31	23.428	0.92339
140.92	1805.8	65.48	67.373	0.9299
136.61	1751.2	109.33	67.192	0.89902
146	1863.2	25.769	34.673	0.92875
141.67	718.17	23.199	26.285	0.86923
140.5	1106.5	160.91	27.96	0.98402
133.25	279.75	102.53	9.8573	0.9353
127.67	95.667	171.47	22.009	0.9189
134.4	974.4	83.157	26.1	0.96472
132.75	1075.8	99.09	26.043	0.97216
119.78	306	29.745	35.847	0.89964
164.45	315	5.1944	69.616	0.95197
137	325.67	57.995	24.427	0.77241
134.14	1411.6	80.218	30.325	0.9704
153.75	1695.5	1.6847	34.614	0.98267
162.56	1710.5	179.17	73.508	0.93877
136	1837.6	87.138	21.555	0.92901
128.75	791.75	41.987	13.606	0.98883
144.38	982.88	175.6	26.631	0.97918
151.29	1290.4	135	63.766	0.95367
132.25	1584.2	39.806	16.134	0.96817
139.5	129.67	79.114	27.293	0.97008
161.62	91.19	112.11	89.848	0.76885
137.4	560.8	66.371	18.705	0.93369
157.82	545.82	153.43	50.238	0.97921
162.93	1470.6	143.13	132.14	0.60543
146.14	1478	6.3402	18.398	0.98437
175.61	1504.6	19.983	80.011	0.87774
139.3	1645.1	81.87	39.516	0.89471
145.8	296.2	0	17.206	0.98804
145	516.17	133.26	24.027	0.97163
144.75	589	19.654	16.584	0.89639
146.5	1837	154.65	21.787	0.96497
136.29	1874	90	16.359	0.97804
142.3	1940.6	66.371	37.945	0.9205
155.5	1904.8	137.64	47.549	0.96765
139.38	853	52.595	23.43	0.91342
139.88	1896.2	150.95	31.713	0.97394
150.14	362.43	14.421	38.081	0.94899
151.8	899.2	43.877	47.235	0.76361
138.5	894.67	120.96	26.16	0.89159
141	1242.6	77.905	28.819	0.99365
148.17	2028.9	56.31	59.523	0.90861
145.83	126.67	160.71	21.499	0.98561
147.57	163.93	121.72	67.692	0.95522
142.31	451.31	84.644	74.89	0.85834
157.71	1431.4	164.54	49.617	0.98283
149.75	144.25	0	17.166	0.99036
143.17	243.5	12.265	24.977	0.94235
154	231.2	138.99	31.107	0.97983
147.11	630.89	173.48	37.348	0.94324
153.4	54.8	25.56	26.081	0.97753
126.25	371.5	11.689	31.506	0.93994
151.92	348.25	104.8	60.848	0.9009
164.14	553	133.32	60.107	0.80031
164.16	1675.7	63.435	67.447	0.76252
159.15	643.4	1.7357	68.943	0.95775
158.38	1222.4	32.196	33.456	0.95366
178.08	1816	2.07	98.281	0.84507
146.78	996.11	169.22	25.49	0.83867
149.25	1146.8	61.858	51.372	0.94925
169.37	1258.1	146.14	105.62	0.86655
138.4	1291.4	15.255	14.661	0.77771
147.45	79.727	92.862	42.996	0.93148
167.75	769.29	153.97	106.96	0.89483
156.5	788.33	32.276	23.884	0.9409
160.52	813.72	115.07	133.38	0.90226
136.71	481.86	140.53	23.469	0.93836
150.29	1059.1	116.57	20.613	0.9763
154.67	1065.7	0	14.049	0.92536
154.17	283.17	115.71	30.194	0.99246
158.4	483.4	172.15	30.065	0.97372
176.65	1370	2.9108	64.277	0.91908
153.17	2020.5	146.31	22.295	0.97031
148.8	2028.4	77.471	18.791	0.98127
150.91	216.55	70.463	44.402	0.74082
146.46	1038.5	150.95	43.046	0.95671
162.75	1140.9	54.211	54.782	0.96764
154.5	1117.8	158.2	10.784	0.99878
155	1300.4	133.36	25.487	0.97141
155.75	1333.1	75.256	60.688	0.97121
160.92	1525	125.17	56.4	0.95432
149.6	1963.4	97.125	16.717	0.96455
167	1971.1	3.0128	41.053	0.92692
154.67	1078.7	3.8141	15.7	0.95756
165.12	1140.9	165.96	29.696	0.9719
153.18	590.12	95.807	66.026	0.8982
152.12	954.25	101.31	33.31	0.91847
184.06	986.69	21.801	88.088	0.91701
152.12	1710.5	95.528	33.059	0.9421
183	1727.6	9.1623	65.171	0.96364
166.78	1182.2	165.96	33.324	0.98983
146.62	1455	133.36	26.638	0.92947
168.81	1589.1	61.631	59.543	0.95434
148.4	1822.2	14.931	17.414	0.89146
154.8	502.8	106.7	10.799	0.96675
156.35	698.88	153.06	73.712	0.92827
155.25	679.5	93.366	35.579	0.95727
162.62	708.25	43.363	26.531	0.9332
180.67	697.11	171.87	50.731	0.97568
161.75	719.5	162.47	20.728	0.96127
162	1324.2	19.44	19.978	0.90237
162.62	1908.8	71.147	46.805	0.92563
156.5	651.4	144.87	34.894	0.94615
158.6	923	129.81	16.548	0.94396
160	1483.5	38.66	12.902	0.99258
156.11	130.67	82.875	49.167	0.98386
179.06	197.12	32.106	65.653	0.91706
165.36	174.73	122.74	37.396	0.89012
144.86	496.29	16.699	22.478	0.92895
201.3	499.04	177.56	105.66	0.89043
175.47	946.94	8.2759	59.665	0.93151
158.6	1000.6	61.928	17.058	0.99662
168.46	1833.7	136.89	67.565	0.95288
170.12	1851	20.556	27.888	0.9191
162.67	859	169.99	17.621	0.97965
165.8	864.8	131.82	26.995	0.94444
175.27	1201.8	6.953	42.02	0.98296
161.57	1343.4	173.16	27.611	0.91194
160.58	426.58	90	42.246	0.94683
180.17	908.42	13.325	45.629	0.85584
196.62	1114.4	165.26	86.897	0.90437
163	1169.2	27.897	20.174	0.95349
178.77	1566.5	143.13	49.822	0.80285
168	1869.5	169.99	17.831	0.96813
166.67	1062	149.42	26.559	0.96217
188.62	2018.3	2.9609	65.979	0.88024
165.83	1384.7	117.9	19.931	0.9651
172.33	1406.2	41.987	29.458	0.9134
171.83	1640.7	43.781	33.501	0.99225
186.86	418.5	24.179	54.291	0.98933
168	1791	59.744	28.673	0.96903
173.93	21.867	128.99	57.93	0.9328
158	1233.4	130.6	20.027	0.92071
169.5	1229.5	45	16.294	0.86794
174	1545.4	165.07	33.161	0.9363
164	1552.2	86.186	15.328	0.98079
164.62	365.38	91.273	46.822	0.96132
182.55	457	165.53	35.023	0.91412
175.4	589	108.21	84.413	0.94779
172.67	631.83	23.629	17.902	0.97553
176.44	809.44	16.113	72.091	0.64974
169	967.4	111.8	17.998	0.89761
165.1	1357.6	178.09	31.414	0.95551
175.14	1488.4	13.392	22.66	0.95266
176	1661.8	43.831	37.568	0.92247
182.5	370	143.67	45.476	0.92801
171.18	660.73	75.579	39.758	0.90897
168.25	290	149.04	18.033	0.97006
169.17	1025.7	133.03	21.965	0.93414
159	1920.4	172.41	15.472	0.97806
159.33	767.78	136.01	41.409	0.97349
166.78	761.22	88.091	34.568	0.86833
163.67	931	177.66	54.445	0.90074
172.6	921.4	122.74	17.505	0.95078
179.29	202.43	146.31	20.955	0.86032
174.67	881.33	153.43	12.382	0.90296
178.67	1662.2	123.69	29.485	0.97828
176.44	331.22	78.996	42.331	0.86638
172.5	682.25	111.8	10.991	0.97995
172	693.75	73.301	10.547	0.98984
197.15	799.77	121.4	219.28	0.82281
172.33	1526.7	147.53	26.646	0.97865
170.75	1828.2	90	22.469	0.97913
186.57	1810.1	160.02	35.861	0.97917
177.18	1925.2	105.95	53.421	0.95395
174.43	1961.3	69.444	25.895	0.98984
177	78	0	10	1
177.8	101.6	42.51	16.378	0.99393
172.18	720.73	86.424	50.649	0.94955
167.2	2025.4	159.44	17.095	0.9996
173.82	2007	95.856	42.714	0.91784
175	156.17	140.57	65.982	0.88294
190	159.25	164.74	35.611	0.96054
169.6	1044.8	132.51	16.683	0.97576
177.75	1051.8	132.51	16.777	0.97033
185.67	1075.9	50.711	44.194	0.9648
174.5	1758.9	144.25	31.646	0.97345
174.25	1886.8	116.57	13.465	0.99636
193.18	2039.5	9.4623	45.368	0.93854
180.43	2025.7	121.61	32.639	0.93534
175.25	260.5	125.54	17.247	0.99756
257.77	578.16	178.05	202.81	0.86833
175	1105.8	104.04	47.455	0.95573
179.29	1286.1	164.48	23.325	0.80094
180.88	453.48	86.379	84.343	0.93853
178.2	287.2	38.157	18.748	0.94969
221.71	385.81	169.38	117.33	0.83248
243.08	447.61	55.972	193.97	0.7278
197.81	521.62	142.31	62.549	0.889
198.89	712.84	143.84	71.175	0.90488
177.38	1003.5	84.56	68.618	0.92229
181.8	1275.4	39.806	16.334	0.95631
174.22	1426.9	119.54	35.42	0.97352
176.83	1431.5	65.772	23.861	0.91914
185.57	1803.6	15.524	20.207	0.92449
175.6	119.2	59.534	21.735	0.90741
185.4	843	10.008	18.93	0.91192
171.4	836.6	45	26.388	0.96469
188.75	1015.4	28.887	35.246	0.9397
197.92	1146.3	162.3	54.287	0.90879
185	1091.6	168.31	29.753	0.99534
192.27	1870.7	137.73	51.23	0.87055
189.89	1128.4	140.71	32.785	0.86703
190.36	1165.5	133.96	39.511	0.98446
186.14	1740.6	168.23	26.068	0.94044
187.36	232.82	164.54	59.927	0.81373
212.05	1361.8	19.592	73.967	0.84667
182.86	1399.4	68.199	21.784	0.98882
201.14	1376	155.22	45.223	0.94982
181	1318.4	87.138	20.481	0.97773
204.2	1294.4	152.97	57.423	0.95796
207.5	1691.4	139.47	94.448	0.86361
207.91	608.74	47.77	94.02	0.93367
190.71	1340.9	46.332	31.425	0.96783
202	1425.1	36.193	60.845	0.83496
192.18	1472.2	64.983	72.789	0.90963
193.43	1856	14.621	26.574	0.89446
185.8	167.4	118.3	14.922	0.98948
205	207.63	72.096	85.774	0.79637
221.33	170.67	0	80.49	0.95664
210.84	1389	165.96	62.544	0.92293
197.67	1754	124.16	73.163	0.925
199.62	104.12	174.47	34.277	0.90863
183.8	631.4	83.884	28.424	0.99074
188.17	23.083	127.97	54.336	0.95718
199	27.833	173.42	26.729	0.97919
183.57	65.714	88.727	55.851	0.80592
195.83	72	19.29	24.079	0.87999
191.67	304.56	5.9061	29.879	0.97575
209.53	497.71	40.4	66.249	0.93159
188.17	806.33	92.862	23.437	0.85444
197.91	1226.2	3.6914	33.599	0.92456
195.73	286.36	52.001	43.498	0.93355
203.5	684	5.0425	36.429	0.93696
193.67	677.5	137.29	19.222	0.92038
192.81	735.44	95.826	55.047	0.89477
188	1253.8	146.98	25.017	0.95348
220.62	1254.4	177.9	84.953	0.96589
216.38	1271.4	161.57	58.275	0.97676
189.25	1599.8	68.962	14.043	0.99182
200.85	1566.9	116.57	54.933	0.97694
187.86	1690.2	90	51.162	0.97729
191.33	45.167	145.84	36.252	0.93341
176.25	508.25	172.87	24.92	0.97058
183.11	539.33	117.98	40.266	0.8999
199.17	633.67	178.15	31.236	0.99295
190.92	657.83	87.917	63.521	0.86643
189.17	1535.8	116.57	14.848	0.90357
201.12	86.875	174.81	23.226	0.95112
194.4	1211.6	55.491	19.632	0.98903
186.33	1555.7	151.39	26.652	0.94025
194.1	969	117.98	38.029	0.95285
198.33	1674.3	142.59	22.755	0.94048
200	134.85	164.65	58.124	0.9099
168.46	885.38	169.56	44.672	0.86496
204.53	894.2	36.87	63.179	0.87054
201.4	881.2	168.11	22.06	0.88016
232.3	847.91	159.53	84.708	0.94508
210.58	1633.3	45.474	98.764	0.86634
193.83	1054.2	94.97	23.246	0.99314
187.9	1207.4	29.249	29.757	0.9629
208.18	1543.4	35.096	47.043	0.96129
204	1904.6	136.01	41.831	0.96367
192.33	1923.6	104.04	81.091	0.91522
201.8	1935.8	144.78	20.89	0.99609
201.86	1100.1	141.63	32.053	0.95498
192.25	1105.1	103.24	37.534	0.93059
232.42	1890.6	135.44	104.5	0.88647
203.71	356.53	65.493	81.823	0.91335
204.33	320.83	170.54	19.47	0.93726
203.8	446.4	32.619	30.572	0.97088
195.3	449.3	79.287	38.796	0.97064
218	1027.5	141.01	56.778	0.95173
193.5	248.25	14.036	16.638	0.99127
203.6	242.4	130.91	20.881	0.9506
200.8	817.6	111.45	30.207	0.9959
210.44	837.67	5.9061	36.506	0.79862
196	1187.3	35.538	17.282	0.99554
198.6	1193.8	65.376	27.05	0.97601
206.36	1309.9	160.91	41.565	0.66194
197.31	1987	87.614	49.786	0.96497
209.67	1946.8	132.09	42.357	0.98621
216.08	911.75	161.57	35.856	0.97012
199.4	1338.8	104.04	20.817	0.9903
208.67	335.17	136.47	29.722	0.92815
199.73	1005.3	93.576	50.917	0.94455
205.83	1437.9	81.666	170.45	0.93091
193.43	1837.4	51.34	19.381	0.99116
198.44	1843.3	4.7636	24.784	0.97174
186.17	361.17	164.74	25.55	0.89251
205.88	1398.5	48.013	27.81	0.96755
207.71	1969.3	145.01	38.056	0.96225
194.8	527	123.11	27.52	0.99777
207	1131.2	109.23	49.658	0.9171
204.44	1619.9	104.04	66.652	0.9279
202.6	1657.8	70.56	18.166	0.99237
233.7	522.15	150	92.997	0.88161
226.57	598.83	148.15	86.316	0.90016
206.9	1258.6	104.42	36.589	0.98768
223	1885.2	178.53	40.434	0.96484
204.5	674.12	97.696	38.335	0.97394
208.67	1525.3	30.579	25.843	0.98881
211	1698.2	25.201	18.946	0.99169
206.94	1761.4	101.11	60.729	0.93975
194.8	767.8	36.87	20.203	0.98997
196.17	975	21.038	16.505	0.84389
215.12	980.5	170.54	26.939	0.90319
211	1579.6	60.255	32.851	0.98167
217.4	179	178.26	33.408	0.98823
193.25	804.25	31.43	24.686	0.85454
217.86	1174.7	0	27.437	0.94763
208.25	63.85	85.179	89.109	0.93475
210	33.667	135	9.2111	0.9212
211.75	141.83	130.6	41.751	0.88328
257.32	157.8	13.761	109.91	0.91801
219.7	666.3	129.99	41.671	0.97094
205	1446	36.87	15.193	0.98727
212	446.3	73.686	43.353	0.9854
203	636.8	107.35	18.403	0.91088
209.4	1084.2	68.199	17.233	0.93746
227.4	1042.3	127.67	82.869	0.86893
211.5	1710.6	119.48	30.608	0.86317
231	463.86	160.51	72.18	0.95524
218.07	496.87	77.005	59.704	0.89386
219.88	546.38	145.71	28.192	0.94451
210.14	309	98.13	22.368	0.94836
212.2	576	35.838	22.778	0.97477
234.31	543.44	128.9	77.525	0.94481
218	1761.3	149.35	37.137	0.8451
215.4	799.6	45	17.55	0.96699
222.88	924.25	141.95	30.444	0.95934
214	719.38	98.915	52.453	0.98418
217.33	755	65.772	24.781	0.88504
221.14	891.14	51.34	34.273	0.93413
222	1161	176.31	32.367	0.95976
255.33	1461.9	17.43	122.58	0.73533
214.17	19.833	105.95	23.053	0.94739
218.56	250.56	130.6	38.973	0.94626
225.62	265.62	18.435	32.257	0.98033
222.57	280.29	62.021	37.551	0.96496
234.9	287.48	124.88	66.572	0.60422
211.09	1831.5	93.094	40.848	0.90711
224.38	1830.6	143.47	38.146	0.88084
212.57	1894	116.57	18.413	0.85009
215.43	1989.2	95.315	45.649	0.94603
214.8	2026.1	62.447	37.521	0.69141
232.8	884.67	50.599	74.134	0.97757
214.5	1409	17.354	17.18	0.97571
242.67	188.89	170.18	54.65	0.96566
264.38	822.65	178.13	103.72	0.88746
217.33	830.33	55.008	12.608	0.96813
222.2	1731.8	165.07	15.705	0.98846
217.41	132.77	89.193	76.135	0.93265
213.25	1024.5	90	20.173	0.99143
240.39	1006.4	164.83	64.738	0.94428
221.2	947.2	151.39	25.623	0.97804
212.29	955.86	120.47	20.874	0.94485
210.33	1100.3	82.235	27.451	0.80885
219.71	1490.1	46.169	34.675	0.99942
221.5	1485.8	0	12.671	0.94708
233.8	1602.1	41.73	53.947	0.91902
237.08	1773.4	171.42	55.423	0.96711
218.67	1782.7	52.125	11.403	0.99988
219.67	1922.7	54.162	24.046	0.92337
228.75	450.38	153.43	23.664	0.94494
232.67	1943.4	1.8476	32.093	0.96643
234.91	1984.9	0	44.49	0.94402
221.83	2000.5	7.7652	22.904	0.96941
219	657.62	84.428	42.414	0.97124
179	1074.4	145.62	101.24	0.90959
218.2	1329.6	84.958	36.437	0.93673
221.45	1669.2	106.14	43.444	0.9106
216	1964	108.43	6.3246	1
214.71	11	150.52	26.554	0.99495
216.27	1204.1	96.953	46.597	0.88641
224.8	1211	147.53	15.896	0.82025
222.8	1523.4	116.57	16.171	0.96794
255.06	1618.8	3.1798	74.528	0.96757
220	1619.5	64.799	19.045	0.98654
233.82	318	111.96	71.014	0.94137
214.08	367.92	135	52.597	0.6722
235.89	370.67	2.1211	28.092	0.96177
227.33	786.67	106.39	36.88	0.96096
239.14	935.41	117.07	108.01	0.93576
238.64	964.09	0	37.247	0.96652
226.4	977.8	107.97	41.087	0.9467
223.25	1255.2	100.12	29.108	0.97714
223.71	37.571	104.04	22.303	0.92432
246.45	50.727	176.76	55.786	0.95158
246.78	1230.6	5.7106	53.52	0.93888
224.88	1425.8	64.537	28.922	0.80422
241.33	1410.5	4.8991	37.364	0.94017
229.32	1479.8	77.471	77.538	0.95123
221.67	1795	90	16.67	0.9598
237.93	1766.2	113.63	60.438	0.86689
229.8	555.8	144.46	18.02	0.95478
222.75	1130.8	99.728	36.255	0.97948
230.4	1139	158.96	27.952	0.99658
230.14	2024.9	133.88	37.262	0.96799
224.78	414.67	110.14	32.505	0.98301
234.53	1190.2	71.565	63.36	0.94828
260.29	1755.2	176.01	92.204	0.93498
222.5	88	73.61	18.227	0.9722
255.29	64.095	133.12	90.803	0.95056
228	587.8	111.45	30.362	0.99081
238.25	1841.4	147.8	32.444	0.98341
233.2	1454.2	8.7462	16.071	0.81842
233.12	1570.4	1.6847	37.012	0.91902
226.5	1583.5	80.272	35.904	0.98905
226.5	2003.8	96.71	18.238	0.93853
259.61	42.278	24.228	67.41	0.97605
238	980.75	26.565	25.807	0.95311
268.78	1505.2	24.261	87.097	0.89416
232.75	405.75	14.744	19.706	0.99698
236.29	1732.1	24.444	54.721	0.88324
220	1973.4	139.76	18.102	0.94074
240.64	1957.7	145.12	43.398	0.92688
229	338.67	143.13	15.021	0.99858
221.25	613.25	139.76	17.745	0.95969
228	608	122.74	16.835	0.9886
234	1271.2	116.57	24.948	0.98593
238.74	122.95	96.613	76.92	0.90305
229.75	236.5	75.964	16.53	0.9977
237.3	253.9	81.87	35.018	0.8077
244.8	666.8	167.62	43.141	0.973
234.9	688.8	70.56	36.63	0.98433
225.43	1084	123.02	25.806	0.92434
231.75	1086.4	92.121	28.375	0.95219
234.91	1118.8	75.964	39.149	0.94786
235.62	1164.4	111.8	28.205	0.95466
235.8	1462.6	124.7	16.075	0.9836
233.86	205.29	96.71	34.791	0.98401
257.5	189.5	124.16	78.246	0.86491
214.36	1014.4	47.936	56.706	0.97392
233.62	1040.2	72.474	40.324	0.98824
239.86	1397.9	8.8807	33.001	0.98144
235.67	1390.7	105.26	23.875	0.95511
260.29	1406.6	132.11	74.852	0.93642
234.91	1632.5	117.82	49.394	0.82411
230.25	71.75	3.1798	18.823	0.95774
234.25	75	67.166	20.617	0.99994
298.05	604.49	23.839	157.6	0.89487
255.87	712.4	131.7	77.699	0.94804
234.55	994.55	7.4959	50.289	0.76214
235.6	1000.8	77.471	19.407	0.95011
235.33	866	25.346	22.525	0.93335
253.67	852.08	151.7	45.42	0.97523
238.4	1306.8	153.43	20.125	1
234.21	1531.8	98.746	42.25	0.93393
221.58	312.08	150.07	42.093	0.90463
240.33	490	56.31	18.976	0.95005
256.59	1542.1	144.78	76.695	0.81395
236.1	1914.8	92.121	29.825	0.90592
238.8	1992.4	69.775	20.294	0.99774
242.4	1973.8	131.63	24.712	0.97455
241.33	447.67	37.405	23.749	0.90113
241.67	436.33	115.56	27.113	0.94032
261.43	546.93	167.47	60.168	0.91938
238	830.57	80.91	27.819	0.91011
249.78	944.78	37.185	38.202	0.95284
245.6	1794	156.37	17.828	0.97961
248.43	2033.1	54.246	31.173	0.98822
237	1055	121.61	32.503	0.93926
248.64	1342.5	10.62	37.138	0.87667
238.43	1331.4	85.914	29.811	0.94163
243.38	1863.7	92.651	124.03	0.8717
255	335.86	101.47	83.749	0.84068
239	361.75	86.634	17.447	0.97604
246	389.5	155.38	27.958	0.9443
250.5	1453.5	165.38	23.987	0.99096
276.42	29.75	26.565	94.747	0.87322
242	11.667	111.8	10.797	0.99756
246.25	356.75	161.57	13.162	0.96101
245.87	638.07	77.775	72.485	0.84696
250.71	535	178.45	38.492	0.96159
245.86	1220	111.8	29.498	0.9128
253	1676.8	140.01	43.473	0.93069
274.5	1689.2	4.8793	87.005	0.9459
263.25	1943.9	31.799	60.897	0.96606
256.38	1914.5	127.3	55.92	0.94423
252.25	2007.4	52.431	34.641	0.94691
254.83	124.83	154.44	26.591	0.9588
295.77	392.83	165.74	138.28	0.88047
245.44	705.89	140.71	33.086	0.85915
242.67	230	93.991	44.601	0.96645
247.57	794.71	154.44	27.11	0.94042
256.67	1063.6	48.013	42.096	0.95879
246.15	1284.8	178.49	42.262	0.89946
243.86	1287.3	86.309	32.699	0.95001
265.92	981.08	176.05	60.944	0.95395
248.43	969.71	106.26	26.052	0.9596
265.27	1598.5	28.856	59.492	0.9404
255.4	439.1	5.7106	33.528	0.89925
248.25	859.75	109.18	24.708	0.98557
257.75	868.5	167.74	24.711	0.9525
245.67	1484.8	90	29.233	0.99202
248.5	183.17	78.111	19.66	0.98763
251.5	333	41.82	25.616	0.99529
251.82	350.71	75.964	59.913	0.89464
263.95	637.73	66.501	104.93	0.95603
256.13	788.8	75.324	51.893	0.83665
241.8	914.2	72.897	15.957	0.85236
246.75	1075.4	83.418	26.881	0.97366
250.33	1674.7	72.35	23.318	0.99008
250.67	1652.8	105.52	20.608	0.9065
252.8	1264.5	75.005	59.16	0.97995
244.8	1097.6	120.96	19.224	0.90993
255.33	1173.7	143.97	27.327	0.99544
250.33	1178.3	68.629	26.947	0.91653
252.2	1609.2	102.09	15.925	0.8991
279.3	259.63	121.47	141.1	0.96391
250	1900	19.654	15.133	0.98234
260	1641.8	161.57	16.18	0.9772
255.27	1704.7	115.11	52.528	0.6728
228.5	107.08	168.69	47.575	0.85743
267.57	76.429	123.42	62.485	0.95877
253.15	1359.8	97.431	49.306	0.94086
267.09	1372.9	152.24	44.298	0.96938
254.71	1516.4	119.05	31.054	0.99463
254.17	1823.3	96.71	17.962	0.95299
258.41	222.82	100.62	68.683	0.94806
260.33	250.33	3.8141	15.595	0.96397
255.12	670.75	91.102	56.066	0.92765
257.75	1781.7	150.85	79.888	0.74529
267.37	1922.3	131.47	68.316	0.83999
255.64	2039	156.57	34.553	0.94623
256.21	1471.7	91.364	43.239	0.97163
262.56	257	127.87	39.253	0.8714
268.4	308.5	62.784	86.159	0.9136
260.75	485.08	70.641	42.385	0.92527
256.5	1039.8	82.569	23.329	0.99425
269.75	1196	14.534	30.243	0.92229
266.78	1394.6	158.75	41.211	0.93729
257.31	884.69	50.194	45.134	0.51913
263.56	1262.8	124.16	37.421	0.90425
282.53	17.2	16.966	66.051	0.93389
269.89	621.56	165.96	34.597	0.9534
256.14	808.43	175.1	35.627	0.98601
265.8	814.2	32.905	20.611	0.98241
266.33	814.67	31.43	22.013	0.95829
258.67	1425	90	20.845	0.91149
279.54	1451.2	39.685	62.471	0.97763
294.43	750.52	47.454	109.89	0.90167
262.4	1992.6	53.616	23.781	0.99243
264.75	1984.5	153.43	13.476	0.99558
283.75	480.75	163.3	61.987	0.84214
256.75	787.5	42.879	19.124	0.99901
261.83	1013.5	60.101	47.723	0.96686
265.86	1296.3	26.565	22.365	0.89982
274.09	2031.5	38.66	45.658	0.98168
255	1145.2	64.799	21.201	0.8862
263.1	1147	101.07	49.772	0.94174
272.44	1178	42.709	55.099	0.96327
261	1750.8	90	13	1
270.75	1735.4	156.04	23.302	0.84531
269.69	420.15	10.784	44.147	0.96848
286.2	1054.6	164.05	48.509	0.90047
264.67	1631.2	75.964	34.671	0.95136
274.4	97.6	155.77	22.238	0.98622
276.86	194.57	132.61	39.318	0.86401
262.8	1315.9	152.65	38.661	0.84451
268.5	1323	60.255	16.26	0.99164
276.36	1560.1	26.565	36.116	0.99062
264.86	1549.9	100.3	22.87	0.97771
280.58	1971.6	28.74	40.574	0.87138
289	123.92	9.8658	47.491	0.98314
281.36	197.55	39.401	36.941	0.98089
297.24	1094.6	177.23	67.501	0.91959
269.75	1218.4	113.03	44.027	0.98718
278.88	911.47	136.93	72.194	0.87221
266.4	1588.8	93.576	17.001	0.94295
273	169	30.964	11.981	0.97333
271.6	1290.5	68.499	37.171	0.95419
267.12	1698.6	96.34	37.211	0.97341
278.29	1707.7	171.87	22.62	0.93779
270.25	262	81.87	22.449	0.94495
271.6	406	38.157	18.205	0.97802
287.06	627.82	53.297	78.146	0.87785
296.73	737.93	156.28	73.962	0.97469
277.82	757.55	42.955	44.778	0.88488
277.67	873.5	39.806	24.402	0.96019
268.14	1800.1	170.13	23.995	0.97292
266.82	1128.5	154.13	37.998	0.96515
282.7	2004.9	14.036	40.663	0.91258
274.85	2006.8	66.038	60.718	0.81103
270.25	7.75	53.973	14.023	0.96997
302.3	787.83	27.962	96.501	0.95031
267.57	977	122.74	21.092	0.78907
287.67	1499.6	34.509	60.152	0.96837
292.83	1844.5	125.79	122.05	0.86865
273.82	347.88	87.23	67.769	0.91594
282.33	1062.1	61.26	40.174	0.88005
286.46	1567.5	154.89	43.63	0.81003
281.75	1773.8	172.23	22.708	0.97778
284.33	84	35.538	36.401	0.94529
273.6	995.2	102.99	15.497	0.8609
299.17	1334.1	13.191	68.459	0.9602
286.3	1382.6	103.04	104.43	0.93376
284.8	1646.4	130.91	42.609	0.93171
287.25	1890.2	168.31	30.995	0.95546
288	1006.1	120.83	76.791	0.94023
327.04	1012.7	161.9	118.78	0.92118
265.83	221.17	31.608	15.378	0.99259
274	222	93.366	17.328	0.98278
284.75	1304	27.646	23.777	0.99705
283.67	1900.3	116.57	36.016	0.99338
276	937.33	153.43	15.678	0.99837
279.17	947.33	71.565	20.262	0.9364
278.25	34.75	98.13	14.954	0.94571
290.78	48.222	40.03	33.006	0.9892
275.57	794.71	77.735	25.618	0.91879
290.25	799.38	33.69	33.402	0.97151
288.67	856.83	18.435	26.851	0.94216
276.5	1178	62.241	22.282	0.96361
283.14	1267.3	135	18.935	0.89626
279.54	1533.9	95.572	47.814	0.86156
280.33	1631.2	124.51	21.137	0.91862
286	727.29	139.4	30.172	0.91669
292.76	1174.8	76.866	70.481	0.87416
286.76	1760.7	79.563	84.203	0.91777
300.64	1729.5	169.92	46.96	0.97329
286.43	495.43	159.78	20.62	0.982
267.1	523	111.19	58.327	0.90104
285	635.25	168.23	24.732	0.99124
283	649.57	69.444	26.795	0.9566
305.07	695.33	156.57	69.287	0.94377
282.17	701.83	104.04	31.951	0.9033
281.82	544.36	91.123	53.957	0.94537
284.25	512.5	113.2	15.303	0.9953
288.5	1414.6	120.65	31.895	0.98402
270.47	138.29	14.859	59.483	0.85226
334.12	933.96	156.09	116.95	0.90727
287.33	1314.7	113.96	29.732	0.99378
290.86	1337.4	35.218	22.286	0.9337
293.5	1106.3	177.88	27.754	0.97348
286.17	1102	120.58	25.803	0.99034
293.73	172.13	115.71	63.592	0.94246
293.33	188.17	17.354	18.6	0.90123
292	680.5	43.264	23.89	0.97721
313.83	1000.9	165.41	78.883	0.95625
298.31	1039.9	23.629	47.053	0.74232
287.64	1213.9	112.11	36.638	0.94274
288.33	1234	68.199	23.457	0.91829
303.55	1588.1	1.1691	52.516	0.93324
299.75	1605.5	48.447	60.437	0.97286
325.8	1564	157.66	87.607	0.90089
293.1	1813.7	1.9092	31.823	0.94323
286.4	456.8	71.565	17.634	0.89662
296	431.07	124.44	47.948	0.88509
284.5	1435.6	56.31	20.241	0.89065
297.12	1623.6	14.036	27.548	0.74836
267	1877.4	138.95	41.974	0.97941
232.78	1808.8	41.46	169.96	0.80868
291.6	1866.2	34.992	13.733	0.88882
283.2	885.4	116.57	20.339	0.98945
298.57	875.57	160.82	24.898	0.97804
294.6	1122.8	23.199	17.803	0.85555
323	1861.3	155.8	104.29	0.93562
292.77	965.46	101.77	55.57	0.88232
298.83	1243.7	22.834	21.94	0.93964
288.25	1927.5	95.08	46.995	0.96132
297.43	1915	138.01	27.433	0.98082
293	111.5	52.125	11.488	0.99251
311.17	94.667	155.22	48.219	0.8908
287	1260.5	40.914	19.916	0.99666
306.16	1321.6	80.811	153.64	0.89667
322.75	1719.8	74.407	138.15	0.64632
299.14	1672.1	154.54	25.077	0.92751
301.1	1957.4	45	51.682	0.93037
305.5	1944.6	175.1	36.944	0.95085
293.75	2014	121.61	16.539	0.92292
294.5	2036.5	132.27	15.021	0.98966
304.92	2025.2	127.12	48.15	0.96366
310.31	362.69	18.759	59.986	0.93311
309.71	322.65	114.88	80.762	0.94177
267.21	1084	114.87	127.55	0.95059
301.78	75.611	30.256	60.447	0.91932
310.82	49.727	133.45	52.894	0.98962
277.12	277	21.801	24.314	0.88592
314.4	267.67	154.5	74.083	0.97207
305.15	296.77	154.7	68.003	0.89461
292.6	576.6	55.125	45.003	0.89381
285.62	589.62	98.13	25.5	0.83189
303.55	1300	108.43	72.801	0.95563
297.2	1910.2	0	13.719	0.87468
296.38	202.62	114.78	44.457	0.96618
293	385.29	72.255	27.643	0.94955
301.22	363.11	111.32	44.717	0.98421
296.75	600.75	133.26	23.672	0.98619
308.1	723.7	16.26	31.253	0.79993
306	1194	165.96	29.688	0.97216
299.8	1490.8	15.255	11.799	0.9663
295.5	1515.8	105.35	61.196	0.86422
308	1543.2	17.447	38.964	0.94158
301.2	1656.4	152.1	19.521	0.98536
299.38	1735	82.093	86.521	0.84016
294.75	1819.2	106.7	10.705	0.97531
299.86	1829.4	26.565	15.799	0.84917
293.6	1996.4	130.6	18.873	0.97703
342.63	1805.2	172.29	123.67	0.78334
294	1803.5	82.569	23.968	0.96773
302.33	474.67	102.88	37.887	0.94761
305	622.29	135	25.282	0.95093
324.62	1980	2.663	94.281	0.91315
340.58	106.33	176.82	96.2	0.93699
303	1460	151.7	16.176	0.91276
291	324.89	50.356	46.929	0.96855
312.6	320.4	154.23	33.388	0.9645
301.1	963.6	180	35.166	0.93841
299.29	1408.7	75.069	31.508	0.98541
328.04	1377.2	124.93	91.851	0.83661
289.75	406.5	147.99	18.999	0.99308
329.79	400	176.48	66.508	0.97918
303.4	545.4	121.61	16.162	0.94444
302.17	816.17	71.565	16.979	0.93124
317.45	1172.8	162	44.972	0.93523
303	1557.2	10.784	21.638	0.98798
310.57	167.86	165.96	23.246	0.88685
299.14	678.71	95.711	22.015	0.91299
306	31.667	132.51	17.45	0.9329
303.18	681.47	118.86	62.796	0.89093
317.89	750.33	7.9072	39.135	0.92873
295	923.86	3.9452	30.043	0.96758
305.77	897.92	99.819	55.784	0.94602
306.14	1145.1	81.87	57.86	0.85546
303.82	1209.5	128.66	45.394	0.98739
377.14	1573.1	160.62	165.14	0.93076
312.46	646.08	136.85	44.638	0.49132
305.38	849	90	31.632	0.72711
334.7	822.65	154.5	74.232	0.97012
307	852.5	118.07	19.465	0.87334
304.85	1872.8	91.469	81.362	0.959
326.59	140.12	153.89	59.404	0.95613
305.6	520.8	32.005	19.638	0.96078
301.91	522.64	72.031	39.854	0.97599
332.44	537.22	143.86	81.848	0.95306
301.8	1958.3	9.4623	49.302	0.86365
318.75	453.92	150.02	40.376	0.74342
345.88	701.71	165.96	96.644	0.89592
330.41	1041.4	26.114	61.942	0.91695
320.64	1409.4	149.53	41.05	0.96093
307.7	1444.8	54.605	48.892	0.95343
299	1434.5	57.265	16.683	0.99761
329.92	1484.9	172.33	55.393	0.94722
294.67	906.17	142.13	23.576	0.96723
299.5	1071.5	41.987	13.839	0.97216
311.5	1078.7	5.1944	24.097	0.91673
308	1647.8	109.8	27.51	0.96587
310.19	1114.8	56.31	57.091	0.94731
318.75	1100.9	158.2	28.256	0.95294
335.85	966.6	161.03	77.067	0.87814
312.5	1261.9	77.005	41.71	0.9596
309	244.82	95.44	43.81	0.96302
317.94	471.88	86.248	71.058	0.8603
286.77	1349.8	19.502	52.641	0.96733
316.18	1789	74.846	54.165	0.91811
299.4	1930.4	156.8	18.245	0.83483
314.24	1902.7	96.34	67.422	0.94017
318.62	344.5	175.91	33.555	0.83657
307	340.67	73.301	10.708	0.97498
310.75	872	132.27	15.396	0.96556
314.33	10.778	34.695	34.062	0.9284
309.5	18.167	86.424	17.389	0.92191
302	1146.8	48.576	23.439	0.96724
327.04	1356.2	133.85	85.354	0.82861
330.17	1417.2	151.19	46.514	0.98145
316.57	1717.4	73.142	35.382	0.97456
349.57	122.29	4.0856	90.942	0.92602
317.75	134.75	49.764	17.59	0.96812
328.71	230.64	166.29	44.092	0.95712
315.4	395.6	60.945	21.011	0.98
308.75	1056	176.19	15.328	0.98079
323	1063	29.249	31.266	0.91643
306.56	1552.2	132.71	22.39	0.79017
328.08	1657.6	140.79	52.614	0.93208
327.27	1679.1	22.989	40.044	0.89518
308.5	2038.8	132.51	16.508	0.98614
317.2	503.8	19.29	21.638	0.97927
316.25	511.75	64.537	24.158	0.96282
313.8	603	96.34	27.597	0.98437
313	634	132.27	15.042	0.98828
322	1528.4	50.013	43.304	0.93432
332.42	1268.8	20.072	70.207	0.78856
320.6	1322.4	15.945	14.807	0.98332
322.33	1477.5	36.87	17.127	0.87581
323.62	998.71	78.896	119.84	0.90992
314.75	1990.8	81.87	36.791	0.96098
328.88	1973	128.93	34.954	0.95615
341.54	597.77	2.663	44.995	0.9567
329.11	618.33	61.858	50.147	0.97243
356.73	804.77	41.543	111.23	0.94893
315.9	1182.4	79.796	52.594	0.96596
335.06	1224.4	164.52	71.509	0.94318
346.06	1252.6	30.847	87.312	0.9605
316.6	195.2	62.103	20.046	0.95957
329.62	205.5	18.435	27.394	0.80806
322	726.5	135	27.557	0.97508
338.73	1997.3	168.31	63.722	0.92948
366.19	175.86	11.31	97.811	0.8341
325.06	511.88	107.65	72.524	0.955
326	563.22	123.69	28.773	0.87717
333.72	845.12	63.958	103.49	0.94642
326.33	1915	103.19	78.262	0.83993
323.09	1625.5	86.906	39.1	0.94767
343.82	1356.2	180	64.738	0.91136
325.75	1346.1	95.44	30.273	0.69682
327.92	272.81	90.988	122.94	0.94372
341.44	243.56	3.5035	57.484	0.85401
347.68	1511.4	14.444	73.39	0.92866
324.5	1491.8	104.74	19.869	0.9888
366.85	1489.4	148.64	100.2	0.74796
331.5	1530.2	171.57	29.648	0.92064
326	1578.8	109.65	15.979	0.93035
332.32	921.9	84.134	160.05	0.91702
329	1101.6	76.293	45.694	0.92358
327.62	1309.6	118.61	26.62	0.94141
326	1463.9	122.28	25.206	0.89156
330.69	1836.6	28.443	58.918	0.92653
350.12	1825.1	171.33	63.706	0.93685
336	72.923	4.5739	51.805	0.96825
328.76	401.47	94.611	72.601	0.85675
330.6	1961	175.24	12.571	0.95787
359.22	19.722	157.44	71.869	0.97935
323.75	428.75	96.71	17.551	0.9753
323.67	1645.8	146.31	22.484	0.96217
350.6	984.35	176.19	79.287	0.94803
332	1031.2	19.983	23.871	0.98064
349.44	1020.8	171.53	54.369	0.874
331.17	1434.2	139.64	27.49	0.95486
328.71	1448.4	72.646	17.103	0.98013
338	46.75	164.58	30.752	0.97825
342.78	217	70.88	81.391	0.97528
338.5	861.75	22.249	23.864	0.99605
329.16	1171.6	85.101	72.8	0.96506
331.4	1293.6	63.435	16.042	0.97572
349.86	1702.5	62.272	92.561	0.95201
338	13	151.19	22.91	0.99631
330.2	646.87	88.698	49.212	0.89433
336.6	731	34.509	21.499	0.90314
337	1145.5	138.37	25.352	0.94995
356.19	1238.4	167.91	59.217	0.96714
329.2	1705.6	92.386	24.369	0.9857
377.24	1863.8	159.44	130.96	0.91335
335.43	348.71	175.91	28.705	0.97791
342.62	358.56	35.707	47.286	0.8334
336.75	1452.8	163.3	11.227	0.92995
339.64	1905.9	112.48	35.514	0.88372
336.4	1116.4	164.48	19.18	0.97399
347.62	1125.5	13.241	36.692	0.95195
354.48	709.62	64.622	94.549	0.91308
336.86	1048.9	113.5	25.501	0.98347
339.23	1079.5	72.897	41.889	0.97411
350.44	1374	178.26	35.946	0.91846
340	1383.7	57.995	20.884	0.90348
335.21	1758.5	149.86	77.079	0.93013
350	1155.8	115.82	110.79	0.93253
345.33	1204	11.889	20.703	0.93785
356.26	2035.2	4.9271	65.053	0.89488
340.6	765.4	66.371	17.832	0.97936
346.75	1466.8	74.521	68.409	0.98593
341.5	1417.5	113.75	27.345	0.99884
342.75	1964.8	26.565	13.536	0.99119
344.12	176.88	55.222	44.397	0.98721
331.25	554.25	5.1944	12.303	0.89777
338.67	560.33	71.565	9.5712	0.99119
340.5	1844.7	112.93	28.628	0.98613
343.5	439	94.764	63.529	0.94773
376.12	480.36	11.165	80.872	0.95788
346.42	507.25	110.41	50.365	0.91095
341	1979	137.73	15.064	0.98683
346.6	644.8	42.879	19.857	0.96211
339.21	1608.6	86.775	75.503	0.94185
348.86	1598.7	169.99	18.12	0.9527
349.67	1620.3	148.67	27.929	0.96406
357.18	1995.8	132.44	96.617	0.98168
364.5	2019.7	7.7218	63.041	0.94446
355.24	295.67	107.68	100.64	0.94902
340.25	612.5	85.236	25.797	0.93357
373.35	1571.1	145.35	97.638	0.84662
354.5	1949	2.1211	27.408	0.98577
347.25	1985.2	137.12	19.465	0.98148
343.4	1084.2	43.603	29.042	0.99857
343.08	1294.1	97.125	56.154	0.86144
362.08	1339.6	37.504	55.85	0.97051
343.62	264	96.911	35.618	0.93328
351.62	401.88	40.815	31.096	0.93483
350.3	1906	55.305	41.014	0.77103
350.2	142.4	45	19.555	0.94018
348.2	289.9	75.53	34.504	0.92789
345.4	775.6	22.38	37.841	0.97168
354	1399.1	34.509	39.672	0.97885
351.2	1686.8	28.072	17.31	0.98208
358.92	87.25	144.9	49.108	0.92085
346.17	325.33	15.524	19.344	0.96574
352	426.5	169.38	16.308	0.99818
349.64	718.09	106.56	40.912	0.94349
350.6	1421.2	59.421	26.491	0.96464
357	1789.3	158.2	40.341	0.93443
344.69	1786.1	91.042	56.619	0.97157
370.89	1109.6	15.709	77.293	0.86014
379.76	1490.7	139.9	109.35	0.90865
352.5	1528.8	155.22	18.447	0.77617
350	1537	68.962	16.372	0.85076
355	176.5	142.43	18.899	0.86781
361.48	546.43	178.36	77.702	0.90125
370.56	932.56	169.38	49.557	0.98547
349.5	1771.8	161.57	12.831	0.9858
359.43	1965.4	172.57	23.634	0.9814
378.9	2005.8	4.8991	76.691	0.9161
352.23	1470.6	180	45.549	0.96599
364.09	1676.5	21.371	50.871	0.97101
359.29	1725	153.43	23.846	0.93772
351	39	93.366	17.408	0.97822
350.7	842.8	74.932	27.579	0.97633
358.5	1249.5	153.43	18.632	0.96011
389	340	38.758	98.377	0.92551
367.86	572	164.98	48.185	0.88098
358.21	581	33.071	61.375	0.83605
357.8	1026.2	37.569	16.777	0.97763
359.5	1874.2	28.072	17.427	0.97549
366.7	502.2	27.15	45.579	0.9616
362.5	652.25	175.91	29.684	0.94567
356.45	653.45	77.829	61.162	0.85303
353.93	1196.7	86.248	63.369	0.96469
365.75	1181.5	144.69	32.713	0.89905
341.88	1930.4	139.18	30.437	0.95506
354.2	1056.4	77.005	15.236	0.87566
369.78	1159.8	162.76	32.546	0.93297
356.33	1750.2	72.646	17.962	0.93327
278.48	1713.3	31.03	196.26	0.76109
362	341.62	61.821	32.042	0.99135
368.2	1096.4	10.886	27.925	0.94814
356.2	1581.2	101.58	97.279	0.87093
364.88	437.59	57.804	67.504	0.94531
372.13	760.4	28.54	68.238	0.95085
363.5	768.75	55.408	37.398	0.94197
363.2	1314.8	52.595	21.672	0.98748
358.56	614.11	93.576	35.319	0.90779
382.93	1065.9	8.5308	62.025	0.97818
373.5	1041.5	125.54	52.283	0.9872
365.75	1286.8	159.44	17.66	0.96763
353.33	1438.3	116.57	12.608	0.88674
378.31	1437.1	177.27	48.71	0.86323
362.17	1558.5	15.524	19.488	0.95861
357.25	1567.5	90	20.141	0.99302
359.86	1837	10.008	17.497	0.98659
354.75	213.5	50.906	20.85	0.98874
413.96	227.81	15.662	136.67	0.81309
368.3	792.3	28.443	32.539	0.83884
365.67	778.67	158.96	14.45	0.96392
348.86	57.714	163.3	31.566	0.99222
362	40.364	110.56	44.982	0.94972
388.19	205.14	16.876	96.718	0.96161
370.43	590.57	156.5	27.539	0.91071
361.62	875.62	96.242	66.18	0.97283
358.75	980.5	93.576	17.325	0.92535
365.33	1759	22.249	25.286	0.94002
363	370.2	94.086	18.086	0.77604
376.1	1288.5	33.408	57.955	0.97149
364.33	1271.8	104.04	19.487	0.84634
363	1639.3	45	8.6056	0.98602
363	366	70.346	16.601	0.89548
353.56	453	58.736	33.365	0.98178
357.2	673.6	156.37	18.55	0.94148
367	876.38	92.862	30.307	0.66074
364.57	1383.9	73.072	24.944	0.96382
362.15	1797.5	86.186	47.026	0.95904
365.18	411.73	77.661	37.331	0.87748
368.17	1769.8	135	35.278	0.96209
381.94	361.75	114.33	85.305	0.93913
360.4	565.4	90	18.536	0.80925
363.2	1656.8	48.576	22.961	0.98738
377.62	1666.5	37.569	33.698	0.97342
366.25	1027.5	104.04	17.933	0.91965
372.5	1072.2	139.09	20.641	0.96166
390	1250.7	155.73	61.586	0.90842
361.17	1683	111.8	24.476	0.88007
359.67	264	6.3402	42.147	0.85942
389.85	86.308	172.87	51.947	0.93121
373.4	141.4	167.01	13.481	0.98966
372	254.33	54.689	29.803	0.98684
380.58	263	52.253	42.578	0.92077
374.78	854.11	51.582	39.071	0.94733
372.6	1135	46.975	20.73	0.98977
368.62	1471.2	78.024	34.799	0.96941
371.25	1442.5	113.5	25.145	0.99743
369.73	1453.3	30.466	42.254	0.93354
407.42	1526.6	160.93	86.891	0.98633
386.08	1875	175.49	39.205	0.97228
374.12	41.25	71.565	29.943	0.9505
374.08	1368.2	67.479	46.537	0.95375
399.71	1299.9	118.74	114.34	0.92766
383.73	1414.6	160.56	60.24	0.8978
358.67	1927.8	144.46	18.735	0.91834
376.11	1937.8	57.265	33.801	0.98477
368.5	1943.2	104.62	24.079	0.98715
379.14	1957	31.329	27.394	0.9829
390.73	1980	125.63	83.23	0.88691
381.5	1018.2	177.71	27.417	0.91257
372.2	1315.2	107.74	26.638	0.98539
399.94	1329.9	12.633	64.18	0.92613
375	171.5	140.19	25.993	0.90144
403.07	1545.5	157.89	71.741	0.9629
392.75	374.58	108.56	151.94	0.97193
392.82	453	19.654	46.075	0.96795
392.1	498.3	158.75	44.949	0.85934
409.18	799.76	32.969	92.289	0.95574
370.61	1207.8	73.413	54.479	0.90018
368.75	1296.2	160.35	15.216	0.97699
372.17	1289.8	107.65	24.965	0.92477
373.58	1621	80.538	76.419	0.95517
370	1702.4	95.711	21.112	0.95206
379	1698.4	151.93	17.166	0.99032
385.4	1913.6	31.373	51.325	0.93562
360.5	1888.9	50.44	31.589	0.9444
377	1055.8	70.71	22.299	0.95026
407.81	1024.5	144.55	82.078	0.88236
364.4	1937.2	147.26	16.841	0.98824
381.61	617.78	110.98	89.58	0.8728
382.4	662	53.973	27.861	0.97637
377.5	731.5	34.992	37.662	0.97233
387.6	739	36.87	37.352	0.93703
364.12	973.38	177.88	27.857	0.96992
372.62	974.85	68.806	59.007	0.89065
384.4	1443.7	24.228	27.522	0.79689
390.05	1707.2	123.08	80.827	0.97457
380.2	1738.8	4.3987	14.229	0.91631
380.83	185.83	118.44	28.278	0.96522
373.94	224.44	150.26	61.54	0.91706
392.91	287.73	0	41.183	0.97128
374	290.18	74.407	49.944	0.89386
382.75	712.5	14.744	19.738	0.99537
397.86	1094.1	1.273	46.524	0.96749
384.93	1740.5	108.21	82.427	0.97063
386.5	1780	4.0856	29.58	0.94901
385.17	1612	140.19	24.085	0.97284
369.25	1638	149.74	15.785	0.8801
380.5	52.25	153.43	22.515	0.99317
389.32	524.37	165.75	67.914	0.95709
378.12	894.25	101.31	26.895	0.94796
410.89	918.61	20.462	76.357	0.93656
385.86	1851.9	165.96	21.722	0.94907
389.22	2035	10.008	37.931	0.91021
363.67	2040.6	161.57	25.787	0.98103
386.25	618.12	162.8	44.44	0.98934
382.5	1083.6	167.8	39.286	0.96359
374.33	1519.2	129.29	29.089	0.97718
390.43	300.43	180	35.728	0.97962
388.25	857.25	16.699	21.541	0.96933
380.44	1810.7	79.287	39.434	0.95493
408	1794	165.74	63.712	0.95549
387.77	1968.9	113.36	50.401	0.95092
379.5	135	90	11.261	0.9768
387	112	115.11	37.185	0.95042
398.33	413.17	15.376	45.781	0.90617
377	1644.5	40.236	17.145	0.99328
387	1643.7	171.87	16.913	0.83619
386.25	144	32.735	16.97	0.98073
379.2	747.2	94.574	30.256	0.82893
396	875.85	158.2	44.924	0.95898
387	1125.4	98.616	38.21	0.8735
381.57	794.14	98.13	24.216	0.876
384.38	1178.9	98.746	27.517	0.95599
388.17	1201.5	42.879	20.381	0.9374
381.55	973.06	63.719	106.27	0.85005
385.62	1684.5	107.1	27.702	0.98197
390.43	1815	132.71	19.068	0.92781
395.8	779.6	163.07	24.94	0.96399
367.11	1498.3	22.479	33.504	0.93674
375.56	1891.6	26.565	33.328	0.87221
397.26	455.42	139.18	65.377	0.88926
397.18	600.09	178.21	33.159	0.96552
384	1355.5	117.76	21.866	0.98193
396.5	1362.2	112.74	125.59	0.90651
403.58	1388.8	6.1702	38.889	0.95697
387.75	1933.4	99.782	31.322	0.93952
387.25	28.688	84.71	56.929	0.95261
390.6	210.8	113.75	30.547	0.89413
382.8	1162.4	43.025	21.494	0.9546
388.85	1263.7	92.411	98.096	0.96929
394.7	68	119.43	46.463	0.96373
392.8	94	53.13	21.921	0.91237
391.75	130.08	79.824	44.534	0.88974
384.8	709.8	81.027	19.469	0.98798
393	1457.8	149.74	15.546	0.89363
381	507.71	117.47	31.049	0.90754
397.21	554.71	140.91	46.47	0.88727
408.69	559.56	154.49	52.768	0.92394
390.57	668.29	10.305	23.703	0.94337
402.43	983.43	28.072	36.718	0.92598
403.57	1731.7	161.57	36.462	0.95401
410.57	347.29	12.381	43.15	0.9728
399	579	178.6	43.007	0.95361
394.25	1288.8	71.075	39.087	0.9466
397.25	1267	148.57	21.356	0.98779
401.67	1906.2	139.57	36.136	0.98152
390	283	96.34	9.4868	0.95452
393.5	295	58.392	15.289	0.9984
393.27	433.27	99.926	45.174	0.89891
407.43	1216.6	178.64	42.505	0.98839
393.75	1208.5	120.47	19.75	0.99862
397.6	1674	154.98	19.296	0.85783
397.54	1816.5	119.88	115.44	0.93905
460.02	1799.6	135.26	188.97	0.81198
395.67	1933.7	19.983	11.914	0.98246
411.78	532	4.6669	62.248	0.78979
406.67	935	17.819	31.845	0.92356
392.54	1627.1	86.248	64.595	0.94637
420.12	1596.3	21.801	66.032	0.73399
392.5	1856.8	78.69	10.941	0.93212
414.29	206.86	132.71	71.689	0.98715
400.25	366.25	154.8	19.465	0.96522
395.83	1719.7	173.88	28.999	0.97107
400.5	2031.2	55.62	24.784	0.92891
389.25	154.75	135	14.857	0.85668
412.33	147.67	177.34	46.002	0.93574
406.44	1101.3	97.263	115.48	0.8904
404.87	751.67	164.83	70.222	0.87053
404.2	1640.6	58.173	47.344	0.72093
400.64	1775.7	68.629	51.616	0.957
401.33	1995.8	131.19	21.552	0.98645
402.6	127	139.09	20.063	0.98938
410.82	851.64	26.565	44.921	0.94578
400.8	821.08	116.57	102.39	0.7207
403.5	1003.3	25.017	17.906	0.92443
401.1	1191.9	86.055	42.373	0.68603
392.6	1652.6	80.538	19.053	0.95776
406.43	1652.3	157.75	27.402	0.86743
391.33	317.17	53.13	27.765	0.90043
408.12	312.62	138.01	27.598	0.97496
385	432	153.43	22.681	0.8873
396.4	628.2	113.7	47.801	0.93674
429.56	648.19	22.964	66.998	0.95642
393.4	1094.6	150.64	20.125	0.91219
403.56	21	75.466	29.889	0.93321
407.29	738.14	53.531	29.37	0.97381
405.8	857.6	150.26	16.747	0.96285
401.29	1452.1	99.866	27.365	0.8531
394.6	1513	110.32	34.259	0.84042
403	164.45	23.962	41.574	0.94761
396.8	173	93.576	17.824	0.89941
449.52	1155.1	159.66	111.37	0.85233
417.5	1372.7	175.24	41.922	0.86172
400	558.25	90	14	1
402.67	1560.4	101.07	49.13	0.95405
428.96	1800.9	139.9	93.155	0.79994
410.4	248.7	109.86	44.233	0.86532
422.25	286.38	23.356	65.398	0.73285
406.45	690.32	73.571	100.04	0.81287
409.6	1030.8	11.31	17.659	0.86624
405.33	1481.2	51.843	19.891	0.89511
407	380.57	146.31	30.174	0.95594
399.45	400.82	153.43	27.957	0.87979
402	1257.7	83.66	18.852	0.96069
422.33	1147.7	149.42	52.634	0.971
418.67	1121.3	111.8	100.69	0.96265
465.19	1519.2	145.76	152.24	0.94553
428.89	550.44	47.564	75.125	0.63126
408.15	646.23	149.74	43.965	0.94796
415.31	1434.2	71.288	68.003	0.9626
422.43	1857.1	136.68	51.509	0.9339
412.37	92.263	107.35	69.402	0.96615
430.44	844.31	29.219	73.714	0.91708
417.86	2036.9	153.43	24.93	0.89693
407	950.88	124.29	27.65	0.96299
413.7	1036.9	115.97	46.61	0.93075
430.08	1665.1	20.956	55.069	0.91393
427.46	721.46	144.73	51.785	0.96977
431.33	759.83	143.57	53.472	0.97624
408.61	1727.5	89.061	65.23	0.93528
418.71	55.286	33.111	28.126	0.97628
414.2	102	152.1	19.426	0.99018
427.86	587.64	154.65	51.778	0.81207
420.07	1876.5	126.61	49.216	0.8859
416	263.86	59.534	22.004	0.89634
434	242.82	153.43	51.525	0.95474
433.18	1040.9	130.36	55.194	0.95114
413.75	1237.8	116.57	11.24	0.9947
417.62	1363.1	112.48	38.279	0.81989
435.79	1453.5	65.624	80.483	0.87303
420.67	1730.9	62.65	34.742	0.93978
413.55	1842.3	96.789	43.376	0.9751
403	470.86	145.62	24.698	0.93214
402.43	893	14.47	33.716	0.94958
414.33	889.83	85.236	24.995	0.96352
420.46	965.69	160.82	52.542	0.92694
416.4	129.8	137.12	20.257	0.94312
414.5	145.17	73.74	29.329	0.8524
433.67	133.53	173.21	44.403	0.95256
411.5	1173.9	21.161	35.741	0.93006
416.33	2006.1	104.42	41.129	0.87866
416.6	622.3	68.199	32.381	0.83154
424.13	677.2	68.009	56.553	0.99164
418	2030	64.654	24.777	0.84854
423.2	2018.4	147.26	16.875	0.98626
418.93	28.867	64.093	48.848	0.79656
420.89	495.33	148.52	64.062	0.89686
435.43	499	174.56	42.768	0.98649
422.38	700	75.677	54.408	0.89156
439.4	1218.7	146.08	72.067	0.96983
426.57	1500.2	158.2	52.287	0.82394
420.75	1494.2	113.5	25.156	0.99699
411.33	1755.3	12.529	9.4721	0.97333
424	1773.2	65.695	35.13	0.96824
421.5	1748.3	122.01	19.176	0.98395
418.75	425	99.462	12.684	0.95914
462.03	982.13	132.63	160.18	0.53459
423.67	1027.5	148.39	17.037	0.89595
423.5	1296	18.435	13.911	0.90928
413.69	1576.5	172.5	42.95	0.89238
420.12	1620.1	79.114	57.657	0.91842
422.25	1255	27.897	20.102	0.95688
424.4	1247.8	147.26	16.683	0.99761
428.54	350.92	114.86	47.873	0.94392
425.25	934.12	145.62	26.221	0.87798
421.5	1092.8	116.57	17.313	0.90411
420	1137.4	97.765	23.449	0.94689
424.5	1197	45	15.646	0.99428
422.75	172.62	159.23	34.551	0.89768
429.2	1611.2	23.629	17.797	0.98132
437.08	1754.9	128.88	46.425	0.85783
417.33	1127.7	60.255	9	0.89581
421.75	1385	95.711	20.149	0.99756
433.6	1404.7	45	37.572	0.97865
421.83	1475.8	73.61	19.868	0.8919
439.55	1472.6	18.435	39.115	0.97015
430.29	1927	41.82	26.928	0.94679
434.5	1942.9	29.932	38.555	0.98765
433.75	86.125	128.25	78.096	0.84792
423.2	332	104.04	16.718	0.98649
434	904.5	131.19	47.171	0.9014
416.44	1952.1	166.61	29.975	0.72017
429.25	410.25	70.907	27.934	0.98493
431.33	1684.5	2.2026	27.829	0.93495
432	1709.7	67.166	64.505	0.95879
428	1972.7	58.671	27.27	0.98737
430.12	439	102.8	24.782	0.91036
436.43	635.57	8.1301	21.442	0.98933
425.58	1275.2	102.88	38.673	0.92837
428.5	1739.8	23.629	18.135	0.96302
431.67	28.333	115.94	41.699	0.98674
430.43	875.29	80.538	30.77	0.98844
430	852.33	97.125	18.368	0.87788
432.38	1236.8	131.82	30.319	0.8409
430.88	1258.5	67.751	24.22	0.98141
432.75	1329.5	130.24	17.234	0.98812
432.25	460.75	126.03	15.185	0.8957
439.71	475.86	43.531	29.011	0.95089
431.33	592.67	56.31	10.875	0.99461
445.82	2012.9	116.19	72.793	0.93385
429	689.2	52.125	24.311	0.938
431.11	1314.4	73.61	37.113	0.95492
437.11	1287.4	122.2	32.915	0.96936
448.58	1441.9	79.448	142.5	0.72811
432.12	1998.1	100.62	34.652	0.93957
432.17	1112.2	81.87	15.067	0.93862
443	1196.3	157.07	29.134	0.96901
434	1654.6	113.75	27.713	0.98558
435.33	1692.8	118.07	17.567	0.96771
476.56	754.56	149.22	116.06	0.94279
433.86	1169.4	87.397	23.934	0.92013
442.88	1583.8	174.81	22.828	0.96772
435.39	1881	122.95	67.713	0.95035
434.5	1901.2	74.055	16.26	0.89544
421.14	610	174.29	22.635	0.88801
433.25	603.25	98.746	13.631	0.9649
446.75	802.12	18.435	36.895	0.94281
434.13	883.27	23.962	66.378	0.89026
453.62	900	17.021	54.636	0.93792
435.75	944.92	137.29	44.572	0.79385
437.25	953.75	34.992	16.386	0.74494
448.38	1052.9	161.97	45.826	0.98682
450	724.45	140.86	57.703	0.96085
423	972.38	19.29	23.045	0.91949
445.82	965.36	136.91	43.957	0.96571
464.81	1643.5	0.80693	92.005	0.77178
457.57	1619.1	151.88	72.108	0.91204
434.67	225.83	92.437	48.91	0.96183
435.5	1525.2	93.814	15.872	0.94716
443.12	32.5	59.036	24.658	0.94589
430.22	276.44	103.13	32.019	0.96212
464.19	257.12	176.42	67.124	0.95532
439.9	321.6	29.197	40.724	0.95641
436.33	309.78	88.025	31.246	0.92868
437.53	510.27	76.608	48.235	0.89508
450.39	194.03	85.992	176.48	0.89179
443.4	910.8	31.608	16.403	0.93058
441.6	1101.2	48.991	31.541	0.96633
454.55	1307	125.42	58.231	0.94825
439.75	1620.8	57.529	13.273	0.98235
454.08	599.15	128.66	61.404	0.93851
440.57	1817.6	105.07	28.625	0.94063
450.75	504.88	146.98	27.684	0.86165
442.5	1765.2	50.711	14.556	0.97639
442.2	81.8	69.444	17.121	0.99806
445.93	340.89	91.081	115.52	0.91779
440.33	662.33	81.027	21.159	0.90907
445.57	1499.7	21.801	19.66	0.82176
455.25	540.62	41.348	34.941	0.95309
451	554	169	37.711	0.97252
441.69	666.85	37.185	43.538	0.83607
469	1129.9	12.225	62.483	0.98254
441	1127.2	77.905	14.571	0.98261
440.82	1911.6	93.691	41.487	0.74877
428.67	114.33	175.24	25.399	0.94821
469.29	100.71	156.93	61.276	0.95786
467.55	675.55	162.9	55.675	0.97721
454.75	929.5	158.2	27.288	0.98673
445.53	1163.9	82.405	66.567	0.90932
445.29	1381.6	84.644	100.85	0.95613
444.17	49.833	106.7	21.216	0.98417
464.64	385.55	163.41	53.098	0.92358
452.06	1014.8	72.096	70.574	0.96789
454.65	979.25	160.85	87.494	0.87111
448	1134	26.565	22.091	0.91099
451.14	2036.3	148.67	27.704	0.9719
451.05	1240.5	108.73	67.512	0.92276
455.33	88.333	163.41	52.597	0.93239
457.09	286.36	5.0425	35.72	0.95555
447.83	275.67	116.57	20.485	0.87324
451.75	481.5	14.036	13.092	0.94477
499.19	755.35	141.87	143.58	0.94745
448.75	839.25	75.466	29.65	0.94072
461.64	1457.8	175.52	52.067	0.98251
451.1	1539.8	111.54	43.242	0.94477
458.57	1734.9	166.76	37.812	0.92374
443.86	1957.3	104.74	24.776	0.79299
482.24	448.82	23.806	77.626	0.95746
450.46	446.31	78.906	54.251	0.95797
457.91	569.09	119.74	42.96	0.93835
452.5	1273.2	5.1944	12.314	0.89699
465.08	1416.3	56.853	60.634	0.96519
461.45	1204.3	151.11	39.1	0.84708
462.38	1288.9	156.8	32.056	0.95031
447.86	1509.7	92.862	21.137	0.94738
452.33	1516.3	30.964	11.683	0.99817
451.25	1764	126.03	13.679	0.99432
456.83	2025.7	41.987	26.972	0.99759
443	410.4	62.241	22.187	0.96773
449.89	1054.2	71.565	34.118	0.83418
450.38	730.62	88.21	67.313	0.95124
472.86	1832.3	136.36	61.275	0.96962
454.57	1908.9	90.699	87.001	0.94259
456	1880.2	137.49	16.474	0.98818
454.2	698.4	154.65	22.618	0.9295
456	1088.5	36.87	15.806	0.94899
456.5	1089	47.726	15.81	0.94028
446.75	1569.9	146.98	26.494	0.90034
461.36	184.64	157.89	42.619	0.81044
457.75	313.75	2.3859	25.912	0.92703
457.95	357.73	75.964	67.669	0.91395
456.38	813.88	61.699	31.272	0.94427
475.62	892.54	19.134	55.515	0.93425
449	763	45	8.4853	1
448.38	868.85	99.926	48.739	0.83317
456	1710.4	180	33.655	0.86169
462.78	1692.7	132.27	47.036	0.94817
454.62	1718.9	82.235	25.185	0.88162
463.11	281.44	57.995	30.504	0.92782
456	1667.2	117.9	19.862	0.96845
459.11	1686.7	164.36	31.677	0.81958
453.58	163.33	72.474	43.988	0.90592
462.83	163.67	10.008	17.729	0.97372
452	1974.3	169.22	22.484	0.95078
457.5	74.625	77.196	22.883	0.98595
457.64	640.29	99.66	49.469	0.96375
450.83	1599.9	144.61	51.791	0.90008
455.83	1629.3	85.764	27.468	0.98564
465.17	1755.8	155.77	24.253	0.90428
465.45	1999.2	35.272	70.106	0.71633
459.75	122	120.26	14.217	0.97714
467.6	139.9	26.565	36.481	0.79683
468.5	464	172.69	39.6	0.99292
471.07	1780.1	149.3	43.132	0.86283
460	1779.1	131.63	27.802	0.86623
459	1872.3	50.194	7.8929	0.98953
468.48	523	62.14	96.671	0.81904
458.71	1265.4	85.333	55.841	0.8804
462	1315.2	50.711	14.232	0.99867
510.4	1547.1	115.69	211.62	0.9701
466.91	350.55	115.64	33.934	0.81719
467.27	1086.5	68.962	43.072	0.97013
471.33	1060.7	158.2	28.069	0.95928
464	1175.1	55.923	47.715	0.86028
470.71	1916.6	0	29.011	0.8962
465	1942.2	9.4623	12.206	0.99669
459.43	1340.6	87.955	29.246	0.958
472	1331	177.71	25.345	0.98717
458	1172.2	145.3	16.031	0.98631
487.47	1250.7	179.23	75.947	0.97445
465.67	1379.8	34.992	26.735	0.91314
470.4	955.2	11.889	42.126	0.92183
462.8	927.47	93.504	50.633	0.96955
466.2	985	180	20.968	0.95384
468.12	1228.2	42.879	22.136	0.86309
468	1356.8	51.34	19.345	0.99299
463.67	1547.5	76.866	31.761	0.96994
498.95	1518.5	144.46	86.513	0.89491
474.71	2028.9	173.42	30.495	0.85824
482.5	1664.5	176.35	58.218	0.80895
464.2	1668.4	78.69	31.44	0.97309
462.2	110.4	90	15.57	0.96342
476.75	115.25	171.87	29.093	0.97222
469.02	466.41	77.289	145.66	0.93601
466.3	2009.6	41.348	36.237	0.91898
466.5	829.33	60.255	25.519	0.94781
475.17	818.5	172.23	25.408	0.87389
458.25	6	42.274	15.459	0.96167
465.72	22	128.05	75.018	0.77864
453.17	756.58	137.2	42.599	0.86379
478.88	737.5	154.44	29.469	0.86514
467.5	872.75	3.5763	16.555	0.96837
464.25	869.75	93.814	15.487	0.97071
472.82	1477.6	110.1	44.047	0.99117
466	389.25	108.43	15.953	0.99111
[truncated: 6,812 more rows]
