# Supplementary material for: Social motility of biofilm-like microcolonies in a gliding bacterium
Source: Nat Commun. 2021 Sep 29;12:5700. doi: 10.1038/s41467-021-25408-7 (PMC8481357; doi:10.1038/s41467-021-25408-7)
Supplement: Supplementary file 15 — Source Data [file 41467_2021_25408_MOESM15_ESM.zip › Source Data_NCOMMS-20-05786B/Source Data_Supplementary Figure 1/Flavo - Angles/7 hr/Angles_m70_07_R2.csv]

8	908.25	59.421	25.828	0.98939
8.1	23.7	120.96	30.004	0.97169
42.48	340.96	41.719	118.92	0.93509
7	814	18.435	19.507	0.64845
9	788.9	105.02	43.63	0.97296
5.5	1541.2	111.25	19.368	0.99715
5	1755.5	110.85	22.564	0.99593
36.429	1741.6	150.68	88.21	0.94916
13	1822.4	158.2	21.958	0.981
36.81	1213.7	158.05	74.348	0.97159
4.4444	1705.7	101.89	19.797	0.98079
26.429	1808.9	171.53	48.373	0.98233
22.909	1918.9	28.811	49.678	0.91893
10	2001.8	167.01	14.935	0.89332
5.6667	1034.1	87.955	28.92	0.96881
40.571	1187	19.855	83.269	0.91932
17.615	1460	94.946	116.49	0.89608
12.13	1570.4	93.366	74.954	0.90879
6.75	1640.9	89.204	74.913	0.96121
6	86.75	84.56	21.246	0.99288
31.545	88.182	28.856	59.021	0.94791
6.5	157.75	66.251	28.503	0.95826
14.273	127.82	128.45	53.197	0.81614
36.312	129.06	144.13	83.365	0.96218
9	200.75	118.61	12.973	0.96588
29.533	204	174.92	46.343	0.97484
28.714	64.071	27.013	61.95	0.92405
29.818	29	138.3	79.496	0.9266
12	67.4	69.677	29.473	0.97692
5.9167	1430.6	74.745	37.966	0.90096
23.25	102.75	18.034	47.338	0.95529
15.25	106.75	51.34	25.772	0.99381
16.8	361.4	22.38	18.778	0.97906
23.857	1156.1	28.142	61.56	0.79215
23.471	1777.2	129.56	62.035	0.96181
19.727	1845.3	170.54	32.839	0.92614
38.652	1826.2	151.28	91.622	0.90852
8.8571	581.57	74.932	29.729	0.90571
7.8889	832	87.955	28.975	0.96697
73.25	1276.3	56.768	197.27	0.70299
22.222	1498.4	124.09	81.059	0.96834
13.143	1535.3	171.57	29.238	0.93353
33.579	1843.6	135.47	87.919	0.98928
9	522.67	143.13	15.021	0.99858
6.25	533.17	106.99	40.03	0.94038
13.625	588.75	138.81	32.748	0.97381
11.941	873.18	94.268	69.426	0.96774
11.75	945.42	75.324	45.034	0.96408
7.2105	1469.5	97.386	56.967	0.95586
32.684	1709.3	133.36	77.432	0.95925
17.455	1732.5	120.65	35.993	0.87198
24.231	1868.4	143.75	59.831	0.93269
14.286	242	2.3859	24.321	0.98765
15.556	1772.9	170.91	26.724	0.94738
5.8333	1783.3	119.36	19.306	0.95085
10.545	1969.8	114.3	38.097	0.89285
33.167	188.42	165.65	46.493	0.95465
28.462	273.15	35.433	65.739	0.97081
19	597.86	141.01	27.875	0.96926
11	617.55	84.806	38.356	0.8639
17.125	614.75	162.18	30.146	0.97563
8.5	778	21.801	5.3852	1
25.577	817.81	103.42	96.894	0.93371
9.8571	987.29	76.264	54.958	0.84292
14.5	980	120.96	24.105	0.96761
22.5	988.75	22.249	23.864	0.99605
42.667	1270.6	146.12	93.796	0.89892
23.25	1587.8	4.7636	24.424	0.98603
19.2	290.2	36.254	38.045	0.97784
21.615	411.15	31.159	52.882	0.95022
14.75	407	52.431	16.699	0.98218
17.889	1074.6	45.971	45.434	0.91837
23.714	1080.9	49.97	34.121	0.95689
5.5	1086.8	45	15.696	0.99108
41.192	1290.1	140.05	110	0.94866
18.778	1397.1	13.57	31.513	0.94667
30.538	1447.6	10.84	50.383	0.9498
21.333	170.83	12.095	29.578	0.96815
36.1	433.25	153.8	77.092	0.91078
45.87	684.96	168.26	81.401	0.96614
22.9	675.2	131.53	47.54	0.98347
13.875	764	116.57	37.76	0.94749
74.238	470.45	158.2	165.43	0.94403
19.333	489	10.305	12.596	0.88759
18.333	706.58	132.36	48.914	0.94065
17.667	923.33	46.123	36.451	0.98952
11.167	1752	71.565	19.619	0.96709
21.111	1914.7	55.491	41.7	0.93124
21.833	1889.7	152.24	28.939	0.74194
11.5	1930	18.435	16.216	0.97504
18.583	2027.8	163.61	37.142	0.95419
87.769	426.23	146.72	213.73	0.91228
13	1202.7	19.799	28.409	0.93528
14.833	1212.3	74.745	23.901	0.95408
23.154	10	171.47	44.825	0.90234
11	6.5	50.711	16.103	0.88261
20.182	529.18	107.93	82.62	0.86505
13.25	635.5	153.43	21.638	0.93004
11.429	645.57	106.93	25.691	0.93581
43.636	1102.8	167.01	82.245	0.97331
31.273	1119.9	24.146	33.017	0.96255
14.625	1131	34.114	37.826	0.98988
7.75	1157	172.41	15.472	0.97806
25	1191.6	48.013	27.044	0.99494
27.571	1980.7	136.97	50.75	0.80859
75.711	219.61	179.11	138.59	0.93094
18	1035.2	88.493	38.408	0.98971
18.778	1343.9	85.601	42.92	0.91134
26.286	1342.7	49.086	22.98	0.86377
32.25	1333.8	1.9749	29.225	0.99289
18	1652.4	90	19.87	0.95619
40.5	1659.5	128.76	107.63	0.84592
35.923	372.42	58.523	122.51	0.93797
92.872	593.13	135.76	222.01	0.95559
10	1000	172.41	16.271	0.93005
21.5	429.25	176.42	16.083	0.9968
33	1067	42.797	36.859	0.99831
34	1263.9	140.39	37.738	0.99748
23	32.5	163.3	22.361	0.93381
16.75	385	57.724	22.9	0.9813
47	417.19	49.699	112.02	0.9247
29.273	987.73	63.853	64.157	0.955
34.45	1578.3	113.82	87.17	0.96561
24	1696.5	123.69	36.681	0.98296
25.3	576.1	95.08	49.744	0.9082
18.333	751.44	140.83	39.418	0.88357
21.286	728.86	104.04	44.281	0.838
18.083	1257.5	141.71	56.605	0.85531
21	1372	7.125	16.125	1
28.625	1365.8	154	50.45	0.90422
20.333	1372	69.444	17.19	0.99404
22.333	1372	110.56	17.496	0.97667
11	2016.3	160.71	21.659	0.97834
73.605	1977.1	139.53	158.82	0.90216
49.647	2012.5	175.99	59.356	0.96267
28.4	1943.8	21.251	19.67	0.98185
25.5	1931.8	92.603	24.24	0.90853
50.067	160.67	10.491	56.731	0.96805
28.75	143.75	109.18	24.463	0.99546
32.8	150.4	154.98	17.236	0.96038
52.533	243.93	16.22	64.145	0.89298
49.467	531.27	13.57	66.002	0.904
33.364	865.27	115.97	44.054	0.98475
36.25	879	170.54	24.347	0.99934
36.417	1353	87.663	163.81	0.89813
22.684	1563.1	104.8	60.224	0.91023
52.462	320.31	40.135	71.634	0.93123
26.294	2037.3	166.5	52.38	0.98166
54.64	1497.8	131.12	97.326	0.85928
45.286	1491.3	123.69	62.806	0.91852
45.333	1606.5	133.64	63.542	0.93504
35.222	1641.9	64.29	31.485	0.95178
55.75	807.12	9.9506	60.216	0.96105
112.76	348.95	3.1995	177.86	0.90663
39	577.2	41.186	22.445	0.94721
47.375	994	38.853	48.939	0.9446
69.8	937.95	40.365	107.94	0.97269
56.167	941.21	55.098	113.01	0.92787
32	1786.8	104.04	16.587	0.99428
41.429	764.29	131.99	28.924	0.93027
43.75	1141.8	5.7106	25.051	0.80234
63	136.12	10.561	62.228	0.96447
77.556	1000.4	45.335	126.16	0.95847
46	1858.3	123.11	65.903	0.83331
43.5	1896	27.759	22.904	0.93743
29	1227	128.66	20.789	0.92402
31.857	1662	81.87	22.04	0.9625
80.478	1669.2	133.59	189.54	0.91057
64.267	1942.5	168.27	56.457	0.95878
93.233	53.8	3.7213	129.37	0.95274
54.727	1927	44.091	45.975	0.96908
67.652	524.17	174.6	85.508	0.86928
60.417	70.417	21.318	47.23	0.93185
55.111	169.33	54.345	58.863	0.96177
80.724	1367.6	138.63	103.74	0.86059
44.9	1041.1	79.077	59.71	0.97222
49	1078.2	26.565	15.991	0.97885
46.143	1167.6	54.866	34.966	0.94422
102	552.37	135.51	181.25	0.87392
43.154	769.46	93.9	46.281	0.95293
58	789	17.928	36.9	0.96844
45.692	1431.9	83.66	47.115	0.961
49.395	1639.8	86.947	159.25	0.94324
63.167	460.92	156.45	46.805	0.90897
73.773	768.95	53.236	112.21	0.96781
37.143	828.29	81.87	39.844	0.88734
40.625	1685.6	121.43	21.737	0.97045
27.923	1985.7	174.96	37.231	0.91678
45.727	1985.5	146.77	37.409	0.92678
54.25	1098.5	101.89	105.8	0.91763
47	543.43	112.48	32.911	0.95363
59.4	536.6	160.82	24.911	0.97753
49.286	1305.7	93.013	59.094	0.9659
40.714	1352.4	54.782	24.448	0.85115
91.667	91.417	18.225	88.762	0.97261
43.75	900.58	180	49.362	0.64828
67.647	1021.5	51.801	89.144	0.87073
53.25	1442.2	33.69	13.373	0.80882
48.455	1787.4	78.959	43.765	0.95449
83.765	109.24	16.858	69.694	0.98952
62.111	121.89	0	24.343	0.94484
58.429	887.71	45.971	42.162	0.98963
64.625	848.31	127.21	72.026	0.94134
56.304	1379.9	74.407	104.82	0.85178
66.444	387.06	41.186	79.3	0.93835
49	447	109.65	15.133	0.98234
56.524	657.57	102.14	84.731	0.9537
96.703	783.11	55.774	186.05	0.9556
47.444	40.333	119.74	32.241	0.75019
41.667	508.67	120.74	44.779	0.96132
76.545	488.18	169.7	45.614	0.98042
47.667	1529	5.1944	35.003	0.94667
42.143	1539.6	119.48	26.73	0.98838
69.2	310.3	154.23	35.428	0.90896
54.143	1143.3	175.91	30.619	0.91681
61	1139.8	147.99	21.628	0.87238
65.889	1733.7	14.036	33.955	0.97142
126.61	312.02	13.483	187.99	0.93542
56.25	826.5	177.27	21.694	0.96912
45	260.4	17.199	45.309	0.97035
135.47	276.36	3.6382	194.37	0.89186
55	1608.8	102.26	24.029	0.97953
55.333	1758.9	93.691	35.464	0.87594
102.59	1008.4	41.8	124.31	0.91724
58.929	1955.4	164.25	42.421	0.95523
62.75	1950	127.87	22.864	0.99734
58.5	1960.5	30.964	5.831	1
65.857	150.57	56.31	32.765	0.99039
56	782.5	85.03	23.22	0.99428
60.571	224	83.48	39.118	0.90056
88.6	896.15	52.224	102.95	0.98315
85.914	1384.6	151.06	114.64	0.84729
68	629.6	162.18	29.567	0.99472
63.636	1561.7	115.46	26.586	0.87488
60	1636.3	39.806	15.696	0.99517
81.909	196.45	1.2454	47.673	0.96514
62	187.33	85.601	15.873	0.82145
61.222	1911.7	131.76	39.713	0.94521
85.556	1130.1	53.584	77.33	0.98024
75.5	1142.5	48.447	61.485	0.95626
59	1454.2	63.435	20.269	0.99289
94.355	1939.2	126.03	154.7	0.96714
91.48	944.84	55.968	99.587	0.933
93	1173.4	14.036	79.683	0.98313
65.25	1166.8	50.194	15.73	0.99301
80.533	1393.6	81.052	262.51	0.90625
86.843	1731.2	103.01	244.02	0.94637
76	1851.5	34.216	30.568	0.98901
67.5	403.75	38.29	25.155	0.96232
60.625	386.5	63.435	34.834	0.89868
73.526	1059.4	76.945	74.518	0.95051
66.381	1779.6	94.467	65.802	0.97557
69.3	1876.2	78.959	42.678	0.97881
67.6	1512	58.57	21.631	0.97522
67.75	1740.9	79.216	22.373	0.9555
79.875	79.625	160.02	27.658	0.84637
91.714	761.14	5.1944	46.067	0.95907
63.714	1261.6	41.987	16.214	0.82977
70.5	128	92.603	22.564	0.97601
64.667	511.25	162.35	48.121	0.95954
70.615	1565.5	91.364	43.094	0.97489
132.34	1541.3	127.33	194.53	0.76288
83	13.5	161.97	46.215	0.9785
72.25	105.75	49.764	17.111	0.99525
85.429	1198.9	178.15	31.809	0.97508
78	1535.4	133.26	23.463	0.99498
57.571	570.71	167.2	25.575	0.88215
92.167	547.92	133.15	69.966	0.94039
81.818	637.64	108.43	91.869	0.9638
106.08	639.21	125.38	193.57	0.8744
115.87	700.5	164.2	116.9	0.94236
80.6	1150.2	52.125	25.432	0.89663
77	1709.5	174.29	21.121	0.95164
76	1696.7	113.96	30.985	0.95357
71.385	2015.5	87.337	43.632	0.98659
133.44	120.76	172.93	144.41	0.90013
88.75	1491.4	21.318	45.868	0.95953
80.143	2025.6	130.36	57.496	0.91307
78	1650.7	101.31	80.902	0.81936
95.643	181.64	30.651	70.3	0.89289
83.44	1616.9	98.297	93.46	0.51902
71.6	1622.8	103.24	17.565	0.99424
86.875	1895.6	0	27.161	0.99406
89.889	1515.8	163.81	33.004	0.97808
86.143	651.14	21.448	31.435	0.957
84.889	68.889	40.914	23.188	0.85604
114.5	262.89	5.1944	68.099	0.97317
104.53	944.53	42.797	76.766	0.95868
82.5	1811.5	45	7.0711	1
109.73	322.13	26.274	90.557	0.97289
109.28	1140.9	58.595	112.79	0.98685
79.4	1230.6	104.74	19.693	0.99767
83.429	220.71	86.634	34.846	0.9774
99.273	211.05	177.61	79.298	0.90875
72.286	1831.6	135	29.574	0.90856
88.143	1885.1	83.66	123.95	0.94973
85.125	1294.3	101.53	53.304	0.9382
82.222	1683	160.91	31.77	0.86603
131.8	38.567	17.745	126.09	0.83267
72.75	38	169.22	22.973	0.93057
74.625	232.5	4.0856	28.325	0.99106
95.714	242.14	34.38	23.633	0.97412
87.2	384.4	78.69	20.553	0.99235
91.25	362.25	120.58	25.764	0.99185
111.6	367.87	173.42	54.888	0.95367
85.833	1493.2	50.906	22.224	0.92762
106.73	439.14	168.69	79.37	0.96366
80.25	1335.2	32.471	16.107	0.80951
112.64	386.82	6.1155	58.369	0.96491
101.5	394.1	18.435	29.302	0.86336
88.833	1050.3	64.654	21.717	0.96809
148.12	80.618	179.53	134.36	0.90061
95	1557.2	113.2	19.402	0.78506
100.5	1566.5	8.1301	21.676	0.97866
98	839.78	67.62	42.538	0.8644
109.68	1232.7	68.051	78.274	0.92286
88.5	673.67	72.646	17.033	0.98417
89	725.5	172.41	15.28	0.99036
101.11	707.89	117.26	37.803	0.98198
103.33	745.33	46.042	43.441	0.89541
90.556	851	162.03	43.279	0.89876
115.68	891	51.71	104.43	0.92721
99.333	564.17	123.02	24.728	0.96465
114.38	1088.4	58.069	84.529	0.96183
101.4	1235.2	163.3	32.087	0.97614
105.36	1274.1	73.402	117.44	0.92402
95.2	1612.2	106.39	17.817	0.99454
120.78	1965.7	130.54	104.34	0.9585
114.89	1688.6	23.199	47.264	0.96679
87	1110	45	18.385	1
90.75	1546.2	48.366	12.136	0.99226
104.38	26.375	24.444	29.744	0.81246
97.286	21.429	107.93	37.76	0.94637
97.667	57	50.194	15.696	0.99517
88.75	251.38	41.348	33.638	0.99
91.2	650.2	52.431	17.611	0.93131
111.75	1603.9	15.255	30.529	0.74694
100	1710.5	115.35	24.307	0.86492
128.56	157.19	4.9697	102.41	0.90172
101.8	141.4	101.89	20.284	0.95721
107.6	633.2	37.304	27.861	0.94759
109.5	1325.5	41.634	25.254	0.95366
122.67	8.1667	2.663	44.576	0.9657
106.73	487.18	71.966	48.306	0.93615
102.88	1857.5	88.002	92.717	0.92812
102.36	1776.5	91.79	100.5	0.95568
100.25	169.5	49.764	17.62	0.96645
143.55	172.09	170.42	95.038	0.82167
127.77	1134.8	57.665	133.73	0.96463
108.93	1436.7	85.522	186.8	0.89138
126.29	1384.1	106.36	146.44	0.89674
109.75	300.62	46.469	27.616	0.99891
112.5	853.5	29.358	19.284	0.95196
135.13	1530.7	46.941	86.231	0.96817
108.5	357.5	112.83	20.828	0.98981
110.25	784.25	164.74	12.373	0.92147
115.25	1767	157.75	24.682	0.96304
115.48	1812.3	79.846	74.761	0.91045
99.333	474.33	45	12.728	1
122.36	1885.1	110.85	85.23	0.79099
121.62	1544.8	52.001	41.036	0.98956
148.29	1720.6	48.814	105.2	0.90944
123.78	1771.8	78.84	158.11	0.94764
117.54	1997.8	129.01	111.2	0.91429
104.78	1997.7	90	33.149	0.84468
108.88	990.38	100.78	22.621	0.94502
121	524.17	167.47	19.53	0.94415
101.29	507.71	158.2	35.111	0.92024
104	232.75	18.435	16.093	0.98248
177.58	249.85	6.7591	146.93	0.92521
125.67	1591.1	34.114	38.597	0.97011
111	1053.4	43.556	88.303	0.95322
113	612	90	16	1
107.93	1195	35.942	108.43	0.91133
162.78	1217.3	28.339	104.18	0.97063
109	1632.7	121.61	15.982	0.95508
114.12	1866.8	96.911	34.354	0.96762
135.11	1856.4	128.5	63.149	0.89032
118.62	669.5	122.83	39.216	0.94074
125.75	1304.5	5.4403	21.38	0.98668
124	111.29	137.6	32.42	0.96065
138.17	298.17	0	46.811	0.9186
117	643	160.35	15.133	0.98234
117.7	636.3	103.63	36.284	0.93584
132.78	687.13	104.93	97.112	0.95915
138.2	741.3	141.34	46.766	0.95844
118.82	1333.9	86.532	33.93	0.97438
155.68	1634.9	153.43	99.257	0.94618
117	1662	85.236	26.254	0.91731
130.12	1634.8	131.88	39.698	0.98112
129.92	123.67	119.05	52.865	0.97377
122	149.5	168.69	31.971	0.95692
134.67	886.4	56.041	67.421	0.87622
106.33	1548.7	29.291	54.091	0.8691
129.5	1320	13.392	22.413	0.96313
129.32	1481.2	71.878	59.232	0.97702
130.29	451	59.036	36.376	0.96178
125.83	1706.7	101.31	63.766	0.95957
130.62	1912.4	173.29	18.269	0.93696
117.25	1158.2	45	15.556	1
121.8	1891.2	90	16.053	0.80983
151.5	1899.2	178.7	45.348	0.97053
129.58	488.17	72.35	46.982	0.98278
133.6	538	156.37	17.838	0.97906
142.36	964.21	70.615	119.65	0.95689
132.31	804.25	74.055	74.086	0.98266
140.2	760.27	138.07	83.009	0.95543
136.1	1022.4	78.14	106.86	0.9562
133.86	1090.9	59.859	37.528	0.95521
137.17	1224.8	34.592	37.442	0.94085
129.75	1248.9	85.601	67.008	0.9729
137	344.12	53.881	46.548	0.98401
169.61	1940.6	132.46	225.41	0.92004
125.09	2021.1	106.86	35.787	0.96354
115.22	1203.3	177.8	26.872	0.96827
170.04	236.48	11.997	102.53	0.79771
135.18	1462.5	70.145	40.046	0.95578
128.5	1435.2	85.236	24.246	0.99328
133.78	1957.6	101.77	24.896	0.98472
136.25	383.75	143.97	14.954	0.90953
139.92	1272.5	129.99	44.341	0.91246
146.27	1302.3	50.042	48.741	0.99034
133	1310.6	62.526	29.088	0.96871
161.65	1663.3	156.68	66.056	0.95613
164.14	1979.7	117.14	141.81	0.94298
142.2	1818.9	109.06	60.612	0.96003
123.67	1170.7	45	22.627	1
147.85	1194.6	47.936	58.418	0.94537
139.92	18.615	172.15	32.26	0.90747
124.62	633.12	145.3	36.871	0.85766
136	610.75	93.691	32.922	0.94359
132.5	1554	141.34	6.4031	1
134.33	1552	111.8	10.93	0.98539
125.38	1545.5	34.592	38.047	0.92591
138.67	1605.3	63.435	15.652	1
129.17	1858.5	3.0128	20.867	0.9118
151.29	219.14	158.96	29.153	0.95553
158.85	231.92	12.529	53.271	0.86534
141.8	513.8	50.711	14.835	0.95806
145.6	1024	11.634	34.878	0.99527
129.33	423	135	19.643	0.93594
251.41	414.58	177.41	233.46	0.94762
146	144	156.8	16.916	0.90041
146.25	465	147.26	17.17	0.96932
141.46	1423.8	80.538	63.342	0.9603
156.55	1328.6	102.62	144.25	0.95195
149.8	1392	153.43	21.893	0.91923
156.6	1392.8	155.7	35.422	0.96026
141.57	853.86	93.27	36.942	0.94897
210.94	382.39	2.3469	136.21	0.89645
142.25	600.25	82.875	16.142	0.99891
130.86	654.57	139.9	26.228	0.94707
141.67	36	113.2	15.673	0.97181
143	836.33	42.51	16.296	0.99897
149.1	823.9	103.63	39.828	0.85257
149	907.83	133.03	21.631	0.94855
145.83	926.33	75.256	19.833	0.99062
177.6	1119.1	62.374	126	0.95851
147.53	1123	78.69	79.991	0.95617
159.67	1088.3	11.689	34.075	0.86909
145.75	11	54.462	17.905	0.96087
155.67	5.1111	169.7	24.879	0.89877
171.31	403.38	176.93	57.366	0.97759
149.4	1105.8	19.179	24.837	0.98045
136.75	1409.8	45	15.556	1
152.8	165.4	118.3	30.424	0.97059
152.83	519.83	165.07	20.73	0.74887
145.56	1768.5	88.781	49.131	0.95684
157.11	1849.4	101.53	102.8	0.97299
181	1882.6	158.34	75.057	0.97478
165.73	435.45	166.26	51.316	0.90273
136	723.6	136.64	25.658	0.96496
150	721	57.529	13.074	0.99724
194.04	723.84	18.628	104.06	0.90256
147	986.67	7.125	16.246	0.99251
148.5	114.5	78.69	5.099	1
152.05	1274.8	90.818	73.329	0.9547
152.89	1648.6	127.23	35.18	0.89258
165.44	181.11	142.65	116.32	0.82193
180.94	1279.1	38.157	73.654	0.96693
173.25	1857.4	133.9	77.975	0.94328
152	680.53	99.462	48.846	0.87171
154.75	785.75	100.71	39.902	0.94372
152.88	2021.9	128.66	38.592	0.99551
147.43	68.429	162.35	25.85	0.89311
160.48	846.3	89.572	142.57	0.93994
165.14	1652.8	135	51.941	0.98019
143.89	1926.4	131.28	66.127	0.82511
175.14	146.07	15.524	43.719	0.85462
157.14	333.86	60.945	25.231	0.81612
192.78	446.61	165.8	96.612	0.88618
168.25	1682.4	160.35	47.186	0.94516
177.73	1710.5	36.254	79.77	0.93274
165.92	1674.1	140.19	34.233	0.9126
157	1977.4	112.17	29.8	0.97833
167.75	791.25	22.932	29.168	0.96787
154	1436.6	90	23	1
156.45	97.545	116.57	37.335	0.95827
201.72	532.88	131.52	137.91	0.92976
156.44	625.17	98.13	64.625	0.98475
160.75	640.25	30.964	11.822	0.98649
168.2	1121.9	43.315	49.65	0.96886
165.56	184.22	35.311	30.328	0.96975
156.5	1025.6	91.975	31.102	0.93297
166.22	1158.3	43.668	32.88	0.92498
147.4	470.6	9.4623	20.577	0.88684
167	463.33	136.74	23.779	0.98175
167.5	605.75	146.98	23.944	0.99622
163.67	878	175.03	23.587	0.97878
151.6	886.4	118.3	15.382	0.95989
159.8	1335.8	53.13	17.261	0.869
163.71	1497.1	111.5	74.186	0.9562
164.32	1576.5	94.72	114.07	0.95884
167.04	1345.2	80.272	76.407	0.92951
222.85	292.26	173.57	150.09	0.95211
182.42	1481.3	98.517	258.12	0.81089
160.86	504.29	102.8	23.298	0.96835
198.77	1109	43.152	96.305	0.91093
170.1	2038.9	164.05	37.574	0.96877
161.57	499.86	49.899	28.454	0.87296
202.33	462.67	134.59	105.06	0.93555
176.8	501	1.8476	31.269	0.99191
175.31	934.38	135	64.45	0.94354
171.21	1010.4	90	128.4	0.88787
214.3	228.35	15.005	107.51	0.93412
170	1454.4	155.22	14.324	0.99957
164.5	1570.5	128.29	24.889	0.9726
207.58	1600.4	26.565	110.36	0.93202
176.55	575	141.84	40.862	0.87144
175.1	660.2	118.39	43.027	0.97751
173.85	916.08	130.16	43.613	0.96
175.69	877.06	105.04	150.46	0.9222
226.1	1354.7	133.56	181.26	0.92875
159.5	550.14	123.69	56.816	0.82498
173.56	1066.1	50.906	42.325	0.97416
221.72	546.71	126.68	262.3	0.93177
171.6	1803	19.983	11.969	0.97791
167.67	688.37	70.241	123.42	0.8868
167.25	1141.8	40.236	17.525	0.97173
176.27	1330.3	82.108	105.38	0.96761
170.5	1495.7	51.34	32.616	0.98158
178.62	19	136.22	34.739	0.95689
179.29	37.286	7.125	26.834	0.90135
175.04	777.04	80.64	94.848	0.97238
173.8	689.8	140.71	14.372	0.98894
174.36	10.818	160.2	33.356	0.79658
165.5	1255.2	70.56	18.269	0.9868
211.76	109.88	159.97	117.16	0.97208
166	250.33	34.38	24.934	0.92329
173.33	250.33	116.57	24.983	0.98455
178.75	432.25	156.8	15.472	0.98443
173.37	1739.2	94.332	68.337	0.96857
182.12	750.12	143.13	31.79	0.94369
181.4	298	11.31	15.811	0.96747
193.75	931.58	150.8	41.449	0.93968
189.6	1697	136.17	36.938	0.9382
181.5	1717.5	45	16.971	1
186	1794.6	30.964	44.532	0.91658
174.5	978	33.69	18.373	0.98123
184.07	1255.3	73.301	64.767	0.96719
197.3	1179.1	26.565	37.322	0.9586
179.1	1606.2	95.356	33.417	0.9618
190.48	1990.7	123.69	126.05	0.94395
184.58	1248.4	40.462	49.79	0.89752
213.26	1135.7	32.412	80.039	0.93237
193.83	1597	176.42	32.343	0.99132
181	1006	140.19	15.62	1
179.25	1074.2	45	21.213	1
206.43	1090.9	28.686	62.941	0.95987
200.19	986.69	56.514	81.551	0.95568
184.86	83.143	141.55	44.087	0.9848
198.1	163.8	162.65	35.281	0.95025
195.69	741.06	56.592	59.482	0.94655
212.6	1664.6	32.905	93.785	0.86361
191.7	24.6	128.66	36.631	0.87401
217.87	313.17	175.38	102.7	0.96709
198.38	306.5	155.22	30.254	0.94651
206.92	485.77	144.74	74.977	0.94734
183.67	502	113.2	15.673	0.97181
185.88	2016.5	132.27	30.525	0.97401
236.9	79.065	149.12	132.34	0.9421
187.89	1034.4	67.62	40.004	0.91915
196.51	1359	80.018	131.6	0.96447
186	1482	40.601	18.439	1
197.37	1528.6	74.82	141.9	0.94195
197.61	1483.7	94.368	156.97	0.92006
185.33	1766.2	80.272	36.245	0.97972
194.67	1768.2	159.44	18.776	0.91012
188.43	531.86	62.526	28.419	0.99151
217.73	1093.5	54.53	105.46	0.93146
188.4	1667.6	47.726	15.957	0.93161
217	1696.1	57.475	90.812	0.90115
201.5	1208.2	29.932	39.27	0.96968
200.26	1259.4	76.283	137.37	0.95163
190.59	1708.4	97.125	60.061	0.93963
198.55	1770.1	84.936	87.903	0.90224
195.75	1274.8	30.069	22.549	0.97365
183.5	1311.5	45	15.556	1
216.44	17.188	22.011	57.51	0.8815
239.34	358.88	166.88	144.81	0.94307
193.83	453.33	71.565	26.373	0.95924
197.82	797.88	87.274	71.361	0.88384
203.5	1847.4	129.29	72.086	0.98582
203.75	1917	173.42	28.216	0.92758
194	1974	113.2	22.977	0.99437
183.5	1983.3	150.75	29.198	0.98134
208.17	638.42	119.51	61.147	0.99598
194.92	1058	52.853	45.099	0.91798
194.6	1398.2	38.66	25.692	0.99691
191.6	1396.6	79.38	16.484	0.98754
201.25	1832.2	146.31	22.396	0.96593
262.36	1818.4	135.72	180.26	0.93758
255.15	183.31	175.41	145.68	0.94346
225.19	159	133.24	130.34	0.88467
206	903.82	25.017	48.233	0.68638
189.2	1492.6	39.472	22.265	0.98914
201.67	1606.6	53.881	46.476	0.98555
186.64	1686.4	51.766	45.512	0.9231
185.67	1962.5	123.69	19.398	0.92935
206.4	1918.5	119.36	79.714	0.92117
201.31	137	172.06	49.425	0.87844
196	208.59	170.87	72.428	0.7831
194.75	591.12	121.26	33.481	0.97835
197.8	689.7	109.86	38.59	0.99183
222.05	24.947	146.31	95.549	0.86791
216.97	994.03	63.662	119.17	0.94573
200	1805.8	59.036	12.053	0.96752
201.2	246.4	120.14	36.054	0.99427
202.18	1196.3	64.026	46.295	0.93708
206	505.62	120.38	34.887	0.96356
220.33	133.76	140.95	79.643	0.85694
205.83	391.5	124.38	23.427	0.98269
201	795	19.654	15.133	0.98234
227.17	938.23	76.774	236.16	0.94392
211.5	1554.2	2.7263	21.123	0.9953
209.71	1783.1	167.47	18.991	0.97095
237.7	1965	117.24	199.48	0.95288
223	2007.1	123.25	75.056	0.97188
217.12	1629.2	20.925	39.824	0.91404
212.29	1649.9	65.638	62.5	0.93089
214.8	1634.8	50.44	30.157	0.98924
202.93	1029.3	108.8	55.956	0.88728
228.62	1044.7	36.431	52.602	0.99238
207.17	1159.5	87.51	23.162	0.99393
236.39	1508.6	1.8779	64.156	0.95132
234.2	1949.5	128.77	80.135	0.9764
213.21	771.86	79.875	58.651	0.96991
252.61	566.11	140.58	158.94	0.96106
207	674	18.435	6.3246	1
226.56	646.19	122.95	67.34	0.95561
216.83	1438.1	87.337	146.49	0.88158
217.75	306.75	31.608	15.385	0.99215
264.44	323.76	161.08	115.23	0.96328
223.11	1604.1	39.56	30.566	0.97602
276.08	387.33	165.15	140.6	0.97128
211.56	1346.7	94.97	48.131	0.95933
220.64	1303.4	113.63	35.553	0.98244
219.54	1561	77.391	79.119	0.98432
210.56	1725.4	99.904	66.714	0.95862
224	1340.6	131.82	27.413	0.93005
222.46	1764.7	120.96	101.47	0.91943
236.43	533.43	15.124	42.76	0.89634
215.5	1451.5	85.601	27.441	0.95028
229.73	1904	175.33	59.513	0.82609
244.2	63.133	176.63	56.555	0.90334
223.2	1934.8	152.59	30.716	0.99016
216	712.64	45	35.699	0.87152
223.17	704.33	143.75	21.596	0.86131
226.53	850.94	95.194	159.1	0.90252
218.53	1181.9	91.146	50.807	0.98432
218	86	116.57	15.882	0.98552
230.62	611.62	147.09	41.03	0.98701
221.95	968.91	72.324	97.887	0.97571
236.29	1201	0	32.556	0.9215
227.29	2028	131.76	37.594	0.99847
220.71	571.86	117.65	25.782	0.9195
217.38	1050.9	76.43	37.56	0.79428
230.2	1175.2	112.31	46.529	0.90598
221.6	1233.6	115.2	45.479	0.82623
215.89	1277.3	105	62.479	0.92789
230	1378.5	33.69	21.668	0.99841
248.83	344.5	150.59	64.584	0.97756
225.08	717.38	91.273	48.001	0.93772
229.07	666.4	99.09	52.45	0.96542
247.62	1657.4	17.354	53.119	0.94672
232.42	271	20.072	56.123	0.98645
230.09	315	8.1301	37.246	0.56955
211.12	329.25	19.983	24.018	0.97465
235.33	1759.1	149.04	26.823	0.86954
232.89	1780.9	59.265	46.108	0.93361
225.5	1469.7	88.755	47.357	0.97157
238.2	885.2	28.443	27.76	0.98325
234.83	971.83	140.91	22.407	0.92007
249.6	1203.1	103.47	185.53	0.9256
224.5	1816.2	10.437	41.224	0.9373
230.17	94.667	113.2	23.634	0.96671
231.57	555.57	148.57	23.442	0.89989
236.5	1071	22.834	20.694	0.99623
235.86	1838.4	135	28.928	0.97775
238.07	1191.5	110.07	57.273	0.96664
229.42	1545.5	80.91	53.575	0.94514
245.05	1563	106.56	84.902	0.9093
245.07	198.87	6.7098	53.21	0.96508
230	770	72.897	15.688	0.86698
241.83	738.25	119.88	55.273	0.98065
238.44	2032.2	137.6	32.716	0.95198
300.81	1818.1	117.82	281.52	0.94385
230.46	1325.4	76.464	58.02	0.9573
242.33	656	139.4	28.091	0.98461
236	1626.8	66.801	24.222	0.94324
235.25	175.5	118.81	22.982	0.9932
249.44	473.62	135.71	63.827	0.89742
245	919.91	40.03	42.228	0.77317
247.38	128.5	125.39	48.931	0.95267
237.57	1470.7	78.977	81.458	0.96304
242.23	40.462	109.65	64.235	0.92573
248.06	425.88	100.06	81.272	0.77479
236.2	455.8	98.531	20.914	0.96699
252.75	1159.1	23.385	41.21	0.9782
240.6	1568.8	22.38	18.919	0.97175
238.65	1551.1	105.15	53.633	0.92722
245.14	1083.9	49.899	27.799	0.89355
247.6	1071.2	0	16.623	0.96253
239.8	1355.8	77.471	27.826	0.99398
247.82	1450.2	77.605	97.082	0.95972
242.57	1597.4	68.629	24.871	0.99304
260.77	167.18	0.61606	96.792	0.96088
241.1	860.17	86.222	111.22	0.95512
231.6	1122.4	47.49	17.298	0.94109
248.36	758	115.64	58.154	0.9537
252.75	779	162.26	26.254	0.99981
259.85	1632.8	1.1935	52.948	0.90674
242.67	562.78	69.864	33.105	0.96519
316.89	497.54	151.11	176.94	0.93594
249.57	517.43	177.4	27.649	0.79652
292.33	1722.6	126.36	218.67	0.92565
242.33	1795.7	137.73	15.021	0.98966
263.7	1756.2	129.38	95.712	0.90567
244	1822.8	104.74	20.004	0.98215
265.62	271.88	34.136	73.759	0.9664
250.6	270.2	57.381	30.422	0.97565
242	1678	100.62	16.544	0.98397
241	1903.2	57.995	19.873	0.94945
246.25	1903.5	160.02	24.275	0.96433
266.42	219.16	180	78.381	0.95687
244.86	199.71	91.736	33.579	0.98322
245.76	1295.5	94.699	77.97	0.93941
257.58	1688.8	149.83	55.411	0.89765
282.22	1691.6	149.04	92.242	0.94821
234.15	1759.5	125.2	179.11	0.88138
249	644.94	83.191	72.025	0.93684
247	1186.4	92.121	28.107	0.96129
264.19	630.07	72.681	107.78	0.90388
244.6	1525	57.095	20.569	0.98443
250.4	696.2	108.43	41.533	0.9898
273.73	1053.9	64.836	180.25	0.91333
246.57	1890.7	144.87	34.664	0.95244
257.5	1567.8	161.57	18.992	0.99905
269.82	17.273	148.84	50.885	0.9875
264.62	1032.6	37.875	45.976	0.99198
262.93	1444.4	82.826	149.68	0.9629
257.25	1218.5	12.265	23.866	0.98622
297.03	30.226	149.82	127.71	0.88775
256.44	933.56	27.699	46.509	0.97136
263.38	1983.9	116.16	66.191	0.95943
266.83	150.83	162.8	44.429	0.98959
259.6	1101.1	17.7	49.988	0.98695
273.08	1790.9	117.78	108.35	0.97019
275.92	1090	37.504	56.946	0.95184
254.43	1777.6	128.66	21.396	0.89779
268.38	799.78	99.09	237.93	0.95768
268.81	1834.6	129.34	88.891	0.88731
271.95	1955.1	132.51	86.168	0.94459
267.33	2010.7	125.18	76.484	0.9758
262.5	453	112.93	57.627	0.9798
263.12	248.38	50.711	32.539	0.87359
289.93	236.93	177.95	59.557	0.94087
267.5	1331.6	116.57	35.764	0.93785
279.36	1427.2	76.574	168.58	0.94528
276.38	810.18	106.41	158.24	0.96181
270.19	998.19	79.919	143.52	0.9554
280.63	1174.9	74.699	117.13	0.9382
265.33	546.83	117.3	35.628	0.97917
266.44	573.33	78.366	35.266	0.98433
262	1483.1	88.363	35.811	0.97774
285.43	868.5	141.63	62.25	0.98346
268.6	946.6	146.31	17.614	0.81878
267.08	1247.6	84.094	91.293	0.95806
299.79	583.38	136.15	112.97	0.93282
273.68	708.45	118.3	103.14	0.85894
275.5	1047.8	168.69	21.303	0.95741
271.33	1056.3	47.726	16.343	0.90965
267.62	1614.9	172.23	25.418	0.87354
272.5	83.917	129.47	51.564	0.8542
274.75	1365.8	136.97	23.525	0.87218
268.2	1555.4	80.028	103.94	0.88896
285	494.44	126.09	75.981	0.96085
276.5	643.17	56.31	26.585	0.94935
271.5	1115.3	9.4623	44.497	0.9569
296.5	662.75	34.624	62.396	0.81798
268	1698	19.654	32.873	0.90447
320.89	146.56	17.928	120.95	0.88636
272	572.75	108.43	16.657	0.94921
278.44	1541.6	46.848	24.496	0.89533
280.86	1967	155.85	33.578	0.94648
325	285.16	10.469	139.31	0.6716
274.75	708.25	19.44	18.665	0.96588
279	1001.5	0	13.206	0.98441
272.75	1590.8	54.462	18.218	0.94437
282	1589.3	14.036	47.29	0.95907
291.92	397	172.97	77.154	0.95332
282.89	380.11	118.61	40.466	0.92892
274.08	1171.2	65.556	48.982	0.98673
319.48	363.22	171.87	95.495	0.9626
338.39	990.42	49.236	198.66	0.96365
331.4	87.514	158.45	134.51	0.95122
295	956.18	26.053	51.728	0.96834
286.29	198	51.843	36.567	0.97379
286.38	802.12	153.43	35.203	0.9528
280.83	1229.1	76.159	75.262	0.94421
279.64	1715.4	125.73	72.837	0.96398
261.75	39.5	171.87	31.31	0.90335
277.4	46	95.906	29.836	0.97716
295	48.857	156.8	38.668	0.98477
287	1036.2	16.699	21.123	0.98852
281.43	1477.1	59.036	18.438	0.94875
286.72	1593.3	101.47	72.374	0.97281
324.11	1584	128.66	150.15	0.93821
279	1937.8	85.914	15.67	0.8957
288.33	1914	122.35	39.134	0.9074
290.84	1970.2	107.35	155.32	0.97135
282.75	455.62	106.19	33.533	0.96264
290.61	1353.3	88.014	195.84	0.88391
351.02	318.8	177.35	165.1	0.9156
281.33	319	57.265	16.665	0.99872
289.7	1418.5	33.275	40.026	0.95627
287.88	247.5	56.976	24.425	0.97662
282.59	551.82	88.958	56.826	0.96803
284.67	1123.3	102.09	28.801	0.99427
294	1130.1	154.8	61.539	0.91592
291.62	1661.8	143.84	32.855	0.98013
302.92	8.9231	174.14	41.747	0.93911
283	891.33	15.945	15.062	0.96667
284.71	906.43	82.147	31.48	0.92995
300.17	909.42	49.268	51.225	0.92744
298.86	881.86	160.56	38.127	0.94568
277.25	968	47.726	17.185	0.86507
294.41	995.35	68.552	70.701	0.851
284	989	85.764	27.717	0.97679
283	1879.7	153.43	20.144	0.99901
285.29	1148.7	90	19.269	0.93415
308.13	125.3	155.28	73.653	0.94164
282.91	135.64	123.69	41.691	0.86484
325.91	206.55	20.395	87.738	0.94846
303.52	1044.1	65.095	97.783	0.94712
321.32	1101.1	45.395	111.36	0.92071
285.61	1532.9	88.807	49.24	0.97503
300	1814.2	122.95	66.88	0.96217
339.61	54.583	151.3	174.96	0.89272
292.79	834.79	132.27	60.277	0.73988
295.12	908.5	139.64	33.018	0.79499
348.91	1659.3	117.63	317.82	0.90917
313.92	430	158.88	49.328	0.95625
314.58	985.25	45.579	71.744	0.97579
308.12	1840.2	126.67	71.25	0.82246
299.57	145.14	117.22	40.301	0.97658
291.67	823.67	65.556	13.071	0.92441
306.15	1376.6	77.082	117.85	0.9489
285.4	1965.2	169.22	22.747	0.93979
304.1	268.6	12.095	30.721	0.93212
305.43	298.71	30.964	29.373	0.99258
296.27	1261.5	136.91	44.896	0.94553
311.75	256.33	15.154	50.231	0.99002
288	629.2	73.74	27.098	0.92259
333.65	604	150.52	111.03	0.95182
295.67	118.17	154.29	30.075	0.9964
327.32	1181.5	62.949	115.08	0.91714
315.25	1349.1	25.56	51.988	0.98081
299.9	1581.2	72.759	37.304	0.81397
295.38	567.75	99.09	25.991	0.97411
299.38	210.5	14.931	31.79	0.97667
323.34	1112.5	59.255	148.2	0.91075
299.26	1508.1	92.468	121.74	0.95374
319.55	1869.8	119.66	88.126	0.94019
302.09	1890.5	108.87	90.381	0.92372
318.05	2010.6	128.77	88.504	0.95641
314.1	2037.4	162.12	33.427	0.97446
354.74	523.96	143.32	129.96	0.94028
303.11	600.78	128.23	44.106	0.95252
304	747.75	180	24.05	0.95635
299.36	1215.6	90	60.974	0.95123
302.5	1943.7	68.749	19.991	0.96611
297.78	1640.7	139.4	40.418	0.91242
299.5	1650.2	85.236	12.162	0.99008
312	1544	11.976	34.644	0.97373
303	1403.2	83.047	42.466	0.97262
297.4	1625.6	116.57	16.289	0.96091
310.67	1619.5	15.524	20.555	0.90886
297.9	2013	105.83	75.766	0.91917
289.88	86.562	164.05	59.221	0.86052
390.32	134.15	177.94	174.75	0.95629
317.33	238.75	41.634	62.652	0.96099
294.1	352.2	135	32.513	0.86994
312.2	339.2	156.37	18.169	0.96119
320.18	1946.6	121.3	88.919	0.97401
375.54	234.05	10.548	173.96	0.84786
351.19	508.52	157.95	91.999	0.92648
314.81	1203.2	74.358	80.239	0.97066
310.33	1177.2	48.013	30.756	0.87487
312.8	1409.4	38.367	31.316	0.97748
305.75	1665.7	158.2	39.016	0.96618
306.75	370.25	87.397	22.276	0.98863
332.97	750	120.09	128.9	0.95939
304	916.75	11.31	15.974	0.9576
356.97	956.79	12.804	162.77	0.69304
317.91	1467.8	74.168	95.178	0.7317
327.88	1970.4	109.15	99.488	0.76609
345.93	392.14	162.51	82.398	0.92888
319.75	402.12	141.95	30.535	0.95647
302.75	886.75	107.35	17.824	0.94047
307.67	877	84.289	20.198	0.99513
307	1320.3	39.806	23.443	0.99946
311	1327	71.834	69.739	0.96585
312.17	1781.2	133.99	40.638	0.99196
309.9	1771.9	98.881	33.427	0.96891
326.7	669.97	110.12	146.08	0.95506
311.23	1506.7	86.906	79.525	0.93189
324.4	1385.4	31.827	34.932	0.97711
311.33	774.5	83.66	18.717	0.9676
326.6	729.8	118.3	75.945	0.97207
315.54	1026.5	88.059	66.095	0.89317
323.86	1526.4	72.553	77.57	0.94592
328.71	1154.1	59.534	61.197	0.96686
347.54	23	147.22	74.912	0.93681
337.35	780.39	115.42	116.53	0.95961
314	1276.7	98.746	26.649	0.98712
321.67	1279	147.26	16.648	0.99974
352.31	1860	117.26	197.45	0.94004
308.33	647	155.22	15.22	0.94075
389.5	560.59	135.73	236.84	0.94354
329.71	198	59.886	59.4	0.97309
326.62	166.5	174.56	22.413	0.94121
318.3	1633.1	88.091	30.487	0.98458
328.67	339.5	8.9726	20.462	0.94005
316.67	1568.7	97.125	41.375	0.97428
344	1660.5	149.22	60.769	0.90026
360.19	1259.7	60.337	185.49	0.93685
322.71	1306.6	66.801	54.982	0.9696
337.17	1314.5	34.875	40.394	0.99581
329.86	1684.9	142.82	37.451	0.97194
325.63	1959.4	129.23	68.324	0.92579
324.28	1766.3	100.12	57.924	0.98208
322.43	910.36	88.493	40.026	0.94971
323.22	1725.2	101.31	26.357	0.96729
309.88	531.88	136.27	32.875	0.96813
331.17	1117.5	27.408	30.831	0.98648
329.33	440.5	177.95	28.36	0.98792
333.27	428.07	126.43	54.448	0.95874
330.12	70.292	139.95	97.305	0.92635
325.5	872.25	45	15.456	0.91498
336.54	827.08	115.79	111.44	0.88696
334.5	1584.2	160.71	22.099	0.95885
326.23	501.64	163.56	70.675	0.8999
342.2	1148.6	12.339	36.07	0.90814
325.25	1250.5	103.24	19.279	0.90587
332	1256.2	60.255	16.224	0.9939
340.96	2001.1	108.23	94.425	0.94776
345.91	460.45	160.1	63.419	0.97266
330	1614	82.147	30.787	0.95086
340.25	1605.9	46.548	30.467	0.85905
338.25	1850.2	155.77	22.294	0.98375
331.5	281.17	90	41.136	0.94808
332.92	696.23	98.276	63.7	0.87251
336.76	1072.4	72.429	65.191	0.96541
348.62	884	171.87	59.175	0.95596
338.5	896.25	53.973	28.735	0.94669
332.25	918.12	90	24.671	0.97282
336.29	943.71	68.629	25.01	0.98752
338.29	1472.5	82.816	131.5	0.91208
330.31	35.938	97.595	51.866	0.8753
341.2	700.6	176.19	18.027	0.83393
337.75	914.25	31.759	25.142	0.98235
329.44	1915.6	103.39	22.24	0.97064
330.2	1637	104.04	16.87	0.97759
347.38	1826.9	136.08	37.916	0.98858
352.11	278.56	171.87	36.741	0.96229
347.85	565.5	146.31	83.128	0.91085
326.25	582.75	127.41	21.514	0.99476
343	575	12.095	14.434	0.99194
362.74	786.8	105.09	134.22	0.88737
366.72	103.67	168.18	95.2	0.92293
348.42	124.5	50.042	53.224	0.90692
373.64	1332	55.646	205.9	0.92951
337.58	1306.3	91.38	86.319	0.96183
332	1373.5	8.1301	21.273	0.99719
354.41	1454.8	79.523	153.48	0.96741
345.3	1470.6	47.726	46.416	0.96083
339.08	1805.8	112.04	49.297	0.91913
375.46	191.33	30.379	109.34	0.92236
334.23	343.46	159.72	51.503	0.9522
343.75	1022	66.194	40.548	0.91648
343.14	1050.5	100.08	47.332	0.96563
349.5	1686.8	151.39	25.448	0.98476
340.29	370.57	86.634	36.45	0.93441
389.71	374	179.41	102.79	0.94375
342.8	433.6	118.61	15.153	0.8269
338.71	2041.4	6.5819	27.852	0.93969
347.38	2026.2	111.25	45.643	0.84626
360.69	192.75	21.801	62.491	0.94792
375.85	692.38	112.88	146.87	0.80552
368.06	1201.1	28.355	87.867	0.81475
341	1224	19.654	15.133	0.98234
345.08	863.67	100.71	38.442	0.97957
356.5	156.12	172.57	29.322	0.79103
354	260.78	16.557	39.118	0.98677
351.5	1062.8	26.565	16.32	0.95908
358.32	1598.4	104.85	94.023	0.91325
358.97	1894.7	110.27	124	0.95427
349.8	72.2	112.75	34.062	0.9869
337.6	1401.6	45	18.385	1
346.33	1587.8	75.379	24.358	0.97586
352.33	1572.3	125.22	23.51	0.8851
334.56	776.56	142.7	29.19	0.90444
347.5	1727	151.39	13.246	0.94593
340.25	900.25	45	15.556	1
349.7	926.4	77.829	53.249	0.97979
351.14	1109.1	68.629	26.329	0.93807
351.2	1523.7	104.86	56.038	0.90466
356.29	1689	107.7	49.861	0.98946
348.25	570.75	94.764	12.099	0.99525
361.56	840.33	136.27	33.143	0.9603
355.55	1837.4	121.87	44.161	0.98652
357.24	680	74.055	62.312	0.93466
397.21	1231	156.73	103.89	0.9745
374.85	92.923	174.29	52.455	0.95795
410.2	472.63	144.03	146.97	0.94995
347.5	1769.8	135	24.307	0.93089
356	1782.1	79.695	47.864	0.93435
368.3	1443.6	86.62	270.35	0.94115
397.88	418.12	164.6	115.27	0.88188
391.86	403.29	151.01	89.632	0.94385
358.67	2015.5	94.16	58.482	0.94294
355.4	951.2	46.397	29.407	0.98616
356.92	1941	91.397	41.521	0.98774
359.91	767.91	107.97	40.276	0.96576
410.53	956.94	132.63	181.53	0.94346
377.91	332	169.99	35.441	0.97416
390	437.28	4.0856	87.225	0.96548
362.41	1076.2	85.073	63.22	0.92083
357.71	1226.3	92.49	26.027	0.88453
355	1299.5	140.19	7.8102	1
362	1450.7	145.01	12.909	0.94557
366.78	1609.3	46.169	36.876	0.93979
366.4	410	26.565	13.699	0.97938
361.78	1370.3	98.427	27.684	0.98595
364.56	1811.3	64.359	31.592	0.87779
360	1806.8	90	16	1
364	1597.3	70.56	20.959	0.86015
361	664.83	81.384	35.8	0.93232
389.35	271.74	49.135	130.3	0.90319
362.8	367.2	110.56	17.728	0.96392
362.33	553.67	65.772	24.516	0.89459
365.33	1308.2	21.801	29.502	0.91267
373.5	1527	177.27	21.285	0.98775
366.5	123.25	61.39	25.193	0.99471
358	120.25	159.15	22.864	0.98287
391.4	843	144.03	81.314	0.94214
358.1	1181.6	50.44	31.296	0.95324
373.75	1188.4	17.879	36.563	0.89088
404.29	345.29	165.62	84.637	0.9514
370	722.4	155.56	15.683	0.77044
373.82	1013.6	69.228	34.28	0.90479
371.64	212.82	25.514	51.966	0.9382
375.86	217.86	46.548	28.939	0.9044
367	1046.6	67.557	51.166	0.9727
403.8	153.2	13.201	90.682	0.91748
401.77	716.38	131.95	113.35	0.93706
372.28	912.56	93.691	102.04	0.91331
368.06	1136.6	84.644	69.073	0.93062
396.13	1168.3	45	92.409	0.94884
367.95	1736	89.301	83.359	0.98377
376.67	1994.2	61.557	55.771	0.97881
369	525.5	90	17.478	0.97264
373.09	1905.5	94.122	117.21	0.94948
377	530.17	161.57	29.508	0.96449
367.88	632.06	99.605	69.306	0.95121
387.75	1115.6	38.234	48.043	0.87447
381.8	14.2	130.31	47.85	0.90445
392.52	1751.8	121.4	94.847	0.95112
372	343	172.87	16.325	0.98775
372.5	350	90	21.538	0.97502
376.36	805.79	101.82	45.03	0.97562
448.24	778.95	147.75	183.88	0.95807
378.2	2027.6	113.63	35.839	0.9746
390.75	594.62	151.7	46.525	0.95207
375	1963.8	56.976	24.605	0.96947
397.21	176.07	12.995	56.942	0.93722
419.82	183.86	8.7462	104.67	0.87961
388	1154.7	159.44	27.112	0.94543
374	1263.3	73.61	18.189	0.97423
379.2	1430.4	101.31	43.176	0.94478
388	1439.1	135	32.8	0.94857
391	801.5	141.34	48.04	0.93301
375.06	1384.9	92.045	56.906	0.98471
387.85	81.692	145.41	37.52	0.9389
373.75	721.25	15.945	15.339	0.94921
376	947	39.806	15.62	1
384.62	911.38	103.85	76.337	0.98493
375.33	1170	50.194	15.696	0.99517
385.83	1176.5	34.509	20.476	0.94825
381.17	1078.2	55.784	31.29	0.96621
381.42	1667.2	80.716	111.16	0.94799
386.16	1493.8	85.135	164.02	0.86274
385	789.25	43.452	26.535	0.98634
382.4	1943.6	93.814	113.14	0.93015
384.12	304	1.9749	29.605	0.98013
383.75	288.25	93.576	34.073	0.941
381.73	1710.4	93.691	31.969	0.9717
405.18	43.182	0	37.633	0.98317
398.17	115	166.26	47.649	0.97221
394.71	572.57	127.3	28.612	0.92272
390.8	1201.2	46.848	22.75	0.96402
392.5	468.75	158.2	16.195	0.99756
403.78	646.38	104.95	178.53	0.93344
386.56	1743	82.875	25.103	0.9635
400.5	1089.4	15.945	37.474	0.97136
408.27	58.818	168.18	47.49	0.92507
391.73	1347.5	73.301	68.863	0.90966
417.63	1756.8	139.99	75.516	0.96813
394.53	772.35	62.488	60.16	0.89961
399.67	746.78	177.4	22.907	0.96141
392.91	1274.3	66.975	43.723	0.99405
400.4	1555.8	120.7	38.143	0.97568
404.33	364	149.04	35.827	0.97653
392.5	411.75	111.37	25.279	0.97704
393	449.62	143.84	32.683	0.98531
395.62	519.62	127.3	28.63	0.92214
407.38	1702	59.49	66.267	0.98088
397.68	1611.6	99.284	112.35	0.93799
402.81	1844.3	102.53	212.7	0.82356
401.6	184.4	43.452	26.35	0.99326
395.5	608.25	106.19	33.55	0.96216
411.25	865.25	151.26	38.357	0.92175
391.75	1128	96.789	62.274	0.6792
431.78	210.78	163.74	77.406	0.96892
402.67	458.17	129.81	23.596	0.99299
441.53	993.83	3.8141	109.3	0.96281
433.95	970.36	153.7	99.934	0.97111
402.6	1068.2	34.33	52.388	0.94771
401.47	1436.8	79.963	120.02	0.95615
395.18	1923.5	85.426	25.87	0.96944
394	798	109.65	15.133	0.98234
403.6	794.8	159.44	18.505	0.92342
398.8	696.3	105.52	20.122	0.92839
384.33	1001.2	49.399	29.719	0.93067
416.44	1077	79.891	141.72	0.92458
406.88	1807.4	137.86	30.576	0.92621
397.54	2000.2	90.63	93.461	0.97373
430.8	1049.3	31.088	82.698	0.96017
417.29	1922.9	135	62.426	0.83821
402.25	566.25	168.11	19.486	0.99644
400.38	1152.5	36.87	38.161	0.91716
406.83	1942.5	124.38	25.051	0.919
418.58	1981.8	149.83	51.784	0.96051
429.09	18.565	136.44	96.36	0.87352
399.29	354.86	171.87	21.448	0.98907
402.75	1207.8	180	24.138	0.99428
446.32	1600.7	3.7723	94.532	0.96472
421.29	324.93	9.8658	52.919	0.8823
402.08	922.58	110.07	62.849	0.88088
412	924.8	169.7	25.227	0.88636
428.25	76	2.0826	56.721	0.97031
419.27	1282.2	145.56	43.711	0.97088
439.29	281.43	15.725	122.34	0.87468
422.31	255.54	167.01	60.688	0.65952
416.67	503	161.57	26.461	0.95606
412.4	9.2	147.99	19.939	0.94628
400	1105.5	36.384	23.814	0.99104
403.67	1109	69.444	17.19	0.99404
403.5	1519.2	79.509	27.772	0.98872
428.16	394.68	137.2	76.673	0.95983
405.5	1355.5	48.366	13.042	0.92329
414.95	1416	83.143	170.19	0.93509
407.86	1646.9	87.879	84.39	0.96049
417.85	1353.5	57.724	47.058	0.95509
421	446.27	139.57	37.941	0.93484
439.07	1101.1	40.409	112.69	0.86239
414	1251.4	170.54	30.77	0.98842
406.83	1262.2	88.152	35.219	0.88066
419.6	1678	30.579	27.208	0.9392
414.43	1812.6	104.98	74.749	0.98327
411.8	293.2	166.76	18.189	0.96014
415	878.33	55.981	55.489	0.86971
406.47	873.32	100.62	55.982	0.87237
419.77	849.77	158.2	55.351	0.68104
419.2	32.6	5.4403	21.17	0.99645
440.4	471.76	142.43	96.282	0.85173
463.34	578.72	144.51	148.4	0.95175
408.71	1316.6	70.56	18.55	0.97186
414.5	1938	20.225	20.525	0.98653
427.6	1939.8	103.22	176.27	0.96738
426.62	269.5	160.71	44.131	0.9603
412.75	287.75	96.34	24.046	0.75317
414.67	578.17	14.036	17.634	0.93524
416	1496.2	22.62	15.334	0.84778
416.25	1496.8	41.987	14.933	0.90091
426.45	1579.5	35.218	43.482	0.95711
413.86	462.14	147.09	21.683	0.93383
423.8	743.87	156.25	58.606	0.93209
414.8	1744.4	172.87	16.325	0.98775
405.1	1750.6	123.69	27.213	0.92745
417	220.6	109.65	30.294	0.98146
429.58	540.17	124.9	53.962	0.97163
445.81	741.57	141.34	98.451	0.91054
423.14	784.57	53.13	29.222	0.85553
424.36	2033.2	135	34.48	0.90234
441.52	952.24	140.01	85.073	0.95119
429.67	14.889	35.134	37.658	0.87672
421.4	670.6	147.99	28.376	0.99738
434.88	632.16	120.22	109.49	0.96185
439.36	1038.1	53.455	109.99	0.96188
434.33	1006.6	17.928	42.847	0.83401
417	1158	111.8	21.663	0.99437
423	1156.2	143.13	16.416	0.91372
424.14	816	139.9	28.448	0.87316
416.67	1869.7	142.43	16.835	0.97422
417.35	1888.7	87.23	65.599	0.94624
426.33	1872.8	26.565	20.491	0.76387
420.6	187.8	76.608	25.182	0.85724
411.2	1051.2	45	16.971	1
473.45	1075.8	12.724	135.41	0.93882
419	1408	165.96	16.492	1
417.4	40.3	73.811	41.256	0.78244
426.17	122.83	59.859	37.028	0.96811
449.9	109.3	167.37	70.167	0.84711
430.44	1425.6	149.66	50.793	0.93532
423.56	1546.4	81.973	85.766	0.91845
437.64	574.27	145.92	45.82	0.89587
424.74	1310.8	89.293	90.16	0.89847
421.45	1634.6	91.71	68.518	0.97829
425.35	1827	105.15	53.067	0.9371
426.5	1999.5	37.875	11.864	0.96105
423.89	1512.8	151.39	40.33	0.93205
436.13	1489.1	120.78	55.388	0.98773
425.33	96.5	47.291	18.73	0.94455
466.89	111.54	22.145	97.874	0.94866
457.31	357.08	6.4831	114.73	0.77193
425.73	1730.2	109.65	33.646	0.88368
430.25	1919.2	153.43	13.547	0.99033
431.96	1670.4	99.926	84.175	0.96485
425.38	723	147.8	36.624	0.87119
429.5	705.33	105.07	29.459	0.91401
435.25	721	175.91	15.489	0.90618
437	125	160.56	18.343	0.98283
451.75	348.56	156.8	65.029	0.9369
426	1253.4	109.98	23.551	0.99399
455.33	1206.9	128.05	97.321	0.9003
461.84	1567.3	94.289	272.22	0.88413
486.29	33.353	178.2	161.88	0.78494
434	32	156.8	7.831	0.97252
444.75	85.5	15.124	43.602	0.87903
441.71	428.43	137.86	29.027	0.97563
457.15	617.05	154	97.052	0.94007
477.3	867	133.05	131.93	0.94387
430	1209.5	84.56	21.18	0.99597
438.87	1371.4	81.18	132.35	0.88697
431.75	2005.5	68.199	16.315	0.99022
440.88	554.12	139.18	31.449	0.9243
440.25	654.42	123.69	42.836	0.8417
434.25	1048.5	77.8	39.11	0.9679
451.57	2019.5	163.54	50.283	0.91244
452.32	1852.4	72.087	108.56	0.95843
433.71	336.57	98.13	45.87	0.92492
440.63	1454.6	79.509	108.17	0.76154
438.25	1545.5	104.47	107.12	0.8966
435	1615.8	81.634	35.5	0.96805
435.67	1944.1	102.34	33.058	0.9909
434.67	848	93.576	16.062	0.99807
427.6	891.2	122.28	25.259	0.88966
432.14	867.86	77.196	24.294	0.92867
441.5	880.83	149.74	28.972	0.95902
456.12	1175.6	162.85	88.633	0.95642
448.25	151.08	15.018	42.909	0.9893
463.31	784.25	139.32	79.421	0.94643
441.23	1765.6	109.98	48.517	0.965
436.47	1125.1	95.08	46.137	0.9792
462.65	171.18	9.6197	122.35	0.97821
431.5	182	32.471	14.476	0.90069
457	482.94	139.3	72.639	0.90787
429.5	1167.7	152.1	19.621	0.98034
445.14	1149.4	117.3	36.899	0.94542
440.1	1863.2	83.558	66.439	0.93912
449.8	2027	123.69	37.208	0.96902
439.25	717.25	132.71	18.124	0.97615
455.07	671.14	112.32	108.24	0.94873
447	1220	149.04	19.35	0.90403
441	1715.9	84.094	30.94	0.94229
452	1681.1	124.05	45.911	0.97263
447.54	304	62.784	44.735	0.8798
468.46	1875.4	79.963	244.86	0.93731
479.21	1790.9	71.102	133.53	0.87865
443.44	828.67	5.7106	30.384	0.99227
471.35	280.65	58.912	86.5	0.91796
488.81	227.19	168.81	104.7	0.88601
464.86	434.64	15.018	46.622	0.91052
484.46	1247.6	109.98	415.49	0.81695
451.25	13.75	39.289	15.488	0.91767
462.26	1100.6	37.476	80.159	0.94318
449.8	1099	66.371	17.599	0.99234
446	1333.3	39.806	15.696	0.99517
466.06	1506.8	106.7	127.48	0.9009
455.06	1550.1	115.3	65.398	0.93024
443.75	1989.4	84.472	34.199	0.91069
458.75	1340.2	145.71	26.713	0.99679
481.05	1035.1	21.801	112.15	0.91234
456.88	1968.2	90.807	154.93	0.91664
450.28	1133.3	90	62.02	0.90293
470.52	30.16	135.92	100.26	0.87466
500.41	95.966	21.982	140.49	0.83667
459.73	1286.6	68.009	59.558	0.94161
462	636.17	149.04	27.122	0.85994
460.73	847.53	113.57	62.338	0.96263
460.12	1141.8	129.47	23.391	0.94149
451.38	361.38	90	30.926	0.87306
450	338.6	64.983	17.454	0.94839
459.08	967.33	103.45	48.626	0.97267
472	537.2	132.58	103.44	0.97157
449.54	526.77	141.95	63.319	0.92251
456.07	691.53	85.711	44.825	0.89486
502.21	775.68	141.67	144.51	0.92616
466.2	909.8	160.02	36.544	0.96087
463	1028.4	109.65	19.761	0.7523
456.5	1493.2	93.576	17.748	0.90329
460.5	1723	172.41	15.246	0.99256
469.41	1684.2	106.42	134.45	0.86843
461.43	1919.9	74.476	20.038	0.93233
471.71	343.21	63.905	59.123	0.92286
502.14	317.67	1.3639	88.707	0.94721
465.18	592.82	153.89	60.671	0.93616
463.93	1338.6	60.642	58.617	0.93954
460.2	1807.6	94.97	23.733	0.97275
461.11	1957.6	96.116	28.742	0.97975
484.35	407.47	159.86	71.972	0.88794
475.18	50.909	49.899	51.157	0.9711
463.17	373	115.64	27.832	0.99635
466.83	1162.3	135	19.715	0.93253
462.81	1757.9	93.489	90.734	0.90542
466.67	743.56	158.5	37.516	0.94541
492.17	1100.3	3.8141	64.589	0.93101
470.14	284.71	129.81	24.647	0.95064
464.5	1023	78.69	21.13	0.96528
462.83	1431.2	86.987	19.162	0.9929
470.14	9.1429	138.37	28.023	0.8594
469	65.667	160.56	19.257	0.93618
472.39	1239.9	102.76	58.792	0.9243
486.06	1277.3	39.472	54.652	0.80593
464.3	1648.7	90	36.497	0.98638
483.38	1989.4	153.43	40.052	0.9491
474	1476.2	43.264	23.374	0.99878
468.25	1614.1	67.068	29.127	0.96925
508.29	1528.7	112.48	169.4	0.92634
475.85	197.62	151.29	52.678	0.90901
487.46	1064	26.565	54.165	0.99078
470.2	1056	47.291	17.717	0.99859
476.67	1292.7	30.466	20.75	0.9505
477.73	1735.9	56.768	35.573	0.9746
494.78	288.37	58.261	118.39	0.96338
495.55	1022.2	48.945	88.579	0.92821
475.12	146.62	62.526	28.659	0.98322
482.43	784.57	144.69	29.565	0.99477
478.79	1746.9	120.07	46.504	0.94421
479.25	1832.2	151.19	23.465	0.97274
488.04	651.42	107.9	104.13	0.96876
501.31	867.47	118.74	145.52	0.97185
477.88	1429	58.173	35.478	0.96205
468.33	1136	53.13	10.526	0.95001
469.86	1143.9	130.82	29.356	0.99023
467.6	1793.8	122.47	13.291	0.98098
476.06	1802.9	75.426	53.666	0.96267
473	1171.5	93.814	30.42	0.98838
494.7	1296.5	147.77	57.627	0.94362
473.22	1687.7	110.22	20.431	0.99106
504.74	380.22	163.54	102.84	0.8923
478.33	375.5	112.25	24.347	0.97628
486.56	1212.9	169.88	29.79	0.95477
479.5	62.5	14.036	16.526	0.99795
482.75	1915.5	172.23	22.283	0.99642
494.89	1896.7	139.03	53.403	0.94244
476.5	10.25	74.476	21.326	0.87601
487.75	76	116.13	61.518	0.95961
492.87	1381.2	46.507	57.822	0.92973
480.6	1352.8	108.43	12.797	0.98847
477.69	1406.9	109.03	42.501	0.72176
491.72	1581.8	146	62.8	0.82588
496.44	1561	101.66	169.33	0.93469
482.38	746.88	96.953	41.819	0.98768
466.5	1032.5	180	21.171	0.94469
470.78	1019.4	54.462	32.356	0.79759
487.83	1121	42.879	21.303	0.89682
482	2017.2	82.999	66.751	0.86033
488.29	245.43	37.569	35.531	0.9232
477.17	1381.2	64.134	39.351	0.93198
495.8	1880.2	169.05	38.477	0.82064
480.2	940.4	86.186	16.284	0.92319
495	1124.4	153.43	31.517	0.99327
483.56	1685.7	91.488	81.458	0.94559
490	1641	138.37	24.12	0.99848
479.75	452.5	150.26	16.26	0.99164
488	426.81	94.574	56.295	0.89101
517.83	1249	134.37	271.95	0.70989
494.5	1349.1	0	24.166	0.95173
500.7	333.8	177.27	47.52	0.88485
483.67	521	106.7	20.968	0.99581
489.43	489.5	95.013	62.815	0.91091
483.43	737	19.983	24.337	0.96187
505.25	201	165.47	56.283	0.99115
484.4	843.3	129.37	51.198	0.98536
503	459.83	54.866	70.466	0.93705
487.78	984.5	28.61	80.719	0.93137
499.5	664	4.5739	25.153	0.99709
518	1021.4	24.444	74.53	0.97274
487.17	1752.7	49.399	20.081	0.91826
487.6	1873	63.435	18.454	0.96938
493.35	1843.9	113.96	53.21	0.92547
488.24	1930	93.652	48.097	0.97919
502.85	524.54	121.94	112.1	0.89357
489	142.67	32.735	16.665	0.99872
489	581	113.2	15.232	1
493.67	590.33	47.49	20.355	0.79976
507.59	944.88	48.715	59.852	0.91161
498.71	1807.6	35.754	31.093	0.99077
496.75	649.25	173.16	25.659	0.9813
490.86	1161.9	82.875	24.809	0.97493
490.4	1494.3	91.081	53.879	0.98385
496	778	164.74	11.547	0.98738
509.42	803	157.11	50.102	0.97495
562.57	1641.5	135.31	273.89	0.94492
505	1637	104.76	184.06	0.93826
498.91	1950	112.07	40.908	0.97597
499.07	1211.2	111.6	54.687	0.94398
498.18	86.727	65.854	36.242	0.87689
517.8	269.47	150.52	57.255	0.92287
497.29	714.76	83.387	80.431	0.86363
514	677.64	162.9	43.209	0.94435
504.33	251.83	3.4682	34.57	0.95633
498.8	246	113.2	24.103	0.94789
508.44	633.89	0	25.758	0.97059
512.13	687.67	126.03	70.422	0.96571
500.69	1316.7	90	55.6	0.8633
499.04	1417.8	90.412	145.28	0.95678
497.5	2019.9	90	44.927	0.89034
502.88	1835.1	104.04	48.884	0.9278
512.83	1850.3	153.43	35.069	0.95642
494	55.2	27.897	20.911	0.91985
514.06	75.562	45	62.951	0.92108
513.4	1729.9	165.07	61.929	0.75203
514.8	1954.3	122.99	68.833	0.98726
503.3	1999.3	72.646	34.245	0.979
506.2	1796.3	105.95	39.215	0.92824
510.4	1328.3	48.122	41.905	0.92945
513.31	2022.5	130.6	39.691	0.92912
508.82	161.73	175.24	37.066	0.97461
508.21	145.43	94.844	62.199	0.95197
505.47	402	87.979	88.327	0.96294
517.56	344.78	156.04	35.081	0.84223
512.38	384.75	23.962	41.099	0.95855
504.62	484.88	97.853	31.254	0.93667
515.14	711.5	117.65	48.939	0.96882
525.5	981.62	152.4	50.846	0.97645
503	1125.7	107.53	21.166	0.94136
569.47	933.16	150.57	193.45	0.92586
501.5	1148.8	70.346	16.071	0.92502
511.58	1453.3	102.06	109.1	0.96539
508.33	1487	12.529	10.875	0.84775
507.57	1911.9	90.651	104.31	0.84367
525.62	449	154.59	45.885	0.96509
507.5	624.33	102.53	19.611	0.94025
509.5	1360.8	79.461	45.012	0.97169
503.64	435.5	180	46.531	0.77368
507.25	662.5	91.975	30.49	0.95169
507.25	910.7	89.215	74.737	0.97685
550.35	443.46	138.09	116.62	0.89871
501	298	45	18.385	1
517.4	419.8	21.801	17.325	0.93252
514.5	622	161.57	22.468	0.98521
525.83	618.06	118.02	75.128	0.93487
503.58	1261.7	66.801	39.422	0.96593
513.53	583.12	86.367	64.102	0.98478
518.89	778.78	137.64	46.588	0.98762
562.74	1178.5	178.17	106	0.88725
516.78	1612.2	95.024	95.463	0.95693
508.6	1635.4	75.069	17.568	0.88364
552.46	51.458	176.27	101.84	0.9053
505.11	987.56	11.689	31.378	0.9438
533.37	1060.5	124.78	66.915	0.655
538.64	1417.6	127.37	76.268	0.90736
518.75	1824.5	107.05	86.614	0.90571
513.7	242	163.61	38.318	0.9249
520.78	37	169.38	34.166	0.95292
513	39	122.74	16.835	0.9886
516.87	1119.1	104.04	57.174	0.86538
517	1124.9	156.19	38.773	0.95845
519.83	1299.8	8.5308	22.933	0.88188
514.83	1975.5	100.78	21.523	0.99326
526.25	1986.1	104.64	118.94	0.96456
511.22	1243	79.824	93.423	0.84825
512	1203.1	162.47	20.269	0.98303
528.71	1529.9	3.8141	32.916	0.91344
517.47	1670.2	107.35	68.404	0.98023
555.88	1680.8	124.95	108.24	0.93545
518.67	977.56	9.4623	27.852	0.87358
523.71	958.86	114.9	30.95	0.99743
526.14	541.43	45	23.596	0.95895
521.2	1046.6	126.47	30.778	0.92924
512	1058.7	143.97	15.525	0.87611
524.2	1277.6	123.69	33.339	0.97333
525.31	1537.7	105.75	43.642	0.9285
511.44	1765.3	131.01	33.093	0.92102
521	1748.6	96.52	36.443	0.96665
515.5	1775.5	127.87	24.291	0.93875
518.6	1843.6	92.726	23.653	0.88883
525.8	1831.4	171.87	14.643	0.96577
522.67	660.83	21.801	17.758	0.90978
529.75	654.75	162.35	23.11	0.99901
527.75	896.08	108.25	106.8	0.92681
539.47	1581.4	122.57	88.255	0.96811
523.4	114.7	61.504	42.262	0.94233
517	143.75	42.879	19.422	0.98367
518.4	256	100.01	17.487	0.98718
526.4	245.4	126.87	15.875	0.9449
527.82	389.18	65.556	38.032	0.95313
557.11	1336	32.998	93.509	0.98182
518.4	1315.8	119.36	18.778	0.9776
525.5	1307.5	135	13.236	0.96162
522.58	851.08	97.125	36.736	0.87786
522.5	430.75	98.13	14.385	0.98311
524	443	66.038	9.9301	0.99182
522.8	725.8	105.95	14.924	0.9756
528	739.5	50.194	18.372	0.85025
531.17	741.5	31.43	22.112	0.95399
530.5	1090.8	112.25	28.773	0.8261
523	1240	94.399	27.241	0.95726
522.56	76.111	96.34	41.151	0.88022
577.79	53.931	159.55	135.76	0.92764
551.62	1890.6	134.67	129.1	0.95855
534.83	714	145.84	35.566	0.95142
541.44	719.33	174.64	33.402	0.96221
528.91	1223.1	144.46	45.989	0.93525
536.73	1448.1	140.33	54.358	0.97987
526.75	193.25	125.54	18.218	0.94437
529.8	1780.8	124.99	12.456	0.97996
529.83	644.83	141.34	20.675	0.92913
528.25	1027.2	45	15.234	0.92832
526.2	1187.2	90	16.465	0.911
535.4	1397.6	55.491	39.367	0.98643
531.94	1358.2	99.819	53.948	0.97821
531.33	1549.7	69.444	18.325	0.93252
528.33	283.17	149.04	27.001	0.86382
538.82	906.24	117.24	84.77	0.90219
527.09	2027.1	86.055	30.334	0.95829
553.27	130.64	5.9469	50.564	0.95443
535	2021.2	135	14.786	0.95646
526.27	348.36	111.57	53.386	0.86611
539.2	336	147.09	21.053	0.96179
537.29	545.71	2.2026	28.255	0.92087
530	607.67	143.13	15.021	0.99858
535.31	625.46	75.141	51.989	0.97511
616	883.21	133.78	293.28	0.90676
543.43	396.71	160.82	25.456	0.95661
549.78	498.33	125.81	113.07	0.86159
537.75	778.25	123.69	30.265	0.95306
533	1873.2	102.99	75.822	0.8798
521.67	1870	152.65	34.036	0.95927
542.33	1880	140.71	29.565	0.96146
523.5	168.81	146.31	53.91	0.86945
561.25	27	164.17	73.149	0.95206
532.67	36	116.57	15.678	0.99837
544.41	1290.9	112.8	80.373	0.93124
541.83	1626.7	109.2	121.83	0.97349
545.18	1693.9	129.64	49.24	0.92309
540.62	1754.8	112.54	59.283	0.96798
530	1822	112.25	25.649	0.92674
564.78	201.33	158.57	91.504	0.92744
547.83	1239.6	107.53	108.99	0.91403
527.5	1437.2	117.65	23.821	0.9952
537	1122.5	71.565	13.034	0.97045
538.2	1110.4	112.62	13.24	0.98188
546.5	304.33	11.31	36.774	0.97061
541.71	697.86	35.218	23.04	0.90317
550.87	679.07	135.76	56.423	0.94
536.14	841.5	92.663	44.956	0.95752
537.17	96	82.569	25.268	0.91796
554.69	82.538	157.89	42.542	0.8119
539.88	252.25	98.673	62.053	0.9618
563.73	268	154.61	67.672	0.96505
542.2	435.1	103.24	54.707	0.9577
538.33	1196.5	109.18	25.05	0.97214
543.38	1824.9	102.17	53.837	0.96909
544.5	750.42	77.196	70.876	0.95495
537.52	1473.6	93.122	57.073	0.96511
534.67	1751.7	45	10.298	0.82395
548.12	1753.1	165.96	30.497	0.94637
534.17	106.33	30.964	18.557	0.94265
541	125.25	105.95	14.71	0.98984
544.29	143.57	68.629	25.708	0.96072
549.43	264.29	48.366	26.631	0.90434
542.5	1156.5	138.81	33.02	0.9658
546.06	1961.5	96.226	113.74	0.97288
598.6	1060.9	151.88	159.78	0.92956
550.86	1671.6	150.26	24.715	0.97863
544.47	1725.5	114.62	54.119	0.97565
548.83	467.75	148.82	46.221	0.96099
546.6	478.2	54.462	17.802	0.96643
546.75	653.75	21.801	11.864	0.90783
545.75	655.75	45	11.314	1
530.56	117.44	36.027	28.118	0.96746
548.75	344.71	98.791	105.15	0.93343
547.86	661.57	128.99	29.624	0.91204
554.61	1988.5	107.18	120.67	0.95411
534.83	417.5	24.775	17.31	0.82716
553	414.25	149.04	23.569	0.98961
536.33	562.33	151.7	15.302	0.96488
543.67	558.56	93.013	40.894	0.93051
555.27	962.55	138.47	50.873	0.91906
588.12	951.06	134.69	139.02	0.93081
554.43	1039	138.01	28.088	0.95795
550.08	1471.3	99.767	134.55	0.92006
543.75	183.88	91.848	31.793	0.97556
545.77	832.38	109.75	43	0.96364
554.1	1011.1	169.7	34.872	0.96182
547.2	1532	93.27	36.034	0.97288
552.5	50	173.88	28.496	0.98823
567.09	619.91	10.081	47.52	0.96181
552	623.2	50.194	15.666	0.99713
549.4	1033.2	64.983	16.719	0.99005
562.25	333.25	8.7462	28.312	0.92915
536.17	1144.5	160.2	27.454	0.96782
550.83	1135.8	124.51	19.601	0.99058
564.55	184.45	69.842	92.627	0.90853
579.32	701.95	179.2	83.154	0.86595
591.27	472.97	110.7	164.56	0.82505
554	933.25	51.34	27.955	0.91621
565.67	1808.6	178.21	33.082	0.96778
558.14	1189	130.03	33.27	0.98136
560.1	1757	121.61	80.866	0.94381
560.38	6.8462	158.2	34.347	0.94074
593.05	331.55	149.79	94.61	0.96625
555.5	606.12	53.531	30.367	0.94185
556.2	579.07	102.53	56.264	0.98318
553.6	645	105.52	19.373	0.96429
554.93	1093.9	99.462	47.962	0.88777
556.2	1354.2	30.069	22.361	0.98181
560.88	1391.4	63.113	91.213	0.87274
578.46	1958.3	126.65	109.14	0.93639
561.67	389	143.13	31.217	0.96103
559	396.33	45	13.363	0.84665
568.67	591.33	3.6914	31.955	0.97214
555.82	630.09	111.37	27.627	0.89397
566	638.12	168.69	26.357	0.96729
554.71	283.86	77.471	23.288	0.79177
556.89	795.11	71.565	31.436	0.90534
556.17	888.5	107.61	68.745	0.96151
629.25	206.28	154.51	184.52	0.90659
563	251.57	67.891	35.076	0.98471
560	372	135	22.803	0.80626
566.57	1123.7	151.19	24.071	0.94825
562	419.83	51.843	20.481	0.86931
570.12	1286.5	82.379	150.79	0.95011
557	49	111.25	19.515	0.98965
576.11	287	166.37	35.09	0.96769
569	455.83	143.75	38.046	0.97783
561.57	1295.5	96.667	80.015	0.96887
552.5	109	137.29	18.63	0.94963
571.2	104.8	10.784	23.172	0.92257
558.2	135	108.43	9.9112	0.95718
609.38	998.44	157.59	114.46	0.91667
569.44	1007.9	116.57	36.55	0.91768
560.5	1160.3	122.57	46.018	0.92834
578.42	1162	168.37	35.486	0.97822
563.77	1513.3	91.762	67.448	0.96416
564	536.5	8.9726	19.616	0.98061
569.5	528.6	141.07	34.217	0.97676
566	684.6	131.99	15.325	0.87791
563.55	779.84	90	100.9	0.95142
569.8	951	135	21.343	0.92767
568.8	568.9	75.53	33.559	0.95401
570	724.83	136.4	29.663	0.97766
554.88	743.88	118.61	27.761	0.90269
646.38	1001.4	148.43	245.47	0.91808
564.75	316.5	86.186	15.688	0.95825
583.18	304.45	167.91	44.208	0.97162
577.37	1427.5	82.093	153.31	0.9483
553.43	1854	131.19	32.679	0.97588
565.53	1839.6	88.152	67.11	0.92433
563	2026.2	127.75	42.011	0.9332
573.45	1987.7	110.73	83.299	0.94984
562	176.4	37.569	16.699	0.98218
577.67	316	177.14	20.959	0.95544
567.8	359.2	84.289	30.59	0.98561
623.06	747.85	157.85	133.68	0.91265
567.25	850.25	77.005	13.634	0.97853
570.33	825.44	100.95	32.015	0.98625
568.05	1451.6	80.538	82.136	0.88868
589.43	1502	137.95	73.927	0.92903
562	1529.7	116.57	15.681	0.99819
581.17	378.33	40.236	35.399	0.96214
578.5	362.5	135	65.169	0.71613
566	1789.3	118.81	25.199	0.90581
581.86	1790.9	14.036	25.802	0.9588
608.3	72.05	164.81	75.218	0.9643
562.25	259.25	45	15.556	1
570	266	122.74	16.835	0.9886
567.3	489.5	3.3665	36.73	0.92728
571.33	646.78	95.711	31.267	0.96428
569	857.33	156.8	15.673	0.97181
613.26	1746.3	132.44	118.25	0.80211
587.43	1867.6	166.43	30.342	0.98323
555.55	142.55	177.71	32.295	0.77473
570	154.5	97.595	16.255	0.93098
582.78	141.78	152.53	29.068	0.96938
590.17	565.5	162.9	42.238	0.96605
564.75	709	135	15.317	0.92328
576.22	890.44	124.51	40.889	0.94973
579.25	1137.3	151.61	42.536	0.9888
574.11	1574.9	118.13	174.1	0.93792
600.46	1551	126.11	109.1	0.96434
567.33	668	122.47	13.062	0.99817
580.67	660	159.44	18.517	0.92284
578.25	125	135	16.216	0.95931
574.79	1697.8	109.23	94.656	0.96225
612.61	308.33	156.4	142.69	0.78771
581.4	334	0	19.256	0.83093
577.5	394.08	171.38	38.266	0.87222
572.62	1918.9	148.74	37.122	0.8824
579.67	767.22	76.218	56.483	0.96615
568.56	994.11	168.02	34.954	0.96512
594.33	1338.8	40.711	59.19	0.95839
586.55	1625.7	110.45	65.665	0.95893
619.54	496.96	144.46	117.26	0.95372
568.86	686	35.538	19.549	0.88009
589.88	1119.4	3.4682	34.104	0.96941
577.17	1025.3	93.366	18.02	0.94505
574.62	1893.6	143.43	38.766	0.99573
587.11	2008	106.61	61.196	0.97198
580.54	548.23	122.97	49.464	0.8916
589.38	419.94	116.19	73.018	0.93098
582.55	587.73	104.32	50.647	0.95776
584	363	59.036	11.875	0.98203
593	356.2	173.16	25.98	0.96919
599.87	1264.7	67.906	117.19	0.93012
590	1221.2	158.75	21.427	0.90136
581.5	1741.2	85.601	26.385	0.98831
596.19	1683.2	99.56	104.13	0.92516
663.77	89.548	171.14	165.17	0.94363
585.33	1862.7	63.435	16.328	0.9586
588.38	1840	120.26	28.87	0.96241
601.44	1864.2	18.435	37.857	0.91885
585.06	806.06	86.76	60.109	0.88315
590.08	912.23	146.63	50.081	0.98024
589.75	1741.5	146.31	14.606	0.98745
616.7	138.65	146.15	101.7	0.9709
581	168	116.57	22.488	0.99433
577.57	156.43	34.695	21.599	0.73205
588.2	1635.8	13.392	21.792	0.99057
583.75	1695.8	91.848	31.846	0.97394
606.15	845.3	121.36	83.319	0.89952
627.65	186.5	140.13	124.18	0.9548
585.55	974.64	90	31.564	0.98214
684.12	950.77	158.25	238.76	0.93798
585.6	374.8	90	14.285	0.98002
593.57	470.14	22.62	28.005	0.9284
603.59	590.82	110.35	73.407	0.90085
597	640.29	70.017	41.302	0.85018
592.62	664.75	117.55	27.132	0.95614
632.61	655.11	144.32	110.61	0.86807
583.08	722.75	80.961	48.363	0.92122
593.29	724.57	131.19	22.093	0.96229
605.44	1071.4	126.71	77.804	0.94598
584.67	1084	91.909	32.136	0.93405
598.64	1065.2	149.3	38.808	0.95897
598.57	1810	137.34	83.187	0.83372
588	1617.3	156.37	18.062	0.96689
586.15	1983.9	90	38.826	0.84995
611.87	1965.6	167.59	58.602	0.87362
592	57.5	83.83	38.058	0.97786
590	254	116.57	15.882	0.98552
588.09	1145.2	146.31	27.777	0.90864
592.17	1153.5	86.186	19.004	0.79106
613.93	111.73	138.9	64.831	0.96204
619.57	1089.5	141.65	88.329	0.96716
600	1534.6	138.01	44.755	0.90182
596.67	1897.3	117.65	24.402	0.97151
597.62	1956.5	19.179	26.65	0.91374
613.28	797.36	114.8	155.76	0.93357
589	1303.9	79.695	23.132	0.96666
602.91	1320.5	45	31.97	0.97318
586.5	1323.2	64.799	18.917	0.99318
596.5	275	119.74	32.758	0.98447
598.44	1407.8	84.455	106.74	0.96947
587.33	10	170.91	29.466	0.85923
620.46	9.8462	158.2	57.205	0.94138
590.5	183.5	66.801	7.6158	1
595	178.75	111.8	16.46	0.98151
601	1568.2	8.1301	14.198	0.99606
594.86	1722.4	77.005	14.893	0.89584
601.8	1712.4	172.87	16.28	0.99044
599.5	1789.2	148.39	15.765	0.96822
602.4	1743.6	30.964	17.782	0.98371
616.3	1759.2	32.619	65.463	0.90682
594.62	1747.2	93.652	47.863	0.98398
591.83	2033.3	100.78	21.956	0.97367
621.42	1691.3	113.82	95.276	0.88346
608.4	1318.1	63.435	59.351	0.97956
588.4	1520.2	168.69	15.521	0.98554
645.7	1615.6	117.44	184.28	0.95384
600.9	1871.4	82.875	67.792	0.83248
607.4	1878	171.57	28.322	0.96374
620.88	299.53	8.8807	46.307	0.69943
590.67	1257.7	7.125	16.671	0.96721
604.5	1687	0	10	1
610.71	722.57	26.565	23.412	0.95509
601.44	1918.3	112.62	27.666	0.93979
603.7	1128.1	101.69	32.269	0.91774
599.12	1190.1	38.367	31.806	0.96242
603.5	1187.8	113.96	10.214	0.96429
613.67	755.5	116.57	56.523	0.94944
602.4	768.2	100.01	17.481	0.9875
604	1471.3	66.801	16.485	0.92395
610.36	1634.2	114.44	39.119	0.92665
608.33	178.11	178.41	40.257	0.89459
612.13	345.8	55.408	42.292	0.83296
603	956.67	143.13	15.021	0.99858
605.71	952	119.74	33.459	0.96384
614.12	1154.9	16.39	56.819	0.93561
612.7	351.6	117.15	46.691	0.93871
603.67	419	86.424	16.062	0.99807
605.88	533.62	102.26	23.768	0.9903
621.44	1180.9	171.63	34.881	0.98524
607	1783.5	8.9726	20.575	0.93488
608.55	1831.9	102.38	48.393	0.8674
609.29	2008.5	79.216	65.913	0.973
597	202.33	167.91	15.779	0.90738
606.25	1613.7	91.273	45.766	0.98349
621.78	1985.2	23.429	32.904	0.99365
617.38	641.69	117.38	67.37	0.93607
630.67	836.75	161.08	45.785	0.80812
617.4	1567.2	154.49	50.229	0.97064
611.67	134.83	109.44	18.969	0.9504
661.18	125.88	157.28	130.08	0.97512
596.38	588.5	138.67	81.297	0.95001
617.67	1166.7	4.3987	26.758	0.97456
621.88	399.12	38.454	44.634	0.97272
620.67	378.67	131.35	39.136	0.85092
617.12	529.65	97.722	62.03	0.95986
614.82	1359.6	113.2	39.046	0.97523
610.33	1756.2	75.964	17.099	0.96452
614	1735.5	107.74	26.86	0.97724
630	241.39	114.66	115.58	0.93301
603.25	445.5	145.3	17.725	0.89202
608.11	610.22	67.068	30.862	0.91474
630.65	585.12	133.83	75.041	0.92364
630.47	1069.6	145.67	52.132	0.95237
617.4	1233.2	15.422	30.352	0.99115
614	1239	49.399	21.759	0.84743
631.05	1528.6	127.16	80.883	0.9619
630.31	1550.8	167.62	42.811	0.98051
617.5	1911.2	129.81	23.799	0.98453
629.29	449.93	164.88	42.124	0.90987
613.38	889.12	96.34	18.797	0.96351
631.56	2020.1	0	35.856	0.97612
605.67	1284	39.289	28.829	0.986
648.42	119.89	176.86	79.878	0.91527
619.96	956.25	119.21	113.34	0.94006
626.74	49	161.77	93.782	0.95426
617.3	618.3	90	39.88	0.9027
605.88	694.25	64.44	28.698	0.88839
634.84	1609	122.01	139.85	0.87693
620.25	729.5	48.814	10.721	0.99149
617	1799.1	86.055	29.866	0.97331
629.44	637	171.38	35.309	0.94528
640.17	1229.3	42.769	56.127	0.9708
622.15	412.69	67.286	50.056	0.93126
619	804.4	87.614	24.251	0.99049
644.11	812.89	29.31	74.202	0.88094
621.33	1816	45	9.099	0.77712
632.82	1017.1	150.5	94.265	0.92633
633.65	1849.3	45	77.115	0.97197
623.25	746.25	59.036	11.877	0.98189
621.8	1128	141.84	19.688	0.90432
628.43	1381.5	99.762	102.1	0.92424
636	1402.4	155.1	31.23	0.9885
640.93	1468.2	28.968	68.278	0.93745
618.22	1894.8	94.185	134.74	0.91531
630.8	1878.8	34.509	22.896	0.84804
627.67	678.5	132.51	19.027	0.85557
626.4	183.2	96.009	24.012	0.79566
623.67	362.83	77.905	16.055	0.89179
640.25	326.38	120.68	69.416	0.98825
621.32	481.37	135	85.33	0.92812
643.73	1195.2	176.35	49.174	0.95773
633.89	1271.3	46.042	39.4	0.98723
625.58	1281.2	78.69	43.114	0.94615
664.05	1366	138.92	111	0.93222
623.33	659	104.04	16.606	0.99314
624	1853.9	22.443	54.468	0.91374
630.25	130.5	120.47	19.768	0.99774
628.78	1916.7	79.114	27.315	0.96929
630.33	422.33	172.87	9.6278	0.83739
620.75	853.62	102.09	31.744	0.90209
672.93	869.19	160.62	117.04	0.97818
652.1	1131.9	153.77	79.293	0.9701
667.32	1112.8	153.98	104.66	0.89306
630.78	1439.2	100.91	89.537	0.94406
620.75	218	119.36	20.12	0.91239
631.82	430.36	97.125	59.474	0.94892
645.3	239.7	155.97	90.283	0.89745
633.43	514.86	75.964	34.119	0.96677
632.57	1490	54.689	29.601	0.99357
649.35	526.07	97.282	199.2	0.91096
653.1	944.24	123.97	126.36	0.90649
686.57	1001.1	147.16	140.55	0.9315
634.92	1097.6	140.65	70.59	0.916
631.33	2013.3	118.61	13.154	0.95257
636.22	2030.7	53.13	33.071	0.90715
655	1520.9	129.9	80.649	0.98589
638.14	1598.1	140.19	32.124	0.97251
642.37	1720	110.88	109.59	0.94734
636.75	1755.2	171.87	14.607	0.96816
636	1923.2	137.29	36.567	0.96763
640.62	1931.6	3.0128	22.129	0.85979
642.14	264.71	153.43	25.276	0.97314
627	1223.2	62.592	32.91	0.92414
650.58	1251.9	36.607	44.809	0.97302
632.88	715.75	82.147	30.741	0.9523
642.73	679.73	116.57	47.996	0.97837
742.46	687.19	151.81	271.56	0.87317
638.08	1302.3	111.54	41.301	0.98916
636.6	1329.4	119.74	18.385	0.87704
646.33	1344.9	46.219	39.85	0.83417
643.12	1345.4	38.157	36.14	0.9853
638.6	1823.6	97.595	49.342	0.92007
646.87	1940.5	155.73	58.066	0.96349
635	511.17	125.54	26.349	0.97941
649.72	1057.9	11.842	66.273	0.95587
640	21.667	139.76	17.145	0.99328
638.71	431.29	153.43	31.737	0.9864
642.6	277.3	111.8	33.161	0.97438
661.27	2004.9	175.52	55.086	0.92866
655.82	1891	18.778	58.698	0.8997
640.13	1894.1	88.452	82.011	0.90265
636.12	56	73.74	30.874	0.80973
744.33	51.146	166.1	225.86	0.92133
638.92	105.92	162.03	40.895	0.95115
643.36	377.45	84.92	46.984	0.96155
680.68	319.86	154.87	100.35	0.89159
668.06	366.18	25.201	78.781	0.95395
651.62	346.25	172.23	23.579	0.94168
682.29	1192.6	6.3402	96.694	0.84285
647.33	1169.2	52.595	21.532	0.99391
655.5	1535.3	171.87	36.295	0.9741
644.4	1803	136.85	23.503	0.93313
662.96	143.58	158.78	114.52	0.96488
675.75	808.96	145.38	116.26	0.87799
640.75	860.5	135	51.472	0.96164
633.8	392.6	14.931	16.211	0.95763
670.5	401.78	175.52	70.306	0.72763
644.55	664.36	90	42.139	0.87805
655	1227.8	44.421	71.092	0.98474
646.96	1446.7	73.237	89.464	0.96892
647.43	1756	107.04	70.189	0.92388
676.48	2013.6	142.57	118.04	0.86414
661.83	366.5	149.22	59.485	0.91971
664.47	601.47	126.55	77.538	0.93117
652.25	636.25	23.629	17.633	0.99041
642.5	1396.5	59.036	5.831	1
675.39	1749.6	146.31	75.237	0.95845
654.59	1813.5	100.7	97.911	0.93545
642.5	1387.2	105.95	14.752	0.98698
648.71	1711.1	62.176	41.925	0.97092
673.04	1866.6	132.41	126.46	0.86756
654.4	1915.2	6.009	19.717	0.96895
661.41	1969.9	165.47	89.254	0.93752
653.78	1967.6	138.58	25.032	0.9057
673.75	8.6875	161.2	54.674	0.90809
681.55	1945.2	165.62	82.77	0.97285
647.6	1951.4	109.29	21.479	0.98654
646.57	584.29	115.46	48.736	0.95451
650.67	703.83	72.759	31.306	0.96994
658.4	702.6	8.5308	20.809	0.97189
639.8	1260	33.69	18.171	0.99212
657.47	1619.2	117.72	71.603	0.9308
656.86	1659.6	133.07	63.894	0.98552
652.4	522.6	78.69	17.469	0.87565
670.5	239.67	1.6847	35.936	0.94654
691.05	927.1	146.78	110.81	0.90609
657.4	1179.8	33.69	23.254	0.9303
659.46	1314.4	100.01	112.83	0.91799
655	1040.5	53.13	16.893	0.88794
665	1026.9	117.55	30.213	0.85864
677	1712.9	45.526	81.568	0.94496
[truncated: 4,475 more rows]
