# Supplementary material for: Social motility of biofilm-like microcolonies in a gliding bacterium
Source: Nat Commun. 2021 Sep 29;12:5700. doi: 10.1038/s41467-021-25408-7 (PMC8481357; doi:10.1038/s41467-021-25408-7)
Supplement: Supplementary file 15 — Source Data [file 41467_2021_25408_MOESM15_ESM.zip › Source Data_NCOMMS-20-05786B/Source Data_Supplementary Figure 1/Flavo - Angles/7 hr/Angles_m70_07_R1.csv]

6.4211	1202.9	82.875	79.921	0.9079
8.75	1896	40.601	18.494	0.99703
11.5	118.5	71.896	55.486	0.98598
43.143	930.67	24.821	96.409	0.91425
28.75	1295.1	168.27	55.355	0.97786
15.857	494.71	142.77	31.532	0.99583
20.105	532.32	117.79	84.822	0.98616
10	1384.8	110.22	42.15	0.96078
6.5	205	58.392	17.033	0.89618
8.2857	434.43	52.125	25.493	0.89451
5.3	447.5	78.311	34.105	0.86831
16.75	1170.9	175.24	25.28	0.95264
22	593.18	24.102	42.525	0.97893
9.6	588.2	49.399	18.559	0.99355
29.455	723.41	124.2	100.61	0.93731
28.067	764.2	171.16	51.773	0.87963
31.643	1448.9	6.3402	64.363	0.98485
31.154	1857.2	47.083	79.177	0.98302
14.222	1840.7	45	31.106	0.95474
8	998.31	82.057	47.127	0.92126
4.5	1098.2	65.376	27.459	0.96147
23.2	64.7	41.906	53.029	0.98818
19	52.25	2.7263	21.291	0.98747
10.56	253.32	78.518	79.821	0.81816
10.083	262.5	107.88	43.555	0.74787
5	444.5	9.4623	6.0828	1
5.6667	464.89	100.71	42.873	0.87832
11	443.5	153.43	6.7082	1
10	639.33	103.39	21.851	0.98791
14.333	643	132.51	16.737	0.97262
6.2143	793	110.85	51.295	0.8762
14.125	1249.8	15.642	27.857	0.93197
28.419	290.55	129.87	133.88	0.88557
21.5	473.75	16.26	26.878	0.93013
15.724	829.38	101.4	131.85	0.9207
24.154	1116.5	151.48	55.632	0.94108
17.172	1121.7	88.727	100.93	0.89192
8.8	1491.6	42.709	18.343	0.96452
31.833	1495.1	6.4831	44.977	0.98458
9.3333	1625	95.44	22.438	0.94013
40.276	1703.3	70.71	162.31	0.91386
99.708	71.896	20.973	200.88	0.95965
22.556	686	39.987	44.055	0.91839
10.909	673.64	58.57	42.501	0.99268
14.667	1331.3	142.13	11.403	0.99988
35.889	1349.2	171.98	73.65	0.97353
8	1692	18.435	16.101	0.98201
8.75	1682.2	90	33.36	0.92926
15.462	1813	60.709	52.588	0.89394
35.553	327.83	115.69	231.49	0.88684
9.6667	519.67	117.76	22.591	0.95043
16.375	608.12	11.31	27.768	0.91815
50.6	1394.8	12.184	94.349	0.9542
32.706	1513.4	168.87	65.674	0.94664
11	1533.8	90	26.508	0.98085
11.143	1548.3	26.565	27.609	0.89091
15.6	1616.6	5.4403	21.545	0.97914
12.4	1602.7	95.315	48.222	0.89557
3	1659.5	56.31	19.906	0.90564
9	1662.8	68.629	24.722	0.99902
8.4167	1775.2	69.075	38.455	0.94657
21.6	1786.8	28.61	26.029	0.96276
18.909	1873.5	61.858	56.755	0.85922
13.667	153	40.365	27.785	0.94471
26.952	200.29	67.195	100.71	0.94789
16.857	1468.7	19.026	31.676	0.96841
15.429	1472.3	65.772	25.759	0.85141
19.5	1735.5	27.408	31.887	0.9538
18.4	1733.8	33.69	29.592	0.97474
19.655	1768.3	80.287	127.58	0.88269
18	1953.2	16.928	24.156	0.99525
12.944	1929.5	97.595	63.466	0.95375
10.4	1955.2	145.49	22.879	0.84864
20	1994.4	166.87	32.811	0.93888
14	2017.2	80.181	56.701	0.93073
11.25	415.5	37.569	16.608	0.98757
31.786	609.86	126.63	53.425	0.9097
36.5	741.72	159.81	77.62	0.93339
13	940.67	160.71	21.211	0.99901
12.833	951.17	78.024	34.81	0.9691
34.25	947.12	13.671	40.618	0.93748
12.167	82	46.332	30.456	0.99862
17.667	87.917	42.51	50.588	0.96538
11.333	77.5	75.379	25.972	0.9152
6	910.6	34.695	16.372	0.96578
17.5	301	165.96	16.797	0.98189
17.25	700.75	3.8141	15.487	0.97071
24.7	663.55	105.2	91.198	0.92035
71.529	824.41	1.8328	144.2	0.86732
20.083	1230.8	27.824	44.567	0.91337
27	1267.5	171.03	42.911	0.89652
17.75	1710.5	159.44	34.443	0.99226
33.455	234.55	137.91	44.513	0.93845
25.5	2032.7	138.37	24.547	0.9811
19	1063.5	158.2	17.298	0.93393
18.6	1064.8	81.87	28.663	0.9868
25.714	1370.7	2.1211	27.321	0.98892
18.6	1977.1	8.6156	36.423	0.91636
29.778	1423.9	19.44	43.63	0.82639
26.8	1412.4	152.1	40.017	0.96136
14.6	1412	75.964	30.9	0.93405
12.6	1428.6	127.57	18.972	0.8645
66.111	1418.9	164.44	97.494	0.84114
11.571	679.57	45	16.971	1
32.5	1150.3	21.038	29.899	0.9317
20.286	1573.1	81.254	27.12	0.97
16.8	1828.8	60.255	16.281	0.99041
24.5	1829.2	142.13	13.162	0.86624
36.333	1234.2	66.435	111.86	0.91682
10	1323.5	16.39	19.689	0.90002
98.769	1316.3	166.42	159.74	0.95963
29.143	575.14	9.8658	26.134	0.89329
30.5	1398.8	41.186	21.495	0.98907
21.25	12.75	100.01	17.792	0.97022
14.5	283.5	19.654	16.942	0.87749
26.875	364.06	88.977	59.803	0.93655
25.286	998.21	88.977	57.526	0.97363
32.692	1046.2	66.801	64.207	0.94891
16.5	388	29.745	16.18	0.99655
29.4	424.27	86.367	65.394	0.96533
31.722	1933.7	70.498	51.721	0.98454
39.727	19.818	132.44	48.327	0.98131
50.821	880.39	62.771	122.13	0.94849
25.5	1281.8	150.95	21.874	0.94135
35.625	468	124.51	41.952	0.92564
51.368	1038.3	59.859	78.522	0.91304
44	1927.7	3.8141	30.73	0.97842
22.733	720.6	175.14	49.97	0.94397
29.909	875.18	95.44	44.043	0.95794
36.25	898.75	8.7462	13.831	0.95095
34.714	1082.4	124.38	24.366	0.94483
25.5	1095.7	137.29	18.227	0.97065
44.907	1290.4	113.57	166.13	0.61731
32	1307	113.5	25.535	0.98218
35.357	1612.7	70.56	56.575	0.95597
30.105	1968.9	81.511	73.229	0.92508
31	626.4	86.634	17.328	0.98278
51.4	419.7	36.119	47.246	0.96947
58.053	619.79	139.09	72.782	0.81818
35.167	925	47.121	19.131	0.99864
65.053	121.53	34.479	107.39	0.9376
46.31	713.07	118.24	132.52	0.92504
88.481	792.11	10.176	125.94	0.94388
29	1472	40.101	25.672	0.96758
35.9	1475.5	177.51	52.737	0.87308
30.429	1539.1	120.96	36.272	0.96454
59.75	144.75	39.063	92.435	0.96138
38	2014	58.392	15.729	0.97045
39.053	163.16	77.471	80.816	0.91265
63.643	1881.5	161.82	74.429	0.94747
46.304	1795.3	66.615	127.88	0.94569
42.778	1969.6	136.85	26.12	0.83964
38.6	975.87	82.763	65.835	0.96462
60.667	1068.8	32.735	71.036	0.93718
92.296	104.19	32.437	134.29	0.94405
40.6	690.5	112.25	28.6	0.83111
38.25	1505.5	83.991	19.168	0.99669
38	579	54.462	17.205	1
49.333	575.5	174.29	23.099	0.87015
28.8	1683.2	45	20.307	0.97499
79.08	1350.2	142.52	121.5	0.93342
42.636	1646	74.876	41.997	0.91262
40.818	1131.5	44.17	51.578	0.94606
41.333	1573.7	78.69	15.342	0.99705
44.75	1556	122.91	21.694	0.93338
57	264.6	170.22	29.82	0.98686
57.889	1842.6	42.357	47.486	0.96894
50.5	1908.8	177.88	27.361	0.9875
42.333	1909	90	16.492	0.97014
48.4	911.6	63.435	23.547	0.94964
40.75	2036.2	109.44	20.248	0.89036
57.385	304.77	138.27	51.494	0.9628
47.636	333.64	73.61	42.816	0.82773
25.909	558.36	159.9	44.668	0.97739
74	625.39	119.33	125.58	0.95907
44	815.25	83.48	37.585	0.93728
36.667	8.5	42.274	18.762	0.79234
50.667	317.89	123.23	40.988	0.84586
46.2	756.4	100.95	32.857	0.961
43	1266	86.82	18.275	0.98647
49.824	806.29	17.879	72.573	0.89767
51.333	1159	17.65	23.121	0.99853
42.6	1148.6	74.055	16.244	0.89633
44.667	1934.5	98.973	20.541	0.93645
38.25	1171.5	47.291	18.73	0.94455
70.5	1174	166.26	47.135	0.98282
52.333	155.5	36.87	20.944	0.95492
56	843.29	43.363	25.638	0.9657
46.833	1851.3	49.899	26.25	0.94628
62.846	404.54	21.125	56.193	0.83942
50	372.3	96.633	43.928	0.98546
47.1	479.4	135	44.595	0.95137
76.263	738.68	45	86.824	0.87957
49.667	1476	55.491	19.858	0.97778
46	1602.2	38.157	18.022	0.98794
45.786	1603.3	55.376	53.029	0.96249
53.333	1648.8	59.036	18.084	0.9673
74.867	215.87	135	69.909	0.99123
91.111	434.96	173.96	89.59	0.95407
60.174	507.48	134.63	112.53	0.96147
58.4	519	153.43	16.312	0.95958
42.2	659.7	126.87	36.193	0.96704
64.75	1558.6	111.48	73.374	0.89339
62.6	450.8	167.74	24.341	0.96698
79.611	1035.5	1.0416	56.803	0.96841
46.2	1206.4	55.008	26.166	0.93301
43.5	1203	47.121	19.493	0.98007
52	1756.8	38.66	19.441	0.9881
51.25	1979.5	90	43.136	0.88093
51.857	1538.4	91.848	31.256	0.99231
68.125	1550.8	3.0941	37.543	0.98697
59.667	771.67	119.98	31.626	0.94911
76.588	779.94	172.87	50.293	0.96183
63.188	96.062	58.815	50.069	0.88715
98.194	307.42	136.92	169.38	0.87299
71.556	587.83	118.5	85.039	0.93662
72.214	1112.1	166.26	48.75	0.95025
61.5	1107.4	133.26	24.282	0.96142
94.474	1369.7	151.89	84.94	0.97439
50.167	212.83	107.65	25.724	0.89748
65.182	1084.1	155.14	46.282	0.97638
53	1089	116.57	15.882	0.98552
41.333	1872.3	45	32.527	1
46.333	1951.2	143.13	22.414	0.89228
56.923	972.85	92.386	49.794	0.9648
49.143	186.29	93.945	38.369	0.75762
68.25	178.75	38.928	36.938	0.90479
72.733	1027.9	65.772	67.882	0.96926
74.062	1324.3	132.46	67.931	0.93775
76.717	1717.5	80.879	236.31	0.93434
66.5	1797	132.4	31.242	0.99687
56.214	2016.4	90	47.905	0.89762
65.75	1995	140.53	22.909	0.9613
60.857	1917.7	96.009	20.137	0.94874
79.273	460	145.22	46.547	0.9416
57.5	586.88	85.914	29.712	0.94478
81.294	543.65	123.69	86.274	0.91942
67.667	849.5	23.629	17.87	0.97727
70.867	878.93	48.743	77.972	0.97242
73	976.46	54.345	58.937	0.96057
74.364	1875.1	106.16	79.962	0.89842
64.455	1196.6	163.86	44.23	0.89441
77.444	1487.3	33.207	66.675	0.98589
70.417	1465.2	129.61	41.826	0.89999
64.5	1500.4	83.66	46.505	0.97359
62.222	26.667	95.711	47.429	0.84757
69.4	252.6	45	15.656	0.81297
90.529	50.176	29.327	106.33	0.96002
70.125	388.75	99.162	36.379	0.86314
74.778	1440	116.57	36.06	0.86812
71.826	1947.6	108.92	81.118	0.91225
94.667	1947.8	163.93	68.46	0.89688
75.333	850.53	65.376	53.814	0.98118
76	186.33	37.875	27.642	0.82494
78.5	563.5	159.44	25.816	0.99287
78.2	5	167.2	22.986	0.98152
70.333	676.67	69.444	17.143	0.99681
74.75	658.75	133.26	25.486	0.91601
58.75	764.25	142.43	17.107	0.95877
75.75	770.75	54.462	25.898	0.9965
68.143	1586.9	87.274	21.36	0.98425
69.4	1142.4	82.147	29.523	0.9916
75.75	1125	156.8	15.596	0.97661
89.867	359.73	139.29	59.689	0.95038
77.545	358.18	116.57	47.634	0.9858
69.286	1600.1	39.289	30.351	0.93655
79.125	249	126.87	32.781	0.91515
91.833	277.08	29.745	54.732	0.88382
71.5	341.5	126.87	15.806	0.94899
65.167	1145.8	46.637	25.144	0.9847
75.125	107	15.255	24.712	0.92277
79.235	2006.5	108.43	54.386	0.93032
65.25	549.25	12.095	16.403	0.87287
86.556	1207.9	169.88	38.561	0.73762
105.88	1672	17.354	85.703	0.97798
89.053	1684.3	61.579	103.57	0.9332
78.182	1717.7	42.089	42.813	0.9757
68.7	1728.6	107.74	27.291	0.96183
74.25	290.83	107.59	46.146	0.93209
87.696	499.3	126.99	101.88	0.94621
82.333	529.89	45	39.667	0.8913
69	518.33	18.435	20.297	0.93482
92.267	1560.7	58.782	79.559	0.97004
76.6	1789.5	83.845	104.55	0.9813
76.909	1988.1	100.44	41.286	0.93589
73.2	319.5	136.74	47.303	0.98706
82.333	1285.5	54.462	43.402	0.991
75.75	591.75	90	10.261	0.97454
96.9	1388	153.95	50.819	0.98565
89.25	1902.3	138.95	45.68	0.89994
84.25	617	157.38	26.141	0.99462
77.667	1248.2	64.44	28.234	0.903
67.5	1417	35.218	23.731	0.87686
80	937.38	138.01	27.907	0.96417
83.75	956.75	64.179	43.015	0.80061
83	94.2	61.928	18.189	0.93461
81	403.6	110.77	31.817	0.97483
80.615	1576	54.728	52.615	0.95448
93.538	1642.9	39.56	62.611	0.95295
82.6	228.5	109.09	30.989	0.88784
119.26	684.61	166.37	111.28	0.91541
80.714	712.57	80.91	28.879	0.8767
127.45	1173	57.763	147.67	0.88864
87.7	1942.6	114.1	44.421	0.93716
95	340	145.71	28.175	0.94506
125.57	641	173.07	120.34	0.89566
84.625	666.38	86.186	30.547	0.98428
104.95	1072.2	38.118	88.282	0.93586
80.75	1189.2	17.354	17.133	0.97839
86.667	1195.7	58.57	21.776	0.96871
80.538	2035.8	8.1301	44.154	0.96087
147.17	633.55	141.59	156.15	0.90714
80.375	1006.4	81.87	28.684	0.73954
99.75	1089.4	7.3524	34.174	0.91465
99.2	1448.8	99.398	164.39	0.89403
113.36	1476.1	149.93	69.545	0.94706
85.889	14.222	104.04	32.074	0.89985
89.6	32.4	59.744	15.229	0.91222
96.333	375.17	128.93	34.101	0.98009
87	440.5	80.134	23.601	0.98914
97.143	59.143	45	25.456	1
108.47	135.95	47.49	100.4	0.9728
88.875	1155.1	81.87	29.276	0.96612
96.417	1230.6	3.0941	38.197	0.97008
96.25	227.38	62.592	31.878	0.95408
97	219	3.8141	15.424	0.9747
88	927	56.31	16.155	0.89272
99.625	1538.4	50.042	49.831	0.96867
121.88	1525.4	0	64.988	0.95403
95.727	723.45	105.95	36.826	0.98844
121.5	745.08	2.8271	84.073	0.96462
107.45	1186.2	50.356	46.273	0.98228
103	303.8	8.9726	20.243	0.95024
104.33	1116.2	37.304	26.432	0.99883
94.769	1285.3	92.564	68.364	0.98103
94.556	1656.2	75.53	32.457	0.98642
169.9	921.08	15.998	164.81	0.9026
116.25	979.5	133.75	105.31	0.92007
107.55	1032.9	49.399	48.288	0.95464
93	1014.7	165.96	12.407	0.99694
91.545	415.91	7.8533	38.7	0.75644
108.06	390.88	123.42	65.822	0.91016
118.64	1300.2	173.66	46.168	0.9807
93.6	1709	100.01	18.273	0.94469
112.33	2019.3	54.834	54.682	0.98431
107.71	947.86	124.22	68.139	0.88737
90	1254.6	16.699	21.238	0.98316
95.833	1735.7	56.889	28.456	0.96498
95.846	1878.6	90.682	96.717	0.86858
108.11	557.71	101.63	146.03	0.95082
104.86	618.43	16.699	26.76	0.78028
103.89	1636.9	70.346	32.507	0.91463
114.82	1612.8	156.8	39.011	0.97611
125.25	317.06	170.38	63.058	0.949
97.2	1953.8	90	16.261	0.98393
101.77	200.38	52.943	65.259	0.94087
103.25	1582.2	46.042	39.18	0.99279
107.1	1838	61.699	32.746	0.90178
130.23	104.73	37.493	96.272	0.95569
99.714	161.71	81.87	23.7	0.89507
118.1	158.5	21.801	39.219	0.96117
104.25	1609.2	62.241	22.033	0.97447
105	1595	143.13	15.193	0.98727
108.5	1959.7	106.31	47.901	0.89185
104.9	2005.4	88.182	71.569	0.88071
130.2	1873.1	27.979	78.045	0.92858
104.2	333.9	107.74	28.164	0.93198
153	683.86	150.26	136.75	0.9433
109.1	877.5	67.218	57.338	0.94581
108.6	850.6	137.29	18.251	0.96934
111.38	1208.9	160.35	35.428	0.83923
132.15	1418.8	167.85	69.05	0.96293
124.21	2033.7	26.565	49.234	0.95377
99.5	237	49.399	18.525	0.99537
119.5	257.8	71.222	72.602	0.7274
92.6	1452.4	129.81	23.614	0.99223
116.69	249.56	125.54	68.649	0.87716
105.8	1354	111.8	16.886	0.95672
104.78	1746.1	125.36	43.211	0.87971
110.25	1055.8	53.13	15.042	0.99719
104.38	1762.5	84.806	22.472	0.98303
139.39	1507.8	4.6987	75.549	0.96952
103.5	1502	50.194	7.8102	1
120.92	1998.2	142.35	50.858	0.86916
147.08	63.917	36.339	110.57	0.9768
105.6	182.8	45	40.855	0.96924
119.86	866.71	160.82	27.522	0.8848
117.22	409.44	147.09	42.089	0.96216
111.45	406.18	95.906	30.04	0.97053
108.43	659	95.599	52.074	0.98408
105.4	936.8	65.376	26.574	0.99347
193.29	944.54	9.1623	171.95	0.91306
104.69	1089	56.31	48.023	0.90096
137	1327.5	149.3	76.178	0.97706
111.2	1563.6	78.69	26.028	0.97952
128.56	1546.9	167.01	41.015	0.97587
102.25	652	33.69	15.314	0.94178
104	665	127.57	16.699	0.98218
141.52	761.24	18.853	93.998	0.92182
126.44	1600.9	41.496	38.244	0.90768
114.33	734.33	111.8	27.908	0.9648
111.25	1233.8	129.81	49.22	0.95208
116.47	1406.5	5.7106	54.932	0.91476
117	895.5	178.15	32.024	0.96854
149.28	1140.6	40.684	92.899	0.80912
132.43	1364.9	155.77	49.498	0.88617
128.33	1382.8	12.095	29.965	0.95563
114	1896	88.152	33.489	0.92616
139.3	1898.5	28.072	86.564	0.78555
138.72	424.56	129.13	87.018	0.87406
129.2	838.9	162.47	42.181	0.94473
134.05	1037.2	35.059	79.751	0.87315
158.61	1101.1	45.982	135.85	0.91103
114.62	1452	118.81	48.172	0.94766
173.13	1454	179.05	126.31	0.95809
158.14	182.9	137.9	120.46	0.92862
94.85	471.8	151.59	80.461	0.86196
120	17.222	50.042	49.565	0.97387
119.25	10.5	10.305	22.61	0.98898
114.5	14.25	82.235	23.974	0.92617
126.4	7	162.65	17.296	0.96921
132.07	476.25	135.73	122.75	0.89869
117.4	592.6	96.582	56.324	0.92936
116.19	1174.4	59.797	81.302	0.95354
118.5	1629.5	103.24	18.946	0.9218
114.8	1508.6	111.25	20.79	0.92896
137	1495.5	165.38	50.571	0.94006
118.13	1798.5	94.251	156.88	0.94602
143.15	1106.2	11.944	60.956	0.87195
120	1673.7	76.504	26.417	0.97323
168.79	1679.3	28.04	114.57	0.90977
127.21	382	77.619	47.867	0.87693
125.8	351.2	130.6	19.34	0.95341
122.17	769	17.819	30.582	0.96169
123	771.6	46.736	23.362	0.9993
137.9	1768.3	174.29	51.499	0.97574
131.75	1857	21.038	29.608	0.94086
127.5	720	164.93	27.374	0.98362
110	797	176.82	18.308	0.98467
120.6	796.8	45	30.22	0.93595
130.33	1205	19.29	22.862	0.92685
111.75	1924.2	138.99	32.125	0.94879
129	295.62	3.5035	53.452	0.91842
145.32	980.42	150.02	93.427	0.96385
160.06	1437	0.70732	83.406	0.97123
119.25	1698.2	5.7106	20.291	0.99055
121.67	1699	80.538	18.275	0.99854
128.06	331.35	104.32	54.084	0.8969
147.45	528.64	127.41	97.3	0.87979
123.4	1251.6	164.05	31.553	0.92292
123.43	1272	93.814	30.885	0.97351
112.6	1280.4	164.48	22.556	0.82822
119.14	1178.9	40.914	19.973	0.99381
183.12	1952.6	172.72	146.5	0.91523
131.52	1943.1	106.35	80.468	0.97131
130.5	1976.8	41.987	14.365	0.93655
136.33	57	41.009	31.037	0.98203
120.6	223.8	34.695	17.599	0.89844
136.2	222.8	153.43	15.84	0.98814
128	845.8	47.291	17.792	0.99435
156.56	854	16.074	63.659	0.96452
127.75	68	55.62	23.113	0.99606
130	184	122.74	16.835	0.9886
140.75	174.75	141.95	29.637	0.98548
160.19	664.94	164.43	66.217	0.95632
130.62	1582.5	90	48.854	0.98253
208.78	984	163.61	166.67	0.95689
150.42	1025.5	27.699	50.55	0.89372
168.56	2032.3	14.826	74.282	0.94696
157.4	595.4	115.46	120.41	0.96585
142.8	882.1	59.421	52.719	0.96943
131.8	1838.2	102.72	34.039	0.93365
140.57	1842.1	148.57	21.638	0.97489
142.2	1714.2	153.43	20.166	0.99797
144	1937.7	143.53	29.411	0.97245
150.56	36.444	27.255	39.554	0.93851
121.71	693	14.744	21.854	0.89901
150.2	1350.7	25.201	37.868	0.99231
123.75	1625.8	17.354	17.133	0.9784
150.47	1644.6	29.745	65.415	0.86273
140	1636.5	60.945	23.367	0.88122
147.71	1233	12.995	27.595	0.96695
206.97	1983.8	20.758	167.47	0.79185
151	1164.8	39.289	91.808	0.92885
143.5	1378	149.04	17.849	0.98004
165.25	1385.8	0.90938	68.895	0.91455
137.33	290.17	74.745	23.484	0.97102
170.74	1915.1	169	80.539	0.91072
144.08	574.42	116.57	66.223	0.91167
144.8	587.6	8.1301	15.269	0.92621
137.6	1283.4	168.11	20.975	0.9257
174.71	1288.4	179.18	73.053	0.9583
156.89	1469.3	148.88	65.633	0.94329
138.83	1757.8	98.881	36.931	0.87699
138.08	1792.5	90	63.27	0.86929
168.62	1806.4	148.39	78.656	0.97032
142.8	719	51.34	21.81	0.88074
163.33	1411.9	178.83	57.173	0.85723
162.38	143.48	56.706	85.532	0.93714
146.86	1056.7	49.399	29.215	0.94672
155	1736.2	141.58	38.479	0.96191
147.5	1695.5	56.31	29.7	0.97118
144.4	819.4	131.19	21.846	0.97318
154.7	839.9	51.766	45.606	0.9212
143.75	1172.8	112.62	13.303	0.97722
145	1552.8	60.642	19.282	0.95205
146.4	1536.6	135	15.858	0.89177
157.22	1782.8	3.9452	33.564	0.86606
145	215.2	106.7	21.708	0.96188
154	241	62.784	40.248	0.97787
150	228.86	63.435	24.318	0.82757
144.33	329.5	105.12	38.895	0.98541
143.83	493.67	180	26.26	0.95202
142.67	493	82.875	16.246	0.99251
175.94	459.17	130.67	97.919	0.95595
151.1	2012.7	30.651	32.707	0.95958
159.12	433.06	141.12	81.106	0.98204
145.11	155.89	91.507	40.954	0.9282
146.5	613	168.11	19.689	0.98615
145.25	1114	86.186	15.448	0.97318
191.96	1714.1	26.828	102.14	0.95453
143	1958	124.51	19.574	0.99193
145	886.86	29.055	32.857	0.94004
158.4	1860.1	155.3	58.323	0.94365
146.43	1867	77.005	29.293	0.9109
152	4	12.265	25.02	0.94074
149	15.286	79.216	23.274	0.91853
150.14	79.429	121.43	22.966	0.91852
152	179.25	46.975	24.815	0.82686
150.75	733.58	166.24	50.794	0.99318
148	1168.3	46.637	25.731	0.96223
160.82	1481.5	145.84	35.55	0.95184
145.57	370.29	92.726	22.579	0.93113
141.83	386.5	141.01	28.124	0.96069
150.38	1586	86.496	50.659	0.96907
164.43	260.48	133.9	91.839	0.80089
144.38	362.86	132.51	79.32	0.82092
171.5	1867.8	162.35	53.175	0.86833
149	565.67	148.57	21.112	0.99918
155.56	1247.1	116.57	39.337	0.96635
152.8	1827	115.2	38.569	0.97427
140.83	244.5	142.59	22.565	0.94843
158.56	1719.7	136.08	38.958	0.96216
159.4	1933	3.8141	15.571	0.96546
172.94	889.71	59.036	79.279	0.95615
160.86	1537.1	64.359	31.053	0.89301
154.33	951	113.2	15.673	0.97181
161.75	949.25	165.96	16.642	0.991
180.56	1621.8	20.266	72.419	0.95678
156.4	409.8	45	20.628	0.95983
153.5	412	107.1	15.486	0.87831
162.6	401.4	154.98	18.894	0.87608
186.86	813.9	40.365	111.9	0.93828
156.27	30.933	108.12	61.165	0.94615
167.71	513.14	15.709	33.517	0.99177
202.82	758.41	174.64	167.82	0.95759
177.5	713.42	107.82	122.09	0.96357
194.6	1059.4	168.98	80.691	0.97219
158	1752.3	96.582	28.322	0.9241
186.47	91.316	29.846	72.286	0.9729
206.97	1104.2	13.314	143.47	0.9383
225.29	1200.7	36.87	189.89	0.92157
161.67	466.5	107.53	20.702	0.96247
180.29	1981.1	54.846	88.741	0.97857
157.5	1995.8	19.654	45.548	0.97915
158.89	710.22	48.691	44.311	0.99145
195.4	1581.8	57.362	115.16	0.91779
181.5	171.25	147.26	51.482	0.96986
163.5	1234.5	144.46	8.6023	1
162.5	1641.2	111.8	16.386	0.98594
168.86	1737.1	140.91	21.46	0.96064
177.89	321.89	173.48	37.96	0.92802
186.08	271	138.45	65.186	0.90197
165.29	354.14	58.782	41.042	0.9402
174.67	382.93	61.654	94.863	0.9103
181.93	1472.6	123.34	49.999	0.90974
165	1629.2	70.821	25.482	0.95565
174.86	212.71	14.036	25.562	0.96781
182.17	1132.5	45.855	47.873	0.98974
175.5	1888.5	174.29	22.407	0.89703
164.78	1588.7	61.928	35.371	0.96124
168.33	54	80.538	14.518	0.83794
194.89	295.58	162.95	88.223	0.8892
166	302.5	97.125	16.206	0.99498
171.2	536.6	45	26.948	0.99709
172.25	1927.8	137.49	16.543	0.98402
172.5	1938.5	36.87	15.138	0.99088
198	1222.5	14.826	72.763	0.96673
171.7	1243.8	82.444	113.08	0.87424
174.17	1363.8	37.694	29.587	0.93971
185.36	1485	119.36	79.123	0.92805
217.21	1510.1	12.216	118.49	0.83758
174.55	841.36	74.197	55.991	0.98376
196.17	815.92	166.83	50.303	0.95958
176.5	1841.6	6.5819	29.033	0.90148
159	1846.8	146.31	18.461	0.97653
168.25	1836.8	95.44	21.125	0.9986
178.5	129.17	3.0128	19.442	0.9786
194.09	1003.7	30.192	66.269	0.96021
154.78	1334.9	178.41	37.071	0.97148
175.62	221.5	131.63	25.717	0.93647
168.5	233.5	105.52	19.428	0.96156
175.73	598.27	106.86	35.466	0.97226
249.34	1005.8	166.89	166.74	0.89905
162.92	1170.6	63.435	45.496	0.88467
222.07	1154.3	157.38	125.45	0.93266
166.56	1788.4	139.24	40.284	0.95047
175.43	191.29	146.82	31.902	0.97375
186.4	197.8	3.9452	29.583	0.98261
172.43	1568.1	79.114	27.837	0.95111
172.17	1599.5	33.69	29.485	0.97828
174.25	938	47.121	19.124	0.99901
180.29	1006.3	156.8	31.429	0.96927
177.92	1527.8	125.42	57.856	0.9544
226.63	1538.7	12.417	124.44	0.8969
191.1	800.9	0	33.796	0.94686
176.5	272.33	97.431	25.461	0.91101
189.09	625	129.7	70.959	0.97076
190	1318.8	35.789	53.545	0.99
183	1328.4	74.539	50.6	0.96372
179.22	1692.9	74.476	43.077	0.86736
207.75	50.375	149.3	77.232	0.96374
189	72.571	19.799	27.873	0.95328
179.43	1736.3	50.44	32.1	0.92938
175.75	1734	87.138	21.492	0.93172
188.85	1735.2	13.782	59.742	0.91344
191.09	2025.1	46.591	54.723	0.93071
179.25	144.25	135	29.781	0.90225
208.43	1040.2	167.2	72.696	0.93105
190.78	1233.2	153.43	30.167	0.96361
198.13	1254.5	34.548	75.267	0.98398
180.17	121.67	94.086	14.236	0.98592
182.11	242.56	90	29.155	0.92607
174.2	29.4	59.534	20.755	0.9503
179.91	40	122.2	34.286	0.93059
189.75	111.25	160.35	15.296	0.97192
193.25	219	16.699	24.081	0.8671
232.72	964.88	6.9919	114.25	0.93475
183.75	1426.8	12.529	18.614	0.99059
185	1431.5	63.435	23.567	0.9488
184.75	523.62	64.983	24.456	0.67685
221.9	513.5	0.74406	80.273	0.95931
215.67	709.33	170.13	71.767	0.97588
186.6	1568	110.32	30.092	0.95682
187.26	1614.8	90	84.883	0.90713
182.6	1650.2	83.418	26.44	0.98987
215.65	771.48	166.31	84.436	0.95079
175	1764.5	52.125	22.995	0.99166
183	1773.3	156.8	15.342	0.99278
184.8	1763	95.194	23.746	0.9303
184.8	179.2	111.45	30.384	0.99011
191.17	193.67	45	18.034	0.94104
164.89	225.56	10.437	41.635	0.92805
182.67	1759.3	130.6	18.944	0.97333
192	1831	55.491	40.467	0.95963
192.13	1865.8	107.78	58.343	0.95401
186.9	1840.5	106.26	25.896	0.96541
244.87	325.26	10.989	118.7	0.88391
187.33	1933.5	81.87	28.402	0.99584
187.43	346.14	106.93	25.36	0.948
188.25	1123.2	92.203	26.56	0.97963
209.38	1136.5	171.25	42.897	0.91986
195.62	1375	72.979	53.751	0.95337
207.2	1422.5	47.643	51.93	0.88601
191.8	1919	65.376	27.685	0.95362
201.67	1891	130.6	47.104	0.97863
179.62	16.25	59.931	23.654	0.92817
214.87	657.27	135.58	74.327	0.94188
189.4	885.6	56.31	38.047	0.94766
247.94	902.68	11.31	140.99	0.90416
218.64	1124.3	26.834	100.32	0.94954
248.68	1263.2	47.246	229.75	0.94252
193.43	1266.6	148.24	26.915	0.91764
190.25	1311.4	76.504	26.069	0.98623
283.62	487.36	176.99	203.78	0.84029
191.43	482.86	74.358	28.029	0.92623
201.29	459	139.97	33.586	0.97211
198.56	551.5	108.2	82.045	0.93661
198.17	1525.3	131.63	25.078	0.96034
192.25	1561.8	25.201	19.952	0.94165
194.25	49.25	140.6	37.066	0.97758
207.23	395.69	53.746	58.518	0.9536
221.76	369.71	10.561	66.559	0.9017
205.6	1319.8	1.9749	30.15	0.96242
209.75	1859.5	152.3	52.154	0.86622
213.72	1654.8	120.58	79.292	0.96682
215.85	490.92	176.05	64.344	0.90355
180.86	492.86	173.16	28.229	0.89196
195	768.2	100.62	33.416	0.9743
229.52	1071	5.4923	116.75	0.8949
200.33	1738.8	162.18	31.655	0.9291
195.2	1735	86.82	18.923	0.95269
207.62	1932.2	25.71	33.322	0.89929
242.88	265	45.39	121.95	0.85235
213.13	1097.4	28.369	59.548	0.95426
206.44	1487.4	93.532	84.011	0.966
196.33	1808.8	135	21.908	0.90373
202.08	1772.7	81.209	122	0.80452
201.75	88.5	87.614	24.519	0.97967
212	66	142.59	21.531	0.99394
207.75	204.38	114.9	30.957	0.99721
260.25	363.59	22.402	147.82	0.95856
207.5	386	173.42	27.251	0.96042
184	828.55	34.509	42.489	0.91396
203.82	849.64	97.595	54.764	0.82899
204.86	148.71	111.8	27.419	0.982
204.25	639.5	108.43	12.671	0.99831
213	1389.8	161.57	23.845	0.92833
221.27	1933.3	51.34	66.721	0.95969
206	131.25	70.346	16.378	0.90767
222	101	127.3	54.126	0.97553
196	733.67	165.07	15.849	0.97951
215.21	567	108.67	82.456	0.94728
199.5	858.5	50.194	34.741	0.89925
213.75	864.25	156.8	18.48	0.82424
222.75	1606	0	38.654	0.93134
217.8	1709.7	21.801	38.674	0.97471
207.5	183.5	48.814	21.353	0.99565
213	627.5	140.19	16.142	0.96768
238.27	818.07	19.592	66.095	0.94751
215.38	2024.9	52.853	42.765	0.96809
210.75	1415.2	119.74	24.362	0.9928
220	426	114.38	72.354	0.97112
209.57	692.86	95.356	34.068	0.94342
204.18	18.364	40.601	48.64	0.94774
202.2	279.6	151.93	17.2	0.98838
219.53	245.76	103.84	74.487	0.95404
233.56	299.88	36.703	77.406	0.88624
252.94	400.74	30.53	144.21	0.94191
221.11	580.33	129.56	32.228	0.92568
211.1	696.4	167.66	33.402	0.98069
216.14	790.86	59.421	27.861	0.91718
249.11	810.16	43.264	98.919	0.94401
211.88	1349.7	87.51	120.12	0.95824
224.7	146.96	125.45	79.858	0.90689
213.12	1672.8	96.009	24.199	0.78948
219.2	1837	24.775	32.234	0.88838
212.59	1803.9	94.485	53.027	0.96473
238	1868.7	148.67	56.911	0.94624
247.81	692.76	22.77	94.666	0.92796
213.85	1567.2	73.072	51.003	0.94275
207.5	1548	45	15.402	0.91819
218.33	584.33	41.186	12.544	0.84743
213.2	1010.4	36.87	25.551	0.97845
200.11	1246.6	170.54	26.122	0.93144
205.2	1310.8	45	19.2	0.95754
219.67	1331.3	135	15.207	0.93
233.36	173.55	135.83	49.473	0.9863
225.8	1773	133.88	36.633	0.98461
232.88	2011.5	48.545	84.704	0.94513
226.71	266	168.69	26.979	0.756
248.41	1244.5	35.248	97.433	0.94256
216.5	1446.8	100.62	16.481	0.98773
230.57	1474.4	52.651	48.313	0.98942
227.64	560.55	7.3524	35.61	0.87776
237.22	1432.4	61.39	81.226	0.92556
218.25	1403.2	146.31	15.662	0.92085
218.25	621.5	93.576	16.123	0.9943
208.2	839.2	160.56	19.307	0.93374
230.71	842.57	33.111	32.226	0.85207
228.71	1445.7	41.424	26.827	0.8451
228.76	6.5882	5.5275	65.402	0.95241
233.88	215.59	106.78	72.677	0.90541
230.88	1201.1	32.829	37.715	0.97816
255.29	1081.7	3.633	132.46	0.95312
239	1845	162.43	64.302	0.97876
223.5	1281.8	88.091	30.265	0.99181
231.7	65.609	116.85	99.08	0.91628
244.44	502.67	27.013	58.191	0.98375
250.53	726.8	0	47.17	0.99639
241.87	863.13	142.79	70.631	0.95994
230	928.8	153.43	13.819	0.97086
224.6	1366.6	84.289	31.083	0.96996
234.25	1352.8	172.57	25.125	0.92319
240.73	421.91	40.426	44.357	0.79961
235.71	1705.1	51.499	61.456	0.91485
254.07	1627.4	111.21	155.59	0.92382
214.75	1695.2	144.25	31.266	0.98528
214.71	958.86	16.699	21.56	0.96851
236.21	1903.8	2.0454	58.395	0.95959
233.3	1922.4	60.709	48.517	0.96895
249.86	1704.6	163.89	49.715	0.94216
233.77	2023.4	75.426	54.005	0.95663
221	170.5	140.53	22.134	0.99499
234.57	152.14	118.3	29.79	0.99126
258.96	657.61	171.03	79.32	0.97001
237.67	840.67	160.97	34.238	0.89596
227	847.67	111.04	14.282	0.97523
241.5	838	163.07	26.809	0.89678
226.2	1600.8	45	20.971	0.94413
230	532.67	41.186	21.314	0.99749
233	534	29.476	27.598	0.95731
221	540.33	150.95	24.633	0.83594
234.85	928.92	77.735	49.919	0.94302
254.43	302.07	9.6599	48.707	0.97884
236.36	454.73	68.682	44.337	0.99266
238	1175	43.781	38.132	0.87176
257	1183.1	36.501	72.493	0.85804
236.92	1367.5	104.42	41.012	0.88118
226.8	1739.6	132.88	19.824	0.96372
248	1730.6	158.5	36.827	0.96311
238.17	1766.7	173.42	27.846	0.93989
234.69	1798.8	83.047	84.193	0.98117
249.82	66.941	102.15	143.64	0.92579
244.75	1622.2	177.8	26.964	0.96495
237.46	1638.9	75.069	33.754	0.91984
226	122.5	144.69	29.706	0.99005
239.78	607.83	105.95	68.252	0.95999
235.8	46.7	90	82.44	0.94614
232.86	267.57	90	27.548	0.87121
243.14	271.43	125.22	24.019	0.86635
234	1016.2	93.945	29.142	0.99749
255	1466.8	36.634	50.199	0.96815
251.12	1208.1	54.273	76.994	0.91195
236	1323.2	78.53	73.142	0.9626
231	42.5	38.66	13.314	0.96188
257	622.47	21.801	69.232	0.93341
243.82	776.27	169.99	36.205	0.9536
255.81	799.12	58.109	58.23	0.91019
235.17	1595	95.194	22.912	0.96416
242	1600.1	81.87	26.916	0.78812
252.43	712.67	21.125	62.891	0.75002
242.54	1412.6	80.538	49.875	0.85371
250.91	1490.1	31.329	57.295	0.93991
264.14	1862	156.93	60.502	0.97011
248.78	143.89	172.15	30.669	0.95453
240	485	116.57	15.882	0.98552
233	1031	19.654	17.18	0.86533
248.4	1022.8	123.02	24.647	0.96783
265.69	1032.9	7.2532	64.396	0.86098
248.53	564.94	53.531	77.169	0.74125
258.28	851.61	115.39	74.944	0.87141
240.75	886	85.914	16.928	0.82912
245.6	1431.8	166.76	18.132	0.96318
238.4	1429	34.992	26.543	0.91977
233.6	1558.2	39.472	25.974	0.84787
231.86	1558.4	50.194	25.124	0.93261
246.75	1564.5	161.57	26.141	0.96775
243.5	1571	87.274	21.055	0.9985
274.82	541.35	12.095	63.959	0.89544
253.8	162.4	18.435	21.951	0.86438
255.29	1672.4	143.56	86.904	0.92979
245.56	1317.7	90	26.281	0.91321
285.5	1343	21.218	94.077	0.96922
252.75	1978.8	60.018	34.059	0.88131
245	177.33	38.66	6.6569	0.96188
242.2	891.4	4.7636	25.072	0.96056
251.2	921.6	80.91	26.537	0.95408
248.6	1146.2	86.424	16.58	0.96692
359.2	1192	16.487	257.41	0.90346
257.8	231.27	160.82	77.999	0.93661
271.58	437.92	19.385	60.169	0.9514
249.67	996	102.53	18.542	0.99444
249.89	382.44	29.539	39.998	0.86209
250	575	66.801	15.232	1
262	1302.3	57.381	63.931	0.92855
262.2	1012.4	139.18	29.767	0.97655
254.4	1064.2	49.086	20.801	0.95427
262.83	542.5	20.556	19.062	0.89645
259.38	642.62	168.69	29.097	0.87622
280.92	925.33	174.96	74.829	0.91226
264.2	937.4	41.82	25.707	0.99174
256.8	1886.4	169.92	49.25	0.92803
276.25	290.05	7.125	67.15	0.9605
282.77	667.58	2.2605	82.75	0.91915
252	1372	126.38	24.664	0.95688
256.29	1376.4	81.254	41.304	0.95533
255	1782.3	175.91	14.071	0.99748
256.5	1795.8	90	40.217	0.96974
263.8	1806.6	148.24	27.406	0.90119
268.08	1643.2	135.88	52.246	0.87983
270.09	1580.9	138.37	39.193	0.92173
276.07	568.07	15.018	45.342	0.93622
297.8	1399	16.209	106.93	0.83754
267.83	1520.5	1.7899	33.394	0.95872
256.25	218.25	169.99	17.708	0.97484
262.17	201.25	101.63	38.57	0.9
264.56	237.11	75.964	33.994	0.97033
338.65	1250.1	24.023	200.7	0.95462
257	1791.8	47.726	30.014	0.99059
260.5	112.2	101.77	50.714	0.96681
297.23	171.23	141.25	106.79	0.91254
298.58	472.95	14.534	92.064	0.90891
259.67	464	70.71	21.211	0.99901
266.67	451.11	107.97	41.037	0.94786
261.62	607.12	12.995	29.386	0.90804
260.2	603.8	96.71	17.222	0.99391
263.6	600	109.65	16.43	0.9048
287.81	769.69	173.77	57.462	0.96283
289.75	946.94	1.7624	66.47	0.97835
260	1743	160.35	15.133	0.98234
259.67	1742	116.57	15.678	0.99837
266.88	1750.1	35.538	21.786	0.78972
270.17	488.33	176.42	16.885	0.94943
240.67	1096.8	11.976	33.949	0.99366
269.17	1104.8	35.754	31.717	0.97126
260.5	1423.5	92.862	21.851	0.91645
274.29	1445	38.66	33.04	0.96899
267.8	1772.2	38.66	15.468	0.82792
269	134.1	144.16	25.861	0.85857
255.83	1404	57.095	21.729	0.93184
272.17	1417.5	19.44	18.323	0.9839
268.31	1811.6	99.964	82.612	0.90947
288.3	42.45	118.47	95.602	0.98758
273.8	99.2	140.71	28.541	0.99594
268.56	164	151.63	60.185	0.94416
263.8	167.8	66.251	28.398	0.9618
264.91	184.64	67.068	34.528	0.81763
257.86	1924	158.75	23.491	0.82216
264	1956	90.699	85.394	0.96032
272.5	1976.1	57.265	41.737	0.79753
269.5	1990.8	175.24	12.123	0.99328
290.29	268.64	172.61	63.041	0.86375
266.4	335.6	61.189	24.316	0.93872
266.33	390	107.35	16.79	0.99838
301.52	409.57	34.939	94.571	0.94163
293.95	1461.4	4.6987	88.652	0.82622
280.17	48.833	149.53	41.019	0.96165
273.85	35.769	112.93	59.405	0.95047
280.38	244.75	149.74	43.15	0.96588
269.75	885.25	38.66	32.596	0.9822
309.65	885.88	2.07	85.253	0.9742
264.2	879	64.537	25.269	0.92046
273.4	1023.7	50.528	24.792	0.88828
286.85	1151.4	54.926	58.488	0.98188
276.24	1380.6	83.047	86.148	0.9589
274.71	1499.5	178.88	52.886	0.96452
297.79	691.29	8.2463	72.77	0.95809
320.41	1016.8	151.93	154.51	0.8802
377.21	1019.3	168.25	258.06	0.89449
283.05	2003	126.42	84.302	0.89917
271.25	517.75	81.469	20.675	0.97817
275	512.5	147.99	9.434	1
273	993.8	83.66	27.92	0.973
263.4	44.9	141.34	34.32	0.93287
282	357.5	49.538	47.064	0.94952
289.53	794.47	15.255	63.258	0.90121
286.64	814.27	62.403	51.905	0.95654
271	1566.8	8.5308	21.479	0.94157
311.13	1532.5	135.46	91.299	0.96815
273	1755.1	126.87	22.008	0.90877
291.67	1766.8	41.186	45.233	0.94003
321.84	561.97	137.57	134.02	0.94013
287	1097.7	51.116	41.301	0.96426
310.42	1202.3	2.6026	72.539	0.9108
278.15	2009.2	79.695	34.595	0.96953
294.55	845.45	144.34	57.863	0.9784
300.47	865.93	9.9506	63.441	0.91219
276	1555.7	38.157	17.822	0.99903
266.11	1715.4	2.1211	27.123	0.99614
306.1	1883.1	138.69	96.46	0.91088
279.93	1902.8	86.82	76.767	0.93935
280.25	86.75	104.93	16.211	0.95763
281.17	583	140.83	35.793	0.97304
347.8	1166.7	23.962	185.5	0.95569
284.33	1105.7	135	14.142	1
292.54	1443.3	61.991	54.238	0.98151
284	1865.4	172.23	22.92	0.96875
281.71	117.14	101.77	28.093	0.87265
306.28	1601.9	129.63	84.292	0.98581
309.12	1851.2	132.88	79.75	0.95824
281.5	11.25	79.992	17.792	0.97022
289.2	538.6	151.93	17.153	0.99108
293.44	67	136.79	46.142	0.98124
316.82	1417.2	30.203	79.333	0.9772
287.46	1523.2	71.917	55.188	0.93401
303.9	1510.5	153.43	47.452	0.94245
286.18	1921.5	30.964	37.668	0.92878
285.8	1924.2	56.31	19.574	0.921
269.22	1687.8	164.48	38.92	0.96
287.2	1675.8	128.05	30.354	0.96217
285	268	17.354	17.007	0.98568
286.33	267	104.04	16.944	0.97333
296	1182	11.689	30.305	0.97721
324.4	1703.6	164.05	94.619	0.84636
311.75	1695.8	163.07	52.973	0.9077
319.22	649.67	25.427	72.533	0.9312
289.86	957.57	180	17.325	0.98127
349.92	973.76	1.8934	127.85	0.94694
306.1	1214.3	34.902	60.006	0.87376
290.67	1281	0	5	1
286	878.75	47.291	18.184	0.97295
283	1085.3	142.13	11.648	0.9789
296.92	1953.3	124.99	64.346	0.94851
288.67	744.62	15.859	95.371	0.95922
365.88	1292.3	29.197	205.5	0.94765
287.57	1369.3	39.472	23.131	0.95208
283.67	1362.2	53.13	21.664	0.92317
300.6	70.9	83.946	74.794	0.88737
289.8	300	136.97	21.761	0.94289
296.25	801	57.265	16.68	0.9978
305.89	787.78	171.25	30.784	0.85453
294.43	1593.6	101.51	57.603	0.9567
292.2	824	2.7263	22.405	0.93836
291.4	1739.6	40.601	29.34	0.9427
285	1733.5	47.121	19.472	0.98114
292.95	1786.7	86.698	111.77	0.93206
301.12	354.75	50.44	31.622	0.94343
296.75	1116.5	118.3	14.964	0.98671
313.18	1138.7	35.676	48.577	0.98834
290.33	1476	60.524	26.973	0.97949
310.78	1485.7	6.3402	38.338	0.9448
302.8	1773.2	36.384	23.848	0.98963
309.44	1798.1	8.1301	36.033	0.98119
336.58	1823.6	177.14	84.2	0.95131
293.5	449.5	93.18	19.73	0.91372
297.89	210.56	98.842	52.652	0.86495
288.15	565.3	30.5	90.828	0.93278
298	659.67	60.945	10.526	0.97809
313.22	1672.1	20.283	53.017	0.92499
299.13	139.87	91.488	79.583	0.96788
307.83	244.83	40.815	29.307	0.99188
296.44	613.44	41.82	32.399	0.78692
326.07	1949.3	106.23	179.97	0.9144
300.88	711	80.838	33.534	0.93639
296	1346	63.435	15.882	0.98552
291.14	1598.4	112.62	28.614	0.90864
343.27	499.68	155.77	88.673	0.98933
298.7	519.9	24.075	53.999	0.95332
311.69	1063.1	171.25	59.394	0.88581
341.37	1332.3	21.903	110.2	0.94866
302.5	1326.9	46.397	32.524	0.89165
325.38	1478.6	55.641	127.45	0.93149
313.67	1548	178.36	35.651	0.98214
315.89	1114.3	14.47	34.393	0.93087
306.22	278	101.31	47.189	0.9725
309.6	929.6	31.608	17.311	0.88179
327.67	906.93	151.56	58.178	0.93831
317.37	1611.3	115.07	69.909	0.97909
318.38	1650	12.724	32.446	0.9795
303.8	1269	93.18	20.482	0.88016
314.5	1777	12.529	20.026	0.92076
305	1938.8	79.38	16.351	0.99557
325.36	6.2857	8.7462	45.476	0.86769
325.38	284.52	111.45	99.96	0.90286
310.5	621	49.399	29.069	0.95149
309.8	1010.8	104.93	16.685	0.93045
301.5	1385.8	137.29	17.946	0.98582
369.38	1404.1	21.879	145.24	0.94228
309.6	1851.6	51.009	28.62	0.94404
333.4	1192.8	45	70.692	0.98026
299.75	260.5	33.69	21.928	0.98656
305	1086	180	22.269	0.94302
318.89	1098.7	53.746	39.903	0.93233
308	113	77.005	26.973	0.98926
320.29	109.36	116.57	66.672	0.93907
312.33	1822	113.63	17.488	0.99863
315.6	1832	64.799	19.516	0.96271
314	356	105.95	17.703	0.82246
325.24	397.82	59.323	73.009	0.93961
333.47	239.47	144.46	48.246	0.89151
324.33	781.22	155.56	26.365	0.91659
332.64	12.786	135.81	57.337	0.87569
320.23	63.231	79.939	65.215	0.96555
319.91	714.55	78.996	37.795	0.97034
324.45	842	45	54.041	0.94209
314.75	1295.4	31.293	60.411	0.98794
312.62	1916.2	103.8	63.826	0.91959
322.5	231	33.111	27.667	0.99249
318.42	198.26	97.224	72.626	0.98544
307.25	857	40.601	19.042	0.96836
305.75	863.5	180	19.706	0.91342
323.71	1256.4	69.146	45.34	0.99129
305.5	1267	20.225	21.456	0.94371
332.27	1721.9	158.96	43.069	0.97018
321.22	610.22	53.842	34.556	0.93189
343	832.68	46.941	86.737	0.96253
323.6	1996	140.71	16.166	0.87917
339.19	683.57	9.3236	147.1	0.92317
341.69	956.69	139.82	60.584	0.97217
323.4	1442.2	49.764	35.17	0.96839
316.25	1435.5	6.3402	18.472	0.98044
318.2	1435.4	67.166	20.88	0.98735
341.79	62.786	30.651	63.704	0.98533
328.25	526.75	176.19	17.74	0.84741
330.29	942.43	143.13	26.713	0.93586
319.8	1546.8	133.03	23.995	0.85511
324.8	1554.4	47.726	16.284	0.91292
329.83	76.833	17.879	33.655	0.96786
339.89	454.78	37.439	87.037	0.92609
357.48	739.43	1.3972	90.357	0.90778
325.83	1635	164.48	19.024	0.98199
321	1745.3	164.48	19.296	0.96817
319.33	1747	105.52	19.296	0.96817
330.87	161.06	82.875	103.42	0.93545
369.05	96.368	165.96	84.696	0.97362
322	299.67	96.34	9.8995	0.91473
325	501	71.565	9.7082	0.9772
335.1	470.3	116.03	49.372	0.96925
347.8	1267	28.474	68.592	0.97853
337.07	1396.6	57.407	84.575	0.85606
332.6	1366.8	48.18	26.064	0.97816
332	1356	176.42	16.308	0.983
329.83	1479.8	137.49	17.806	0.91421
345.44	1229.1	2.7702	67.137	0.92457
323.47	2017.1	132.36	52.562	0.87536
321.4	589.2	149.04	23.777	0.98096
330.43	607.71	81.573	55.804	0.97824
317.17	1000	124.29	27.215	0.97838
326.5	1687.3	74.249	47.974	0.84466
322.14	644.43	73.301	23.69	0.88142
333.43	786.57	55.713	27.575	0.96562
353	1101.2	30.964	62.772	0.92891
329.4	1566.2	96.71	17.222	0.99391
333.71	2028.3	113.75	27.349	0.99868
329.4	294.2	161.57	20.606	0.92077
383.94	380.71	1.5208	117.81	0.95955
366.41	1313.3	20.323	91.458	0.94444
334.75	1309.8	45	15.556	1
322.71	346.86	39.289	29.233	0.97237
336.75	344.75	126.87	20.273	0.98654
359.27	356.67	172.65	72.904	0.85749
375.2	1067.8	18.263	110.28	0.95487
330.33	1060.7	90	12.185	0.98479
347.92	481.25	6.5198	37.774	0.93259
349.4	1139.6	45.659	62.909	0.97797
342.46	1657.9	79.413	113.68	0.95753
335.28	206.89	95.618	63.403	0.96674
331.4	705.7	91.685	34.424	0.98812
315.64	962.82	173.88	29.284	0.96164
338.67	1780.9	94.351	94.821	0.97305
341	902	87.678	86.945	0.85181
338.5	863	126.03	14.596	0.93185
342.56	1979.1	49.899	27.27	0.91088
342.73	766.82	33.69	45.566	0.79127
344.67	1454.5	169	37.605	0.97526
339	310.29	119.6	54.959	0.9208
348.4	320.8	11.31	25.748	0.99016
352.33	1377.8	30.964	35.404	0.98817
339.36	1524.9	78.959	42.782	0.97643
352.49	1836.3	85.295	272.18	0.89581
341.5	565.5	7.4314	24.092	0.96278
331.86	579.29	118.61	27.532	0.91022
339.83	567.33	73.072	27.164	0.88506
340.25	1175.8	70.56	19.851	0.90817
349.6	1412.4	23.199	23.28	0.9814
393.87	1156	46.771	143.27	0.95792
351.25	1358.5	8.1301	29.534	0.95767
330	938	164.48	19.64	0.95121
355.62	1205.8	28.301	45.155	0.98095
349.5	9.5	153.43	16.402	0.95429
330.6	792	30.466	22.279	0.88526
376.2	793.07	167.8	81.739	0.92624
358.08	1473.9	148.39	48.443	0.9453
348.42	154	84.644	98.965	0.97429
382.5	609.08	8.9017	90.607	0.92721
348.5	601.33	46.975	20.545	0.99869
403.13	1702.4	33.589	162.98	0.96491
344.75	819	80.538	12.882	0.94437
405.46	813	179.5	119.71	0.9607
419.41	539.65	11.677	160.31	0.95545
390.06	508.44	170.43	91.094	0.92401
363	959.67	144.61	50.101	0.93043
352.65	2009.5	102.2	78.289	0.96705
340	397.8	34.695	17.329	0.9124
363.15	420.31	51.189	60.022	0.98354
380.26	401.53	0.8551	68.609	0.97666
369.28	653.56	6.5999	136.63	0.89153
345.21	743.64	50.648	67.07	0.96408
349.11	1579.2	91.637	38.823	0.90188
359	1576.9	111.04	46.386	0.90082
375.93	65.6	37.011	83.315	0.97702
337.82	35.882	47.643	53.533	0.85949
355.67	30.333	111.37	26.114	0.94579
348.29	212	87.274	21.123	0.9953
358.62	1630.9	10.125	29.491	0.96448
364	766.33	166.5	30.836	0.83375
340.44	2005.6	38.418	38.11	0.97123
356	2015.5	19.983	11.993	0.97594
353.25	621	153.43	16.456	0.95116
349.11	715.89	60.018	35.388	0.84822
363.71	719.86	15.068	32.406	0.83088
362.5	852.17	32.471	26.134	0.99781
352.92	1954.8	84.71	58.047	0.93426
357.67	1570.7	153.43	11.602	0.96363
361.4	1577	15.524	19.208	0.97261
347	3.6	24.444	13.142	0.91941
370.73	455.4	47.386	69.823	0.97305
358.6	430.4	124.51	19.546	0.99339
347.83	548.67	23.962	20.78	0.94792
380.93	1166.2	29.745	72.625	0.8881
362.5	355.25	2.2906	25.994	0.96252
367.09	1960.1	159.15	46.015	0.97673
362.14	458.14	163.07	24.321	0.9885
365.17	467.67	27.897	21.147	0.90962
350.5	822.67	150.95	14.02	0.73438
395.08	863.92	167.25	87.306	0.98644
350.43	1216.4	28.511	99.243	0.92882
381.91	1053.1	12.381	85.699	0.97962
358.71	242	112.83	24.794	0.83148
359.86	125.43	113.75	29.714	0.91918
393.08	284.12	123.27	117.32	0.97875
377.4	627.8	149.53	42.146	0.93595
365.73	276.58	103.45	103.85	0.91089
350.5	1081	20.556	17.534	0.97454
364	1082.6	164.05	22.159	0.98562
362.25	1092	68.962	16.502	0.84403
359.67	1360	97.125	16.246	0.99251
398.72	1378.6	18.435	78.665	0.96478
356	1499.5	8.9726	19.241	0.9997
370.57	1495.6	152.24	24.103	0.89081
360	1000	131.19	21.26	1
363	1426.2	29.358	41.835	0.87762
389.36	1467.4	35.134	71	0.93
351.43	1739	55.713	27.467	0.96942
360.7	1855.2	79.426	79.605	0.95843
366.25	694	56.31	16.61	0.8683
376.64	687.73	8.1301	29.104	0.97184
362	781.5	88.025	29.987	0.96765
363.17	2026.5	77.471	18.72	0.98498
383.58	2006.1	151.78	48.368	0.962
370.4	323.6	174.47	31.199	0.99826
396.39	1395.6	17.447	74.454	0.98552
356.5	1566.8	17.879	33.164	0.98219
393.35	1576.9	140.62	88.965	0.97435
370.71	1721.4	141.34	21.379	0.89853
395.47	587.79	2.2312	82.981	0.92862
365	579.75	142.59	22.866	0.93592
363.69	907.31	88.995	58.127	0.98077
345.29	1610.9	47.021	60.893	0.98765
371.58	197.42	98.13	119.55	0.94636
380.31	549.85	9.9506	61.048	0.94795
369.86	550.71	46.848	21.959	0.99874
374.38	1664	57.171	39.066	0.94435
367	1904.9	97.696	39.029	0.95663
367.2	1914.8	85.914	16.014	0.87647
375.8	1904	169.22	22.171	0.96423
353.78	2040	161.57	24.22	0.91396
387.08	6.1538	178.24	67.276	0.96663
358	13.286	148.39	16.256	0.93902
373.25	119.25	38.66	13.062	0.98044
382.06	1552.9	30.343	62.904	0.75525
366.4	1548.4	85.914	15.966	0.87912
374	537.17	62.745	37.893	0.97965
373.5	1897.2	38.928	33.546	0.99629
376.75	1892.2	172.41	15.667	0.96589
386.5	1077	59.036	59.138	0.986
374.73	1808.7	75.069	119.27	0.91112
398.26	822.47	8.8204	62.228	0.94322
370.29	959.14	95.356	33.49	0.9597
387.57	502	157.38	41.114	0.94858
379	1291.5	50.528	22.232	0.99057
374.75	341.12	108.8	53.226	0.93279
369.5	1777.5	156.8	7.6158	1
379.2	1987.2	144.25	31.157	0.98872
372.57	1982.4	96.71	18.581	0.92124
391.46	834.42	12.236	86.919	0.97711
381.6	1083	17.354	16.98	0.9872
389.54	1244.4	59.184	71.461	0.92876
400.71	25.059	8.5308	62.468	0.97124
381.71	772	34.695	19.273	0.82041
387.17	760	162.26	27.682	0.94822
380.38	1473.9	170.54	24.891	0.97751
388.38	1797	34.33	51.663	0.96102
385.2	1789	1.5074	40.21	0.94536
384.33	43.167	17.103	27.706	0.98186
389.5	57.375	57.653	36.71	0.96733
383.33	121	172.23	22.369	0.99259
380.5	140.8	73.443	41.583	0.92829
384.71	107.71	119.74	33.514	0.96225
374.25	1704.2	72.474	20.104	0.9911
398.29	646.43	178.75	47.595	0.96672
368.38	841.88	27.897	21.413	0.89831
399.92	846.17	171.25	40.888	0.96504
377.75	1115.5	72.474	20.318	0.98063
377.38	1110.3	55.305	67.38	0.93863
388.47	1492.1	12.407	52.383	0.97733
377.67	1506.8	90	38.837	0.9527
392.6	445.8	30.964	30.027	0.97095
386.33	596	160.91	28.166	0.97686
387	583.5	112.38	56.176	0.98181
386.2	1033.6	170.07	44.143	0.91991
401.4	327.7	12.653	50.822	0.98815
392.64	677.55	1.6366	36.994	0.94647
363.07	702.73	32.619	60.772	0.97681
411	1463.8	47.862	87.333	0.97281
382.5	1518.5	21.251	19.732	0.97876
380.33	1519	46.848	21.944	0.99945
380	1897.8	102.53	18.791	0.98127
383.67	1928.9	80.87	63.174	0.89782
386.39	912.61	93.504	105.98	0.92647
395.17	951.83	0	30.533	0.94978
414.72	1344.7	158.36	74.558	0.90908
384.5	1844.8	17.65	23.273	0.99199
379	147	14.744	20.772	0.94582
371.4	151.6	168.69	20.739	0.98347
405.19	1754.8	48.077	66.513	0.99013
396.94	1778.3	70.88	81.521	0.97372
382.89	281.56	99.162	35.356	0.88812
419.56	1838.6	30.311	77.42	0.97252
379.5	1929.5	4.7636	25.248	0.95387
404.14	360.71	24.102	43.701	0.95259
386.3	210.7	36.119	46.872	0.97721
390.6	495.4	120.96	19.269	0.90782
385.5	2030.3	99.09	25.791	0.98166
381.17	277.5	133.6	29.587	0.98017
416.23	903.69	19.654	81.25	0.91483
421.81	1957.9	8.7462	67.947	0.96789
406.33	936.89	24.624	56.54	0.93388
429.72	1016.2	17.393	99.647	0.87285
376	1611.2	169.22	21.93	0.97481
388.67	1609	75.964	16.606	0.99314
404.25	1617.5	35.362	40.368	0.94167
395.6	1616.6	45	15.556	1
391.75	1084.5	153.43	20.341	0.98935
390.25	1082.5	125.22	20.984	0.99164
404.75	43.25	174.14	42.22	0.92857
399.36	242.09	129.35	67.255	0.96143
452.86	983.46	2.9464	161.84	0.84143
380.9	1244.5	4.3987	28.131	0.92696
389.33	1250.7	97.125	8.0828	0.99746
395.17	1527.3	57.529	27.275	0.95608
422.95	801.77	160.1	74.067	0.83282
419.5	1647.1	27.929	97.236	0.96611
411.57	1977.3	171.63	40.417	0.85029
405.38	106	131.5	35.025	0.99109
381.71	419.29	33.232	35.383	0.97986
391	429.5	83.29	17.778	0.96283
401.27	472.18	136.97	43.663	0.93986
413.12	566.25	151.14	64.797	0.86341
425.09	720.27	26.2	77.85	0.90191
396.25	187.5	102.09	14.708	0.97346
412.33	209.78	40.156	44.311	0.94489
402.25	203.25	45	15.556	1
386.6	319	149.04	18.173	0.96258
409.63	287.79	113.1	81.436	0.90778
401.17	1067	64.093	39.896	0.9753
402.59	1921.5	74.949	129.16	0.95407
394.33	1031.7	130.24	17.616	0.96671
402.33	1034.3	14.036	13.161	0.93983
436.14	742.05	15.642	78.89	0.98725
422.77	1611.9	44.341	62.323	0.98715
409.4	1735.5	66.961	103.29	0.91532
403.75	178.25	138.01	14.376	0.93585
403	498.5	105.95	36.573	0.99528
394.5	1112.5	109.09	30.004	0.91699
398.33	1212	111.25	19.872	0.97188
414.5	760.17	6.1155	30.132	0.93457
412	1254.5	159.78	20.584	0.98371
443.51	1713.5	57.242	161.28	0.95108
401.6	1662.8	92.862	20.289	0.98701
415.1	1693.1	55.376	51.748	0.98631
409.56	1562.9	69.677	61.968	0.92926
411.06	1492.8	98.931	77.25	0.91726
409.6	90.8	22.62	13.891	0.93586
407.2	139.05	96.911	71.242	0.9332
420.14	310.34	107.18	122.17	0.94239
428.75	867.5	142.77	63.353	0.9913
409.33	944.33	137.49	16.654	0.9775
404	451.89	123.69	40.117	0.98863
448.65	1357.9	164.69	100.7	0.9781
418.53	782.58	6.5463	66.275	0.92645
397.75	791.75	132.88	19.753	0.96718
417.62	767.62	124.7	49.049	0.96708
416.5	1926.4	158.75	40.555	0.95244
411.4	2016	164.05	22.353	0.97705
405.73	627.55	161.57	38.373	0.9065
412	1134.5	101.51	56.883	0.96882
410	173	0	4	1
405	1031	53.13	10	1
422.33	1025.8	143.53	29.676	0.96378
408.25	1335.2	104.93	16.195	0.95858
441.07	1685.8	6.8817	59.881	0.97562
412.32	56.053	91.975	90.138	0.96576
430	61.667	8.9726	39.103	0.98384
428.23	696.31	45	63.788	0.93116
419.67	896.44	120.96	42.818	0.95326
418.38	1887.3	71.313	80.348	0.89342
407.8	1861.8	162.35	23.796	0.97019
414.71	1845.9	85.764	29.061	0.93163
426.5	1863.2	11.31	25.971	0.98168
422.35	1964.8	102.8	94.289	0.9571
440.93	946.86	10.784	74.799	0.8574
418.6	930.6	116.57	22.653	0.98707
438.75	86.583	160.5	52.984	0.96108
443.44	1098.7	157.04	65.697	0.97536
416	429.75	90	14	1
428	409	129.29	29.718	0.9565
446.93	444.93	130.35	133.7	0.91267
449.55	530	0.59066	104	0.93277
453.59	1255.4	24.605	119.65	0.98356
429.56	1587.7	14.826	35.612	0.98762
446.28	47.111	57.265	90.762	0.91686
418.5	554.5	90	22.206	0.99073
433.57	137.43	147.03	44.505	0.99096
420.86	142.43	113.2	23.452	0.97421
438.33	214.78	174.81	60.024	0.92007
425.6	1082.2	135	29.055	0.92482
428.75	914	111.45	34.566	0.87032
420	1892.7	10.62	16.308	0.99818
430.4	2002	133.6	30.436	0.95283
470.86	240.29	2.3137	101.42	0.97693
428.57	769.29	62.592	32.905	0.9243
423.6	1285.2	104.62	23.863	0.99609
424.57	1314.3	75.53	35.103	0.91205
429.67	52.667	54.162	23.032	0.96404
428.44	165.33	103.43	71.085	0.96904
425.9	344.35	102.23	64.835	0.9469
459.24	362.29	13.191	87.43	0.75185
422.88	619.5	123.23	39.075	0.88726
440.82	322.18	47.291	53.821	0.98614
447.29	1058.5	163.3	53.296	0.97946
424.92	1405	90	65.915	0.94061
428	1015.2	114.23	22.055	0.99439
424	1906.7	42.879	19.119	0.99926
434	1906.2	175.1	35.625	0.98606
437.5	1467	46.79	46.246	0.97904
428	114	148.24	27.662	0.89285
428	117.33	125.22	21.528	0.96657
446.07	691.21	56.31	69.681	0.98313
436.11	720	63.435	60.549	0.96017
456	1634.9	160.46	72.994	0.90128
430.5	1668.8	40.101	24.876	0.99853
424.8	2035.6	104.74	19.894	0.98757
436.21	1288.7	55.008	76.709	0.95476
455.38	1275.5	6.7098	55.869	0.91915
417	1435	137.73	42.264	0.70348
431	1437.4	60.255	17.942	0.89868
428.4	497.6	98.531	20.544	0.98441
436.78	1147.3	108.23	95.824	0.93393
424	1544.8	48.013	15.771	0.85308
432.5	1560.6	65.659	46.621	0.98877
444.8	1552.3	4.2364	27.285	0.99225
422.2	1523	34.509	19.824	0.97943
476.38	1528	8.0429	99.261	0.93605
440.91	623.65	77.542	99.318	0.88678
431.6	585	82.235	24.993	0.88841
428.6	594.4	118.3	16.618	0.88849
433.6	1212.8	97.125	17.57	0.91772
429.57	1818.1	143.57	55.798	0.93554
444.67	152.56	159.15	23.419	0.95956
432.4	780.6	38.66	20.187	0.95155
430.2	779	38.157	21.579	0.82507
442.25	1207	9.4623	19.154	0.95269
434.67	1981.7	94.574	25.28	0.99208
436	1245.8	47.291	17.71	0.99899
436.07	1251.4	90	44.286	0.90322
429.5	69.5	132.27	16.208	0.9172
438.4	1664	107.35	18.969	0.88369
442.64	422.73	104.8	58.912	0.93051
439	15	59.744	28.702	0.96804
445.08	26	71.175	49.272	0.94346
439.5	389.5	78.69	16.161	0.94653
445.74	495.89	77.471	65.854	0.98
446	456.8	144.16	22.418	0.99042
439.4	1028.9	130.45	83.754	0.95704
435.57	1833.4	82.405	111.99	0.94587
460.5	414	162.82	65.438	0.87972
434.9	942.2	46.005	41.43	0.97299
430.75	1128	21.801	18.561	0.87042
446.57	1170	78.805	103.63	0.94436
486.69	1872	164.12	117.7	0.96283
447.2	652	123.69	15.765	0.91485
452	767.1	38.48	50.912	0.97854
473	780.79	32.989	69.243	0.98142
440.58	206.17	146.73	46.023	0.83165
474.32	217	175.17	95.46	0.74642
472.45	165.97	151.39	109.96	0.91159
444	186.67	86.186	15.317	0.98146
457.8	249	40.732	48.752	0.97448
450.33	905.67	119.48	29.264	0.90281
448.75	1759.1	39.987	40.729	0.99338
449.47	1798.3	81.87	133.15	0.90277
442.6	2027	94.899	35.809	0.981
451	2005	126.25	19.395	0.95906
449.5	1310.5	47.386	35.279	0.96292
452.08	1413.8	89.421	113.93	0.86902
464.94	1499.6	95.803	275.43	0.89774
463.1	862.5	135	45.509	0.99441
449.69	1419.9	79.046	100.56	0.94198
451.88	126.52	83.991	98.733	0.96751
453.57	290.29	107.88	33.349	0.97675
460.18	318	38.884	41.673	0.95565
461.05	1767.2	63.048	73.22	0.90397
463.85	1850.1	96.857	179.95	0.88433
448	794.25	81.87	21.514	0.98603
465.5	1073.7	132.51	51.51	0.94809
470.18	801.45	5.7106	40.581	0.99059
463.71	826	174.61	55.262	0.96332
469.04	1110.9	113.03	94.674	0.91816
448.6	1339.6	99.462	18.547	0.98387
466	620.86	67.036	136.51	0.93879
459.4	1047.6	36.254	19.06	0.97592
467.84	1178.3	111.8	71.431	0.90468
485.4	1420	10.389	62.433	0.97704
523.18	381.36	0.7639	161.24	0.93038
454	373.75	47.291	17.71	0.99899
445.45	402.91	157.99	54.632	0.92795
463.25	1108.2	145.01	24.419	0.99976
459.46	1928	107.1	108.03	0.88133
462.33	1292.1	61.39	53.973	0.9286
467.6	1811	26.565	29.676	0.97954
458	678.57	63.435	22.778	0.98167
456.6	1495.4	73.74	27.505	0.90893
465.6	904.07	36.254	57.338	0.97324
463.8	887.6	141.71	24.656	0.98179
443.64	1081.5	176.73	36.8	0.95263
455.71	1616.7	114.23	22.402	0.979
461	1630.9	71.565	25.501	0.86803
468	1700.6	40.601	37.559	0.98188
455	1819.3	17.354	16.79	0.99838
457.6	1978.9	96.009	122.44	0.93624
452.4	4.8	26.565	18.155	0.9853
462.83	15	47.121	20.222	0.94478
537.27	420.04	159.05	194.13	0.96528
524.35	268.27	0	204.85	0.89823
483.29	432.14	3.5763	50.6	0.95047
471.75	741.25	31.218	39.86	0.96808
458	925.67	167.47	18.542	0.99444
463.2	934.2	69.274	40.382	0.97965
467.5	914.5	131.42	23.516	0.96411
458.2	220.4	86.987	20.526	0.92692
480.79	1325.3	5.5993	54.374	0.94244
493.42	872.26	33.511	90.791	0.97754
514.81	861.69	12.475	126.27	0.91657
488.3	1015.2	29.407	64.807	0.9742
474.53	1621.9	65.726	59.082	0.94693
471.08	1696.8	70.665	62.243	0.97049
461.3	1899.8	90	27.289	0.95276
466.25	480.42	107.02	53.01	0.96669
500.19	86.667	14.036	72.143	0.97158
485.56	1226.1	164.05	57.466	0.8868
462.5	641	26.565	20.544	0.97959
498.05	1297.7	169.05	71.273	0.88604
471.75	406.75	129.29	15.488	0.91767
463	139	141.34	19.445	0.98787
475.8	135.6	3.3665	19.426	0.87662
486.5	895.42	41.186	50.341	0.84465
470.75	98	160.71	21.21	0.99905
474.62	115.88	73.74	52.163	0.95854
482.14	109.29	29.249	30.485	0.93991
469.4	455.6	75.964	13.064	0.94679
469.83	440.83	94.086	15.45	0.90848
475	1685.6	147.53	14.289	0.91248
469	18	96.116	28.601	0.98458
481	12.4	139.64	28.048	0.93585
484.11	303.33	8.427	29.581	0.9227
476.12	505.25	131.63	36.994	0.97649
477.33	1940.8	98.696	88.272	0.97413
520	471.23	7.9575	106.88	0.87862
495.56	975.11	41.186	55.433	0.95883
503.22	161.78	130.01	112.99	0.93597
507	326	176.82	77.512	0.93032
474.07	678.4	46.548	56.127	0.93261
474.71	706.59	85.684	57.073	0.93127
465.71	1333.1	126.87	19.35	0.7752
477.89	761.33	45	30.83	0.87154
473	112.33	167.47	18.542	0.99444
478.38	1380.4	51.189	60.72	0.97223
467.5	40.5	45	16.215	0.95938
476.33	47	90	18.439	0.97619
497.64	28.273	139.82	62.256	0.94607
476.83	731.5	46.736	24.75	0.94324
481.3	1162.1	64.799	39.832	0.94339
506.62	1114.6	132.27	92.272	0.96667
476.45	1253	23.552	44.411	0.95795
480.67	1340.3	13.449	50.521	0.93618
502.64	1937.5	104.58	151.72	0.8377
477.4	2021.7	80.961	46.926	0.94944
498.88	2003.6	5.4403	45.396	0.92938
481.89	612.89	112.11	34.869	0.99056
490.7	820.3	8.8807	39.574	0.81842
481	2015.6	180	21.564	0.88109
503	1896.6	142.13	58.544	0.97377
491.46	1700.9	47.911	44.054	0.94822
528.43	175.23	147.69	146.65	0.94403
474.4	2030.4	28.61	27.87	0.89917
477	2031.8	166.61	21.904	0.98552
482.4	10	105.52	19.207	0.97266
488.85	1093.2	97.214	88.515	0.89963
537.92	1062.5	134.75	169.69	0.97091
498.2	1424.5	161.9	69.249	0.79002
486.42	1623.4	99.067	124.64	0.76372
482.33	1565.1	101	40.862	0.89751
479.33	1600.2	77.196	23.425	0.9631
494.85	1584.1	115.94	46.427	0.88625
480.36	575	83.367	50.373	0.85939
516.86	547.29	172.76	67.1	0.94644
486.5	929	73.496	29.585	0.95184
497.83	1540.4	53.13	56.111	0.98019
484.5	1861.2	98.13	21.448	0.98907
499.71	130.21	155.73	62.981	0.88831
483	138	109.65	15.133	0.98234
484.25	278.62	101.77	25.314	0.96846
491.8	291	34.695	17.721	0.89222
513.59	348.23	180	81.782	0.97821
488.17	572.67	111.25	19.375	0.99679
477.25	1544.8	64.654	22.728	0.92502
484	1555.7	180	18.111	0.99388
478.67	1547	56.31	18.028	1
492.19	776.67	85.236	70.827	0.85007
490.17	1028.3	136.55	26.516	0.98705
486.58	1792.5	87.797	29.082	0.8947
495.12	1854.4	169.88	29.759	0.95579
501.8	395.5	39.401	36.938	0.98098
490.43	1186	65.095	33.486	0.92189
492.44	1159.9	104.04	36.068	0.91452
491.58	1774.1	88.348	113.78	0.91445
488	494.88	118.22	52.453	0.88706
497.38	599.12	23.962	30.508	0.96848
485.67	1200.8	151.7	29.608	0.99737
488.5	1222.1	88.755	47.489	0.96887
498.96	671.96	68.199	89.094	0.9671
504.72	962.83	45.971	86.534	0.96437
516.57	1041.6	152.02	77.911	0.93017
507.56	1242.6	4.1849	43.421	0.94677
491.17	700.5	55.784	30.834	0.9805
491.89	1370.3	46.548	26.937	0.97164
494.26	1676.6	84.289	75.579	0.9308
503.5	267	25.866	37.143	0.98738
496	267.6	66.571	33.447	0.97753
499	900.83	31.329	28.681	0.93882
500	897.25	8.1301	15.442	0.9158
497.75	1293.5	126.87	15.692	0.95592
505.36	1511.1	20.433	60.288	0.90274
491.71	1494.6	85.236	25.855	0.93148
497.67	1496.3	126.87	16.505	0.90881
492.25	1728.2	70.346	15.216	0.97699
485.86	1833.9	59.421	28.269	0.90396
492.47	1915.5	92.161	53.856	0.9848
493.75	471.5	83.991	19.194	0.99535
514.62	225	12.68	42.093	0.97403
495.25	621.5	93.18	18.781	0.9599
496.5	622	96.71	19.087	0.89682
509.38	635.5	10.125	35.959	0.79098
528.27	492	21.801	80.034	0.942
507.8	1313.1	147.8	33.892	0.9414
504.6	1358.6	54.246	31.526	0.97715
498.43	1413.3	69.444	27.469	0.93312
514.64	1443.5	178.45	37.123	0.99705
492	1695	146.31	7.2111	1
535.35	289.55	158.07	85.383	0.97216
505	1077.3	160.56	18.276	0.98641
497	830.2	83.991	20.329	0.93977
506.5	816	159.78	20.927	0.96758
516.93	843.43	27.512	56.698	0.95453
487.29	836.86	176.82	19.565	0.92145
497	515	100.62	16.544	0.98397
507.57	719.57	31.827	35.486	0.96184
491.75	722.88	62.592	30.664	0.99185
527.18	1972.8	144.87	121.82	0.81305
519.15	511.85	107.24	76.025	0.7988
515.59	1393.8	33.232	75.189	0.9222
539.83	1397.6	34.408	99.204	0.89191
502	1478.8	56.31	21.945	0.9858
502.8	1469	93.945	31.262	0.92984
506.16	47.421	130.03	100.45	0.97508
544.63	1618.7	9.353	90.483	0.95206
507.08	2018.8	101.56	46.191	0.97228
522	364.85	4.9271	60.906	0.95581
506	378.6	69.444	26.117	0.98142
511.17	1756	77.005	105.34	0.88654
527.22	1465.6	6.3402	46.408	0.97563
512.5	1951.5	147.09	40.937	0.98924
516	101.19	9.3099	62.869	0.98322
505.38	117.12	112.62	32.775	0.79329
531.67	562.83	9.4623	56.28	0.97272
514.5	1213.1	30.651	34.27	0.9158
507.12	1216.5	80.538	25.301	0.96168
508	1333	58.57	21.56	0.97843
507.62	1323.1	120.14	37.134	0.96533
519	1321.2	150.02	30.773	0.97542
523.91	223	37.747	47.069	0.83293
509.73	598.73	81.741	64.952	0.96456
511.85	1258.5	62.488	55.917	0.96786
514.71	1740.4	163.5	30.341	0.92811
505.73	655.27	66.038	31.91	0.92592
494.25	755.62	24.444	25.947	0.93136
519.15	713.15	105.87	102.08	0.9675
506	925	93.576	16.308	0.983
507.62	838.12	96.582	26.687	0.98072
521.86	905.86	170.91	27.124	0.93342
519.48	1148.9	109.37	123.68	0.77995
550.53	1242.5	154.06	108.01	0.76191
506.14	1841.9	86.987	21.381	0.88988
528.17	1844.9	37.304	53.945	0.9788
510.4	501.4	86.82	18.484	0.97531
518.5	1238.8	61.699	33.501	0.88145
499.43	1590.1	15.524	21.358	0.87467
522.82	1576.4	131.19	44.066	0.96493
509	1851	45	16.971	1
528.69	1873.4	53.902	62.122	0.95626
510.33	326	124.51	19.434	0.9991
521.75	1370.1	15.255	36.595	0.93471
511.95	1667.8	90	76.725	0.96448
512.75	1887.5	93.366	18.739	0.90877
520	881.4	68.199	33.206	0.97304
544.45	1681.7	69.326	126.24	0.89749
525.75	1013.3	39.806	41.436	0.94245
523.83	1351.5	38.991	27.497	0.98261
534.85	383.45	130.6	88.619	0.93632
520.9	1544	102.65	54.331	0.92432
541.83	60.875	170.24	100.55	0.93854
528.57	75	24.146	35.598	0.89275
516	776.5	105.07	27.77	0.96959
546.5	807.39	39.898	81.076	0.9807
524.62	831.12	62.879	47.291	0.97409
519.75	805.25	116.57	15.89	0.98505
515.67	1914.3	173.66	18.198	0.9952
537.5	1093.4	127.67	76.597	0.94008
537.89	1965.9	100.69	154.31	0.94306
521.43	720.86	125.22	22.391	0.92931
545.85	782.38	28.968	66.906	0.95668
509.8	1065.8	154.98	17.206	0.96207
550.2	1059.7	169.22	70.297	0.91232
527.5	180	10.491	28.984	0.94737
525.78	957.89	55.954	45.82	0.97456
521.75	1088.8	22.62	13.502	0.96281
523.8	1940.6	117.76	21.52	0.99774
525.57	624.57	109.8	27.102	0.9804
538.11	1005.8	170.54	32.302	0.94156
523.5	1515.2	118.44	27.437	0.99482
524.44	1802.2	97.943	49.243	0.88168
538	1825.6	29.358	38.083	0.96408
532	1682	52.334	74.047	0.97244
522.85	1688.2	80.838	64.877	0.96801
516	1675.1	122.74	37.555	0.88635
521.75	446.5	17.65	23.474	0.9835
530.33	453.67	57.265	16.787	0.99145
568.17	422.11	146.31	103.22	0.90822
532.17	622.26	106.7	85.472	0.85504
524.12	668.25	85.764	28.182	0.96069
532.42	1203.2	117.82	46.193	0.88121
535	1223.3	18.435	23.909	0.92585
523.25	1427	123.69	19.355	0.93144
531.62	1444	137.05	90.418	0.87645
524.5	1460.8	110.56	18.831	0.90743
526.57	1593.3	85.03	24.029	0.96077
523.82	1737.4	88.727	47.347	0.95065
540.7	1996	28.926	45.375	0.95683
611.14	1282.6	4.7885	203.72	0.94082
564.68	1335.3	179.37	96.678	0.94132
569.96	1355.4	17.819	90.302	0.97709
536.62	114.08	130.86	55.939	0.87449
548.42	230.83	24.102	50.106	0.83082
538.75	880.75	51.34	33.03	0.96928
577	206.23	2.6754	116.03	0.92318
531	201.75	47.49	16.303	0.99854
562.55	924.7	12.265	75.651	0.93339
540.17	1629.5	48.504	35.491	0.97807
539.77	713.18	108.19	78.528	0.93828
552.36	984.27	165.43	53.21	0.97091
553.67	1309.8	168.41	40.781	0.97625
532.11	309.11	104.04	35.84	0.8053
533.22	578.56	85.914	29.082	0.96525
539	255.75	121.61	17	0.8979
532.5	404.75	155.22	15.029	0.95267
539.67	582	111.25	19.638	0.98345
529.71	1493.7	163.81	33.491	0.96385
529.5	1484	38.66	14.593	0.87756
534.5	715	92.045	29.486	0.9502
547.42	734.63	122.01	73.663	0.89648
537	826.67	71.565	35.652	0.97569
539.55	1177.7	177.14	28.198	0.71015
533	1204.4	9.4623	13.405	0.90754
529.25	1155	71.565	37.91	0.83415
557.27	1155.7	148.43	102.32	0.95211
598.09	1395.5	14.359	140.16	0.92058
559.52	1550.8	84.969	326.85	0.87226
558.35	121.59	130.53	83.244	0.97984
552.92	966.75	143.57	54.14	0.96419
541.5	1976.2	19.799	27.004	0.98397
542.83	767.83	120.96	18.692	0.93584
563.08	807.33	19.231	51.316	0.88747
583.76	2012.2	152.16	106.21	0.94765
541	40.333	169.38	16.308	0.99818
553.54	22.692	129.56	63.639	0.93757
545	167.75	102.99	26.845	0.99399
550.2	199.4	67.62	38.563	0.95349
549.4	190	63.435	25.401	0.79227
543.71	513.43	77.196	23.314	0.96771
564.3	870.9	48.814	90.084	0.94402
540.25	1256.8	171.03	19.308	0.99621
549.8	71.6	126.57	38.79	0.99511
547	85.8	85.03	24.763	0.93231
551.71	1199.4	43.152	23.355	0.93907
547.25	1182.8	106.39	18.18	0.97468
565.75	1315.2	1.3322	44.162	0.97394
556.56	1919.7	62.319	72.432	0.95101
552.67	102	149.74	15.389	0.90275
566.44	159.56	177.61	52.174	0.9208
553.44	335.56	180	24.911	0.92331
577.3	325.5	156.12	87.459	0.76274
554.1	349.2	52.431	35.986	0.91154
623.21	1129.9	178.71	203.12	0.87656
595.64	479.42	141.88	172.25	0.95928
549.44	544.11	139.97	33.75	0.9674
564.85	1269.7	166.29	45.802	0.92141
545.71	1421.9	90	15.867	0.94537
546.2	1836.2	61.39	26.421	0.94848
543.6	889.6	45	21.213	1
573.2	905.07	29.055	54.17	0.95031
547	945.67	11.31	20.77	0.98198
540.67	939.67	45	17.592	0.96469
550.75	626.08	81.469	43.429	0.93136
596.7	585.52	156.59	112.11	0.94284
579.82	704.23	34.452	108.26	0.96337
553.5	1009	119.48	30.345	0.87066
552.2	1881.8	43.363	24.819	0.99759
611.97	274.31	144.74	153.48	0.92558
554.09	752.27	56.31	31.869	0.90509
552.33	1112.3	135	15.62	0.99589
568.74	1054	105.87	111.48	0.95126
606.24	1735.4	59.931	234.66	0.9356
555.6	1739.4	157.67	62.474	0.96902
555.5	635	6.7098	18.296	0.93559
578.88	1596.6	40.192	78.832	0.96316
561.28	1813.3	57.095	84.124	0.96279
582.57	1826.4	53.707	83.824	0.94727
556	484.75	47.49	16.303	0.99854
553.91	1763.5	167.35	51.044	0.98386
556.5	2004	3.3665	17.269	0.98612
550	2012.2	106.39	18.053	0.98155
562.4	271.2	57.381	31.537	0.94116
563.11	476.11	58.815	46.198	0.96149
554	446.33	91.169	52.833	0.92765
567.62	578.38	78.518	90.317	0.72308
555.8	569.4	87.879	27.289	0.9901
590.65	510.88	131.28	126.01	0.95034
545.6	860.8	166.76	18.123	0.96365
558.75	1983.2	56.31	22.591	0.95762
566.29	1967.4	121.61	33.107	0.92212
557.14	584.29	123.23	35.453	0.97792
569.89	780.33	46.042	39.92	0.97438
569.5	2027.2	168.69	28.356	0.8991
557	236	156.04	19.698	1
559.5	239.25	72.35	23.474	0.9835
559.25	9	100.01	17.484	0.98733
580.82	669.88	10.098	83.879	0.884
570.29	653.71	133.45	28.078	0.93214
591.92	781.52	39.144	116.44	0.95231
569.67	1073	121.26	33.452	0.9792
563.57	1547	118.61	26.677	0.93938
573.67	1569.9	46.975	41.645	0.98539
564.33	1895.2	53.13	26.155	0.95582
595.2	1382	25.436	97.001	0.9361
566.93	148.43	116.57	51.023	0.83267
576.45	724.09	47.291	42.813	0.82647
569.22	853.17	50.667	97.504	0.95469
575.5	845.75	18.435	25.616	0.9876
564	1166.8	169.99	18.67	0.92461
566.5	1162.5	128.66	19.74	0.97314
562.6	1268.2	115.46	23.394	0.99425
578.95	317.26	160.82	81.507	0.8963
608.7	692.89	179.33	89.385	0.9622
568.25	902.75	50.194	15.73	0.99301
578	1794.2	39.289	44.454	0.95915
582.29	1772.1	152.74	37.348	0.99393
574.66	1893.7	79.461	136.16	0.96369
566.4	38	129.81	16.951	0.92153
566.67	35	90	7.3351	0.95432
586.9	36	172.3	38.651	0.96599
579.6	1165.2	119.15	61.718	0.96471
565.55	83.636	154.59	46.892	0.94437
594.21	1231.6	160.2	54.392	0.97701
598.07	1256.9	22.479	64.778	0.96899
577.5	217.39	75.124	67.345	0.98328
576.67	1845.9	68.523	71.654	0.91484
575.57	301.71	135	22.592	0.93898
572.4	428.6	83.29	52.661	0.97513
579.43	747.14	18.435	37.868	0.91859
569.83	740	136.85	25.242	0.86885
571.14	943	97.765	22.379	0.99216
565.25	1208.1	146.31	34.149	0.84466
583.33	1551.3	42.138	63.568	0.891
583.54	848.31	61.699	45.949	0.96399
568.5	937	22.38	18.394	0.99951
580.7	950.4	49.635	28.362	0.9255
592.06	1473.6	5.0131	59.745	0.95772
587.14	996.86	142.22	56.505	0.89561
587.9	1295.1	5.7106	31.924	0.94443
593.93	601.07	129.05	70.404	0.9694
587.88	1747.2	146.77	35.091	0.98799
611.3	1871.3	134.6	103.95	0.97274
596.18	872	36.027	44.312	0.92084
578.4	122.2	111.25	22.269	0.86728
560	437	30.379	36.389	0.92377
575.88	447.25	124.22	33.175	0.9113
600.58	423.25	131.99	69.668	0.96555
620.05	348.46	171	138.25	0.8788
578.86	333.14	99.926	40.849	0.9941
573.5	644.75	166.76	18.594	0.93925
597.33	621	127.79	67.166	0.92321
579.36	1499.1	173.09	34.33	0.96829
583.15	1543.3	80.933	97.848	0.97283
600.42	1786	165.68	48.646	0.99715
570.75	33	21.801	11.211	0.96068
579.8	32	110.22	22.635	0.89458
579.5	1402.8	69.146	24.329	0.92366
577.67	175.5	163.14	37.716	0.91426
570.5	176	26.565	16.508	0.9482
582.62	164.88	115.71	31.253	0.95883
590.93	1490	13.736	58.11	0.7972
580.75	545.75	147.26	18.342	0.90737
580	548	122.74	16.835	0.9886
582.85	529.46	102.53	38.788	0.95075
575.4	1100.7	102.26	50.899	0.92486
582	1716.6	80.134	25.804	0.90471
581.75	1695.2	118.61	14.661	0.85465
610.3	1650.2	56.434	138.13	0.92966
580.83	81.833	104.04	26.437	0.93575
602.7	64	155.06	51.405	0.92255
585	976.25	8.9726	19.708	0.97601
572.71	979.71	168.69	29.025	0.87839
572.67	1275.7	146.31	18.607	0.96887
585.73	1977.8	108	42.668	0.98575
594.25	2023.8	9.4623	25.078	0.97023
591.2	319.8	6.7098	20.049	0.85377
588	834.5	82.648	34.974	0.89371
581	1464.5	75.964	12.708	0.97333
586.5	1652.2	34.824	28.189	0.99394
582.2	1639.8	82.875	16.828	0.95817
602.33	1731.5	20.556	35.594	0.96017
598.33	2030.7	142.88	48.08	0.96506
610.69	24.25	21.477	68.181	0.96143
597.73	1429.1	48.576	68.748	0.98933
582.57	1354.6	43.452	26.507	0.98737
612.5	1384.5	12.804	51.358	0.87857
594.43	1865.9	131.88	39.486	0.98639
601.4	1986.4	32.829	37.8	0.97597
610.25	175.08	30.964	62.216	0.93721
595.92	175.33	78.408	49.959	0.79689
595.56	109.37	97.595	109.31	0.96908
585.46	884.62	93.576	39.602	0.80962
593.25	1017.4	103.32	40.408	0.96642
583.4	1037.2	149.04	18.806	0.93016
611.24	1302.9	160.94	65.641	0.88648
594	1342	45	15.556	1
598	960.25	14.744	19.774	0.99355
612.15	632.55	130.24	93.836	0.9074
617.94	1484.4	60.164	87.04	0.90063
611.74	1154.2	142.19	119.05	0.61663
599.86	200.71	34.824	33.022	0.84846
596.17	352.39	137.12	63.51	0.90246
592.58	454.75	119.88	54.815	0.98884
616	440	131.42	73.021	0.93144
599.86	499.86	55.84	34.828	0.97158
599	486.6	22.62	15.243	0.85287
593.2	936.3	78.996	40.809	0.89867
640.88	1222.2	10.069	115.94	0.93734
604.6	1945.8	79.046	68.532	0.92148
625.75	930.6	178.18	68.619	0.91858
592.33	982	109.44	18.176	0.99183
674.3	1013.6	176.42	168.89	0.94918
595.27	1076.5	79.695	57.728	0.96837
632.43	1076.2	6.953	83.856	0.98511
627.13	1428.3	11.802	71.213	0.96116
607.53	148.67	66.318	63.634	0.97812
608.42	368.25	180	50.178	0.97652
596.33	371	126.87	15.021	0.99858
611.64	536.36	162.18	32.192	0.9136
598.17	819.78	84.806	57.69	0.95731
597.1	1541.4	85.914	42.805	0.9837
655.96	518.94	139.98	215.06	0.94723
607.25	1002.8	177.14	20.687	0.96798
633.94	837.53	35.538	87.578	0.98224
601	805.57	105.95	15.067	0.96636
602.45	218.45	106.14	41.037	0.964
608.6	243.2	41.424	23.203	0.97708
648.7	1034.1	163.12	98.895	0.94044
607.8	1768.2	36.87	17.649	0.8499
600.33	1808	105.95	15.062	0.96667
611.8	1806	173.16	26.022	0.96761
600.25	1995.2	96.009	19.643	0.97261
618.95	646.68	9.9042	70.13	0.91192
605.67	674.33	16.699	11.225	0.93013
604.36	1837.2	102.43	63.151	0.95668
605.4	81.8	141.34	20.125	0.95452
594.83	202.5	65.376	28.477	0.9271
613.38	856.25	52.765	32.789	0.95766
602.5	496	87.51	23.244	0.99043
608.45	914.09	79.563	39.402	0.98065
639.15	1355.8	22.504	78.164	0.96936
617.45	1519.7	49.574	39.276	0.90304
607.33	1704.2	109.44	18.206	0.99023
601.5	1931.2	39.472	22.065	0.99811
637.48	44.952	1.8677	95.027	0.96866
615	1616.2	81.32	151.42	0.87519
621.36	526.57	2.6026	45.123	0.97612
614.45	779.09	45	42.418	0.93353
617.71	772.57	168.69	21.191	0.96247
614.25	1157.4	74.407	45.372	0.98393
612.2	1495.2	29.055	22.888	0.89966
641.23	122.55	131.46	87.85	0.91128
612.75	169.5	120.96	11.801	0.98817
609.8	871.4	77.005	13.369	0.99793
659.6	1958.4	114.73	198.01	0.91744
622.38	267.25	135	34.979	0.97032
610.33	675	85.914	14.071	0.99748
621	1199	15.124	43.57	0.87968
608.83	1189.8	71.565	26.58	0.95179
633	1196.5	167.47	53.011	0.69567
619.25	1699	15.524	18.985	0.98403
676.86	70.806	179.55	134.52	0.94412
607	880.25	153.43	10.398	0.86016
648.05	908	29.116	102.57	0.88158
606.2	1901.4	11.31	20.53	0.99346
627.33	1880.9	128.96	62.799	0.96244
638.94	219.94	165.75	66.069	0.98382
614.88	702.35	163.18	47.531	0.94511
[truncated: 4,757 more rows]
