# Supplementary material for: Social motility of biofilm-like microcolonies in a gliding bacterium
Source: Nat Commun. 2021 Sep 29;12:5700. doi: 10.1038/s41467-021-25408-7 (PMC8481357; doi:10.1038/s41467-021-25408-7)
Supplement: Supplementary file 15 — Source Data [file 41467_2021_25408_MOESM15_ESM.zip › Source Data_NCOMMS-20-05786B/Source Data_Supplementary Figure 1/Flavo - Angles/75 hr/Angles_WTT_75_R2.csv]

11.5	1436.1	145.71	27.825	0.95693
14.778	1462.1	177.51	25.802	0.89226
4.3	1998.9	100.71	39.156	0.96169
6.375	544.12	71.565	23.245	0.9523
6.4286	658.71	96.34	23.623	0.76665
8.8333	1637.3	130.24	18.215	0.93491
28.929	1641.6	171.09	63.133	0.8177
29.727	1876.4	172.03	56.284	0.89701
11	2013.3	151.93	19.501	0.87174
16.533	178.53	51.34	55.927	0.91592
15.417	726.5	58.134	45.679	0.95374
10.857	852.14	164.05	17.187	0.84717
17.429	955.86	18.97	34.211	0.98908
2.5556	1807.9	80.538	38.121	0.9574
5.8182	14	76.608	23.609	0.91434
12	95.143	0	20.465	0.83067
8.625	386.88	110.56	27.913	0.91828
11	658	51.34	19.768	0.97173
8.5556	902.44	66.038	31.844	0.92786
7.5	877	109.8	27.83	0.95476
17.636	490.73	62.85	45.998	0.95286
8	464.5	111.8	11.403	0.94451
15.5	1160.3	173.66	19.94	0.90828
11.286	1459.6	86.855	109.72	0.83061
8.25	344	69.444	17.909	0.95414
27.4	339.53	5.7106	47.543	0.84554
14.9	400	108.82	48.88	0.95103
10	433.71	74.055	23.43	0.93215
8.1429	779.57	21.801	22.712	0.94842
13.05	821.2	77.4	90.722	0.96005
6	1047.2	75.069	16.195	0.95858
14.8	1040.4	157.62	19.672	0.93456
23.889	1058.9	150.95	43.641	0.94367
8.5	1128.8	180	15.198	0.98697
20.3	1486.7	11.592	44.3	0.89869
6.3333	1626.2	69.677	30.229	0.95249
29.5	1623.2	1.273	49.354	0.912
26.727	1904.1	169.26	67.405	0.8758
9.5	1929.6	84.958	36.823	0.92693
20.231	90.538	126.63	51.379	0.94592
9.1429	279.29	81.254	26.923	0.97708
14.429	598.57	138.99	31.638	0.96339
48.24	643.44	42.51	121.64	0.93681
9.8889	1218.7	104.93	33.979	0.91376
13	1233	30.964	12.093	0.96432
18.25	1819.4	159.62	38.21	0.97713
18.5	25.75	0	21.463	0.97844
11	138.58	78.996	42.134	0.87042
13.556	181.11	142.31	31.672	0.87784
9.5	189	84.56	22.177	0.95122
13.571	580.71	25.56	29.863	0.85372
9.3333	579	113.2	15.673	0.97181
16.6	1195	21.801	27.368	0.98385
10.25	1390.5	146.31	18.864	0.95568
9.375	1519.4	94.086	30.828	0.91059
38.571	1552.5	51.892	84.969	0.76281
14.556	1542	123.69	30.692	0.82232
10.143	1568.7	60.524	29.545	0.89421
10.333	1686.6	98.427	58.17	0.93845
17.8	1701.2	158.2	21.968	0.98053
8.1429	322.29	58.671	30.912	0.87104
31.375	308	153.97	48.089	0.99512
19.25	455.5	159.15	23.047	0.97506
13	508.5	76.866	32.037	0.96159
13.882	1015.9	77.574	65.044	0.92883
24.444	984.67	155.56	37.304	0.97173
26.875	1774	174.96	36.689	0.9303
16	2036.4	177.51	23.236	0.99078
11.583	2025	99.462	32.276	0.94232
16.2	194.2	143.97	27.427	0.99184
12.1	233.1	83.48	40.383	0.87235
21.714	265.57	137.73	31.768	0.93592
13.75	694.5	55.008	33.102	0.7375
16.75	682	153.43	13.817	0.97103
18.5	713.5	166.76	17.93	0.97403
29.4	899.2	164.62	45.127	0.91929
14	1241	124.99	12.456	0.97996
10	1506	39.806	15.62	1
11.167	1993.8	72.121	34.231	0.95157
18.4	292.2	9.4623	12.245	0.99351
12	1327.1	101.53	60.363	0.82848
14.375	1357.1	102.99	27.54	0.9689
20.75	1359.2	145.01	24.444	0.99874
27	45.615	180	54.07	0.85075
18.75	448.5	36.87	15.138	0.99088
18.75	1316.5	19.179	24.514	0.99336
28.75	1590.1	170.54	71.579	0.93478
17.6	96.15	71.783	94.07	0.88411
23	67.167	144.16	22.62	0.98159
21.8	863	0	18.476	0.92011
19.714	977	5.7106	24.221	0.82984
7.25	1085.5	137.73	15.129	0.98262
18.8	1083.2	10.305	12.55	0.89088
22	1682.6	170.27	37.435	0.94859
21.333	1751.1	9.0395	47.291	0.94211
16.294	1729.9	95.404	76.345	0.97361
19.889	211.11	171.47	41.62	0.97182
14	834	180	26.779	0.9709
11.556	1015.8	144.25	36.825	0.83656
23.6	1029.2	14.036	21.756	0.94758
22	1662.6	171.87	14.62	0.96728
20	1886.5	15.255	23.034	0.98998
14.75	1887.5	75.069	15.583	0.99621
32.417	234.67	140.36	50.863	0.89364
17.125	1262.5	106.5	31.235	0.90156
20.5	677.8	67.834	30.497	0.95599
10.5	745.5	60.255	16.957	0.95088
27.7	753.5	180	36.797	0.89682
33.917	742.5	118.95	59.013	0.91017
22.917	940.08	55.561	49.547	0.85652
21.4	933	177.4	24.196	0.91019
26.778	1658.8	49.97	33.598	0.97176
16	1728	3.1798	18.275	0.98647
30	1867.9	43.781	35.34	0.94063
26.5	1953.8	75.44	111.02	0.7166
21	643.2	16.39	18.053	0.98155
15.75	958.5	72.646	18.536	0.90437
46.048	1016.2	151.59	81.672	0.84918
30.385	124.62	99.964	83.932	0.89517
12.5	412.5	180	10.261	0.97454
19.5	410.75	116.57	15.688	0.99772
45	871	147.91	72.443	0.96133
22.333	12.333	129.81	17.457	0.89478
33.091	393.45	172.87	41.599	0.96905
31.632	449.21	103.57	96.8	0.92457
24.4	794.6	158.75	19.998	0.96574
25.917	812.25	66.801	34.094	0.89351
18	1112.7	66.038	21.98	0.89615
28.75	1140.9	143.13	41.309	0.96832
16.875	367.62	59.534	22.437	0.87905
32.875	378.25	4.9697	27.619	0.83592
41.6	603.8	150.4	52.984	0.95512
43.786	774.93	167.91	51.7	0.83082
23.4	1201.8	97.125	17.239	0.93533
28.182	1229.7	70.71	43.044	0.98455
28.75	299.75	47.291	17.891	0.98887
30.4	285.4	139.4	19.234	0.95867
22.333	461.17	109.44	19.944	0.90391
21	596.75	102.09	15.916	0.89961
50	535.16	106.31	155.23	0.82562
33.111	1446.3	125.13	34.762	0.94975
29.75	1940.5	30.964	13.729	0.84946
33	506.25	156.04	30.796	0.95944
16.286	1608.6	2.1211	27.396	0.98623
18.875	1844.8	150.26	25.984	0.93084
31	2026.3	112.99	38.226	0.93776
27.143	708.43	31.759	28.078	0.87963
28.6	1004.4	93.013	20.785	0.91539
43.182	1063	149.62	37.302	0.90118
36.04	1326.2	109.07	94.117	0.9106
28.727	1555.9	90	42.629	0.89141
29.714	15.286	87.274	23.386	0.89901
27.8	326.6	77.471	19.176	0.96156
14.148	1098.7	99.462	123.22	0.93796
38	1667.3	33.69	21.827	0.99112
63.647	1792.6	163.74	80.017	0.62487
43.429	31.857	23.629	36.873	0.94726
28.667	560.33	113.2	23.391	0.97678
31.667	650.67	64.654	21.169	0.99316
31	1310.5	97.306	42.687	0.9211
42.429	1648.7	38.884	49.491	0.80468
36.857	1615.4	120.14	38.935	0.92069
44.875	67.375	30.964	30.751	0.9481
25.5	53.125	47.862	29.656	0.95494
30.571	464.14	169.7	25.214	0.88685
33	533.7	160.64	41.304	0.94948
48	1325.2	162.03	43.732	0.88944
59.455	1355	1.1691	52.594	0.93186
36.667	1578.5	112.93	30.395	0.9288
45.455	1696.6	154.89	41.089	0.86011
36.25	1894	48.366	12.646	0.95222
43.5	87.375	140.83	36.322	0.95887
56.154	816.85	171.16	54.065	0.84235
49	1268	0	36.427	0.98828
31.6	1408.2	82.875	16.867	0.95599
40.6	1445.2	4.0856	15.16	0.92581
70	1971.1	166.76	77.476	0.90166
39.2	174.9	98.471	52.878	0.89865
44.333	226.67	149.62	35.735	0.94069
36	513.71	107.65	24.881	0.9279
32.8	1106.8	101.31	15.408	0.99277
28.833	1516	167.47	20.394	0.90415
50.444	87.222	35.134	35.55	0.9287
45.667	805.17	173.09	34.38	0.96687
33	1912	76.759	17.93	0.97402
39.833	1906.5	102.53	22.102	0.83427
44	442.8	13.496	26.279	0.97833
62.6	419.47	142.05	67.426	0.94046
57.308	1285.8	161.97	49.204	0.91907
39.875	1733.8	100.38	78.483	0.91969
47.714	1737.6	3.0128	20.088	0.94715
61.143	281	5.9469	52.94	0.91159
36.875	1126.3	98.13	57.837	0.85581
54.222	1674.1	174.47	39.041	0.79774
39	105.88	158.2	22.488	0.95787
39	152.5	93.576	16.289	0.9842
53.1	580	2.4896	49.404	0.93197
40.25	581	47.121	19.124	0.99901
39.4	677.2	98.973	20.284	0.94833
48.5	841.38	165.53	33.15	0.96579
40.75	851.5	63.435	16.657	0.9397
41.4	1180.9	177.61	29.086	0.82586
43.133	1165.4	115.64	58.585	0.94669
72.091	1523.5	172.5	80.021	0.95794
46.562	1368.6	113.2	65.634	0.92828
31.333	2005.7	56.976	28.236	0.84481
47.667	2011.1	149.04	36.688	0.95359
47	180.11	51.843	37.404	0.95202
35.333	371.17	69.444	18.129	0.94258
61.917	376	171.87	49.113	0.86386
49.625	1827.8	180	30.991	0.96803
42.8	1835.8	69.864	33.062	0.96646
52.818	1980.3	55.67	55.926	0.88776
43.556	1949.6	112.31	45.77	0.921
41.947	478.26	90	72.699	0.92161
58.636	463.09	21.371	52.372	0.94318
39.923	1213.3	91.102	54.698	0.95086
65.286	1238.9	13.496	57.937	0.88752
53.667	1737	61.858	51.667	0.94383
51	216.5	34.509	20.556	0.94455
42.857	766.71	95.194	23.701	0.93207
42.875	909.25	81.87	43.926	0.96587
44.333	993.17	76.43	31.002	0.96229
50.625	984.62	65.772	29.009	0.75602
58.375	1053.4	22.166	29.879	0.97575
42	1204	147.26	16.835	0.9886
55.75	1308.4	169.7	33.932	0.98849
42.6	1853.4	97.125	24.608	0.9829
58.111	1876.9	32.005	41.659	0.90583
48.286	1921.4	127.48	38.802	0.97424
51.778	315.11	157.38	27.8	0.93524
52	754.5	169.99	17.708	0.97484
53	1112	48.652	38.014	0.87604
59.538	1258.6	172.87	61.422	0.78756
47.667	1541	117.9	19.365	0.99329
54.4	1850.4	26.565	23.001	0.97214
47.333	629.5	92.726	22.357	0.94035
48.857	687	106.86	34.843	0.98963
55	691.5	149.93	22.229	0.98765
56.286	909.57	161.57	24.067	0.91976
45.25	170.25	86.82	18.099	0.99606
48.571	252.43	102.34	33.538	0.97669
61	264.5	11.689	30.457	0.97232
55.6	332.9	114.23	52.964	0.82818
66.091	346	14.036	43.65	0.85012
56.429	564.71	26.565	21.918	0.81617
52.833	617.17	175.24	25.496	0.94457
50.6	878.2	46.397	31.362	0.92467
51.667	881.33	59.3	39.934	0.93192
49	1500.3	100.01	35.759	0.96551
47.071	1623.1	78.959	47.06	0.88766
57	1942.8	158.2	34.323	0.94139
51	13	9.0903	26.153	0.96807
58.714	293.29	163.3	26.913	0.77587
53.688	422.94	49.764	55.421	0.92182
47	931.6	34.824	28.905	0.9693
63.25	927.38	165.96	33.834	0.9749
51.7	1081.4	9.1623	33.622	0.93392
46.889	1082.7	117.35	33.721	0.96822
57.625	1411.4	166.37	34.499	0.98427
44.8	1405.8	77.905	15.298	0.93594
51	1460.3	105.26	59.061	0.77221
57.286	1468.3	11.31	21.872	0.93252
46.667	1693	126.87	15.021	0.99858
71.733	2017	149.59	56.206	0.94898
41.4	951.6	129.29	17.396	0.81703
49.6	954.2	85.236	13.124	0.91753
53.955	133.09	84.806	93.606	0.94399
61	786	172.23	24.17	0.91864
55.2	964.8	50.194	16.625	0.93957
62.818	1331.3	180	39.425	0.93848
46.75	1332.8	104.74	20.107	0.97714
54.833	1540.3	25.346	21.864	0.96158
67.111	113.22	178.21	34.456	0.92916
73.4	228.6	153.43	60.552	0.96013
40.8	542.6	167.91	16.182	0.8848
53.091	1808.1	86.634	90.841	0.93732
66.611	1756.3	116.94	72.937	0.93814
49.556	1974.7	88.452	40.016	0.92497
54.727	727.91	95.08	48.436	0.93273
61.833	1646.5	145.62	23.599	0.97553
83.381	1486.8	2.3137	112.7	0.87919
55.5	1646.2	93.366	21.721	0.784
62	1621.4	116.57	37.431	0.9558
49.833	1886	104.04	17.301	0.95329
61.429	665.86	145.71	28.289	0.94125
54.75	1113.2	82.405	15.245	0.99263
52.4	1110.8	149.04	24.984	0.93355
54.6	36.6	53.746	21.642	0.85951
56.2	393.2	130.6	18.735	0.98423
79.062	714.31	180	58.031	0.965
55.6	1054.8	95.906	30.205	0.96522
94.944	1291.2	8.9017	91.556	0.9176
64	75.2	0	15.604	0.96128
55.5	276.75	135	15.969	0.97419
63.2	280.8	50.194	16.625	0.93957
63.857	1434.3	118.61	39.271	0.95719
82.273	198.64	137.07	62.244	0.94352
75.417	334.83	122.17	76.513	0.9573
62.5	368.25	55.008	12.899	0.94628
59.75	573.75	113.96	10.164	0.96904
58	836	118.3	15.108	0.9773
85.75	1035.5	164.74	67.587	0.84348
75.2	1271.5	36.87	46.384	0.97016
69.067	1564.4	60.362	78.549	0.84954
63.6	166	173.99	20.402	0.93642
59.6	201	86.82	18.123	0.99474
63.714	400.29	149.04	18.509	0.94512
62.533	1190.1	95.807	62.502	0.94884
71.429	1214.3	177.61	24.817	0.9679
69.667	1848.3	154.65	23.406	0.89822
63.25	697.5	74.932	27.896	0.96523
67.857	1901.7	158.63	25.223	0.97917
59.333	1906	54.462	17.282	0.99554
71.5	1926.3	104.66	74.923	0.89673
62.5	55.5	145.01	13.639	0.89496
64.75	66.75	70.71	23.304	0.90925
66.9	25.2	40.815	40.618	0.71567
56.429	237.29	131.42	22.802	0.9943
77.7	297.4	126.33	46.989	0.89813
80.368	551.42	134.4	77.01	0.87234
69.385	928.42	66.682	106.06	0.59551
65.5	1015.2	128.66	25.836	0.99137
84.857	1012.7	147.99	55.353	0.85217
61.667	1329.5	97.125	16.72	0.96437
69.25	1545	175.24	12.634	0.95308
66.6	1684.4	108.43	16.614	0.95166
73	1710.2	130.36	60.704	0.86482
67.5	131.75	21.801	16.315	0.99022
75.3	93	110.65	79.219	0.93079
68.25	554	3.5763	16.293	0.98392
67.333	541.11	94.764	25.31	0.95153
66.571	596.43	38.991	29.926	0.90283
75.444	578.22	120.34	49.451	0.96071
80.5	592.5	159.68	34.37	0.83773
62.5	1130	176.63	17.351	0.98145
64.75	1139	87.614	28.494	0.84301
71.75	1124	137.49	16.624	0.97921
89.333	1147.7	155.16	61.905	0.96125
67.8	1151	100.01	17.93	0.96276
81.8	416.3	169.38	34.458	0.94485
99.267	991.33	163.81	73.784	0.87499
66.8	991.07	99.293	58.906	0.94611
67.6	1073.9	93.366	34.694	0.98168
75.875	1448.1	66.194	42.909	0.86607
64	1507.2	139.76	17.234	0.98812
74.222	1488.7	123.69	37.887	0.95167
59.667	2036.3	131.99	15.557	0.86479
68.636	2035.5	72.35	26.399	0.87455
96.308	279.38	160.5	55.448	0.91837
75.333	522.83	137.12	21.94	0.87077
81.682	726.55	67.574	81.389	0.83739
69.375	749.75	91.909	31.216	0.96158
72	1099.8	57.265	17.565	0.94755
71.6	1176.6	19.29	22.11	0.95836
71.4	1459.6	111.5	38.253	0.92721
68.25	450	92.726	21.933	0.95856
77.143	431.57	146.31	20.539	0.87773
85.667	735.67	174.17	54.996	0.8956
73.818	1224.5	119.05	33.053	0.93446
74.5	1262.2	142.43	16.706	0.98174
74	1675	155.56	12.628	0.95686
75.25	984	174.81	11.481	0.96205
74.667	1617.3	45	19.204	0.95733
64.5	1809.8	108.43	20.046	0.94649
76.824	608.53	103.39	78.609	0.82383
81.625	16.625	47.726	30.572	0.97254
72.833	45.167	136.97	22.012	0.93216
80.333	491.67	143.62	24.296	0.97138
75.8	796	57.995	19.173	0.9841
95.5	781.5	161.97	48.356	0.93518
75.429	1633.1	120.26	28.681	0.96875
82.5	1642.2	2.8624	20.448	0.97933
71.333	1976.5	90	23.803	0.84022
89	103.42	104.66	115.26	0.95958
65.333	1390.5	34.992	26.651	0.91602
70	1383.9	73.301	24.396	0.85592
64.895	1375.9	86.1	67.146	0.65681
72.857	261.14	81.573	28.642	0.95297
99.417	245.5	169.38	51.076	0.95615
85.333	1741	170.54	37.858	0.96405
85.5	93.25	7.125	24.842	0.97364
80.917	200.5	88.807	54.729	0.87724
75.333	1519.5	110.56	26.164	0.97965
81.429	1557.4	153.43	24.931	0.98658
76.25	835.88	22.891	50.278	0.97153
79.3	816.5	99.162	32.982	0.95207
84.333	854.67	83.83	47.072	0.79062
72.5	1119.2	113.75	32.852	0.83138
78.833	1774.1	146.31	53.72	0.93964
73.714	638.57	130.36	27.497	0.95462
77.75	674.25	82.569	23.265	0.997
82.417	1060.8	87.274	67.234	0.93809
104.71	1444.4	176.7	58.017	0.89778
93.778	322.33	169.56	40.412	0.95613
81.917	350.83	90	53.189	0.92124
81	385.8	84.289	22.405	0.89709
78.25	882	94.399	27.901	0.93461
89	894	154.54	24.918	0.93343
79.75	943.75	131.42	22.866	0.99149
111.48	957.69	29.745	116.97	0.75817
79.4	1251	78.69	15.368	0.99537
82.733	1306.1	103.24	55.104	0.95079
95.714	1311	169.05	32.727	0.96481
79.6	1667.6	110.22	20.857	0.97081
84	1677.5	34.992	13.262	0.92039
75.5	1829.2	70.017	26.596	0.88018
90.25	1843.5	4.7636	24.325	0.99008
73.8	1864.2	12.529	18.857	0.97786
84.5	1877.8	61.189	24.182	0.94391
89.286	150.71	176.31	35.494	0.8752
95.143	601	163.3	33.5	0.93496
86.667	694.67	40.914	22.002	0.90216
93.75	1337.2	7.3524	36.033	0.86746
92	859.43	135	31.925	0.97457
82.167	990.5	77.196	23.222	0.97153
93.917	1566.2	129.61	41.419	0.90883
84.8	516.4	169.38	17.285	0.94181
85.667	799.67	142.13	11.488	0.99251
87.889	1654	124.29	32.837	0.81089
90.25	1756	9.0903	29.809	0.84933
82	1766	104.74	24.74	0.79415
89.571	347.57	146.31	42.575	0.93156
94.27	435.65	89.626	173.47	0.882
87	459	156.04	9.9301	0.99182
92.533	625	103.83	72.951	0.91761
88.455	1127.9	99.62	63.074	0.94875
105.09	1626.9	11.889	41.542	0.93478
98.167	1061.3	134.06	43.854	0.98371
94.611	1176.1	103.24	79.814	0.87525
90.857	1229.1	66.801	30.903	0.98577
90.4	1216.6	32.471	13.759	0.94764
90.8	1381.2	4.3987	26.384	0.98837
84	1373	100.62	32.817	0.9921
70.333	1423.8	165.96	33.362	0.9887
86	1424.7	84.289	50.683	0.79315
88.25	1199.1	172.87	24.407	0.99096
94.25	1479.4	132.8	37.625	0.978
92	1028.4	50.528	22.828	0.96473
92.857	566.29	27.646	25.817	0.91824
94.5	1365.9	180	27.316	0.9152
96.333	1816.2	6.1702	44.652	0.83345
81.571	1985.9	64.537	25.944	0.89652
96.2	458.5	104.93	37.539	0.82709
107.26	2002.9	59.036	104.43	0.9492
112.53	1152.9	150.75	66.218	0.86542
92.667	1170	60.945	11.648	0.88393
113.6	1874.1	148.34	74.213	0.94985
94.111	785.33	110.32	30.577	0.94165
106.75	1123.2	170.79	38.421	0.97559
101.62	1253.8	107.42	56.854	0.94015
93.375	1391.8	112.62	27.603	0.94194
90.833	34.667	90	17.398	0.9771
99.2	15.6	128.29	24.458	0.98976
88.667	45.333	135	8.3852	0.84328
96	109.75	69.677	30.115	0.95607
83	176.4	153.43	20.655	0.86605
95.714	505.57	112.83	20.995	0.98194
95.167	526.5	74.745	23.465	0.97179
81.556	764.67	111.45	34.217	0.87919
100.14	1551.9	176.82	19.272	0.93546
105	1623.3	122.47	54.298	0.9605
98.125	1103	178.15	34.114	0.90918
94.538	1454.1	96.843	54.144	0.93008
108.7	1467.2	7.3524	33.76	0.92587
97	1517	62.784	114.01	0.69043
91.364	1949.5	84.644	42.295	0.7599
88.8	1920.8	72.646	16.94	0.98954
109.56	1928.3	1.8476	34.032	0.91137
101.17	759.17	142.43	17.469	0.93885
90.75	1797	160.35	15.198	0.97816
72.412	1940.4	4.6929	150.92	0.8909
103.43	123.43	142.13	37.028	0.92376
96	129.8	123.69	21.73	0.99557
111.38	159.54	62.969	60.722	0.90591
97	249.73	91.169	54.682	0.89627
104.28	729.94	76.866	68.067	0.90516
97.524	960.38	82.972	87.307	0.84246
97	1307.3	115.82	35.822	0.96138
102.83	1715.8	19.654	30.048	0.9895
98.444	1731.1	75.174	36.617	0.9605
107.12	1705.5	158.2	29.361	0.91705
83.571	1904	31.43	23.358	0.90311
101.25	1906	160.35	15.053	0.98758
90	65	60.945	22.54	0.91352
105.2	76	3.1798	18.329	0.98357
124	620.69	175.54	83.59	0.92396
106.5	1600.2	169	36.897	0.99397
89.25	1856.2	4.3987	13.927	0.93617
104.4	1832.5	119.36	62.743	0.87775
96.875	1855.9	71.565	40.248	0.94284
95.75	359	72.072	43.974	0.81264
114.45	429.27	47.291	35.495	0.99685
111.2	408.3	146.31	32.168	0.78459
100	561.44	94.086	35.449	0.79188
97.375	650.75	102.53	37.934	0.97218
117.12	648.62	164.62	42.346	0.97966
108.14	456.14	24.905	31.972	0.96555
105.6	892.2	39.806	31.792	0.98267
101.56	870.56	90	36.288	0.90939
98.5	1045	82.405	31.344	0.9656
105.25	1193.2	135	15.318	0.92325
135.78	259.28	179.25	79.842	0.95196
100.25	836.5	90	27.698	0.93869
99.125	1373	85.426	28.037	0.89454
104.55	1687.5	162.18	33.733	0.87188
101.8	172.2	90	15.654	0.95823
116.71	181.86	5.1944	33.981	0.97512
100.71	1251.1	107.1	17.527	0.77601
109	1587.3	36.469	30.958	0.92387
102.5	1581.8	128.05	30.186	0.96753
101.5	1767.5	82.569	23.236	0.99821
115.56	10.778	173.83	37.791	0.98477
106.33	198.13	92.663	52.254	0.8238
110.62	222.25	6.3402	23.411	0.77359
113	385.33	136.55	28.445	0.92011
115.4	846.8	173.83	38.795	0.9593
109.5	995.75	8.7462	15.233	0.86343
102	1338.9	108.43	32.312	0.97866
108.44	2017.8	178.15	33.72	0.91981
103.25	2023	73.74	25.357	0.98591
108	586	165.96	18.088	0.9118
104	679	77.196	23.153	0.97443
115.57	1216.4	177.71	28.101	0.89036
95.167	1781	4.0856	17.064	0.82252
126.11	1783.9	13.392	45.377	0.95145
109.6	814.13	77.093	54.79	0.89879
105.75	1076	144.46	18.021	0.95468
108.5	1108	82.999	64.269	0.89356
105.75	1182.8	61.39	12.729	0.98439
105.5	1317.8	77.005	13.345	0.99973
106.89	1426	55.784	32.456	0.93149
109.75	1418.8	167.74	24.073	0.97776
97.6	1986.8	143.97	16.79	0.81009
117.82	1998.6	49.236	41.319	0.92666
106.29	328	87.797	27.131	0.95903
143.75	686.29	136.01	95.846	0.84117
112.6	1257.6	49.399	29.932	0.92404
114.62	1381.5	68.499	39.923	0.88841
121.62	765.62	39.401	40.034	0.90512
108.86	1663	113.2	25.035	0.91262
112.3	1674.8	4.844	67.966	0.87119
105.4	2034.6	142.59	21.833	0.98022
113.17	1324.5	174.81	23.136	0.95482
116.22	56.444	71.075	38.62	0.95805
132.25	34.25	178.83	52.812	0.92801
102.25	202.75	132.27	15.771	0.94264
120.88	309.75	36.529	33.877	0.99184
132.33	988.33	23.682	73.733	0.84415
161.66	970.86	11.514	135.31	0.81458
109.91	1651.1	48.366	38.718	0.93302
158.39	1654.6	8.6525	98.35	0.94621
111.2	486.4	55.62	23.425	0.98278
110.92	1468.9	85.135	53.376	0.88373
112.45	1521.1	62.021	41.346	0.87639
116.8	1618.8	8.1301	14.671	0.96398
115.75	1795	146.31	14.578	0.98931
141.32	1809.5	12.804	73.703	0.91833
113.62	91.125	72.646	34.406	0.97443
110.2	352	97.125	16.222	0.99398
110.71	1039.3	90	53.086	0.86652
111.14	121.71	73.811	34.688	0.93059
114.86	428.57	25.463	23.56	0.98724
109.67	509	74.055	15.062	0.96667
108.67	916.67	27.553	27.107	0.95705
117.5	1270.2	157.38	13.715	0.94788
121.71	81.571	148.5	37.404	0.97208
98.667	815.58	156.5	38.431	0.6526
119.55	1504.2	60.255	41.759	0.96533
128.5	1564.2	165.58	36.572	0.98816
122.2	1575	31.43	21.662	0.97383
110.5	279	40.601	9.2195	1
119.12	298.81	83.66	64.379	0.84394
116.62	758	104.04	30.592	0.94343
116	895.29	128.29	27.669	0.8749
129.92	894.58	163.61	37.355	0.94874
125.83	1768.7	48.691	46.719	0.94033
122.71	1741.4	109.98	63.936	0.91534
119.5	1941	111.8	22.325	0.96489
122.82	1970.8	77.619	46.537	0.902
117.82	449.73	66.801	44.044	0.86456
112.43	1883.7	109.18	26.781	0.9093
127.25	1889.7	53.13	41.607	0.84121
117.44	21.222	95.356	32.829	0.97903
130.82	578.36	42.93	60.373	0.97276
147.53	1162.6	171.14	84.511	0.92212
115.75	1171.5	90	17.513	0.97068
112.33	1850.3	23.962	10.403	0.94672
113.67	1857.2	128.66	20.496	0.9372
143.5	653.7	8.5691	90.849	0.8126
126.6	787.8	156.8	15.538	0.98027
111	1398.8	168.31	30.683	0.96515
122	1384.4	105.75	41.308	0.98096
127.86	52.571	157.83	30.44	0.95779
128.12	228.42	84.352	97.031	0.94242
130.17	172.5	136.55	27.854	0.93965
131	323.75	178.26	37.008	0.89211
120.55	412	75.579	38.092	0.94871
123.6	673.8	17.526	21.082	0.94513
118.8	668.4	86.987	20.892	0.91071
125.3	1527.4	122.62	33.259	0.89245
136.19	1575.2	63.048	70.373	0.94054
117	1595.3	39.289	29.559	0.96166
129.6	1832.4	167.2	24.794	0.90993
162.1	2030.2	178.41	93.668	0.76897
132.18	2021.6	125.84	46.991	0.94501
123.25	160.25	108.43	19.227	0.98685
127	222.5	15.945	15.457	0.94196
129.6	409.9	128.37	37.386	0.81876
122.86	1070.3	117.65	27.204	0.87143
155	1073.8	166.18	66.863	0.9395
117.2	1634.8	119.98	33.974	0.88353
125.2	1906.4	8.7462	34.671	0.75873
115.78	1921.8	82.569	33.41	0.69426
121.7	122.4	151.56	28.763	0.94894
133.89	141	51.911	47.404	0.99171
139.91	372.18	161.15	49.486	0.87549
121.25	366.88	82.875	24.923	0.97046
139.62	749.25	10.784	46.982	0.91003
125	745.71	28.811	25.516	0.89454
124.8	918	123.69	26.053	0.96874
123.8	928.2	77.471	21.662	0.85122
124.4	1190.8	67.62	20.097	0.91478
122	1349.2	69.775	20.659	0.98014
140.58	1413.8	178.41	40.006	0.90021
118	963.33	74.249	42.545	0.95245
139	1044.7	23.199	50.245	0.90944
118.75	1660.8	12.095	14.442	0.99137
118	1742.6	10.008	17.956	0.96137
138.91	652.13	55.733	119.56	0.92097
129.44	841.78	107.56	97.492	0.84993
135.14	868.57	18.435	24.763	0.89392
125.75	1273.8	67.38	15.046	0.864
130.43	1314.1	129.47	23.251	0.94718
137.56	1920.3	138.5	37.314	0.93029
138.06	730.06	47.121	75.053	0.76366
126.62	1010.1	73.443	41.988	0.91931
143.2	1281.2	62.835	96.799	0.88247
130.91	1232.3	110.22	41.587	0.9738
140.5	1237.4	131.76	41.498	0.90454
142.6	1505.1	167.12	42.801	0.83882
133	1980.8	160.35	16.382	0.90747
137.4	149.2	174.29	20.862	0.96347
146.82	705.55	146.98	49.174	0.97018
132	1292.3	154.89	38.1	0.92759
121	2030.2	12.529	19.389	0.951
129.6	200.2	140.91	21.921	0.94046
138.17	206.83	174.29	23.25	0.8645
130	789.86	105.42	30.508	0.98607
129.57	1109.6	97.765	23.472	0.94597
138.37	1127.8	108.23	98.849	0.87336
133.67	1069.5	59.421	25.733	0.99306
130.6	1469.3	80.538	54.152	0.89862
127.25	347.75	60.255	18.119	0.88995
160.14	377.48	54.713	99.25	0.80232
143.29	1075.7	113.36	54.066	0.88645
136.17	90.667	146.31	18.055	0.79878
135.25	122.25	79.114	56.509	0.93708
137.12	186.25	61.928	35.902	0.94701
142.67	504.33	15.709	34.905	0.95235
133.5	499.25	140.91	20.696	0.99609
123.8	527.2	130.6	21.548	0.85571
146.56	536.78	45	44.733	0.94844
154.58	1436.8	122.59	82.738	0.87507
135.95	1622.6	98.489	73.476	0.92196
136.88	283.25	83.211	44.165	0.95769
128	685.25	130.24	23.481	0.72524
140.86	667.57	126.25	22.33	0.83302
126.67	1769.5	168.69	20.797	0.98074
140.21	1732.6	98.027	85.275	0.92374
135.73	1835.4	75.964	47.31	0.95867
132	1952.9	67.891	35.762	0.96581
140.6	179.6	157.38	13.919	0.93395
127.88	824	155.7	35.428	0.96011
136	1035.5	93.991	47.229	0.91267
132	1272	114.44	12.504	0.96634
139.25	1270	45	12.437	0.90972
142.14	313	125.22	23.347	0.89126
135.23	559.15	86.566	54.993	0.91084
121.78	593.44	131.01	33.677	0.90506
141.56	1340.7	19.799	35.099	0.75702
140.09	1344.5	81.18	67.35	0.87148
139.7	467.1	126.57	40.994	0.94161
151.8	482.6	30.379	37.296	0.90131
143.55	86.455	63.997	49.145	0.92823
157.15	712.31	141.84	57.874	0.92293
136.25	1301.5	68.199	12.335	0.87315
146.3	1558.3	76.891	86.637	0.86514
153.6	1909.9	16.557	41.515	0.92979
141.8	1964.6	149.53	21.386	0.92224
110.69	295.31	164.9	71.701	0.91008
140	1677.8	103.24	17.944	0.97325
141.92	28	91.123	53.661	0.95059
154.25	295.88	177.95	30.561	0.91678
145.17	1315.8	161.57	19.835	0.95657
166.13	1583.3	21.595	58.718	0.87918
148.67	1610	0	17.828	0.95357
146	2024.5	122.01	20.445	0.92288
143	149.5	143.13	21.55	0.92808
144.35	741.47	90	80.507	0.94402
157.09	880.64	163.61	43.104	0.8222
148.6	1546.6	155.22	14.547	0.98422
165.37	1664.9	57.724	97.061	0.9261
154.29	1850.1	165.96	27.453	0.90113
144	1877.4	53.746	19.278	0.96487
153.5	1907.6	65.726	58.386	0.95822
165.33	937	164.65	55.824	0.94738
144.5	933.25	104.04	14.173	0.87275
141.4	1396.4	81.027	42.951	0.89569
134.75	1426.5	42.709	18.495	0.95659
135.5	1426.2	51.843	18.556	0.95948
149.29	1660.4	125.22	24.332	0.85518
145.6	1934	141.34	19.637	0.97821
147.29	20.571	9.4623	27.422	0.88728
136.78	1494.9	61.607	45.946	0.91541
143.29	1891.4	43.264	25.822	0.90408
149.5	1891.2	175.6	15.234	0.85587
147.56	177.33	100.3	35.831	0.93609
141.11	219.56	74.578	34.376	0.87511
149	783.33	114.23	48.011	0.91362
184.05	803.85	178.64	105.13	0.79921
148.7	854.26	107.4	83.727	0.8386
143.09	133.27	68.499	41.006	0.86496
165.1	119	153.92	54.307	0.96352
166.16	911.53	135.62	78.786	0.83473
152	1691.5	143.13	15.046	0.99692
142.5	1728	173.29	17.28	0.99057
147.89	1987.4	140.83	37.53	0.92801
136.64	1984.1	28.61	36.41	0.68827
157.38	182.75	26.565	25.135	0.88963
153	350.71	161.03	34.739	0.97407
173.76	306.86	128.66	107.36	0.89465
165.62	428.54	177.51	49.575	0.92876
153.83	437.17	109.59	85.977	0.7284
145	1163.8	72.474	21.451	0.92886
141	1197.3	115.02	21.037	0.78684
151.25	311.25	45	10.463	0.94616
149	1462.3	79.992	17.481	0.9875
150.33	1747.8	107.53	20.259	0.98348
155.2	1785.6	68.025	64.549	0.95223
167.17	1765.2	18.004	43.039	0.97724
152.8	317.4	129.81	15.895	0.9827
153.5	328.5	45	13.236	0.96162
160	892.76	119.05	61.58	0.83596
149.75	993.5	84.806	23.798	0.92828
151	979.8	104.93	16.162	0.96052
158	1277	145.62	24.618	0.93517
173.7	1829.9	12.848	60.893	0.9601
156.93	1802.8	103.8	68.336	0.8589
151.5	1965	55.713	27.142	0.98102
160	382.25	161.57	22.26	0.99444
150.8	530.4	93.576	16.099	0.99579
161.88	857.12	42.436	48.47	0.9784
149.9	1254.2	102.53	40.734	0.90534
152.57	1262.4	133.45	27.888	0.9385
159.17	1784	42.709	21.472	0.82394
156.14	414.86	54.462	34.903	0.98585
140.29	408.43	5.7106	24.849	0.80886
157.75	513.62	101.89	28.516	0.6809
160.43	1360.3	121.33	28.249	0.95315
164	1375.5	17.745	27.687	0.94806
159.2	598.77	91.749	150.1	0.87314
155.14	1112.1	169.22	24.252	0.88148
153.75	1135.9	74.055	24.136	0.9049
162.83	1141.2	18.435	19.318	0.98219
153.78	1859.3	103.5	29.482	0.87204
150.8	1939.7	104.93	35.074	0.88523
157.78	285.11	59.744	31.712	0.87617
155.75	261.58	82.875	51.604	0.78117
146.17	1479	47.291	19.372	0.91328
177	1489.5	1.1935	51.456	0.93304
156.25	76.25	74.745	34.989	0.9776
161.4	56	141.34	19.59	0.98057
159.08	225.25	100.54	46.047	0.94986
192.12	600	16.966	78.517	0.78562
160.4	1319.2	30.256	15.87	0.87536
157	1551	56.31	15.94	0.90478
160.25	359.5	146.31	10.895	0.99277
146	1037.1	155.22	30.451	0.94039
158.6	1023.4	105.95	22.182	0.9846
165	1052.4	58.736	35.486	0.9231
159.8	1090.4	171.87	21.732	0.97613
148.8	767.6	175.24	12.555	0.95912
162.86	32.286	140.19	25.953	0.9028
159.5	1245.5	79.38	17.02	0.95648
164.6	1603.8	153.43	19.789	0.79098
159.67	1677.2	107.65	24.567	0.93974
158	1704.9	91.79	33.02	0.9696
159.5	11.167	101.89	21.261	0.91324
173.35	706.47	108.97	74.437	0.90917
156.75	1213.5	11.31	15.953	0.95887
167	1701.8	30.964	18.073	0.96789
188.18	1184.1	4.9271	62.662	0.92903
161.78	1170.6	95.906	30.107	0.96839
148.11	1253.3	174.56	23.989	0.87937
172.33	1246.4	149.04	25.801	0.904
162.75	1344	65.556	12.153	0.99424
194.43	1320.5	125.17	89.604	0.60068
159.67	2029.2	94.574	27.733	0.90432
211.2	1011.1	173.86	98.199	0.95252
177.6	1468.2	167.32	44.831	0.91454
174.86	1993.6	152.45	26.755	0.96964
165.17	813	104.04	21.565	0.95599
177.46	849.23	56.31	62.741	0.91948
169	1536	52.431	18.927	0.86657
162.75	391.12	96.843	26.281	0.95809
171.6	580	153.43	17.935	0.99741
164	986	106.7	11.513	0.90681
180.72	968.89	121.61	84.371	0.9046
170.5	1383.1	126.57	44.852	0.86061
168.29	1514.1	149.53	22.546	0.87481
171.86	1673.4	175.76	29.244	0.92579
175.56	1788.7	162.26	28.001	0.93742
167	1938.8	146.31	19.761	0.91229
170.42	138.58	78.232	51.515	0.95177
195.07	733.93	14.534	57.959	0.9625
169.25	1050.2	146.31	11	0.98333
163.5	1099.4	97.125	58.357	0.96708
165	496	85.601	13.368	0.97533
169.75	482	127.57	16.608	0.98757
171.6	1113	33.69	17.508	0.82374
171.78	1618.6	158.55	32.131	0.93627
168.57	1611.4	109.44	19.162	0.94079
171.14	1872.9	74.578	63.694	0.94462
172.5	1846.2	0	14.384	0.90381
172.5	1949.8	129.47	22.479	0.97972
172.78	184.56	144.69	30.843	0.95355
166.67	435.17	96.009	19.744	0.96762
174.8	533.4	13.241	19.052	0.91665
186.73	923.6	11.944	59.563	0.89235
166.73	964	98.366	37.439	0.91791
170	1313.4	113.2	15.599	0.97646
205.37	1388.5	152.76	82.969	0.92178
172.6	1265	127.57	16.548	0.99116
172.75	1903.8	60.524	32.395	0.81554
176.18	1918.5	67.109	52.598	0.92867
160.64	1003.6	2.3859	33.583	0.71526
169.5	1496.1	77.005	27.683	0.96388
170.25	44.25	102.99	13.571	0.98309
174.14	62.571	67.751	25.19	0.94361
171.17	89.5	87.397	22.928	0.96053
190.56	215.11	108.43	78.586	0.6036
170.25	1762.8	92.936	41.343	0.94456
172.27	776.55	76.908	49.109	0.89898
178.83	774.67	149.53	20.534	0.96051
173.71	1290.9	122.28	24.841	0.90463
163.88	1295.2	154.8	20.237	0.92841
170	1753.4	5.3558	33.255	0.96649
180.71	1861.1	149.93	25.108	0.8744
172.5	2032	73.61	18.596	0.95288
193.38	101.62	24.444	49.837	0.9698
184	39.167	6.5819	26.726	0.97929
168.5	1151.3	115.02	18.867	0.87736
193.07	1124.8	141.34	61.56	0.93612
170.12	1359.4	141.34	27.211	0.94125
180	1545.4	14.931	16.685	0.93045
170.5	168.75	104.93	15.807	0.98209
180	263.8	118.44	27.934	0.97712
180	299.4	143.75	20.982	0.88655
174.57	1038.3	105.52	19.715	0.94759
178.75	1047.5	174.81	11.123	0.99301
177.88	1203.6	177.71	29.728	0.84164
178.73	1161.5	98.746	83.081	0.94988
174.64	1708.3	96.71	52.311	0.98166
184.5	1734.3	11.31	22.4	0.91054
199.38	59.542	63.914	114.09	0.93689
183	7	158.96	18.62	0.74801
180.13	453.13	115.97	54.935	0.7897
189.4	472.7	173.66	30.96	0.87746
200.12	1232.7	47.353	96.793	0.53374
174.83	327.5	110.22	23.018	0.87968
195.36	307.09	139.9	51.651	0.96182
199.06	414.81	167.59	56.444	0.90702
193.67	459	163.81	32.818	0.9836
181	1377.2	149.04	23.709	0.98377
184	1381.2	172.41	18.463	0.81963
180	1437.4	94.97	27.227	0.84795
175.82	1655.8	91.397	43.648	0.93962
173.4	1975	112.17	35.123	0.83008
179.25	544.25	116.57	23.321	0.95881
180	557.5	77.005	15.905	0.83886
175.29	617.12	102.77	82.791	0.92888
178.2	1254.4	102.8	22.732	0.99248
218.35	1627.3	170.05	130.43	0.88735
182.75	60.75	120.96	18.282	0.95683
195.25	895.33	162.07	37.732	0.94709
185.14	1029.1	7.125	28.832	0.8389
181.29	1080.1	110.85	24.96	0.90032
181.15	1308.5	111.5	39.784	0.89152
181.22	348.67	100.3	36.194	0.92669
187.67	795.33	176.42	18.109	0.88524
177.67	1468	102.53	18.849	0.97826
175.5	1528.8	120.47	21.44	0.9199
205.12	1515	162.18	60.844	0.96676
184.4	508	165.26	20.014	0.98165
182.33	670.17	124.51	22.165	0.87598
181.42	673.42	10.305	39.595	0.84711
192.78	97.611	99.926	64.366	0.63089
184.2	1054.2	100.62	18.585	0.8759
211.67	1132.2	0	57.435	0.9576
194.33	1575.8	170.27	41.112	0.86374
187.3	1560.6	99.782	32.871	0.89524
185.24	1796.6	82.794	98.483	0.89043
181.43	529.93	67.932	51.01	0.78268
232.95	540.55	10.192	98.152	0.92129
189.31	1380	118.5	43.551	0.91443
188	58.143	20.095	51.416	0.8491
235.4	138.94	136.6	158.25	0.80012
207.93	712.8	176.27	55.801	0.82611
183.33	722.67	86.987	19.77	0.9624
179	739.2	113.63	19.077	0.91545
190.67	835	19.983	24.318	0.96265
188.67	836.83	58.57	22.113	0.95396
212.92	1976.8	153.17	119.57	0.79666
190.67	2009.2	24.444	24.724	0.97742
188.75	21	114.62	26.83	0.98402
194	336.2	21.801	39.464	0.95521
189.33	645	127.87	11.648	0.9789
200.5	872.25	114.69	100.33	0.95438
189.22	1007.8	80.942	76.344	0.91521
186.14	1418.4	19.179	27.392	0.88901
180.88	1607.1	37.875	46.906	0.9723
188.5	1612.8	53.13	15.285	0.98138
187.5	762.38	109.75	45.439	0.91192
195.83	941.17	57.804	34.396	0.9276
195	954.8	169.88	29.234	0.97294
165.5	149.62	180	41.925	0.90637
194.45	139.82	113.2	71.357	0.85383
184.33	224.33	64.44	26.022	0.97975
208.06	217.47	119.43	64.351	0.69583
195	1540.4	137.29	17.865	0.99032
208.88	1576.9	130.91	67.373	0.88386
194.46	640.38	80.91	54.636	0.92678
190.4	1316	97.125	16.718	0.96448
196	1348.5	0	14.198	0.98605
208.12	1827.5	62.199	75.615	0.82229
194.8	1867.8	64.654	22.549	0.93238
199.5	970.75	165.96	22.379	0.92119
199.82	613.64	65.323	42.839	0.9505
196.46	1123.6	61.477	60.621	0.86364
214.44	1110.7	176.1	48.208	0.91483
195.27	1661	102.53	38.182	0.96585
191.09	1902.5	95.194	34.838	0.95116
190.71	1938.1	81.87	45.891	0.77041
206.2	1912	149.35	34.805	0.90173
196.45	501.36	121.87	45.289	0.96195
191.33	814	122.01	18.944	0.99597
198.4	886.8	42.274	15.278	0.97303
200	1027	158.2	16.465	0.98118
192.91	211.45	30.735	45.951	0.93679
198.8	185.6	106.09	56.072	0.9652
207	442	20.323	30.959	0.93002
197.25	575.25	53.973	27.493	0.98946
193.25	569.38	111.16	36.276	0.91635
213.69	876.23	14.036	42.692	0.96579
202.5	1231.5	13.496	29.31	0.87717
206.5	656.9	117.41	62.848	0.96785
196.27	1509.7	83.418	55.636	0.94085
197.22	1700.6	104.53	28.882	0.96576
201.83	1726.5	70.821	27.346	0.89051
210.5	779.1	135	40.126	0.9516
202.71	1185.2	81.781	95.313	0.95406
214.53	1272.7	175.53	71.294	0.90043
206.44	1437.2	157.17	88.412	0.9327
194.75	1451.5	87.879	28.569	0.94573
204	1448.5	14.931	15.71	0.98819
200.88	1470.1	62.526	30.854	0.91328
201.33	1991.1	80.538	77.602	0.94061
199.29	137	81.469	21.033	0.96154
193.17	1237.5	87.839	118.88	0.89229
202.89	1408.8	57.529	29.751	0.87651
207	1946.8	139.57	37.357	0.94944
248.58	1457	133.99	173.17	0.92297
229.42	1637.8	168.89	60.618	0.94147
207	114.17	51.953	31.487	0.92756
205.75	249.5	135	28.857	0.88212
206.18	698.59	122.95	83.334	0.7722
200	1049.5	104.04	16.77	0.98343
203.53	1164.4	130.73	62.176	0.76408
203.23	1556.3	102.99	41.289	0.9694
219.07	1783.7	38.884	113.7	0.70051
208.67	146.5	0	16.222	0.98631
191.6	276	23.199	16.518	0.92209
210.96	289.08	73.443	112.12	0.68855
213.5	560.12	26.565	27.951	0.96
228.16	1414.4	160.94	63.54	0.91579
216.11	1535.3	1.7899	33.956	0.94286
207.2	1761.7	177.88	30.291	0.89197
218.26	373.96	130.75	96.231	0.89157
200.2	830	72.897	15.57	0.87359
205	1040.3	147.99	9.4721	0.99597
212.75	1991.6	164.74	23.189	0.98336
212.71	476	5.7106	27.994	0.71801
204	1351	103.5	27.307	0.94152
207	1368	51.34	13.465	0.95105
206.88	1689.6	27.553	27.888	0.93024
209.44	1705.2	60.068	42.047	0.90563
203.47	519.13	94.97	55.87	0.82645
210.17	945.5	115.77	32.973	0.97662
208.5	1931.2	20.225	20.436	0.99084
210.7	1920.1	110.32	33.769	0.85263
200	910.33	6.3402	18.638	0.97173
216.33	904.5	152.35	26.748	0.8863
210.67	1089.7	0	10.233	0.9772
212.71	364.14	36.87	27.881	0.89667
206.11	360.11	104.42	38.268	0.94437
212	981.12	96.843	29.16	0.86349
209.17	1030.2	83.29	19.666	0.87038
224.71	1780.4	164.58	31.876	0.94377
216.6	629.4	154.98	17.688	0.93581
188.71	13.714	22.306	42.989	0.98058
213	16.25	112.62	14.135	0.91972
218.38	35.625	173.42	26.867	0.97413
200.25	750.75	30.964	17.763	0.98477
222.11	750.67	158.2	27.96	0.963
219.12	1717.6	48.652	34.443	0.96688
214	1700.8	124.99	13.053	0.93512
216.75	2026	15.255	26.875	0.8485
228.11	956.78	150.07	39.531	0.96328
209.6	1380.4	90	13.261	0.9803
217.2	1370.6	165.96	13.124	0.9425
217.56	1819.7	173.83	39.392	0.94475
229.92	1816.2	11.07	56.831	0.82477
210.33	429.11	100.49	33.325	0.82398
229.2	641.3	150.26	41.191	0.97865
228.9	201.4	13.134	32.17	0.95759
220.18	289.73	75.677	51.222	0.94701
214.3	700.7	84.806	33.448	0.99068
207.17	1905	32.905	21.837	0.92727
215	1231	120.96	13.918	0.83789
218.5	1647.8	174.29	10.547	0.95283
243.25	1720.1	157.52	64.744	0.9695
215.75	13.5	42.51	16.508	0.98614
217.4	609	11.31	15.621	0.97925
244.8	808.53	162.95	81.739	0.95973
216.43	803.14	109.18	25.864	0.94154
218.2	824.8	59.534	21.142	0.93288
236.68	843.82	119.4	91.111	0.89443
249.21	1331.6	27.216	87.811	0.89641
217.42	1311.5	80.665	81.844	0.90391
226	1497.9	38.66	26.311	0.97345
206.08	1608.8	64.983	35.473	0.93328
216	1614.2	93.18	18.595	0.96948
221.43	1878.9	133.26	25.103	0.92999
237.47	1903.7	35.272	54.624	0.91937
216.44	130.11	77.735	51.988	0.90549
224.22	1304.6	10.305	23.23	0.96259
217.5	1059.6	130.43	39.992	0.88688
206.38	1255.6	59.621	34.788	0.9663
226	1289.3	164.93	28.811	0.93456
222.75	1975.2	158.2	29.702	0.90652
220.29	1963.3	105.95	30.027	0.96981
219.6	515.8	83.29	19.717	0.86814
258.07	1223.7	164.74	89.957	0.88723
220.11	1523.8	81.87	30.377	0.9311
237.38	1695.4	131.19	56.858	0.9348
216.5	1862.5	120.96	5.831	1
220.25	1939.8	63.435	22.451	0.99597
212	1943.8	125.22	21.171	0.98288
220.57	172.86	68.962	28.748	0.96901
239.77	1158.5	156.25	61.897	0.88254
222.5	1167.2	111.37	25.074	0.985
224.8	1182.8	72.474	23.174	0.85981
244.44	1331.3	6.6544	63.315	0.95407
210.5	1740.4	65.136	49.803	0.90735
230.33	1755.2	143.13	27.432	0.91134
223.09	2009.5	83.517	47.241	0.93739
220.2	375.4	83.884	29.743	0.94677
221.14	1035.7	81.634	34.775	0.98824
224	329.43	17.526	20.764	0.95958
228.4	408	8.1301	16.444	0.86002
259.4	446.9	167.06	95.382	0.79604
229.17	488.17	140.91	24.049	0.85723
223.31	607.85	86.309	35.017	0.88712
236	1028.4	136.79	46.333	0.97721
226	1566.4	78.111	40.878	0.94996
233.57	394.43	10.784	23.027	0.92837
228	1360.8	6.8428	25.224	0.99823
223.6	1369.6	76.759	18.657	0.93608
223.5	1679.5	82.875	16.53	0.97544
225.17	1995.7	169.32	66.835	0.80699
223	624.33	23.199	15.342	0.99278
233	759.83	67.218	56.99	0.95158
251.09	724.09	156.64	53.657	0.89321
223.2	1645	86.634	17.083	0.99688
240.46	299.92	139.4	40.004	0.6914
221.5	542.5	143.13	20.021	0.99893
247.19	510.52	118.89	75.194	0.88095
225.5	572.5	72.35	24.17	0.95518
232.6	560.4	149.04	17.813	0.98203
227.83	669.17	45	21.372	0.86022
226.5	831.25	156.04	21.078	0.9345
229.11	1191.4	145.3	33.395	0.94695
229.3	86.85	74.624	90.613	0.91565
229.62	39.25	106.86	37.179	0.92746
237.89	53.778	155.77	24.915	0.88028
234.71	722.43	35.218	22.352	0.93094
242.48	882.65	109.09	87.824	0.93984
230.33	1493.1	70.974	33.843	0.90641
231.8	2027.8	158.96	28.244	0.98629
224.5	896.4	92.386	83.361	0.86446
254.07	904.64	6.9811	54.089	0.91268
238.64	1162.3	10.954	36.004	0.877
233	184	163.3	10.561	0.98861
224.75	229.25	144.46	17.234	0.99829
227.5	259.88	104.53	28.375	0.983
235.54	655.62	25.463	36.581	0.63584
232.17	701.17	164.48	18.92	0.98741
236.22	940.78	23.199	34.496	0.66232
238.11	930.22	142.7	31.423	0.84016
234	1544.8	61.189	24.176	0.94414
253.36	1528.3	167.69	61.62	0.91356
234	970.12	70.346	33.607	0.88471
225.4	1220.9	107.74	30.946	0.84821
234.25	1201.8	135	16.26	0.9567
246.9	1806.5	25.602	55.222	0.96385
235.11	1071.2	100.01	73.85	0.93501
238.33	1346.8	3.3665	17.907	0.95101
241.17	42.833	34.992	25.782	0.94691
236.46	1443.6	68.682	48.213	0.91286
231	90.333	39.806	15.696	0.99517
232.15	503.54	80.789	39.048	0.95992
229.43	996.71	94.574	27.612	0.90828
228.22	1389.7	70.821	26.382	0.92305
233.3	1692.9	104.47	34.058	0.94004
233.67	1857.1	94.764	76.461	0.94492
240.29	1875.3	30.466	20.841	0.94634
238.14	369.71	56.31	23.671	0.91392
234.58	1236.7	100.62	50.334	0.97025
238.43	1910.1	135	18.546	0.91507
254.21	1929.9	33.69	54.254	0.9304
250.1	322.9	148.78	40.37	0.95584
256.47	737.05	75.727	145.06	0.81089
241.8	1235.1	138.18	35.724	0.71367
251	1392.7	151.48	52.741	0.99268
228.5	1827	50.906	24.125	0.85452
249.3	399.8	153.43	35.213	0.95251
239.8	1070.8	59.744	16.959	0.81918
235.57	438.86	100.78	21.532	0.99285
256.71	757.29	153.43	45.483	0.98325
240.27	1588.6	100.23	76.931	0.95104
244.64	1595.2	118.61	26.292	0.95314
241	1772.8	126.87	15.118	0.9922
242.2	1786.8	59.036	18.476	0.94679
237.5	1995.5	95.528	33.081	0.94146
234	2013.2	144.16	23.909	0.92869
268.29	159.12	9.3236	75.605	0.89805
241.88	208.53	90	69.054	0.89785
239.29	311.57	107.65	26.559	0.86928
240.62	559.38	74.249	41.216	0.98314
237.62	612.25	87.614	24.408	0.98412
242.9	682.7	115.97	45.148	0.96088
246.5	900.75	157.17	20.78	0.99209
246.2	1028.4	173.99	20	0.95524
244.57	1173.7	7.125	16.744	0.96298
232.67	1219.7	149.04	18.614	0.93975
237.75	1274.2	97.765	22.604	0.98229
238.6	1628.6	58.57	21.631	0.97522
248.89	1839	132.14	30.576	0.9262
239.18	1932.8	73.009	44.18	0.85203
249.29	72	8.1301	32.061	0.8822
247.7	80.3	70.017	68.952	0.84876
244.2	621.2	0	12.301	0.89427
243.5	1695.8	18.435	22.629	0.97821
247.18	377.64	111.5	39.069	0.90784
241.38	557.75	5.1944	36.766	0.90126
236.29	1734.6	74.055	25.186	0.86717
243.6	1887.4	122.74	16.839	0.98838
242.5	1900.8	63.435	11.565	0.96671
245.33	350.17	6.1702	39.191	0.94959
247.4	353.6	31.608	17.683	0.8632
251.29	1395.9	79.046	71.693	0.88085
243	1476.9	99.782	30.064	0.97885
246.78	1494.2	25.641	33.344	0.83167
258.33	123.08	168.69	55.968	0.81995
251.29	131.71	20.225	20.761	0.9753
247.25	240	50.711	16.731	0.84946
245	627	119.74	16.427	0.98158
247.3	741.8	61.607	44.907	0.93659
240.6	735.8	95.194	11.561	0.95543
242.83	1645.2	107.35	17.472	0.95942
246.4	161.6	158.2	16.169	0.99918
246.83	932.75	105.02	45.874	0.92535
246.8	2035.4	166.76	17.924	0.97433
243.25	2022	85.426	26.25	0.95542
260.12	376.88	0	38.523	0.90854
252	1475.8	165.96	17.369	0.94951
245.83	1670.2	75.964	22.3	0.92447
256.75	1654.2	144.69	29.759	0.9883
243.2	15.2	109.65	16.906	0.87932
242.5	288.25	158.2	16.315	0.99022
248	649.8	73.301	11.639	0.897
252.8	1322.2	137.49	18.368	0.88625
251.17	1768	15.255	23.085	0.9878
250.33	1775.3	52.431	17.846	0.91907
246.8	1790.6	107.35	19.451	0.86181
245.33	253.33	80.789	42.118	0.88996
263.93	429.53	124.81	142.28	0.89881
263.78	879.44	5.5722	45.103	0.91334
255.2	1543	175.24	25.527	0.94343
239	274.4	155.22	17.055	0.8395
262.4	272.4	4.0856	28.462	0.98627
270.33	581.83	20.283	50.543	0.97028
252	1108.1	120.26	28.054	0.9904
249	1136.7	93.731	51.965	0.8871
249	424.56	87.138	22.227	0.90094
258.18	485.91	145.41	39.57	0.89026
247.67	613.67	85.914	14.497	0.96815
263.38	933	37.875	36.503	0.93706
265.31	968.15	156.61	47.693	0.84523
251.53	1193.5	79.592	54.21	0.91902
224.75	1244.7	173.66	148.04	0.79517
247.67	1243.6	90	27.713	0.9021
255.6	1878	158.96	14.02	0.9935
254.46	155.15	104.04	58.976	0.97876
256.6	614.4	139.76	17.329	0.98269
266.55	737	160.02	37.253	0.94258
259.5	1246.2	169.22	22.261	0.96029
248.2	1520	92.386	24.557	0.97816
263.71	1549.7	150.26	47.251	0.6825
262.71	33.429	27.553	28.306	0.91648
249.33	512.17	35.538	26.954	0.95746
252.75	690.25	160.56	18.909	0.95338
251.5	703.67	81.027	19.555	0.98366
265.42	1061.2	64.983	92.975	0.89018
256	114.6	57.265	17.153	0.97029
251.6	994.2	93.691	37.032	0.83885
254	1974.6	81.469	23.931	0.84507
280.38	334.88	20.898	64.65	0.91064
253.75	1817.6	85.236	36.789	0.98193
281.06	1794.9	161.86	67.43	0.90513
258.86	178	77.005	41.047	0.97509
254.71	1088.7	78.69	21.078	0.96766
275.81	1050.8	120.51	74.164	0.87643
270.1	1194.2	167.12	37.748	0.95112
252.14	809.14	29.358	37.329	0.98355
241.29	1433.9	175.03	27.801	0.83044
255	1443.8	80.538	19.259	0.94754
291.18	1410.2	150.09	90.365	0.932
268	1616.9	135	56.374	0.90311
258.33	1756.8	21.801	17.359	0.93066
260.4	1758.4	46.848	24.206	0.90604
258.3	2017.5	95.711	34.52	0.87338
265.38	64	109.8	54.1	0.98227
280.85	81.692	158.81	54.143	0.97067
277.35	282.65	135.67	63.269	0.95005
255.5	896.5	126.87	31.27	0.9594
258.83	888.67	120.96	19.211	0.91056
262	901.8	48.366	14.204	0.84774
261.22	1472.9	125.54	59.332	0.86991
248.89	1735.9	26.565	29.12	0.92145
261.4	1729.8	123.69	18.909	0.9534
254.3	1850.5	6.7098	37.1	0.92276
263.62	1844.1	142.31	63.11	0.88109
254.5	1095.5	17.354	17.81	0.9412
260.25	1300.8	180	20.464	0.97733
267.22	1274.8	125.73	84.205	0.83384
265.33	1484.3	108.43	49.433	0.89559
259.5	1578	7.125	16.206	0.99498
277.33	1599.2	49.044	71.272	0.98466
257.56	1872.6	83.157	54.466	0.92458
266.67	1985.7	120.14	37.017	0.96838
259	1214	103.24	17.72	0.98555
273.17	1371	23.629	36.031	0.96941
270.2	1377.1	64.093	45.077	0.86319
283.17	116.5	139.29	59.83	0.94814
259.86	281	118.81	24.033	0.94976
265.86	353.71	67.834	31.784	0.91729
264	771.75	137.73	16.279	0.91323
264.5	1920	108.43	23.387	0.94652
266.89	153.67	107.78	57.209	0.97292
268.67	175.17	10.62	17.305	0.94069
264.78	447.44	82.875	34.026	0.94777
267.75	1595.8	148.13	47.45	0.91815
289.36	58.571	17.038	66.976	0.9682
264.73	1138.3	174.14	42.711	0.91789
263.43	1139.4	94.086	57.454	0.97718
282	1323.8	151.29	48.25	0.99245
277.69	1877.3	162.35	37.128	0.62182
264.33	16.333	113.96	9.9541	0.98943
268	85	67.068	28.666	0.98483
264.5	239.4	88.21	36.133	0.88606
269.18	220.82	4.3987	41.439	0.94392
264.2	527.4	65.556	12.4	0.97447
262.18	514.45	115.56	54.64	0.9332
263.5	586.62	79.509	28.058	0.97867
280.55	563.45	141.77	44.075	0.9532
285.22	610.89	4.9697	48.236	0.95724
253.33	959.83	146.31	19.528	0.92317
283	927.95	134.56	98.298	0.94237
263.29	384.43	78.69	20.791	0.98101
271.5	1170.2	14.931	18.604	0.83445
264	1695.4	79.875	28.659	0.99245
276.5	1700.8	45	40.829	0.93522
276.71	446.39	149.66	157.41	0.60363
275.43	610.14	115.28	42.203	0.94334
267.11	651.11	83.83	41.934	0.88748
272.3	975	14.744	28.036	0.70078
279.77	1562.5	53.746	45.15	0.82397
290	1739.6	130.5	74.218	0.85056
275.08	1762.2	112.04	49.008	0.92455
270.8	14	30.964	23.887	0.97641
272.25	6.75	146.31	15.096	0.95539
264.75	269.75	54.462	18.142	0.94833
272.36	1015.4	128.05	38.355	0.76146
266	1031.9	97.431	24.014	0.96588
284.67	1028.7	159.78	41.624	0.97292
273.14	1533.9	48.814	32.774	0.97304
263.67	1517	76.759	17.758	0.98348
288.13	1662.8	164.9	69.005	0.94564
272.5	1671.3	17.103	16.142	0.84262
278.71	1718	32.619	31.235	0.95027
270.8	1734.6	113.96	20.26	0.97223
282.33	1906.8	178.09	32.183	0.93269
286.43	469	154.65	42.775	0.98298
277.73	486.27	134.24	57.956	0.91514
274	657	137.73	15.791	0.94143
265.25	861.5	42.51	16.378	0.99393
284.48	850.37	139.01	98.617	0.81941
276.57	1114	42.709	23.837	0.74219
272	1636.7	110.85	22.848	0.98355
271.82	1338.5	118.5	41.221	0.96612
264.86	1970.4	133.15	23.028	0.95238
278.17	1958.5	145.62	23.275	0.9891
290.15	815.92	165.62	45.659	0.88179
275.57	693.43	60.255	31.361	0.77125
274.27	1816.1	73.301	47.492	0.87933
287.56	1850.2	172.41	31.555	0.95914
271.12	2027.4	82.569	25.791	0.89933
289.21	1996	126.25	61.454	0.90804
278.5	143.5	169.7	11.385	0.98201
279.14	540	122.01	29.219	0.96862
275	848.33	75.256	20.014	0.98165
267	1085.9	101.31	20.028	0.76377
284.25	1596.5	14.036	24.882	0.99425
280.25	39	162.9	13.717	0.99156
279.55	625.91	56.821	35.256	0.88111
278.88	1518.5	32.276	25.509	0.88097
285.5	1724.3	161.57	37.54	0.92661
279.6	1942.4	149.04	12.016	0.97053
298	794.89	19.722	57.619	0.97715
274.67	800	85.601	28.304	0.92131
284	781	147.26	16.878	0.98608
272.5	915.33	119.74	18.818	0.85685
287.5	905.9	15.255	32.623	0.69899
300.93	1389.5	157.86	68.882	0.92469
271.67	1404.9	115.28	46.543	0.85538
276.83	182.17	69.775	22.532	0.89867
272.8	201.2	144.46	17.445	0.98621
283.6	210.9	75.964	33.852	0.73079
282.76	1066	70.145	61.281	0.62459
277.83	1212.3	26.565	22.48	0.9947
278.25	1213	47.121	19.124	0.99901
272.6	1310.8	150.26	17.095	0.94324
296.31	1282.4	139.13	82.66	0.83194
274.25	1439.2	113.2	22.873	0.99886
284.11	1625.3	6.7098	36.638	0.9344
281.82	1971.9	94.97	49.373	0.9352
274.5	1992.4	164.36	27.105	0.95783
310.42	2010.2	152.78	86.529	0.90969
310.19	974.57	163.18	101.09	0.8888
272.5	1000.8	53.973	14.314	0.95024
287	1418.4	176.63	22.293	0.76388
297.1	1471.9	45.807	53.539	0.93781
283.89	1509.9	58.392	32.731	0.9327
283.17	1491.3	113.96	20.328	0.96902
278.6	388.8	86.424	16.543	0.96905
296.78	362.67	138.69	44.413	0.98916
290.8	508.2	123.11	31.451	0.87309
291.57	1134.4	6.8428	31.235	0.80612
285.9	1265.1	130.82	32.131	0.9047
327.12	1289.1	157.13	112.39	0.61807
269.33	1313	70.974	37.914	0.80908
278.88	67.125	99.162	35.627	0.88138
289.8	310.8	24.146	32.432	0.97992
286.43	316.14	70.115	54.287	0.92066
286.25	395	163.74	25.766	0.97027
300.33	409.95	118.3	78.438	0.75294
287.83	715.83	168.69	26.411	0.96534
283.2	712.6	131.42	23.025	0.98463
284.5	1653.5	111.5	37.587	0.94363
282.86	25.143	72.255	26.811	0.97902
281.64	351.55	138.69	48.017	0.91492
280.2	1187.8	80.538	19.398	0.94071
282.22	1355.3	97.595	31.836	0.95067
293	1834.2	16.928	24.909	0.96517
283	497.4	96.582	26.248	0.99711
293.67	779.17	36.87	30.786	0.97448
297.5	756.5	140.01	42.368	0.95497
279	887.14	121.43	25.203	0.83702
300.17	1339.5	144.29	39.796	0.99024
291.83	1559.2	154.8	19.083	0.98455
295.4	1693.7	16.314	43.287	0.98689
263.12	1743.4	169.38	49.106	0.99451
287	148	45	11.67	0.84828
293	130.5	120.26	30.722	0.90441
296.5	146.5	15.068	27.482	0.97975
284.62	1869.8	29.745	25.42	0.95147
281	1871	129.81	24.863	0.94239
291	1982.2	31.608	16.65	0.91678
296.75	124.31	69.326	61.961	0.91426
288.2	1709.8	16.39	18.54	0.9558
286	1769.2	118.07	18.942	0.89747
289.18	1941.1	30.964	42.002	0.97178
293.25	1912.4	116.95	71.081	0.93118
304.33	478	169.82	40.761	0.97209
281.2	1112.8	107.35	17.373	0.96487
281.2	1107	163.61	20.174	0.87838
290.33	951.83	71.565	12.758	0.9915
295.33	290.17	171.87	22.222	0.9546
294.6	850.8	53.13	15.149	0.99018
292.6	1809.7	79.563	40.775	0.94762
289.67	1167.8	43.995	45.389	0.88814
291	1371.3	95.711	20.607	0.97537
283.67	1602	151.7	15.09	0.97843
299.95	642.75	68.552	173.55	0.86671
292.11	1760.4	85.914	30.087	0.93301
299.5	1763.2	172.41	17.071	0.88646
317.6	1984.3	151.63	58.344	0.97396
293.8	456	83.29	17.646	0.97001
300.33	1006.7	48.366	25.74	0.93564
303.75	990	156.25	30.543	0.89423
299.57	1541.7	28.61	26.053	0.96187
295	1548.4	66.371	18.906	0.92374
297.11	229.44	101.63	36.015	0.96385
287.57	660.86	128.16	20.25	0.87923
305.67	649.22	174.81	22.944	0.9628
297.75	800.75	60.255	24.362	0.9928
293	1455.4	75.964	23.405	0.8808
299.75	431.25	34.38	23.581	0.9763
299.6	544	116.57	30.017	0.96842
304.43	552.43	18.435	19.842	0.95626
301.38	727.75	114.68	43.658	0.93268
311.5	1492.1	165.17	36.891	0.95337
302.75	1697.5	116.57	36.684	0.91431
300.91	1894.2	74.055	46.352	0.94237
300.75	1854.2	101.82	47.006	0.93461
311.22	206.89	32.829	40.915	0.90166
305.75	190.25	154.65	21.038	0.99934
308.57	230.71	177.8	26.693	0.97477
312.11	863.78	160.14	39.419	0.97099
296.5	874.33	103.13	69.71	0.88383
303	5.75	126.03	15.311	0.88837
299.45	80.364	86.906	38.345	0.96634
310.5	764.93	41.186	49.17	0.86476
303	1157	18.435	22.479	0.98476
298.88	1159	81.87	26.294	0.80676
305.5	1672.8	165.96	40.057	0.92638
318.13	1681.7	158.2	45.562	0.94556
303.4	334.8	82.875	36.421	0.88544
308	669.5	13.392	21.657	0.99677
301.8	1552.6	123.69	18.476	0.97574
308.56	1630.9	19.855	43.88	0.87227
303.75	1031	60.751	30.318	0.94507
321	195.12	27.121	54.622	0.84334
312.88	361.5	173.88	32.233	0.87364
299	830.25	90	18.474	0.97433
313	924	171.25	28.17	0.93382
301.44	1350.8	75.964	44.902	0.91825
309.08	1461.1	64.885	38.365	0.92119
302.5	1444.2	150.64	18.933	0.96961
305.88	1418.5	109.98	23.728	0.98658
292.88	1431.1	2.6026	23.103	0.95324
325.45	1837.3	149.83	51.925	0.9579
306.4	1856	53.13	15.848	0.94648
316.82	94	163.18	46.541	0.96521
329.84	1549.3	25.278	100	0.79622
310.92	1509.3	105.95	43.2	0.84261
308	1576.6	132.71	17.922	0.98717
325.11	257.42	154.32	67.429	0.85568
311.3	245.8	108.97	69.49	0.97388
291	517.25	177.61	26.851	0.89461
303.2	523	67.62	18.974	0.96893
298	1118.3	157.62	20.77	0.88515
305.42	1097.8	103.24	55.547	0.94322
300.25	1648.8	79.992	17.396	0.99236
310.8	1718.6	162.9	13.733	0.99039
305.14	1935.7	97.125	33.951	0.94986
306.4	1963.4	91.975	32.504	0.89273
310.86	22.143	141.84	19.981	0.89105
330.89	61.737	40.192	85.039	0.89286
321.33	141.22	162.9	41.918	0.97343
307	1055.3	171.61	68.138	0.90493
309.33	1138	158.2	10.797	0.99756
312.92	2033.1	31.759	51.042	0.96775
286.2	412.6	168.02	38.501	0.87619
305.88	704.25	67.166	28.144	0.73249
320.53	673.33	121.29	62.207	0.95941
306.3	893.3	99.462	35.894	0.84733
314.2	904.8	9.4623	19.428	0.93926
312.6	1477.2	0	14.791	0.94652
311.71	526.29	133.36	27.133	0.9125
315.43	630.57	141.34	24.705	0.77754
303.17	777.83	83.29	19.666	0.87038
322.73	783.55	176.42	36.439	0.87989
297.85	881.31	138.37	55.014	0.87553
306	1757.7	96.633	53.183	0.81398
309.33	1801.7	141.34	6.831	0.93737
322.29	1940.2	17.038	68.962	0.94032
310	579.62	103.67	83.414	0.91301
313.5	583.25	143.97	13.801	0.98555
315.8	608.8	149.04	18.02	0.97077
323.91	942.64	152.74	39.666	0.93586
316	936	43.152	23.492	0.93359
314	1289.9	174.81	36.687	0.90321
318.17	1283.8	166.76	21.648	0.80674
316	1734.2	167.91	14.571	0.98261
315.33	253	180	21.098	0.85315
315.17	1863.3	26.565	20.855	0.965
310.11	1874.1	82.235	24.884	0.8923
316.17	1512.5	173.99	19.567	0.97639
317.2	1781	123.02	23.991	0.99429
326.6	1786.6	169.05	32.338	0.97641
319	159.25	139.76	17.211	0.98944
313.62	718.5	84.289	32.051	0.94068
311.86	1255	95.44	22.864	0.92264
322	89.765	84.401	66.164	0.77451
320.59	144.11	81.18	127.66	0.91951
319.6	464	114.44	25.928	0.93206
327.89	878.22	40.426	37.631	0.94252
312.73	1196.3	88.34	73.552	0.9385
327.13	1143.1	131.19	48.712	0.87289
320.25	1179.2	142.43	16.708	0.98163
330.5	47.417	11.535	52.878	0.94576
331.83	282.25	175.43	52.764	0.95064
317.86	295.14	75.069	31.38	0.98943
323.75	1126.9	136.12	37.151	0.9709
320.69	1353.3	78.887	60.016	0.95092
342.42	1573.6	177.61	53.958	0.89035
322.8	127	160.35	16.071	0.92502
314.4	653.4	112.83	20.928	0.98506
315	1107.4	82.405	15.72	0.96263
321.83	1828.8	1.9092	31.66	0.9481
318.44	1819.2	113.2	33.846	0.90004
318.5	733.25	29.358	18.545	0.98988
322.2	760.2	123.69	18.405	0.97949
317.7	1705.1	113.2	26.882	0.84992
320.77	1006.6	74.249	42.714	0.94868
317.55	1608.2	78.44	51.301	0.87545
327.67	1610.8	146.98	24.333	0.98029
318.36	1949.4	86.73	37.476	0.93546
319.14	22.286	56.976	25.386	0.93963
321.25	12.75	116.57	13.465	0.99636
326.17	571	129.81	44.991	0.86797
324.75	583.75	30.256	13.919	0.99807
312.6	1312.8	111.8	19.536	0.82697
326.64	1635.4	110.9	60.218	0.97766
325.5	1657.2	31.608	15.464	0.98709
328.2	991.2	155.1	30.948	0.99751
313.38	1600.6	116.57	38.771	0.98046
326.5	1983.7	8.7462	17.234	0.76318
326.6	2008.8	35.311	29.737	0.98902
325.92	850.58	67.479	46.644	0.95157
344.45	1757.1	143.31	67.678	0.93975
335	341.27	118.16	129.01	0.87044
343.31	622.77	8.3929	67.046	0.91968
322.71	788.29	92.49	24.244	0.94957
331	806.8	37.875	23.253	0.98066
338.22	848.78	24.567	39.367	0.97757
325.92	950.31	86.82	62.519	0.86507
324.8	1507.2	126.03	13.884	0.97968
328.71	1528.4	172.57	24.886	0.93203
299.67	2027.8	160.71	50.298	0.84256
323.14	262.57	81.87	22.04	0.9625
325.75	319.25	146.31	18.336	0.98316
340	414.83	137.64	56.505	0.81429
328.72	431.72	27.801	75.4	0.82463
333.5	548	35.218	26.015	0.79987
343.1	1363	28.142	50.127	0.97283
339.64	1379.6	9.7824	36.383	0.80884
322.74	1742.2	129.91	93.659	0.76556
324.14	1870.9	105.07	28.144	0.9567
329.9	1908.4	88.21	71.793	0.89189
327	4.2	149.04	18.785	0.93121
333.83	152.83	162.65	20.942	0.80044
336.21	921.5	71.003	68.517	0.94157
324.6	1446.8	106.39	18.913	0.93693
331.4	1453	23.199	16.944	0.89892
325.4	1798	93.366	17.959	0.94824
358.21	1800.3	172.76	75.034	0.84637
331	264.2	126.03	27.556	0.9872
370.35	298.24	36.995	99.369	0.9198
326.11	344.78	25.907	41.497	0.93766
326.8	1065.9	105.38	42.22	0.98259
339.45	1418	169.29	40.108	0.93889
327.17	1495.5	68.629	25.6	0.96476
332.33	172.83	162.35	23.565	0.97973
380.34	1021.3	156.5	141.49	0.70902
328.9	1154.5	94.289	41.52	0.96609
324.57	1246.6	127.12	51.63	0.89871
342	35.2	137.2	39.997	0.92
337.5	509.1	163.61	37.012	0.95754
329.62	525	137.12	20.042	0.95323
331.17	1259.7	113.96	19.882	0.99075
330	1274.8	70.017	14.329	0.81683
335.2	1381.9	129.29	44.425	0.95978
341.8	1393.7	5.5275	32.65	0.95389
330.6	399.2	113.2	15.842	0.96149
330.25	413.5	71.565	12.671	0.99831
322.8	1095.4	146.31	25.575	0.98687
337.38	1081.8	139.9	27.449	0.90492
331.25	1478.1	65.772	26.27	0.83486
335.8	1504.4	19.654	15.337	0.96931
338.29	1634.6	13.57	36.314	0.82152
318.83	1849.8	42.879	20.829	0.91725
336.25	1857.5	3.5763	16.071	0.99752
322.2	1103	26.565	18.233	0.85845
346.71	1087.1	119.6	56.967	0.88834
332.75	594.75	74.055	17.374	0.83804
337.75	62.75	140.71	15.303	0.92872
335.38	687.12	170.91	27.336	0.92618
339	1162.6	35.838	23.61	0.94042
331.6	1680.4	77.8	42.022	0.90084
332.29	635.71	95.194	34.114	0.97132
343.25	660.75	28.443	30.534	0.89391
334.44	314.67	90	26.289	0.95096
327.75	1918.8	47.726	15.666	0.94892
334.6	17.6	100.62	17.733	0.91797
330.6	387.6	60.945	10.659	0.96588
340.25	434.5	157.38	13.565	0.95832
338.14	783.29	73.301	31.682	0.98861
347.29	757.71	160.2	33.407	0.79537
345	899	117.65	52.017	0.91149
342.4	1334.8	46.736	23.65	0.98712
339.6	1461.6	50.194	15.666	0.99713
339.6	1967.7	139.64	35.897	0.73122
335.56	233.44	105.71	35.551	0.93504
353.73	591.13	120.19	67.563	0.94181
337.67	92.667	72.646	17.237	0.97251
327.4	298.6	10.62	18.56	0.87711
354.73	280.82	129.81	49.805	0.94089
346.83	381.67	29.539	35.721	0.96532
333.75	378	124.7	16.031	0.98631
340.5	375	142.77	32.647	0.96182
340.75	494	65.225	16.701	0.85729
338.23	727.54	86.009	44.416	0.97048
338.6	994.6	79.509	29.422	0.93328
336.67	1725.6	74.476	39.761	0.93968
369.38	726.38	11.634	73.646	0.9427
338.29	885.71	80.272	38.302	0.92712
353.33	873.83	10.305	40.899	0.8201
337.83	129.5	90	21.029	0.95105
368.93	144.29	12.265	77.115	0.91567
348.57	778.14	166.61	26.885	0.80293
340.54	1508	85.764	57.79	0.93698
341.6	1820.8	107.1	15.046	0.90397
358	2016.3	7.275	64.141	0.73871
343.25	121.75	29.055	20.822	0.98893
335.5	816.75	114.3	36.35	0.93574
353.94	842.19	63.435	74.967	0.92465
348.43	816.14	21.251	21.12	0.91446
348.59	987.59	113.2	67.822	0.78604
338.8	1689.2	96.71	19.611	0.87284
353	1707	29.982	32.135	0.93409
334.5	460.1	9.9262	43.989	0.92313
346.38	446.38	101	42.003	0.87314
358.8	880.6	159.62	42.784	0.87266
339.2	1356.2	97.125	16.646	0.96865
346.62	1401.7	111.04	43.324	0.96448
365.5	1841	167.47	66.242	0.97426
337.3	2015.1	92.726	48.21	0.87217
344.08	1562.5	101.73	55.447	0.97624
346	1665.8	67.521	32.991	0.95131
357.79	1607.7	108.43	107.03	0.94547
347.64	1755.2	104.04	81.743	0.90792
355.38	1774.9	136.33	33.934	0.89626
342.2	42.2	86.987	19.162	0.9929
343.2	355	81.87	23.071	0.91947
356.38	1816	180	32.782	0.97613
352.29	1824.6	31.504	41.736	0.87118
342	1882	91.909	31.924	0.94026
349.6	528.6	11.768	24.639	0.995
348.57	533.57	55.008	25.212	0.96831
345.57	1174.6	91.762	68.575	0.94831
336	1272.3	125.22	22.3	0.93311
345.4	272.8	90	23.407	0.93988
342.29	1099.9	87.397	24.472	0.89992
358.88	1109.5	176.19	31.291	0.96088
344	1109	45	16.971	1
333.71	1219.1	133.36	26.63	0.92972
346.5	1221.1	84.806	23.936	0.92289
346.86	1313.9	175.24	25.596	0.94089
344.4	1296.9	92.045	32.878	0.85217
353.68	1440.1	98.489	73.629	0.92004
360.31	1408.1	122.37	89.179	0.94259
346.71	1036.6	82.569	25.997	0.89221
354.4	1148.2	165.96	16.63	0.99171
344.5	1968.6	78.111	66.698	0.87334
351.75	2005	53.746	18.852	0.98668
349.2	99.8	105.26	11.634	0.98
356.47	616.21	141.12	91.463	0.87084
352	632	49.764	17.493	0.97351
349.71	686.57	72.121	33.969	0.95891
399.31	685	169.92	112.24	0.81444
340.6	1587.4	38.66	15.479	0.82735
347.33	574.22	17.241	32.078	0.94659
344.15	1222.1	171.25	44.633	0.88407
355.36	163.07	21.801	58.846	0.91513
347.5	1049.2	147.99	20.441	0.92303
365.36	1452.3	180	48.683	0.84218
344	1446.8	45	14.65	0.96533
343.13	1945.4	8.1301	52.109	0.81419
351.4	13.8	74.055	21.891	0.9977
361.2	5.8	160.71	21.479	0.98654
347.5	95.75	169.38	16.407	0.99217
359.2	246.4	156.37	18.082	0.96586
359.14	653.14	40.236	35.298	0.96491
353.6	644.4	123.69	18.298	0.98524
350.75	739.25	105.42	31.096	0.96742
354.88	834.31	3.3019	55.573	0.93726
357.33	1336	124.7	19.255	0.82117
350.14	1643.1	84.987	61.112	0.9363
360.75	1915.5	2.6026	24.417	0.90195
363.47	215.47	83.418	127.4	0.82177
360.5	401.67	152.1	19.467	0.98812
368.46	424.85	38.234	47.632	0.88201
378.38	643.38	144.25	64.186	0.95989
362	873.78	58.815	45.593	0.97424
353.57	947.29	120.96	24.685	0.94486
381.25	945.44	12.171	71.476	0.72993
357.58	996.42	175.91	45.349	0.92851
353.17	135.33	84.289	20.491	0.98089
363.44	123.67	0	27.285	0.87961
346.75	325.75	45	12.728	1
363.68	329.19	102.99	168.89	0.78994
365.71	332.43	4.0856	28.34	0.99051
357	357.29	116.57	23.889	0.93602
359.88	968.62	152.45	27.547	0.94174
345.33	1240.5	164.05	25.366	0.86102
357.15	1481.8	120.38	40.187	0.83648
360.4	1486.4	153.43	18.146	0.9858
371.36	1698.1	3.3665	50.443	0.67519
374.22	1946.8	34.439	45.82	0.9262
354.83	511.5	82.235	22.994	0.96564
351.92	1683.2	141.55	53.176	0.81647
356.2	1980.2	23.629	20.772	0.84075
364.22	25.111	5.7106	41.655	0.7238
363.67	1656.8	176.82	18.766	0.96064
382.81	548.95	166.35	87.034	0.82766
350.33	1078.3	10.62	18.278	0.89062
357.62	2024.8	85.914	29.8	0.94198
358.62	701.75	132.8	40.114	0.9173
358.25	791.12	100.3	35.75	0.93821
361.83	814.67	49.764	17.43	0.97704
362.8	1536.6	49.185	29.142	0.99749
357.4	1520.6	107.1	14.903	0.91266
358.64	69.545	75.677	51.881	0.93498
360.76	475	93.576	70.511	0.90943
357.33	1132.8	90	30.628	0.94685
360.46	1301	99.66	50.628	0.9417
375.82	1855.5	0	47.355	0.88692
396.85	1595.3	145.56	112.81	0.75238
359.43	911.43	115.46	25.364	0.91703
355.4	2033.2	180	17.153	0.93278
370	1089.4	165.26	20.206	0.97234
361.33	1365.7	101.31	10.325	0.98775
363	1523.8	75.964	40.308	0.9206
419.42	1494.4	151.64	147.85	0.86856
374.5	354.67	126.43	56.885	0.91766
381.12	366.25	172.5	49.843	0.76897
360.6	963.8	90	21.754	0.96532
382.62	972.85	34.695	48.915	0.96972
373.18	1186.7	122.15	43.102	0.95912
365.33	1743.4	129.99	43.377	0.93276
372.33	1771.9	35.838	28.569	0.77718
366.09	111.09	168.37	40.04	0.86696
368.75	350.5	28.61	12.595	0.99487
401.55	479	156.64	111.5	0.85965
366.8	539.4	60.642	18.381	0.99874
367.2	522.4	113.63	18.788	0.92953
366.6	1360.6	11.31	20.778	0.98162
364.17	1875.8	139.18	29.294	0.99231
361.33	902.67	143.53	28.932	0.98854
366.4	1041.2	19.654	15.24	0.97547
367.27	1068.7	81.634	37.441	0.91787
369	1293	15.945	29.953	0.9722
374.14	854.14	163.3	21.082	0.99044
360.86	1015.7	97.595	31.523	0.96012
377.88	1205	138.24	40.679	0.92274
387.04	1812.4	113.29	103.37	0.832
374.71	1888.8	163.3	81.394	0.89788
375.42	178.08	130.24	60.096	0.85011
381.8	195.5	171.87	40.984	0.86266
367.86	1244	146.98	25.583	0.93241
370.91	1259.7	78.959	48.831	0.85547
382	1530.1	155.56	37.315	0.97144
360.75	1991.8	35.538	9.1876	0.9363
375.38	1982.8	130.03	34.248	0.95334
367	10	70.017	13.233	0.88449
369.5	1645	72.646	36.615	0.91563
395.44	1628.3	149.68	74.106	0.82854
373.67	570.83	52.431	17.505	0.93695
375.86	811.71	135	27.017	0.83752
376.17	1579	132.88	21.87	0.87355
364.4	675.4	14.931	17.09	0.90839
369.25	669	105.26	11.705	0.97413
370.5	681	70.017	11.991	0.97615
364.75	1170.6	105.26	37.593	0.9099
380.75	287.62	152.53	28.881	0.97565
375.25	474.75	10.784	21.468	0.99577
380.5	458.5	123.31	45.616	0.91811
378.6	514.4	173.29	18.236	0.93866
372.44	1105.8	97.125	45.322	0.88944
371.25	602.25	75.069	15.791	0.9831
379.62	1806.5	136.74	25.678	0.90915
374.21	639.86	67.671	67.308	0.89943
388.91	621.36	163.44	40.264	0.95868
376.83	662.33	160.02	23.654	0.98966
374.14	911.43	115.46	23.87	0.97443
371	1136.6	98.973	23.712	0.81121
375.6	1320.2	171.47	20.424	0.99022
372.43	1333.7	85.426	27.839	0.9009
380.67	1307.7	133.6	31.903	0.909
387.27	1492.4	159.3	51.398	0.9359
375.4	1732.2	86.424	85.282	0.9399
399.05	390.45	153.82	72.265	0.90974
376.4	412.2	55.008	12.488	0.97748
372.8	1619.2	82.875	24.816	0.97466
379.43	1598.6	152.24	24.784	0.86631
387.29	1622.7	2.663	44.416	0.96917
382.75	1665.9	52.306	30.217	0.92011
374.44	1919	73.811	36.692	0.87975
374	360.5	85.914	15.472	0.90716
375.5	1043	158.2	5.3852	1
373.83	1267.4	6.5463	66.667	0.921
393.55	1335.7	160.44	87.276	0.92412
377.67	1352	66.371	19.648	0.88888
367.57	1565.9	176.82	20.091	0.89731
385	1722.8	28.301	32.142	0.91873
377.8	892.6	6.7098	17.325	0.98803
381.54	985.15	102.68	43.437	0.94389
386.44	1909.1	64.026	44.958	0.96495
380.5	1891.8	36.87	16.071	0.93335
373.29	51	28.74	37.64	0.93931
381	70.833	70.821	50.462	0.96515
376.82	1368.4	91.637	40.073	0.87376
400.85	1350.8	170.73	59.302	0.83722
370.4	1961.8	80.789	44.52	0.84194
368.6	138.6	51.843	18.888	0.94264
387.17	140.5	152.35	26.196	0.90498
369.89	252	150.8	41.013	0.94966
375.88	1521.8	75.069	17.8	0.87216
401.28	1776.9	7.0013	65.396	0.87816
376.73	1853.1	94.086	29.328	0.95714
389.44	1865.6	163.74	28.255	0.88479
384	311.31	158.2	57.668	0.84045
379.88	312.38	91.548	40.717	0.90904
386.8	574	154.8	20.2	0.9301
379.21	751.36	61.821	50.983	0.62304
390.38	753	168.69	26.816	0.95073
371.6	1412	64.983	17.721	0.93407
386	837.54	108.43	54.744	0.92424
382.67	903.5	159.44	17.437	0.97999
380	1290.4	111.8	10.831	0.99437
380.2	1458.8	57.529	13.769	0.94693
391.83	1727.8	165.07	31.933	0.97231
379.38	10.125	75.964	20.241	0.81479
388.17	19.333	158.2	20.851	0.77482
392.6	408.9	167.47	44.552	0.82775
381.42	444.5	95.528	33.196	0.9382
381.14	929.71	118.07	19.73	0.86162
371.22	1224.7	19.29	22.992	0.92161
383.91	332.82	29.358	43.845	0.83739
371.4	1062.8	34.509	20.899	0.92904
382	1072.3	68.199	10.797	0.99756
385.5	1048.4	107.45	38.85	0.94434
375.6	1094	63.435	14.068	0.79471
380.4	1532.8	100.01	18.027	0.9576
384.43	212.71	82.147	31.026	0.94355
436.77	489.18	31.95	120.78	0.9075
394	1434.7	167.91	63.673	0.89945
386.8	1485	53.13	15.149	0.99018
390.86	1283.7	176.82	19.599	0.91982
389.33	1749.3	167.01	29.878	0.89307
387.12	585.25	114.62	27.371	0.96456
379.14	695.93	110.73	47.049	0.84083
386.83	1143.2	100.42	99.632	0.88786
385.6	2008.4	87.797	58.424	0.89071
397.3	2003.4	167.2	31.603	0.71389
385.6	386.2	94.97	23.444	0.98475
387.5	403.25	56.31	10.895	0.99277
403.33	425.83	158.96	42.146	0.99143
387.8	1077.2	172.87	16.523	0.97591
374.29	1133.9	172.87	21.133	0.76301
384.6	1411.2	42.709	18.636	0.94931
390.38	1457.6	142.59	24.258	0.88222
384	1595.5	81.416	54.771	0.97863
393.6	224.8	37.569	18.126	0.90483
390.4	788.4	26.565	15.547	0.86293
388	1169	164.05	14.886	0.97814
388.56	477.33	114.62	29.784	0.88641
389.8	520.8	77.905	18.595	0.77
390.75	562.25	60.255	16.358	0.98575
387.83	1674.6	93.27	79.558	0.88129
402.38	1692.5	130.24	37.31	0.91286
388.4	1953.5	105.71	35.004	0.94965
396.15	1980.5	56.768	41.59	0.83361
386.67	492.33	45	15.62	0.99589
394.75	494.25	8.1301	15.472	0.91402
395	924.86	6.8428	26.298	0.95745
388.17	910.33	98.13	28.586	0.98945
382	1246.1	143.97	29.346	0.92698
387.33	1248	46.548	27.902	0.938
388.5	282.5	82.875	17.407	0.92631
403.2	285.4	165.07	37.69	0.82379
386.25	1687	19.026	32.519	0.9433
401.43	515	139.54	45.332	0.98579
394.9	2034.4	158.2	39.12	0.96359
392.75	701.88	112.48	32.895	0.95409
397	906.33	34.695	16.294	0.97039
402.36	1087.9	174.09	31.114	0.93704
402.12	90.188	110.67	63.538	0.89156
391.1	246.7	86.186	35.76	0.84078
395.4	812	143.97	17.991	0.75603
388.08	1369.4	72.408	48.145	0.89338
400.8	1201	45	21.273	0.86422
393.71	1520.7	87.397	22.841	0.96419
393.5	1577	79.38	35.232	0.92409
395	1653.2	40.815	29.811	0.97511
399.67	1650.5	167.91	16.004	0.89465
398	1719	119.98	31.412	0.95558
402.4	1947.6	34.824	33.4	0.83887
392.83	58.5	98.973	42.487	0.90547
403	155.71	135	27.548	0.9754
390.2	598	42.709	17.717	0.99859
403.11	1918.3	149.62	36.485	0.92135
404.25	11.625	169.88	33.197	0.8568
404.55	779.91	25.278	41.964	0.94872
396.44	794.22	81.87	35.834	0.98664
398.91	889.27	75.7	55.085	0.95545
405	1128.2	105.14	91.057	0.96706
429.09	1164.7	169.33	74.421	0.94347
397.24	1304.5	89.119	68.264	0.9523
404.62	1257.4	133.78	34.433	0.96539
395.09	1419.4	95.856	42.111	0.93098
417.83	1415.2	162.35	49.318	0.93624
421.85	307.9	166.53	83.425	0.87512
399.5	838.5	109.98	23.976	0.97636
398.78	1060.8	107.82	34.009	0.86481
399.25	1082	55.008	12.276	0.99438
403.29	1469.4	162.26	26.428	0.99323
396.75	1466	104.62	24.539	0.96864
400.6	627.8	123.69	26.143	0.96542
396.6	130.2	76.759	18.078	0.96607
420.46	139.77	10.84	48.464	0.98741
396.5	666.67	90	22.245	0.98898
411.55	658.82	124.59	40.387	0.87226
403.5	784.5	140.71	14.289	0.99466
397.5	995.25	106.93	24.503	0.98119
402.2	1839.2	55.305	16.638	0.9503
409.33	1820.7	140.6	40.652	0.89136
408.25	1976.2	138.65	42.34	0.78652
375.09	34.636	15.945	53.678	0.94939
394.43	185.86	120.58	30.276	0.84403
402.4	1338.8	108.92	38.801	0.95359
406	1556.8	70.346	64.688	0.68944
400.06	356.62	77.276	71.69	0.88661
397.75	732.08	140.01	44.32	0.9129
414.38	881.25	174.47	36.668	0.84937
388	1053	47.603	31.191	0.99852
401.5	1454.2	10.008	17.722	0.97405
414.3	1428.4	113.75	60.529	0.90247
409	1859.8	0	21.325	0.98478
396	425	54.09	40.299	0.88848
416.67	971.78	142.82	37.953	0.95909
401.43	1224.3	24.677	43.222	0.94208
403.33	1233	61.928	36.128	0.94109
421.5	1269	138.92	54.651	0.94673
403.4	489.4	98.973	19.914	0.96592
415.11	633.67	150.95	39.018	0.7916
402.25	1700.8	68.962	15.228	0.91466
405.5	1737.7	130.24	20.457	0.83247
442.94	1943.3	162.23	89.655	0.91359
404.2	2021	120.96	19.902	0.87895
401.6	808.8	167.47	19.885	0.92728
410.29	956.14	141.34	19.556	0.98226
404.8	1174.8	123.69	16.747	0.8612
414.67	1183.8	173.16	29.23	0.86143
409.75	1618.8	63.435	31.364	0.92683
421.73	812.91	144.9	48.548	0.93149
411.2	909.2	4.0856	15.315	0.91645
409.3	1509.2	65.225	45.947	0.93484
415.67	1502.7	65.225	54.732	0.7848
406.5	99.5	14.036	17.417	0.94692
411.36	123.29	86.698	58.291	0.89355
440.06	589.69	175.84	65.737	0.83888
416.8	1040.9	133.45	34.692	0.75442
418	1997.6	12.265	28.21	0.83435
417.71	78.429	3.8141	30.914	0.9726
432.94	438.76	160.77	59.195	0.76934
412.8	522.8	161.57	12.758	0.9915
416.62	906.38	115.14	60.324	0.89732
413.6	1705.8	0	15.555	0.90004
414.25	209.5	4.5739	25.325	0.99034
419.5	221	29.745	49.948	0.80706
411.57	199	110.85	23.85	0.94225
416.93	1163.3	67.443	80.41	0.87532
424.69	1121	143.75	47.982	0.77533
405.17	1669.4	118.39	46.035	0.91364
426.26	537.48	113.2	98.967	0.92343
[truncated: 8,404 more rows]
