# Supplementary material for: Social motility of biofilm-like microcolonies in a gliding bacterium
Source: Nat Commun. 2021 Sep 29;12:5700. doi: 10.1038/s41467-021-25408-7 (PMC8481357; doi:10.1038/s41467-021-25408-7)
Supplement: Supplementary file 15 — Source Data [file 41467_2021_25408_MOESM15_ESM.zip › Source Data_NCOMMS-20-05786B/Source Data_Supplementary Figure 1/Flavo - Angles/7 hr/Angles_m70_07_R3.csv]

8.2	319.3	111.5	36.561	0.97011
8.8333	914.46	109.78	102.32	0.92433
10.615	1869.5	77.692	60.685	0.92765
5.6667	1841.7	153.43	8.9443	1
6.2	1835.1	90	31.947	0.62604
6.7778	758.44	109.8	27.96	0.9503
26.667	1280.5	131.1	74.861	0.83314
14.545	1315.7	126.87	45.799	0.98255
17	1340	17.819	31.173	0.94347
4.625	1433	101.77	25.092	0.97701
13	1488.3	139.4	29.357	0.94214
14.615	866.77	125.1	47.763	0.94679
17.125	949.27	103.73	192.35	0.94193
14.778	1150.8	172.23	22.448	0.98913
11.417	1370.6	112.83	42.216	0.97667
5.7143	1401.9	120.96	24.944	0.93504
3	223.33	104.04	15.02	0.82355
11.824	189.29	95.194	59.36	0.93037
34.16	1386.1	145.01	105.62	0.69339
23	1580.5	6.3402	38.759	0.93453
12.6	1577.2	167.01	14.786	0.90232
10.219	1775.2	81.254	96.283	0.95625
11.444	25.667	113.55	44.16	0.96341
14	45.286	45	19.991	0.91967
13.182	248.82	100.12	89.472	0.95369
9.6667	381.83	116.57	23.278	0.96059
11.3	406.9	86.987	40.073	0.94959
11.306	622.14	91.723	143.09	0.92992
63.971	1506.6	150.81	133.12	0.95512
10.714	1920.1	125.31	29.989	0.98071
15.667	1926	4.0856	15.846	0.88578
14.857	1936	56.889	28.696	0.95691
10.429	470.29	112.25	24.632	0.965
13.444	70.722	86.074	115.28	0.88686
10.833	159.83	90	51.866	0.82906
15.85	461.8	81.87	72.415	0.97647
23.16	1003	94.532	180.66	0.91064
14.5	1086.2	10.305	22.506	0.99354
32	1160.7	163.07	51.772	0.92874
14.5	1267.7	162.47	20.53	0.97053
68.447	1246.8	166.74	159.06	0.90428
15	1966.2	42.614	34.739	0.97789
8.0909	1980.5	93.27	35.704	0.98188
69.69	663.98	124.59	219.5	0.96293
43.862	739.31	123.94	132.05	0.97668
24.333	1114.7	156.67	57.285	0.96959
24.957	1330.3	128.56	96.465	0.91472
25.458	1435.8	112.89	101.66	0.96095
6.8333	1465.5	75.964	17.724	0.93053
12	1594.8	120.26	15.216	0.91301
25.333	1962.9	103.26	156.31	0.92023
10.55	2016.2	97.431	47.702	0.97249
6	498.67	62.241	22.151	0.96929
34.556	630.89	18.435	47.665	0.92881
8.9091	822.45	108.97	37.054	0.91319
48.56	789.44	133.34	102.28	0.95444
7.6	1213.4	137.12	20.154	0.94795
9.1667	1207.1	74.055	45.97	0.95019
28	1743.3	117.18	87.875	0.94664
29	31.067	118.02	75.471	0.93062
56.675	767.88	144.69	157.8	0.93189
12.5	405.5	109.98	25.111	0.93222
25.25	1557.1	16.144	43.385	0.91184
31.444	302.44	175.71	42.066	0.95356
20.636	329.55	118.22	47.021	0.98955
16.667	364.58	84.144	41.188	0.95184
15.625	1006.4	102.26	23.881	0.98562
14.176	1230.8	110.22	65.473	0.92779
10.2	1281.6	168.69	15.408	0.99277
20.6	1518.1	160.77	50.162	0.90788
14.5	1511.8	109.8	29.293	0.90706
16.265	1671.5	88.29	141.77	0.94565
16.75	1887	28.811	23.987	0.95156
19.667	1941	28.61	12.539	0.99927
28.786	1133.6	171.87	61.755	0.91602
20.2	1144	65.225	16.667	0.85904
11	1182.2	46.736	23.603	0.98907
14.875	714.31	118.61	65.552	0.95573
22	1604	171.47	22.448	0.90093
17	1504.7	150.64	18.378	0.99887
23.714	64.714	117.9	19.641	0.97935
37.231	1043.2	147.77	56.423	0.96376
24.75	1910.8	11.31	10.784	0.94571
29.667	2035.3	172.15	29.447	0.99415
13.667	103.83	15.945	22.74	0.96043
13.2	104	41.987	17.294	0.77794
21.125	121	82.304	39.506	0.94508
38.741	59.37	113.48	111.25	0.97021
31.429	1764.8	66.125	74.585	0.89439
14.25	1039	151.7	15.343	0.96234
20.8	1024.2	86.424	16.516	0.97064
30	204	142.43	16.636	0.98586
30	239.17	133.03	21.12	0.97152
14.375	1105.8	33.024	27.586	0.86471
45.588	1213.3	34.756	69.636	0.85646
77.897	1440.2	172.55	114	0.94658
33.3	822.25	121.7	84.848	0.94198
29.6	914.2	176.99	19.543	0.97355
35.6	1073.6	129.67	55.615	0.95772
28.889	1841.7	90	43.019	0.95307
41.75	132.83	119.74	50.848	0.95133
27.1	171.9	91.79	33.375	0.95927
31.7	652.9	109.75	43.927	0.9433
28.5	1005.5	54.162	23.342	0.95122
34.2	995.4	137.49	16.673	0.97638
126.73	1415.1	10.918	212.25	0.94527
25.167	1533.3	93.576	20.139	0.79605
36.1	979.7	34.509	33.06	0.58731
31	1634.6	67.834	65.69	0.88765
39.174	1801.4	52.472	99.391	0.87539
18.923	96.615	111.04	38.518	0.72321
42.9	281	144.78	43.233	0.96263
32.167	256.17	99.067	99.528	0.95641
39	308.33	146.31	21.948	0.98566
58.95	1270.7	132.63	89.992	0.95156
42.158	1338.6	126.72	82.315	0.95487
32.8	1550.4	113.2	15.599	0.97646
33.412	361.88	100.3	69.851	0.96036
70.667	334.81	114.49	131.75	0.84234
35.182	1156.3	108.8	53.037	0.93612
49.353	506.09	92.441	351.3	0.86899
40.8	687.8	17.969	39.499	0.98477
32.875	700.62	77.005	41.633	0.96137
33.182	1192.5	81.254	47.324	0.8338
39.25	1178	3.5763	16.484	0.97252
41.526	1891.2	63.06	77.149	0.88692
35.25	117.75	124.51	19.966	0.97249
40.667	1613.7	45	26.735	0.95217
22.667	1239.3	141.34	25.996	0.98525
34.125	1582.4	66.801	24.492	0.93285
39.2	1636.2	167.01	26.945	0.99027
36.4	191.4	93.576	16.368	0.97942
46	419.77	115.25	132.42	0.88508
41.143	1466	175.43	29.027	0.86402
39.091	1490.5	87.614	49.98	0.96122
34.5	505.75	9.8658	23.542	0.99163
28.667	752	136.97	21.324	0.96221
58.333	815.92	119.54	107.66	0.96089
42	1596.5	52.595	22.902	0.93446
38.188	1669.4	74.846	57.087	0.87111
49.556	1907.3	132.75	75.855	0.95156
49.375	1928.1	17.65	25.547	0.9037
57.333	2029.1	36.119	47.034	0.97384
38.75	2036.2	101.31	15.708	0.97383
68.667	1427.5	179.06	62.86	0.97054
44.222	1447.1	83.66	49.632	0.91225
47.5	616.6	116.08	57.705	0.90678
48.385	968.85	18.004	44.654	0.94191
43	1381.6	74.055	22.456	0.97258
139.29	1469.4	176.13	233.87	0.88712
40.571	397.43	87.274	21.89	0.96043
55.933	1537.6	121.43	65.755	0.96243
44	1956.3	85.486	38.77	0.9832
56	318.8	151.7	31.502	0.9374
55.833	1016.2	122.47	54.525	0.9565
58.556	1624	29.539	35.832	0.96233
47.2	1696.6	69.444	17.536	0.97447
61.19	2009.4	27.553	85.411	0.9112
46	1241.6	102.99	13.547	0.98481
45	47	160.35	15.133	0.98234
49.25	176	46.548	26.284	0.99577
43	162.67	90	34.35	0.96071
52.571	1330	141.01	30.696	0.88019
46.143	1530	80.538	26.233	0.92749
47.25	1736.5	81.573	27.441	0.99468
62.9	1733.3	14.036	34.133	0.96635
62	1751.1	57.339	47.435	0.9766
45.8	1838.5	66.571	33.973	0.96241
67	482.36	9.2461	46.85	0.9299
53.4	1195.6	67.249	36.896	0.91109
42.8	1460	140.53	24.497	0.89899
43.125	81.375	113.63	53.123	0.98625
90.452	1539.7	143.94	120.35	0.9457
60	1589.9	43.668	31.445	0.9672
60.238	993.52	144.66	74.791	0.9015
46.5	1631	61.699	15.332	0.96298
48.4	1750.4	52.696	28.707	0.91967
63.8	1746.6	170.22	32.23	0.91305
60	1753	18.435	20.212	0.93873
50.385	621.69	93.434	52.006	0.96315
48.125	657.75	85.601	30.992	0.84141
68.667	2040	0	33.418	0.95758
58.714	77.952	109.15	84.968	0.89701
46.286	1775.9	70.56	18.609	0.96874
63.625	1778.2	138.01	31.849	0.84484
51.857	349	136.55	27.102	0.9657
50.111	361	90	22.212	0.90041
66.25	597.58	139.76	38.939	0.87466
52.667	670	123.69	21.697	0.99705
60.731	906.08	113.2	111.32	0.95782
56.538	548.08	81.87	64.847	0.98139
82.531	1052.5	127.6	118.07	0.93002
83.947	1003.9	105.65	208.83	0.9051
68.412	1096.2	125.91	73.948	0.96838
68	1117.2	0	29.866	0.97101
53.923	1877.6	85.815	43.318	0.94903
61.5	17.75	7.125	24.456	0.98898
52.88	236.12	106.42	110.8	0.89388
58.235	846.71	104.53	56.557	0.98636
64.714	868.14	114.7	56.25	0.97843
51.4	1192.6	36.87	20.467	0.9772
139.58	1567.4	179.31	177.22	0.93114
66.154	1643.2	109.41	109.31	0.85356
73.72	1844.2	109.87	96.495	0.91461
46.875	1414.9	46.548	27.759	0.94285
88.611	1653.6	7.7652	71.36	0.93345
73.15	1963.8	51.34	79.496	0.88601
82.375	738.88	172.87	59.819	0.94344
87.077	725.54	160.56	106.09	0.84968
63.5	1844.9	73.887	47.25	0.99133
58	1926	94.764	13.991	0.86068
71.364	1903.1	138.95	42.493	0.96745
65.114	125.63	105.57	138.87	0.91199
66.267	127.6	99.039	51.199	0.8702
59.25	1305.5	79.695	11.245	0.99425
62.667	1290	111.8	16.817	0.96068
57.25	1799.8	137.29	19.425	0.91076
69.455	297.64	54.638	44.905	0.84653
70.5	288.5	21.801	22.687	0.94948
79.545	571.09	150.64	40.777	0.9004
70.6	449	135.81	51.903	0.96737
76.455	498.64	180	39.222	0.99434
91.457	32.143	24.842	150.33	0.39585
66.875	328.38	111.45	32.436	0.92745
62.167	1696.3	90	16.222	0.98631
68.444	1674.8	116.57	31.811	0.9841
70	1982.8	33.179	31.856	0.97516
65.714	1989.9	60.461	36.1	0.95517
60.909	1353.6	113.75	30.113	0.90701
73.75	1350.2	170.13	23.445	0.99575
67.714	1451.7	60.255	24.74	0.97764
62.25	957	145.3	16.357	0.96663
72	932.88	113.03	44.07	0.98622
70.143	1274.8	134.17	52.511	0.92924
66.25	521.75	76.504	25.882	0.99336
81.571	521	11.592	41.444	0.96063
74.583	839.75	62.745	39.53	0.93907
78.2	1057.6	4.5739	25.198	0.99531
55.733	1347.8	137.23	60.032	0.90765
64	1408.8	66.801	15.242	0.99928
85	666.33	137.73	62.578	0.95024
72	1525.2	28.61	16.279	0.76968
67.125	74.625	93.013	19.497	0.97584
71.833	411	157.62	20.141	0.9128
66.833	1252.3	93.366	17.885	0.95215
96.381	1383.3	0	80.49	0.8324
73.941	1703.6	103.82	64.323	0.97659
81.417	605.83	125.07	58.001	0.99012
60.182	651.18	108.76	58.114	0.96316
74	645	45	15.855	0.89197
86.583	697.5	162.55	37.529	0.9776
53.545	948.55	153.43	43.072	0.88255
75.773	1911.7	107.72	78.439	0.96361
93.222	1962.7	52.334	75.571	0.95283
76.818	273.73	27.255	38.421	0.96618
83.929	245.29	125.1	47.206	0.95796
78.909	953.18	114.78	43.407	0.98955
76.607	1325.3	99.66	106.61	0.8944
78	1640.1	138.65	35.51	0.93781
84.538	1170.6	14.349	48.087	0.923
86.75	1180.3	35.838	51.125	0.86859
74.214	1201.9	75.426	52.207	0.98956
89.333	1190.3	35.538	46.487	0.92524
71.75	1598.1	160.97	38.224	0.80253
69.667	1599	93.576	16.062	0.99807
71	1138	140.19	15.62	1
74.429	1123.9	100.49	57.085	0.96204
84.917	2012.2	38.928	38.519	0.86767
83.96	220.4	76.961	106.59	0.91489
83.286	2033.3	47.386	34.906	0.97321
75.429	1458.9	91.736	38.393	0.85993
83.333	459	116.57	32.205	0.97206
84.75	1214	33.024	24.08	0.99059
86	1456.7	151.19	23.253	0.98162
82.667	1725.9	75.651	45.265	0.98055
90.211	556.95	77.164	91.79	0.88272
97.651	442.02	96.009	167.38	0.91312
82	687.6	152.24	21.672	0.99072
108.89	702.11	164.29	69.374	0.95833
107.38	769.42	133.71	104.58	0.89952
132.69	1589.5	9.3891	133.36	0.96526
106.08	1085.9	142.48	74.663	0.94564
91.03	1793.3	83.718	119.73	0.91585
79.25	1788.5	149.74	15.053	0.9229
76.1	1807.2	90	34.737	0.89242
85.25	394.62	120.58	26.02	0.98209
87.143	973.86	147.09	22.916	0.88361
99.312	1119.7	65.624	77.886	0.90214
84	1341.8	118.07	17.198	0.98851
78.875	122.62	109.09	28.821	0.95464
85.333	138	79.046	35.188	0.89733
88.2	190.6	165.96	13.389	0.92384
83.25	545.25	162.65	17.133	0.97839
81.333	900.33	102.34	36.059	0.90841
76	427.6	57.529	15.67	0.83206
83.25	425.5	94.086	15.016	0.93471
104	851.73	162.3	50.938	0.96854
116.41	1403.4	6.8428	80.408	0.93943
95.733	2018.3	63.435	59.885	0.97082
123.86	298.14	171.54	78.275	0.95577
109.73	397.95	67.351	155.49	0.96867
98.636	827.09	5.4403	42.491	0.99291
85.333	123.83	100.78	51.487	0.8304
76.167	162.33	55.62	23.619	0.97472
92	176.4	25.017	16.638	0.99487
88.571	46.143	93.633	65.582	0.96257
90	75	41.987	15.599	0.86247
88	228.25	165.26	20.001	0.9823
91.2	202.13	104.74	62.908	0.93693
85.333	228	51.843	17.822	0.99903
91.4	161.6	36.027	15.093	0.90116
83	219	146.31	7.2111	1
82.143	94.571	147.72	23.238	0.96705
95.5	447	155.85	33.449	0.95011
91.8	878.4	138.37	24.45	0.985
101	890.57	33.69	29.587	0.9749
94.944	1743.3	100.62	51.656	0.94542
88	1917.6	102.01	50.354	0.95428
87.25	1862.8	171.03	20.107	0.95667
89.667	1861	79.38	16.308	0.99818
88.25	1632	180	20.551	0.92452
102.25	392.25	36.87	25.089	0.99644
88.889	560.22	162.9	28.683	0.9484
103	565.8	22.249	25.467	0.93335
117.24	681.88	1.023	57.244	0.97842
98.375	1162.7	85.054	110.7	0.94296
98.429	1290	47.726	30.568	0.97267
92.2	1273	109.18	30.189	0.80665
136.67	1289.1	16.113	102.31	0.91564
96.217	1352.3	133.21	94.791	0.9553
117.29	1450.2	153.02	64.049	0.96359
96.312	1689.4	76.201	63.917	0.91828
147.64	1697.8	16.654	133.95	0.91172
104.43	1504.4	140.62	90.189	0.96113
94.333	1583.7	96.582	26.547	0.98588
80.923	1491	165.17	36.914	0.95278
101.56	1228.6	57.131	82.126	0.94232
107.33	1399.2	36.529	34.241	0.98131
105.7	1675.6	38.66	39.589	0.97044
108	1763	29.982	30.562	0.98214
102.5	1265.9	72.474	45.726	0.87149
118.88	95	169.38	49.327	0.99006
99.429	106.86	79.992	17.92	0.96333
101	90.8	118.07	17.068	0.99599
114.91	1711.8	133.92	42.682	0.8782
112.67	562.33	69.775	132.46	0.91721
142.03	1528.7	156.67	123.39	0.9003
126.47	2018.3	40.365	82.065	0.95956
102	639.33	59.036	11.708	0.99605
111	805	170.79	39.659	0.94515
127.72	1003.7	98.945	271.72	0.80473
118	1665.5	25.201	39.341	0.95516
105.88	614.5	71.565	17.875	0.88454
103.25	1935	14.036	17.062	0.9666
92.857	1924.7	60.255	26.624	0.90845
109.47	1857	96.938	201.47	0.94505
105.1	344.8	94.399	45.629	0.85725
99.273	1300	97.907	45.353	0.80138
110.9	1309.3	134.17	53.684	0.90895
118.57	908.29	163.3	43.257	0.96542
102.38	914.25	118.89	35.598	0.93042
106.25	1379.8	50.194	15.73	0.99301
118	1609.6	13.241	35.428	0.98591
105	17.333	39.806	15.696	0.99517
118.62	312.38	136.22	34.322	0.96851
137.64	913.64	145.15	71.636	0.95262
120.76	178.22	95.782	245.66	0.96969
111.5	383.75	45	14.437	0.97961
139.62	646.72	28.334	126.76	0.91422
111.8	1229.6	120.96	17.621	0.99271
116.5	1578.7	8.7462	26.645	0.98729
111.21	132.12	95.305	145.81	0.96431
135.15	317.54	141.23	79.58	0.9832
110	757.33	180	20.042	0.94802
109.6	1737.5	90	36.019	0.97171
116	243	135	15.048	0.9398
118	1972.3	153.43	18.358	0.9744
110	121	140.19	15.62	1
116	1040.8	109.98	36.05	0.97403
110	1361.7	164.05	15.062	0.96667
117.5	1350.8	118.61	26.085	0.96071
125.15	1143.5	82.288	105.87	0.91503
129.4	1919.9	20.925	37.149	0.97985
132	482	5.0796	45.711	0.98833
118.72	514.56	85.406	120.2	0.9348
134.5	1672.6	61.991	112.81	0.94378
152.19	1862	142.13	108.76	0.94351
115.2	819.4	103.13	34.75	0.8865
128.9	885.8	21.541	41.382	0.98723
121.62	966.76	101.98	107.64	0.94016
122.92	1547.5	126.25	43.135	0.86246
132.25	1548.6	145.92	42.022	0.97685
118.33	1782.5	146.31	19.303	0.93392
115.33	1404	47.121	19.119	0.99926
117	2034.4	71.565	19.079	0.99446
118.2	723	69.444	27.295	0.93907
147.33	700.94	151.65	75.301	0.95071
119	796.25	76.759	18.062	0.96689
123	775.67	110.85	24.815	0.9056
122.69	1203.2	124.02	54.083	0.89233
125	1218	153.43	18.204	0.98265
127.69	1671.2	52.431	51.814	0.94961
119.86	12.429	69.775	21.902	0.92449
121.4	420	28.072	18.062	0.94121
120.4	614.6	45	18.715	0.98237
161.18	1473.6	169.93	116.13	0.93582
114.17	1104.8	41.424	22.767	0.99579
123.86	1178.9	78.53	73.596	0.95666
117.6	1762	75.964	17.496	0.94261
117.55	1950.7	129.99	45.157	0.89598
127.4	1985.4	140.71	28.989	0.98055
122.43	1989	102.53	20.285	0.90898
125.62	266.38	107.45	37.424	0.98034
140.17	733.83	4.514	41.73	0.91346
128.49	1804.2	100.7	133.78	0.9661
127.4	667	37.875	24.962	0.91354
130.5	768.25	17.103	27.245	0.99845
131.5	762	151.7	16.111	0.91644
133.33	1303.8	32.276	23.109	0.97246
132.67	1734.6	120.41	63.123	0.845
125.54	31.538	94.236	55.893	0.96877
161.48	1953.6	167.11	102.46	0.83101
136.62	57.812	61.39	53.646	0.93428
141	224.5	158.55	31.94	0.94186
127.62	372.1	87.397	91.389	0.96391
135.41	1025.1	110.42	110.49	0.9078
133.64	1351.8	110.22	41.29	0.9808
168.52	1949.1	133.22	178.56	0.89145
130.1	2032.8	83.157	26.767	0.9407
151.76	457.38	53.13	78.646	0.95364
130.69	1844.9	106.26	50.836	0.98356
132	511.89	86.82	75.876	0.95038
130.89	1717.6	102.09	30.699	0.93279
130.27	1268.7	147.53	31.062	0.83951
138.69	188.38	102.41	51.986	0.9848
131.8	862.8	165.26	21.622	0.90867
133	860.44	90	37.204	0.86012
123.18	1503.9	146.98	97.415	0.97947
137.56	517.33	33.69	40.886	0.97004
131.5	826.75	140.19	15.969	0.97821
141.87	801.07	124	59.736	0.86824
144.45	824.55	112.71	48.76	0.95603
134.53	1611.6	86.269	53.516	0.86139
153.15	494.62	180	50.102	0.97801
143.25	960.75	157.17	20.825	0.98992
155.31	1560.3	159.27	44.48	0.8894
146.1	1925.9	125.91	41.677	0.85911
127	1235.5	29.358	19.437	0.94447
128.25	1235.8	30.964	19.557	0.89445
142.5	1261.6	75.174	36.642	0.95986
144	1770.5	150.52	26.473	0.99799
140.25	1898.5	2.3859	24.045	0.99898
139	471.25	33.69	15.869	0.90881
146.4	808.8	147.09	21.068	0.96112
138.12	1648.1	97.765	23.887	0.92952
173.15	182.64	108.43	249.18	0.88837
145.55	1053.1	98.326	42.37	0.97797
151.25	1326.9	151.82	32.132	0.98857
150.43	1659.3	68.009	57.89	0.96874
142.17	1114.4	100.01	35.907	0.96153
152.75	1111.8	156.8	23.175	0.98585
147.25	2029	166.61	21.694	0.99508
144.5	2023.2	108.43	12.93	0.97827
145.5	49.25	79.875	28.98	0.98145
149.67	672.83	128.29	24.868	0.97342
151.25	762.88	133.83	36.327	0.954
146.75	1166.3	86.73	74.235	0.94449
147.61	1437.4	144.71	86.555	0.91999
151.05	1982	105.84	83.266	0.92381
147.86	572.29	90.988	68.206	0.8505
150.5	936	153.43	13.463	0.99655
148.69	25.462	77.093	50.915	0.96718
170.22	16.444	1.1233	52.162	0.97792
151.33	423.83	14.621	24.077	0.98725
149.04	377.17	93.608	117	0.95059
151.1	1081.2	110.14	32.574	0.98095
149.71	1283.9	57.529	26.946	0.96773
155.8	272.6	146.31	22.14	0.97713
152.5	1540.2	60.803	41.479	0.93899
196.86	1885	4.514	122.96	0.93003
151	1865	120.47	19.996	0.98637
157.42	1891.4	56.31	40.897	0.96978
151.22	617.44	139.84	45.464	0.92092
153.29	1539.9	18.435	29.067	0.97913
152	1830.4	111.8	58.77	0.91631
153.8	1136.4	113.63	17.998	0.97032
151.25	1568.8	65.556	13.071	0.92441
158.3	1207.7	42.274	46.774	0.95347
152.25	1601.8	68.629	24.945	0.99009
154.25	1774	42.274	19.618	0.75776
152	372.67	150.26	16.5	0.97726
153.5	591.71	111.8	44.767	0.96236
177.7	604.22	121.89	113.99	0.92988
157.17	655	74.476	20.386	0.91641
159.41	1022.8	90	160.56	0.94667
154	249.75	108.43	10.064	0.9426
155.78	945.78	95.906	30.329	0.96129
164.71	743.29	53.746	38.522	0.96574
181.71	759.14	7.125	51.262	0.94365
146.5	1565.8	42.51	16.378	0.99393
160.25	1888.8	34.287	27.046	0.98452
162.33	776.5	132.88	19.304	0.9897
155	877	147.26	16.835	0.9886
161.11	863.33	110.1	44.909	0.97215
157.67	1214.2	106.7	22.194	0.94082
161.88	1256.1	79.939	63.758	0.98761
157.06	1352.1	99.904	65.99	0.96914
190.67	1487.4	171.44	99.269	0.9474
170.46	1499.1	138.62	58.894	0.95041
203.25	1981.2	3.6522	97.7	0.96409
157.75	193.75	98.13	21.308	0.99553
179.06	901.72	128.78	75.004	0.95781
176.73	1082.1	106.7	111.73	0.93439
171.71	1687.9	36.607	44.965	0.96965
153.75	1793	48.814	21.601	0.98421
156.54	121.71	89.454	107.49	0.97686
163.43	285.86	124.99	25.982	0.93963
161.67	717.83	64.654	22.653	0.92808
151.62	711.88	32.471	28.982	0.89975
165.78	1407.7	139.97	35.344	0.92377
243.1	1632.2	18.435	217.17	0.93193
157.33	1812	51.843	17.822	0.99903
161.86	1623.1	2.3859	24.811	0.96814
164	184.5	6.7098	19.199	0.89157
164	1115	50.711	14.596	0.97372
179.24	1381.1	146.07	69.868	0.94875
162	2000	3.1798	19.033	0.9472
167.08	2015.8	66.297	47.025	0.9522
159.88	22.125	85.236	24.971	0.96445
177	1775	176.05	30.492	0.95334
170.73	426.23	89.338	183.66	0.94201
167	746.25	142.13	12.201	0.93451
154.5	347.38	2.8624	24.721	0.81003
172.58	329.75	122.15	44.13	0.93679
169.62	1344.7	78.056	54.939	0.96746
181.08	1790.4	82.108	128.1	0.79599
154.25	1740.2	3.8141	15.952	0.94244
153.55	1445.8	165.58	36.963	0.97771
174.86	40.143	122.2	32.824	0.97203
185.02	1727.6	75.53	197.71	0.9716
185.06	1633.3	169	45.902	0.79897
166	851	139.4	18.439	1
169.08	808.25	91.348	86.966	0.97766
181	1293.3	46.975	43.051	0.95322
197.53	1552.7	23.318	72.985	0.86536
158.5	513	14.036	18.775	0.87841
173.12	557.08	81.298	102.17	0.9704
171	230.18	91.245	46.526	0.98893
170.67	1906.8	90	33.527	0.95444
186.91	277.09	113.11	95.375	0.93481
174.32	84.211	88.568	83.939	0.95337
184.4	56.4	123.69	39.421	0.91463
201.07	787.93	178.03	63.073	0.92012
172.67	1004.5	91.397	84.216	0.97397
240.39	1389.7	166.94	153.98	0.92001
176.2	18.8	53.616	23.763	0.99316
167.75	283.5	32.005	10.071	0.93674
174.17	294.67	74.055	14.891	0.97779
169.5	937.5	98.973	20.027	0.96047
178.1	946.6	77.276	35.616	0.89232
167.67	1177.5	127.3	27.444	0.962
186.55	1224	80.41	238.96	0.92947
183.67	550	160.91	29.895	0.92034
173	623.14	87.797	29.417	0.8845
179.2	718	28.301	17.948	0.82264
176.56	708.11	139.97	34.534	0.94545
182.42	342.58	109.54	34.805	0.94508
181.14	972.71	136.64	28.247	0.8765
202.31	1837.5	166.46	56.841	0.97717
177.43	1806.3	103.39	46.109	0.93634
175.83	1954.7	76.759	18.326	0.95299
176	2034	124.51	21.398	0.9074
189.8	1582.8	40.815	29.98	0.96961
233.63	1589.4	19.855	121.49	0.94516
178.5	869.25	100.3	34.277	0.97853
169.25	1144.4	117.35	32.912	0.99204
218	1966.3	16.232	92.139	0.893
185	117.8	15.255	11.547	0.98738
247.02	174.91	127.85	251.25	0.88214
183.53	1342.1	70.821	51.598	0.94389
177.67	1772	104.04	16.944	0.97333
180	1289	14.036	16.492	1
189.17	1316.1	70.626	100.04	0.96427
183.5	158	71.565	31.743	0.79698
196.46	659.04	14.47	102.99	0.93263
213.59	1889.5	22.665	112.76	0.87453
191.8	1857.6	159.68	39.943	0.72083
212.55	155.27	119.6	104.88	0.96501
191	2023	57.265	34.803	0.95642
192.25	2013	27.897	19.549	0.98395
185.83	757.33	82.875	58.437	0.96576
192.8	728.4	151.93	17.445	0.97451
199.92	1636.1	163.86	40.535	0.97596
196.11	1902.8	8.1301	22.103	0.95975
186.5	1971.5	105.95	22.276	0.98044
195.72	494.78	80.921	211.37	0.92945
196.79	961.04	79.992	90.077	0.95822
203.62	886.75	120.47	61.931	0.9554
196.43	489	162.65	17.659	0.94924
192.15	1183.8	93.652	101.82	0.92506
198.29	1820.9	24.444	24.894	0.97077
198.8	696	0	18	1
190	1458.2	33.69	18.594	0.96956
197.5	41	133.36	25.013	0.98985
207.12	470.88	159.23	31.373	0.98863
201.75	1503	165.43	53.932	0.95791
189.73	109.13	107.04	137.47	0.9434
204.59	598.28	72.582	113.52	0.9417
184	8.625	49.635	27.705	0.94743
219.46	1655.3	3.7723	94.582	0.96422
183	1661	149.04	18.316	0.95505
204.9	1719.6	74.389	151.61	0.93139
204.94	192.31	123.21	67.893	0.9682
199.71	845.24	118.18	70.082	0.9065
203.29	850.29	125.36	41.83	0.90876
193.67	1248	93.366	39.386	0.86474
195.36	994.91	94.899	38.428	0.91413
194.66	1108.1	93.842	139.49	0.9628
197.4	329.98	88.854	158.04	0.94932
211.14	1605	5.6405	84.494	0.96332
184.67	1935.7	166.76	17.807	0.98074
263.97	1937.8	10.929	166.35	0.88777
204.83	1941	35.218	21.184	0.98227
215	2013.9	41.326	81.996	0.94192
197.69	625.06	86.987	60.934	0.93673
195.8	676.8	69.444	19.15	0.89232
199.14	814.14	143.97	30.316	0.89731
198.2	811.4	100.3	23.417	0.95489
207.4	1226.6	33.232	38.774	0.89414
207.5	1589.6	7.3058	40.133	0.97972
203.71	318.71	48.991	31.024	0.98245
205.57	998.57	121.16	55.585	0.904
201.89	632.44	172.15	35.514	0.82432
216.73	1376.9	26.565	47.341	0.94466
228.24	1507.8	143.28	81.568	0.96362
206.75	711.62	112.48	36.32	0.86412
207.68	928.11	90.644	101.08	0.88055
196.5	13.5	131.99	17.708	0.75973
207.8	366.2	150.95	31.191	0.99024
199.2	1860.6	81.87	21.942	0.96677
205.25	97.5	116.57	27.413	0.97885
201.31	1185.4	91.507	38.881	0.97769
230.44	1635	19.29	68.034	0.93436
193	2038	155.22	15.779	0.90738
203.96	461.18	94.764	98.624	0.85467
229.71	451.07	162.22	60.169	0.92505
216.09	749.09	130.31	43.893	0.98599
196.33	1023.8	38.66	22.648	0.84819
207.4	1211.4	42.274	15.761	0.94322
215.71	1200.9	160.46	35.296	0.93194
202	1282.7	32.735	16.665	0.99872
211.25	1766.2	173.66	18.495	0.97924
211.8	1441.6	162.35	23.761	0.97163
209.82	23	108.82	46.817	0.99294
208	752.5	63.435	11.578	0.96568
213.12	733.38	116.57	27.154	0.98818
216.44	1357.6	9.7824	30.925	0.9516
210	1539.8	6.7098	17.646	0.97001
227.75	320.08	105.79	156.14	0.96507
225.97	1731.5	73.217	134.97	0.97506
224.5	555.83	169.05	34.105	0.92584
221.69	257.44	118.37	61.532	0.92349
219.38	1938.2	45	37.009	0.95532
213.33	1704.5	46.637	25.21	0.9821
234.34	1820.8	56.31	117.23	0.95342
224.11	98.556	49.97	33.495	0.97477
213.25	331.25	42.274	15.474	0.9607
214.93	357.87	81.254	55.264	0.952
211.79	1150.1	90.637	92.412	0.97396
227.58	1354.1	59.931	95.88	0.91591
235.14	412.93	24.274	57.283	0.97667
216.31	474.6	86.373	149.28	0.95314
216.67	1557.7	66.038	20.092	0.98036
243.4	424.7	174.45	84.859	0.85247
223.4	631.6	22.834	20.787	0.99174
242.8	502.73	33.425	70.945	0.84443
215	921.33	145.49	19.434	0.9991
228.42	863.42	99.728	116.11	0.91755
229.76	1464.8	171.87	60.454	0.81876
201.3	681.8	8.1301	37.995	0.93052
215.33	686	54.462	17.282	0.99554
220.17	766.33	141.84	19.152	0.92963
218.11	782.56	76.293	44.104	0.95686
226.33	858.67	159.78	21.417	0.94543
219.55	47.364	99.689	41.95	0.9915
219.25	206.75	162.65	17.298	0.96906
223.89	258.56	138.37	27.621	0.87192
224.9	316.5	51.52	50.558	0.98539
224.35	1293	76.945	72.541	0.97642
238.21	1213.3	107.5	101.91	0.94653
227.3	1844.4	112.52	48.379	0.91744
225.25	1876.5	52.595	22.849	0.93663
207.38	2031.8	166.76	21.316	0.81928
235.79	1524.8	144.46	45.838	0.93835
221.5	648.75	47.49	16.378	0.99393
229.83	646.83	167.47	21.479	0.85849
229.73	802.09	126.03	44.241	0.92233
231.29	1082	146.69	43.34	0.96633
243.97	1023.8	109.92	150.78	0.97348
226.25	1445	57.529	13.831	0.9427
244	1430.8	156.97	46.483	0.93501
228.84	947.16	107.72	83.347	0.90686
231.74	1000.9	107.45	115.99	0.94889
238.04	210.5	120.53	104.23	0.86881
248.5	1960.3	180	53.081	0.94196
226.17	1984.2	83.367	44.211	0.97916
232.62	682.62	104.8	60.229	0.91016
230.5	730.4	79.796	52.421	0.96915
242.5	789.5	125.68	54.146	0.88669
236.75	1220.6	42.879	38.867	0.98309
242.39	1169.8	112.12	138.25	0.96036
217.2	1846.6	19.654	16.382	0.90747
217.5	1853.6	159.44	26.118	0.9814
240.57	1068.6	11.31	68.381	0.96938
229.33	433.17	67.166	21.522	0.95789
233.93	609.27	96.71	53.649	0.95718
238	643.4	36.384	26.144	0.90272
231.36	1131.2	97.001	118.92	0.96585
248.33	123.17	113.72	73.756	0.97742
232	385	102.8	22.817	0.98877
240	730.67	170.27	37.081	0.95764
257.41	494.18	17.65	72.363	0.95712
234.89	500	85.486	83.013	0.91836
249.29	362.83	66.961	97.737	0.9673
234.19	1413.3	20.807	58.385	0.91613
238.61	55.065	97.253	117.76	0.94168
226.5	1340.7	121.43	22.329	0.94472
242.5	83	144.78	21.006	0.99062
233.78	573.78	162.35	24.972	0.9245
245.11	592.22	2.663	48.564	0.88638
238.63	1277.2	80.961	100.16	0.88968
231.5	523.75	125.54	10.303	0.83493
252.33	659.44	128.66	43.075	0.89191
240.47	1712.4	82.36	177.05	0.93457
280.41	357.69	54.972	133.89	0.97592
236	840.4	162.18	33.698	0.87278
251.42	1447.5	1.3639	44.42	0.94578
237.67	1547.9	98.973	39.515	0.97357
255.14	1541.1	155.7	35.076	0.96975
272.86	1556	174.88	70.068	0.96004
242.64	221.82	93.013	42.648	0.89225
244.5	636	130.82	29.666	0.97988
228.25	1669.6	31.43	23.797	0.88646
245.4	1672.8	148.39	16.546	0.92256
238.25	1954	101.31	21.552	0.94637
233.4	37.1	109.98	26.66	0.87808
244.57	529.19	91.005	60.627	0.94032
261.08	1514.6	38.66	50.48	0.88792
245.75	1533.2	153.43	22.547	0.99175
236.43	948.86	109.18	25.107	0.96993
249.75	953.88	65.225	31.346	0.91352
242.11	1879.6	100.12	29.997	0.94818
241	1938.6	90	12	1
278.96	1896.7	128.76	105.9	0.85974
252.2	1940.3	158.2	34.071	0.94834
262.2	463.9	37.093	56.582	0.90842
250.67	541	34.114	38.691	0.96776
247.33	716.11	75.466	28.552	0.9769
267.92	682.25	138.27	54.079	0.91677
246.23	1286.4	88.452	39.966	0.92612
262.92	1363.1	26.003	52.928	0.86189
247.2	1856.4	117.9	20.029	0.96037
250.67	98.444	143.13	31.736	0.94529
253	1300.5	154.8	18.894	0.99443
252.45	837.73	92.027	127.48	0.88694
247.36	919.64	73.856	40.952	0.96602
265.64	486.93	41.711	64.422	0.9565
248.79	1073.3	88.995	117.6	0.96951
257.33	1381.8	28.301	30.51	0.96786
248.93	1815.1	93.814	47.988	0.93982
263.78	1978.1	133.9	81.337	0.90429
258.75	644.25	152.53	30.127	0.93531
251.71	1404.4	70.201	28.767	0.92366
254	1805	177.4	22.282	0.98837
256.75	712.5	156.5	27.817	0.9016
281.84	1626.3	13.671	120.88	0.94503
249	1620.8	72.072	38.865	0.91946
260.14	1957.4	137.91	49.399	0.84562
272.62	196.51	118.09	210.57	0.79672
259.38	1276.8	92.759	95.191	0.87295
260	1345.6	76.651	66.659	0.90968
274.15	1287.7	121.39	75.446	0.91609
251	1698.1	93.18	37.845	0.95271
262.62	74.375	163.86	41.161	0.96111
262.31	49.562	112.14	68.511	0.9297
262.89	827.33	127.57	38.035	0.86242
263.71	2033.7	23.499	52.089	0.96297
261.06	573.59	105.19	79.56	0.91167
264.8	644.5	126.25	58.417	0.95526
267.82	663.36	141.34	46.141	0.97142
252	688.86	110.56	31.763	0.80697
260.86	746.86	9.0903	32.684	0.77462
246.62	756.62	112.62	27.129	0.9584
305.82	753.96	177.75	115.31	0.88525
260	802.91	131.99	55.759	0.96513
258.25	1434.2	110.56	25.987	0.98634
264.5	1442.2	165.38	24.339	0.9766
254.75	1463.5	113.63	17.659	0.98898
254.71	1891.6	96.633	44	0.98385
274.56	1914.6	11.535	52.46	0.95329
270.82	769.36	3.4682	35.801	0.92346
272.09	1343.6	40.365	53.353	0.98397
335.52	1390.8	169.57	194.29	0.85303
254.8	439.8	101.69	30.963	0.95645
263.8	439	144.46	18.2	0.94532
271.22	925.56	76.855	186.05	0.92178
251.5	1537.9	111.25	23.026	0.83874
258	1533	78.69	11.405	0.89418
304.53	350.76	51.512	159.65	0.9763
253.33	621	75.964	9.1231	0.90388
265.43	629	30.466	21.707	0.90862
257.22	1203.5	92.261	79.271	0.95949
308.3	1599.9	40.147	181.47	0.82906
271	1544.1	124.22	35.064	0.86221
255	927	34.509	21.631	0.89762
272.4	1561.7	141.63	35.538	0.86135
313.14	298.25	25.228	117.12	0.98158
260.33	464	63.435	15.678	0.99837
273.73	764.07	120.17	54.465	0.91323
262.56	1821.7	86.934	57.438	0.97636
262.97	1729	90.932	131.2	0.93761
252.5	1266.2	54.462	26.956	0.95738
264	1963.8	47.291	17.717	0.99859
260	7.25	143.75	19.801	0.93939
258.62	19.75	109.8	28.379	0.93628
266.12	523.25	45	27.603	0.92222
275.86	519.29	4.2364	30.103	0.89939
259.75	561.88	75.379	28.507	0.83382
275.47	582.95	124.18	102	0.95984
269.55	615.55	42.274	47.075	0.94739
271.57	243.57	130.36	26.861	0.9772
259.67	42	20.556	9.2426	0.92441
267.84	1164.9	91.975	63.962	0.90733
261.92	1087.5	64.654	45.158	0.93113
286.85	390.75	35.707	86.874	0.90725
291.37	395.84	49.185	63.475	0.91591
274.58	1046.1	81.924	158.23	0.94469
288.73	1362.2	25.71	69.264	0.86529
271	1397.3	73.61	20.422	0.86769
254	1583	8.5308	20.369	0.99285
272.67	1576.8	137.49	17.652	0.92218
282.19	1701.8	78.818	95.23	0.92055
274.8	1649	133.15	21.99	0.99733
270.33	1938.7	52.125	11.933	0.95545
287.08	56.158	115.77	149.48	0.86172
307.2	422.2	27.181	88.57	0.93922
276.67	414	45	23.443	0.96522
267.2	690.4	91.909	30.366	0.98849
276.57	702.29	137.29	23.298	0.75936
263	1490.8	111.25	20.111	0.96031
269.6	1615	75.379	23.843	0.99692
280	1834.8	112.83	62.472	0.98999
258.57	2010.4	180	29.007	0.89634
291.5	2008.5	6.0542	72.768	0.91207
270.78	1994.4	114.78	31.318	0.91436
280	2022	34.16	37.405	0.90463
269.71	352.14	74.055	22.169	0.98518
265.75	552.75	0	16.142	0.99119
288.38	89.125	135	44.968	0.97493
301.84	434.84	0.97102	60.34	0.97793
268.25	1219.7	91.637	37.109	0.94354
281.75	1172.4	82.776	149.49	0.95752
270.82	23.818	139.84	45.612	0.91794
274.8	999.6	149.42	27.493	0.92947
280.38	1413.1	29.745	27.565	0.87746
274.43	1882.6	135	29.755	0.95059
271	194.38	117.85	64.242	0.93306
280.23	883.59	115.97	93.99	0.92312
296.37	1545.9	68.629	106.48	0.92782
277	362.71	31.759	26.249	0.94093
294.17	662	2.7263	43.576	0.96494
284.29	1739.9	11.689	31	0.9553
270.7	1749.6	104.04	29.565	0.97623
281.8	735	63.435	29.211	0.99514
312.5	739	43.091	99.404	0.85409
271.2	1317.2	141.34	19.372	0.99162
286	1295.7	123.07	52.117	0.98457
267.14	1531.1	15.642	30.69	0.84591
284	1134.4	10.62	16.458	0.9891
296.25	272.17	165.96	44.106	0.93481
284.67	783.33	21.038	18.17	0.76656
279	846.25	136.22	34.621	0.96016
315.76	1456.4	173.16	89.218	0.84667
280.42	1439.7	99.09	51.731	0.97882
323.3	537.42	76.784	182.06	0.74478
289.29	530	36.87	41.868	0.95539
276	526	116.57	8.9443	1
307.28	886.62	121.24	147.26	0.96898
287.23	1965	107.35	52.791	0.95261
301.4	1986.3	9.9262	43.092	0.94235
288.6	235.6	28.301	17.519	0.84278
274.4	685.4	45	20.067	0.84568
280.33	1355.7	91.818	67.937	0.9278
282.18	1872.3	102.65	53.9	0.93171
293.45	1308	120.74	44.938	0.9579
277.57	13	116.57	25.508	0.96429
323.59	1039.1	29.673	103.49	0.95641
322.42	1435.2	177.37	102.11	0.85291
279.75	452.25	180	21.889	0.95938
285.83	460.17	59.421	27.548	0.92762
308.02	1102.4	73.374	154.38	0.97348
270.62	1250.8	146.98	26.593	0.89698
310.18	1249	9.0193	67.55	0.94432
295.74	1689.1	65.433	77.681	0.99081
305.35	1514.5	33.93	71.457	0.92766
286.54	110.31	93.434	51.138	0.9795
293.83	746.17	23.962	31.244	0.94568
283.71	892.29	98.973	19.883	0.96745
295.44	876.22	121.7	40.78	0.97994
286.17	1476.2	82.405	15.359	0.98526
293	1255	146.31	29.374	0.98196
287.44	1728.9	55.408	36.562	0.96351
287.75	18.25	100.62	34.531	0.94284
288.12	966.56	94.686	63.084	0.9702
293.75	1484.2	18.435	13.758	0.91937
298.36	1147.2	107.1	58.228	0.93435
291	254.83	161.57	32.827	0.96331
302.64	225.29	120.26	71.675	0.96913
291.71	712.86	99.866	25.018	0.93313
289.65	1775.2	114.74	131.34	0.85508
303	785	159.78	41.052	0.98649
294.75	785	133.15	22.878	0.95864
289.85	768.23	102.2	45.27	0.8362
291	807	107.35	17.007	0.98568
295.58	806.33	164.54	50.375	0.96804
284.75	210	139.76	18.447	0.92315
289	217.8	87.064	42.273	0.9238
296	554	167.47	9.245	0.99724
293.6	1829.4	99.462	30.822	0.98676
301.2	602.2	3.4682	33.246	0.99442
282.75	605.75	157.62	18.906	0.97242
291.2	595.6	75.379	25.464	0.93345
297.69	669.85	81.254	54.916	0.95803
296.67	1132.7	142.13	11.488	0.99251
297.17	772.17	55.305	16.804	0.94092
293.53	1547.8	94.145	71.581	0.96647
299.67	1608.7	47.603	31.794	0.97959
302.64	1412.5	65.056	50.875	0.93216
308.43	1591.3	51.072	34.575	0.96663
297.88	626.62	62.354	28.674	0.82676
294	1897.3	79.695	23.903	0.93547
298.22	2012.7	92.045	57.578	0.97322
295.67	1460.8	90	14.733	0.95022
304	1473.2	28.072	18.842	0.90226
321	1689.5	176.42	50.549	0.95143
322	394.12	61.049	111.66	0.96209
315.79	1200.9	85.426	125.36	0.80024
303	1340	113.2	23.593	0.96838
307.07	1497.8	32.735	53.118	0.62665
299.2	1645.6	18.435	15.881	0.99564
309.25	1739.8	154.65	21.144	0.99433
317.57	64.214	139.76	53.829	0.94908
302.75	47.688	97.253	56.28	0.98514
293.12	189.12	180	22.469	0.8901
303	175.43	101.59	40.012	0.99501
310	314.79	18.153	66.28	0.96855
324.35	340.65	47.045	82.302	0.96288
308.92	531.25	126.61	49.893	0.87388
304.83	543.83	101.31	20.275	0.75449
305.67	691.67	29.055	10.303	0.99928
309.64	936.67	100.98	146.52	0.93162
305.94	1065.1	88.363	44.11	0.7938
300.67	1658	53.13	15.021	0.99858
313.08	478.31	61.991	53.682	0.99169
307.67	777	14.744	22.305	0.88084
309.83	833.92	113.55	43.454	0.97906
310.5	1921.3	11.31	19.075	0.80194
303	1270	19.654	15.133	0.98234
307.2	1275.6	51.71	24.479	0.98892
312.8	1269	173.29	17.778	0.96283
315.46	203.85	72.525	60.047	0.94281
318.2	232.4	121.87	45.158	0.96474
313.64	657.43	71.94	51.241	0.94425
317.67	621.67	137.29	38.961	0.90819
308.17	701	111.8	16.877	0.95725
306.33	1360.5	101.31	16.368	0.93456
318.18	1581.1	72.582	60.263	0.88696
306.5	122.5	59.036	5.831	1
308	122.5	39.806	7.8102	1
305.52	1185.2	93.013	79.686	0.95506
339.1	1322.8	159.7	80.093	0.97179
311.09	1806.4	89.514	122.93	0.9599
319.5	1776	116	47.644	0.95747
293.86	576.43	32.471	26.414	0.98725
309.14	595.43	68.749	20.109	0.9604
355.23	594.61	13.449	100.25	0.94359
306.75	808.17	103.09	46.547	0.94845
303.14	831.29	111.04	15.959	0.87276
300	1228.2	129.81	17.708	0.88211
318.6	523.4	53.13	35.402	0.98865
324.6	1013.5	130.6	47.893	0.96252
307.8	1943	103.63	37.371	0.90861
319	976.25	13.392	21.835	0.98863
318.92	1075.2	109.57	51.452	0.92824
316.4	555.93	123.42	64.59	0.92751
318.7	1932.5	167.91	29.751	0.96249
353	1300.7	168.91	120.65	0.86152
324.64	80.429	137.66	65.456	0.93004
319.43	101.29	39.806	26.323	0.89013
316.4	461.5	68.629	27.301	0.90467
314.8	1482.2	50.711	16.013	0.88758
311	1625.5	85.601	13.442	0.96995
314.83	50.667	122.74	17.693	0.94065
364.97	41.781	168.79	120.56	0.93859
326.11	1418.4	150.64	39.922	0.91968
309.86	613.29	108.43	19.66	0.9651
317.67	1885.2	75.964	49.345	0.91913
315.83	1912.2	75.964	21.861	0.94301
305.29	753.14	20.556	17.981	0.95032
313.2	1733.2	101.31	16.245	0.94164
316.69	1994.3	92.49	48.85	0.94254
334	663.83	0	39.322	0.9918
318.5	777.75	128.45	44.458	0.97658
329.8	802	132.61	36.589	0.92843
327.5	1753.6	126.47	34.793	0.82201
317	2028.1	97.125	24.959	0.96906
317.29	269.86	107.24	31.279	0.97075
314.57	706.29	49.764	19.487	0.87389
311.5	1513.2	50.194	16.202	0.96412
317.46	1691.7	61.39	53.077	0.94429
329.33	1931.7	42.797	38.398	0.95829
316.11	735.56	126.87	33.566	0.89377
319	933.8	78.111	19.42	0.99981
342.21	1343.4	158.9	65.03	0.93953
320.11	1342.6	105.95	29.801	0.97718
344.35	1760.5	108.43	132.65	0.88204
315.86	529.43	104.62	25.072	0.94807
326	1135.8	37.569	33.283	0.98557
355.33	13.667	8.9017	94.317	0.89074
323.6	1043.4	46.975	20.538	0.99903
320.25	1271.5	96.71	17.513	0.97738
338.91	1287.7	43.315	53.858	0.89317
321	226.33	144.46	17.282	0.99554
325.33	249.67	140.91	22.244	0.9268
321.5	320.75	62.103	19.617	0.98052
325.29	1364.6	104.42	37.372	0.96699
340.38	1391.7	38.234	47.283	0.88852
326.25	1474.2	113.75	28.469	0.95939
319.5	1541.7	38.991	28.136	0.96028
312	1969	178.36	37.601	0.9312
324.06	988.67	93.066	62.108	0.90295
325	1447.2	68.962	28.087	0.99182
323.4	1395.3	142.31	31.099	0.89402
326.4	634.8	121.43	21.324	0.98925
333	640.33	10.62	16.959	0.95989
327.24	825.29	90	74.058	0.90469
327	294.83	97.125	18.161	0.88788
348.36	441.28	83.974	198.6	0.91138
330.62	509.12	50.389	38.05	0.98929
331.57	905	114.68	42.085	0.96752
328.44	710.11	91.909	31.648	0.94847
330.75	1315.4	114.78	29.319	0.9767
331.44	141.38	104.25	67.327	0.96543
338	1641	65.659	51.919	0.88788
337.6	1606.8	132.71	36.249	0.97614
321.6	400.6	45	15.556	1
334.21	472.32	82.776	72.672	0.98482
333.57	698.71	16.39	20.807	0.85163
330.75	692.5	105.26	17.585	0.64838
335.47	1866.3	72.121	67.419	0.96629
330	1825	95.194	22.586	0.97808
338.75	1829.2	141.34	25.628	0.99938
366.26	17.478	164.74	98.085	0.92995
336.88	218.42	78.288	86.035	0.97336
329.27	1090.1	96.633	44.025	0.98331
333	1311.5	136.85	22.479	0.97567
345.2	1786.7	126.53	72.059	0.93259
335.79	634.36	77.905	47.202	0.91
326	658	47.726	15.902	0.93485
332.25	668.42	48.691	47.847	0.91816
367.41	1570.2	37.011	89.93	0.90515
332.91	1651.2	37.648	47.313	0.9343
344.25	754.75	119.25	37.724	0.75954
337.19	1151	98.427	85.199	0.96109
353.07	1490.1	12.907	57.035	0.8634
353.57	1522.8	48.674	86.779	0.89
333.23	1735.8	90	48.223	0.93317
349.5	63.083	160.02	39.868	0.88077
330.4	2029.8	59.534	20.091	0.9817
343	1037.4	57.724	24.071	0.93357
346.11	1357.3	163.44	42.072	0.91749
351.09	1693.5	51.147	47.074	0.98202
326.62	1570.9	56.31	26.804	0.9416
336.5	1576.2	97.125	24.233	0.99811
350.17	1570.7	137.39	34.58	0.98238
342.4	1875.2	27.553	26.512	0.97851
348.5	779.33	3.4682	34.103	0.96943
339.83	777.5	129.56	30.142	0.98974
355.22	814.61	66.114	81.376	0.94078
354.78	999.71	83.08	223.27	0.9294
355.36	993.91	173.29	35.249	0.97122
345.77	1228.6	101.99	128.3	0.90036
351.93	1488.9	135	50.189	0.76079
347.43	1636.6	25.346	22.118	0.95054
345.75	1979.1	170.79	37.816	0.99121
346	2000.3	127.41	21.767	0.98316
343.9	321.38	85.882	129.86	0.96509
344.75	1141.2	141.34	12.882	0.99413
344.88	172	47.121	21.974	0.86942
341.5	180.92	85.365	38.763	0.95765
324.78	639.22	34.875	41.222	0.9758
337.17	697.67	62.103	19.929	0.96517
350.08	1806.8	111.04	102.98	0.94676
346.3	1863.7	72.121	33.114	0.98365
350.17	1967.7	28.74	36.089	0.97968
341.85	875.92	83.019	57.363	0.86059
348	1407.2	148.39	18.266	0.83566
348.83	671.33	123.69	21.937	0.98614
353.45	690.45	53.973	34.177	0.79595
353.25	1108.8	148.24	24.832	0.9946
365.93	234.71	130.03	66.976	0.97496
360.5	528.18	112.57	97.584	0.98771
429.51	557.74	3.3665	183.46	0.92825
346.38	1079.1	81.703	49.532	0.97932
346.69	1721.4	88.493	39.716	0.95711
359.8	1932.7	66.14	130.36	0.87232
349.57	340.43	9.4623	25.042	0.97162
359.62	956.19	72.512	78.791	0.9714
338	1337.7	19.654	17.618	0.84381
359.12	1461.5	38.333	56.515	0.96997
356.83	90.667	153.43	27.947	0.88011
358.5	2008.3	104.78	81.793	0.91041
357.06	1114.2	109.38	58.745	0.97446
352.13	1594.3	92.77	67.24	0.92315
340.83	728.17	139.09	22.468	0.88347
358.14	733.29	60.255	25.205	0.95962
349.77	611.62	80.34	49.193	0.96917
360.36	800.91	168.23	50.09	0.97885
344.6	862	129.29	15.202	0.93493
353.12	854	79.509	28.833	0.95234
363.56	887.67	126.03	43.341	0.94147
376.08	1001.7	149.98	53.935	0.96358
355.96	1825.5	98.489	69.234	0.97845
343.8	1846.8	159.15	22.811	0.98513
352.86	211.57	97.496	39.21	0.9775
370.18	1206.8	73.443	199.27	0.77484
354.2	1169.4	94.399	27.301	0.95515
363.6	1178.4	6.009	19.166	0.99684
355.17	1252.4	90	85.3	0.98476
354.29	1356.3	114.62	28.699	0.91993
367.22	133.56	15.124	41.06	0.93344
353.33	144.67	95.44	43.084	0.97925
356.33	657.13	100.3	60.748	0.92022
360.67	1407.8	19.983	23.515	0.99551
366.71	453.57	19.29	21.712	0.97594
425.27	574.85	178.3	189.69	0.88603
426.29	1747.3	46.273	278.88	0.91302
351	70.143	36.254	18.844	0.98712
363.8	188.6	135	18.761	0.90456
365	189.33	150.64	22.094	0.83087
364	693.33	5.1944	34.151	0.97027
383.47	1532.3	41.248	87.062	0.99299
356.33	1705.5	81.254	14.405	0.91309
358	287.67	153.43	17.978	0.99502
366.22	374.38	81.914	209.15	0.88377
371.1	713.6	29.745	35.046	0.92019
385.2	758.6	0	60.701	0.9555
375.39	1727.1	58.671	65.864	0.81762
363.86	918.21	92.437	50.705	0.92778
384.73	1480.8	14.859	51.674	0.98106
363.91	2024	110.73	39.981	0.98947
364.6	181	34.509	20.303	0.95635
366.6	170.6	124.7	16.251	0.97293
362.62	1901.6	106.26	25.353	0.98609
376.67	79.417	167.66	41.135	0.79631
366	742.33	12.095	14.595	0.98099
389.1	842	27.512	57.905	0.93464
377	1557.8	0	31.61	0.9807
401.6	108.2	18.208	101.72	0.78656
363.57	780.43	109.18	24.554	0.99175
369.18	798.73	79.563	43.561	0.88701
373.25	1037.5	177.4	22.596	0.97463
363	1676	140.19	15.62	1
370.67	1679.3	39.289	17.753	0.80059
372.83	1951.5	167.47	19.465	0.94728
375.82	304.45	114.94	51.31	0.92425
362	863.89	38.66	43.221	0.74075
368.31	1116.7	108.03	48.043	0.94128
376.91	1465	6.9811	51.682	0.95519
367.67	1852.6	97.829	85.269	0.94703
375.75	932.25	40.601	28.262	0.97866
368.22	1439.2	146.31	33.909	0.95697
366.33	1755	100.78	21.944	0.97417
388.38	1799.1	65.772	77.797	0.84573
382.78	1361.3	27.255	37.685	0.98505
378.43	202.93	139.18	63.022	0.9225
380.21	927.29	64.537	51.418	0.90472
369	1639.6	178.09	32.429	0.9256
377.27	1660.4	57.995	49.899	0.9453
367	1888.7	143.13	15.021	0.99858
395.18	1347.8	32.593	80.206	0.90269
369.67	1333	82.875	16.246	0.99251
379.36	160.75	88.047	112.09	0.78553
372.14	481.57	74.745	24.485	0.93131
382.8	1414.9	7.125	42.856	0.75251
392.82	1385.4	132.27	61.557	0.966
383	1570.7	7.125	25.107	0.96334
411.19	1117.9	141.67	122.89	0.89218
372.8	726.2	91.736	33.495	0.98566
378	751.4	47.291	19.087	0.92691
380.67	1171.8	146.31	18.928	0.95245
389.75	1308	37.093	54.424	0.94444
368.33	1369.1	27.759	25.242	0.85061
372.8	1595	63.435	25.006	0.98365
373.62	1613.1	79.38	34.32	0.94865
368.25	1722.9	116.57	27.627	0.97125
381.58	537.33	156.95	51.944	0.98334
370.2	1815.6	78.111	20.838	0.93177
383.5	1815	157.62	19.014	0.96692
396.08	158.69	57.144	67.257	0.84958
369.6	614.4	75.069	18.356	0.84574
376.4	621.4	117.65	24.135	0.98223
366.88	1074.6	7.4314	26.149	0.88703
406.71	1329.2	25.974	96.422	0.89984
368.67	67.833	64.799	20.023	0.93835
385.14	67.143	139.9	26.392	0.94116
385.57	477.86	71.2	53.533	0.92744
397.58	1279.7	22.681	78.405	0.92616
373.25	1617	42.51	16.303	0.99854
398.86	1918	160.2	55.835	0.95176
378.25	1906.1	114.1	49.432	0.84216
371.75	1933.2	123.69	17.103	0.84328
371	259.4	8.5308	20.484	0.98729
374.5	360.5	135	18.021	0.94169
380.23	354.46	93.302	54.691	0.95238
396.79	392.79	2.2457	51.869	0.98401
375.7	411.3	91.591	36.345	0.99088
402.15	452.15	110.48	98.204	0.9022
382.44	1513	57.995	28.527	0.9921
379.5	1491.3	104.74	20.526	0.95716
386	1690.7	129.81	42.677	0.91505
398	1710.3	25.514	50.867	0.95848
368.6	438.4	11.31	20.215	0.75671
375.2	976.8	73.61	18.092	0.97943
377	1437.8	93.576	16.36	0.97988
384.33	1670.3	49.185	30.041	0.96765
390.55	317.09	49.236	40.705	0.94062
378.73	1031.7	91.332	44.821	0.95964
372.83	2038	147.72	23.564	0.95366
385.65	2006.8	98.686	76.044	0.95781
374.12	676.62	106.93	28.957	0.83025
379.14	663.86	129.81	34.048	0.91756
417.8	682.35	29.914	86.641	0.97205
378.78	950.52	62.802	85.16	0.95057
389.93	632.07	139.51	56.356	0.95655
378.8	1204.4	98.746	26.67	0.98634
408.67	1186.5	150.38	62.701	0.93569
384.5	1251	131.19	21.929	0.96949
373.5	1455.8	42.879	20.315	0.94042
379.43	558.71	125.75	32.465	0.9489
393.69	873.38	67.671	61.541	0.98373
382.25	836.12	92.603	22.634	0.97297
381.15	1861.6	79.461	49.64	0.8811
394.44	1961.1	33.69	34.204	0.94872
393.5	1934.8	124.08	41.633	0.98596
384.62	59.077	30.964	51.896	0.89887
382.45	1051.9	84.472	35.6	0.87485
396.36	1217.5	136.36	60.421	0.98333
378.13	608.33	180	39.097	0.94636
420.21	225.93	124.7	147.47	0.96494
408.07	287.87	21.595	56.424	0.91492
388.4	793.65	80.882	90.225	0.90924
395	1112.4	169.88	30.491	0.93282
394.54	1055.1	94.236	110.63	0.97887
394.8	1140	157.62	18.605	0.98818
378	1739.5	39.289	15.021	0.94621
401.29	219.64	122.17	78.321	0.93521
390.23	1618.5	104.04	42.464	0.97096
391	1758	11.31	20.396	1
405.95	1792.7	65.493	76.857	0.97236
393.89	2025.6	60.255	26.155	0.92476
390.75	49.25	74.358	26.298	0.98722
388.4	1168.8	87.51	24.518	0.93898
400.67	1665.1	176.42	44.217	0.72512
402.38	497.23	124.29	57.711	0.92277
410.3	1527.6	10.305	49.579	0.90203
378.4	1793.6	11.31	17.933	0.85302
403.38	809.38	45	38.903	0.98151
396.64	431.29	70.498	51.911	0.98094
391.6	534.4	115.02	16.974	0.97518
400.5	785.75	23.962	40.745	0.96688
380.8	897.6	50.194	24.993	0.9375
392.43	924.43	84.094	29.363	0.99291
420.19	1215.1	131.94	97.404	0.95235
401.33	123.83	52.001	41.26	0.9842
394.44	850.33	90	28.591	0.90937
410.98	939.19	99.964	163.64	0.9183
393.75	1448.8	38.157	18.62	0.95618
398.43	1442.9	131.82	26.712	0.95443
394.08	1578	84.428	43.149	0.95471
403.62	1295.2	51.843	35.787	0.99501
403.33	1673.5	157.01	37.366	0.95936
396.53	1843.1	54.554	77.532	0.9341
409.5	60.875	171.87	29.783	0.94967
397.46	694.92	78.111	65.975	0.8829
403	1933.8	3.8141	17.165	0.8758
419.6	77.533	174.61	55.269	0.9632
418.32	1637	53.366	113.52	0.85624
405.44	1523	66.682	76.362	0.82709
414.7	1513.5	13.134	31.699	0.97182
421.69	606.94	172.06	46.65	0.93069
407.46	852.62	70.017	47.444	0.98681
414.73	334.14	71.565	99.804	0.88717
434.15	595.8	40.601	87.423	0.94913
421	1423.6	30.964	50.783	0.91856
436.92	1896.1	124.7	162.3	0.97418
396.6	172	111.04	14.246	0.97774
411	153.86	139.18	32.1	0.90558
428.88	1789.1	48.674	78.286	0.98655
410.1	1890.5	130.91	42.295	0.93862
403.12	1914.6	77.471	39.028	0.94491
401.5	350.6	92.49	48.402	0.95128
409.79	373.14	21.038	59.173	0.94154
437.67	736.61	174.29	87.761	0.91611
407	752.5	57.265	17.234	0.9657
419.45	1127	124.16	72.155	0.93792
414.25	336.5	26.565	25.394	0.96859
403	1858.3	147.26	16.665	0.99872
415.09	1982.5	52.001	42.492	0.95567
431.82	1953.9	156.8	61.482	0.99096
416.67	1632.6	22.989	37.2	0.96363
407.93	2018.6	87.455	53.374	0.84394
424.11	30.556	33.147	60.557	0.96643
432.43	10.286	169.32	54.933	0.98184
406.75	188.88	39.289	32.69	0.86954
422.19	1072.1	114.02	115.78	0.95503
411.5	1434.7	18.435	22.766	0.97232
446.62	409.67	129.61	119.35	0.94618
427.6	147	35.538	54.273	0.95101
421.22	185.56	107.35	62.081	0.81006
427.24	633.18	8.5308	66.422	0.91342
448.13	619.91	170.65	95.949	0.89783
452.93	685.6	45	179.37	0.9067
416.3	701.44	80.022	113.88	0.96296
429.21	651	6.4831	46.456	0.95323
409.89	958.11	80.91	26.069	0.97119
437.44	485.7	123.69	149.49	0.94067
399	592.94	10.886	54.647	0.969
402.67	409.33	47.49	16.314	0.99786
414.89	1601.3	67.891	37.811	0.91348
414.2	1010	97.633	102.59	0.95399
446.46	1018.4	133.98	94.11	0.84166
465.57	1332.4	13.643	109.16	0.97096
416.14	1687.6	34.992	25.024	0.97558
412.59	1683.8	96.582	62.837	0.83303
407.67	770.44	84.806	29.333	0.75309
413.18	907.35	79.875	59.048	0.96338
412.71	1756.1	73.61	18.24	0.9715
452.09	1769.3	33.996	108.64	0.95485
430.07	1224.7	125.07	61.188	0.93855
419.44	1464.8	3.9452	30.48	0.95369
419.44	1443.7	111.25	41.467	0.9315
445.18	1490.8	31.201	91.25	0.90966
414.67	1532	119.36	18.876	0.97252
405.71	1648.6	145.01	25.713	0.94944
406.67	280	51.843	37.569	0.94783
428.93	778.79	21.595	57.127	0.90366
407.56	1071.1	110.85	23.614	0.95164
435.62	1305.9	176.19	47.533	0.94881
414.44	1486.2	43.877	37.679	0.95728
407.75	1176.2	26.565	16.584	0.94381
418.55	1158.4	100.08	48.689	0.93872
437.43	1411.1	26.565	57.996	0.88678
423.16	1506.1	19.406	104.7	0.89115
414.83	88.583	23.385	41.029	0.98252
415.6	831.4	90	20.042	0.94802
451.67	834.75	23.106	88.088	0.92568
425	1820.8	0	18.173	0.99048
496.48	1374.1	5.2677	158.1	0.89562
420.67	1621	51.34	12.902	0.99258
434.62	451.31	121.76	79.484	0.93219
428.08	1847.7	31.759	55.789	0.88542
429.55	290.64	64.026	46.701	0.92893
433.26	235.53	112.38	77.781	0.94547
430.25	261.25	142.31	27.815	0.99957
439.67	1552.7	123.98	60.024	0.92414
408.22	726.96	179.27	94.025	0.84027
475.68	527.88	170.54	124.96	0.97354
435.1	676.1	33.69	43.632	0.909
428.8	1692.6	17.103	14.245	0.95481
439.55	1129.4	138.72	55.919	0.97574
425.44	1895.1	136.33	32.55	0.93438
421.75	35.5	93.366	17.351	0.98145
437.46	755.08	9.211	40.869	0.91717
479.4	765.5	5.9645	147.04	0.9163
428.5	1651.2	174.29	11.828	0.84964
425.5	2024.1	80.074	41.183	0.98603
429	413.13	96.843	51.139	0.98474
423.6	1015.4	92.726	21.811	0.96389
455.09	1288.1	153.43	150.42	0.41623
468.05	1306.1	16.598	120.2	0.90282
441.5	1402.3	171.87	51.09	0.96883
435.19	1724.8	74.745	112.71	0.80929
450.15	325.69	24.538	51.495	0.98197
429	541	105.26	22.806	0.99987
435.71	898.71	129.47	23.976	0.91853
424.75	1415.4	81.469	23.891	0.84648
433.8	882.6	41.424	23.787	0.95311
426.25	1158.2	147.26	18.342	0.90737
433.86	113.43	53.973	30.439	0.89368
441.2	95.2	143.84	32.63	0.9869
430.14	231.86	90	24.564	0.97704
446	838.42	53.253	102.71	0.91127
450.43	874.71	54.462	90.181	0.95389
433.07	1563.3	81.347	47.883	0.97173
429.53	1933	127.5	59.137	0.91657
432.81	931.94	116.57	68.356	0.98136
437.95	978.05	82.461	72.946	0.94033
466.21	932.16	170.13	73.017	0.95918
432.27	1608.5	32.735	34.605	0.9619
434.88	1829.6	65.638	59.02	0.98579
442	1629.4	31.759	25.758	0.95886
464.35	1631.5	158.52	70.111	0.93496
426.88	1182.6	120.58	28.189	0.90653
451.09	1181.6	11.592	45.884	0.86767
442.6	1470.2	26.565	20.155	0.9985
456.33	147	33.69	63.079	0.97171
437.43	1676.9	2.2906	25.915	0.96548
459.57	1692.1	0	50.085	0.91844
461.11	1610	51.801	98.801	0.78563
440.5	263.8	46.469	34.095	0.80909
439.12	245.88	104.04	21.554	0.95647
437.75	1322.8	45	18.385	1
434.2	1373.4	114.23	22.44	0.97733
453.35	1450.9	179.24	87.668	0.85558
442.75	1879.8	158.96	14.303	0.9738
435.75	1970.2	5.856	40.575	0.96622
439.67	1978.5	72.897	27.773	0.97946
440.81	737.81	78.198	76.716	0.89222
441.2	1056.3	128.99	29.386	0.91944
445	1227.2	117.32	69.11	0.97722
466	317.68	43.423	79.876	0.9653
437	1009.2	69.775	44.63	0.90739
438.56	1099.4	102.09	33.829	0.84649
441.53	365.93	94.399	53.86	0.96832
441.33	2000.7	101.31	25.87	0.9855
462.18	1786.5	25.408	46.249	0.9575
451.6	1890.8	165.96	20.988	0.98224
449.73	18.182	105.75	42.675	0.94954
462.36	518	176.1	44.94	0.98135
486.17	1181.6	49.338	111.54	0.92185
445.56	1153	82.405	30.571	0.99001
440.08	1420.8	15.018	44.075	0.96313
446.2	1432	72.646	17.067	0.98217
477.5	1742.8	18.189	75.383	0.97744
448.86	1721.6	109.18	24.782	0.98263
492.72	1883.6	168.27	132.47	0.81722
448.8	1988	159.15	23.846	0.94241
444	1618.3	124.38	23.588	0.97599
458.75	344.17	21.571	48.528	0.95281
464.21	1575.3	42.93	67.986	0.86382
463.3	494.6	159.08	84.038	0.86629
483.23	1666	172.71	91.517	0.94737
461.6	208.93	110.77	64.273	0.96514
444.17	238	153.43	17.198	0.91015
439.27	1080.2	149.04	42.221	0.96674
449.89	1388.2	175.1	72.562	0.96822
451.8	1367.8	98.297	54.216	0.89471
455	1924.9	140.53	47.185	0.93347
450.32	90.737	91.591	78.811	0.91392
464.67	1026.6	123.69	51.45	0.98111
465.85	1501.5	57.693	84.418	0.95305
454.9	1538.7	12.2	39.895	0.94886
474.1	1558	33.69	57.147	0.8833
478.36	1828.1	32.196	65.543	0.97359
462.71	668.86	43.781	33.935	0.97958
457.88	998.19	79.992	107.36	0.96479
453.67	1254.3	95.572	43.667	0.94339
439.5	1274.9	1.4321	58.228	0.68717
451.43	2036.7	18.435	26.435	0.957
477.71	1971.1	113.92	133.08	0.94529
456.06	251.69	98.673	63.061	0.94643
460	278.71	53.746	19.814	0.93878
491.96	418.48	18.208	89.204	0.89689
450.5	792.25	90	12.951	0.84937
456.29	1628.6	124.22	33.487	0.90281
461.56	1710.6	166.93	68.534	0.83885
463.86	1718.4	25.463	24.46	0.95091
444.14	2013.3	64.44	29.839	0.85442
473.12	2013.9	151.78	47.567	0.97818
464.91	1247.8	153.43	32.019	0.90786
439	1348.9	11.31	27.071	0.94178
459.67	1357	48.013	14.533	0.92573
447	57	164.05	15.062	0.96667
497	79.7	33.536	112.19	0.91968
469.94	465.18	21.501	78.165	0.90752
454.67	1835	77.471	18.849	0.97826
468.25	1832.2	165.38	24.76	0.96
456	368.43	124.29	30.958	0.86009
449.33	1243.8	137.29	19.31	0.91622
460.2	1523.8	51.34	19.555	0.98233
457.14	1574.6	2.4896	25.721	0.89505
467	1648.8	169.99	18.756	0.92039
474.53	805.82	33.179	73.557	0.84464
473.73	785.73	151.26	36.411	0.971
460.4	823.4	59.534	42.267	0.93326
467.4	166.4	172.41	30.712	0.98546
459.88	1070.9	90	23.198	0.99146
481.75	1209.2	17.418	54.242	0.98542
479	1597.6	6.1466	71.917	0.90905
464.77	1940.7	106.33	109.32	0.94365
453.17	538	153.43	15.708	0.8541
445.08	588.42	34.624	51.59	0.98933
601.43	602.14	10.515	314.41	0.85402
481.75	1206.8	68.728	152.06	0.92447
468	1131	21.038	15.332	0.90843
461.77	1408.2	95.856	45.647	0.85887
464.25	1431.2	121.55	69.609	0.96091
506.45	1423.3	162.32	98.287	0.97173
465.4	1738	49.764	17.145	0.99328
472.29	278.14	141.34	38.743	0.99163
463.67	1362	104.04	16.606	0.99314
489.8	1768.3	1.0609	59.234	0.91179
495	57.556	34.287	81.371	0.98169
497.17	283.74	135	92.711	0.961
484.59	699.9	105.58	128.51	0.84017
472.81	723.45	60.255	111.84	0.93717
529.14	403.72	13.717	139.23	0.93894
466.2	1468	49.764	17.888	0.95198
505	1482.3	27.79	96.615	0.86579
466.2	1538.8	83.66	18.638	0.97173
469.64	782.36	82.405	47.699	0.95177
473.17	911.5	2.2906	32.684	0.76551
471.77	893.54	96.054	75.183	0.88279
475.89	125.19	89.53	137.53	0.88711
496.36	100.71	35.256	71.452	0.99407
484.14	1995.2	121.52	91.957	0.95679
473.83	1428.8	14.036	17.719	0.93076
460	746.4	14.744	19.92	0.9863
478.25	1036.2	138.81	21.759	0.97709
478.83	1191.8	43.152	22.22	0.98703
470	1228.3	34.509	19.434	0.9991
475.47	1252.3	82.504	84.038	0.91215
470	15.571	98.746	26.444	0.99477
483.29	1070.4	146.69	42.669	0.98152
489.94	1016	91.648	161.2	0.86264
473.5	1679	68.199	16.875	0.95735
485.79	448.29	125.26	72.595	0.97841
485	873.75	30.256	28.21	0.98494
484.25	1503.6	51.044	61.138	0.98858
480.17	660.33	49.399	28.612	0.96666
495.88	1132	57.995	94.694	0.89663
507.35	1662.6	30.311	78.267	0.96199
478.88	1149.5	70.71	70.059	0.90736
473.33	1943	71.565	9.4868	1
479	633.25	80.91	28.442	0.89016
480.78	970.44	177.61	24.883	0.96537
483.54	992.85	67.218	54.758	0.99037
487.14	1797.4	23.499	25.317	0.99063
475.25	1259.5	135	20.822	0.95087
513.75	1799.2	35.248	97.157	0.94524
472	1899.7	143.13	20.999	0.95241
488.36	1918.1	135	57.307	0.93776
541.22	290.6	118.71	235.18	0.81446
495.08	244.15	121.48	58.492	0.98226
487.69	324.77	111.1	63.093	0.96838
485	352.5	36.87	16.468	0.91086
507.32	1170.8	37.02	80.326	0.95113
487	141.75	37.569	16.648	0.9852
548.95	552.24	12.124	146.3	0.94379
488.67	550.44	16.39	37.131	0.95447
484.71	570.29	73.179	46.158	0.97322
488.89	1288.2	48.576	46.983	0.96511
473.25	1286.8	132.27	15.505	0.95879
488.12	1552.4	15.642	27.599	0.94067
490.56	1856	18.435	66.311	0.8107
489.67	989.67	22.989	36.41	0.98455
482.4	1469.4	81.469	20.94	0.96578
490.88	99.75	46.548	26.202	0.99887
484	165.67	147.99	18.944	0.99597
486.14	165.14	116.05	51.676	0.9693
494.13	136.2	91.975	70.104	0.82783
491.8	679.2	147.26	17.005	0.97873
480.67	827.33	153.43	7.8929	0.8499
504.29	826.07	0	43.001	0.95347
488	228.75	165.96	21.314	0.96725
473.38	243.12	124.82	29.476	0.95054
497.55	182.77	106.03	96.25	0.94048
482.56	231.11	117.82	48.985	0.83099
515.35	410.12	22.62	70.276	0.92493
557.02	1737.3	175.27	156.5	0.92971
484	21	65.095	31.201	0.9894
495	36.667	47.291	17.696	0.99975
506.5	40.167	29.745	40.425	0.9972
510.43	55.429	13.449	50.929	0.92869
486.22	643.78	70.017	25.111	0.93225
488.33	1708.7	86.186	16.029	0.93788
486.25	1714.2	16.314	46.67	0.91536
481.33	198.33	51.843	19.398	0.91784
519.29	159.75	106.81	121.74	0.82379
505	728.11	45.939	44.702	0.96505
490.67	1361	63.435	20.621	0.97591
494.69	1997.2	110.7	56.212	0.85575
511.09	1627	176.35	54.404	0.86566
526.32	1694.1	18.635	95.739	0.94797
515.4	1703.5	35.754	65.182	0.94523
545.25	2010.1	156.39	159.94	0.92114
501.71	378.29	15.255	23.903	0.954
511.11	783	177.18	77.752	0.7855
511.33	805.08	37.776	51.397	0.98461
498.45	910.36	75.324	181.83	0.95512
524.53	873.06	35.611	96.717	0.94112
494	1407.8	135	29.846	0.90028
492.33	1403	92.603	24.214	0.90952
493.6	1401.4	97.125	17.09	0.94352
627.59	1437.4	0	320.33	0.91467
490	1931.1	83.66	18.784	0.96418
493.25	148	68.199	17.092	0.94519
518.75	454.5	42.221	81.112	0.89898
497.2	1081.8	180	18.142	0.99217
495.1	1074.7	93.18	56.505	0.95714
498.25	1088.5	58.392	15.544	0.982
482.29	77.429	12.529	20.285	0.90898
504.67	1564.5	38.29	24.533	0.98672
507.1	1173.8	65.026	84.603	0.95185
495	1134.8	95.194	12.314	0.89699
496.25	119.5	43.877	38.985	0.92522
510.54	446.08	161.57	36.368	0.95646
491	464.44	118.61	27.38	0.91527
498.2	871.8	104.04	16.684	0.98853
524	1155	67.479	145.97	0.91218
497	1100.3	131.42	22.858	0.99183
499.25	1301.5	18.435	22.595	0.97967
487.56	1310.4	147.53	35.499	0.73459
513.14	1845.6	16.39	36.673	0.96637
503.62	18.125	47.121	38.632	0.98906
541.24	877.24	55.353	159.38	0.93808
499.29	502.86	15.124	41.129	0.93188
500.25	500	113.2	23.828	0.95885
505.2	1321	151.39	25.525	0.98176
499	1323	119.36	18.544	0.98995
499.5	1335.5	94.97	23.472	0.98358
499.29	1496.6	55.784	31.658	0.95497
507.11	282.57	102.28	134.51	0.9435
505.5	466	116.57	20.204	0.99606
501.2	621.7	108.43	41.222	0.92057
540.69	680.31	53.216	138.48	0.96477
500.33	995	90	16.125	0.99228
523.05	1890.7	175.36	86.443	0.85887
503	1873.2	96.34	30.887	0.87954
514.31	334.75	104.47	68.989	0.92814
510	754.43	28.443	27.538	0.99116
492	947	14.036	18.14	0.90918
530.58	928.42	140.71	63.67	0.8929
519.47	1582.7	9.8193	59.219	0.89115
506.2	1581.4	176.82	18.732	0.96241
508.33	1914.8	145.71	28.555	0.93249
527.26	1985.6	137.02	61.628	0.97589
494.4	423.4	20.556	17.329	0.98607
504.57	556.29	160.82	24.625	0.98891
530.55	1279	39.174	72.003	0.96741
496.4	1396.8	20.956	55.443	0.90776
504.75	1538	87.397	22.265	0.98914
545.13	1621	25.367	132.95	0.96565
509.33	645.17	131.63	24.469	0.98425
519.64	672.36	55.437	55.733	0.98047
516.25	1436.9	151.39	26.092	0.96043
497.75	1462.5	14.931	15.739	0.98636
516.17	1535.7	136.74	24.617	0.94835
527.19	1835.4	22.051	88.778	0.96009
534.73	268.32	118.61	84.788	0.88668
510	392.5	105.52	18.869	0.99009
525.83	453.42	157.25	34.476	0.97504
518.88	565.38	135	34.798	0.93474
530.63	965.47	164.48	77.6	0.96296
534.17	1721.5	177.71	54.676	0.91521
525	708.27	7.275	55.547	0.853
509.33	707	75.964	20.638	0.99889
527	716.33	25.017	34.916	0.94815
526.53	1303.7	47.246	74.023	0.97511
512.5	1952	112.83	20.728	0.9946
538.55	702.25	31.849	80.903	0.96039
515.4	1070.2	78.959	84.922	0.98381
517.12	1887.4	114.78	31.554	0.90752
525.88	430.25	56.575	62.278	0.96195
511.19	904.56	71.565	54.106	0.93514
516.64	1336.6	107.1	41.871	0.97454
546.3	1370	21.656	74.414	0.98321
518	1828	54.462	25.996	0.99274
526.25	1861.5	43.919	39.927	0.93879
507.33	230	19.983	12.909	0.90669
510	227.33	68.199	11.765	0.91549
579.12	750.81	29.168	166.63	0.8866
531.42	1348	25.907	47.569	0.81798
537.87	1578.2	21.371	67.977	0.72667
517	1646	33.232	38.518	0.90011
578.95	1661.5	15.546	147.79	0.93413
512.92	384	167.99	49.374	0.97322
511.82	805.27	71.565	44.357	0.92679
536.18	1992	134.34	63.748	0.96509
519.9	600	92.353	79.856	0.91492
521.36	888.79	75.964	54.382	0.98563
514.67	2034	98.13	21.407	0.99093
526.89	2012	120.96	37.212	0.94017
517.12	27.25	92.793	41.564	0.98759
514.67	1930.9	85.365	41.696	0.89029
519.5	1243.7	45	51.571	0.93236
519.2	1229.4	105.52	19.565	0.95483
521.2	1249.6	67.62	18.652	0.98565
506	1946.8	147.72	24.194	0.92884
513.4	8.8	21.801	21.965	0.98067
559.89	818.71	39.026	128.99	0.94803
506	813.21	45	30.271	0.93436
524.2	1168.4	35.311	29.567	0.99473
532.33	1421.1	116.94	72.585	0.94269
524.25	1459	61.39	25.109	0.99806
528.5	1777.6	31.827	35.676	0.95671
524.4	1764.2	135	17.117	0.99142
534.55	190.45	113.2	67.531	0.78942
521	193.43	90	39.599	0.95962
533.5	1642.2	49.236	38.514	0.99415
528.12	307.12	127.41	44.209	0.96816
536.92	945.5	134.24	53.716	0.98737
538.86	1948.1	117.47	59.695	0.94406
534.11	74.889	10.491	27.93	0.98313
527.8	493	38.047	30.564	0.95557
528.35	506.45	63.759	81.568	0.97045
534.67	1218.2	164.36	27.362	0.94881
533	1873.2	172.23	22.484	0.98752
530.8	235.53	118.52	55.902	0.93654
530.14	1128.4	119.48	28.66	0.92185
522.5	1673.3	1.6366	38.298	0.91425
557.17	1305.3	46.375	90.481	0.97716
530.88	1916.3	83.29	52.069	0.98623
549.09	325.91	122.08	85.451	0.9254
531.8	1036	103.42	97.899	0.92413
537.29	1563.9	40.101	50.772	0.97847
540.25	1662.9	36.027	28.183	0.96522
526.5	1756.8	57.265	16.928	0.98316
545.44	1769.3	32.347	35.735	0.99371
533.33	622	73.811	32.666	0.98818
554.29	1484.9	28.811	70.596	0.96998
546.09	1468.2	3.6914	34.476	0.90105
532.33	825.83	75.256	20.575	0.95488
519.71	1516.1	13.392	30.008	0.71937
574.67	1540.1	19.477	90.367	0.96249
533.2	1534.8	87.274	21.403	0.98227
553.5	70.542	59.036	108.97	0.96314
528.86	23.429	78.232	26.005	0.94272
536.12	2014.8	113.2	23.223	0.98384
526.6	834.8	8.7462	16.339	0.805
572.24	895.27	77.518	166.77	0.80454
541.92	1238.8	94.185	49.615	0.82858
537.7	1089	92.936	82.485	0.94687
529.5	1087.8	50.194	15.741	0.99234
542.6	94.1	36.027	42.489	0.96034
525.14	625.14	25.346	21.706	0.96855
576.05	676.14	52.457	155.69	0.87489
540	1122	19.29	22.09	0.95922
529.6	533	176.42	17.683	0.9066
591.88	514.69	167.76	117.06	0.92657
589.41	838.15	54.033	149.47	0.93411
539	1217.6	73.496	29.851	0.94337
540.8	9.6	105.52	19.043	0.981
543	427.2	53.973	15.107	0.90037
552.1	500.3	3.8141	32.612	0.92194
559	1451.5	10.437	40.72	0.9489
558.18	1692.5	32.969	47.373	0.93096
542.4	1890.5	76.373	35.837	0.94752
555.07	1983	111.8	56.041	0.86484
544.38	904.88	79.046	31.974	0.98754
532.2	980.4	21.801	17.233	0.93746
543.83	977.67	111.04	15.875	0.87736
538.67	2034.5	150.64	38.723	0.94814
571.95	210.73	69.848	243.04	0.95544
526.38	582.38	153.43	96.709	0.87863
550.58	677.53	55.864	78.746	0.9052
534.75	649.75	45	17.074	0.91109
620.51	694.38	26.565	174.05	0.92501
551.4	659	0	22.583	0.79707
562.04	1196.9	62.354	96.03	0.98747
546.75	1340.6	40.236	35.534	0.95849
561.31	1944.1	157.38	71.396	0.91041
557.4	180.84	117.47	89.103	0.94872
530.45	268.27	135	42.706	0.96034
547.7	86.8	68.552	32.375	0.9292
551.67	858.58	60.422	44.246	0.96153
562.6	841.5	8.1301	37.878	0.93341
550.86	228.86	152.35	24.915	0.9515
545.33	1732.5	80.838	33.726	0.93104
599.27	381.23	1.1017	126.75	0.82067
548.4	1606	49.764	17.145	0.99328
547	1604.6	32.106	62.847	0.95801
555	295.75	144.16	22.816	0.97317
557.57	608.43	137.86	31.045	0.91222
574.58	1412.3	148.5	75.397	0.96448
547.2	1634.6	67.38	15.791	0.82326
568.93	1919.1	159.78	43.751	0.92561
548	35.714	85.03	23.261	0.9925
562.89	27.333	13.627	38.385	0.88461
552.32	1035.5	96.506	122.98	0.93297
554.5	1032	143.75	19.023	0.97784
574	1909.1	9.7524	67.054	0.96844
553.5	139	33.69	13.261	0.81566
550.45	763.75	38.558	96.941	0.91023
539.38	1352.8	52.125	34.909	0.97984
552.53	1147.5	69.193	54.182	0.98719
553	1398.6	57.095	24.107	0.83996
572.15	436.31	177.71	56.045	0.89286
556	1499.5	62.65	33.51	0.97434
551.81	1532.9	91.71	69.507	0.96436
554.6	1547.8	37.875	23.113	0.98661
623.42	1699.2	5.297	184.52	0.82185
552.5	934.25	98.531	20.402	0.99127
546	1798.4	7.3524	32.881	0.9506
552.4	1799.8	99.866	24.881	0.93826
556.33	1793.3	121.61	16.63	0.91787
544.29	581.57	158.63	24.919	0.99113
559.88	791.12	39.094	43.134	0.95587
552.87	1868.6	87.614	49.811	0.96448
556.75	1863.8	31.43	21.613	0.97605
553	355.33	164.05	15.062	0.96667
564.06	324.94	110.35	68.197	0.96967
560.6	363.8	48.814	22.287	0.95394
556.83	2026.3	79.992	35.046	0.98514
543.17	593.17	164.48	18.822	0.99254
559	586.6	135	24.322	0.98848
552.14	1320.6	56.004	52.705	0.98407
559.9	472.5	70.253	42.878	0.9664
612.75	540.7	0.82434	148.92	0.93346
564.25	1092.9	88.749	242.51	0.9445
569	2025.5	4.9697	24	0.96194
555.62	140.88	77.905	29.215	0.98016
566.47	1106.5	77.106	88.197	0.96542
561	1110	156.8	8.6056	0.88498
569.67	1965.7	2.6026	25.574	0.86115
571.85	2037.5	157.89	35.734	0.96659
563.62	126.5	63.435	31.72	0.98691
570.58	963.67	151.39	44.208	0.85029
562.05	1224.4	73.94	82.343	0.83408
571.08	443.67	53.344	56.3	0.95205
563.17	1271.7	49.185	29.579	0.98276
550.8	1270.2	176.82	19.111	0.94332
557	1278.5	115.02	16.609	0.99662
581.7	1283.6	30.018	54.341	0.9564
614.73	1456.7	169.6	129.62	0.85497
587.56	1622	169.99	62.163	0.8331
572.9	1394.6	1.9749	29.694	0.97721
586.27	289.82	45.401	108.67	0.93051
570.53	773	77.062	77.139	0.9843
567.53	1055.6	96.483	47.127	0.93966
569.33	1534.3	59.036	29.782	0.97894
572.12	1527.2	18.435	19.23	0.98669
561.2	1735.2	86.424	18.488	0.86712
602.2	1745.5	0.69028	87.869	0.94466
559	282.33	55.305	17.332	0.91225
586.86	487.36	2.4896	51.56	0.893
596.65	499.2	169.82	84.364	0.93934
565.5	1154.5	59.931	22.715	0.9665
571.5	1387.3	60.524	27.095	0.97507
577.62	1555.8	6.1155	29.029	0.97007
576.11	1854.4	14.826	35.503	0.99065
575.71	1815.9	102.88	160.35	0.89563
550.88	1235.9	24.624	27.247	0.96893
568.6	1595.2	68.962	14.472	0.96243
565.5	1924.2	104.93	15.87	0.97818
568.75	547.25	170.54	31.355	0.96999
588.84	1320.6	56.889	83.913	0.9817
579	1370.4	32.196	33.765	0.94493
584.19	17.062	32.681	66.798	0.94266
590.25	646.96	38.853	103.64	0.89212
584.8	1349	21.161	34.53	0.96268
591.09	1779	20.638	84.317	0.97584
592.47	1836.5	1.2189	52.431	0.89661
570.45	58.864	84.447	80.925	0.89391
572.6	56.2	176.19	15.497	0.97005
569.5	106	54.246	31.654	0.97322
581.53	392.95	172.53	64.405	0.95524
564	455.57	52.431	17.454	0.93971
654.51	1596.8	170.88	186.79	0.87837
565.8	1755.2	13.241	17.77	0.98278
584.78	213.22	57.407	76.091	0.95151
571.8	177	100.62	16.841	0.96659
575.43	693	62.526	58.703	0.96003
568.4	1883.8	21.801	17.409	0.92801
579.64	761.64	76.759	35.825	0.97499
570	1569.8	147.99	19.811	0.95238
578.4	1580.4	70.201	26.926	0.9868
611.62	1583.2	17.716	81.778	0.92426
576.37	856.03	110.03	112.25	0.91027
605.4	1135	60.895	119.25	0.93096
596.3	365.7	158.46	41.663	0.98057
580.91	1004.8	90	106.32	0.92173
589.91	1722.4	164.81	74.397	0.97495
594.71	131	141.01	62.147	0.8695
613.71	817.79	27.378	68.729	0.91756
584.14	1198.6	29.539	35.122	0.98178
576.88	1471.8	12.265	23.846	0.98705
574.73	1513.6	29.291	48.884	0.96168
636.41	1509	171.25	126.96	0.93242
579.43	43.571	90	28.708	0.97534
592.88	65.375	38.928	34.084	0.98056
580.48	274.26	82.126	98.81	0.96037
582.19	587.86	77.106	100.74	0.84523
587.86	1965	147.99	20.012	0.94285
591.89	2003.3	157.75	49.226	0.96575
584.07	1080.6	84.401	54.041	0.94825
584	1590.7	29.249	29.518	0.9707
593.86	1952.6	168.02	36.387	0.92709
591.57	731.71	16.39	21.503	0.82408
580.5	351	165.07	76.145	0.8155
584	458.75	135	18.991	0.9681
599.73	488	145.92	41.874	0.98028
586.67	1564.7	101.31	15.946	0.95932
587	1668	59.036	11.981	0.97333
593.73	1899.2	140.01	45.356	0.89204
592.25	1937.1	76.827	52.188	0.92492
589.78	1119.2	74.358	27.075	0.95888
610.42	1232.1	31.921	74.268	0.96769
602.73	1538.1	174.29	45.388	0.88569
587.31	1158.1	90	55.25	0.97738
588	1303.2	94.399	26.929	0.96835
587.33	1838	105.95	15.062	0.96667
606.2	1391.4	28.142	52.717	0.92503
594.78	1363.4	121.76	26.628	0.92754
591.71	2017.1	112.75	35.672	0.94235
599.14	2036.4	28.443	27.791	0.98215
627.85	45.462	50.648	136.32	0.94863
598.86	89.714	59.036	53.136	0.98762
587.57	167.9	90.955	65.3	0.91897
585.14	210.14	95.194	24.349	0.90725
611.55	193.55	174.56	44.223	0.95403
588.92	334.08	78.311	35.244	0.84027
602.31	1208.6	58.173	69.751	0.97868
592.93	108.57	97.275	49.179	0.96344
595.6	857.4	16.699	21.308	0.97992
593.25	864.5	69.444	17.343	0.98532
604.59	783.09	70.292	74.179	0.95942
592.89	962.94	91.061	113.52	0.95156
596.07	1896.6	74.827	64.222	0.95187
593.75	2014	137.29	18.545	0.95398
600.09	406.73	117.7	46.017	0.98176
598.7	1060.4	59.036	26.2	0.89022
590.8	1046.8	42.51	16.434	0.99056
591.71	1248.8	92.437	52.04	0.90398
593	1806.7	3.5763	16.062	0.99807
597	1835.3	71.259	63.621	0.9295
603.6	1802	157.62	18.769	0.97953
613.36	825.16	57.488	113.97	0.94684
592.45	1031	122.47	41.241	0.94845
593.5	609	74.476	19.618	0.95224
625.14	665.25	56.014	110.81	0.96861
606.57	945.29	171.25	26.66	0.98673
600.23	456.15	117.82	44.176	0.92146
606	875.14	16.699	21.252	0.98252
604.8	1228.6	6.7098	20.875	0.81998
625.22	1563.5	170.27	88.076	0.80636
608.5	1572.8	153.43	27.206	0.98629
624.18	1835.3	6.6325	48.599	0.89076
610.14	56.571	38.367	33	0.92759
601.88	168.42	93.814	83.434	0.90091
605.17	179.5	19.654	15.376	0.96684
600.8	899.6	70.017	23.559	0.99366
607.1	222	57.804	33.625	0.94887
593.67	1669.3	143.13	10.009	0.99913
602.87	666.67	72.324	104.07	0.91774
639.82	647.35	5.9645	73.998	0.91036
606.9	551.9	12.265	25.634	0.91819
601	593	7.125	16.125	1
604	604.6	75.964	20.829	0.98973
628.64	733.72	33.232	88.917	0.77983
593.11	1438.8	165.96	20.994	0.98199
625.11	1407.3	126.03	71.048	0.9572
608.6	2029.6	142.43	17.447	0.94005
602.8	1617.6	90	29.306	0.92131
617.29	1653.5	57.319	65.134	0.96674
602.9	963.6	90	21.472	0.97801
607.48	1293.7	95.377	88.829	0.96113
597.83	1408.8	31.43	21.449	0.98348
605.8	1418.2	60.524	27.231	0.9702
583.73	1485.5	12.529	37.181	0.99186
608.83	1530.1	88.493	83.585	0.90957
614.9	1477.1	143.13	39.036	0.8966
613.17	930.44	79.992	62.169	0.83302
608.77	1041.4	94.194	154.41	0.97406
630.68	94	21.656	83.835	0.87272
614	254.7	54.638	39.778	0.95563
614.53	432.47	105.67	89.392	0.95271
609.6	1876.4	87.064	42.49	0.91907
609.25	206.25	38.157	17.946	0.9921
622.28	524.5	146	60.846	0.85241
613.75	788.25	28.61	25.416	0.98598
606	2019.2	41.186	22.247	0.95564
614.4	2015.6	157.38	13.107	0.99187
627.57	298.86	176.73	35.343	0.99191
621.92	1956.8	135.86	56.957	0.83187
616.23	1184.8	60.524	116.7	0.90557
612.5	135.75	3.3665	17.722	0.96089
617.75	1680.8	6.9112	38.445	0.86466
619.25	1684.2	31.43	22.316	0.94528
611.5	178.5	90	13.246	0.98141
616.6	179	163.3	10.952	0.95332
656.92	1797.6	163.74	101.88	0.98155
613.75	173.25	42.274	14.899	0.99776
616.5	175.25	27.897	19.412	0.99091
629.25	810.94	31.477	60.773	0.9454
626.08	1358.9	140.48	63.461	0.81712
618.69	1356.2	106.59	55.629	0.88157
632.42	358.58	37.626	66.191	0.91561
618.33	329.17	104.04	21.338	0.7729
[truncated: 4,991 more rows]
