# Supplementary material for: Social motility of biofilm-like microcolonies in a gliding bacterium
Source: Nat Commun. 2021 Sep 29;12:5700. doi: 10.1038/s41467-021-25408-7 (PMC8481357; doi:10.1038/s41467-021-25408-7)
Supplement: Supplementary file 15 — Source Data [file 41467_2021_25408_MOESM15_ESM.zip › Source Data_NCOMMS-20-05786B/Source Data_Supplementary Figure 1/Flavo - Angles/75 hr/Angles_WTT_75_R1.csv]

2.2727	20.727	84.289	20.975	0.95828
25.4	74.8	165.96	48.967	0.92621
4.1667	181.83	79.563	40.156	0.96223
10.714	170.86	6.3402	19.392	0.93395
10.4	180	45	26.986	0.94329
4.625	343.38	80.272	36.659	0.96867
13	1263	165.96	25.416	0.97333
1.3333	1828.5	91.975	29.162	0.99503
9	1838.5	171.87	14.705	0.96169
14.727	851.36	168.69	31.475	0.97201
17.333	1102.6	170.22	33.628	0.87511
8	1313.2	34.992	12.992	0.93955
12.625	1515.1	171.47	24.834	0.81435
6.7143	207.29	108.43	29.134	0.9769
5.6	369.6	50.194	16.349	0.95543
8.3333	440	135	14.213	0.99499
8.8571	460.57	77.471	39.067	0.94398
11.833	681.5	144.69	39.984	0.73556
14.333	689.33	11.31	23.055	0.88466
6.1667	764.33	77.905	16.356	0.87536
12	1600.2	176.63	17.162	0.99226
11	1347.5	136.85	25.815	0.84957
13.889	1360.9	55.305	34.607	0.91377
10	1641.2	136.64	25.017	0.98966
16.077	329.85	106.82	58.905	0.76263
12.833	417.5	145.71	26.917	0.98922
8.2	427	64.799	19.441	0.96644
10.6	732.2	170.54	18.345	0.99472
7.625	1570	95.711	55.876	0.89931
11.333	1537.7	135	14.142	1
9	579.5	151.7	15.234	0.9692
14.467	650.13	104.93	57.571	0.80896
9.75	1005.8	105.07	27.145	0.99191
8.6667	1325.3	110.22	20.355	0.99478
13.25	1334.8	36.027	13.991	0.97218
17.2	1928.6	171.57	31.879	0.85621
7.6	1941	83.418	26.236	0.99756
15	1938.3	33.69	19.282	0.93494
5.2	600.4	113.63	20.669	0.84496
15	891.83	113.33	60.054	0.92488
14.75	1481.2	25.56	26.048	0.97877
18.5	1476.8	167.2	23.787	0.94845
17.2	1704.4	158.2	16.909	0.95542
29	173.62	128.66	73.101	0.96352
40.375	494.31	11.768	90.654	0.81128
14.286	779	161.57	24.504	0.90336
9.6	1614.8	146.31	18.947	0.95147
25.429	1772.6	169.29	43.489	0.86587
7.75	45.5	165.07	15.93	0.97452
16.222	25.889	105.95	39.14	0.93001
30.5	43.417	169.56	45.031	0.85805
22.769	293.62	18.435	50.714	0.87298
12.1	268	79.563	45.102	0.8567
7.4444	473.33	87.138	24.269	0.82513
19.714	819.21	23.552	62.522	0.68046
21.714	809.43	135	27.192	0.93617
15.5	1900.2	171.87	29.585	0.95602
23	1888.1	141.71	51.819	0.93431
16.167	1917.3	4.8991	35.281	0.99568
33.667	271.67	34.854	72.079	0.94677
25.786	465.14	130.91	60.54	0.98362
46.032	870.06	7.6404	115.39	0.71697
15	877.4	65.556	13.43	0.89969
23.286	1061.1	142.31	28.108	0.98914
41.545	1096.2	7.8533	60.633	0.96563
19.25	1204.1	155.56	25.878	0.93384
12.75	1213.8	81.87	21.772	0.97432
19.333	1224.2	114.96	72.518	0.88222
20.7	1955.3	109.54	36.249	0.90745
25.222	1988.2	48.814	44.553	0.95439
23.556	103.22	175.6	27.551	0.94648
12.25	235.25	82.875	17.255	0.93451
29.312	196.06	109.33	69.561	0.8684
12.167	384.5	79.992	17.487	0.98718
23.083	358	117.15	49.534	0.88483
14	712.86	108.43	25.724	0.98344
23.818	972.36	49.97	37.449	0.87184
5	1561.2	28.61	15.261	0.82103
29.923	1530.4	119.41	67.52	0.93505
15.2	397.5	70.907	29.981	0.91771
9.375	432.25	45	24.113	0.99705
26.625	437.88	6.8428	26.491	0.9505
14.143	560.14	85.914	29.509	0.95127
21.438	604	107.35	52.865	0.95127
13	844.5	90	22	1
29.5	847.88	25.346	44.789	0.9388
24.733	1358.3	159.03	72.895	0.8815
17.25	1504	41.987	27.909	0.9641
13.909	1494	91.332	45.066	0.95442
14.455	1876	110.14	39.208	0.81496
8.1429	136.14	116.57	20.44	0.98455
15.2	165.6	73.301	21.034	0.99269
15.75	928.5	165.47	31.151	0.89539
12.857	950.43	99.926	43.234	0.93926
43.864	1221.7	179.22	91.378	0.79896
14.6	1428.6	143.13	32.307	0.92858
16.25	1437.2	66.038	9.8573	0.99914
5.6667	2005.3	135	20.021	0.91826
43.917	639.58	159.44	55.677	0.92074
23.556	1726	3.5763	33.441	0.95877
17.062	1754.9	83.66	75.813	0.95555
5.25	1759.8	141.84	21.326	0.83488
19	1849.2	68.629	25.005	0.98772
20.4	1830.6	124.7	15.888	0.99518
16.214	67.857	88.877	59.561	0.85644
18.75	313	161.57	19.342	0.98094
8.6	1119	148.39	17.588	0.86786
12.885	1153	88.069	98.919	0.90024
32.75	1147.4	171.47	44.918	0.90047
28.5	1168.5	118.44	57.306	0.95259
30.286	1197.4	13.496	29.258	0.87872
22.778	1382.3	116.05	52.305	0.95765
45.667	1523.2	157.67	68.936	0.87819
24	1584.1	151.82	32.411	0.98005
28.667	1815.2	162.65	35.974	0.93195
18.25	2030.2	99.09	25.965	0.97508
28	2028.2	141.07	34.86	0.95873
24.143	136.29	122.01	30.633	0.9239
16.333	1043	50.194	15.696	0.99517
27.4	1014.9	125.42	68.027	0.8117
56.615	1042.6	173.16	102.24	0.73885
28	1747.5	33.111	27.504	0.99837
28.2	525.2	14.036	33.083	0.99703
19.538	524.69	80.074	45.116	0.90007
14.5	754.83	133.15	22.568	0.9718
32.923	937.23	166.68	40.972	0.95313
31.4	1269.2	123.69	63.011	0.97276
37.273	1340.5	23.429	41.706	0.78396
21	1441.6	163.3	22.666	0.92122
29.286	1968.6	18.435	23.643	0.93625
60.741	392.56	34.992	116.5	0.94303
27.714	801.29	30.651	33.05	0.9496
32.429	1785.1	1.6366	35.468	0.98721
25.25	724.75	126.87	15.149	0.99018
18.778	2017.4	7.125	41.102	0.98076
22.5	775	126.87	5	1
32.222	762.11	2.7263	23.403	0.89832
43.818	1857.4	7.275	49.309	0.96091
34.889	1838.8	129.61	41.609	0.90467
26.2	1941.2	164.48	20.621	0.90595
23.833	1931.7	90	21.224	0.89521
55.267	1064.5	161.26	66.63	0.88752
13.25	1661	9.4623	21.502	0.84867
22.75	1660.1	92.291	25.062	0.99831
29.2	1694.8	132.88	19.666	0.97149
34	448.25	165.96	20.682	0.99678
19.8	1377.6	138.37	25.543	0.94285
26.125	1362.5	93.576	34.798	0.92139
24.667	1483.7	82.875	16.791	0.96031
37.5	1616	171.63	36.814	0.9335
30.833	1609	135	20.193	0.98046
28.857	1908.6	145.49	21.965	0.88399
33.556	835.11	109.8	32.476	0.81817
23.375	1415.5	14.931	32.526	0.95456
27	1890.6	69.775	20.318	0.99657
19.667	347.11	24.775	38.303	0.74761
27.2	381.6	120.7	38.77	0.95991
31.889	403	78.024	36.578	0.92227
36.333	555.56	127.48	39.999	0.94507
16.667	1348.8	2.8624	23.347	0.85771
29.056	689.83	92.083	58.844	0.93529
34.273	1206	47.603	33.269	0.93616
67.111	713.67	161.18	105.01	0.88538
30.778	907.33	107.24	36.672	0.82801
41.5	1308.3	171.03	39.017	0.98601
30.125	1298.5	103.13	31.267	0.98525
30.143	1436.4	90	30.447	0.98533
42.2	909	11.592	43.338	0.91864
14.286	1460.3	158.55	30.367	0.99066
45.769	1796.6	161.2	54.615	0.90907
31.8	1902.6	49.399	20.025	0.9208
46.375	124	14.381	41.415	0.97216
39.778	1565.9	128.88	44.14	0.90224
35.9	24.9	96.009	39.802	0.96
44.889	84.278	75.292	86.948	0.95126
38.9	88	117.12	50.075	0.91992
42.4	399.6	1.9092	31.719	0.94632
44.538	1531.3	117.05	56.989	0.92603
60.462	1998.6	8.1301	51.981	0.95222
46.667	613.92	145.56	46.777	0.90725
33.5	996	76.759	19.478	0.8966
55.091	981.27	173.52	48.21	0.91855
47.417	1215.9	123.37	52.315	0.93838
34.778	641	8.1301	29.711	0.95198
34	824	129.81	15.62	1
37.75	1325.6	143.13	33.346	0.89965
36.909	146.55	102.53	31.243	0.88528
49.875	165.25	8.7462	29.504	0.89161
41.217	226.61	105.11	112.21	0.92308
50.714	465.57	19.983	37.281	0.94188
33.625	1635.8	148.67	30.142	0.8933
38.182	1608.9	100.68	56.031	0.96259
54.794	1808.6	98.711	146.95	0.85365
54.769	273.62	22.38	41.166	0.89321
37.111	496	101.31	32.23	0.94925
49.625	508.5	175.43	27.34	0.91735
39.4	738	107.35	17.373	0.96487
21.08	1048.5	100.05	103.81	0.77289
67	1115.8	151.88	78.262	0.84032
34.8	1133	98.746	15.604	0.84291
33.4	1116.4	66.801	16.784	0.90753
42.667	1677.7	106.8	61.149	0.90537
36.25	1921.2	90	15.245	0.98393
44.2	1906.7	111.8	31.328	0.85947
40.25	2024.8	63.435	14.616	0.91792
43.4	50.4	169.7	11.385	0.98201
53.429	169	138.69	45.555	0.96437
37	525.5	93.366	17.304	0.98411
38.125	1745.2	83.991	39.109	0.97701
51.25	1263.8	15.068	27.77	0.96959
45	1607.8	39.289	14.601	0.9734
48.667	1464.1	115.51	50.571	0.96408
53.5	1497	25.115	37.585	0.9403
28.167	1644.5	21.801	23.338	0.92298
63.824	1629	147.46	81.082	0.84849
47.6	1959.6	133.36	25.461	0.97243
45.75	1977.2	49.764	17.297	0.98452
44.308	332	70.096	63.776	0.9672
48.818	614.73	68.199	44.447	0.84812
49.875	969.38	27.35	35.575	0.91778
45.6	974	70.56	20.987	0.85901
44.2	1715.2	52.431	20.004	0.81991
43.5	425.83	158.63	26.445	0.93395
42.25	428.25	71.565	16.698	0.94691
52.909	1564.4	1.7899	34.071	0.93967
52.429	1769.3	5.1944	24.071	0.91773
58.556	140.89	11.634	39.312	0.88302
53.75	330.92	11.634	38.105	0.91098
41.571	939.29	105.42	32.521	0.92505
50	1052.7	37.569	34.573	0.9488
43.857	1377.6	145.01	26.105	0.9352
48.667	1396.2	14.676	46.488	0.93393
49.412	1926.8	121.76	53.261	0.92744
51.714	2032.9	8.9726	21.08	0.91248
50.857	272.43	101.31	55.315	0.92182
61.462	660.85	20.225	47.32	0.85581
42.4	666.2	93.691	31.446	0.98788
48.529	681.59	87.797	60.818	0.85564
52.65	752.4	100.51	105.22	0.93757
43.714	1444.1	92.603	25.155	0.87547
45.429	1510.4	52.595	23.625	0.90585
37.4	1530.8	38.66	13.314	0.96188
44	1811	69.444	17.664	0.96737
49.6	133.4	66.801	24.811	0.92087
53	788	159.44	17.995	0.94962
45.667	842	97.765	25.022	0.88738
48.308	1178.7	173.37	50.194	0.86245
42.4	1287.2	76.759	17.694	0.987
51.5	1301.5	47.726	17.999	0.82596
58.5	1586.8	7.9072	37.418	0.97135
55.625	706.12	169.7	22.884	0.97715
46.875	1057.9	104.04	22.842	0.90254
46.571	1861.4	104.04	26.057	0.94941
57	1826.3	1.6847	35.913	0.94715
47.6	1832	81.469	20.424	0.99022
62.5	82.625	157.01	38.629	0.92798
62.6	353.73	118.5	56.578	0.70389
44	348.2	166.76	17.643	0.98985
44.5	573.43	98.13	67.841	0.93807
68.615	556.85	37.776	56.007	0.90357
54.143	625.29	165.96	22.019	0.93628
54.4	990.6	115.71	30.9	0.96981
79	1015	36.158	73.715	0.87371
50.833	1610.5	103.39	23.08	0.9353
70.182	94.182	145.95	47.622	0.93768
52.25	1083.2	132.51	16.706	0.97442
61	1714.2	146.89	27.589	0.99529
55.429	1939.9	75.964	26.911	0.91926
57.333	1979.7	149.74	14.406	0.96434
57.053	430.16	84.359	86.878	0.93687
65.952	785	115.96	95.056	0.88924
49.5	1695.7	86.424	20.448	0.78401
61	1692	127.23	31.726	0.98976
58	30.5	80.074	42.277	0.96051
60.75	202.25	56.821	33.086	0.93891
56.833	1117.3	42.274	17.389	0.85491
69.286	1094.6	139.69	43.777	0.9886
67.571	236.86	140.83	36.327	0.95875
57.333	312.22	103.63	35.317	0.96147
55.889	1457.2	24.444	25.032	0.9654
43.8	1737.2	6.7098	18.284	0.93621
63.8	215	152.24	21.791	0.98533
70.692	1548.5	153.43	57.673	0.85297
63.455	1588.7	129.56	32.525	0.91722
61	1643.2	45	19.683	0.93403
60.667	419.67	24.624	28.954	0.91183
61.833	411.67	123.69	20.25	0.89025
82	881.56	159.55	72.446	0.86917
61.429	921	58.496	37.866	0.96021
53.571	889	90	37.809	0.95216
59	1356.1	98.13	29.472	0.95968
57.571	1427.1	96.009	20.119	0.94962
58.167	1436.5	4.9697	24.417	0.94553
65.2	526	26.565	15.966	0.98039
59.1	2010.2	109.65	30.792	0.96557
70.667	319.11	30.466	39.708	0.9934
66.429	319.43	45	18.385	1
58.5	1166.5	79.38	16.289	0.9994
65.125	1409.8	131.19	34.632	0.92085
101.53	426.68	151.22	88.811	0.91212
64	1544	31.608	20.256	0.75358
65.5	201	171.47	21.505	0.94043
58.4	574.8	90	19.82	0.90818
67.1	688.5	113.81	38.082	0.97583
58.667	773.33	90	25.939	0.96379
97.667	759.72	173.58	84.68	0.95069
77.56	821.16	83.29	86.453	0.79198
64.077	98	87.207	50.749	0.80886
65.091	187.36	51.044	63.039	0.95877
68.5	933.7	114.78	46.775	0.91831
69.4	962.8	52.595	23.285	0.91909
67.5	1349.2	14.036	12.634	0.97902
61	1906	159.44	17.088	1
60	470.83	144.46	28.354	0.91017
60	1028.7	93.576	19.643	0.81615
69.4	1030.8	137.49	16.556	0.98324
61	1340.7	76.908	50.828	0.86857
73.625	1979.1	20.556	26.432	0.96974
57.75	641.5	135	15.211	0.92972
64	1064.5	93.366	17.351	0.98145
68.867	1141.7	72.216	58.777	0.94697
75	1134.6	4.9697	23.539	0.98079
75.375	1774.4	25.56	29.709	0.85817
63.375	1281.8	83.884	30.279	0.93004
80.5	53.2	144.83	56.769	0.94812
83.5	407.33	2.9357	40.498	0.96427
58.6	1474.2	50.711	15.57	0.91281
65.308	1485.8	92.77	65.698	0.94482
68.5	1870.5	72.35	24.291	0.95044
56.4	828.4	14.036	19.741	0.83544
66.667	833	113.2	15.342	0.99278
68.111	1087.3	83.157	28.774	0.87509
92.364	1072.1	160.2	55.992	0.94909
57.833	1683	30.256	17.81	0.78004
79	1715.4	15.945	37.224	0.97787
64	1712.2	98.746	27.082	0.97134
70.2	135.4	65.556	12.45	0.97055
72.8	125.4	158.2	12.053	0.89355
71.273	257.91	163.14	40.563	0.85008
108.48	1123.9	158.82	100.21	0.8562
76.714	1471.9	43.363	27.134	0.91246
61.571	2028.4	129.47	25.092	0.87767
71.4	861.6	70.346	15.759	0.94337
68.6	1611.4	88.091	30.621	0.98027
76.429	1792.6	36.254	20.142	0.92349
69.2	238	67.62	19.053	0.96494
90.071	817.07	9.0903	53.539	0.94578
69.25	815	70.346	15.033	0.98891
79.7	1570.1	25.769	36.073	0.89271
77.75	1871	164.05	14.849	0.98056
78.75	282.62	162.18	30.432	0.96645
74.5	424.2	105.71	34.096	0.97494
74.4	648.4	176.82	18.73	0.96249
72.75	1179.1	148.5	36.763	0.98903
71.25	1414.8	84.806	22.121	0.99862
80.714	1403.6	16.699	23.039	0.9063
79.667	1599.5	160.71	22.97	0.92251
68.5	531.5	135	7.0711	1
71.526	515.79	85.815	89.333	0.92037
55.6	520.9	44.236	56.233	0.94318
90.357	548.5	43.995	49.852	0.80862
82	950	137.49	33.956	0.95882
77.75	1961	168.69	22.753	0.8964
115.23	161.12	13.885	108.85	0.84222
93.938	252.5	25.408	50.902	0.86997
70	985.43	115.35	23.226	0.90518
74.125	1731.1	98.326	43.826	0.94548
66.667	485.5	148.67	27.907	0.96482
86.9	852.2	123.31	47.42	0.88318
74.3	1369.2	80.538	40.083	0.91052
84.286	1360.6	168.69	26.517	0.96146
83.714	1001	168.11	20.23	0.9598
90.214	1018.8	147.88	56.041	0.90602
88.8	1820.5	150.95	35.365	0.87336
72.5	607.67	74.476	19.153	0.97538
91.875	626.5	176.99	38.483	0.9888
81	632.4	53.13	17.081	0.87819
95.182	641.73	36.87	56.641	0.97103
78.818	683.82	76.759	44.975	0.77662
86.333	1325.8	150.95	23.003	0.89515
79.533	197.53	97.001	66.825	0.85939
93.154	1197.9	150.57	49.457	0.90538
81	1196.4	129.29	29.81	0.95354
94.364	1662.5	168.93	48.603	0.96439
78.4	1768	63.435	18.78	0.95253
82.167	1999.8	96.981	109.01	0.90572
83	130.75	50.711	15.416	0.92195
89.1	392.6	8.6156	37.808	0.8828
80.667	369.33	103.39	47.323	0.91233
84.286	516.07	72.897	68.292	0.79666
109.62	477	169.88	102.28	0.55615
92.667	742.33	174.81	46.106	0.95825
87.286	1558	8.1301	26.129	0.81187
81	1796.4	180	41.908	0.83515
109.64	1871.8	28.551	85.185	0.90878
99.062	1857.1	110.14	140.64	0.90882
80.833	1057.7	90	44.96	0.91192
78.8	1438.2	76.608	22.405	0.9635
87.667	1453	52.125	25.303	0.9012
83.846	1519.8	111.25	47.982	0.80502
78	1524	87.274	22.136	0.94976
90.375	1152.9	146.31	31.16	0.92569
83.143	1387.1	180	28.916	0.96834
86.333	1909.8	42.879	20.776	0.91959
100.83	228.83	174.14	41.864	0.93648
98.286	241	34.114	37.613	0.99549
91.714	108.71	148.24	25.971	0.95098
73.6	587.8	26.565	17.312	0.77497
93	584	149.74	27.839	0.99807
87.556	1697.9	10.125	29.898	0.95132
82.167	1690.7	92.862	21.006	0.95328
80.333	1052.7	46.975	22.902	0.8959
83.091	1796.8	103.17	51.476	0.93772
100.69	1801.7	172.3	41.76	0.89408
86	639.38	106.5	30.2	0.93246
91.6	651.8	19.654	15.225	0.97645
80.6	722.4	93.576	18.751	0.85496
86.167	1284	70.346	16.316	0.91113
90	1271	135	15.994	0.88424
98.333	1882.7	27.181	47.317	0.87903
84.143	24	146.89	30.538	0.89917
86.2	28.2	71.565	19.232	0.98659
93.4	93.8	159.44	19.532	0.87487
90.333	327.33	0	10.797	0.92621
87.364	1306.1	141.63	39.796	0.76918
87.875	1475.8	111.45	33.917	0.88698
94.1	1501.8	12.68	45.885	0.89354
97.889	1489.6	136.33	30.975	0.9819
84.6	1589.8	93.814	16.719	0.89915
87	1633.3	106.86	38.7	0.89101
85.667	274.33	90	10.206	0.97983
133.56	256.31	165.81	93.218	0.96268
89.067	314.07	99.605	71.991	0.91573
93.571	292	118.44	28.709	0.95074
83.6	989.2	122.74	17.267	0.96385
101	982	159.86	33.368	0.9576
88.364	1421.6	81.027	41.716	0.92221
107.53	1983.8	46.245	73.456	0.88582
94	137	126.38	24.062	0.98083
90.143	173.14	63.435	27.026	0.9101
92.2	474.2	72.801	47.13	0.93286
98.75	896.62	12.724	32.693	0.97208
88	915.42	90	41.515	0.86715
79.429	920.86	42.879	22.243	0.85893
104.56	936.56	27.216	39.89	0.98664
88.75	1228.5	59.036	17.841	0.98046
108.38	1217.9	165.26	42.601	0.92237
99	1105.8	17.745	26.568	0.98799
72	1931.7	40.236	35.559	0.95782
99.857	195	144.46	27.278	0.94608
91.8	964.6	142.31	28.848	0.96376
94.182	943.18	101.94	54.199	0.98066
91.833	1243.5	106.39	17.896	0.99018
91.25	1259.8	72.897	13.631	0.99781
97.308	1583.7	76.608	69.045	0.93796
103.64	1617.9	166.33	39.747	0.95804
99.571	598.86	154.98	33.982	0.97421
90	603.8	122.74	18.339	0.90753
108.18	692.09	166.91	46.855	0.94221
103	789.62	172.5	39.51	0.97007
91.714	782.29	106.39	19.839	0.8932
97.286	804.71	68.199	29.916	0.90005
114.41	1183.8	151.39	83.944	0.74633
89.333	1183.3	114.23	24.278	0.90336
92.444	1751.8	92.203	28.328	0.91848
104.33	1733.1	146.31	28.215	0.8945
93.125	1848.6	113.96	24.233	0.81286
86.6	2025	9.4623	19.526	0.93455
106.82	2003.9	129.35	67.54	0.95736
93.812	735.81	86.424	67.013	0.9569
91	1020	116.57	11.502	0.97202
109.4	1363.2	16.699	36.116	0.86724
92.714	1763.4	57.426	43.388	0.9846
104	1268.9	32.905	25.945	0.78043
111	1912.4	178.15	32.832	0.94468
96.833	236.83	62.354	23.972	0.98893
97.75	1006	58.392	15.577	0.97994
102.45	1218.6	99.689	51.358	0.80987
101.67	342.83	53.471	37.757	0.88993
118.21	637.37	138.5	80.604	0.86132
123	668.04	141.71	77.525	0.62451
95.4	1120.6	99.462	19.857	0.91897
98.714	752.86	34.509	20.556	0.94455
93.462	1052.5	82.648	65.132	0.95981
100.29	1377.6	126.87	22.15	0.90294
110.2	1393.5	15.642	31.923	0.81324
95.5	66.8	49.236	43.857	0.87303
89.933	87.267	104.2	91.652	0.93414
131.18	81.176	32.535	82.204	0.83691
101.33	1964	129.09	21.985	0.9377
101.75	28.5	107.1	27.429	0.99176
100.83	204.17	110.73	43.596	0.90742
109.78	807.11	10.954	33.7	0.93695
100.86	1690	73.072	29.054	0.82747
101.4	372	104.04	17.768	0.92822
138.4	372	169.11	87.111	0.91181
102.75	1650.8	114.78	30.322	0.94439
108	1843.6	10.008	17.828	0.96831
100.79	1896.4	15.524	40.564	0.92108
108.33	336.83	147.99	19.162	0.98466
105.88	1159.8	95.906	35.438	0.8227
99.429	1524.7	98.973	19.729	0.975
111	1528.6	23.499	29.999	0.83601
109.25	1812.9	58.299	41.36	0.96622
112.57	127.57	0	22.246	0.98893
123.85	563	4.5739	53.215	0.94259
99.571	857.43	113.75	28.16	0.96992
108.12	1318.1	115.3	71.47	0.8512
93.143	1330.9	22.932	31.311	0.90163
112.17	1778.2	0	21.519	0.9294
101.4	97.4	57.995	19.735	0.95608
103.29	440.29	92.291	25.843	0.96814
105	456.67	56.31	10.831	0.99868
115.6	534.9	1.3322	45.645	0.94231
108.83	523	127.87	23.216	0.98224
105.33	1101.2	60.751	29.324	0.97711
97.375	1092.9	160.91	31.202	0.8818
108.33	768.83	162.35	25.759	0.89628
106.22	772	84.094	32.885	0.88656
109	1134	123.69	23.48	0.92135
104.2	1373.6	71.565	19.923	0.95234
106.6	1720.8	55.305	17.539	0.90149
110.6	1707	147.26	17.282	0.96303
110.17	401.17	133.45	27.091	0.96608
111.8	412	35.538	17.992	0.95624
102.88	960.75	92.291	25.867	0.96724
109.75	1625.2	39.289	14.372	0.98894
110.14	306.57	111.25	20.722	0.93202
116.33	1253.1	21.371	26.701	0.92498
117	13.167	166.87	31.189	0.98772
113.5	1634.7	129.29	19.039	0.74649
107.33	1493.4	88.409	39.006	0.92328
115.29	2027.3	4.5739	26.213	0.95678
106.5	2024	61.699	15.234	0.9692
109.86	472.29	65.772	25.795	0.85024
110.38	495.88	119.05	32.325	0.95551
118	1136.8	45	34.856	0.97374
116.55	1671.5	171.57	28.29	0.96483
120.36	1977.9	72.646	59.155	0.85013
110.5	603	68.962	14.819	0.93989
112.33	629.67	52.125	11.488	0.99251
108.4	788.4	30.466	42.736	0.92303
125.27	1462.9	27.096	52.194	0.92542
119.17	186.17	15.945	18.525	0.78596
125	284.89	5.856	40.585	0.966
110.31	249.56	92.291	79.211	0.9476
112	911.42	94.145	72.901	0.94896
122.44	1075	24.905	34.305	0.89989
107.5	1284.2	102.99	17.456	0.76429
120.25	1276.5	176.99	19.738	0.96393
131.43	1413	180	64.847	0.9561
118.37	1449.4	74.745	77.768	0.87968
115.25	1754.2	52.431	16.454	0.99681
103.4	4.4	158.2	17.489	0.92376
117.38	13.75	61.699	30.196	0.97792
115.23	707.08	123.69	49.781	0.86914
120	709.33	146.31	20.113	0.89632
129.33	728.13	149.22	64.802	0.84424
119.17	894.17	154.98	19.038	0.86949
123.75	911.17	151.11	39.753	0.83317
114.44	1582.2	77.276	32.814	0.96849
119.4	1572.4	11.31	15.407	0.99284
117	1836.4	158.2	22.089	0.73139
109.5	1045.2	176.63	17.162	0.99226
113.67	1034.9	98.973	41.253	0.93256
104.33	1396.5	151.93	19.965	0.8515
123.64	1368.1	116.11	58.748	0.9668
133.07	1504.8	134.43	77.143	0.92584
127.69	2012	176.1	46.54	0.94762
146.18	145.09	7.0458	95.748	0.93659
120.2	154.2	4.5739	25.957	0.96622
113	161.62	92.862	20.369	0.9831
122.62	1753.1	106.99	81.405	0.92484
124	2030.7	137.64	48.418	0.95028
106	607.38	2.4896	24.984	0.92144
112	618.17	107.35	18.064	0.92797
113.38	1554.1	173.16	59.433	0.84731
119.57	1654.6	142.59	21.875	0.97833
107.5	1781.8	42.51	16.314	0.99786
133.71	1780.3	154.13	37.977	0.9657
105	1935.7	30.256	29.715	0.93505
115	1944.2	67.62	19.234	0.95584
131.64	114.57	167.47	52.316	0.88114
126	308.28	115.68	60.485	0.95391
116.29	540.14	95.194	22.497	0.98194
130.17	1433.9	162.76	35.829	0.84748
120.5	340.8	90	31.454	0.69943
108.75	975.75	180	15.606	0.83304
118.33	965.92	106.82	49.83	0.9015
122.17	90.167	117.9	19.551	0.98384
131	100.88	0	25.519	0.97967
130.74	1300.5	140.19	82.563	0.75678
122.8	1343.8	160.82	25.311	0.96211
117	1353.6	82.569	23.379	0.99212
119.5	1696	118.3	16.597	0.88958
134	317.18	150.95	46.8	0.87996
119.2	384.4	83.66	18.385	0.98508
115.67	667	120.26	16.634	0.83516
143.18	660.27	170.54	47.373	0.8988
122.8	1013	136.97	21.357	0.96072
122.8	1594.6	137.86	34.007	0.83276
160.92	1612	163.3	100.34	0.83239
127.75	768	32.735	19.968	0.83352
136	829.88	67.62	149.64	0.61429
127	838	21.038	14.156	0.98396
127	1762.5	21.038	13.959	0.99781
128	779	135	19.06	0.96457
123	1406	80.91	25.467	0.99414
124	1385.5	106.39	17.883	0.99091
127.75	953.5	153.43	25.394	0.96859
130.8	1164.2	10.125	29.866	0.95237
122.67	1157.8	103.45	51.699	0.91484
123	437.33	14.036	16.606	0.99314
123.17	569	86.634	19.202	0.88686
118.29	810.14	109.65	30.567	0.97269
131.25	807.75	167.47	18.739	0.984
123	878.6	25.017	18.116	0.9137
123.75	1519.8	92.291	25.099	0.99685
116.25	1539.9	136.47	29.589	0.9323
124.44	22.889	2.4896	24.201	0.95128
116	34.286	46.736	26.36	0.88564
123.67	49	150.95	23.058	0.89301
136.8	41.733	97.595	71.955	0.84123
143.5	187.62	171.12	32.833	0.98647
135.84	233	65.171	82.753	0.89211
119.67	867.17	39.472	22.658	0.97196
126.56	1103.6	90	41.229	0.89742
131.29	1200.4	115.2	63.676	0.88518
153.25	1258.1	41.82	80.488	0.95027
136.88	1225.8	158.63	27.193	0.90826
116.71	1679.3	150.64	25.414	0.72235
101.7	1683.7	7.275	53.871	0.87953
133.36	1886.3	116.57	59.054	0.83303
122.89	1264.8	73.496	29.341	0.95977
125.5	247.75	72.759	32.81	0.92547
129	619.4	42.879	19.861	0.96193
142.45	612.27	172.5	39.826	0.96237
134.8	1831.4	153.43	21.761	0.92481
163.88	917.24	164.52	75.154	0.89744
138.57	1095.7	1.9092	31.537	0.95179
142.33	1317.5	21.541	42.238	0.96723
140.38	1653.5	175.03	32.356	0.71353
145.21	1755.6	46.591	61.634	0.82636
128.4	745.2	98.746	14.571	0.90267
143.64	1004	17.592	44.589	0.96463
121.8	1475.4	33.69	16.153	0.89285
152.33	262.42	167.91	65.576	0.87336
128.75	1071	95.194	11.162	0.98953
157.9	1033	133.12	89.973	0.95933
142.43	402.86	169.7	23.969	0.93291
130.67	1036.8	87.138	20.407	0.98126
139.71	1015.7	128.66	26.057	0.98295
131.5	1935.5	171.03	19.806	0.97121
133.73	736.64	151.61	44.354	0.94827
150.62	737.69	172.69	43.619	0.90143
143.14	1711.6	19.983	37.452	0.93758
139.4	1985.4	30.964	19.108	0.91549
134.43	107.57	68.199	22.244	0.96839
126.5	494.5	137.73	15.797	0.94109
138.2	492.4	36.87	12.325	0.81139
154.35	1014.1	112.54	73.651	0.77914
135.33	710	116.57	28.339	0.86795
134.2	848	90	15.269	0.9169
142.71	827.14	126.47	29.652	0.96454
144.25	850.38	3.1798	24.723	0.72919
137	1760.4	125.84	23.266	0.95433
135.17	530.33	81.347	48.458	0.96021
154.07	513.73	35.838	51.83	0.85678
133.75	567.25	115.02	16.698	0.99132
143.75	555.5	136.55	27.018	0.96869
140.69	684.23	79.919	50.429	0.90634
144	772.8	173.66	18.56	0.97582
142.14	1637.7	51.34	26.926	0.95123
141.33	380.67	31.608	16.822	0.90742
156.05	1560.4	156.8	77.199	0.88786
149.27	1540.5	124.56	57.781	0.94571
148.4	558.8	110.28	104.64	0.93729
139.17	1279.3	81.254	26.866	0.97915
140.43	1252.3	112.62	30.427	0.85451
134.14	1498.3	11.004	40.848	0.89781
131.29	1532.1	111.8	70.515	0.84006
143.2	1854.8	6.1155	28.363	0.99286
135.5	1857.3	76.504	28.514	0.90165
157.63	894.21	126.7	73.435	0.93417
138.75	966	132.27	15.396	0.96556
140.43	980.71	79.875	29.696	0.95781
166.71	2024.5	159.23	68.188	0.90972
140.22	446.44	83.047	44.188	0.93472
155.45	403.09	135.83	51.885	0.94045
137.11	423.22	28.811	26.038	0.87661
141.75	1451.8	50.711	15.863	0.89598
139.4	1437.6	94.399	13.487	0.96675
149.71	1443.1	5.7106	24.357	0.8252
146.57	1535	3.1798	19.124	0.94268
156.5	347.5	165.7	54.534	0.9651
153.67	920	122.86	62.34	0.91659
149.2	953.4	32.276	22.85	0.98348
148.14	46.714	172.41	17.501	0.86468
142	208.17	75.53	35.729	0.89607
140.8	748.2	97.125	16.261	0.99159
156	1296.4	132.75	82.558	0.8743
142.94	1397.6	69.538	77.372	0.92426
140.75	74.5	86.424	16.083	0.9968
149.71	67.857	137.12	22.478	0.84994
145.6	597.3	100.12	30.969	0.91844
155.27	822.64	44.119	49.504	0.92856
149.12	833.5	29.358	20.41	0.89945
142.5	1402.7	173.29	19.103	0.89605
142	1948	90	39.699	0.90682
165.67	1952.8	1.5482	49.051	0.75459
131	524.67	168.69	20.797	0.98074
155.97	467.41	96.68	130.66	0.85537
161.9	1111.4	170.96	48.081	0.92663
148.4	326.6	150.52	26.934	0.98089
145.29	344.29	100.3	29.425	0.75993
156	332.75	4.5739	25.654	0.97761
150.67	684	36.87	17.867	0.83954
144.5	883	84.806	23.034	0.95904
153.29	730.18	64.323	64.305	0.89725
144.17	1333	32.005	29.014	0.97546
143.86	1691.1	87.397	22.448	0.98107
153.16	1663.2	140.44	101.52	0.88157
152.62	1880.8	152.45	31.163	0.83246
151	1893.2	68.199	20.268	0.7971
141.4	1925.4	21.801	16.942	0.95356
155.5	1961	163.3	21.708	0.96188
140.83	581.33	27.897	20.541	0.93645
159	1237	162.18	29.636	0.99239
165.18	1744.2	161.2	51.203	0.96964
149.25	1908.2	53.973	14.571	0.93345
151.2	1989.8	169.22	22.156	0.96487
150.8	1985	122.01	28.653	0.98774
158.4	274.2	33.69	29.259	0.98582
151.17	632	64.799	19.982	0.94025
152	763.67	108.43	21.06	0.90093
145	1205.5	143.75	19.38	0.95979
155.4	1210.4	39.094	20.888	0.98696
155.4	1454.8	169.38	16.468	0.98852
149.36	1489.9	75.53	33.156	0.9656
156.17	1470.5	158.2	22.852	0.94262
167.89	1822.3	119.6	68.633	0.73734
147.67	128	116.57	15.678	0.99837
160.6	126.73	6.2258	63.568	0.87035
151.4	215.4	116.57	23.23	0.96257
150.75	395.25	75.964	24.81	0.99714
157	377.6	152.1	19.596	0.98158
159.75	420.62	138.81	36.792	0.86677
158.5	1547.3	59.036	30.602	0.95272
164.53	1595.1	175.31	67.489	0.90688
154.58	1622.7	106.93	53.694	0.8955
170.1	1639.4	148.39	49.339	0.92812
152	49.667	97.125	8.5474	0.94324
175.44	594.31	49.325	94.969	0.88857
148.6	1081.2	68.962	15.448	0.90165
161.67	1076.6	141.01	29.055	0.9299
156	1106	52.431	17.388	0.94322
160	1091.2	143.13	20.158	0.99217
167.08	1124.5	176.01	44.456	0.9696
157.38	1140.6	122.47	27.315	0.95466
157.5	1291.8	76.866	34.238	0.89975
160.33	1336.3	105.95	56.917	0.89535
144.6	1386.2	33.69	15.039	0.95897
162	1377.1	139.18	34.704	0.83762
167.14	1510.7	167.32	41.336	0.99186
154	1508.2	106.7	10.547	0.98984
159.5	763.5	17.103	15.526	0.87603
155.75	1709.2	109.29	21.557	0.98295
159	1724.1	153.43	22.64	0.98767
159.71	1736.6	42.879	21.862	0.87389
162.1	1816.9	14.421	40.489	0.89255
155.91	1802.6	96.953	44.553	0.92708
165.8	1805.8	152.45	26.091	0.99428
160.5	299.17	169.7	22.93	0.97517
150.71	356.57	71.565	28.217	0.89655
168.22	1906.4	154.36	33.201	0.83525
162.4	108.6	17.103	13.87	0.98061
157.82	187.82	87.207	87.193	0.94156
164.25	637.38	170.84	34.009	0.92331
165.62	628	126.87	32.209	0.93141
170.5	1057.6	149.83	52.305	0.95094
154.75	1559.8	81.254	15.303	0.8595
179.84	1528.8	121.26	76.791	0.85314
149	1574.2	48.013	15.373	0.87512
162.5	1579.2	171.87	15.448	0.91549
155	1788	160.35	15.133	0.98234
153.67	2028.8	107.74	27.764	0.94544
173.14	830.77	110.48	92.039	0.96264
158.8	1431.6	37.569	16.888	0.97115
162.36	1923.8	113.96	42.09	0.93598
166.57	549.14	53.13	45.574	0.98741
183.83	536.75	5.7106	51.748	0.97104
160	1172.2	60.255	28.384	0.85211
164.25	1853.2	158.96	13.959	0.99781
168	204.7	2.663	43.849	0.98171
161.6	917.6	57.529	13.278	0.98195
162.11	958	123.02	49.874	0.95656
168.8	955.6	160.71	21.659	0.97834
167.43	1270.6	124.16	35.616	0.95008
155.5	1343.2	162.65	17.334	0.96705
172.88	1625	19.093	27.692	0.99354
165.57	1972	170.13	23.968	0.97402
180.38	245.15	44.256	61.641	0.88337
142.43	313.29	25.821	35.811	0.96167
159.75	333.25	87.614	24.099	0.99676
165.6	984.2	147.26	19.775	0.84162
157.36	1055.3	177.88	32.761	0.82471
167.67	1999	172.87	18.389	0.87685
160	788.33	164.05	15.062	0.96667
169.1	774.6	127.48	41.076	0.92029
171.75	1701.5	10.954	35.259	0.89552
159	1690.6	86.186	15.407	0.97572
168.83	61.5	115.77	32.553	0.98924
164	81.286	53.842	32.866	0.9798
168.5	75	4.0856	15.831	0.88658
182.14	1076	127.94	82.236	0.90973
181.06	1585.3	135.73	59.54	0.93829
168.75	1653.2	113.96	25.013	0.78751
171.08	2016.5	99.273	55.909	0.88802
168.76	696.06	115.2	63.264	0.89095
178.35	889	162.35	62.96	0.73338
186.89	1412.4	175.03	47.8	0.96597
172.71	1210.1	158.75	21.409	0.90211
173.8	1833	3.1798	23.375	0.77123
166.67	255	112.38	18.822	0.97679
167	1517.2	114.78	14.329	0.99919
167.43	933.71	64.654	25.8	0.81486
178.12	1192.1	145.18	30.051	0.93233
173.75	455	26.565	19.135	0.93487
166	449.33	170.54	12.325	0.9871
167.78	653.33	134.14	66.675	0.71063
166.8	1081.4	84.806	11.123	0.99301
183.67	1158.6	49.686	61.182	0.70737
170.5	1142	120.96	12.042	0.96843
175.1	30.429	2.2605	88.55	0.85894
170.27	19.091	102.8	47.401	0.95192
170.67	120	76.759	17.694	0.987
172.6	102	104.04	20.211	0.81601
178.64	317	109.54	39.196	0.83922
159.5	592	127.69	29.052	0.957
170	809.33	15.945	23.733	0.92027
182.79	831.86	67.166	68.614	0.90138
170	1168.5	97.765	23.42	0.94807
179.86	541.29	131.63	25.872	0.93086
179.75	552.25	0	22.126	0.99428
183.67	735.22	136.01	41.456	0.97238
166.75	1867.5	18.435	15.953	0.99111
171.25	1871.5	55.491	19.819	0.97967
231.73	1837.8	150.72	169.12	0.89479
165.75	312.62	143.13	30.975	0.80711
177.72	426.89	141.89	71.017	0.91267
169.4	1243.3	8.1301	34.943	0.80944
172.11	1236.4	98.881	33.215	0.97512
171.17	1509.7	32.619	30.146	0.98459
181.25	1852.8	9.8658	24.135	0.96728
168.5	1892.2	42.274	15.785	0.94178
173.62	216.38	94.185	44.461	0.92461
176.23	266.62	111.04	44.968	0.92922
178.38	409	14.036	35.926	0.80336
157.33	485.83	170.91	55.252	0.91646
173	468.45	103.32	44.226	0.88299
176.67	517.33	68.682	46.229	0.95203
192	723.92	178.49	45.142	0.84208
173.29	989.29	82.569	26.57	0.87297
185.92	1020.7	126.38	50.054	0.94301
177.71	1946	62.176	41.274	0.98624
186.88	586.75	129.61	38.952	0.9664
173.25	1432.1	86.055	34.235	0.84911
171	1485.4	102.53	18.857	0.97782
182.43	1478.1	153.43	20.114	0.88937
173.6	1760.6	101.89	20.076	0.96713
194	169.94	149.26	52.97	0.81266
197.57	344.57	109.84	111.74	0.92288
210.26	926.26	162.84	75.132	0.94725
173.67	946.67	90	13.615	0.88138
180.83	958	28.301	17.114	0.86274
182.5	1381	46.469	28.061	0.98306
178	1692.8	109.65	15.602	0.95281
174.86	1978.1	92.203	26.729	0.97346
171.8	1335	75.964	17.156	0.96133
200.73	1343.8	0	48.55	0.94748
187.5	767.12	129.4	36.991	0.97957
181.78	1389.6	169.29	42.008	0.89641
178.11	1776.3	116.57	44.463	0.95551
178.45	349.73	97.431	48.604	0.95445
190.43	377.71	1.9092	31.728	0.94607
181.67	154.22	105.42	31.149	0.96579
188.57	180	58.299	40.588	0.98458
210.07	1905.4	156.22	66.993	0.96242
186.2	2041.6	19.654	15.087	0.98538
186.29	519.86	167.2	22.783	0.99027
169.33	1679.5	25.201	22.324	0.84161
193.6	1678.6	146.31	39.159	0.92074
181.1	1722.7	150.26	37.267	0.86535
186.75	309.25	15.945	15.472	0.94104
186.11	1421.9	52.98	83.075	0.91965
182.5	1670	7.5946	16.601	0.91155
190	14.286	139.76	19.909	0.85537
181.83	1119.8	86.987	19.099	0.99619
228.93	660.6	145.01	132.82	0.91904
183.94	919.5	98.13	58.56	0.84525
203.62	325.12	160.71	42.992	0.98575
187.53	634.41	80.049	62.382	0.92767
194.78	1027.1	167.01	28.087	0.95003
191	1813.8	10.62	17.246	0.94391
197.88	1003.4	163.5	28.949	0.97275
181.5	1329.9	75.964	90.343	0.95841
204.29	1475.5	126.66	66.481	0.80625
188	1496	45	9.8995	1
185.4	1563.6	80.91	25.807	0.98104
187.22	1643.4	75.466	29.603	0.94224
202.17	146.58	17.571	65.472	0.96127
187.86	796.71	56.31	42.372	0.85093
190.5	1234.3	125.54	17.456	0.98559
203.62	1322.5	178.75	53.463	0.86061
200.5	469.5	140.19	39.788	0.98149
179.2	853.8	135	17.817	0.95251
181	1464	48.814	22.75	0.93451
203.43	1458.3	156.19	40.268	0.92287
186	1786.2	94.574	26.151	0.95906
191.88	957.75	154.8	39.94	0.94082
189.29	952.86	102.26	23.933	0.98348
194.36	1449	176.19	39.169	0.76762
188.67	66.667	79.992	19.165	0.90073
191.67	48.5	100.01	20.116	0.85814
188.5	386.75	75.964	26.822	0.92234
203.42	1364.4	145.56	62.057	0.68386
197.55	1979.8	122.57	47.543	0.89856
194.25	1645.8	168.69	10.285	0.99151
192	1959.1	118.44	30.373	0.89866
189.75	2022.8	67.62	19.521	0.94178
178.5	464.5	177.4	22.036	0.99941
197.58	454.83	128	41.651	0.97494
203.88	592.12	26.565	41.297	0.92049
193	594.38	73.74	26.496	0.94355
201.67	642.89	169.11	28.236	0.93768
191.5	1086.2	110.14	35.786	0.89289
195.86	1117	74.624	42.435	0.97761
187.33	1168.2	177.71	25.597	0.97744
209	1925.2	164.25	42.334	0.95718
191.22	1916.9	102.68	41.776	0.98143
199.6	2002.3	47.386	35.685	0.95195
202.56	48.667	35.707	40.798	0.96594
182.4	78.6	158.2	17.577	0.91913
195.61	198.5	105.33	77.692	0.82748
197.4	439.9	129.47	46.797	0.94121
194.8	562.4	72.474	20.781	0.95882
202.3	1399.8	172.65	32.515	0.96131
192	1407.4	90	12.891	0.93089
197	1646.8	116.57	29.532	0.98432
204.88	113.88	170.34	49.086	0.97127
237.57	2008.8	142.73	121.29	0.95313
191.81	89.875	56.768	53.137	0.65246
203.2	89.8	157.17	21.435	0.96177
214.5	256.25	168.44	51.189	0.87736
198.73	251.36	117.26	43.021	0.86287
193.83	307.5	92.386	25.088	0.95747
198.75	395	168.69	11.067	0.92148
211.84	985.42	170.54	87.686	0.83244
205.31	1071.3	165.14	65.684	0.77181
193.08	1827.2	91.637	40.617	0.86206
212.86	1821.9	161.15	44.518	0.97319
196.8	15.2	72.255	26.312	0.9976
232.16	412.68	144.16	77.438	0.86018
201.8	509.6	69.146	75.399	0.59609
196.67	1887.1	87.274	54.189	0.77594
209.2	769.8	148.13	46.326	0.94041
212.55	825.73	51.34	55.565	0.9219
194.5	191.25	20.556	17.263	0.98986
203.33	1619.8	27.646	25.372	0.93437
201	138.4	64.799	20.203	0.93
214.29	1695.6	157.07	29.676	0.95131
207.25	1872.8	155.77	23.465	0.93465
195.4	750.6	46.975	20.538	0.99903
200.72	714.33	90.659	92.336	0.94228
215.17	1432.3	177.88	27.822	0.97112
201.56	1481.9	83.66	23.693	0.7644
201.5	1575.6	96.582	28.014	0.93425
204	1652	61.699	15.909	0.92806
193.83	705.83	135	28.678	0.93696
202.5	1546.5	133.03	22.764	0.90137
201.67	1940.4	106.39	39.911	0.88797
203.92	638.85	85.236	50.657	0.95083
211.85	1088.3	78.024	71.787	0.93984
203.71	1034.3	91.469	41.096	0.94931
191.8	1139.4	154.8	19.747	0.95147
226.13	1128.8	147.72	60.91	0.73788
200	1228.1	89.415	118.88	0.82437
207.5	1494.2	27.553	25.981	0.99851
204.67	1501	71.565	35.637	0.97609
213.67	1573	20.556	34.713	0.98452
213.31	1794.4	67.479	64.598	0.68709
204	1769.2	98.82	63.227	0.92831
196	677.5	146.31	16.183	0.89119
197.9	974.1	155.43	42.841	0.89828
204.5	963.33	86.634	21.381	0.79648
206.22	1203.6	14.744	42.301	0.9289
212	1273.3	158.75	23.728	0.81394
223.83	1284.4	130.18	72.66	0.8106
216.73	1774.8	29.476	58.696	0.90022
209.75	1801.5	14.931	15.797	0.98275
195.67	54.833	161.57	17.634	0.89662
208.38	275.12	135	29.89	0.94628
205.58	382	93.302	59.039	0.88223
210	2011.8	17.103	15.771	0.86245
230.53	841.24	147.68	66.584	0.87083
211.4	1161.6	31.608	15.652	0.9752
212.25	652.25	172.23	47.364	0.93757
220.57	1220.4	0	34.828	0.97622
211	1240.2	180	24.124	0.99485
207.44	137.67	100.49	29.369	0.93498
216.78	368.11	22.109	38.658	0.89347
212.33	415.33	63.435	19.599	0.91272
210.21	891.71	72.15	71.362	0.86859
208.75	80.5	102.99	13.705	0.97352
213.75	587.08	115.2	40.656	0.92425
218.17	606.83	4.9697	24.019	0.9612
202	10.333	171.87	20.454	0.69143
215	9.1667	31.608	16.023	0.95268
225.31	1669.8	129.61	46.105	0.81646
219.88	352.38	0	21.363	0.9362
210.17	786.42	95.492	53.884	0.96948
217	1249.2	127.48	38.251	0.98826
209.5	1380.3	96.71	17.733	0.96525
215.63	1499.1	98.455	79.544	0.94052
217	1539.8	7.5946	15.733	0.96182
214.83	1658.7	131.19	21.873	0.97199
216.5	1989.9	29.745	37.523	0.85945
214.71	1990.6	60.018	31.835	0.9429
217	73.25	164.05	16.216	0.89789
219.17	1364.5	136.97	22.755	0.90172
224.71	1383.1	20.323	62.306	0.92422
235.86	1506.4	160.2	84.263	0.94599
229.3	306.1	16.557	41.023	0.94096
214.4	443	53.973	28.728	0.94691
215.11	786.56	171.87	38.335	0.92227
210.33	788	119.74	16.218	0.99423
215.72	186.78	69.193	65.389	0.81801
219.86	561	63.435	28.86	0.85227
216.5	541.75	126.87	15.701	0.95533
256.41	1072.1	161.8	88.882	0.86456
225.2	1649.7	58.841	56.427	0.89052
215.7	1864.7	86.009	91.847	0.93861
216.43	1955	124.82	29.939	0.93584
225.14	1973	23.199	31.72	0.96039
221.5	2039	173.66	28.501	0.95315
213.5	2030.7	104.74	21.157	0.92863
217.42	1108.1	140.86	57.678	0.96127
205.17	1591.8	29.745	16.501	0.97718
214.67	525.33	82.875	8.099	0.99546
219.88	693	107.82	30.952	0.95022
251.9	710.95	4.2364	92.246	0.8805
217.5	1168.8	104.68	45.005	0.9647
230.75	706.92	131.13	105.73	0.89148
219.29	749.14	76.866	33.181	0.92842
223.5	1409.5	147.53	29.481	0.88453
231.82	1438.4	54.605	50.117	0.93013
219.6	1733	180	19.583	0.97022
213.57	33.429	68.629	26.139	0.94489
227.78	28.333	137.73	31.895	0.93219
218.33	500.5	128.29	24.668	0.98131
242.65	41.65	146.82	67.341	0.9226
220.57	1004	130.1	26.726	0.92942
225.44	1573.4	68.895	73.938	0.82634
221.43	835.71	52.696	26.901	0.98142
229.86	822.86	142.85	42.918	0.96464
222	1024.5	141.84	18.848	0.94463
232	1878.4	2.2026	27.332	0.95196
218	198.5	106.7	21.252	0.98252
235.62	746.12	6.1702	41.973	0.88666
226	736	123.69	21.99	0.98378
227.11	993.22	73.217	71.593	0.91913
226.31	1204.2	94.236	125.24	0.86474
209.83	1466.2	30.964	17.962	0.97388
212.4	1583	125.54	17.677	0.9733
230.26	1706.1	153.8	79.707	0.8809
229.83	10.167	153.43	19.339	0.925
237.14	119.14	125.31	62.756	0.93731
240.2	596.8	131.55	65.128	0.90278
258.3	1282.1	134.14	164.21	0.86565
242.42	1359.3	30.174	56.886	0.87437
226.5	643	117.65	26.129	0.90729
230.67	1966.3	161.57	16.368	0.96598
229.17	101.83	111.8	24.24	0.88862
227.83	433.17	132.51	16.468	0.98854
240.08	568.92	177.56	51.614	0.91143
242.74	779.11	135.56	84.702	0.85991
231.2	813	21.801	17.206	0.93895
215	938.22	148.67	30.765	0.87521
227.67	1652.7	18.435	9.5083	0.99775
240.25	1533.8	157.25	34.602	0.97148
221	1757.3	95.08	48.39	0.9336
226.33	1934.2	81.87	22.62	0.93782
246.11	1932.9	18.853	47.35	0.91498
225.2	268.7	78.024	35.376	0.9536
231.33	349	74.31	99.531	0.9288
233	1676.6	26.565	29.64	0.98073
243.05	303.21	118.66	87.735	0.97424
235	490.5	177.95	29.116	0.9623
227.75	484.5	101.31	15.484	0.98792
227.4	1445	82.569	23.319	0.99469
225.67	1616.3	45	15.62	0.99589
225.75	1608.8	96.582	26.424	0.9905
241.47	1564.7	110.38	80.985	0.92205
231.16	155.84	96.009	62.354	0.91918
235.71	196.12	70.866	56.823	0.91275
221.38	1275.1	66.501	26.79	0.93617
235.25	1464.9	58.57	24.476	0.86186
234.7	1811.2	109.98	36.567	0.96025
239.12	348.12	156.8	25.559	0.89392
239.62	466.88	150.75	33.188	0.86337
244	478.83	6.1155	28.647	0.98302
230.2	1563.4	90	18.607	0.96736
232.17	1878.3	118.3	17.188	0.85904
234.2	1890.6	51.34	13.211	0.96936
232.25	236.67	88.152	34.356	0.9028
241.67	228	141.5	67.532	0.83253
229.2	589.2	115.02	19.278	0.85863
247.12	1164.7	133.49	66.763	0.80522
240.7	725.9	159.23	34.529	0.89827
232.17	1043.3	87.879	29.617	0.91225
251.62	1073.5	49.399	62.186	0.88955
250	291.17	69.075	75.945	0.95861
241	255	19.44	18.708	0.96363
233.9	396.1	78.024	35.535	0.94933
243.29	377.71	174.56	22.918	0.92045
242.75	390	172.23	22.564	0.98404
231	878.1	90	47.993	0.81262
237.6	76.8	64.799	19.018	0.9879
237	325	149.53	23.637	0.83441
235.25	434.33	96.483	46.263	0.9572
229.85	625	45	38.281	0.40637
235.14	1206.3	105.95	37.233	0.97763
233.89	1755.7	109.86	42.137	0.90835
236.11	1037.3	5.5275	35.159	0.88583
243.8	1204.4	180	29.182	0.99377
237.67	1514.8	63.435	15.952	0.9812
243.14	1271.4	6.9112	34.856	0.95368
250.64	1312.7	22.38	39.42	0.93276
240.6	1959.7	113.81	40.394	0.91998
259.45	2014.8	131.7	75.907	0.97041
240.89	1354.7	115.64	30.467	0.9102
241.8	1498.1	73.887	55.047	0.85091
250.36	1482.5	2.1211	31.234	0.86502
239.62	1676.8	105.15	54.744	0.90839
246.78	522.78	140.53	48.549	0.90723
239.82	536.24	91.71	70.812	0.94659
243.86	1432.3	104.74	26.333	0.74608
244.33	1758	33.69	20.042	0.8995
251.11	1893.9	174.09	30.71	0.94937
243.6	1970.2	45	15.799	0.89511
229	14	10.008	19.596	0.88092
249.5	15.167	168.23	25.149	0.97481
238.6	822.2	77.196	23.282	0.96903
240.08	951.85	108.8	55.746	0.89063
244	966.67	169.7	11.28	0.99116
236.71	1635.3	162.9	28.503	0.95439
246.67	948.67	10.491	28.122	0.97642
239	987.33	39.806	15.696	0.99517
254.75	1115.6	39.289	58.911	0.72377
255.73	1093.7	138.69	47.174	0.93126
257	1116.5	169	38.111	0.9623
256.5	1149.8	170.54	50.766	0.95855
246.8	75	132.71	19.857	0.89095
240.8	547.6	157.38	26.556	0.97908
238.25	677.75	92.603	25.153	0.87555
238	738	92.603	24.387	0.90304
249	1795.3	10.008	18.319	0.94235
252.4	668	177.4	22.792	0.96623
255.22	1189.8	45.881	47.794	0.96178
253.17	197.83	140.71	29.099	0.97686
243.6	356	72.897	14.342	0.94839
239.25	508.25	6.009	19.225	0.99378
250.43	893.21	105.07	55.958	0.96235
247	1409.8	116.57	38.445	0.98878
244	1602.8	107.1	13.717	0.99156
250.33	1617.7	36.87	22.021	0.90823
246	38.75	22.834	21.059	0.97896
238	49.4	102.53	22.21	0.83023
242.33	39	60.255	16.218	0.99423
257.7	1569.7	150.46	35.948	0.9592
235	1854.5	7.5946	15.591	0.97061
263.88	1850	122.99	70.982	0.95737
250.17	1920.5	21.161	33.637	0.98825
245	1922.7	69.775	21.31	0.9502
249.8	1910.4	126.87	15.407	0.97358
254.53	594.68	101.84	71.578	0.88502
248.89	1232	115.77	34.8	0.92535
255.46	1313.5	118.52	67.176	0.77937
251.9	1398	45	38.188	0.96286
248.33	1836.7	55.008	12.616	0.96756
248.5	1831.5	8.1301	7.0711	1
262.4	2036.1	18.97	34.876	0.97024
246.57	269.57	16.26	25.635	0.97525
248	263	105.26	11.547	0.98738
260.1	1131	170.79	40.984	0.91458
253	1707.8	12.804	23.067	0.97805
248.5	1700	97.765	22.685	0.97878
251.6	1738.6	166.33	43.069	0.88414
256.1	1730.3	132.71	37.014	0.95595
253.67	1935.7	34.695	15.813	0.99987
250.8	175.9	73.413	53.391	0.91852
264	188.5	54.904	46.543	0.9716
249.43	759	98.973	19.555	0.98366
248.89	1643.4	90	28.198	0.99298
250.25	1765.8	103.39	21.853	0.98783
256.17	1783.8	35.838	23.405	0.94868
255.57	284.57	125.31	34.521	0.85197
285.26	293.58	174.37	78.443	0.9095
255.33	479	65.695	36.087	0.94258
259.57	972.57	34.992	25.253	0.96674
265	1022.8	174.14	40.408	0.97021
250.75	1038.5	151.7	15.625	0.94493
254.86	1048.3	49.185	30.366	0.95727
256.25	1646.2	0	15.206	0.98646
259.43	1651.3	146.31	27.48	0.91845
259.57	86.143	140.53	22.841	0.96416
243.8	140.2	57.804	38.063	0.83825
248	158.4	97.595	16.819	0.89973
259.83	894.17	168.69	16.064	0.95223
256.86	1473	66.801	26.634	0.85783
254.38	1448.5	105.07	27.682	0.9727
246.8	223.8	129.09	21.064	0.9787
248.25	241.25	176.82	18.403	0.9796
252	860.6	56.31	22.006	0.98306
257.22	834.33	108.03	47.102	0.96008
267	858.67	1.9092	31.12	0.96455
270	65.143	166.43	33.847	0.88141
248.6	1008.4	128.66	21.354	0.89958
281.43	1004.6	13.299	65.615	0.86132
265.89	1754.8	146.31	28.18	0.89563
252.5	1834.2	90	12.93	0.92807
254.6	534.4	97.595	16.634	0.90973
254.4	1172	97.125	24.514	0.98666
270.86	1194.9	27.216	40.139	0.98052
269.2	1395.7	178.03	30.938	0.93792
253.6	1897.8	94.764	13.405	0.8983
266.25	436.5	20.925	39.88	0.91276
254.88	439.75	91.909	31.629	0.94901
265.12	420.5	135	25.398	0.9466
259.29	1258.3	32.735	24.547	0.67801
265.15	1233.1	122.83	40.483	0.9113
269.83	1869.1	129.81	65.222	0.958
267.67	1995.2	157.38	41.014	0.95089
261	530.25	174.56	21.128	0.99843
259.44	722.33	67.932	42.64	0.93632
262.88	986.5	21.038	29.997	0.92865
271.86	366.71	23.629	38.41	0.90936
259.5	391.25	101.77	24.928	0.98343
264	409.2	32.735	17.954	0.92699
261.67	804.48	77.661	82.821	0.79103
272	162.2	68.356	78.376	0.86479
267.67	320.22	1.9749	29.687	0.97744
260.56	553	97.853	32.891	0.89006
259.71	932.5	83.517	47.564	0.93102
295.39	1201	138.96	89.129	0.80321
256.62	1616.8	80.134	24.255	0.96251
264.4	1621.2	174.81	11.099	0.99517
266.38	1379.1	41.82	28.12	0.90666
267.43	1359.4	128.29	25.232	0.95941
270.86	961.86	38.29	25.205	0.96044
253.71	1296.9	146.31	27.02	0.93408
259.67	1291.7	98.531	21.244	0.95196
262.6	1414.2	114.44	12.35	0.97839
304.48	1447.6	31.149	114.57	0.92805
260.67	1705	100.01	17.448	0.9894
259.11	1547.1	114.9	32.654	0.94539
263.5	1769.4	90	48.097	0.9564
269.5	2016.3	8.1301	16.154	0.87547
269.18	364.09	116.05	54.899	0.9124
268.75	384.25	45	16.488	0.94349
267	692.67	173.09	34.809	0.95496
270.33	683.67	138.58	23.435	0.96744
275.9	1685	123.18	38.168	0.81389
267.4	1739	127.57	16.498	0.99411
259.5	341.5	135	15.981	0.88491
275.57	344	32.471	26.756	0.97461
258.4	1441.6	61.928	19.455	0.87379
267.33	2029.5	119.25	28.839	0.99356
275.17	514	29.197	39.465	0.98691
267.5	511.25	55.491	19.962	0.97268
267.38	602.5	105.95	29.639	0.98252
270.17	621.17	69.444	18.801	0.90889
273.67	977	7.5946	15.359	0.98526
310.37	1394.7	146.31	112.09	0.73986
273.11	1880.8	28.811	27.806	0.82089
264.5	758.62	91.685	37.832	0.8991
271.75	813.25	170.54	12.325	0.9871
280.7	1036.3	131.5	49.353	0.70337
265.92	1037.9	98.326	44.289	0.9356
271.22	1916.1	103.13	32.926	0.93562
270.89	250.78	166.5	28.472	0.90298
282.44	364.44	169.38	34.593	0.94116
275.15	1339.2	172.3	41.27	0.90468
273	1347	54.782	21.24	0.97967
271.58	1483.2	120.14	38.623	0.92812
275.67	1608.8	39.094	21.303	0.96773
285.25	1926.5	132.34	64.41	0.94515
270.43	1965	79.875	28.954	0.98233
290.25	225.75	164.74	58.465	0.97509
274.72	202.11	109.29	70.416	0.90276
274.6	1093.4	150.52	26.895	0.98233
276.2	1157.2	124.7	37.79	0.8368
268.36	1180.2	75.466	32.645	0.85443
271.67	1212.8	68.199	16.329	0.98935
272.5	1197.8	122.47	13.403	0.97279
273	1511.4	143.97	42.975	0.94949
275.62	63.905	84.92	100.69	0.89734
264.71	104.43	90	27.638	0.75983
268.17	124.67	93.576	16.099	0.99579
277.5	1629.2	46.637	27.833	0.88955
263.83	936.17	34.992	12.468	0.97906
278.07	963.79	74.358	56.2	0.9239
271	1723.5	86.987	19.253	0.9882
282	1719.9	175.76	29.708	0.91134
273.57	1961.4	176.19	47.658	0.94633
254.67	1979.6	130.24	35.394	0.96229
279.17	634.33	29.745	17.919	0.89984
270.5	863.25	126.25	19.724	0.94307
274.12	883.75	141.34	26.944	0.95058
273.29	994.43	72.474	21.166	0.94136
277	1177.5	138.01	13.485	0.99765
274.11	1283.6	34.695	36.064	0.87685
280.33	452.62	145.01	68.433	0.71349
274.7	471.5	68.459	46.851	0.87199
287.17	466	20.772	31.734	0.97739
274.17	539.5	77.471	18.717	0.98514
278.33	390.67	11.31	10.472	0.97383
287.55	423.91	145.18	60.846	0.92094
279.8	436.8	26.565	15.062	0.89076
286.5	1906.8	10.305	35.303	0.95009
282.27	1891.3	114.62	32.53	0.81158
285.2	1916.4	45	36.834	0.92145
294.36	548	147.2	54.771	0.97744
262.88	655.12	180	35.881	0.83609
273.88	668.62	90	27.584	0.87007
279.33	834.5	21.251	19.541	0.98836
289.21	896.79	146	62.514	0.82966
276.57	1321.3	142.7	27.022	0.97701
287.38	1351.6	2.3859	26.456	0.90794
273.33	1241	45	25.825	0.98569
274.25	1787.8	90	16.523	0.96837
304.33	1777.9	145.07	84.856	0.90558
291.5	1994.4	118.37	63.732	0.89161
284.67	548.5	7.125	16.335	0.98711
277	574.2	141.84	18.969	0.93863
306.45	1065.2	5.1944	57.763	0.95609
282.83	1652.2	146.31	25.586	0.8455
287.38	509	62.021	40.655	0.89128
289.36	482.36	131.19	36.625	0.87073
292.64	867.88	82.875	123.68	0.8474
284.4	796.2	90	42.657	0.75018
284.38	1137.1	55.176	30.04	0.93267
275.25	1433.5	116.57	15.833	0.84738
306.36	1422.7	174.81	58.787	0.93944
283.2	1668	152.35	48.148	0.98473
284.86	1770.1	41.186	25.017	0.84984
293.14	1524.3	156.37	35.271	0.99029
301.6	1551.2	40.696	95.98	0.68709
281.58	1714.7	92.816	79.666	0.76663
311.62	1685.9	158.66	70.885	0.96931
291	1940	24.444	26.6	0.90849
302.08	1945.6	23.839	51.041	0.92103
290	316.33	137.49	19.014	0.85615
284	887.17	83.29	18.923	0.90456
286.71	948.43	123.69	18.278	0.9863
298.8	1173.8	170.79	41.857	0.8955
282.25	119.88	100.89	27.659	0.95724
302.91	136.36	24.567	41.705	0.92276
284.33	1403.8	57.724	26.144	0.85955
299.36	1395.1	5.0425	40.86	0.83535
285.43	1565.7	106.7	33.154	0.94471
295	1579.4	158.2	29.184	0.92262
293.4	71.6	139.9	26.131	0.95058
285.75	389.75	123.69	18.377	0.98097
294.4	473	133.6	30.406	0.95376
278.6	789.2	142.59	24.478	0.87428
287.07	764.73	109.36	44.1	0.88929
295.71	1110.6	171.38	35.045	0.95238
292.14	1123.3	48.013	27.284	0.98618
289.17	1576	55.008	25.178	0.96964
285.25	597.5	143.13	16.234	0.92398
291.25	600.75	14.931	15.547	0.99855
292.8	274.6	133.03	20.556	0.99815
291.61	661.78	90	65.672	0.8375
292	632.6	162.9	14.634	0.92942
289.67	714.67	75.324	50.578	0.85841
284.33	1369.3	78.69	17.291	0.88467
293.6	1877.4	139.4	20.902	0.88217
291	1102.1	65.854	34.153	0.93053
291.11	1071.7	103.13	31.875	0.96647
291.17	175	170.84	31.906	0.98418
287.5	162	96.17	38.989	0.95451
308.22	602.28	150.34	91.673	0.90381
331.86	646.57	20.556	102.61	0.83264
291.75	1190.5	20.225	20.678	0.97923
302.48	1254.4	100.34	154.01	0.90424
295.71	1299.6	57.724	24.954	0.90053
288	2031.8	100.3	23.389	0.95603
303.82	2031.9	152.74	39.218	0.94655
294	1371.8	129.29	16.033	0.88648
300.25	146.5	157.75	23.941	0.99285
305.93	453.5	2.6026	51.473	0.8557
307.45	1626.2	22.797	79.297	0.94387
290.88	1604.9	92.203	26.809	0.97055
307.6	2018.6	160.25	42.498	0.97503
297	496.43	124.51	21.759	0.89236
287.75	928.25	87.709	28.066	0.89147
291.91	1493.5	88.939	57.364	0.94151
295.71	1824	16.699	22.142	0.94303
291.36	1844.7	85.03	47.535	0.97135
325.33	1825.1	118.35	120	0.71961
291.06	35.625	91.123	52.984	0.96274
300.56	14.444	50.194	26.886	0.87148
291.29	1444.1	83.019	54.541	0.90511
304.33	1826.2	144.69	30.43	0.96651
290.17	1951.8	87.51	24.28	0.94817
304.6	260.4	17.819	30.866	0.95285
292.6	529	59.421	27.236	0.93825
307.4	520.2	162.76	30.843	0.98449
285	1162.7	58.57	23.723	0.88921
304.14	1737.7	143.43	42.095	0.91699
288	1740.2	53.973	14.329	0.9492
305.47	188.29	116.57	82.47	0.89475
298.25	356.25	123.69	15.053	0.9581
306.56	649.67	142.7	33.468	0.78885
296.4	1272.2	174.56	46.022	0.91673
287.91	1332.1	141.12	42.334	0.94073
294.75	1346.8	63.435	12.211	0.91559
305.88	1334.5	150.52	28.171	0.93784
299.4	338	2.7263	21.688	0.96936
296.57	758.71	91.79	34.013	0.94128
303.14	769.43	160.91	43.457	0.63313
307.13	971.4	134.17	56.209	0.8681
298.56	975.72	96.242	78.643	0.81866
303.45	1768.3	117.22	41.28	0.95343
307.38	429	172.87	26.339	0.91829
321.71	707.67	124.7	77.569	0.81534
308.62	733.88	2.6026	24.416	0.90196
303.29	960.71	180	25.609	0.89811
311.38	97.312	38.83	73.063	0.72035
301.75	306	71.075	38.753	0.95476
291.5	584.17	173.66	19.363	0.93533
297.88	1695.2	95.44	43.267	0.9751
324.64	1893.6	116.57	97.337	0.82701
308.68	241.56	82.954	104.6	0.8573
312.18	665.71	77.574	74.333	0.81276
298.6	1347.2	93.366	17.083	0.99688
303.8	1398.3	120.38	35.903	0.93628
301.14	257.43	111.25	21.724	0.88902
307.33	763.17	25.201	19.431	0.9669
303.57	809.71	148.24	25.751	0.95913
308.38	1253.5	57.2	61.519	0.87022
304.25	1224.2	124.7	16.183	0.97703
298.43	122.43	79.046	33.871	0.93223
294.4	387.2	45	15.899	0.97842
306.23	393.85	149.74	45.837	0.90925
303.25	485.5	137.12	19.131	0.99864
304.25	1130	126.25	19.135	0.97211
304.2	104.6	79.992	20.944	0.82422
330.67	142.4	155.49	81.863	0.9129
305.8	165.8	69.444	17.484	0.97734
311.6	872.2	115.35	43.087	0.97587
308	1967.8	126.03	15.896	0.85566
313.8	1974.4	7.4314	24.412	0.95012
300.25	788.25	128.66	19.518	0.98416
312.5	798.62	60.018	33.137	0.90584
306.43	1648.4	120.96	19.449	0.89943
331.47	1659.7	168.23	60.426	0.81142
307.25	2001	122.47	13.171	0.98994
312	857	33.69	20.473	0.88057
308.4	839.4	105.52	20.382	0.91658
303.2	1100.8	90	22.957	0.91476
329.08	1098.9	2.6026	45.967	0.95819
307.4	1317.2	130.91	20.481	0.96916
304.12	1005	2.7263	23.105	0.90994
306.33	1457.3	60.018	64.301	0.93363
311.71	1492.3	38.157	20.541	0.8668
317.43	249.71	171.87	22.486	0.9434
317.42	1044.6	119.25	62.399	0.91838
337.84	1604.4	1.8183	80.221	0.78573
307.5	1602.5	90	54.192	0.92265
306.62	570.12	90	21.473	0.9314
339.4	968.47	166.37	75.407	0.9006
306.33	1018	66.801	15.342	0.99278
315.4	1015.8	167.91	14.516	0.98634
309.7	1540.8	7.3524	33.343	0.93743
312	1535.2	128.66	25.993	0.98537
310.5	2036.2	48.366	12.06	0.99848
310.77	1498.8	109.09	60.054	0.9163
306.83	821	147.53	27.109	0.96191
309.11	417.78	100.89	27.614	0.95879
312	505	147.26	17.333	0.9602
318	755.67	128.66	20.474	0.93826
306.29	1464.4	0	24.695	0.89085
311.57	1743.7	79.992	20.046	0.86116
324.78	1732.1	167.47	29.81	0.92783
300.25	1986.9	36.384	25.119	0.93956
318.8	1994.4	161.57	17.071	0.92621
312.4	478.8	63.435	22.409	0.89805
313.12	1147.8	152.65	38.364	0.85105
311.88	1152.8	91.637	36.208	0.96704
307.4	1892.6	20.556	17.773	0.96148
309.4	1864.3	83.333	83.861	0.92443
325.71	339.47	37.807	85.796	0.85563
319.86	325.14	8.1301	19.449	0.72714
314.25	442.75	95.711	31.161	0.96755
331.6	944.8	7.4314	53.904	0.8606
313.83	929.5	110.22	24.018	0.84305
325.67	964.17	61.631	59.575	0.95383
332.27	1164.5	143.13	50.872	0.78628
307	702.5	19.29	21.595	0.98123
310.71	711.43	105.95	22.397	0.97517
307.6	1379.4	50.711	15.469	0.91876
315.25	1707.5	132.71	23.782	0.74393
337.6	1753.5	0	47.136	0.89104
316.8	1794.2	113.2	15.951	0.95491
315	1810.2	83.66	18.758	0.96552
301	357.62	174.56	28.79	0.73273
326.25	355.75	155.38	26.532	0.99507
312.38	1293.8	86.532	36.904	0.89585
332.39	1340.2	73.61	82.54	0.85874
314.29	2028.7	93.945	29.359	0.99011
310.64	8.1818	50.711	31.975	0.889
322.5	420.25	138.81	23.825	0.89237
322.4	512	142.43	17.215	0.95272
316.75	535.25	78.69	16.373	0.93426
314.86	621.29	108.43	24.679	0.89695
329	1287.7	147.8	33.068	0.96487
319.53	1340.3	102.8	74.617	0.90707
313.91	1425.5	91.397	45.623	0.89893
315.5	1692.5	85.601	29.245	0.89168
329.67	424.13	117.65	54.327	0.87274
319	1965.9	77.775	64.862	0.9465
344.2	75.067	172.98	70.302	0.93156
324.4	74.2	121.91	85.4	0.73107
321	120.43	73.74	25.591	0.97691
320.09	560.27	116.57	39.683	0.90157
310.6	577.4	180	13.971	0.8589
338	571.58	165.43	57.467	0.89899
309.57	917.14	139.4	29.782	0.92872
330.2	1039.7	143.13	42.872	0.93301
327.5	729.17	150.95	20.759	0.99194
336.55	826.36	44.215	54.262	0.95137
332.1	923.3	1.9092	31.842	0.94267
325.6	1479.2	6.3402	27.648	0.98256
320.5	1495.5	161.57	3.1623	1
326.83	1867.7	164.93	27.681	0.97273
324.1	1882.3	49.635	29.116	0.90151
325.71	27	15.945	24.169	0.90363
331.73	846.64	130.6	38.75	0.9517
344.67	1781.1	1.1691	58.641	0.83577
321	280.62	91.762	69.972	0.92938
321.67	588.5	95.194	24.332	0.90787
320.89	1112	92.291	25.742	0.97194
325.25	1116.5	18.435	9.5712	0.99119
326.75	1239.5	155.22	14.571	0.98261
326.67	1272.3	24.775	16.608	0.86212
326.17	1521.8	145.01	25.53	0.95625
331.17	1022	26.565	26.285	0.93579
318.25	1076.5	53.973	28.96	0.93932
322.5	1591	78.232	24.788	0.98898
323.5	1577.5	135	7.0711	1
330.5	1912.8	171.03	19.319	0.99569
332.5	1918.6	132.27	32.21	0.92308
330.62	129.88	28.61	33.359	0.75123
326.67	746	156.04	9.8573	0.99914
323.56	997.33	41.348	37.179	0.8957
322.5	1619.8	93.18	40.118	0.89875
323.43	338.43	95.711	22.262	0.90286
329.08	789.85	4.9697	50.504	0.91426
326.64	769.09	99.866	48.32	0.96628
331.5	51.125	13.392	24.648	0.87583
331.5	30.929	107.65	49.756	0.92799
326.08	388.42	3.0941	44.694	0.82906
314.33	197.17	22.834	21.614	0.95379
328.92	187.23	102.23	70.498	0.87084
331.43	191.14	107.65	26.381	0.87513
329.91	879.09	117.9	44.524	0.86404
336.62	883.75	130.6	28.308	0.97707
335.17	1965.7	135	28.367	0.9971
338.67	774.83	0	28.664	0.97684
332.71	1534.9	124.38	23.494	0.97989
334.08	1558.8	68.839	36.789	0.90356
334	261.38	67.249	34.76	0.96706
338.3	228.6	124.44	45.089	0.9412
322.17	539	51.34	21.149	0.9083
336	531	105.71	38.135	0.87167
343.56	625.11	169.05	34.803	0.90727
334.75	1057.8	133.45	26.255	0.99686
333.71	1798	163.07	24.614	0.97673
334.88	2019.8	136.55	29.98	0.87301
320.21	2020.5	57.529	56.033	0.93077
333.83	761.83	171.87	22.354	0.94899
331	812.6	128.16	18.945	0.93981
343.4	903.5	117.9	44.85	0.85776
340.86	1052.7	26.565	27.997	0.95841
322.25	1190.5	26.565	11.578	0.96568
343.42	1181.2	129.81	46.901	0.83262
342.6	1098.3	104.32	61.177	0.7929
330.88	1454.8	74.932	28.109	0.95792
340.3	1427.9	125.13	35.255	0.93647
333.29	1440.7	1.273	50.852	0.88514
325.83	1666.4	109.29	49.699	0.85272
333.6	218.6	52.431	18.508	0.88616
328.25	1303.2	53.13	29.349	0.85181
338.7	1293.7	115.64	33.435	0.8294
334	1954.5	70.017	25.308	0.92498
339.86	1936.6	151.19	23.208	0.98351
353.71	714.18	170.34	132.54	0.3597
355.75	1812.6	144.93	65.562	0.87593
332.2	362.2	85.914	14.407	0.9742
336.75	347.25	126.87	15.059	0.99606
339.43	479.57	134.03	44.985	0.92754
335.43	474.86	113.96	20.661	0.95339
337.88	674.88	139.64	30.74	0.85389
333	939.71	101.89	21.931	0.88533
338	1871.5	43.603	29.008	0.99972
325.8	178	49.399	20.204	0.91263
359.86	176.07	172.87	54.499	0.73966
343.33	365.89	140.19	25.184	0.62025
335.78	454.89	72.255	27.092	0.96889
341.67	441	107.1	34.988	0.7775
336.15	981.08	74.745	42.474	0.80533
335.42	1213.7	92.936	95.503	0.8178
347.71	1240.9	20.556	36.287	0.94181
367.33	1856.1	179.19	81.208	0.87439
327.25	4.75	33.69	16.204	0.89002
331.75	852.5	98.13	15.457	0.91492
358.12	845.62	177.06	40.028	0.97559
343.4	1356.8	11.889	21.971	0.88374
334.9	284.7	93.18	39.529	0.91214
338.19	630.69	101.73	58.785	0.9208
337	1210	38.66	6.7082	0.95452
339	2025.8	68.962	15.144	0.91975
334	515.5	133.15	24.74	0.88648
343.2	1169	36.87	16.784	0.89369
347.17	1332.7	161.57	23.131	0.95699
350.29	1392.6	129.81	50.841	0.92172
351.25	1695.1	151.39	50.185	0.9987
340.75	1773	120.26	14.721	0.94369
344.71	125.71	115.56	27.631	0.92271
349.75	405.5	170.91	25.742	0.98353
336.92	794.75	85.815	45.908	0.89548
345.2	810	12.095	15.998	0.89496
335.5	1502.5	98.746	27.631	0.95204
351.24	1491.5	164.96	81.545	0.85077
345.86	1574.4	39.094	23.793	0.86647
339.5	1721.8	100.78	21.954	0.97374
340.57	104	58.671	28.129	0.95724
352.44	638	169.51	28.378	0.96763
358.83	518.83	144.16	49.515	0.89684
343.67	991.67	18.435	9.5083	0.99775
360.67	1804.2	16.26	52.618	0.95024
339	64.667	81.469	43.518	0.92944
348.6	276.8	168.69	16	0.95607
344.92	312.92	114.94	48.752	0.97275
362.64	345.36	14.323	49.862	0.97283
333.44	1586.1	60.945	33.216	0.92987
345.53	571.71	86.236	82.66	0.92142
350.7	942	70.974	38.045	0.8063
341.31	1295.2	97.765	49.003	0.90621
351	89.8	23.199	16.705	0.91177
356.33	251.44	3.2705	37.428	0.93664
345.5	432.5	30.964	5.831	1
376.42	853.37	160.23	72.939	0.93239
358.89	1771.4	12.529	37.754	0.9768
358.7	1757.7	146.66	46.299	0.98244
344.14	1834.6	84.289	31.233	0.96532
344.67	1808.9	81.254	30.548	0.86114
349.8	543.4	174.81	12.107	0.91235
366.32	1225.8	106.7	82.443	0.75982
347.75	1310.8	131.19	11.24	0.94575
375.69	1914	163.3	77.788	0.9395
355.78	196.22	171.57	28.797	0.94784
342.62	200.31	101.31	41.867	0.85253
347	1630.4	98.746	13.398	0.98168
375.24	1954.4	157.96	66.738	0.67892
354.8	476.6	2.2026	26.252	0.99113
354	614.75	68.199	21.698	0.74455
356.78	750.67	14.931	32.188	0.96459
354	718.09	96.054	76.626	0.86616
351.25	755.75	59.744	13.979	0.99381
360.94	1506.2	111.21	80.487	0.89291
357.83	1541.8	168.69	23.56	0.8657
359.9	1985.6	9.7276	36.817	0.96453
350.4	1996.6	80.538	30.896	0.9844
370.33	220.22	134.14	69.013	0.68656
368.75	573.38	148.63	49.132	0.97739
354.9	1009.4	64.134	39.23	0.93484
363.4	979.3	142.35	46.6	0.94859
355.38	1407.6	141.95	32.582	0.89638
340.8	1619.8	23.199	18.495	0.82357
347.67	1879.5	94.236	29.247	0.9257
354.62	33.5	109.44	39.211	0.91952
355.07	82.214	80.707	57.481	0.96957
359.5	1526.2	18.435	19.084	0.99423
356.75	209.25	160.02	12.123	0.96549
361.83	739	8.1301	28.747	0.9839
354	801.12	125.22	23.568	0.8829
353.5	1472.8	113.5	27.646	0.90719
359.9	451.8	121.26	39.363	0.83216
371.17	466.33	13.241	35.751	0.977
399.95	1219.4	177.61	117.13	0.82028
363.97	1200.8	74.505	137.71	0.76106
353.1	1207.6	160.35	33.083	0.89872
352.12	1665.9	85.732	75.931	0.88484
357.78	1717	117.3	35.687	0.97754
337.29	2002.7	6.8428	26.965	0.93377
355.45	2022.3	91.469	47.228	0.82605
366.91	1108.8	138.27	52.586	0.9428
370.75	1346.2	140.08	66.778	0.95677
381.21	1449.4	17.571	69.771	0.90204
351.17	334.5	103.24	18.279	0.95545
375.58	333.25	19.983	52.754	0.88749
420.37	705.83	160.02	129.54	0.81317
353.6	769.2	90	14.222	0.98438
360.33	784	63.435	21.954	0.91667
357	186.86	74.745	24.138	0.94472
355.62	262	102.26	25.571	0.92046
374.75	317.75	77.32	99.087	0.82755
355.69	862.06	87.546	73.577	0.95226
364.38	1384.6	24.624	29.062	0.90844
355.75	1455.2	77.905	14.484	0.98851
358.67	1448.7	131.19	10.646	0.99853
363.2	1669.4	157.25	34.544	0.97311
363	375.29	15.255	24.147	0.94436
363.6	1222.6	150.26	16.245	0.99259
356.57	1779.9	94.97	23.89	0.96638
362.29	1909.6	24.228	23.41	0.93685
363.2	1896.2	136.17	38.933	0.89013
360.14	146.71	68.962	31.293	0.89019
357.08	399.42	112.25	51.539	0.9224
360.64	658.27	100.78	45.539	0.93886
359.75	828.25	18.435	19.019	0.99762
358.27	1314.1	90	38.513	0.9607
362	1603.2	163.61	20.536	0.86286
365.57	98.571	143.75	19.514	0.95321
365.82	888.36	37.747	42.159	0.92992
349.43	975.43	34.695	16.454	0.96097
359.8	352	100.62	16.621	0.9794
401.09	355.18	173.42	92.721	0.84681
369.89	1295.4	162.9	38.171	0.71265
362.5	343.25	140.19	15.969	0.97821
358.75	499.5	176.19	15.328	0.98079
366.5	515.93	60.101	55.627	0.82947
378	483.55	126.33	45.872	0.91999
370.86	666.29	0	18.09	0.93976
364.83	1859.8	111.8	23.495	0.91683
363.75	1935	125.22	21.764	0.95612
370.6	8.2	159.44	18.485	0.92441
361	213.83	104.74	21.321	0.92147
364	579.11	77.661	34.661	0.94506
365.4	554.6	115.02	17.394	0.95166
370.33	1101.2	50.528	22.924	0.96067
355.86	434.14	14.036	23.459	0.8788
366.73	1551.2	87.663	51.499	0.95227
337	1837.5	176.27	48.175	0.95688
365.18	63.091	86.424	34.972	0.9168
374.12	50.625	15.524	22.92	0.81508
389.23	161.77	0	52.431	0.87735
366.5	607	79.992	18.819	0.91729
367.55	904	170.79	45.594	0.82211
365.91	917.45	85.365	41.098	0.90324
380.42	1871.2	147.62	53.359	0.90985
383.8	927.27	175.03	76.383	0.90675
371.33	1590.7	32.471	29.565	0.88202
363.14	1591.1	90	21.968	0.95594
372	746	129.29	14.837	0.95791
368.22	1188.8	104.62	24.491	0.97055
371.75	1361.6	115.56	29.705	0.85829
356.57	294.14	152.1	21.966	0.87567
375.2	619.8	26.565	16.543	0.94616
368.8	1705.2	62.301	48.757	0.92659
375	1526.8	165.96	13.177	0.93873
370.4	1791.8	60.642	18.559	0.98917
394.63	1970	160.74	101	0.87048
364	313.5	39.806	23.922	0.97946
374.83	320	10.784	22.315	0.95798
365.8	308.6	73.61	18.502	0.95773
381.65	981.3	63.435	95.64	0.79492
376.33	1652.6	66.448	45.925	0.92638
358.17	1738.5	161.57	19.539	0.97106
372.14	1742.4	78.69	16.757	0.91288
371.8	1723.6	98.13	22.543	0.94099
402	713.21	36.724	82.765	0.94969
393	678.62	153.43	48.86	0.96105
380.43	1235.7	62.745	37.962	0.97785
380	1927.4	112.14	67.506	0.94354
369.86	1994.3	92.726	21.36	0.98425
364	417.8	126.25	21.457	0.86691
385.89	404.11	157.83	30.379	0.95971
373.75	1081.8	19.44	18.909	0.95338
375.8	1436.9	44.119	54.369	0.84546
411.61	1421.3	171.69	94.734	0.94944
385.83	1416.8	144.46	35.023	0.98247
374.33	119	177.51	25.17	0.91464
377.11	863.33	113.75	31.551	0.86568
372	1008.3	176.42	16.062	0.99807
371.22	993.44	104.04	29.055	0.85143
378.54	70.538	104.32	51.858	0.9354
376.75	101	74.055	17.234	0.84485
384.36	170.55	145.84	36.74	0.92101
380	183.4	0	16.822	0.77281
378.09	246.45	91.245	51.949	0.88569
390.92	749.58	136.43	60.318	0.93814
380	832.38	121.83	35.041	0.97407
379.75	1387.2	158.63	24.834	0.99451
380.5	1600.7	104.3	56.568	0.9304
394.75	1706.5	143.88	48.736	0.93985
377.33	2013.3	29.745	8.3657	0.96372
371	31.333	126.87	10.074	0.99269
381.4	30	31.608	16.339	0.93423
382.43	879.86	128.99	27.22	0.99261
388.73	1084.5	80.074	120.36	0.6748
376	490.2	92.291	25.389	0.98547
379.4	510.6	59.744	14.217	0.97714
372.86	1133.1	66.801	31.588	0.9644
386.22	1132.3	178.26	35.209	0.9377
365.43	1514.6	154.8	21.13	0.88916
376.25	1677.8	91.548	38.449	0.96267
383.64	1757.7	118.61	37.912	0.99149
377.33	1780	66.038	9.8705	0.99781
376.14	1312.1	87.709	26.913	0.92966
396.28	1351.6	50.08	70.36	0.90805
382.25	1323	163.3	10.487	0.99556
379.5	378.38	104.74	22.744	0.86381
381.2	1550.4	57.265	17.642	0.94338
428.33	1529.1	166.36	114.92	0.92234
393.7	302.2	21.371	36.438	0.67782
388.29	652.21	127.97	60.331	0.86208
383.88	790.5	113.53	72.795	0.92896
403.38	799.85	164.36	56.081	0.92586
388.2	986	11.889	20.078	0.96707
383.67	1287.5	160.71	21.722	0.9755
389.8	1694.4	167.66	37.541	0.87256
381.8	152	107.35	18.36	0.913
390.78	1024.7	171.12	36.204	0.89461
394.11	1175.6	12.907	50.144	0.98205
412.12	1669.5	3.7517	72.018	0.84883
371.18	1899.5	69.044	55.017	0.91479
384.89	267.33	79.875	30.53	0.93163
388.75	542.75	13.241	17.807	0.98074
381	634.67	81.573	29.604	0.92199
379.12	939.5	104.04	29.312	0.98463
372.75	1265.2	51.34	27.446	0.93321
385.75	1528.8	21.801	11.864	0.90783
383.2	1563.2	110.56	18.009	0.94888
375.33	1157.5	2.8624	22.141	0.90443
386	513	145.49	19.535	0.99395
378.33	525.33	120.96	19.389	0.9022
389.8	1927.8	19.654	16.476	0.90228
388.9	2015.9	114.54	54.206	0.93287
385.75	357.75	68.962	13.98	0.99628
393.5	580.17	5.5275	31.485	0.98921
396.22	924.89	23.749	36.391	0.75055
394.56	149.44	16.557	42.108	0.91671
405.11	155.16	43.264	56.677	0.82379
383.67	181.5	97.595	17.565	0.86155
390.85	420.65	82.763	86.359	0.73537
398.43	439.14	8.1301	31.572	0.89588
387.5	996.5	120.47	21.015	0.93851
403.56	652.78	16.144	45.198	0.87526
387	668.5	67.751	24.754	0.96023
383.92	1848.4	90	43.731	0.89182
394.62	22.154	33.408	61.015	0.92277
398.8	14	6.5819	26.664	0.98157
384.8	729.9	78.93	51.535	0.90952
400.5	1119.4	6.3402	29.645	0.91639
389.62	1192.9	121.61	33.995	0.89803
391.8	1326.2	48.366	14.204	0.84774
396.5	1554.2	171.87	21.407	0.99093
390.6	34	173.45	67.042	0.91584
384.46	1041.2	88.493	45.63	0.83308
393.75	1039.8	153.43	14.914	0.8996
388.8	1800.2	98.973	19.893	0.96692
389.33	1221.7	86.186	17.831	0.8431
389.25	1406	95.194	45.999	0.96048
392.5	84.833	115.2	19.314	0.97279
397.17	565.5	11.31	16.717	0.91505
398.1	1507.4	17.928	36.869	0.96925
392.6	1495.2	119.74	17.555	0.91852
399.29	2017.9	38.66	32.981	0.97074
399.62	815.75	163.3	21.182	0.98578
392.33	1524.5	96.009	21.204	0.90099
393.14	1946.7	180	24.269	0.94772
397.83	1929.3	123.18	33.078	0.93911
391.83	1734.7	83.29	17.325	0.98803
408.8	1717	158.2	39.129	0.96339
407.5	185.56	172.69	53.564	0.73407
402.38	261.62	15.255	26.065	0.87489
403.8	248.4	144.69	30.107	0.97687
396.71	323	110.56	26.708	0.95971
399.25	345.5	55.62	24.915	0.92402
391.6	592.6	23.629	19.303	0.90474
394.17	597.5	65.772	23.397	0.93738
404.41	645.71	109.92	76.833	0.95518
398.33	749	39.56	31.411	0.94975
407	736	156.19	38.651	0.96147
392.6	1140.4	97.595	15.646	0.96717
387.5	1374.8	47.726	16.937	0.87773
396.25	1508.8	118.07	17.381	0.97806
394.5	491.33	93.576	36.155	0.8868
395.43	522.57	117.76	22.071	0.9728
388.33	1638.3	18.435	10.756	0.88201
396.5	946.75	3.3665	17.722	0.96089
402.6	1151.5	122.74	36.079	0.9226
394.9	1303.9	90	55.274	0.95886
405.44	1887.8	145.71	29.304	0.90863
399.5	98.375	104.04	26.092	0.94812
395.91	622.64	93.013	41.434	0.91839
401.22	824.33	115.11	36.228	0.97553
388.6	1204.4	180	14.87	0.94146
402.17	1214.3	62.103	19.801	0.97141
388.86	1883.9	141.01	28.296	0.95486
397.62	1851.8	102.17	59.626	0.875
409.8	70.6	153.43	30.85	0.94225
405.25	530.25	113.2	39.872	0.95503
396.6	1658.8	102.09	15	0.95452
410.25	1680	40.601	39.336	0.93752
379.62	1776	6.5198	51.591	0.68283
407.6	373	140.19	23.77	0.98573
406	610.88	42.879	20.51	0.93151
410.33	1295.1	154.8	38.527	0.97533
405.4	677.8	112.93	28.621	0.98638
404.5	1501.5	145.01	12.469	0.97892
394.8	1616.4	13.241	19.194	0.90987
388.5	1631.8	118.44	30.928	0.88253
398.67	1607.8	95.44	22.687	0.92981
401.25	1651	150.26	16.806	0.95944
427.14	45.952	174.21	90.902	0.76295
394.5	1358.8	165.96	22.973	0.8974
408	1335.7	109.75	42.709	0.97021
411.5	1855.3	9.7276	36.77	0.96576
398.25	311.75	176.99	19.062	0.99811
406.2	885.6	19.179	25.022	0.97321
416.67	873.25	153.43	48.854	0.96118
398.83	1476.7	104.74	20.093	0.97778
404.25	1603.5	49.185	29.299	0.99216
404.28	1698.3	99.462	68.09	0.89334
408.2	206.4	132.71	19.59	0.90309
403.5	221	85.236	13.014	0.92527
393.5	230	158.2	27.417	0.98208
400.88	861.62	2.3859	25.006	0.96059
418.54	1246.8	138.53	60.748	0.94463
404.6	1252	112.62	26.131	0.99499
392.67	1986	142.59	23.234	0.9211
407.41	1952.4	98.569	80.25	0.91993
407	557.75	110.56	17.539	0.97428
409.17	577.83	64.44	26.939	0.9464
411.38	788	131.63	38.689	0.93371
412.86	996.43	28.301	22.407	0.65894
412.5	1006.2	107.88	35.74	0.91139
406.43	1963.6	25.201	19.692	0.95409
434.84	1946.9	159.94	70.385	0.95285
409.53	1105.4	57.031	47.123	0.9359
401	1230.4	100.62	19.194	0.84811
405.92	1809.2	87.207	42.685	0.96167
435.95	1811.4	35.134	70.599	0.93528
414.87	118.27	129.81	58.551	0.80036
417.57	136.14	12.265	24.841	0.9475
409.88	289.25	76.373	35.109	0.96717
407.22	976.67	38.991	29.209	0.925
415.83	965.33	136.04	42.903	0.90663
409.8	1276.4	23.629	17.698	0.9868
405.5	1276.2	82.405	15.325	0.98748
402.83	1247	150.26	17.156	0.93988
423.43	1342.9	5.7106	42.022	0.95664
422.14	1330.7	149.35	34.273	0.91574
408.47	1396.8	99.273	56.199	0.88344
409.33	1554.3	32.471	26.761	0.97443
413.62	1559.4	51.34	25.915	0.98833
414.53	1610.8	103.57	82.426	0.72387
399.25	1755.2	150.26	17.314	0.93131
410	1808.6	32.471	26.472	0.98508
414.14	1802.6	135	15.456	0.91498
412.8	1834	63.435	19.929	0.89759
414.5	421.5	161.57	13.083	0.96685
413	1458.5	47.49	17.715	0.91894
416.67	1443	124.51	22.632	0.85793
400.14	589.71	147.09	22.355	0.90578
395.83	1442.5	125.79	55.936	0.94768
403.82	2012.2	151.05	64.754	0.82948
425.33	222.13	139.76	58.873	0.86778
436.56	304.33	36.158	68.411	0.94144
410.22	769.89	84.958	37.874	0.90121
418.72	737.67	90	59.123	0.71038
416.83	911.83	166.37	34.248	0.99147
409.5	905	90	17.068	0.87882
417.6	1932.6	9.4623	12.385	0.98227
408.17	11.167	50.906	21.539	0.95714
412.89	19.111	101.69	33.781	0.87666
412.2	327	96.71	17.646	0.97001
419	347.83	56.31	32.21	0.8955
420	435	138.81	44.516	0.95517
416.75	451.25	66.801	17.701	0.86047
417.8	1486.2	66.801	33.234	0.91664
431.27	594.09	169.51	56.978	0.96385
425.62	612.62	54.293	39.988	0.9855
414.69	1634.2	94.332	72.549	0.91234
402.25	122.38	133.45	27.91	0.93775
[truncated: 8,376 more rows]
