# Supplementary material for: Social motility of biofilm-like microcolonies in a gliding bacterium
Source: Nat Commun. 2021 Sep 29;12:5700. doi: 10.1038/s41467-021-25408-7 (PMC8481357; doi:10.1038/s41467-021-25408-7)
Supplement: Supplementary file 15 — Source Data [file 41467_2021_25408_MOESM15_ESM.zip › Source Data_NCOMMS-20-05786B/Source Data_Supplementary Figure 1/Flavo - Angles/75 hr/Angles_WTT_75_R3.csv]

4.0714	110.07	84.144	42.19	0.92924
9.8	1644	25.201	18.802	0.99929
4.3636	1943.2	82.405	47.717	0.9514
20	1930.6	12.68	41.651	0.98436
10.111	325.61	104.66	72.471	0.92707
6	363.25	62.241	22.48	0.95509
5.6667	552.33	23.199	7.7287	0.98539
9.5714	582	168.69	17.217	0.88846
2.8	674.4	90	28.731	0.87015
10.333	714.73	87.955	65.281	0.85838
2	972.5	87.274	21.555	0.97536
31.231	1116.2	2.3859	49.489	0.97076
10.867	531.2	98.13	68.07	0.93492
27.533	974.87	19.885	56.93	0.87791
3	1677.2	93.18	18.441	0.97761
15.1	1658	110.41	49.647	0.92413
10	1680.2	165.96	12.408	0.99684
6.375	477.25	93.576	22.537	0.71133
14	462.29	156.04	20.06	0.98193
8.1429	796.57	110.32	29.946	0.96146
7.8	882.8	74.407	48.215	0.92592
16.667	874.11	143.53	31.621	0.90448
6.8333	1066.2	90	19.525	0.81946
9.1429	1079.4	30.964	21.815	0.80186
4.75	1188	96.483	45.616	0.97078
25	1199.7	169.46	52.166	0.83844
10.75	1398.8	9.4623	12.649	0.96177
20.417	1655.8	144.32	57.847	0.82996
12.167	1490.2	108.43	38.482	0.98611
22.5	1510.2	166.37	42.706	0.7951
22.222	136.33	19.573	50.894	0.93842
7	625.08	133.15	33.458	0.6555
10.636	895.55	104.04	40.8	0.90952
9.8	1186.8	17.354	17.437	0.96138
34.143	1859.1	152.42	88.181	0.85723
32.2	677.27	23.356	57.509	0.83338
10.375	1160.2	118.44	31.782	0.85882
25.6	1170.1	178.36	40.016	0.875
30.133	1453	2.1611	56.335	0.94148
21	1955	0	31	1
28.909	416.64	149.04	54.341	0.85843
15.75	1010.4	149.62	35.495	0.94705
18.375	1023.4	43.831	38.955	0.88962
7.25	1039.2	36.027	15.216	0.89389
43.056	495.78	3.6678	86.123	0.90754
20.375	474	110.92	41.485	0.87744
3.25	525.25	53.973	15.185	0.8957
14.667	749	140.19	17.666	0.8842
21	755.86	169.7	24.631	0.90781
20	922.78	160.35	33.219	0.89504
17.167	1776.2	41.009	30.572	0.99697
10.667	1769.3	131.19	22.911	0.92794
9	1806.7	143.13	15.021	0.99858
10.2	1814.8	74.055	15.724	0.926
12.8	1793.2	93.945	31.403	0.92566
8.8	2005.2	90	29.793	0.97339
14.2	2002.4	57.529	15.561	0.83791
15.5	2019.2	153.43	30.045	0.89309
11	78.8	94.086	14.384	0.97576
13.8	93	65.225	17.937	0.79823
16.5	1249	143.97	29.174	0.93244
24.5	1305.4	171.57	30.044	0.90849
11	1623.2	90	16.502	0.96957
24.5	1607.4	140.39	39.776	0.94637
11.545	1705.2	105.26	60.345	0.94471
29.125	1734	37.405	44.356	0.96495
22	1901.2	160.82	24.539	0.99235
18.889	194.44	180	33.96	0.94228
16.455	173.82	108.43	43.857	0.93735
19.3	315.5	50.194	43.132	0.90539
20.5	323.75	22.834	20.703	0.99578
13.833	946.5	105.64	26.441	0.98185
18.333	1561.3	119.36	37.295	0.98445
26.267	1853.3	16.858	61.35	0.56205
15.75	224.75	78.69	27.07	0.94182
10.75	385.67	92.437	56.226	0.83667
71.893	377.61	11.514	130.4	0.8452
16	601.5	122.74	16.981	0.98009
24.5	762.75	129.56	30.94	0.96423
17	1783.8	8.5308	20.297	0.99639
11.733	1836.1	104.3	66.098	0.79625
14.8	1940.8	79.114	26.672	0.99267
14.667	55	32.276	24.176	0.92952
19.75	65.625	59.3	38.169	0.97503
23.25	883.25	25.463	23.336	0.99672
15.333	989.33	75.964	21.47	0.96022
17.6	1285.4	21.801	23.651	0.91077
13.833	1281.2	117.35	32.791	0.99568
6.4	1371.6	42.51	16.333	0.99665
7	1370.4	51.843	19.077	0.93329
17.667	1379	12.529	9.2221	0.99972
23.727	1502.3	115.84	72.099	0.98632
17.4	1428.5	41.348	37.683	0.88374
8.1667	1586	27.646	25.079	0.94529
20	1581	116.57	20.129	0.8887
18.8	1687.9	138.95	43.56	0.94374
18.5	1745.8	120.96	25.75	0.90578
30.429	496.43	126.25	44.553	0.835
37.812	529.19	145.49	64.113	0.90855
20	553.67	41.987	13.474	0.99847
14.3	660.6	113.75	29.855	0.91487
27.25	732.83	26.114	59.209	0.95928
20	1680.2	23.962	11.194	0.87982
29	1717	41.496	36.514	0.95067
22.667	98.667	107.82	35.837	0.82068
33.667	627.89	12.68	45.498	0.90114
11	828.75	36.87	10.307	0.9702
20.333	827.67	138.58	23.797	0.95271
16.778	937.22	37.875	42.297	0.80869
25	1127.5	23.962	21.508	0.91585
20.625	1386.5	108.43	26.173	0.96659
15.2	245.8	104.04	19.15	0.86122
14.667	403.33	8.1301	23.829	0.89024
29	561.35	118.18	80.075	0.79337
22.6	991	136.33	31.26	0.97292
36.5	1180.8	160.02	48.837	0.95868
16.167	1330.5	103.39	24.035	0.89817
31	1447.9	103.82	71.074	0.88383
23.5	1961.2	47.726	15.467	0.96114
31.158	242.37	112.83	84.189	0.73461
13.333	283.17	78.111	22.234	0.87328
36.917	302.75	39.289	48.935	0.87132
10	647.8	172.41	15.606	0.9697
28.375	635	132.51	33.607	0.96879
17.5	854.5	111.8	16.315	0.99022
24.5	850.5	175.24	13.116	0.91806
25.8	1411.2	8.1301	14.222	0.99438
46.8	168.8	14.657	68.892	0.97524
36.769	160.46	16.189	39.182	0.82386
32	362.83	16.26	26.857	0.93087
23.2	1078	136.64	25.324	0.97767
15	8.75	65.225	16.023	0.8936
31.636	18.091	24.102	51.555	0.80747
20.75	18.5	106.39	18.225	0.97232
11.5	441	176.42	17.28	0.92773
21	449	74.358	27.87	0.93151
50.6	470.07	0	77.778	0.87429
35.625	1056.8	167.32	42.364	0.9678
22.25	1057.5	113.63	17.766	0.98302
39.583	1978	4.316	56.191	0.94589
25.667	1988.5	68.199	27.255	0.98793
26.25	1968.8	135	18.991	0.9681
21.75	343.25	153.43	24.199	0.92403
45.062	354.94	26.966	69.101	0.9255
28.364	1124.5	117.22	41.039	0.95903
24.2	1208.2	120.96	34.98	0.83348
24.4	1270	32.735	16.808	0.9902
26.273	1288.2	101.31	38.59	0.92493
14.8	126.6	143.13	15.45	0.9709
31.167	126.17	25.201	18.921	0.993
9.625	149.88	141.01	27.509	0.98217
33.167	435.5	50.826	35.222	0.98882
27.25	698	138.37	12.136	0.99226
10.333	1550.2	25.346	22.806	0.92184
27.625	1516.2	84.144	40.048	0.97895
37.182	881.27	120.58	53.493	0.95541
31.667	911.5	71.565	21.251	0.89282
26.2	2032.8	126.87	16.416	0.91372
34.333	1774.7	97.765	33.529	0.66223
29.643	1092.8	126.87	54.924	0.91034
16.143	1357.3	180	22.971	0.95773
33.571	1378.1	87.397	50.329	0.87515
30.75	1347	106.7	21.266	0.98188
43.571	1365.7	34.695	33.411	0.94647
52	1482.1	146.31	52.519	0.75517
29.75	1908.2	81.027	19.468	0.98806
30.6	184.2	97.595	15.28	0.99036
29.833	529.5	80.538	18.97	0.96198
37.625	724.88	146.31	32.588	0.88512
30.667	1328.8	70.56	18.463	0.97643
37.091	275.64	1.7357	41.466	0.79619
26.2	380	159.44	17.788	0.96063
39.714	844	149.04	24.479	0.95283
30	1532	180	16	1
29.167	1634.2	76.759	21.494	0.81252
41.7	1614.9	142.7	29.568	0.89288
31.9	694.1	80.218	32.013	0.91924
22.429	801.14	53.13	22.567	0.88624
31.4	805.2	84.289	21.003	0.95701
35.75	827	128.66	12.817	0.99913
38	935.85	121.22	39.155	0.98551
41.286	1429.3	147.72	25.772	0.87197
56.4	1576.1	176.57	54.754	0.91481
19.867	391.73	5.856	46.709	0.83933
25.75	1036.8	123.69	15.662	0.92085
39.25	1029.8	161.57	17.2	0.91926
42	1396.8	120.74	43.817	0.98243
30.857	1640.8	78.158	68.135	0.92975
46	1707.2	145.84	34.074	0.99306
24.4	1389.6	10.62	18.585	0.8759
35.429	631	68.749	42.14	0.91663
50	879.33	160.97	34.786	0.88184
37.364	988	79.216	49.184	0.86929
36.333	1336.3	30.466	20.721	0.95182
44.429	1325.7	137.05	40.509	0.97814
76.348	97.304	172.65	100.19	0.93596
46.667	1008.3	157.25	35.626	0.94356
32	1942	115.02	17.034	0.97178
39	150.67	111.37	24.971	0.98907
81.9	546.8	154.34	130.07	0.86999
44.143	179.14	52.125	35.51	0.96326
88.522	931.04	142.93	124.67	0.90478
29.167	1156.7	130.24	19.855	0.85771
44.522	1135.1	95.768	106.73	0.93226
53.818	1144.4	151.93	37.662	0.90276
40.5	1294.2	112.38	18.877	0.97392
38.167	1831.7	15.524	19.502	0.95792
55.588	1800.9	124.59	74.221	0.94927
43.333	94	170.54	18.36	0.9939
67.059	250.18	21.038	72.086	0.77287
49.286	1961.3	26.565	22.913	0.97592
42.455	1968.3	74.932	35.822	0.75167
38.909	64.545	108.43	40.077	0.71014
45.8	82.4	14.036	13.344	0.92693
40.75	131.75	50.194	15.71	0.99429
57.909	127.27	169.29	42.789	0.88006
41	292	104.93	15.797	0.98275
45.727	405.82	84.685	100.62	0.85841
40.941	763.76	125.22	73.489	0.84946
48.8	781.2	20.225	21.123	0.95859
45.25	819.75	161.57	13.689	0.92407
41.167	1259.3	177.14	22.361	0.89552
50.25	1468.8	173.48	40.413	0.87169
61.091	1741.4	167.74	52.468	0.89721
44.444	1794.9	129.56	30.974	0.96317
19.833	1603	162.65	35.841	0.93542
61.333	1872.7	2.8624	46.723	0.85719
33.455	1882.4	25.866	41.331	0.88732
59.111	272.44	139.54	45.714	0.97756
56.444	2010.4	7.4959	41.316	0.92767
51.333	758.17	163.3	21.052	0.99185
49.091	1616.6	8.1301	40.845	0.86561
30	1817.2	176.63	35.341	0.96373
43.6	656.4	90	13.335	0.97487
36.625	661.5	14.534	37.861	0.73671
40.667	1692.8	168.69	23.851	0.85516
42.6	1699.4	90	15.261	0.98288
41.167	2031.2	127.23	32.107	0.97801
62.286	2021.6	150.46	37.99	0.90766
54	113	164.58	30.751	0.97827
46	110.57	115.2	19.013	0.98816
47	342.2	95.711	43.637	0.92123
40.6	442.6	77.735	25.46	0.92449
56.5	444.83	177.4	25.673	0.85781
57.727	1237.6	3.2705	40.822	0.85879
47	1436.4	98.881	35.219	0.91963
50.556	1346.9	34.695	35.872	0.88154
64.167	1335.8	175.24	41.395	0.87269
45.5	1516.5	92.386	26.141	0.9189
70.636	1511.2	157.04	66.067	0.9699
29.75	1994.6	168.37	35.802	0.96958
66	1997	5.5722	54.567	0.75494
53.125	507.12	113.75	27.834	0.98128
43.667	1217.3	66.038	9.9541	0.98943
57.833	1220.7	170.91	25.586	0.98953
66.31	937.38	30.256	103.39	0.40312
59.45	1169.5	119.48	83.942	0.94421
60.9	1633.8	10.84	49.191	0.97281
47.308	1657.7	81.027	61.873	0.93265
54.4	1829.6	158.2	16.817	0.96068
47.25	56.75	70.56	37.099	0.97186
57	414.4	156.37	17.538	0.99579
50.062	687.06	84.193	65.827	0.90091
55.375	733.12	80.134	28.969	0.80588
58.4	839.2	15.945	18.713	0.77809
57.571	1443.6	27.897	21.724	0.88544
63	1674.9	157.52	33.356	0.94089
60	1968.7	132.27	30.857	0.96354
48	322	146.31	7.2111	1
53.75	545.75	80.538	26.473	0.91909
56	831.5	61.557	28.152	0.96956
57.75	1089.5	140.71	16.182	0.87831
70.444	1538.4	168.86	80.157	0.83921
55.5	1541.5	133.36	26.231	0.94387
56.143	1817.7	64.537	24.233	0.95981
41.5	1916.9	19.654	45.932	0.6473
71.9	1903.7	151.39	53.967	0.92871
56.8	66.2	133.45	27.638	0.94696
54	226.58	80.272	44.949	0.79003
57.333	221	174.29	10.448	0.96193
70.105	329.21	73.474	100.85	0.94122
41.556	208.11	162.35	27.948	0.82606
71.556	205.44	173.99	38.593	0.99009
57.455	590.36	67.62	38.277	0.96063
63.444	756.44	46.273	33.959	0.93724
62	805.62	68.039	78.666	0.8498
59.75	902.75	12.995	15.165	0.87976
55	1787.2	58.671	28.877	0.93243
66	1057.4	25.56	26.63	0.95738
56.733	1197.1	84.508	58.937	0.88637
85.889	1373.1	159.19	71.963	0.74327
60.455	1411.2	57.653	44.602	0.79617
63.333	1385.7	123.11	30.398	0.90332
55	1718.8	83.367	45.393	0.95367
63.333	567.67	48.576	23.367	0.97022
58.222	637.67	76.608	46.174	0.93502
66	605	132.4	33.012	0.94344
64.429	1692.4	141.01	28.559	0.94606
82	197.82	32.005	60.322	0.78196
61.4	288	124.7	15.955	0.99099
60.625	1946.1	36.469	31.685	0.90266
58.667	1942.8	135	33.411	0.9312
57.8	1596	86.634	17.384	0.97958
54.083	370.25	130.6	39.547	0.9325
58.2	407.6	80.538	12.941	0.9401
60.667	396	120.96	11.788	0.98928
61.714	1970.1	73.61	21.294	0.83216
66.118	987.76	72.646	73.914	0.90716
74	1770.6	15.945	34.155	0.8526
61.667	22.667	79.216	44.385	0.96328
76.231	8.3077	11.56	51.578	0.87074
69.5	17.375	45	31.749	0.84633
56	123.75	41.634	16.433	0.73276
60	128.4	72.474	21.234	0.93835
68.692	167.31	67.457	62.204	0.92252
59.444	848.78	100.62	21.433	0.75953
66	856	137.12	21.538	0.88703
71.444	989.56	23.962	30.799	0.95933
78.333	1454.9	146.77	37.722	0.9191
68.25	1496.7	114.1	44.507	0.93535
64.5	227.4	97.125	53.345	0.9068
49.75	488.62	147.53	40.623	0.96289
66.333	1578.7	67.834	31.837	0.91575
81.833	1568.8	67.834	92.353	0.31569
74.75	1798.1	17.745	27.555	0.95259
64.25	350.25	75.964	12.729	0.97177
75.125	867.12	132.4	33.94	0.91764
63.333	385.33	90	11.71	0.93939
83.857	390.57	178.32	36.919	0.92133
70.909	1665.6	73.301	47.771	0.87421
66	1638.5	118.61	13.262	0.94477
71.125	65.875	47.49	34.135	0.95378
65.2	50	102.09	16.782	0.85318
68.476	1892.8	87.337	92.783	0.92789
80.333	1882.2	162.18	31.033	0.94772
71.857	474.5	80.538	68.589	0.97552
67.75	1361.5	75.964	16.579	0.99476
67	1699.3	92.603	22.693	0.97048
63	703	71.565	17.728	0.8919
72.778	710.22	154.65	24.995	0.84113
68.571	912.14	79.216	21.87	0.97746
63.75	1020.2	64.983	16.628	0.99551
67	1621.1	78.232	25.847	0.94847
78.167	1612	143.53	28.91	0.9893
96.467	47.6	9.1302	58.884	0.96322
88.643	729.64	157.22	62.019	0.87443
75	1785.7	17.103	14.793	0.91944
54.308	1880.9	117.9	62.201	0.92774
72	1280	87.979	100.54	0.84595
74.4	1294.4	61.699	15.721	0.93916
75.7	1318.4	117.98	39.687	0.91302
74.4	1501.1	60.642	52.471	0.69972
72	583.17	69.444	18.286	0.93449
74.636	1097.8	138.5	37.045	0.93705
82.333	1938.3	93.013	63.403	0.60017
57.9	329.6	19.093	28.669	0.95971
71.75	680.25	98.746	14.099	0.9329
75	693.6	48.013	15.17	0.88685
75.8	1075.4	180	20.206	0.98981
71.769	1046.2	79.077	65.708	0.88348
73.429	1210.3	117.55	27.369	0.94787
91.536	1261.6	75.665	109.04	0.85188
66.2	1271.4	120.96	17.972	0.97333
72.8	1400.2	113.63	18.43	0.94761
88.643	1719.4	176.19	49.557	0.91006
75	1746.4	60.524	26.628	0.99219
79.75	1934.4	21.038	28.323	0.98355
85.222	105.67	35.754	34.352	0.89678
87.625	407	21.161	37.36	0.88975
89.4	1919.4	1.7357	35.765	0.92311
74.7	520.6	158.75	39.611	0.97514
65.5	666.5	40.601	19.471	0.94702
69	1245.2	176.63	17.328	0.98278
69.375	1595.6	105.59	45.647	0.978
73.25	2006.5	90	12.222	0.98183
82	777.4	114.29	112.73	0.79802
99.5	794.14	13.536	60.401	0.91957
70.6	1984.8	147.99	20.031	0.94194
78.6	1973.4	120.96	17.504	0.99939
79.5	412	139.09	20.859	0.95158
79.5	407.75	110.14	35.927	0.8894
82.8	430.4	154.98	18.646	0.88773
79	1187.8	50.711	15.448	0.92005
89.286	1177.9	169.88	29.211	0.9737
89.909	1315.8	173.52	46.683	0.9486
92.222	1020.1	28.61	38.468	0.97718
83.8	635.6	130.24	18.478	0.92163
108.31	1124.8	0.8814	69.377	0.93702
80.6	1772	161.57	16.921	0.93444
79.286	1808.8	90.924	70.116	0.88436
87.667	1477.2	165.96	25.258	0.97945
77.8	1754.6	162.47	22.269	0.89473
79.211	48.211	96.537	103.11	0.93712
80.846	213.62	81.87	47.122	0.90035
79.2	291	93.366	18.09	0.94138
83.636	329.91	105.75	43.101	0.94015
91.625	347.62	177.88	28.46	0.94934
84.5	553.17	125.54	21.255	0.80946
93.5	1199.3	166.43	32.315	0.9232
77.5	1203.3	34.046	49.897	0.89492
105.2	1963.3	167.62	44.837	0.93619
81	616.33	169.38	16.308	0.99818
97.536	556.14	97.23	151.16	0.89358
78.417	887.75	79.114	55.434	0.95524
81.5	951.25	64.537	23.691	0.98178
97.2	1335.5	174.64	34.134	0.9416
81.833	1430.8	127.87	23.704	0.96201
103.62	71.875	164.88	42.611	0.89948
103.11	696.67	151.29	49.237	0.97256
83	735	99.462	12.472	0.97542
88	753	61.39	25.078	0.99927
95.875	750.5	31.608	30.886	0.98844
92.355	1847.8	98.702	118.81	0.83448
108	650.64	152.9	56.089	0.86115
89.4	1074.3	99.926	86.46	0.93935
85	1404.4	85.236	39.385	0.91723
89	1709.4	35.311	30.063	0.97832
90.167	1702.5	154.13	37.574	0.97605
92.111	1680.2	104.62	49.694	0.95664
99.214	2006.8	59.744	54.872	0.75954
87.2	97.8	60.642	19.574	0.93785
90.6	436.2	63.435	27.248	0.98477
98	1382.5	64.983	79.61	0.8317
82.5	1365	112.62	26.505	0.98096
106.4	1355.9	3.9005	50.044	0.88127
85.5	1648	103.13	32.76	0.94035
90.818	1735.2	53.393	50.297	0.86686
89	2034.8	31.43	22.608	0.93309
86.556	2022.8	104.83	38.116	0.92275
100.33	905.11	161.57	31.496	0.90364
87.167	963.67	46.975	22.92	0.89521
82.556	1839.2	173.66	27.646	0.98265
98.75	96.5	103.55	93.833	0.90987
94	135.8	4.3987	14.227	0.91647
85.167	158.17	175.6	27.013	0.96534
99.25	1164.5	162.35	25.935	0.89018
112.33	1634.8	178.57	45.183	0.88557
92.5	1777.7	168.11	19.631	0.98905
100.79	457.86	118.22	50.921	0.91376
85.75	989.75	116.57	14.485	0.92621
96.4	983	165.07	17.93	0.86582
100.94	1105.9	72.719	60.694	0.77647
101.39	352.22	71.061	114.39	0.94276
88	1861.1	80.838	31.817	0.9869
93.714	778.14	107.65	23.333	0.98943
110.5	1007.1	164.62	46.499	0.89218
92	1453	79.992	18	0.95904
102.73	50.727	130.36	32.649	0.80397
93.4	1328.4	128.66	16.31	0.78517
98.231	1616.2	14.036	41.595	0.79301
108.67	1614.4	8.1301	64.349	0.76921
100.4	2009.6	161.57	19.207	0.98787
94.5	674	125.84	28.249	0.786
104.22	875	8.6156	35.674	0.9356
106.67	870.33	157.62	40.896	0.8991
94.889	866.78	109.09	34.398	0.79985
101.33	433.67	145.49	20.185	0.96193
87.375	1243.6	118.61	26.69	0.93892
93	1280.3	39.806	15.696	0.99517
95.5	1461.8	180	17.142	0.99171
107.11	1682	169.29	42.44	0.88728
96.889	19.444	81.254	28.52	0.92236
109.89	710.22	26.565	41.299	0.92044
93.2	806.2	114.15	34.653	0.9171
112.08	818.25	39.401	43.299	0.83686
119.32	202.89	164.29	74.402	0.89356
157.06	582.28	168.21	136.05	0.86347
105.62	772.25	163.81	36.322	0.88871
101.2	1308.6	36.87	15.728	0.95372
90	1488.3	6.3402	9.0828	0.99699
98.733	1517.2	80.91	55.789	0.90763
107.3	1488.2	22.62	35.535	0.73167
112.45	1821.8	8.1301	39.032	0.9058
103.6	934	8.7462	13.319	0.98755
105	1215.8	163.5	29.804	0.94483
112.53	1190.5	124.7	68.703	0.92057
102	1763.5	15.945	22.213	0.98323
96.2	1902.4	82.405	15.649	0.967
101.6	2033	129.29	14.476	0.98181
107.5	2038	177.51	23.424	0.98284
95	175.5	144.46	18.418	0.93413
103.88	189	62.592	32.26	0.94277
103.25	1150.1	56.31	22.502	0.96138
96.5	1183	84.806	11.099	0.99517
98.6	1782.8	90	13.142	0.76091
107.27	1776.8	125.54	40.191	0.85615
88.571	923.86	171.47	20.561	0.98362
108	1524	24.775	45.557	0.94285
97.9	1968.2	85.236	38.303	0.94314
105.25	417	15.255	11.561	0.98626
103.6	674.6	38.66	14.944	0.85693
114	1048.3	33.024	52.592	0.90713
92.5	1490.8	55.305	17.304	0.91372
104	134.2	141.84	19.748	0.90157
114.22	463.44	175.91	29.037	0.96675
123.44	1787.2	146.51	87.391	0.89181
98.111	272.78	176.99	41.05	0.92699
102.5	276	82.569	23.402	0.99116
123.95	562.11	164.67	86.663	0.74182
118	551.4	145.44	57.714	0.94682
132.76	606.52	140.28	87.831	0.96213
101.2	834.2	38.454	53.002	0.81914
102.12	847.5	83.66	27.91	0.97333
120.92	812.92	130.91	62.033	0.95995
101.6	1710.2	92.045	30.351	0.92314
97.6	363.8	22.834	20.667	0.9975
102.44	971.67	86.269	47.196	0.97672
112	957.71	23.629	20.778	0.8405
103	1432.3	166.43	31.415	0.94964
104.2	1444.2	81.87	21.403	0.99112
111	1682.8	119.05	31.301	0.98678
120.8	173.9	137.66	66.335	0.91772
112.07	212.29	119.41	66.206	0.95361
124.22	230.33	16.699	43.87	0.95193
95.2	999.6	154.98	16.625	0.99566
116.67	1090.9	124.11	44.152	0.84806
111.17	1180	20.556	17.948	0.95208
113	1406.8	30.069	25.71	0.85393
118.78	1546.3	167.28	32.362	0.98202
103.5	1543.8	90	10.285	0.97225
122.6	1600.6	23.552	45.365	0.93782
95.5	1586.5	32.005	23.505	0.80272
110.23	1569.5	104.3	55.169	0.954
112	289.62	173.48	36.296	0.97058
118.62	1342.9	144.64	41.752	0.91044
105	1874.1	74.055	23.837	0.91626
113	542.4	58.671	27.871	0.96607
116.78	1451.1	8.9726	39.49	0.9742
106.77	1940.5	81.87	59.656	0.94825
122.25	1912.2	156.19	38.521	0.96471
119.14	1931.1	161.11	40.67	0.98751
111.2	2033.4	48.013	15.053	0.89374
116.63	1445.3	85.314	73.515	0.83254
110.25	42.5	138.81	22.161	0.95937
109.8	698.8	109.65	14.885	0.99872
106	1301.2	90	21.633	0.8783
115	228.77	79.992	46.977	0.73495
124.33	1644.7	169.7	39.002	0.85997
110.5	1879	156.37	17.766	0.98302
106.5	1078.8	68.199	17.73	0.91118
129.1	1157.3	178.99	59.616	0.95627
124.25	1571.5	162.55	39.319	0.93308
111.62	419.12	110.32	30.059	0.95786
115.25	751.25	56.31	16.357	0.8817
113.29	317	84.094	31.506	0.92537
112.6	787.6	82.405	31.139	0.97194
116.5	1240	135	14.092	0.90319
115.5	1894.3	137.86	30.064	0.94198
117	1899	0	11.991	0.91738
131.39	197.27	77.712	133.54	0.77405
118.83	142	124.99	24.726	0.98733
112.67	468.5	93.814	30.375	0.98984
120.2	491	39.094	21.134	0.97547
103.88	607.25	19.983	28.807	0.81262
113.8	18	124.38	24.033	0.95793
126.89	21.111	0	28.187	0.88692
118.5	35.7	86.82	43.014	0.83822
105.67	248.33	180	26.745	0.93475
143.46	370.31	144.16	73.233	0.90957
116.38	912.5	58.671	28.632	0.9404
120.85	1839.7	159.3	51.26	0.93843
117.56	107.33	118.61	40.778	0.92181
116.25	342.75	176.19	15.407	0.97572
119	534.75	131.63	12.136	0.99226
117.09	1290.5	71.114	47.21	0.85071
128.89	1268.1	172.15	30.608	0.95643
129.88	1396.2	112.93	61.794	0.91372
115	1614.7	83.66	9.5083	0.95237
109.33	1735.3	128.66	20.621	0.93154
121	1729.8	170.54	13.067	0.93101
121.5	631.83	129.81	23.713	0.98811
133.5	1238.8	33.69	57.405	0.94213
125.43	1366.7	135	37.661	0.97632
110.33	1373.6	38.66	28.227	0.68054
104.73	1549.1	107.82	66.472	0.88491
125.67	1512.3	140.91	21.272	0.96916
121.32	1882.8	88.238	136.22	0.95482
125.8	322.2	140.19	23.637	0.99127
124	994.33	60.068	39.064	0.97479
135.57	1674.6	27.759	52.743	0.81417
131	76.071	60.141	64.351	0.9676
119.25	267.5	90	15.448	0.90629
128.88	267.12	129.47	24.244	0.90838
122.33	359.33	108.43	25.667	0.98564
118.89	877.89	99.162	33.57	0.93539
127	1496.6	168.69	15.831	0.96628
118.67	845	54.462	17.515	0.98227
133.43	872.14	31.264	33.423	0.98005
126.75	1022.6	139.4	33.448	0.82691
140.71	1026.7	167.47	38.25	0.96413
132.5	1044.9	52.125	34.685	0.98616
136.57	4.2857	167.91	31.381	0.91252
109.43	1062.6	168.69	24.674	0.82662
135.57	1977.4	36.87	46.945	0.85206
130.36	1942.5	114.68	43.533	0.93535
123.4	188.3	92.49	26.351	0.87365
123.14	520.14	92.603	25.06	0.87879
120.88	1580.9	83.66	21.343	0.84857
109.91	1701.7	165.96	36.057	0.57174
129.67	1675.7	129.47	49.623	0.8876
143.08	1686.8	160.71	45.41	0.93326
124	471.62	94.764	25.095	0.95969
133.46	486.46	117.07	51.549	0.98036
124.75	590.5	71.565	9.7046	0.97756
117.17	669.17	147.72	25.327	0.88728
173.27	906.69	156.87	117.76	0.88645
127.6	1795.4	53.13	15.648	0.95862
129.36	939.64	146.66	50.754	0.89622
128	944.75	57.529	14.334	0.9096
138.81	1581.9	145.44	66.205	0.82539
117.58	1857.1	9.9262	43.418	0.93527
126.71	2030.4	68.199	21.966	0.98066
118.8	1258.4	137.73	15.438	0.96296
133.4	1250.8	172.87	16.319	0.98809
126.17	1709.8	113.96	21.729	0.9065
128.44	136.78	84.289	32.135	0.93822
122.4	427	111.04	15.801	0.88146
132	414.5	140.71	14.476	0.98181
117.83	598	160.35	15.565	0.95507
133.76	1139.9	172.72	55.233	0.85785
126.6	1140.6	75.069	16.673	0.93112
127.7	1746.2	74.291	39.248	0.84696
135.29	1722.7	142.13	23.488	0.97087
138.11	908.89	63.435	48.392	0.87794
125.55	1111.9	92.121	37.141	0.72745
140	1108.2	17.745	26.513	0.99003
130.2	1539.8	64.983	17.488	0.94654
165.64	1529	5.4774	86.225	0.8505
140.53	1750.9	122.68	72.912	0.86361
139.29	1776.7	30.069	22.337	0.98289
132	1888.3	34.992	12.909	0.94557
140.62	251.5	7.3524	33.78	0.92532
132.88	977.35	71.565	59.545	0.84972
121.75	2006	138.01	15.076	0.89239
128.29	1993.2	106.46	48.494	0.94611
177.62	2003.3	179.48	121.97	0.91011
130.5	301.83	88.025	29.69	0.97735
150.07	269.57	128.29	60.646	0.79831
128.4	702.4	132.51	19.502	0.83472
134.78	675.22	100.18	41.57	0.95317
142.92	742	56.689	55.176	0.75904
135.13	1750.3	14.323	58.359	0.8312
140.17	1736.4	137.29	38.845	0.91089
131.33	1012.7	82.569	23.281	0.99631
127.88	1200.9	92.203	31.53	0.82521
135.12	1282.6	2.3859	27.443	0.87528
154.13	1551.9	10.008	56.93	0.90969
134.56	1819.6	79.216	76.547	0.83782
144.83	150.33	137.12	39.925	0.95704
129.25	1210.2	45	18.385	1
149.33	1215.4	178.49	50.763	0.74884
131.33	1431	116.57	15.678	0.99837
176.88	1422.2	178.15	113.67	0.8186
143.33	1944.3	175.24	24.28	0.99189
130.17	75	155.56	25.297	0.95531
122.67	448.33	6.3402	18.891	0.9587
178.87	1465.9	154.96	169.86	0.79276
134	1653.9	90	34.195	0.96505
147	794.59	94.399	160.45	0.81261
152.86	766.86	156.45	43.753	0.97236
118.56	1557.6	168.23	33.081	0.74106
132.5	45.5	11.889	20.343	0.95447
134.29	55.857	81.87	15.729	0.89909
136.89	117	71.565	30.77	0.92494
145.85	392.77	50.711	63.301	0.8981
147.75	416.12	130.43	37.573	0.94397
143.29	439.29	46.548	27.445	0.95363
151.3	857.7	12.995	43.238	0.9257
130	870.67	41.424	22.946	0.98803
136	1333.4	118.18	34.708	0.91519
137	709.25	15.068	28.079	0.95895
157.81	1352.6	140.53	96.169	0.916
138.6	1581.6	97.386	55.527	0.98063
158.82	1609.9	6.2034	50.984	0.90756
139.17	401.17	105.52	18.994	0.98357
189.83	408.75	165.07	109.62	0.84973
137	825.33	91.685	36.818	0.92386
140.5	1699.2	70.56	19.327	0.93278
137.9	2022.8	109.29	25.744	0.8231
142.86	26.714	56.976	25.647	0.93006
144.6	509.2	170.54	25.831	0.94193
138.8	514	90	21.978	0.95548
137.88	545.88	82.875	34.551	0.93338
140	834.75	33.69	19.453	0.92674
158.22	892.33	139.54	48.251	0.92615
138.42	1872	102.91	55.779	0.88284
165.25	1933.2	18.97	72.053	0.93925
147.44	634.22	117.22	40.248	0.97788
150.5	643.5	165.38	24.695	0.96251
145	1444.2	125.84	22.583	0.98318
142.67	1459.3	55.008	12.211	0.99963
151.73	1919.4	49.574	37.754	0.93945
153.86	790.57	7.8533	30.295	0.9663
150.75	619.38	156.57	33.232	0.98387
142.5	622.17	87.709	36.651	0.68265
142.1	1080.5	81.674	47.877	0.86549
171.75	1042.8	134.4	88.413	0.75983
136.9	1320.7	23.199	33.716	0.90352
153.5	1875.7	157.75	27.05	0.87875
147.57	109.36	105.38	44.29	0.93667
153.25	123.25	157.38	26.684	0.97436
145	241.17	97.943	46.425	0.9352
142.8	289.7	99.162	32.618	0.96267
145.7	343.26	83.13	93.303	0.896
153.85	1125.5	63.997	51.147	0.8919
157.56	186.11	28.74	38.817	0.91083
160.77	232	167.47	42.204	0.87381
148.38	480.75	56.768	35.994	0.9632
140.5	462.75	86.186	17.725	0.84812
140.55	968.36	85.236	38.72	0.93297
149.5	969.75	153.43	13.547	0.99033
143.67	1528.7	75.964	8.8284	0.93405
147.33	1705.3	32.005	10.071	0.93674
141	350.5	20.225	20.772	0.97478
155.5	346.12	136.74	26.796	0.87123
147.43	1207.7	84.806	43.823	0.75614
160	1709.3	144.32	55.324	0.86781
147.71	2002.4	107.24	30.549	0.99396
150.2	2018.6	28.61	15.029	0.83371
167.85	385.85	31.264	71.362	0.91804
145.75	1014.9	86.009	45.151	0.95467
167.36	1856.3	24.444	49.768	0.97115
170.17	978.61	139.94	62.684	0.91713
166.95	1400.6	159.68	75.86	0.75909
146.67	1794.3	97.431	23.356	0.99308
168.17	34.304	139.64	91.748	0.85829
149.81	684.88	88.238	67.344	0.96565
159.71	1504.6	2.3859	24.123	0.99576
162.2	942.7	157.25	42.516	0.79066
152.83	1183.8	35.218	22.786	0.91323
153	1209.2	171.03	20.554	0.93586
160.75	1962.6	164.74	23.249	0.98084
156.14	37.429	2.6026	22.806	0.96567
150.75	870.88	92.045	31.378	0.89291
153	1362.8	24.905	31.862	0.9689
180.6	1583.5	152.35	81.447	0.8732
166.29	638.76	121.8	64.794	0.90796
155.33	1547.3	145.01	12.211	0.99963
163.11	15.111	158.2	32.456	0.66369
152.5	500.5	103.24	19.093	0.91468
169.42	664.83	148.3	42.46	0.94117
150.8	1380.8	93.013	20.279	0.93825
163.44	1383.2	10.305	23.546	0.94965
163.77	1814.8	70.084	114.5	0.64096
153.8	1172.8	77.471	28.347	0.97572
159.8	81.6	132.27	16.841	0.88271
170.93	744.93	125.31	61.569	0.95538
163.29	1977.6	136.47	28.106	0.9815
157.5	1042.5	116.57	14.009	0.95772
207.04	499.75	173.77	125.23	0.88362
156.6	795.3	83.089	35.624	0.93312
157	1539.8	63.435	12.071	0.92621
153.17	1891.7	154.65	23.156	0.90793
158.3	1879.4	90	54.139	0.9605
162.22	293.78	79.216	43.467	0.98362
161.6	423.4	126.87	20.782	0.96239
159	1028	79.216	23.082	0.92617
152.83	1337.8	50.711	15.543	0.9144
158.83	1755	99.462	39.505	0.92386
162.65	555.41	79.875	60.532	0.93976
159.27	987.55	80.218	38.905	0.75639
156.8	1245.5	98.13	40.83	0.86591
159	1320.7	70.56	19.154	0.94119
168.89	1299.1	136.22	35.352	0.94029
162.25	1595.8	177.14	20.279	0.98746
165.03	1648.6	96.968	127.58	0.71071
157.86	1644	90	24.25	0.94845
172.38	1660.9	7.125	35.342	0.91247
167.33	395.67	140.53	22.1	0.99653
173.38	1755.5	141.77	44.521	0.94364
157.5	124.25	108.43	46.518	0.95171
155	123	14.744	20.594	0.95402
164.83	240.33	114.23	22.907	0.95742
176.73	726.91	172.23	47.181	0.9412
162	1106.8	66.801	39.305	0.77505
161	1572.6	40.101	25.403	0.97784
165.17	1036.3	168.11	20.047	0.96853
159.83	1198.5	79.992	18.712	0.92254
167	1187.4	162.9	14.437	0.94213
162.33	609.5	81.87	21.418	0.99045
165.47	1348.5	81.724	68.88	0.80689
172.75	1316.8	136.55	30.444	0.85969
152	1863.3	125.22	23.556	0.88335
221.27	1882	164.26	133.03	0.85909
169.47	348.21	103.52	84.78	0.9584
172.67	964.83	41.424	23.381	0.96967
175.93	1270.3	135.86	56.562	0.83769
173.29	1445	142.35	51.32	0.86135
165.94	1427.4	99.462	71.327	0.93808
153.5	74.667	180	19.944	0.85238
167	78.6	47.291	18.706	0.94577
165.5	1673.2	97.306	43.292	0.90823
164.44	156.11	109.09	32.959	0.83478
172.92	1749.6	35.942	52.769	0.93628
178.92	147.58	11.113	62.098	0.91903
181.67	280.11	117.53	82.616	0.96909
166.5	851	139.4	19.396	0.95064
168.75	867	74.932	28.256	0.95293
168.55	1694.5	150.71	48.003	0.97932
177.7	1672.9	118.22	48.467	0.96003
173.25	1830	151.93	18.495	0.91918
176	1846.6	41.82	27.918	0.9132
199.93	357.93	146.79	76.024	0.86465
168.67	695.5	177.8	26.572	0.97919
164.14	691.36	84.193	66.867	0.8869
171.74	1104.3	83.501	84.451	0.94151
197.21	1053.9	146.63	76.267	0.64369
165	2029.2	69.146	25.42	0.88403
176.57	2021.9	135	34.629	0.89845
177.06	540.75	64.231	73.214	0.87968
174.33	578.5	164.93	27.665	0.97327
167.75	1014.8	72.35	26.907	0.85803
175	1000.2	156.37	17.951	0.97291
162	1078.2	158.2	43.673	0.86314
158.8	1951.4	172.41	15.797	0.95797
169	1956	73.301	10.799	0.96675
157.67	67.583	145.78	34.279	0.88195
186.64	74.643	19.983	53.967	0.86755
186.07	139.14	107.22	111.4	0.93983
167.67	768	87.614	29.049	0.82689
167	829.14	34.216	32.208	0.93866
172.8	430.4	159.44	17.456	0.97891
172.55	450.27	78.996	39.21	0.93534
165	472	10.62	17.828	0.91312
171.14	1883.7	92.726	26.432	0.7954
205.78	1856.5	152.61	102.31	0.91365
177.27	764.18	123.69	41.56	0.9543
170.8	1634.9	95.492	53.846	0.97016
179.38	1963.8	25.201	19.267	0.97516
176.5	1498.8	131.99	13.467	0.999
173.56	1185.1	64.44	31.795	0.80187
196.45	1632.9	167.09	51.873	0.94932
179.4	1852	156.37	19.849	0.87988
180.75	327.75	167.01	13.708	0.97326
171.17	521	177.14	20.378	0.98267
170.29	930	161.57	36.539	0.95199
206.83	948.92	34.796	87.726	0.81899
187.94	1124.2	103.76	121.34	0.83154
183.71	1164.6	18.435	26.567	0.71419
190.44	1234.7	162.55	38.827	0.94491
169.25	1723.5	74.055	16.731	0.87023
192.31	1730.8	8.8418	48.85	0.93226
183.43	1992	126.38	28.902	0.81658
170.25	399	57.995	10.991	0.85836
176.29	668	75.964	30.541	0.94502
163.6	458.6	146.31	25.9	0.83528
190.3	452.8	154.54	33.485	0.69462
182.5	540.25	155.22	16.386	0.87379
174.33	813	68.199	10.93	0.98539
191.36	810.18	161.57	37.224	0.84952
182.75	1139.8	18.435	12.901	0.98047
175.86	143.29	109.65	16.256	0.91451
182.6	128.8	138.01	14.236	0.94505
182	1213.8	126.38	26.224	0.89997
180	1206	105.26	23.184	0.98359
181	1778.4	3.5763	17.659	0.9078
171.5	1913.2	68.199	19.625	0.8232
180.17	1935.3	77.661	33.515	0.97736
183.47	990.2	101.31	59.963	0.9354
181.89	1311.2	73.443	38.986	0.9901
193.12	429	178.26	34.488	0.9573
191.57	671.57	178.21	32.91	0.97281
179.38	1423.5	92.726	27.25	0.77151
191	1820.2	6.9112	34.807	0.95501
187.8	1498	18.435	16.504	0.95804
182.5	62.25	82.569	23.369	0.99253
201	338	172.87	47.102	0.85583
180.5	372.17	100.62	19.548	0.83276
174	602.43	55.305	17.431	0.9071
191	602.6	149.53	20.899	0.94371
188.2	688.4	145.3	16.614	0.95168
181.25	1711	84.289	10.236	0.98181
194.71	308.57	171.87	29.126	0.9711
192.82	391.18	111.25	59.661	0.97115
183.67	572.67	98.366	38.054	0.90307
190.17	1711.8	164.05	14.993	0.97112
188.2	641	180	23.86	0.92204
184.14	844.86	64.654	22.423	0.9376
210	840.31	7.7652	68.161	0.97726
180.75	987.25	172.41	15.57	0.97194
196	1198.3	11.689	29.929	0.98949
191.68	1360.1	113.59	87.703	0.88335
199.83	1360.5	130.16	44.265	0.94586
184	1628.4	104.93	16.546	0.93827
177.6	1078.6	148.39	15.527	0.98306
194.67	1048.5	114.78	61.632	0.92924
188.78	1756.2	69.829	54.557	0.95682
194.83	1746.2	169.99	19.817	0.87112
190.75	1795.5	160.02	13.565	0.86283
175.6	217.4	9.4623	19.325	0.94431
183.6	213	80.91	25.817	0.98068
191.67	337.56	69.444	38.746	0.88206
185	1242.2	94.574	26.243	0.95567
195.29	750.43	16.26	25.838	0.96758
188.11	784.89	172.41	31.682	0.95529
186.62	785.75	73.072	27.24	0.8826
191.14	879.14	156.5	25.174	0.99626
180.25	1431.8	28.301	16.413	0.8996
196.83	1614.2	143.62	24.216	0.97458
189.14	1660.1	53.746	21.058	0.88334
193.75	1650.2	148.39	15.526	0.98313
195.67	1962.3	158.2	18.814	0.85869
194	893.8	32.471	14.107	0.92428
201.74	1346.5	154.57	77.208	0.87482
194	1520.8	177.4	22.26	0.98933
209.43	1993.6	153.97	55.451	0.863
203.38	282	50.013	42.532	0.95128
193.12	512.5	81.384	39.933	0.83582
186	859.5	109.65	15.325	0.97008
199.25	850.75	171.47	20.468	0.98807
192.2	917.2	115.35	22.529	0.93321
201.67	1690	14.621	28.156	0.84423
203.73	2021	174.43	43.813	0.94023
191.29	2034	83.66	18.831	0.96174
214.96	454.46	127.33	123.91	0.8119
190.5	476.75	93.576	16.071	0.99752
195	962.33	18.435	19.269	0.98468
191.75	1408.2	111.04	13.98	0.99628
191.62	1600.4	74.578	33.826	0.88936
193.29	1585	99.866	25.842	0.90337
213.6	1867.2	8.3257	44.483	0.93152
200.64	1910.7	116.57	70.63	0.85479
191.78	415.67	93.18	36.919	0.97661
183	1508.6	131.42	23.266	0.97444
197.71	1823.2	79.695	88.359	0.7592
187.72	242.56	143.97	76.139	0.8932
190.78	764.11	46.469	30.92	0.89218
164.18	1094.6	168.18	47.175	0.93125
194.4	179	114.44	24.855	0.97229
199.4	195.4	63.435	24.97	0.98507
195.3	865.35	97.765	103.13	0.86118
210.71	24.619	150.95	74.792	0.82594
204.75	1444.5	129.56	31.826	0.93737
198.4	1490.2	31.43	21.216	0.99429
195.33	1477.5	87.138	22.374	0.89499
198.15	547	92.545	49.853	0.90355
202.5	1111.5	148.39	15.273	0.99941
193.75	1156.2	113.2	15.339	0.99298
206	1220.6	38.157	55.174	0.96809
201.17	1250.5	130.91	21.307	0.93159
210.82	1474.5	9.6888	44.611	0.93236
210.82	1653.9	133.92	44.71	0.83836
189.57	21.571	120.96	24.178	0.96469
208.67	5.2222	159.44	26.899	0.95291
191	67.857	133.15	23.053	0.95135
207.25	59.125	169.22	25.381	0.84228
208.45	443.82	10.305	48.33	0.92534
203.2	695.4	164.36	26.99	0.9619
195.5	1312.8	95.194	12.337	0.89533
239.16	1697	171.03	119.52	0.80466
213.62	1805	36.87	37.732	0.92759
214.67	1006.3	13.707	49.374	0.85474
223.86	986.57	156.8	55.154	0.96658
197.62	604.25	86.76	57.107	0.92956
210.14	730	29.745	25.297	0.95609
199.25	935.25	96.34	18.138	0.99849
210.8	91	0	27.149	0.92085
211.84	116.11	74.476	63.141	0.88761
199.08	150.92	97.306	42.445	0.92637
210.14	171.57	6.009	19.222	0.99391
200.3	630.9	118.89	35.024	0.94566
193.83	1183.5	36.384	25.679	0.91906
211.88	1186.4	160.02	26.241	0.8921
205	1217.3	113.43	34.882	0.93732
199.14	663.71	108.43	28.491	0.77694
209.75	662.75	38.29	24.709	0.97969
206.3	929.5	177.61	26.569	0.90408
202	1427.2	180	13.198	0.98499
202	466.25	85.601	13.418	0.97172
209.4	448.1	106.56	42.324	0.91202
218.5	542.67	178.15	32.277	0.96094
207.75	1035.2	21.038	16.042	0.86824
207.17	1513.7	135	18.715	0.98237
204.75	1555.2	45	14.043	0.90633
211.22	1918.2	178.49	39.026	0.97405
204.4	2011.6	118.3	14.981	0.98554
216.73	325.4	0	57.19	0.94421
206.33	758.67	95.711	32.825	0.91851
244.18	750.77	140.66	88.997	0.88625
214.43	1264.7	146.31	25.491	0.9901
206.8	1396.6	63.435	15.761	0.99311
209.4	1638.3	27.35	40.851	0.79924
231	1901.9	167.99	49.934	0.96231
215.29	181.38	110.35	76.693	0.86225
202.89	280	141.34	40.153	0.95681
207	408	105.12	40.274	0.95168
226.44	1356.4	147.43	89.073	0.95922
205.86	1367.1	90	23.215	0.90461
207.71	116.86	3.0128	20.263	0.93899
215.09	100.91	122.74	53.922	0.92597
208.36	107.57	87.754	56.69	0.90033
211.59	844.24	93.814	89.667	0.83829
206.5	2001.5	73.301	10.497	0.99456
222.44	1527.3	174.47	32.903	0.94656
214.25	1607.8	0	14.17	0.988
208.5	969.17	143.62	23.713	0.99528
211.5	1484.8	112.75	33.991	0.98895
219	1489.1	139.64	29.709	0.88353
229.12	1664.3	155.22	78.621	0.91056
211	1684.4	68.962	14.964	0.93081
211.4	1741.8	57.265	17.071	0.97495
246.62	1722.2	155.88	77.146	0.95157
225.54	1953.2	7.4314	49.464	0.93784
216.3	969.4	109.05	96.915	0.91694
212.4	1078	92.663	60.731	0.7088
226.78	1256.2	23.199	44.065	0.86414
219.3	486.7	3.3665	36.77	0.92626
216.4	607	150.02	30.435	0.98625
219.67	592.33	125.22	44.59	0.93332
213.2	822.4	153.43	20.244	0.99411
197.56	1016.4	146.89	31.479	0.87231
224.83	1527.6	109.8	85.153	0.9361
221.9	563.6	169.7	35.925	0.93365
216	1151.2	27.646	26.189	0.90522
210.33	1152.2	90	32.526	0.98382
212	1169.2	174.81	23.008	0.96012
219.62	1154.5	117.76	46.273	0.92802
227.91	1394.8	149.04	44.19	0.92366
215.5	1772.9	2.0454	31.043	0.90254
210.33	1772	53.13	15.021	0.99858
234.86	228.93	156.8	63.641	0.95733
219.88	1958.8	131.99	29.57	0.90995
222.89	82.889	31.759	53.404	0.92496
242.47	356.71	133.53	88.14	0.93895
210.62	708	91.005	63.726	0.89459
230.31	1190.1	143.97	43.56	0.93674
220.14	1450.7	140.19	25.054	0.93522
215	1582.5	66.801	15.269	0.99756
219.92	809.83	75.719	58.232	0.97461
218.17	901.28	93.865	82.819	0.89555
215.75	1831.2	180	17.182	0.98942
209.8	1834.6	126.25	20.275	0.91742
228.5	1930.5	171.16	48.031	0.94816
218.2	28.6	80.538	21.405	0.8525
214.83	504	105.26	34.766	0.98386
214.57	628	131.82	26.553	0.96017
163.97	1300.5	174.61	168.04	0.63361
241.25	1317.8	145.24	76.631	0.77829
236.15	1438.5	22.782	59.166	0.91659
233.32	1780	120.26	98.942	0.84246
224.5	1813.3	50.194	33.25	0.93959
222	198	36.158	32.531	0.9899
224.14	1287.9	95.711	52.003	0.77303
209	845.2	137.49	17.071	0.9536
220.7	1751.3	180	38.402	0.72914
215.67	57.889	58.173	35.97	0.94891
227.5	50.625	144.46	28.174	0.91599
224	966	17.103	14.538	0.93557
216.62	1103.5	85.914	45.323	0.92903
229.5	1102.8	31.329	27.271	0.98735
224	523	130.1	28.516	0.87108
218.55	546.64	83.66	39.764	0.91091
228.14	1590.1	6.7098	17.319	0.98836
222.5	650.81	103.8	67.934	0.86399
218.33	734	113.2	15.342	0.99278
229.6	729.2	162.47	21.653	0.92018
225.2	858	47.726	15.073	0.98626
227.2	883.2	26.565	17.606	0.88906
209.26	1124.2	167.2	73.012	0.92701
223.8	1377.8	174.29	21.735	0.92475
223.86	1387	78.111	22.563	0.86055
222.8	1623	75.964	31.034	0.93002
234.93	1589.4	116.57	48.973	0.91319
245.56	469.88	172.75	62.71	0.88412
222.45	781.75	93.814	85.303	0.88117
239.88	804.25	0	41.521	0.93927
227.75	818.5	0	12.245	0.97999
238.55	1174.9	176.91	42.224	0.87756
216	1276	146.31	24.556	0.88096
226.5	1361.8	39.472	22.356	0.98511
221.75	1351.5	86.186	15.875	0.94696
219.75	2035.5	7.5946	15.57	0.97194
225.25	2028.8	104.04	17.409	0.94734
223.86	611.14	96.009	19.319	0.98893
228.88	1718.5	57.724	30.684	0.73238
229.82	1686.8	98.531	65.306	0.92903
226.89	103.11	74.932	27.798	0.96863
234.8	257.9	52.253	41.515	0.94435
224.43	1063	81.87	32.078	0.88173
226.17	654.83	25.017	34.848	0.95
220.25	1519.2	58.392	16.929	0.90166
231.62	1891.9	34.38	24.072	0.95636
247.85	62.692	170.31	46.649	0.89162
246.9	275.9	144.71	86.151	0.92432
233.5	295.5	23.199	16.405	0.92844
250.62	1284	166.55	48.99	0.96543
255.03	1490.3	64.867	109.93	0.81388
231.25	348.5	112.2	57.544	0.91972
236.86	386.86	148.57	22.136	0.95299
236.62	901.38	148.57	23.303	0.90525
234.6	1028.5	143.97	35.024	0.77669
251.57	1792.7	115.35	112.31	0.93599
231.25	1851.8	68.962	16.015	0.86969
230.5	240.5	79.695	22.822	0.97981
236.57	235.43	45	20.835	0.88241
250.5	523.07	25.253	64.144	0.91357
234.86	701.14	167.2	25.127	0.89787
226.44	1223.3	99.162	35.985	0.87261
237	836.81	95.807	71.278	0.83202
253.6	1082.6	159.04	59.981	0.83908
226.75	1071.8	79.509	31.968	0.85896
231	1752.6	95.08	47.974	0.94172
237.17	1772.7	10.62	16.842	0.96658
229.78	1974.4	88.603	42.28	0.97002
232.6	114.6	45	16.971	1
247.64	120.45	24.567	41.176	0.93461
217.4	356.6	146.31	26.171	0.96438
253.89	961.89	0	48.787	0.88138
242.67	1719	141.63	31.408	0.9746
230	1875	113.2	15.536	0.98042
237.57	422.43	13.392	22.786	0.94739
233	1200.6	83.66	19.245	0.94106
232.83	1314.5	56.889	28.986	0.94731
253.67	1747.1	159.93	57.239	0.96721
237.6	1799.6	61.557	29.353	0.92986
238.62	462.5	122.28	23.555	0.95402
245.39	524.87	75.964	112.18	0.95564
236	1114.8	126.03	13.87	0.98061
243.5	1163.3	172.15	31.752	0.92198
233.33	1396.8	102.88	37.331	0.96173
239	1413	22.62	13.011	0.99914
239.33	1916.8	116.57	49.795	0.8981
240.4	682.4	12.995	13.497	0.98846
232	889.75	141.01	27.714	0.9749
245.89	1208.9	174.29	31.688	0.95144
234.8	1511.8	51.633	31.224	0.98036
252.06	150.94	107.5	130.22	0.89377
237.17	201.67	102.8	23.225	0.97143
249.17	205.17	169.51	27.626	0.99395
228.4	398.4	61.699	17.385	0.84929
254.25	390.5	135	51.37	0.90849
233.5	720	81.254	13.385	0.98265
243.67	714	155.77	22.181	0.98878
237.43	612.57	97.765	22.99	0.9658
242.15	647.08	81.703	54.63	0.88793
243	491.8	39.289	14.601	0.9734
244.67	590.67	14.744	19.877	0.98842
257.25	1484.6	150.71	52.342	0.89814
243.25	179.25	5.1944	11.487	0.96157
245.8	562	16.39	18.549	0.95529
246.17	151.17	28.072	18.587	0.91462
242.33	1425.8	101.63	36.135	0.96065
234.2	130.4	2.8624	20.92	0.95723
251.58	117.58	143.13	47.03	0.85053
239.89	296	100.89	28.406	0.93207
230	1143.8	40.236	21.082	0.80777
239	1142.6	100.3	22.892	0.97681
252.63	1161	71.147	64.42	0.67253
255.27	1985.5	136.85	46.796	0.93733
237.73	67.455	75.635	112.93	0.74955
253.71	287.86	140.6	38.593	0.93891
256	1074.6	2.7927	42.46	0.96677
242	1068.5	98.531	21.505	0.94043
258.55	1105.6	168.11	41.673	0.93186
240.75	1302.5	72.646	16.772	0.99945
248.06	1276	106.26	53.066	0.94223
228.58	1576.9	141.12	45.188	0.88131
254.36	907.73	171.87	37.898	0.9329
245.8	897.2	105.95	29.372	0.99144
246.5	916	26.565	12.469	0.89662
245.22	1167.2	108.43	25.847	0.97876
243.14	1016.7	87.709	25.637	0.97595
268.86	355	165.96	61.698	0.93559
245.5	737.75	162.65	16.879	0.9931
243	742.56	73.496	28.588	0.98505
247	1045.6	118.81	25.509	0.89481
239.77	1635.8	119.2	47.618	0.81794
233.58	984.96	117.81	132.64	0.77566
251	1687.2	125.54	18.846	0.91293
244.14	1812.9	29.982	30.358	0.98876
248.89	383.33	59.036	30.427	0.95819
252.25	385.25	31.608	15.314	0.99677
258.5	930.5	165.38	25.073	0.94802
254	1377.6	153.43	30.93	0.86753
274.25	1530.2	14.47	67.399	0.95003
248.25	1518.8	114.44	12.303	0.98211
268.7	1800.9	114.15	104.99	0.90807
244.25	426.25	141.84	18.184	0.97915
252	413.67	122.91	20.617	0.98213
243.6	687.2	121.61	17.09	0.89319
255.25	1251.9	62.745	39.641	0.93644
255.5	1228.8	148.57	21.334	0.98879
248.82	1954.5	115.71	43.36	0.69112
243.2	1273.8	176.63	17.481	0.97416
234.75	1345	4.2364	73.784	0.36694
256.14	1801.7	10.491	29.86	0.91959
265.58	1788.8	154.65	48.564	0.86582
269.38	1972.4	6.1702	40.461	0.91979
247.62	2022.6	104.83	36.796	0.95584
249.26	609.95	81.607	66.847	0.9224
255.2	583	125.54	18.171	0.94682
231.5	1550.1	156.8	46.088	0.82623
240.83	537.67	43.025	21.679	0.94644
248.5	774.75	114.78	15.57	0.9196
250.44	818.11	88.152	33.976	0.91289
259.33	837.83	30.466	21.032	0.93778
256.4	431.8	129.81	16.472	0.9483
256.14	869.14	177.71	28.853	0.86715
264.04	886.33	45.451	116.26	0.77246
245.29	2005.4	19.44	21.578	0.83548
251.3	220.65	85.972	75.212	0.94633
255.67	1440.2	99.462	63.165	0.96299
278.32	1563.6	41.257	91.512	0.82855
251.43	1586.7	106.39	89.189	0.79472
254	790	128.16	18.124	0.98237
287.17	806.35	146.92	84.207	0.93546
251.75	1104.5	79.992	17.442	0.9897
263.2	1178.2	8.1301	29.387	0.96246
258.36	1616.3	117.76	109.06	0.78749
262.86	252.14	180	31.974	0.87572
271.11	616.33	156.57	33.811	0.96701
257.57	1031.1	109.8	28.673	0.92666
256.75	1397	6.7098	17.325	0.98803
267.78	1621.9	126.87	33.709	0.74164
268.6	1679.1	178.67	44.727	0.96164
260	1856.1	133.26	53.29	0.87616
262.33	1925.6	38.66	27.295	0.93835
249.67	23	112.17	34.61	0.84239
263.67	559.67	149.04	18.525	0.94429
299.19	1287.1	143.01	109.89	0.87728
264.17	1437.8	14.036	17.528	0.94092
269.33	1355.3	163.3	43.225	0.96614
256.2	1353.8	102.09	15.921	0.89931
261.5	1370.2	63.435	19.312	0.92627
262.71	1731.7	52.595	23.211	0.92201
264.12	690.88	174.56	21.472	0.98244
258.18	1069.1	109.54	38.245	0.86009
259.33	1590.3	95.528	35.207	0.88462
265.5	1611.3	16.39	19.468	0.91023
257.25	25.375	131.38	63.882	0.8762
262.59	508.07	81.787	107.96	0.90776
282.62	570.44	157.71	68.521	0.9621
266.2	1409	156.8	30.935	0.98476
269.86	310.57	165.96	20.759	0.9931
271.71	482.86	166.5	25.962	0.99028
266.14	1136.9	7.7652	23.919	0.92827
265.8	1342.2	142.43	16.667	0.98403
281.17	1908.8	7.4314	49.667	0.93401
259.14	1896.3	92.49	23.162	0.99393
269.64	739.64	108.03	48.746	0.92771
269.62	666.62	123.02	27.093	0.88043
266.5	1040.8	81.027	46.337	0.83024
252.6	78.8	37.405	21.676	0.98729
279.5	79.5	162.26	55.947	0.93835
262	85	125.54	17.205	1
268.23	195.23	53.427	42.899	0.89981
278.5	466.6	56.575	62.452	0.95926
266.17	1212.3	55.713	30.716	0.86688
271.78	1193.8	107.1	35.046	0.77621
303.81	1273.9	21.218	103.37	0.88211
268.5	1273.5	48.013	13.639	0.98639
267.88	505.38	133.92	38.662	0.96951
289.23	501	159.83	60.568	0.86187
263.5	1480.2	97.352	31.853	0.98129
281.29	1481.2	61.39	52.103	0.72145
280.5	1518.7	157.52	32.662	0.96089
266.67	642	94.97	23.607	0.97795
264.25	886.75	123.69	14.47	0.99669
268	1997	135	10.77	0.91915
264.8	2009.2	101.31	16.719	0.91493
272	168.6	174.29	42.815	0.93891
277.86	183.86	53.746	39.629	0.93876
271.18	391.09	110.56	37.484	0.91174
272	532.5	169.22	23.256	0.91925
271	36.2	118.81	23.939	0.95349
265.4	59.4	81.027	20.245	0.95013
293.18	47	158.4	60.003	0.86035
276	104.25	138.37	24.106	0.99906
270.33	429.5	62.103	21.664	0.88788
271.17	850	65.225	29.617	0.96687
271.43	1292.9	98.366	35.981	0.95511
294.81	586	157.32	75.883	0.95695
284.84	641.32	46.469	94.266	0.87793
271	916.83	98.531	21.857	0.92526
274.09	1350.8	74.876	42.467	0.90253
269.25	1647	117.65	25.387	0.93381
269.71	1666.1	88.995	58.294	0.97795
275.8	1656.2	29.745	16.867	0.95599
274.12	2035.8	36.027	29.101	0.93477
277	2024.2	148.57	21.609	0.9762
272.33	240.17	68.199	22.26	0.96767
267.67	326.67	96.911	36.193	0.91844
278.4	330.8	10.62	16.442	0.99005
313.97	708.55	6.0725	106.09	0.89105
271	1733	114.62	26.536	0.99492
278.62	1910.1	118.3	44.8	0.98872
272	1939.2	75.256	20.554	0.95587
265.64	952.18	93.576	45.517	0.70441
294.08	935.08	178.83	54.143	0.90519
276	1638	172.23	22.567	0.98388
274.5	1831	116.57	28.045	0.95677
259.33	298	151.39	26.467	0.94683
283.78	895	124.82	33.655	0.8325
275.25	1188.5	72.646	18.46	0.90809
269.17	1437.3	96.009	44.865	0.85166
325.92	1428	155.17	128.41	0.57489
293.2	1872.4	167.74	48.553	0.96955
279.5	1894	14.931	18.109	0.85724
264.33	1962.5	59.036	18.372	0.95217
274.33	990.17	177.61	25.831	0.92991
275.78	1009.2	83.047	47.92	0.86192
270.38	1694	25.821	37.179	0.92628
274.6	691.6	113.2	40.76	0.93422
296.59	1150.1	149.04	84.549	0.89655
272.38	1130.8	82.278	64.477	0.92343
267.43	1156	14.036	21.911	0.94086
276	1237.2	75.964	20.916	0.98564
290	1235.2	23.429	34.406	0.95029
279.6	1787.2	45	13.648	0.93262
282.82	1948.8	11.31	38.04	0.9383
268.75	162.5	118.07	36.025	0.94379
282	143.25	148.39	15.396	0.99143
278.4	216.8	115.2	19.502	0.9634
284.6	251.6	9.4623	19.861	0.91879
277.25	567.25	109.65	15.28	0.9729
277.63	760.89	109.29	68.997	0.92133
279.5	1020	161.57	20.527	0.92431
292	1124	42.51	44.912	0.72492
281	1138	16.699	11.064	0.94359
293.3	1579.6	8.9726	40.713	0.94494
275.8	1242.4	10.784	21.71	0.9847
276.6	1397	93.18	18.956	0.95102
279.8	1414	69.444	18.332	0.93212
286.33	1718.5	164.05	22.711	0.96165
287.38	35.385	118.14	50.59	0.96391
281.94	92.667	89.204	79.119	0.91011
282.75	799	28.61	15.225	0.82301
279.83	828.17	65.376	55.476	0.95179
277.6	1263	67.62	20.485	0.89747
302.29	1383.6	169.38	51.981	0.93951
279.25	1369.2	42.274	15.474	0.9607
292.5	1361.1	167.91	33.13	0.86435
285.12	296.88	130.91	23.497	0.84476
283	320.43	75.964	25.648	0.96454
286.14	1001	141.84	20.552	0.8663
296.18	114.36	158.2	35.442	0.91165
288.43	1097.1	19.799	27.446	0.96809
278.83	1086.8	74.745	24.74	0.92174
280.83	1316.5	80.538	18.595	0.98134
277.75	1458.2	154.98	16.698	0.99132
281.33	1452	92.726	21.732	0.96742
286.53	1851.7	136.43	62.922	0.8993
282.17	488	100.01	17.768	0.97157
289	552.67	49.185	33.682	0.86303
287.14	1539.4	64.093	40.574	0.959
306.9	1770	19.885	53.968	0.92611
296.74	2017.9	42.51	70.721	0.92074
298.89	298.22	45	45.61	0.99222
306.73	1457.5	37.042	75.403	0.88061
286.6	1511.6	63.435	20.303	0.99119
297	1502.8	177.95	28.709	0.97593
284.14	1676.1	85.601	27.23	0.95766
304.4	1834.2	33.341	47.865	0.95031
287.57	946.43	90	28.477	0.80768
300.09	957.36	174.56	46.306	0.91111
291.42	979.42	73.74	52.914	0.94493
303.91	1337.5	23.025	50.491	0.8608
287.43	1557.6	171.87	29.504	0.95865
288.88	1775.9	95.711	50.014	0.60282
332.04	435.57	146.31	127.74	0.87503
294	618.25	33.232	36.285	0.95549
283.8	676.6	86.424	17.236	0.93011
305.33	1654.6	59.444	109.5	0.88024
290.25	1624.8	16.699	42.819	0.97529
284.33	15.333	72.646	18.448	0.90868
286.75	95.25	145.3	16.698	0.94691
300.12	328.25	162.9	30.514	0.89148
293.33	407.17	162.47	50.374	0.79108
289.33	417.17	68.552	31.99	0.94041
280.5	742.5	23.962	21.141	0.93173
300.55	1024	105.38	96.939	0.8559
297	1877.8	108.43	51.64	0.85732
288	1984.8	78.69	18.437	0.8297
294.44	440.39	117.1	70.473	0.68539
296	442	163.61	18.808	0.94214
320.25	723.38	167.54	90.611	0.972
279.2	887.6	149.74	15.092	0.92049
289.33	878.67	116.57	11.325	0.98727
294.44	1962.3	94.686	68.532	0.89308
287.67	1153.7	45	18.385	1
285.6	1144.4	83.66	19.078	0.94933
296.33	1010.3	146.31	21.831	0.82578
293	1409.2	149.86	38.384	0.93391
302.14	1596.9	153.43	26.948	0.91274
321.75	1717.5	137.86	94.119	0.90267
289.75	1745	59.036	18.505	0.94532
325.59	1888.6	57.301	107.35	0.89666
305.17	207.31	76.075	132.75	0.93907
316.12	886.18	51.809	98.547	0.96833
299.08	1746.2	74.846	53.98	0.92126
294.5	1711.5	121.61	15.273	0.99941
294.88	383.38	142.85	43.462	0.95257
294.44	534.78	68.199	28.101	0.95818
331.14	490.64	149.04	106.56	0.93028
295.17	782.83	59.349	32.693	0.95999
301.75	767.75	152.35	24.137	0.98217
302.75	869.5	156.8	23.2	0.98479
285.1	1032.5	170.84	33.616	0.9341
289.5	1225.2	75.069	15.857	0.97899
301.29	1226.3	148.57	21.754	0.96969
303.67	274.78	117.65	48.71	0.97337
291.5	1180.5	97.595	15.385	0.98359
296.88	1926.1	6.8428	27.94	0.90118
298.36	231.18	103.39	48.166	0.89637
296.75	260.88	84.56	24.94	0.84583
297.75	358.25	79.509	30.809	0.89128
311.22	477.56	27.216	45.108	0.87251
298.24	730.76	87.357	72.247	0.90065
300.38	1262.2	117.65	52.042	0.91105
308.67	1287.5	10.491	31.303	0.87719
293.5	1458.8	92.121	27.515	0.98197
301.2	1462	169.38	16.621	0.9794
297.29	1433.4	94.764	27.845	0.8649
301.55	1789.9	135	33.602	0.84174
294.8	117.6	92.203	27.951	0.9309
297.2	132.1	14.621	25.31	0.93914
327.72	640.33	179.1	74.252	0.86203
286	1067.3	42.879	20.295	0.94135
294	1389.2	92.603	22.234	0.9905
305.33	1392.3	40.601	20.692	0.89114
299.25	762.38	32.905	22.34	0.90638
315.19	886.62	137.91	96.074	0.86961
320.37	1569.5	17.021	57.725	0.88773
294.75	238.25	7.5946	15.57	0.97194
306	539.4	156.8	16.898	0.90136
304.31	643.62	102.89	90.487	0.94099
274.36	1209.1	178.64	54.046	0.77734
302	1685.8	50.906	22.121	0.93194
310	21	40.914	41.239	0.96266
299.5	64	90	25.427	0.98321
290.4	716	146.31	20.465	0.88089
312.73	1851.3	153.43	26.042	0.85864
301.67	1915.8	81.027	20.788	0.92533
305.17	301.92	117.35	45.369	0.71965
300.8	1649.4	98.973	20.485	0.939
305	1665.7	73.301	22.308	0.93603
308.5	186.5	143.97	13.944	0.97542
314.62	656.12	40.365	29.847	0.87945
303	933.2	108.43	16.797	0.94134
307	1058.4	168.31	30.248	0.97906
305.86	1072.9	82.093	37.576	0.96726
291.83	1339.5	166.76	17.811	0.98051
303.07	1525.7	87.563	50.33	0.93469
308.75	1534.8	149.74	13.979	0.99381
303.71	210.43	167.01	27.514	0.96981
304	1368	108.43	12.718	0.99456
307.11	90.778	95.356	36.352	0.88414
306.75	446.75	65.556	24.231	0.9973
317.12	976.62	167.74	33.251	0.70787
317.12	1114.1	2.6026	25.113	0.87693
306	1454.2	101.31	16.053	0.95291
307.4	1939.8	12.095	14.408	0.99371
315.79	1968.8	59.676	68.032	0.90252
306.75	1983.2	132.4	32.332	0.96329
314.62	2041.2	7.3524	32	0.97678
310	1830.5	135	15.683	0.90174
315.25	134.5	167.47	18.692	0.98649
334.5	253.64	136.17	78.747	0.88017
307.33	1089.3	135	15.62	0.99589
300.75	1623.5	42.274	16.023	0.92782
309.44	1617	100.3	34.974	0.95901
312.25	1718	13.392	21.825	0.98908
307	1717.1	79.875	29.252	0.97234
311.25	376	118.3	14.93	0.98893
310.75	390.75	75.069	15.831	0.9806
305.25	383.25	19.44	18.393	0.98015
302.17	609.17	106.99	39.454	0.95409
314.75	1795.1	142.13	27.233	0.83734
310.62	1798	68.629	61.553	0.8025
323.38	1921.9	150.02	32.159	0.93339
312	454.5	26.565	6.7082	1
302.5	680.5	15.255	25.495	0.89444
311.44	696.56	68.962	31.31	0.8897
322.43	644.33	88.025	91.389	0.63503
309.38	858.56	79.16	54.276	0.88168
313	1385.1	96.766	64.111	0.92673
347.61	1402	9.2299	87.798	0.92313
350.12	740.38	174.09	105.2	0.83145
310.25	1574	100.3	11.867	0.94215
322.56	1590.6	43.668	32.318	0.94108
325.67	1884.1	3.5763	34.331	0.93392
315.5	1959.8	165.26	20.824	0.94346
313.4	1929	90	90.649	0.90459
315.25	421.75	125.54	25.825	0.99929
346.46	1167.1	160.43	115.81	0.82482
312.75	1194.2	87.397	22.604	0.97429
326.22	1735.4	4.8991	40.075	0.87657
359.25	387	150.44	99	0.77804
320.17	848.33	141.84	18.107	0.98332
308.8	157.2	19.44	19.866	0.90747
318.08	159.08	110.41	55.056	0.83334
335.33	346.94	21.251	63.578	0.91131
317.86	350.57	62.354	24.618	0.96298
333.08	318.54	144.61	56.223	0.82912
330.69	760.31	127.07	59.286	0.95133
317.88	832.62	56.821	31.986	0.97118
320	1445.6	48.18	26.374	0.96669
320.25	249	152.53	30.351	0.9284
304.57	314	8.1301	25.374	0.83602
316.08	293.25	101.77	50.808	0.96503
315.6	500.2	83.66	19.058	0.9503
314.5	552.5	101.31	5.099	1
326	1203.2	173.16	25.252	0.99712
317.5	1520.6	113.96	32.511	0.90882
321.7	1621.2	73.142	36.633	0.94128
315	18.4	87.064	40.102	0.97381
315	361.5	104.93	17.832	0.87056
317.4	716.8	103.24	17.694	0.987
319	732.2	66.801	16.472	0.92469
377.39	1134.6	151.17	186.85	0.78806
317.57	1238.4	125.39	51.16	0.91117
318.21	1331.4	83.019	57.227	0.86263
332.12	1294.6	149.62	34.885	0.96362
305.8	1318.6	35.538	19.882	0.86535
331.33	1321.5	169.88	30.103	0.94485
361	1755	171.14	92.223	0.84501
315.25	1998.2	97.595	15.771	0.95953
331	1993	172.15	29.689	0.98605
308.6	120.4	164.05	15.078	0.96568
321.25	122.5	38.66	12.868	0.9952
313.25	527	176.99	19.287	0.98649
316	526	110.56	17.088	1
323.43	539.43	59.036	29.923	0.97432
321.42	1073.5	73.179	46.136	0.97369
322.67	288.67	147.53	13.111	0.99444
317.18	927.82	87.614	50.785	0.94598
320.17	1361.7	36.254	19.247	0.96642
327.86	1346.6	133.83	35.634	0.97253
312.6	1863.3	14.931	32.063	0.96836
321	1692.1	94.899	38.416	0.91443
325	1757.5	18.435	14.046	0.90053
325.25	356	5.1944	11.508	0.95978
328	1141.9	8.9726	32.333	0.59491
327.73	2021.5	33.69	41.539	0.86798
323.5	2015.5	132.51	17.35	0.93827
334.33	445.44	156.19	39.218	0.94756
321.82	433.91	93.814	48.677	0.92652
341.2	1030.1	161.57	59.561	0.90258
333.44	1687.6	168.23	25.339	0.96751
329.83	198.67	4.3987	27.721	0.94069
317.83	202.67	124.51	21.225	0.9148
338.86	1071.1	167.8	40.528	0.93405
338.5	1590.5	9.4623	47.019	0.90557
326.6	1657.8	68.552	30.535	0.9852
327.4	1727.2	66.801	16.385	0.92959
329.72	404.44	147.01	73.154	0.92894
330.83	418.83	49.399	18.948	0.97314
326.17	1220.7	40.914	22.392	0.88647
340.05	1402.3	116.81	118.75	0.8963
342.31	71.077	3.5763	67.973	0.94339
330.7	52.5	116.57	37.172	0.90233
326.62	124	111.37	25.156	0.98181
323.29	859.57	93.691	31.922	0.97314
316	1169.4	145.18	28.765	0.97403
344.3	547.4	172.69	44.235	0.88886
333.6	1279.6	176.63	19.197	0.8871
325	1893	86.634	17.442	0.97632
328.25	1942.1	104.53	29.59	0.94264
345.53	891.42	76.608	168.02	0.89933
326.25	992.88	94.399	28.464	0.91614
329.5	1456.2	42.879	21.619	0.88373
328.25	1479	176.19	15.688	0.95825
322.12	1493.6	90	30.173	0.86169
333.5	1502	153.43	14.142	0.94868
323.25	100.75	59.931	23.114	0.94982
334.6	382.6	158.96	14.107	0.98737
330.5	747	112.17	32.799	0.8889
374.67	958.39	149.25	98.012	0.93788
334.69	1117.2	132.61	42.902	0.79182
337.6	9.4	23.429	33.25	0.98332
336	34.643	72.35	72.022	0.96165
327	220.4	102.53	18.444	0.99972
329.2	496.2	85.236	12.561	0.95868
327.4	907.2	97.595	15.733	0.96182
329.1	1309.4	83.418	27.711	0.94448
355.63	1575.1	30.426	84.367	0.866
327.83	245.5	75.964	34.837	0.94684
331.5	273.25	103.39	21.988	0.98175
334.33	288.67	28.61	12.596	0.99474
334.75	507.5	42.709	18.196	0.97229
330	579	54.462	9.5712	0.89878
338.76	548.24	97.017	75.855	0.86336
338.6	1520.8	156.04	19.776	0.99606
341.9	1541.8	153.06	74.222	0.9219
336.25	1864.8	155.22	14.487	0.98833
336.14	114.71	24.775	30.043	0.95316
333.67	311.17	106.14	41.745	0.94765
343.88	322.88	2.2906	25.765	0.97107
332	362.8	82.875	24.781	0.97601
334.4	597.5	97.8	75.939	0.97027
335.2	817.6	161.57	23.543	0.94023
345.82	1249	4.3987	45.857	0.85297
333.25	1908.8	118.07	17.234	0.9864
314.64	1107.3	148.39	50.673	0.90369
324.75	1661	36.87	15.118	0.9922
358.86	918.09	151.11	80.411	0.82379
333.14	1015.3	99.09	28.923	0.87535
323.33	262	176.63	19.852	0.85781
346.25	608.5	30.579	28.12	0.90875
330.5	692.5	172.41	15.583	0.97109
333.5	676.33	88.025	30.056	0.96543
339.12	1052.1	129.56	31.533	0.94609
323.14	87.143	16.39	18.625	0.9514
334.75	85.75	95.194	22.144	0.99758
356.85	87.769	2.663	47.717	0.90212
335.23	671.46	136.68	52	0.92508
338.86	1199.6	67.38	26.597	0.97755
334.33	1824.9	79.16	51.741	0.92488
336.5	777.33	126.47	28.859	0.99106
349.8	780.6	10.125	29.824	0.95368
328.75	1999.1	127.3	27.575	0.95743
349.73	62.091	124.7	38.777	0.81551
345.4	799	176.63	40.07	0.84997
338.78	1329.3	106.86	34.906	0.98784
342.75	1813.8	22.62	13.092	0.99294
341.3	1265.2	106.7	33.128	0.94544
351.71	459	165.47	29.227	0.95436
356.91	1117.3	177.34	50.711	0.84885
337.09	1372.7	102.88	39.874	0.90041
342.83	1479	102.99	41.974	0.95357
346.2	1503	28.072	19.472	0.87304
347.14	2028.4	170.22	31.6	0.93125
334.75	154.75	66.801	16.747	0.90953
337.56	166.89	78.408	40.964	0.97189
353	286	166.5	27.548	0.93329
342.11	495.89	74.055	22.236	0.9822
337.5	582.25	5.1944	11.099	0.99517
326.75	1354	174.81	26.275	0.84074
346	1353.2	0	17.463	0.74444
348	1727.1	131.63	26.83	0.89763
336.6	1788.1	102.09	32.717	0.87525
348.43	189.43	22.62	27.189	0.95628
343	340.25	99.462	12.87	0.94523
333.4	883.4	158.96	15.99	0.87107
339.83	1227.7	94.97	25.991	0.88825
352.69	1207.9	112.44	54.329	0.91608
342.22	1627.2	83.729	96.152	0.95211
360.53	1619.5	145.56	61.169	0.69379
362.07	1638.9	8.7462	54.641	0.96286
337.4	1638.6	165.07	15.646	0.99218
342.75	1859.5	116.57	18.042	0.99147
348.75	1868	42.274	14.881	0.99898
352.2	1869.9	116.57	32.888	0.95185
353.44	1902.3	66.801	41.806	0.91085
337.2	942.6	59.744	16.416	0.84625
352.4	945.8	163.61	17.994	0.9848
351.33	1277	108.76	57.14	0.97958
356.2	1295.8	158.2	27.125	0.99266
343.55	1949.9	83.66	28.809	0.94298
372.31	205.25	152.35	76.37	0.93125
339.29	918.71	48.814	21.284	0.99887
358.88	1650.5	178.03	30.347	0.95618
349.5	1924	164.48	20.718	0.90173
360.5	1941.2	162.76	84.849	0.71573
346.75	237.75	40.236	17.584	0.96843
354.67	766.33	169.99	19.547	0.88312
354.14	776.43	43.363	25.456	0.97263
343.22	631.33	75.256	21.009	0.93518
349.58	838.75	60.642	41.702	0.88042
359.12	831	177.8	30.468	0.85399
333	965.67	24.624	28.751	0.91827
346.29	1000.3	88.995	62.083	0.91827
355.42	1473.8	84.958	94.955	0.71891
361.31	1957.8	159.78	42.425	0.95456
349.4	859.8	61.39	13.262	0.94477
354.38	842.75	111.37	29.625	0.83368
355.11	1726.8	18.435	30.064	0.94666
345.73	1833.9	106.7	36.575	0.85636
360.78	1813.1	4.5739	31.266	0.80214
362.75	1834.2	0	32.067	0.93554
349.6	436.8	86.634	17.547	0.97048
357.2	997.4	156.8	15.25	0.99878
360.25	1079.6	159.08	37.341	0.97482
340.4	1183.4	143.75	19.677	0.94532
352.11	1164	105.64	26.673	0.97333
366.45	1180.2	178.21	37.695	0.84934
350	122.82	88.603	46.063	0.89036
347.67	120.2	117.95	67.51	0.82166
352.47	604.94	85.732	70.698	0.95033
356.88	702.5	54.246	32.088	0.96003
350	686.5	104.04	15.074	0.8206
360.56	162.44	67.166	44.664	0.92314
362.67	586.83	35.362	42.406	0.89641
357.3	1776.5	138.37	28.775	0.83694
346.33	1674.3	171.47	20.484	0.98729
352.82	880.91	95.356	33.711	0.95341
360.2	856	125.84	22.464	0.9884
363.75	890.75	1.1458	56.212	0.88966
359.5	895.75	38.66	15.608	0.82047
350	1055.4	74.932	33.162	0.81196
382.55	1456	29.827	92.534	0.93427
367.22	1426.2	149.35	32.951	0.95246
368.6	46.4	172.65	33.216	0.94102
355	562.4	111.8	16.378	0.98639
363.62	126.38	156.25	28.29	0.96548
352.25	272.25	108.43	15.875	0.99597
361.5	258.5	148.39	17.185	0.88822
373.25	439.33	139.29	58.808	0.96462
360.8	1296.4	126.25	18.668	0.99641
365	1481.4	133.67	31.67	0.96035
355.67	31	57.265	16.665	0.99872
372.08	16.167	130.91	41.234	0.96278
356.25	740.75	90	25.135	0.99464
362.6	752	177.61	24.484	0.98108
363.8	1207.2	11.31	15.547	0.9839
361.5	1600.3	29.745	25.153	0.96159
371.18	1805.3	52.815	87.471	0.83229
375.71	358.86	5.3893	60.026	0.88688
351.5	479.5	47.49	17.025	0.95616
357.76	512.94	95.826	59.087	0.8336
369.06	665.25	142.5	64.105	0.84554
361.33	683.33	26.565	8.9932	0.99456
353.67	1112.7	118.61	12.596	0.99474
385.38	1322.1	172.01	63.602	0.90498
368	1311.7	153.43	43.85	0.71391
363.25	1331.2	48.013	14.668	0.91722
372.73	1359.8	129.99	57.044	0.70927
359	1970.8	142.43	16.508	0.99356
357.07	2007.3	81.87	76.763	0.92115
364	415.12	101.69	33.501	0.88397
370.43	526.71	7.7652	24.717	0.8983
367.15	1381.9	120.47	43.054	0.91621
365.25	154	168.23	25.11	0.97631
357.67	386.33	93.18	19.033	0.9472
369.4	1255	6.009	19.166	0.99684
364.57	1721.6	102.01	54.49	0.88184
364	188.25	118.3	14.954	0.98735
367.6	1776.7	87.563	60.944	0.7719
358.33	2025.8	53.471	34.601	0.97107
357	799	149.04	24.34	0.95824
363.17	793.33	87.51	23.662	0.97294
354	912.8	172.41	16.465	0.91907
371.8	1251.2	60.803	41.602	0.93621
358.4	1800.8	28.072	18.869	0.90093
362.83	79	94.086	14.773	0.95006
382.12	339.88	177.06	39.54	0.98763
369.62	771.75	118.61	26.85	0.93332
375.25	929.38	167.74	25.43	0.92556
364.62	1295.4	55.784	33.184	0.91104
366.6	1624.8	57.265	17.797	0.93519
397.62	535.85	173.99	60.498	0.94738
365.29	810.43	38.29	25.952	0.93276
372	984.33	126.87	40.25	0.86958
378.75	1000.9	22.989	36.495	0.98224
364.5	1050	85.236	12.123	0.99328
356.75	1704.5	143.13	15.701	0.95533
364.78	1686.3	94.399	26.896	0.96952
374.12	1700.6	14.036	19.138	0.86176
368	1740.5	73.072	24.314	0.98882
369.58	1885.5	102.99	41.875	0.95582
367.33	1912.7	57.529	13.584	0.95981
381.5	297	154.54	49.398	0.94172
376.38	399.75	154.44	27.77	0.91808
386.62	974.38	25.907	43.403	0.89648
361.8	1056	171.87	14.335	0.98654
369.43	2005.4	55.491	21.126	0.91908
384.29	1983.7	135.88	51.733	0.88854
368.5	235.75	163.61	18.505	0.9576
371.75	244.25	53.13	15.602	0.9614
367.45	1151.9	90	37.702	0.92833
364	1851.2	147.26	17.505	0.95078
368.25	1846.8	91.146	53.812	0.92935
379.9	188.7	48.991	40.153	0.75908
372	491.4	112.93	29.086	0.97062
377.5	495.12	152.35	25.539	0.92824
367.18	1492.6	110.43	56.018	0.97155
368.12	1537.4	80.538	74.383	0.89954
377.5	1550.3	173.29	18.966	0.90254
365.86	563.71	82.999	63.382	0.90606
402	590.56	179.08	68.111	0.9104
370.8	747	81.634	35.734	0.9617
369.67	1415	82.875	16.472	0.9789
379.1	1387.7	117.15	45.422	0.96494
368.5	1647.8	93.18	18.055	0.99847
371.83	1721.7	40.236	18.281	0.93155
373	1931.7	10.008	17.434	0.99017
367.12	1930	100.49	29.692	0.92481
382.58	557.08	16.46	51.555	0.88994
372	1165.9	131.5	36.636	0.94751
374.27	623.07	85.426	56.844	0.88241
381.11	728.22	7.8533	30.628	0.95581
376.5	750.25	165.38	24.255	0.98001
376.36	1026.3	45.939	46.456	0.9286
378	1018.2	3.5763	16.424	0.97611
388.22	1114.4	135.78	53.746	0.96051
375.67	1919	20.225	21.749	0.931
376.25	116.75	129.81	15.646	0.99839
374.43	463.57	108.43	25.55	0.99013
379.12	1200.2	145.62	26.251	0.87698
375.17	1219.3	78.69	22.939	0.88916
379.92	151.83	57.339	52.569	0.88122
394.25	131.08	169.22	47.506	0.9
372	432.5	105.95	17.328	0.84025
374.33	842	81.027	20.398	0.94299
378.25	1522	164.74	11.842	0.96285
376.2	1867	176.82	18.688	0.96465
374.75	815.75	123.69	15.662	0.92085
369.4	922.8	62.447	26.5	0.97897
374.5	1079.5	96.52	36.947	0.95347
377.2	1569.6	10.008	18.177	0.94971
380.56	1577.7	106.7	27.018	0.77284
381.4	1813.8	161.57	29.22	0.974
399.94	47.375	136.17	75.718	0.91538
380.4	333	139.76	19.616	0.86815
387	1361.2	23.962	30.769	0.96027
374.08	1958.5	70.866	58.676	0.88393
371.67	36	75.069	16.343	0.94992
376.71	703.43	72.474	21.524	0.92572
384.27	676	115.87	39.574	0.92672
379.83	761.83	160.56	18.801	0.95885
385.5	1079.1	174.81	29.405	0.75125
380.5	1234.8	52.431	16.532	0.99208
391.55	1390.4	171.25	41.854	0.94278
384.4	850.8	22.932	28.375	0.99494
383.4	842	144.46	19.062	0.90257
387.67	1119.3	34.16	35.482	0.95367
386.67	1683	1.7357	35.634	0.9265
377	1685.8	85.764	30.795	0.87917
376	2012	113.2	15.232	1
391.9	2003.8	141.63	34.817	0.87918
386	89.273	173.05	50.786	0.81329
378.67	100	69.444	26.642	0.96211
383.86	248	99.462	52.025	0.93536
383.6	977.13	105	60.815	0.95328
377.6	1284.8	90	15.285	0.98133
381	207.12	117.98	38.312	0.94578
383.25	220	57.529	13.171	0.98994
386.25	313.75	171.25	13.61	0.96642
389.25	356.25	159.68	30.161	0.95463
376.5	868	176.42	16.289	0.9842
381.67	872.33	63.435	11.18	1
372.86	948.14	142.59	25.797	0.8296
386	1301	129.09	21.331	0.96646
393.77	1418.1	135.94	47.34	0.91127
398.73	8	14.826	38.877	0.90468
384	535.75	63.435	13.817	0.97103
387.5	523.5	118.07	25.128	0.67654
385.83	1500	61.39	25.588	0.97935
392.56	1706	21.038	31.392	0.88737
390	108.67	168.02	34.739	0.97108
380.8	720.2	94.086	15.216	0.92242
393	1186.6	46.469	28.646	0.96299
382.88	1624	90	48.325	0.95189
396	1821.4	120.38	70.219	0.95744
390.64	1235	79.271	103.55	0.93379
385.8	1733	151.93	17.344	0.98016
386	1806.8	55.008	12.31	0.99162
411.25	1765.1	115.02	112.12	0.73816
384.3	1129.1	109.18	27.323	0.89126
410.12	1354.5	31.661	86.516	0.81478
367.8	260.5	166.43	38.019	0.78468
383.93	680.36	165.17	42.353	0.83042
386.88	791.17	89.356	98.607	0.90263
388.67	1521.7	26.565	20.967	0.95982
390.4	1546	135	15.233	0.92837
415.82	1837.8	140.53	96.08	0.91685
397.5	1873.8	34.216	33.323	0.90726
403.64	1910.9	152.82	43.501	0.95614
387	21.25	153.43	16.135	0.97011
384.17	19.667	92.862	22.211	0.90158
391.67	881.33	27.553	26.323	0.98555
379.14	872.57	43.264	23.947	0.97485
391.33	1635.5	131.42	23.226	0.97611
390.82	918.64	106.39	38.111	0.92991
423.89	902.22	154.09	87.091	0.89355
389	1012.8	118.61	12.992	0.96444
390.75	1025	57.529	13.788	0.94561
398	1058.4	2.4896	24.27	0.94855
392	1114.5	151.39	12.599	0.99454
414.38	1626.7	47.834	75.007	0.95332
390.44	1725.3	64.359	35.445	0.78236
421.71	1712	165.6	83.465	0.91536
385.8	2024.9	95.528	32.425	0.96051
393.8	1878	170.54	12.924	0.94128
393.29	2023	156.8	23.834	0.95862
390.4	178.6	80.538	18.708	0.97542
390.8	386.13	91.193	60.686	0.79113
381.25	510.75	34.992	13.886	0.87908
402.62	509.75	160.97	31.977	0.95931
388	623.6	63.435	23.431	0.95433
400.5	618.33	0	22.509	0.88852
385.5	1502.2	38.66	19.347	0.9929
386.69	481.31	101.31	64.89	0.94295
426.65	489.8	1.5694	79.096	0.92328
418.43	701.43	14.534	67.089	0.83152
397.44	857.38	71.259	65.105	0.90831
397.62	1891.4	142.13	35.254	0.97025
394.2	374.4	6.7098	18.564	0.92208
391.83	1092.3	113.2	17.768	0.85725
399	1115.4	63.435	33.259	0.94125
413.14	1199.2	140.01	88.829	0.91097
405.8	445.1	146.31	38.458	0.93754
396.6	661	5.7106	10.595	0.94853
391.5	1168.2	87.709	25.555	0.97907
405.29	1182.9	2.1211	30.128	0.8968
395.08	1476	74.197	56.942	0.96734
394.86	300.71	108.97	36.083	0.93778
398.29	302.29	101.31	27.799	0.73371
401.58	471.75	170.75	46.077	0.9455
390.5	647.17	92.045	28.706	0.97602
385.75	1765.8	126.87	15.825	0.94786
403.25	1756.5	153.43	24.142	0.83359
395	430.8	66.801	18.02	0.84528
414.25	1252.9	140.48	57.325	0.9046
394.25	1397.6	77.471	28.28	0.97802
405.83	1748.6	27.216	42.003	0.93701
392.83	1542	21.801	22.083	0.97542
396.73	1534.7	98.489	69.178	0.97924
412.27	1685.9	128.93	70.479	0.94841
403.62	1785.5	160.97	31.392	0.97717
415.79	1834.7	10.539	49.923	0.8761
393.75	1938	49.399	19.953	0.92412
405.5	1935.4	143.62	29.193	0.80843
398.71	737.43	58.57	23.015	0.91659
401	1149.2	37.304	35.486	0.74397
418.57	1563.4	173.93	50.285	0.93994
406.15	1636.5	123.15	64.247	0.91091
405.14	604.14	32.196	34.303	0.93012
410.33	574.53	117.65	77.116	0.92224
402.43	823.29	6.009	21.483	0.88929
400	813.8	113.75	27.489	0.9936
416.8	1226.8	166.5	53.791	0.95592
392.29	1443.3	42.955	42.042	0.94248
401	1436	125.54	17.515	0.98227
399.25	345	70.017	11.71	0.99957
426.47	854.4	175.6	68.042	0.95812
405.29	1071	159.68	29.951	0.96133
392.75	1084.5	111.8	21.621	0.9963
399.55	1605.6	141.07	38.609	0.86564
399.5	1844	88.409	43.841	0.82147
405.83	478.67	124.22	31.53	0.95883
402	494	45	9.8995	1
404	91.25	103.13	34.336	0.8972
392.2	671.6	39.289	14.984	0.94853
407.29	55.571	64.359	61.468	0.90228
405.8	22	124.51	19.701	0.98554
413.31	195.06	136.43	61.787	0.91582
403.11	1003	90	68.349	0.93637
404.18	1333.4	98.746	42.427	0.93004
435.65	2010.6	28.61	95.604	0.91743
402.17	138.67	73.301	21.543	0.96924
420.71	69.036	99.162	139.28	0.90182
408.18	224.09	117.03	56.874	0.96721
416	359.09	32.574	44.111	0.96847
406.36	638.43	98.326	46.607	0.88907
406.17	2040.3	165.26	20.389	0.9636
410.5	256.75	126.57	39.881	0.9679
404.33	522.11	85.426	27.196	0.92219
410.92	881.38	136.91	46.996	0.90327
404.5	1094	68.199	11.153	0.96569
432.16	1080	173.48	77.886	0.9046
416.8	324.6	171.67	42.612	0.97242
402.86	316	87.709	25.343	0.98727
411.29	927.29	42.709	38.6	0.91667
430.73	998.18	176.19	46.845	0.96274
408.67	1297.2	27.553	27.328	0.94928
420.33	2021	16.39	36.365	0.97456
412.11	550	61.928	34.834	0.97607
424.36	1512.4	16.928	50.159	0.95863
419.2	1655.3	154.23	34.649	0.92939
412.43	383	110.22	26.828	0.75476
413.18	758.82	49.185	33.52	0.86721
409.25	1324.4	168.69	22.388	0.91101
411.33	1339.8	175.24	12.7	0.94819
413.38	1448.9	156.37	21.884	0.79805
405	1583.4	177.61	25.518	0.94131
401.71	1597.7	111.37	25.683	0.96165
426.89	1540.6	109.48	98.507	0.88295
430.21	122.62	106.44	114.67	0.55463
409.28	167.83	87.678	80.84	0.91614
408	715.5	144.46	18.008	0.9554
413.5	735.9	66.371	38.027	0.91851
409.53	802.65	98.13	72.537	0.87734
415.71	1103.6	32.276	23.885	0.94086
404.76	1425.2	21.125	61.682	0.76472
407.6	1433.8	79.38	16.487	0.98738
402.6	646.2	176.99	19.123	0.99494
410	1557.2	111.04	15.317	0.90933
407.7	1727.9	83.66	48.414	0.93521
410.71	1783.9	72.216	63.616	0.87494
399.23	74.385	115.35	51.052	0.82363
407.33	492	111.8	10.93	0.98539
408.8	612.2	81.254	16.279	0.80799
409.67	1043.2	49.086	21.508	0.9229
407.86	1042.9	123.69	23.636	0.91525
405.8	1165.6	139.4	20.022	0.92094
414.25	1281	36.027	13.779	0.9871
413.5	1382	113.63	18.253	0.9568
410.17	289.17	80.538	18.595	0.98134
413.4	548.8	167.01	27.135	0.98336
437.71	1195.4	121.1	99.102	0.7424
424.33	828.44	26.565	28.997	0.92535
409.6	1530.9	108.43	51.121	0.92788
428.71	457	16.557	56.838	0.67913
412.17	675.83	172.65	34.226	0.91325
422.33	655.67	113.36	49.779	0.9628
419.2	697.5	71.565	52.011	0.97281
413.5	769.75	94.97	23.36	0.98832
397.07	906.21	172.5	43.998	0.87112
426	878.83	169.51	28.307	0.97004
[truncated: 8,324 more rows]
