# Supplementary material for: Social motility of biofilm-like microcolonies in a gliding bacterium
Source: Nat Commun. 2021 Sep 29;12:5700. doi: 10.1038/s41467-021-25408-7 (PMC8481357; doi:10.1038/s41467-021-25408-7)
Supplement: Supplementary file 15 — Source Data [file 41467_2021_25408_MOESM15_ESM.zip › Source Data_NCOMMS-20-05786B/Source Data_Supplementary Figure 1/Flavo - Angles/75 hr/Angles_m45_75_R3.csv]

15.692	56.769	118.37	60.581	0.93799
12.833	225.5	34.824	31.526	0.88871
5	324.38	103.09	45.58	0.96857
7.6	335.6	33.69	14.846	0.97149
9	378	175.91	18.69	0.75099
22.938	463.81	167.35	56.174	0.894
12	834.14	48.814	33.55	0.95052
2.25	1401	83.66	18.563	0.97562
19.545	1396.5	178.32	35.797	0.95021
2.5714	1548.3	87.51	26.649	0.86389
11.25	1536.9	5.7106	21.748	0.9242
2	1978.8	90	28.579	0.94475
11	1982.8	154.54	23.575	0.98663
5.625	288.75	115.56	26.132	0.97564
17.556	450.78	174.09	30.294	0.96239
8.5714	554.36	72.759	69.164	0.87804
74.743	1418.4	164.11	151.57	0.93977
10	1555.2	0	16.718	0.95703
8.1053	787.53	85.764	58.746	0.92172
16.357	209.86	75.651	52.317	0.84838
10.833	621.33	8.7462	13.606	0.96673
10.75	1010.1	157.17	22.731	0.90695
6.5714	497.57	139.64	28.052	0.93573
13	1128.1	146.31	29.811	0.96757
9.4444	1147.6	75.324	45.888	0.94615
5	1587.4	109.8	27.947	0.95074
7.6	1657.6	107.53	20.243	0.98427
18	1665	9.8658	23.649	0.98715
14.25	855.17	115.68	64.021	0.90123
13.857	1065.7	117.26	40.909	0.90742
48.368	1973	16.04	88.614	0.93936
4.3333	567	180	6	1
28.25	545.58	131.63	65.727	0.91603
18.714	721.29	175.76	31.171	0.86857
10	727.33	84.56	23.013	0.91665
7.8	914.4	62.447	27.044	0.95926
40.533	902.2	162.1	72.024	0.94841
21.364	1114.4	1.6847	37.771	0.90054
6	1172	80.538	18.528	0.98493
18	1177.6	149.04	17.93	0.97562
20.778	1256.1	172.3	38.534	0.96891
14.091	1275.2	127.57	39.602	0.82831
11.778	1452	131.19	35.367	0.9017
17.5	1467.7	39.472	22.788	0.9664
7.9	1483.6	79.216	28.352	0.75401
12	1467.2	90	23.236	0.68859
7.6	2031.8	102.8	22.648	0.99616
10.4	30.4	96.072	51.89	0.91088
10.714	674.14	128.93	38.311	0.87238
24.636	676.73	163.3	33.856	0.92512
18.333	1035.3	153.43	27.768	0.96632
14.308	1349.2	95.29	62.13	0.87286
6.7143	1637.3	69.444	27.193	0.94258
19.167	1795.5	153.43	34.387	0.97539
7.25	1796.1	64.179	38.139	0.90298
8.875	739.5	49.97	35.685	0.91493
19.667	1144.8	146.98	24.048	0.99191
8	1855.2	38.157	18.028	0.98762
11	2005.6	114.44	35.309	0.68441
13	657.83	82.405	30.721	0.98516
16.5	639.75	145.01	12.394	0.98489
19.333	854	137.12	22.199	0.86062
11.2	1527	95.906	29.52	0.98764
19.286	1645.9	155.38	27.849	0.94799
77.346	17.346	165.52	137.65	0.90041
24.9	70	19.44	41.674	0.86519
13.2	254	83.418	26.708	0.97994
25.714	273.57	161.57	34.308	0.92172
30.094	1044.4	107.96	121.6	0.93361
23.75	1101.8	21.371	24.84	0.99429
24.857	1519.4	178.36	36.342	0.96347
35.1	153.4	11.768	50.772	0.9657
17.111	161.56	66.801	32.316	0.94265
15.8	123	90	58.338	0.92564
16	356.67	80.838	32.253	0.97357
25.545	427.73	150.46	35.828	0.96242
18.5	597.38	117.55	28.233	0.91885
21.875	695.12	167.47	30.38	0.91043
7.5	707.17	132.71	21.335	0.82924
14	1060	70.346	15.133	0.98234
13.25	1323	93.013	19.099	0.99619
19	1359	1.5074	40.44	0.93999
15.143	1390.4	116.57	27.447	0.97763
11	1683.2	92.862	22.131	0.90484
24	1685.4	167.74	23.622	0.99643
32.545	1900.8	11.041	49.909	0.83699
24	92.929	162.41	51.907	0.82863
18.929	636.07	88.995	72.852	0.78253
12.25	1230	29.745	17.681	0.91198
36.917	1493.6	0.74406	102.26	0.75306
19	1500.2	63.435	30.115	0.891
7.75	1740.2	45	15.662	0.90296
17	1768.2	91.364	44.895	0.93579
21	264.75	19.179	24.888	0.97845
29.667	374.3	111.6	111.27	0.92788
22.375	1877.2	5.1944	34.035	0.9736
18.5	132.75	176.42	16.879	0.94975
17.118	988	87.316	73.293	0.87417
41.1	972.6	9.0903	52.673	0.96133
48.105	1160.2	175.54	81.149	0.95175
21.643	480.79	76.651	66.277	0.91492
23.286	509.29	151.19	23.512	0.97079
16.875	527.5	90	39.32	0.96644
21.818	539.91	178.6	44.759	0.9163
27	982.71	154.65	24.965	0.84212
63.208	166.96	169.89	115.3	0.88975
19.636	324	137.49	35.696	0.91208
28.37	905.85	102.36	128.4	0.83715
26	1040.3	17.354	18.469	0.90761
18.875	1247.5	76.293	50.174	0.84111
27.4	1384.6	2.1211	27.571	0.97996
37.2	1553.6	6.0725	53.668	0.8807
18.75	1115.2	79.38	18.491	0.88036
9.2857	1757.4	33.69	19.586	0.92044
24	575.67	164.05	7.3852	0.98577
17.25	887.75	23.962	19.704	0.9997
16.2	1415	14.036	16.991	0.97067
35.071	1600.5	64.398	65.633	0.81096
24.75	1726	165.96	20.811	0.99059
20.4	1723.8	93.366	17.384	0.97958
40.448	1902.3	135.9	119.12	0.75991
27.1	1900.9	102.2	40.446	0.93593
33.3	485	164.74	39.298	0.8704
24	641.2	38.66	19.822	0.96911
15.778	753.44	67.834	35.018	0.83257
14.571	814.14	177.14	21.229	0.94327
26.6	821.8	59.534	19.82	0.99513
37.1	804.6	155.7	35.777	0.95075
30.75	1000.5	150.26	24.789	0.9757
22.5	1018.5	176.99	20.855	0.91229
25.4	1082.6	164.48	18.914	0.98771
19	1218.7	21.125	49.83	0.94662
28.286	1222.6	19.179	26.108	0.93274
26.125	1524.9	99.782	32.148	0.91538
13.667	1200.5	180	17.656	0.9062
21.857	1200.6	118.07	34.844	0.97578
27.455	1318	67.249	36.525	0.92035
26.8	296.8	158.2	16.625	0.97174
33.4	1828.2	140.71	28.998	0.98025
19	1946.8	162.65	17.526	0.95646
15.4	1247	172.87	16.246	0.99251
30.583	569	68.629	54.162	0.91201
30.2	802.8	66.038	20.011	0.98435
64.091	781.5	162.03	86.052	0.90404
32.6	348.6	61.557	28.679	0.95172
27.429	16.143	101.31	24.383	0.83648
29.833	254.61	99.273	54.138	0.91708
33.158	704.79	98.13	80.816	0.96246
40.125	744.88	13.496	28.279	0.90916
28.4	1286	93.576	16.458	0.97406
50.833	1597	137.8	105.31	0.96134
28.333	1603.4	104.04	28.191	0.87754
28	1700.9	135	67.344	0.924
59.429	1710.8	9.9042	70.57	0.90624
28	2015	153.43	15.882	0.98552
31.714	2002.6	106.26	26.85	0.93109
36.6	871.2	12.995	13.595	0.98135
32.2	1658.8	118.3	15.139	0.97531
35.25	1670.8	45	16.628	0.93557
20.667	2039.8	167.91	15.18	0.94318
38.5	2039.8	13.241	17.723	0.98541
68.474	1143.1	9.353	90.385	0.95309
41	1627.9	132.44	48.696	0.97387
38.5	1640.5	3.8141	15.099	0.99565
30.6	148.8	90	21.206	0.99029
47.545	439.55	145.41	36.773	0.95798
34.5	515.17	80.538	27.422	0.88727
31.375	607	105.64	30.314	0.85643
44.5	601.62	152.7	38.04	0.91707
29.25	1185.8	139.76	17.584	0.96843
30.75	1152.6	76.855	195.48	0.8773
47.786	1452.5	174.4	57.181	0.89618
34	1570	180	20.182	0.94143
29.667	1570	105.95	15.062	0.96667
39	1577.2	38.66	19.527	0.98372
44.286	11.286	10.886	28.083	0.9428
31.143	103.43	90	14.035	0.92623
38.2	118	52.431	16.667	0.98403
40.2	232	33.111	28.704	0.95664
41.053	270	103.11	78.134	0.95929
35.167	1331.2	104.74	20.122	0.9764
62.727	1353.3	22.834	62.982	0.98197
34.833	1739.2	142.43	19.107	0.85841
35.5	1749.8	82.093	41.295	0.88014
41.778	1775.3	121.83	35.636	0.95779
47.143	398.57	7.3524	32.992	0.94741
53.333	1015.3	129.35	70.052	0.92303
51.917	41.583	174.64	36.618	0.87771
46	242.6	164.05	22.408	0.97465
31.6	527	23.199	16.285	0.93529
56.5	632.25	176.91	48.402	0.76554
42.818	879.64	115.6	56.307	0.94528
43.857	911.14	123.69	34.342	0.94492
38.4	1295.4	106.93	24.333	0.98802
44.333	1310.2	8.9726	20.673	0.93046
44.5	1326	143.75	19.984	0.93081
36.5	211.75	70.346	16.072	0.92499
58.75	201.25	163.89	48.016	0.9755
25.667	1406.3	32.005	20.611	0.91544
67	1388.6	150.26	71.337	0.90414
38.933	1471	100.62	55.101	0.88631
59.6	1659.7	10.784	47.694	0.89644
47.1	1804.3	159.23	33.398	0.92869
39.857	85.714	73.74	25.784	0.96958
36.143	580.29	30.069	23.454	0.93606
46.4	576.2	171.47	21.775	0.92875
40.5	1874.2	113.63	18.595	0.93918
40.625	189	140.91	43.634	0.94493
45.5	418.25	141.84	18.385	0.96845
43	600.5	45	14.502	0.87766
41.6	886.2	18.435	15.933	0.99239
48.875	1529.1	150.52	29.1	0.9079
53.333	1344.8	119.9	56.057	0.82312
38.667	1553	63.435	15.678	0.99837
40.167	1260.5	94.97	24.654	0.93643
51.143	1268.7	5.1944	24.417	0.90474
54.833	1369.6	129.81	57.635	0.94859
61.091	1495.2	168.44	46.169	0.97276
35.714	1511.4	120.96	25.845	0.90245
39.286	557	87.614	26.829	0.89534
48.4	555.6	175.6	13.487	0.96675
47.067	821.87	102.53	59.843	0.92437
50.375	858	65.772	28.144	0.77927
59.125	1838.6	147.91	80.811	0.86179
44.857	97.143	176.31	31.699	0.97999
54.667	112.33	55.886	39.373	0.951
81	131.69	17.969	88.68	0.87726
46.889	139.11	51.582	44.111	0.8391
34	409.2	168.69	17.042	0.89761
44.875	395.62	95.711	35.595	0.84703
77.857	1862.5	0.78482	82.513	0.88479
43.444	163.78	104.04	26.716	0.77165
55.308	199.31	73.74	55.401	0.90251
56.417	478.75	56.725	40.863	0.93668
53.429	835	14.036	32.476	0.8887
46.25	220.25	25.56	27.768	0.91815
65.444	357.11	30.466	43.726	0.90211
58.778	682.44	141.63	31.839	0.96143
77.65	711.2	144.04	84.797	0.74304
50.714	731.71	31.43	26.381	0.79962
48.6	715	105.52	19.748	0.94598
61.556	816.67	172.3	41.483	0.90004
47.455	300.55	82.405	34.284	0.8828
42.909	949.18	151.5	43.944	0.90625
46	957	90	10	1
55	961.71	7.9435	51.845	0.83744
49	965	54.462	8.6392	0.99573
38.6	1575.2	38.66	19.527	0.98372
47.4	1985.2	77.905	14.469	0.98952
51.4	662.7	73.443	39.487	0.97756
47.833	774	91.848	31.344	0.98954
51.5	981.25	52.696	26.493	0.99651
52	1044.7	141.34	33.831	0.94635
53	70.846	62.103	52.555	0.73201
53.5	46.25	97.306	48.443	0.81165
49.714	508	100.49	28.329	0.9693
41	768	137.73	16.596	0.89575
48.6	897	96.34	19.811	0.91416
51.571	1032.1	117.9	21.039	0.91426
60.375	1035.9	9.211	40.871	0.91712
49.143	151.14	84.806	22.804	0.96872
55	131.75	127.87	23.169	0.98421
59.857	138.57	167.2	23.161	0.97411
57.167	332.5	29.745	16.747	0.96285
63.636	1093.7	7.2532	60.612	0.91473
48.333	1091	97.125	16.246	0.99251
61.8	1132.7	10.886	28.543	0.92759
45.75	1172.8	77.005	16.12	0.82766
57	1181.2	14.036	16.831	0.97987
78.8	1457.5	118.53	122.68	0.95566
58.583	1113.4	170.73	53.19	0.93342
36.4	1947.5	138.58	53.313	0.85051
58.2	1931.8	8.1301	16.272	0.86913
53.818	1957.5	27.3	40.889	0.85317
54.9	612.1	131.19	35.923	0.88775
65.3	617.7	167.01	28.428	0.93864
53.25	1019	71.565	12.678	0.99769
70.385	1402.5	9.0903	56.05	0.9034
52.077	1742.5	102.38	44.242	0.94878
66.529	1740.5	110.96	63.039	0.79838
73.188	863.38	171.61	70.051	0.88023
88.815	1616.1	52.214	131.88	0.8539
50.429	1575.7	103.24	21.051	0.8296
57.8	1631	130.24	18.347	0.92816
62.833	1676.5	172.23	23.16	0.95869
58.5	9	149.04	12.232	0.95343
83.476	502.24	23.682	74.772	0.83241
56.75	101.5	107.1	13.993	0.972
56.8	368	104.62	24.095	0.98651
61.333	376.33	153.43	15.835	0.98848
63.5	465	54.689	31.233	0.94167
68.5	919.36	150.26	60.266	0.93645
57	915.71	110.56	29.003	0.88378
54.2	937.2	106.5	33.13	0.84999
60.857	1304.1	131.99	28.034	0.9598
58.25	562.75	59.744	13.979	0.99381
66.75	562.75	28.443	27.861	0.97969
48	1065.2	51.843	21.691	0.82082
52.5	1070.5	53.13	20.322	0.98413
68.5	1073.5	0	26.945	0.96493
57.417	1276.7	93.094	40.6	0.91267
104.24	88.72	176.86	98.461	0.92562
57	91.333	75.964	8.2613	0.99817
59.1	287.8	75.579	38.683	0.93421
63.6	267.6	132.71	18.06	0.97961
56.714	1449.9	91.591	36.328	0.99136
58.235	1472.2	2.6838	69.304	0.92448
51	2031.2	38.29	25.36	0.95455
70.812	2016.3	140.33	62.534	0.85176
59.75	727.75	122.47	13.142	0.9921
52	1211.6	86.987	26.129	0.72817
65.727	1608.6	161.15	46.883	0.92409
61.333	1819.5	40.914	22.199	0.89416
49.571	1825.9	131.63	24.899	0.96722
66.8	218.2	141.84	18.436	0.96576
66.909	242.73	126.87	40.147	0.8718
55.143	535.14	79.38	21.314	0.76377
66.167	522.67	110.73	40.359	0.9802
69.143	545.57	23.199	25.056	0.91186
62.8	1194.4	74.055	29.352	0.99211
74.167	1159.5	120.53	48.414	0.93521
73.3	1803.2	12.995	41.63	0.96144
62.286	1784.9	106.19	33.216	0.97182
78	1902.9	150.57	51.954	0.86186
62.667	432	91.548	39.46	0.93801
59	983.2	93.814	17.125	0.87787
70	1789.7	178.03	29.971	0.96817
92.071	1007	143.97	110.96	0.85803
58.75	304.62	131.82	26.788	0.95175
100.61	1333	171.73	134.52	0.8789
61.857	1690.9	106.19	33.74	0.95672
76.4	1697.7	17.103	30.835	0.88221
69.533	1845.3	171.63	49.118	0.69965
67.5	1852.3	65.225	18.363	0.77971
64.429	1991.7	101.69	31.032	0.95431
66.2	9.4	34.695	17.378	0.90983
71.467	692.73	110.77	64.365	0.96376
70.4	449.2	40.815	29.186	0.99598
62.5	816.5	60.255	20.01	0.8058
80.429	1782.6	7.4314	54.041	0.85842
64.75	1930.2	106.39	19.304	0.91792
69.3	1948.2	109.09	28.508	0.96513
68.455	183.55	83.346	61.855	0.97659
64.714	1397.9	95.711	31.027	0.97172
68.2	1558	130.24	17.984	0.94692
83.231	410.15	175.82	43.838	0.93775
66.4	607.8	93.013	19.297	0.98597
74.667	608.67	132.4	33.009	0.94351
64.833	773.67	86.634	17.407	0.97829
72.4	1192.8	122.01	28.581	0.99024
83.714	314.43	180	38.428	0.98885
65	318.25	156.37	19.618	0.8902
73.8	653.6	140.71	16.867	0.84264
87.556	706.78	6.6544	66.535	0.90789
67	859.8	90	36.929	0.94778
79.167	841.5	171.87	23.975	0.88481
73.571	1761	59.744	29.619	0.93806
95.769	254.46	167.69	59.692	0.94307
68.857	363.43	79.992	22.296	0.77426
76.125	374.5	6.7098	17.537	0.97605
79.333	1353.8	6.3402	21.403	0.8462
68.4	1598.4	82.694	44.677	0.88007
68.4	1425	99.462	18.508	0.98595
70.167	1710.7	115.46	24.436	0.95185
73.286	928.43	86.73	38.072	0.92082
58.875	1239	147.72	27.396	0.82028
72.556	1225	91.848	32.378	0.95795
62.625	1654	142.7	27.518	0.9594
71	1639.4	97.125	16.246	0.99251
68.857	478.29	131.42	25.552	0.88726
63	941.4	26.565	16.316	0.95933
80.778	964.89	63.435	42.724	0.94208
74	1537	81.87	39.059	0.90518
83.125	1516.2	136.55	29.98	0.87301
73.87	98.043	87.397	93.133	0.94586
66.5	57	32.276	23.012	0.97654
77	395.4	45	17.245	0.90209
68.214	753.43	147.34	56.865	0.81465
71.8	752.4	90	19.407	0.92749
81.3	794.5	154.09	41.048	0.94791
77.9	1441.1	144.78	27.587	0.75429
81	1455.9	22.38	19.971	0.92057
72	536.25	109.65	15.198	0.97816
83.833	528.67	160.02	24.587	0.95211
81.4	894.8	42.51	19.502	0.83472
83.5	78.5	162.47	20.315	0.98078
70.4	1301.8	66.371	19.653	0.88863
72	1308.8	130.91	20.36	0.97492
83	1311.5	34.509	21.431	0.90598
80	987.2	148.24	24.933	0.99059
77.091	974.36	100.3	39.21	0.85542
103.59	419.88	147.05	70.619	0.91124
85.125	2021.9	55.62	26.455	0.87022
81.778	729.89	59.621	35.14	0.95663
95.75	830.33	22.751	39.614	0.84858
83.5	465	71.565	29.164	0.97587
93	452.22	20.772	34.498	0.89907
89.5	571.88	6.9112	54.672	0.60801
91.5	647.62	0	25.637	0.93616
80.75	769.75	30.466	20.12	0.98025
82.6	1053.8	180	18.198	0.98912
96.357	1256.9	127.5	55.199	0.98195
82.571	1684.1	76.908	45.145	0.9779
83.4	1652.6	127.57	17.846	0.91907
79.333	255.17	96.009	19.646	0.97244
82.167	1027.2	109.44	18.328	0.98359
84.786	1068.8	93.633	73.653	0.85708
83.222	1479	104.62	25.523	0.93132
85.833	1498.5	51.843	19.388	0.91832
78.333	2032	71.565	11.083	0.856
80.333	302.83	56.976	24.626	0.96863
79.4	291	96.34	19.893	0.91039
69.167	1253.2	11.889	22.679	0.85614
81.571	1249.4	92.121	27.669	0.9765
84.889	1353.3	79.992	38.727	0.8915
83	1389.4	59.744	43.078	0.96748
86.5	169.5	93.24	59.873	0.88662
88.4	202.4	34.695	16.316	0.96906
78.167	408.5	95.013	59.475	0.96206
84.2	1184.4	42.879	19.799	0.96494
81	1881.5	97.125	16.206	0.99498
91.667	1869.7	118.81	29.579	0.77168
81.857	1981.9	92.862	20.083	0.99712
87.25	1998.8	50.711	15.556	0.91363
85.4	320.6	108.43	16.033	0.98619
87.444	514.33	75.069	33.365	0.93056
94.545	1985.5	29.055	34.048	0.90716
82.8	1930	98.616	35.914	0.92935
124.79	1917.6	167.32	90.441	0.90667
82	12.833	72.35	24.888	0.92761
88	139.33	131.63	12.06	0.99848
91.875	1758.8	36.87	34.825	0.86146
110.81	1711.1	133.03	117.87	0.87039
103.3	1747.7	171.87	36.903	0.95806
93.385	939.31	74.65	55.045	0.96079
93.222	1295.3	117.3	35.86	0.97281
87.167	353	83.66	27.281	0.9958
85.286	612.29	90	63.612	0.92749
87	672.5	77.005	27.204	0.98085
95.833	665.33	6.009	20.186	0.94646
81.25	869.25	65.225	16.543	0.86548
94.4	882.2	39.094	20.884	0.98715
120.67	1088.6	167.39	94.127	0.82738
88.333	1117.5	75.964	18.632	0.88518
100.27	413.36	129.99	41.77	0.96863
94	477.5	0	13.206	0.98441
97	743.8	27.759	22.628	0.94888
92.667	1835.2	49.399	20.202	0.91274
97.857	1820.9	165.96	25.064	0.82252
93.5	609	138.58	22.728	0.99752
97.25	839.5	5.7106	20.414	0.98462
94.1	1142.9	81.87	39.15	0.90307
91.2	1394.4	15.068	28.536	0.94358
96	1605.8	22.38	18.987	0.96826
91.667	1697.7	139.4	9.9541	0.92621
92.176	217.94	99.019	78.755	0.80997
106.89	232.44	169.82	40.581	0.9764
101.37	1105.5	71.274	69.346	0.89836
83.5	1197.2	119.74	17.195	0.93772
93.429	1224.7	63.435	28.67	0.85792
96.083	1839	126.67	61.957	0.94582
103.5	1853.5	11.689	30.401	0.97413
96.778	1497.1	109.29	27.033	0.78385
90.5	265.75	79.38	16.378	0.99393
102.17	681.83	164.05	23.833	0.9164
94.385	1015.4	86.82	40.862	0.88237
111.7	916.1	138.62	62.532	0.89512
101.33	1380.8	13.241	19.261	0.9067
86.167	1539.3	54.462	19.973	0.86142
101.67	1547.7	0	19.008	0.94696
95.2	861.2	58.57	21.13	0.99833
96.8	1669.5	100.92	60.688	0.95655
99	1887.8	5.7106	11.272	0.89162
96.5	206.5	7.125	16.53	0.97544
111.94	1970.1	13.241	74.707	0.70131
94.5	1631.5	163.81	36.693	0.87973
103.36	1741.7	69.044	52.378	0.96087
98.714	108.71	4.6355	37.654	0.98587
98.333	1586.7	68.962	31.483	0.88482
102.25	814.38	109.8	27.251	0.97504
124.56	937.5	164.81	75.908	0.95553
100.14	1312.6	108.85	47.407	0.91388
107.71	1482	159.78	21.421	0.94526
110.78	1659.3	167.91	32.402	0.88376
95.4	384.2	102.09	15.033	0.95244
103.25	380.5	48.366	13.033	0.92395
87.833	804.33	166.76	19.718	0.88569
107.5	957.17	169.99	18.156	0.95082
101.41	305.41	101.15	77.129	0.93827
115.29	320.29	19.026	31.408	0.97667
100.67	546.17	96.71	17.385	0.98459
118.93	572.47	34.992	53.527	0.91218
99.75	1514.2	102.53	9.3983	0.98098
142.12	1521.1	11.31	86.077	0.88856
86	2027	163.07	25.288	0.9507
100.93	63.214	108.43	40.033	0.78992
115.17	72	160.91	36.504	0.75371
107.33	472.33	168.69	20.262	0.75495
102.23	870.08	94.764	40.866	0.88399
109	1034.7	132.14	32.596	0.86882
103.38	1374.4	70.253	48.469	0.8549
104.67	1532.7	161.57	9.5712	0.99119
101.57	187.71	64.44	27.83	0.91609
112	195.67	9.8658	24.496	0.953
114.67	293.5	172.87	41.178	0.97895
103.14	433.57	102.8	23.575	0.95698
107	532.25	137.73	14.919	0.99643
116.67	1272.6	166.37	37.279	0.91086
112.36	1413.6	61.294	52.316	0.9153
96	1737.4	18.8	62.04	0.80027
109.8	455.4	158.96	17.708	0.78656
102.5	650.25	104.93	15.87	0.97818
108.33	885	144.46	27.423	0.94108
104.21	685.64	86.424	53.75	0.89477
105	1895.8	55.62	25.451	0.90454
123.44	1870.9	142.43	51.633	0.95295
110.67	661	132.51	16.737	0.97262
149.45	392	180	114.51	0.93442
109	629.4	153.43	20.738	0.97043
127.41	915.71	177.56	58.279	0.80719
108.39	1922.3	102.62	72.474	0.94735
107.14	40	80.134	24.093	0.96898
120.89	384.05	75.343	79.627	0.84376
108.86	738.43	93.013	21.1	0.90173
108.2	1646	177.88	27.22	0.99259
102.88	15.875	139.64	28.095	0.9343
125.7	11.9	163.69	44.196	0.96659
111.42	212.67	105.12	42.728	0.89701
119.64	245.18	55.491	43.002	0.90305
108.17	262.17	82.875	16.285	0.99012
110.22	579.44	126.38	25.557	0.92345
116.33	590.33	23.962	20.771	0.94834
116	716.4	130.6	28.951	0.95537
116.5	732.5	21.251	19.529	0.98893
96.75	1467.4	175.91	29.327	0.95718
108.4	1459.4	86.186	17.021	0.88324
117.33	1479.8	53.531	29.553	0.96779
102.68	1589.3	4.1223	124.85	0.89136
109.71	1859.3	102.88	37.786	0.95016
99.4	490	32.735	16.877	0.98614
122.62	1234.7	123.69	75.742	0.95206
120.33	1817.3	160.35	29.988	0.99147
109.5	160	86.634	17.162	0.99226
125.78	972.56	163.41	49.487	0.99098
118	1061.4	165.47	28.02	0.99547
115.9	1047.6	119.25	31.203	0.91828
120.45	1371.3	123.69	38.19	0.8497
114.89	1516.2	117.41	34.805	0.87384
132.81	201.86	67.62	87.144	0.84388
116.25	1016.5	175.24	25.067	0.96077
113.43	1169.2	90.387	153.72	0.96279
102.2	1445	171.87	18.202	0.77697
113.6	1544.4	146.31	22.901	0.94466
108.88	1563.5	82.405	33.889	0.89307
108	1708.7	75.964	29.921	0.96459
131.25	787.67	15.018	45.792	0.92702
116.25	1179.2	22.249	24.376	0.97514
120	1573.2	36.158	33.802	0.95269
124	1553.2	112.31	48.845	0.86303
115.3	1950.5	103.74	47.368	0.97798
115.4	1628	40.101	25.706	0.9663
115.2	808.2	103.5	26.272	0.9786
112.62	815.25	38.66	34.727	0.92193
123.91	1353.6	2.9357	42.768	0.91309
117.8	1346	119.74	32.443	0.99403
117.8	1492.4	125.54	17.596	0.97774
135.77	1285.4	178.83	51.163	0.95792
115.64	1321.7	80.272	39.886	0.89031
124.78	1310.7	140.91	26.026	0.79211
122	1845	15.945	15.434	0.94339
115.7	459.1	86.987	42.508	0.89518
117.8	478.2	68.749	21.01	0.91922
121.5	654.33	172.87	24.832	0.974
126	1178.5	70.821	80.145	0.91153
125.5	1255.9	56.768	37.595	0.9222
125.43	1988.6	160.82	25.69	0.94791
121.86	508.29	131.82	26.688	0.95531
126.44	755.67	173.88	32.721	0.86062
118.5	767.58	66.501	29.811	0.8413
119.29	855	125.54	20.645	0.83337
118.25	945.5	108.43	26.318	0.96125
109.86	1789.1	69.775	23.396	0.86548
109.3	1802	167.47	40.002	0.9219
117.22	2024.7	95.711	32.846	0.91791
133.57	2041.4	12.724	32.57	0.97576
128.64	551.82	122.32	61.515	0.94258
124	1946.8	180	22.159	0.99283
121.33	122.22	63.435	26.608	0.92442
123.33	106	145.01	12.282	0.99383
127.96	607.89	99.972	108.46	0.85186
141.85	603.15	166.55	50.602	0.93469
117.6	1678.2	117.65	24.243	0.97785
113.33	2026.1	1.6366	41.677	0.84013
121.29	674.86	101.04	42.783	0.97641
124.78	706.78	68.962	28.836	0.96603
125	1103.8	13.392	27.265	0.79176
116	1595.3	53.13	27.335	0.73167
125.2	1612	55.305	17.56	0.90044
119.2	1754.2	85.236	12.555	0.95912
110.6	2004	14.931	16.468	0.9427
123.6	2004.4	160.71	21.455	0.98765
133.8	1723.1	180	42.073	0.9745
152.89	1788.2	146.52	84.579	0.87882
122.62	369.31	147.26	56.37	0.88575
126.89	629.78	18.435	37.542	0.92655
139.14	662.71	141.84	43.933	0.81053
152.83	1406.2	155.67	86.071	0.93077
108.43	307.86	160.82	27.233	0.89418
126.29	319.86	64.44	28.25	0.90249
128.23	1764.2	101.89	63.284	0.92045
127.75	1783.8	174.29	10.705	0.93884
129.25	1932.2	32.735	16.928	0.98316
136.17	644	10.886	27.322	0.96905
141.3	811.4	150.95	53.117	0.96914
125.44	1007.8	100.12	34.522	0.82391
138.85	1656.6	36.87	45.571	0.87774
147.24	238.41	159.57	58.662	0.92776
143.65	1862	130.87	103.64	0.66356
118.4	547	53.13	16.991	0.88282
128.2	734.8	145.3	16.951	0.93279
124.43	729.29	103.39	24.488	0.88153
126.86	780.64	85.914	43.572	0.96638
143	1000.1	12.529	37.578	0.98137
126.33	343.67	115.71	30.962	0.96786
138.1	337.9	130.6	31.883	0.86751
131.5	848.61	97.431	76.581	0.90864
144.17	853.33	11.634	35.499	0.97786
126.57	1054.1	97.125	17.23	0.93586
127.17	1293.5	72.646	17.064	0.98238
126.71	1455.1	99.866	24.13	0.9675
118.11	1455.4	166.61	25.539	0.84524
128.5	25.375	83.66	37.078	0.9769
132.25	5.25	126.87	16.162	0.92809
133.5	1178	140.19	15.73	0.99301
126.8	1322	86.634	17.402	0.97861
140.33	1534	23.749	28.999	0.94185
132.1	105.7	74.055	46.294	0.94354
128.14	217	93.366	17.236	0.98801
135.83	233.33	40.236	17.124	0.99445
121	800.4	19.983	14.79	0.79139
157.84	834.94	121.96	155.4	0.88743
140	1624.4	22.62	26.895	0.96672
135.4	1839.6	114.62	38.976	0.67736
135.75	47	29.055	42.949	0.95888
133.75	125.5	126.03	13.801	0.98555
134.75	207.75	163.3	10.831	0.96393
139.67	1549	22.834	23	0.89633
138.25	946.62	172.57	26.743	0.86731
131.14	957.29	78.232	31.009	0.79058
130.38	1122.4	86.566	53.616	0.93423
134.69	1756.6	1.6847	39.525	0.86058
128.75	1983.5	77.471	18.606	0.99102
135.2	146.6	116.57	20.47	0.87388
134	164	78.69	16.782	0.9115
131.4	448.4	87.274	43.05	0.97671
120.8	1126.4	169.88	28.58	0.99521
140.6	1302.4	8.9726	20.34	0.94571
142.76	1884.4	112.83	63.797	0.96942
152.7	1955.7	22.714	47.415	0.98313
133.29	523.57	87.797	27.646	0.94114
123.8	279.2	172.87	16.565	0.97341
139.4	327.2	169.7	11.857	0.94291
138.83	1194.8	119.05	20.701	0.99468
136.83	1566.3	138.99	31.472	0.96847
138.8	548.6	60.068	54.605	0.69735
137.67	1226.8	105.95	29.504	0.98701
152.7	1225.7	149.3	39.637	0.9389
131.17	1280.5	122.74	18.838	0.8835
140.58	1261.4	109.8	31.618	0.84036
140.12	71.875	70.346	30.406	0.97783
141.2	1741.6	23.499	25.71	0.9755
137.71	1802.3	108.43	19.463	0.97487
143.4	1812.6	0	16.671	0.95978
135	1898.7	172.87	16.606	0.97099
138.69	695.31	65.821	60.163	0.89277
136.11	1068.3	90	63.153	0.9659
128.43	1048	12.265	26.335	0.89376
142.43	1099	27.759	22.991	0.9339
146	119.6	173.66	29.839	0.91044
131.58	1829.8	1.2454	48.1	0.95658
144.91	1442.7	119.17	52.037	0.94633
137.67	1672.1	83.29	74.003	0.92522
141.31	743.69	104.8	58.979	0.92945
146	759.8	141.84	18.96	0.93906
148.67	769.83	9.4623	19.538	0.93398
143.33	1164.7	135	21.877	0.84037
144.2	1344.4	113.96	23.889	0.82455
144.5	1386.7	15.524	19.053	0.9805
139.7	1390.7	104.74	61.126	0.96425
162.05	1563.9	136.12	81.717	0.88279
147.22	2003.8	154.36	29.737	0.93254
138.83	490.67	87.709	25.673	0.97455
143	251.67	84.289	30.561	0.98655
153.43	1258	16.189	34.955	0.92347
157.67	1248.9	176.19	33.478	0.8981
145.09	319.73	87.337	48.94	0.87958
148.25	569	11.31	20.705	0.98509
149.5	562.17	140.19	15.73	0.99301
153.38	738.5	35.538	22.16	0.77637
144.8	926.6	108.43	32.878	0.96181
150.71	988.71	124.22	30.563	0.9892
187.74	1161.4	150.85	124.99	0.95272
136.25	1495	21.038	15.317	0.90933
143.8	1506.8	86.186	15.099	0.99565
147.85	1704.3	134.09	56.251	0.79204
164.1	264	8.1301	38.093	0.92812
135.33	622.56	160.02	38.397	0.91451
144.25	616.25	90	18.614	0.967
135.83	863.67	3.5763	17.797	0.9008
156.5	852.9	122.47	46.463	0.84185
153	1005.2	128.77	95.698	0.88452
144.5	1297.2	84.806	22.385	0.98685
159.56	1267.2	124.7	52.456	0.90427
144.67	1546.7	78.111	21.622	0.89801
152.4	2022.6	153.43	16.378	0.95569
153.93	67	77.062	78.474	0.96756
149	1771.2	176.63	18.782	0.9067
143.89	1954	151.7	46.767	0.94714
146	1952	97.306	39.666	0.99126
153.64	1384.4	69.075	42.398	0.85855
146.46	467.77	31.504	42.255	0.86048
151.22	429.61	96.17	84.196	0.88402
149.25	500.75	93.814	15.407	0.97572
153.5	526	31.759	24.985	0.98852
163.43	518.14	160.02	36.583	0.95986
164	1203	172.5	40.654	0.94278
134.38	1430.8	180	31.059	0.77273
159.4	1554.6	177.61	24.853	0.96651
153.86	1575.6	20.854	24.842	0.90462
142.67	102.83	42.51	18.269	0.89107
164.17	121.17	30.466	45.276	0.87124
155.8	335	143.13	26.915	0.92885
157.14	343.43	30.466	20.421	0.96583
150.2	594.6	107.35	18.572	0.90259
161.5	660.62	50.194	43.096	0.90615
164	944.71	169.99	34.721	0.99438
164.62	1929.1	159.86	34.061	0.93812
153.82	223.18	99.689	42.721	0.9736
150.33	1065.7	32.471	13.111	0.99444
159.12	1057	157.75	32.367	0.73438
141.5	1135.2	180	16.502	0.96957
153.71	1149.1	85.236	26.461	0.91013
151	1112.7	84.685	47.507	0.90905
184.89	1112.7	137.58	88.561	0.88717
146	1469.1	125.54	31.927	0.80832
152.4	2004.5	75.53	34.832	0.91914
156.83	1979.3	127.87	23.108	0.98682
158.87	464.33	51.911	51.675	0.90974
153.11	876.22	93.945	33.274	0.87363
143	984.8	24.775	15.851	0.9033
146	1110.5	123.69	15.402	0.93638
163.45	1443.5	140.71	44.296	0.96256
154.75	1827.3	90	53.14	0.90327
143.22	412.56	13.496	27.175	0.94608
153	725.75	73.072	24.272	0.99051
159.88	1752.2	47.862	29.858	0.94848
161.75	669.75	148.17	36.635	0.93169
157.91	691.91	79.16	50.258	0.95217
158	812.67	110.1	45.266	0.96446
163.12	1170.9	51.072	35.068	0.95305
173.64	44.364	147.99	48.983	0.96299
158.68	166.58	77.005	90.405	0.88546
161	156.5	12.995	16.037	0.83194
150.55	275.36	118.07	37.97	0.89544
192.45	576.45	163.57	85.575	0.95028
150.58	1646.8	147.53	48.281	0.81016
174.32	521.21	124.26	90.665	0.92082
158.62	1030.2	116.57	24.996	0.98403
183.92	2030.4	170.41	76.703	0.93877
159.5	160.83	105.95	24.002	0.90993
172.86	347.93	136.36	62.595	0.94917
167.5	367	12.265	23.968	0.98201
161.67	1297.1	98.017	74	0.96893
165.33	1738.2	53.13	38.138	0.91773
165.83	1714.3	128.29	26.761	0.90457
163.5	747.5	9.4623	24.819	0.98033
167.82	745.82	111.04	60.172	0.92591
168.29	782.86	46.081	38.674	0.9692
183.79	1578.4	157.66	85.054	0.92793
157.8	1605.2	86.055	30.775	0.94455
161.2	285.2	107.53	20.788	0.95847
164	567	143.13	15.129	0.99147
161.4	1894.8	103.74	50.448	0.91827
166.25	115.75	151.7	15.039	0.98175
154	1612.5	61.699	15.973	0.92439
161.75	1620.5	13.241	18.393	0.94951
180.17	1622	174.05	56.09	0.8604
161.75	1976.2	3.3665	18.81	0.90532
153.44	17	9.4623	32.861	0.92552
161	927.33	79.216	22.738	0.94016
159.82	961.45	95.906	30.612	0.9524
180.81	938.5	106.03	113.82	0.85929
168.25	1079.6	129.29	29.862	0.95189
175.38	1417.2	166.5	28.324	0.9077
164.75	1017.4	77.125	38.366	0.93579
159.67	38.333	113.96	21.408	0.92009
171	101.8	18.97	34.305	0.98638
170.2	386.8	45	21.416	0.99054
167.2	1347.6	177.51	23.308	0.9877
163.17	1351.3	87.51	24.289	0.94782
165.89	1488.4	80.838	35.682	0.88001
171.11	1452.2	114.23	45.091	0.97278
163.6	1936.4	108.43	29.953	0.95016
166.89	251.78	80.311	43.342	0.95966
167.5	428.67	97.595	18.604	0.81342
173	637.17	50.711	30.578	0.92961
194	1037.6	40.696	77.034	0.85607
161.2	1294.6	31.608	15.82	0.96485
164.12	1542	90	27.727	0.93772
195.53	1519.9	172.53	68.847	0.89361
165	1803	47.386	35.751	0.95021
170	1794.5	129.29	15.468	0.91887
165	314.67	164.05	15.062	0.96667
176.28	296.89	117.86	83.785	0.945
160.33	492.44	71.565	24.79	0.89292
174.62	469.33	104.78	79.201	0.9402
184	1230.3	1.273	57.447	0.78353
166.14	1227.7	98.13	23.475	0.90366
162.2	1371.8	120.96	17.947	0.97468
171.79	1393.6	84.289	55.269	0.90918
176.33	1561.7	26.565	26.178	0.93961
168.25	1657	70.907	27.593	0.99712
169.8	250.6	180	17.245	0.98579
173.6	409.9	111.45	33.388	0.90103
179	1266	18.435	26.445	0.95665
182.22	1750.2	145.92	42.802	0.95903
165.83	1771.3	93.366	18.515	0.91978
180.21	1775.8	66.038	59.947	0.82147
171	214.17	113.63	17.891	0.97615
171.15	626.92	74.197	62.497	0.88135
178.7	613.1	20.695	52.834	0.91047
167	1105.8	141.95	32.26	0.90534
171.25	590.75	77.905	15.009	0.95396
178	568.5	125.54	36.233	0.94966
167	898.5	34.695	16.062	0.98441
177.8	892.6	133.45	26.749	0.97844
166.14	1861.7	68.199	24.087	0.89429
171.33	1152	63.435	22.837	0.97913
199.15	1130.3	156.12	77.529	0.86043
176.8	1655	126.87	20.516	0.97484
174.17	2000.8	25.017	18.816	0.87974
173.14	73.786	68.749	43.802	0.88185
179	58	135	19.799	1
177.57	189.43	48.504	35.725	0.97168
174	168.86	108.43	26.156	0.96722
176.8	547.5	124.59	37.913	0.92918
164.57	1690.7	59.421	28.065	0.91054
172.5	1832.2	100.01	36.414	0.94814
180.29	1858.3	57.995	28.902	0.97923
173.78	997.44	108.43	36.024	0.9656
180.11	1070.2	52.815	38.744	0.93951
179.33	1049.7	118.07	21.786	0.78032
179.3	1212.4	41.424	25.914	0.87489
185.71	628.36	124.22	49.83	0.60671
185	1380.7	176.73	36.435	0.96218
173.8	2035.4	104.04	13.127	0.94228
179.22	134.89	124.82	31.267	0.89608
179.14	348.29	101.13	64.436	0.96482
172.5	668.67	97.125	19.329	0.8342
174.77	699.15	85.815	44.256	0.92891
179.82	1314.3	125.79	57.277	0.92549
183.22	1901.9	164.93	69.754	0.77202
177.25	1900.5	133.45	26.653	0.98199
179.4	1895.4	112.48	34.765	0.90277
170.88	771.5	127.87	24.607	0.92672
191.9	771.9	11.31	37.231	0.9587
189.12	153.62	145.98	48.412	0.99685
183.6	661.6	4.3987	13.162	0.99059
185.14	697.14	30.964	22.451	0.77914
200.47	830.2	28.968	72.654	0.881
190.5	1807.2	147.09	41.459	0.9768
188.95	1845.9	85.668	81.59	0.81124
208.17	216.22	121.22	95.054	0.81191
219.29	732.04	26.862	96.422	0.89516
179.8	934	109.44	19.443	0.92721
181.83	1108	113.2	23.81	0.95957
192.22	1134.8	41.634	36.536	0.98874
176.56	1735.7	84.094	32.15	0.90682
195.08	1723.3	152.1	43.189	0.89076
182.71	775.57	149.53	21.488	0.91786
180	1015	64.537	23.71	0.98101
187.2	1010.4	167.47	18.93	0.97407
213.71	1036.4	123.85	114.64	0.86126
179.29	1295.9	84.369	74.441	0.9584
202.38	1281.4	173.99	65.287	0.8779
226	1463.5	157.04	145.9	0.8784
170	1603.2	14.931	15.807	0.98209
179.29	1612.7	72.35	24.091	0.95833
186.8	1601.4	154.98	16.94	0.97717
185.25	5.5	148.39	17.159	0.88958
185.25	15.25	32.471	13.111	0.99444
180.75	34.583	94.899	42.471	0.82712
200.83	458.67	40.061	62.59	0.9185
206.72	1258.7	41.269	70.338	0.92684
182	271.75	72.897	14.426	0.94283
213.07	235.47	131.58	93.926	0.88239
178.2	1516.2	82.875	17.728	0.90957
183.4	1913.4	104.04	19.272	0.85578
177.75	1948.8	156.8	15.662	0.97252
180.5	1946.5	129.29	15.625	0.9096
183.2	1970.8	15.945	14.77	0.98577
179.8	1965.8	90	17.222	0.9871
184.5	217.5	176.19	15.071	0.99749
192.09	178.05	101.18	96.982	0.90392
185.67	349.33	45	17.472	0.89037
190.32	1527.9	99.707	85.195	0.90502
186.6	578.1	87.647	80.637	0.90605
182.62	1177.9	85.601	29.771	0.87592
185.2	749.8	75.964	16.61	0.99292
193.83	802.83	23.806	38.566	0.96358
188.5	928.75	33.024	24.062	0.99134
198.18	89.636	10.437	49.132	0.78643
199.58	397.92	130.49	58.936	0.91468
193.9	434.1	14.744	42.438	0.92591
208.32	875.79	122.69	89.048	0.89403
176.4	55.6	165.07	17.046	0.91071
192.4	55.6	42.274	18.468	0.80497
185.6	1410.2	98.973	22.333	0.8613
197.33	1553	12.529	30.496	0.90694
181	1794.8	121.61	15.514	0.9839
196.5	1787.5	172.23	22.883	0.97033
196.89	1191.9	152.35	25.926	0.9144
195.75	1870	0	20	1
187.67	116.22	90	37.595	0.93098
209.15	310.85	165.2	57.698	0.95008
189.12	764.75	77.005	29.636	0.90037
183.6	844.4	110.22	20.94	0.96699
196.67	837.33	162.47	21.084	0.94501
176.64	865.45	64.885	38.467	0.91874
183.6	1365.4	100.01	20.081	0.85967
203.12	1342.1	137.2	38.536	0.95488
196.91	1377.1	68.875	49.703	0.94904
199.5	1449.9	163.86	41.698	0.94873
189.8	1460.8	63.435	24.271	0.92129
200.8	1534	165.47	28.357	0.98361
195.86	1202.9	115.56	26.804	0.95117
193.6	1386.8	126.87	15.251	0.98352
212.69	1989	7.2369	67.598	0.93947
199.67	657.22	145.89	39.857	0.93944
190.17	645.17	95.906	31.491	0.92581
194.13	43.667	88.939	56.889	0.94938
191.5	378.67	160.02	24.724	0.94682
202.88	601.5	24.775	32.318	0.88605
201.62	617.75	57.031	50.95	0.86559
201.67	698.17	149.93	23.525	0.93323
209	885.27	61.113	75.985	0.87178
209.91	826.96	104.83	83.948	0.83793
209.67	1675.6	65.98	106.93	0.94196
204	1630.4	178.12	67.248	0.90758
191.5	1687.2	81.87	38.817	0.91083
193.25	291.25	61.928	17.022	0.99871
193	365.83	85.03	24.587	0.939
198.6	344.2	131.19	21.597	0.98443
199.86	473.14	153.43	29.265	0.91689
184.14	633	55.62	24.938	0.92316
199.8	679	3.5763	16.481	0.9727
207.36	1885.5	3.6914	39.235	0.79175
193.38	2019.1	84.144	40.196	0.97534
198.5	516.67	21.801	21.997	0.97925
194.56	1596.6	87.797	29.233	0.89005
231.09	1611.3	21.801	84.528	0.89192
194.69	1743.6	76.43	69.567	0.85768
201.75	178.75	164.05	15.472	0.94104
205.93	1397.3	111.61	61.676	0.92433
215.87	1700.4	164.05	64.155	0.90782
208.5	1971.5	30.256	42.428	0.98232
182.89	418.33	56.768	40.169	0.86309
196.75	819.12	78.69	34.127	0.89648
232.42	745.7	109.63	174.59	0.86958
194.44	997.78	81.119	33.438	0.9686
199.86	1286.4	117.76	21.829	0.98361
191.4	1321.4	162.65	17.447	0.96079
210.45	1302.9	131.73	51.801	0.95709
203.29	1506.6	68.199	30.592	0.88015
208	1494.2	11.31	25.609	0.99555
203.4	1858.6	18.435	16.373	0.96568
208	64.714	14.036	25.741	0.96106
197.1	949.2	84.685	46.724	0.92426
210.22	1474.7	18.435	33.212	0.95215
202	1748.8	39.806	15.875	0.98395
195.8	1928.8	97.125	17.095	0.94324
188.8	170.4	159.44	17.237	0.99136
198.18	736.82	87.51	49.171	0.9364
203.38	516.54	87.51	50.623	0.90953
203.56	1781.8	73.142	39.009	0.88395
200.67	602	101.31	10.385	0.98198
206	596.6	126.87	17.502	0.85704
206.62	758.5	38.157	36.236	0.9827
213.18	748.18	133.67	45.211	0.67272
199.8	1435	158.2	16.634	0.97121
201.4	1561.8	91.975	29.891	0.97078
204.33	328.78	102.26	24.743	0.95129
216.86	972	169.99	35.376	0.97594
211.75	1562.5	36.87	25.093	0.99628
201	208.2	93.814	15.384	0.97718
212.71	194.14	153.43	23.934	0.93426
204	677.33	106.39	19.249	0.92057
201.8	915.4	160.71	21.871	0.96884
218	1654.5	154.29	30.646	0.97782
213.5	252.5	48.991	33.008	0.9234
208.86	410.29	135	28.51	0.94248
208	427.67	79.216	26.214	0.81549
212.17	102.75	118.69	64.416	0.9379
232.59	529.29	180	68.689	0.84438
211	1045.2	42.879	19.472	0.98114
201.75	1340.8	66.801	16.17	0.94196
216.71	1803.9	13.496	29.666	0.86664
212.83	327.83	23.199	15.609	0.97579
209.57	588.33	78.541	80.319	0.94006
216.78	1622.4	144.87	34.018	0.97052
207.4	1977.4	78.111	19.646	0.98829
210.2	1960	122.01	19.002	0.99295
209.67	145.5	28.072	18.893	0.89978
206	1256	106.7	23.446	0.89059
207.43	273.71	96.843	26.898	0.9361
249.48	440.78	1.0512	121.38	0.89816
224.45	1080	134.14	54.024	0.87704
212.33	1176	113.75	28.95	0.94347
205.38	1692.1	83.991	44.243	0.86364
217.29	1352.9	170.22	31.212	0.94285
211.88	1545.8	87.879	29.638	0.91163
211.85	1758.2	75.964	52.603	0.94057
224	1754.4	10.008	35.981	0.95956
209.14	1062	114.78	30.969	0.92464
220	1739.7	20.225	20.96	0.96606
225.83	1025.8	175.71	41.84	0.95871
209.6	1015	83.29	17.564	0.97457
217.83	1826.2	16.504	29.833	0.94393
212.12	943	90	28.752	0.90429
223.73	967.09	50.711	49.892	0.85461
215.75	960.25	52.125	11.899	0.95817
209.12	1208.9	92.203	27.386	0.95008
218.5	1713.2	26.565	27.231	0.98537
220.3	1764.1	152.74	40.142	0.92475
243	1435.1	161.32	96.026	0.78048
221.43	1571.3	123.69	35.264	0.92021
228.3	1937.5	62.745	82.726	0.89745
218	1957.3	171.03	20.189	0.95278
215.6	14.4	36.158	32.535	0.98977
212.86	28.571	76.43	34.018	0.87696
217.25	628	124.99	12.488	0.97748
218.33	983.56	137.12	41.857	0.91287
214.5	989.25	125.54	18.783	0.91598
212.09	1311.7	83.211	44.112	0.95884
220	59.5	129.29	15.454	0.91969
212.44	1682.4	47.862	28.911	0.97954
207	2010.2	148.39	16.053	0.95088
213.27	209.27	78.232	50.211	0.97649
206.17	251	21.801	16.57	0.97497
221.17	364.83	5.7106	20.67	0.9724
234	547.33	3.0128	38.29	0.99381
216.88	1235.2	19.093	31.816	0.86478
222.83	1370.3	4.0856	14.162	0.99106
217.4	1413.8	104.74	19.833	0.99062
221.54	1478.2	112.44	54.484	0.91347
217	161.7	83.48	37.605	0.93679
228.75	391.5	38.991	28.43	0.95036
219.14	668.57	110.56	26.303	0.97448
227.7	746.1	3.6914	41.77	0.7437
217.5	737.5	116.57	16.042	0.83633
216.1	343.3	125.54	54.276	0.95096
197	1174	174.14	48.289	0.81188
224.2	1173.8	33.69	15.416	0.93555
220.71	1795.9	127.3	27.839	0.94835
228.62	1816.4	46.219	35.345	0.94049
234.38	306.69	6.9811	54.774	0.90126
218.05	312.68	98.489	74.291	0.91185
233.62	1408.2	166.87	32.94	0.93521
222	691.55	91.685	41.899	0.81183
228.38	858.5	40.365	27.973	0.93835
211	1646.6	40.236	17.984	0.94692
225.3	1636	105.78	49.619	0.96338
213	46.25	162.9	15.423	0.8819
221	46.4	93.814	15.407	0.97572
227.8	626.1	25.769	37.03	0.86964
219	961.5	111.8	5.3852	1
219.72	1867.1	87.138	82.058	0.73211
229.6	1901.6	146.31	22.145	0.97689
234.56	1917.1	30.964	35.964	0.9728
223.5	777.5	63.435	17.731	0.88275
222	1100.7	90	23.934	0.96096
226.75	1191.5	175.24	24.879	0.96802
226.08	1214.2	82.405	49.52	0.91676
232.67	1179.5	135	33.269	0.93519
244	1380.9	157.89	85.108	0.81167
222.25	1392.5	55.491	19.493	0.99605
254.89	651.72	178.03	75.784	0.76579
280.33	1127.4	155.59	150.17	0.87022
228.12	1125.1	107.1	41.314	0.98765
220.38	490.25	95.711	32.116	0.93879
229.71	474.71	117.9	20.911	0.91988
226.43	513.07	94.667	60.508	0.8125
240.09	1894.6	26.565	40.428	0.94026
223.11	400.83	101.31	63.587	0.8019
244.3	585.7	10.305	48.808	0.91628
224.33	585	83.66	19.045	0.95096
233.14	604.71	45	27.488	0.92608
224	647.25	108.43	15.953	0.99111
228.25	1509	21.251	20.624	0.93645
225.64	1523.5	90	41.822	0.93251
231	1497.8	127.87	23.623	0.96532
229.5	1836.3	66.251	28.81	0.94802
220	1971.3	151.7	19.971	0.7393
222.38	1982.8	83.118	127.58	0.91582
236.5	94.5	1.9749	36.184	0.80194
234.12	120.65	65.638	63.472	0.91664
225.59	130.76	74.476	64.371	0.87065
233.2	130.4	8.1301	17.632	0.80205
229.14	176	18.435	23.984	0.92295
218.25	704	11.31	17.539	0.87217
226.7	731.6	91.005	59.776	0.9537
222.25	713	135	15.083	0.84387
225.12	1339.5	83.48	37.844	0.93087
244.7	1322	170.54	39.454	0.92504
229	556.17	106.39	17.97	0.98612
224.36	872.18	164.29	36.832	0.90252
248.12	1003.8	179.05	66.757	0.89891
238.43	1736.1	160.71	24.449	0.8667
231.43	350.43	96.52	36.128	0.97509
243	362.1	35.134	36.566	0.9029
239	528.6	136.47	27.884	0.98933
233.2	1301.4	122.74	17.19	0.96821
237.5	1314.7	42.709	19.586	0.90329
237	1377.6	40.601	18.474	0.9981
231.5	19	106.7	21.155	0.98701
236.8	1237.6	161.57	12.857	0.98381
240.4	1557.8	6.3402	18.261	0.99176
233.29	1675.7	25.641	28.52	0.97235
229.33	236.78	90	36.186	0.91196
247.88	239.82	139.81	80.882	0.93875
270.6	1714.1	170.79	80.348	0.93303
248.62	455.75	149.26	43.642	0.98636
244.12	1525.1	63.083	76.993	0.9468
253.11	620.89	113.2	82.002	0.92873
236.67	804.17	138.01	49.419	0.81671
242.8	938	158.55	30.203	0.99604
238.5	923.8	104.04	48.244	0.94011
246.57	987	0	26.786	0.97066
243.58	1229.7	108.43	64.444	0.98141
240.25	1256	171.87	14.222	0.99438
241.62	15.375	40.156	44.121	0.94896
233.7	1423.5	81.384	40.395	0.82625
238.6	772.8	14.036	16.649	0.99059
232.75	884.62	169.11	29.34	0.90241
247.08	1640.6	171.09	58.648	0.88022
251.08	1629.2	138.81	55.514	0.95743
249.23	1741.5	116.27	98.682	0.87013
264.75	2032.2	170.22	67.378	0.87352
242.43	46.857	164.05	24.268	0.89998
252.17	188.75	117.7	51.42	0.8786
233.17	1166	69.444	27.515	0.93158
241	1571.1	118.89	37.904	0.87382
245	1580	143.13	21.519	0.92942
258.88	979.06	58.173	80.389	0.84918
237.8	184	104.04	21.093	0.97735
259.86	1109.1	158.39	81.365	0.70066
255.33	1295.1	174.29	41.221	0.97521
261.57	1471.2	170.05	61.808	0.9363
242.6	1467.2	115.64	28.284	0.98045
239.33	1885	93.18	18.407	0.97938
245.25	1904.8	51.71	24.425	0.99109
242.6	39.4	64.654	22.501	0.93437
239	684	156.8	15.232	1
237.75	829.25	86.82	18.351	0.98238
259.3	840.4	20.376	38.331	0.97405
233	916.5	147.53	15.612	0.83516
237.67	1190	113.2	15.673	0.97181
245.57	1200.9	57.095	21.698	0.93318
246.24	1336.1	176.82	64.485	0.83869
242.25	1682.2	86.82	37.039	0.97344
245.5	1660.2	169.7	11.87	0.94186
244.33	1814	6.009	20.995	0.90998
247.5	1808.8	147.8	31.957	0.99842
243.36	1821.6	68.199	54.931	0.78428
249.5	1947.7	9.4623	19.206	0.95014
240	283.91	119.74	40.062	0.60373
272.6	278.2	143.45	75.861	0.95175
288.64	556.12	149.49	143.48	0.90605
263.27	1361.9	0	48.062	0.89468
243	159.5	180	16.319	0.98046
246.8	485.6	52.306	28.313	0.98198
246.5	477.75	168.69	10.335	0.98674
235.25	632.25	156.04	12.799	0.76948
243	605.85	88.698	48.338	0.91049
246.43	644.43	80.838	35.096	0.8947
245.71	1708.7	80.538	22.801	0.80031
264.1	603.2	151.5	44.933	0.8863
239.09	1045	152.82	45.281	0.91855
242.25	1037.2	88.668	45.509	0.94512
255.29	1243.7	30.379	36.21	0.92835
254	1513.1	141.07	36.658	0.91172
264.55	1558.8	35.538	62.214	0.96789
248.25	1536.2	129.47	25.488	0.86404
247.5	2020.5	16.699	10.497	0.99456
244.6	265.8	92.726	22.255	0.94468
252.22	993.67	115.56	31.651	0.80552
245.22	1262.3	99.866	24.049	0.97075
257.55	1261.8	136.04	42.404	0.91729
246.8	1395.9	70.253	43.444	0.95379
252.38	1810.8	114.44	36.533	0.99223
259	698.08	135.78	54.687	0.94398
258.11	1025	2.0454	30.387	0.92203
238	1094.8	140.19	15.875	0.98395
251	1775.5	110.56	44.735	0.95497
243	229.17	106.39	18.092	0.97942
251.2	213.4	143.75	20.075	0.92656
248.6	499.2	162.65	17.385	0.96422
246.5	510.5	77.471	20.153	0.91496
251.17	763.5	117.9	19.44	0.98945
254.75	1056.1	157.11	53.93	0.90574
249.62	1063.5	42.879	42.166	0.90618
239.88	416.25	108.43	30.586	0.82712
252.56	860.89	69.864	38.133	0.83794
244.88	888.88	17.65	26.622	0.8672
251.32	909.84	83.758	73.165	0.87996
249.2	282.4	26.565	29.767	0.90142
239.33	300.67	110.56	43.095	0.9913
248.86	364.29	94.574	27.959	0.89701
258.45	396.36	60.068	40.003	0.9519
268.14	477.29	48.532	59.876	0.95839
247.42	800.25	97.125	45.82	0.87978
250.44	2010.4	79.315	59.568	0.90543
260.18	812.18	1.7357	34.54	0.95587
248.83	1852.5	74.476	20.567	0.90835
262.36	1819	122.12	54.149	0.93768
261.12	1841.8	2.2906	27.426	0.91227
238.62	361	138.9	66.054	0.94422
262.78	512.67	141.63	34.311	0.89215
256.17	949	48.013	17.69	0.76051
243.2	64.667	15.461	54.449	0.89561
267.5	72.083	126.29	102.19	0.77701
246.67	113.67	125.54	9.4031	0.91484
288.69	148.76	58.851	130.73	0.81337
259.36	1215.6	63.435	29.262	0.76415
262.12	1672	46.005	41.575	0.9696
253.17	1938.3	76.866	31.185	0.98784
249.83	122.83	53.13	22.025	0.90805
258.4	122.2	155.22	15.084	0.94919
265.27	191.55	162.26	28.428	0.92333
253.86	489.71	83.157	27.11	0.9288
256.2	957	126.87	20.754	0.96366
251.67	1881	77.005	14.221	0.93814
258.67	1867.8	128.16	20.182	0.8822
243.17	1997.7	42.709	18.126	0.97603
267.67	2009.8	14.036	29.613	0.97464
257.68	1429	96.766	69.646	0.85308
264.45	1510.9	170.54	40.836	0.74478
246.5	1771.6	167.01	29.428	0.90672
253.25	1892	100.3	11.261	0.99281
256	557	86.009	50.726	0.84975
253.2	243	93.18	18.73	0.96249
261.8	753.4	142.43	18.55	0.88417
283.04	1868.1	142.25	84.389	0.92914
250.8	324.2	173.66	18.851	0.96075
258.4	333	64.799	19.16	0.98058
283.09	519.45	154.36	57.709	0.96105
260.2	1308.4	73.072	25.317	0.94962
257	1850.2	104.04	16.557	0.99609
262.9	1861.6	29.427	47.51	0.94247
260.67	921.33	161.57	9.5083	0.99775
260.75	27.083	25.408	49.076	0.90235
257.25	395.25	57.995	19.386	0.97326
266.5	395.5	14.036	34.865	0.94607
270.91	877.36	133.78	39.155	0.84897
271.29	1178.8	54.638	91.183	0.83378
263.2	1177	57.095	21.315	0.94996
261.83	1594	7.8533	29.762	0.98362
256.5	1600	98.13	23.131	0.9171
266.43	1753.9	154.8	18.861	0.99613
262.25	1949.2	156.04	11.807	0.83414
273.22	312.11	5.7106	37.107	0.81251
260.14	947.29	105.95	22.308	0.97905
259.5	1110.8	84.806	22.325	0.98953
270.22	1095.6	175.24	29.656	0.81207
259.33	1355.7	96.52	39.106	0.90084
270.93	102.07	64.537	52.636	0.88378
250.44	718.22	6.009	27.182	0.70285
264.2	702.9	92.49	32.442	0.70964
263.17	1484	108.43	26.146	0.96759
272.67	1503.9	40.462	49.288	0.90666
281.65	1099.7	62.987	120.61	0.94928
274.5	1084.8	24.864	46.937	0.96275
254	1126.9	140.71	33.685	0.84385
264.38	1240.5	82.147	31.332	0.93433
280.15	1975.1	127.3	67.519	0.78202
264.57	1984.6	130.36	27.111	0.96819
268.17	730.33	175.24	24.607	0.9787
266.8	1193.4	162.35	23.199	0.99516
278	1338.8	137.42	55.155	0.91107
265.67	1555.3	23.962	9.9541	0.98943
265.67	1325.2	55.008	12.456	0.97996
260.4	1692.8	110.56	18.502	0.92357
286.29	24.643	39.685	63.169	0.96683
272.5	342.38	9.7824	32.047	0.91829
260.75	440.5	70.346	15.027	0.98929
271	581.5	149.04	18.282	0.95683
294.75	597.35	167.23	86.289	0.89122
257.44	654.89	116.57	31.155	0.93303
262	1577.2	79.992	17.468	0.98825
263.75	134.17	95.389	57.496	0.92589
280.46	752	117.65	75.78	0.9385
261.92	1930.2	86.309	34.659	0.89629
276.22	1911.2	168.69	31.385	0.9748
267.23	259.08	87.397	50.956	0.86439
280.25	252.88	156.25	28.691	0.95197
279.27	402.47	132.22	83.019	0.87833
272.86	906.43	115.71	31.844	0.94104
291.13	1057.1	153.97	57.843	0.82731
276.14	1262.7	126.47	30.374	0.94161
274.12	1404.8	22.109	40.629	0.85013
269.75	1403.8	111.8	65.352	0.74162
274.43	748.14	30.256	17.401	0.79836
267.62	1019.5	102.38	49.126	0.85446
270.86	212.29	114.78	29.797	0.96103
281	230.27	136.97	47.823	0.8581
272.43	1553.3	72.525	61.318	0.92327
269.69	1652.6	73.61	41.09	0.8625
283.08	1889	155.22	45.641	0.94111
269.6	2017	82.875	37.972	0.84928
271	538.33	115.02	19.384	0.85393
264.14	811.21	106.93	59.168	0.81266
274	855.25	131.63	13.78	0.87385
274.67	976.33	128.29	26.389	0.91733
291.85	1047.4	27.951	58.948	0.941
276.71	1596.7	131.76	49.495	0.7584
278.14	1622	23.962	22.533	0.87418
263.7	37.5	109.98	76.949	0.91266
278.5	156.12	154.36	28.482	0.97362
291.82	1526.9	121.22	83.117	0.92851
286.6	346.6	131.73	51.923	0.95484
279.17	362.67	7.5946	15.969	0.94763
272.3	1781.3	93.18	41.216	0.87479
282.75	1773.8	158.63	25.086	0.98452
279.44	2014.1	60.461	35.871	0.96127
275.71	287.86	66.501	26.741	0.93787
282	1502.2	156.04	20.096	0.98019
274	1675.3	104.04	17.265	0.95524
281.17	1689.8	40.236	18.611	0.91502
270.29	1843.7	92.121	28.825	0.93733
289.25	627.88	11.889	41.986	0.92491
287.09	604.27	120.47	44.866	0.87919
273.67	845	55.008	12.234	0.99775
281.22	933.11	160.71	43.143	0.9823
281	923.14	106.34	62.461	0.96764
278.88	1243	63.435	21.138	0.95205
284.3	1234.2	2.9357	42.026	0.92922
269.5	1741.5	63.435	19.182	0.93258
279.86	963	79.216	24.295	0.8799
276.92	1194.6	103.09	49.037	0.90028
268.5	1219.2	156.5	27.128	0.92451
285.5	1801	15.945	23.502	0.92929
273.25	201.5	6.3402	18.474	0.98032
284.8	1391.4	123.18	31.862	0.97495
261.62	1939.2	34.592	37.805	0.93183
272	376.33	173.29	17.261	0.99165
278.71	387	87.51	24.742	0.93045
266.27	424.36	64.44	36.328	0.70181
296.4	562.9	114.59	75.546	0.85887
279.36	659.73	88.21	34.972	0.91546
290.42	630.58	134.09	45.995	0.96865
295.23	664.85	153.43	61.174	0.95037
286.75	686.33	64.231	35.973	0.89519
278.5	778.25	73.301	10.448	0.9993
285.75	769.38	2.8624	26.304	0.76128
284.67	1660	137.73	31.814	0.93457
268.83	1658.7	39.472	24.136	0.91244
287.83	1759.7	156.5	25.866	0.96961
278.25	707	107.1	15.89	0.85598
292.85	1158.8	177.4	51.606	0.8535
278	1144.2	92.862	20.329	0.98505
288.83	1443.2	166.61	21.753	0.99236
304.35	1948.1	52.927	95.763	0.58896
278.14	1917.1	90	26.798	0.97021
278.4	552.8	106.99	44.208	0.8515
284.17	980.17	60.642	18.51	0.99178
287.7	1347.6	131.19	34.272	0.93051
308.4	1991.1	144.25	64.016	0.96244
285	2008.2	149.04	11.831	0.98571
281.25	304	102.99	14.053	0.94937
294.5	784	1.9749	29.351	0.98862
286.86	879.57	64.983	34.583	0.9573
277.25	1649.4	116.57	22	0.91475
283.38	71.25	102.53	28.328	0.97636
284	159.33	96.116	30.396	0.92645
289.56	191.22	72.897	42.969	0.94962
278.5	533.5	10.008	17.849	0.96714
296.5	996.71	135.81	56.655	0.88623
280.6	1029.5	81.87	30.621	0.92369
280.67	1065	63.435	15.678	0.99837
278.33	1305.7	16.189	39.731	0.81247
289.1	1294.8	120.65	32.439	0.9675
280.25	1420	81.254	28.399	0.9263
292.38	1423.1	15.945	23.362	0.93485
295.89	1535.7	39.369	53.595	0.94128
296	248.67	45.707	64.475	0.88841
293.17	326.17	13.392	26.439	0.81648
283.25	1495	75.964	12.991	0.95217
287.62	1473.2	102.99	31.602	0.84434
287.67	1488.3	5.7106	10.162	0.98894
293	1725.9	145.62	23.635	0.97406
285	1777.8	120.96	17.902	0.97712
291.5	1905.1	47.386	37.026	0.91748
297.58	134.67	120.76	53.211	0.91856
287.3	466.6	63.435	44.666	0.95117
299.07	433.73	127.69	57.438	0.9681
293.43	1561	58.671	28.053	0.95982
293.29	1598	128.16	38.652	0.92128
295.2	1834	113.55	44.329	0.95974
286.75	66	21.038	15.328	0.9087
297.25	498	177.14	40.76	0.98259
313.2	909.73	173.12	66.704	0.87582
266.75	1156.1	49.686	47.795	0.9055
285	1173	26.565	15.882	0.98552
299.06	1244.7	115.8	79.557	0.83765
291.17	1122.3	75.256	22.423	0.87617
284.64	1828	47.603	34.284	0.90843
296.62	1809.2	125.27	52.293	0.96035
293.2	1826.8	170.54	12.962	0.93858
284.15	263.92	31.866	51.265	0.84981
288	1629.5	77.471	9.6056	0.95981
287.83	1692.3	84.644	33.253	0.96654
288.8	831.2	104.04	13.177	0.93873
291.5	851.12	79.114	27.753	0.954
295.25	878	148.39	16.386	0.93156
289.83	983.83	103.57	31.644	0.94276
294	989.75	16.699	10.561	0.98861
290.5	1976	166.76	18.058	0.96711
297	2023.7	119.2	40.286	0.96681
313.36	1635	14.265	65.254	0.93293
289.38	1995.4	95.44	21.733	0.97063
302	2009.2	12.265	24.803	0.94895
292	385	78.69	15.959	0.95852
288.25	572.5	36.87	15.974	0.93901
294.17	1195	126.87	26.405	0.94678
288.33	1233.2	67.166	21.619	0.95361
301.4	1428.6	135	39.124	0.93981
287.8	701.6	4.0856	14.434	0.9724
303.7	831.5	54.811	106.06	0.89989
292.6	1751.6	79.992	18.804	0.91805
309.1	1742.8	6.6325	46.073	0.93959
305	1993.9	13.241	38.702	0.9025
297.11	233	116.57	32.699	0.95737
297.08	764	111.8	63.252	0.68111
298.33	861.83	4.9697	24.87	0.92829
295.8	1079.8	3.5763	16.424	0.97611
303.91	1070.9	162.35	28.498	0.81011
307.43	1457.6	115.84	75.094	0.94698
314	79.125	135.74	63.009	0.86419
296.14	29.214	91.081	63.313	0.83726
301	15	22.62	13.014	0.99892
285	111.67	6.7098	21.126	0.81023
293.75	118.5	112.93	29.024	0.9727
309.83	1087.3	152.85	45.166	0.97041
300.75	1105.9	57.804	32.608	0.97848
299.2	1171.9	68.749	41.855	0.92285
295.6	399.6	99.462	13.236	0.91912
312.33	397.89	145.49	41.499	0.93575
296.38	481.38	4.3987	26.646	0.97862
293.67	508.17	109.44	20.136	0.89532
315.4	708.4	146.04	64.314	0.91856
304	1281.8	149.53	19.783	0.99699
313.23	1387.1	150.71	49.34	0.95279
299.4	1401.8	61.189	23.87	0.95622
290.38	1893.6	177.14	22.568	0.8873
294.77	320.54	70.71	47.421	0.89367
337.62	793.1	170.27	76.449	0.92901
298.17	1262	129.09	22.869	0.90148
300.31	376.62	88.755	51.969	0.88535
301.75	1360.2	180	18.194	0.98933
299.6	917.4	72.897	16.278	0.83557
305.75	928.25	26.565	11.437	0.9776
306.86	933	56.31	18.786	0.95965
304.78	1014.6	109.75	44.196	0.93757
316.38	1034.8	24.146	34.62	0.91799
339.62	1283.3	143.84	100.91	0.95734
316.64	50.591	120.03	84.663	0.87318
297.4	69.4	20.556	17.822	0.95879
312.43	105	19.29	24.728	0.85692
306.33	686.67	26.565	23.365	0.95701
318.21	676.07	174.43	58.765	0.701
309.5	1199.5	159.44	17.838	0.95796
303.29	1328.9	116.57	25.023	0.98297
312.17	1344.5	31.608	33.36	0.91512
306.14	307.07	80.538	59.21	0.92459
305.75	945.25	121.61	15.886	0.96089
311.06	980.76	61.327	79.965	0.91221
329.33	1185.3	3.1798	59.19	0.91372
302.43	1618.9	92.726	43.198	0.97337
307.33	1613	34.992	12.282	0.99383
295.5	1781	151.7	16.357	0.90265
307.67	1756.3	113.84	50.841	0.92466
297.75	229.5	143.97	15.611	0.87128
310	226.25	28.301	16.502	0.89472
321	1167	150.8	43.229	0.90098
309.78	1471.3	143.53	31.1	0.91964
316.69	1478.8	168.23	35.433	0.69187
301.62	1537.9	95.356	35.885	0.89565
310.6	1553.4	12.995	13.634	0.97853
308.67	1899.8	85.486	44.76	0.85161
313.62	1880.4	177.61	25.284	0.95006
309.75	383.5	26.565	24.622	0.99897
306.86	523	97.853	34.292	0.85369
300.44	711.56	103.57	35.465	0.84119
305.5	811.33	161.57	19.23	0.98669
336.62	836.48	172.41	78.759	0.9607
310.25	1234.5	153.43	13.705	0.97897
302.31	1666.5	96.953	49.833	0.82885
314	1666.5	45	30.663	0.96854
319.93	1645.1	143.43	49.989	0.77218
336.87	187.4	143.79	76.603	0.90602
319.85	490.31	141.95	67.597	0.86413
311	516.5	42.274	16.608	0.89509
309.6	742.47	102.91	56.861	0.86604
311.12	1526.4	180	20.615	0.92166
304	1700.4	81.254	30.902	0.85127
324	1714.2	20.136	32.695	0.97732
322.44	1854.1	152.93	62.285	0.81139
310.75	1865.8	16.699	10.705	0.97531
311.17	1915.7	156.04	40.787	0.96588
308.5	22.75	59.036	12.828	0.90907
314.29	890.71	164.36	26.705	0.97214
306.8	889.2	100.78	21.56	0.99153
313.8	964.8	139.76	17.778	0.95787
298.4	1220.2	160.35	16.584	0.89639
303.25	1582.5	176.82	18.265	0.987
314.8	1495.4	171.25	13.385	0.98265
310.7	243.9	105.71	35.224	0.94373
315.86	297.14	124.29	27.971	0.95197
310.92	483.69	76.908	49.541	0.89114
308.87	583.8	94.236	56.584	0.95694
316.5	609.67	149.74	16.062	0.86494
331.36	774.27	23.499	52.781	0.95035
309.17	1270	103.24	20.748	0.84172
313.14	803.14	80.538	37.708	0.96786
308.14	1736.4	73.61	23.907	0.74122
324.2	1727.4	8.1301	29.795	0.9493
340.4	925.8	177.09	61.554	0.95974
318.4	939.8	172.87	16.63	0.96959
324.7	1902.3	19.747	46.144	0.89799
313.8	69.6	82.569	23.38	0.99206
324.5	316.9	140.19	30.076	0.77904
315	991.67	74.055	24.325	0.89787
312.14	1804.1	36.87	25.703	0.97266
322	1970.2	30.466	20.761	0.95001
314.14	172.57	69.146	25.187	0.89223
331	643.75	10.408	52.554	0.94797
313.71	1090.1	88.264	33.571	0.98344
319.12	1149.4	119.74	35.631	0.90509
322.57	1615	176.99	21.344	0.89142
318.67	134	116.57	23.055	0.96987
323.6	912	17.354	20.078	0.83491
325.25	1042.2	105.26	73.935	0.92528
314.75	1132.6	38.66	26.363	0.97152
324.94	1603.1	3.5763	61.196	0.78589
336.6	2035.5	162.26	53.897	0.97403
315.6	2027	93.814	30.296	0.99243
319.5	88.25	47.726	15.514	0.95823
323.2	811.4	19.44	18.683	0.96492
323.57	1508.1	31.608	20.841	0.7324
322	1790.5	21.038	14.537	0.95816
317.67	1875.8	75.256	20.78	0.94547
325.12	1862.1	152.24	24.047	0.89289
324.71	226	126.87	26.187	0.76375
338.05	1210.3	149.81	74.967	0.8488
339.29	1228.2	173.66	49.225	0.91979
316	1563.2	90	16.508	0.96926
355.92	1506	123.95	131.5	0.92592
324.5	1572.2	3.5763	16.547	0.9688
316.78	1826.1	94.899	40.354	0.8705
325.21	175	104.93	65.307	0.95084
329.25	427.75	2.2906	25.907	0.96578
332.7	622.3	1.6847	42.643	0.79766
321.38	715.46	78.111	63.065	0.92364
333.67	684.83	158.5	35.952	0.98656
308.6	2030.2	135	20.701	0.95641
330.58	881.12	56.514	98.796	0.78885
328.75	959.25	180	29.51	0.88104
322.25	1252	116.57	30.392	0.80931
324.5	1267.7	6.009	19.703	0.96966
321.25	1820.5	38.157	17.891	0.99517
321.78	268.33	94.97	49.516	0.9325
324.83	609.83	36.87	20.926	0.95576
312.5	1250.5	8.1301	15.683	0.90174
322.86	1329.3	94.236	31.081	0.87109
322.86	1538	64.44	29.026	0.87835
324.33	1520	126.03	13.602	0.99994
331.12	1804.6	81.87	64.307	0.87967
320	1992.2	90	12.867	0.93263
328.17	2006.2	46.848	22.919	0.95691
323.92	98.231	92.291	52.451	0.95403
326.6	396.2	56.821	31.967	0.97178
330.88	1696.2	131.19	65.663	0.80945
328.17	43.722	10.521	75.752	0.93987
345.07	150.21	168.18	49.624	0.88529
341.5	545.83	119.36	63.327	0.86965
331.12	852.25	168.11	43.029	0.90249
338.36	1308	140.44	43.642	0.68358
325.71	1403.9	82.278	63.801	0.93322
337.75	287.62	177.8	30.247	0.86023
326.83	645.5	49.764	17.145	0.99328
339.45	1701.4	167.66	34.49	0.94974
317.17	178.5	164.74	25.238	0.90356
328.73	752.45	59.036	37.964	0.92156
326.91	906.91	79.796	55.677	0.91247
327	980.5	67.166	21.935	0.93983
334	966	153.43	24.801	0.99178
334	1476.8	176.63	17.469	0.97481
320.89	347.67	106.5	35.012	0.8043
346.73	341.91	9.9262	48.55	0.83642
325.25	366.5	100.62	17.505	0.92996
333.5	362.75	176.63	17.407	0.97829
332.8	1048.2	158.96	14.373	0.96904
326.5	1285.5	78.69	11.09	0.91959
329	1672.4	115.2	20.927	0.89779
341.08	1920.3	167.99	51.41	0.93469
326.25	1931.2	71.565	13.162	0.96101
342.88	827.19	71.342	90.041	0.9026
338.56	1337.9	132.88	39.129	0.9765
322.2	1411	20.556	18.495	0.92394
335.29	1842.9	126.38	54.166	0.87142
332.33	60	142.59	22.963	0.93199
343	1459	30.466	41.116	0.95938
311.6	254.6	149.93	50.096	0.8765
321.4	456.2	130.24	18.036	0.94417
330.44	525.22	73.811	37.104	0.86998
335.09	500.73	94.399	45.683	0.85622
341	1943.4	31.264	33.736	0.97097
336.8	597.2	48.814	24.111	0.88178
333	585	146.31	7.2111	1
330.75	825.25	92.726	21.083	0.9972
334.2	1088.6	173.29	17.671	0.96869
334.5	813.17	143.97	28.152	0.96628
342.43	998.64	119.93	53.706	0.70903
332.8	1610.4	124.38	23.434	0.98241
334.5	994.33	47.726	31.316	0.94943
323.2	986.2	16.699	31.854	0.98326
338.08	1259.9	125.68	51.019	0.94104
333.62	1582.5	78.93	48.602	0.96442
341.27	1949.4	101.59	49.505	0.8042
336.45	417.82	80.218	36.727	0.80125
354.5	1357.7	143.37	58.049	0.83723
348.5	1351.4	141.55	46.664	0.9304
339.5	75.167	147.09	22.828	0.88701
330	1202.2	13.241	37.045	0.94286
343.2	1592.2	27.216	47.326	0.83163
345.31	1765.2	34.875	52.788	0.762
340.5	1740.8	153.43	21.807	0.71777
334.8	2011.6	93.691	64.211	0.96757
334.57	1122.6	90	20.363	0.93306
343.5	1110.2	144.46	21.324	0.80682
336.6	1724.6	80.538	12.385	0.98227
349.14	1711.9	153.43	34.631	0.96852
342.5	2012.8	11.31	17.456	0.87631
325.8	6	25.346	21.323	0.98597
339.38	23.25	75.379	24.008	0.99006
336	501.67	156.8	15.673	0.97181
337.8	691	105.95	15.269	0.95359
344.12	705	22.38	23.536	0.78115
343.2	762.2	6.8428	25.689	0.98018
341.25	944.75	18.435	9.9274	0.95562
341.5	1076.3	22.834	22.721	0.90733
336	200.71	96.582	29.812	0.87792
337.4	879.4	86.634	17.368	0.9805
348.29	1740	42.274	30.81	0.96501
361.25	74.2	125.59	123.59	0.94527
349.5	121.12	29.745	25.616	0.94421
344.25	174.38	54.162	24.3	0.91371
339.2	1033.6	88.264	34.578	0.95481
346.8	1050.6	10.008	19.789	0.87232
345.67	1784	23.199	15.625	0.97481
359.38	1977.5	143.62	55.655	0.84812
338.75	262.25	60.255	16.642	0.96889
347.83	942.17	108.43	39.46	0.96166
340.67	1481.3	96.34	9.099	0.9952
344.58	1871.8	109.23	49.471	0.92056
332.86	1888.7	140.19	32.151	0.9717
349.67	1022.3	143.13	20.688	0.96673
358.86	1635.9	28.072	56.184	0.90774
357.38	257.92	136.55	57.778	0.90597
344.75	355.75	102.2	43.592	0.86839
375.4	1505.8	158.03	103.21	0.59553
343.8	1523.1	79.287	40.201	0.93669
336.5	734.67	10.784	21.991	0.97212
348.78	750.33	72.759	33.01	0.91985
331.12	1329.4	172.57	27.228	0.85187
347.7	1368	89.204	81.857	0.87967
340	137.67	45	10.303	0.96083
357.4	141	177.71	26.009	0.96197
348.6	240.8	165.96	22.301	0.92443
346	224.62	93.691	33.154	0.93697
350	309.17	43.363	25.396	0.9749
350.89	289.33	115.77	34.397	0.9362
354.43	603.86	3.2705	35.873	0.97726
382.7	1390.2	161.57	112.34	0.92889
346.8	560.4	82.875	25.499	0.94853
344.65	654.59	87.917	58.971	0.93328
353.2	616.2	135	20.445	0.96842
332.67	658.5	25.017	33.535	0.98721
348.67	1191.8	100.78	23.93	0.89333
352.25	1214.5	55.176	28.347	0.98837
358.4	1307.3	21.251	40.782	0.94715
345.8	1707	80.538	15.479	0.78595
348.4	459.7	81.703	51.016	0.95084
351.75	650.25	29.249	29.224	0.98046
357.25	824.88	20.323	30.727	0.93705
365.62	1742.2	146.89	61.768	0.8891
347.38	1766.8	77.125	37.234	0.96426
368.2	66.667	170.54	56.207	0.86577
350.92	60.308	126.03	44.825	0.9103
358.8	458	12.265	24.474	0.96172
349.71	1812.9	101.31	31.601	0.96813
357	1834.2	15.524	21.185	0.88183
363.33	93.778	155.7	36.075	0.94289
352	578.75	59.744	14.113	0.98436
346.89	1630.8	93.18	38.229	0.94314
356.11	1636.9	112.62	63.708	0.81623
338	133.71	130.36	27.289	0.96189
341.5	386.5	142.43	17.2	0.95357
354.75	403.75	78.408	41.357	0.96264
350.44	1434.7	102.72	33.053	0.96149
376.74	1434.2	135	79.141	0.78626
354.18	1540.2	144.78	44.815	0.92865
349.67	1989.5	79.38	16.521	0.98531
351	18.875	90	23.61	0.97417
396.43	1219.4	139.83	165.17	0.86356
339	1386.2	141.71	27.477	0.88101
354.88	1578	119.48	28.104	0.94007
361.83	183.83	16.699	24.999	0.83524
369	1809.8	14.421	39.259	0.92053
356	6.2857	169.22	23.763	0.8996
368.91	1786.6	18.435	36.361	0.78272
354.43	1963	103.39	22.287	0.96861
381.73	1957.9	165.14	54.053	0.93789
382.29	690.66	127.3	174.57	0.75616
360.29	1423.4	173.99	38.753	0.986
355.77	1060.2	89.132	69.835	0.94519
354.7	1159	91.507	39.534	0.96153
361.83	531.08	80.789	40.881	0.9169
355.85	582	170.31	43.979	0.94575
388.83	817.29	113.36	192.04	0.7487
363.56	888.22	126.25	38.613	0.96346
358.06	944.06	174.4	62.354	0.82183
357.57	984.57	86.186	31.126	0.96597
349.33	1168.2	24.228	23.174	0.94641
358.8	1489.6	14.931	15.93	0.97453
365.57	1704	32.619	32.628	0.90969
356.17	1883.2	100.3	34.31	0.9776
345.8	1137.8	8.9726	21.282	0.90382
366.5	1132.4	143.13	26.73	0.93529
360.2	1008	70.346	16.316	0.91113
357.14	1027.1	38.418	38.98	0.94954
369.38	1018	137.73	30.407	0.97781
372.4	1084.4	178.21	32.694	0.97926
349.38	82.625	0	29.261	0.82021
368.5	223.4	130.6	47.708	0.96625
359.89	1993.3	104.04	30.385	0.94986
382.62	2008	3.0665	58.769	0.95425
360.08	136.75	90	55.786	0.96799
360.29	325.14	77.471	30.77	0.8989
388.79	321.86	14.036	70.885	0.93066
366.25	354.25	160.82	24.621	0.98906
368.37	337.58	112.56	77.928	0.90321
362.22	801.56	103.57	33.406	0.89304
368.88	1862.9	174.81	28.065	0.78714
380.73	194.87	153.05	69.731	0.9492
361.5	197.33	101.77	27.135	0.90346
381	292.56	150.78	72.254	0.93561
376.36	1330.4	7.125	43.584	0.92491
364.82	1325.9	86.532	67.03	0.49322
387.59	141.82	147.78	93.802	0.91985
364.33	259	45	5.8416	0.96837
370.9	548.7	173.66	30.053	0.90395
368	1111.5	157.38	13.298	0.97757
363.12	1238.8	85.426	26.974	0.92979
368.25	1223	158.96	13.994	0.99534
366.6	1537.6	32.471	13.202	0.98762
346.31	1670.1	6.953	46.198	0.89407
373.17	1696.3	64.799	60.457	0.93232
379	79.333	35.707	43.187	0.91249
395.41	97.773	163.01	83.242	0.90442
389.12	724	8.7462	55.361	0.95034
365.8	1703.2	103.74	47.05	0.9846
362	290.43	50.194	24.333	0.96291
359.83	1555.8	90	25.556	0.82172
371.33	1571	37.569	18.054	0.90845
362.8	1652.4	135	21.709	0.91201
369.33	1770.3	115.71	32.112	0.9332
360	1838.8	48.366	14.768	0.81539
357.86	1923.1	110.32	31.421	0.91634
383.07	2001.7	158.01	65.532	0.85577
367.67	2024.7	41.987	15.848	0.84892
382.1	642.2	145.92	43.277	0.94852
362.5	739.88	152.45	27.807	0.93294
370.43	775.57	29.745	36.426	0.88533
367.38	783.25	71.565	23.514	0.9414
367.88	1192.5	106.26	26.556	0.9414
363.75	488.5	77.005	15.456	0.86319
367.33	465.87	88.472	80.198	0.93552
406.11	561.72	9.1179	92.121	0.89053
351.56	637.67	162.18	30.118	0.97652
368.29	621	98.13	36.116	0.97895
377.5	633.83	20.556	20.24	0.84427
378.14	1064.3	149.04	23.92	0.97509
367	1286	93.18	19.607	0.91944
373	1288.8	14.036	13.944	0.88705
367.38	1606.1	94.514	47.111	0.80911
376	1974	14.931	20.98	0.73994
370	28.2	116.57	22.697	0.88666
374.42	880	173.16	59.456	0.84698
370.14	956.86	83.418	28.599	0.91514
374	913.2	166.61	22.156	0.97434
368	922.4	90	12.901	0.93016
384.1	1180.5	7.7652	51.716	0.85867
370.89	382	68.749	40.857	0.9454
377.5	476	174.56	21.153	0.99726
382.92	503.08	77.347	57.025	0.88065
384.45	1370.5	167.47	43.02	0.85723
380.5	1361.2	129.47	48.958	0.89965
371.56	1410.1	79.114	34.522	0.76695
383.17	1402	24.444	25.315	0.95461
374.17	1831.5	56.976	25.175	0.94753
381.86	1820.9	144.16	24.276	0.91465
377.5	604	167.47	9.6056	0.95981
371.75	1541.9	88.21	32.407	0.98791
383.42	1688.2	57.995	38.699	0.97511
382.86	1664	142.7	27.565	0.95778
371.86	1898.7	95.711	20.957	0.95908
378.75	1885	155.56	12.913	0.93575
390.38	1900.2	172.69	42.042	0.93523
392.58	688.62	127.75	93.476	0.83882
372.5	822.33	108.43	24.9	0.76201
367	841.8	128.16	19.334	0.92088
384.5	965.67	12.804	26.598	0.84821
379.75	989.5	17.745	27.779	0.94491
374.5	991.25	53.746	18.783	0.99033
387.62	1021.2	32.735	51.434	0.97076
385.8	1517.4	122.23	70.55	0.77077
386.5	233.75	158.2	27.476	0.97996
399.53	873.13	134.38	67.679	0.97172
373.15	1120.7	90	72.492	0.89666
377.33	1114	36.87	10.81	0.92505
387.83	1114.5	17.745	28.649	0.91623
377.6	1211.4	105.52	19.571	0.95456
388.71	1930.9	157.52	35.903	0.87415
381.47	256.2	142.7	60.875	0.86738
377.2	292	66.371	17.54	0.99571
376.83	1803.8	98.973	19.8	0.97149
375.55	111.45	83.991	45.237	0.84466
385.55	399.18	12.265	51.459	0.9148
380	1049.4	75.579	41.658	0.8675
372.4	1049.6	108.43	19.448	0.97563
428.12	1012.9	156.43	110.21	0.93055
387.44	1166.9	1.273	51.912	0.86706
388.8	1306.6	147.99	28.416	0.99597
357.56	1463.9	112.04	97.352	0.93085
382.23	1612.1	102.38	52.079	0.80601
393.86	1641.3	52.883	51.312	0.90428
377.29	1848.7	93.27	36.029	0.97301
380.14	1872.7	68.749	19.564	0.98716
403.36	1849.4	151.88	71.069	0.92536
379.5	590.17	81.573	27.603	0.98885
383.2	851.1	19.573	51.71	0.92361
377.75	867.25	95.711	10.099	0.99513
390.17	1754	141.07	42.575	0.78501
375.67	164.22	80.838	35.042	0.89608
388.62	155.75	153.43	32.799	0.95446
383.14	343	123.69	27.197	0.92802
389.9	1835	149.42	28.139	0.90814
383.55	69.636	117.55	59.02	0.87911
394.4	170	143.84	38.82	0.82953
410.6	697	173.42	55.284	0.94683
385.44	1469.9	14.931	32.858	0.94493
402.77	1805.5	22.249	74.759	0.95385
387.25	1700	171.87	14.807	0.95508
390.09	304.18	28.74	36.441	0.97022
380.75	1091.5	82.405	16.408	0.92225
403.87	1058.8	139.21	76.354	0.88217
385.71	1638.7	106.39	20.56	0.86189
383.87	444.07	84.806	70.012	0.94658
374.56	440.67	165.96	35.272	0.93516
388	1445.4	28.301	16.334	0.90392
382.86	1983.3	79.114	27.974	0.94648
393.17	1977.3	171.87	22.386	0.9476
388	2032.1	126.47	30.517	0.93721
396	540.33	148.74	33.786	0.96955
411	1104.5	19.654	71.303	0.83397
384	1551.5	121.76	25.525	0.96762
382.17	1591.4	177.71	54.282	0.92186
395.75	1580	136.22	34.237	0.97093
382.5	10.25	80.538	18.616	0.98026
392.6	6.2	143.13	20.115	0.99428
399.1	12.4	178.09	31.379	0.95659
402.5	149	21.251	39.398	0.98041
387	904.33	128.66	26.476	0.96737
386.2	1279.5	81.119	35.024	0.92476
387.86	196.29	109.09	28.812	0.95492
396.33	387.67	141.34	25.942	0.98732
398.57	1057.1	73.426	95.151	0.92108
390.33	1013	131.99	13.474	0.99847
390	1388.5	66.251	28.799	0.9484
383.75	1780.1	118.61	26.223	0.95564
392	1781.8	10.305	11.71	0.95479
386.86	798.29	92.291	26.362	0.94909
391.83	1257.3	53.746	19.86	0.9366
397.3	441.5	117.47	32.501	0.867
393.67	1564.3	143.97	13.779	0.9871
385.9	1742.1	111.8	32.28	0.83413
402.89	69.444	17.879	37.468	0.86936
393.87	232.73	98.489	75.692	0.89497
395.5	255	42.51	17.87	0.91094
393.83	368.33	124.38	23.447	0.98187
397	614	167.01	41.364	0.96763
395.27	608.73	79.695	46.308	0.96574
393.78	1134.7	151.39	39.83	0.94375
392.33	1337.3	38.66	6.7678	0.94611
381.33	286.33	3.5763	18.276	0.87719
393.67	1308	117.55	29.373	0.8832
398.67	1483.7	177.88	27.527	0.98153
412.57	1651.9	140.41	72.576	0.92972
408.1	1672.8	166.76	38.307	0.9118
396.8	1682.6	53.13	15.298	0.98053
397.2	702.6	137.73	16.233	0.91577
403	713	10.784	23.998	0.89079
392.56	997.44	73.142	34.826	0.99012
393	1345.5	96.009	21.097	0.90557
394.5	1843	100.3	22.936	0.97492
405.44	1869.6	53.13	45.593	0.87732
387	227.25	53.13	16.539	0.90694
399.56	806.78	113.81	38.929	0.95461
398	1413.5	63.435	18.66	0.95868
398.14	2014.4	122.28	24.107	0.93218
414.83	76.417	143.39	49.008	0.88967
394.43	14.714	92.121	28.877	0.93564
393.25	540.25	45	16.971	1
424.73	523.53	131.33	99.378	0.77717
400	1160	66.571	35.398	0.92366
410.08	1135.8	112.11	52.049	0.66361
395.29	1454.7	87.614	24.448	0.98254
421.88	1445	7.3524	70.359	0.8885
400.33	1621	21.801	10.797	0.99756
397.6	1807.2	82.235	23.133	0.95981
395.88	1884.6	110.22	22.265	0.90942
396.22	1988.9	102.99	27.667	0.96444
388.2	338.8	37.569	19.455	0.84301
401.83	336	115.02	18.701	0.88512
406	1460.7	157.62	24.879	0.73896
414	1839.3	54.605	65.76	0.70888
395.6	406.2	116.57	20.527	0.98041
398.43	1781.4	90	20.078	0.94632
411	641.5	32.196	32.595	0.97887
398.4	735.6	78.311	30.315	0.97688
415.46	765.62	136.01	48.291	0.83476
399.33	856	60.945	20.889	0.98577
405	889.75	56.976	23.867	0.99943
410.33	1528.8	174.96	38.443	0.88787
403.83	1915.8	115.2	20.96	0.89639
399.44	490.33	80.538	37.807	0.96533
391	831	26.565	16.1	0.97221
394.83	1417.8	3.0128	21.154	0.89941
405.86	1519.6	9.4623	19.579	0.93205
405.53	1719.1	74.291	69.715	0.95364
403	153.8	71.565	16.053	0.98494
407.25	282	10.784	21.388	0.99953
404.33	423.67	142.13	25.263	0.90264
409.5	441.9	66.038	32.637	0.90531
402.8	1958.2	144.16	24.564	0.90389
405.67	1149.7	103.17	49.253	0.98005
402.33	178	71.565	12.791	0.98891
403.5	688.25	70.56	24.716	0.72939
412.25	782	118.07	36.671	0.92717
408.18	954.82	102.53	80.558	0.91557
405.25	1184.5	171.87	15.484	0.91333
408.29	104.21	104.5	70.846	0.84562
393.56	954.22	170.22	35.444	0.83027
406.09	1272.7	76.759	42.724	0.81755
407.62	1390.4	76.329	38.837	0.98049
409	305.33	116.57	11.225	0.99606
415.67	322.83	51.009	28.482	0.94862
409.5	1150.8	48.18	26.202	0.97303
406.8	1619.3	88.182	64.388	0.97894
414.88	2032.5	131.63	24.496	0.98316
407.88	233.62	91.469	39.406	0.99002
412.5	238.25	127.57	16.532	0.99208
408.14	462.29	110.56	19.616	0.87113
429.78	469.89	174.14	42.966	0.91245
417.14	1230	46.469	30.083	0.91701
413.2	1214.8	143.13	15.298	0.98053
410.57	1599.4	164.74	23.975	0.95116
409.78	395.67	104.62	26.402	0.90029
440.57	416.14	16.26	78.765	0.9522
417.89	1381	124.82	32.787	0.85454
417.07	219.86	1.3972	45.4	0.90335
426.46	963.15	55.359	77.594	0.86155
398.5	933.5	2.6026	30.752	0.71613
427.7	933.8	168.69	37.121	0.96154
407.6	1289	29.745	19.742	0.81678
413.13	1990.6	97.883	67.592	0.97083
416.17	56.833	165.96	20.693	0.99627
417.38	41	109.29	43.609	0.9718
406.57	577.86	93.18	24.216	0.74444
[truncated: 8,482 more rows]
