# Supplementary material for: Social motility of biofilm-like microcolonies in a gliding bacterium
Source: Nat Commun. 2021 Sep 29;12:5700. doi: 10.1038/s41467-021-25408-7 (PMC8481357; doi:10.1038/s41467-021-25408-7)
Supplement: Supplementary file 15 — Source Data [file 41467_2021_25408_MOESM15_ESM.zip › Source Data_NCOMMS-20-05786B/Source Data_Supplementary Figure 1/Flavo - Angles/75 hr/Angles_m45_75_R1.csv]

16.583	550.92	4.0856	31.824	0.88207
9.8	1420.2	156.37	17.94	0.97349
8.75	1431	33.69	18.343	0.98284
20.923	1720.4	174.92	48.581	0.92995
18.2	170.6	171.38	35.362	0.94385
15.7	187.4	16.189	33.61	0.96041
25.471	1195.1	158.2	56.532	0.85733
8.75	507.25	108.89	44.259	0.90744
7.25	1090.4	68.749	21.191	0.91137
16	1066.9	126.87	37.117	0.94296
8.1667	69.5	59.036	23.672	0.98528
3.7143	201.57	86.186	45.77	0.98536
12.571	1065.6	8.9726	25.596	0.75149
24.9	1049.8	149.74	45.601	0.91395
29	1119.2	165.7	56.416	0.9329
4.4	1556.8	82.875	16.523	0.97591
26.462	210.23	11.768	54.646	0.89724
10.571	818.43	113.63	37.463	0.93234
5.875	1256.1	101.04	42.86	0.97464
26.5	1269.2	2.6026	47.467	0.92792
11.2	1373.6	58.241	25.243	0.97842
11.333	1349	106.93	28.694	0.83786
18.455	1495.5	158.2	38.333	0.9834
22.2	1511.9	171.16	62.895	0.72409
22.174	1637.8	145.36	79.585	0.83999
6	117.75	105.95	15.339	0.94921
8.2	1216.4	130.6	20.357	0.90578
9.25	1586.5	94.635	42.328	0.877
10.2	2009	160.56	18.831	0.95735
6.5714	2016.1	78.311	30.439	0.97291
7	149.83	78.69	36.233	0.84438
9.8	456.5	78.024	35.5	0.95026
13.25	437.75	147.53	13.291	0.98098
10	631.73	88.898	56.259	0.92447
10.346	1321.5	85.17	86.376	0.82492
14	1373.4	118.07	36.596	0.92906
14.857	1396.1	26.565	24.751	0.81309
3.6	1480	64.983	18.294	0.90484
19.545	1479.8	171.12	34.298	0.94433
37.882	104.29	109.13	150.21	0.87371
11.962	285.77	84.523	90.438	0.81089
10.667	911.67	81.469	42.308	0.95603
23.105	870.68	129.56	67.087	0.88937
30.125	1016.2	129.99	84.624	0.95623
10.667	1148.1	101.31	32.16	0.95132
10.625	1175.9	85.764	30.631	0.88389
17.4	1243.2	165.26	22.445	0.87533
9.25	27.583	84.053	51.714	0.9332
9.75	515.75	34.695	17.748	0.89088
20.375	659.62	36.027	29.454	0.92359
15	824.25	34.992	12.488	0.97748
26.6	1158.3	28.072	53.908	0.94606
5.5	1174.3	42.709	19.241	0.91949
11.462	1627.3	79.992	58.7	0.88225
13.562	1710.4	91.123	57.241	0.89113
28.455	1672.7	170.79	42.749	0.87682
22.455	333.91	134.17	53.11	0.91876
20.5	348	16.699	21.114	0.98893
35.583	420.08	178.99	60.694	0.93927
21.714	1103.3	25.346	24.998	0.84101
17	1379	26.565	13.683	0.9805
31.905	1748.4	0.90938	79.845	0.78913
13.875	1805.1	142.7	28.469	0.92736
13.333	1834.6	86.583	77.681	0.86404
52.611	1807.9	0.7639	79.794	0.94001
12.5	1856	10.008	17.351	0.9949
14.095	1907.5	108.43	91.899	0.89467
16.5	1941	36.87	15.009	0.99942
40.733	1996.8	23.839	110.71	0.84927
7.8333	369.33	115.56	26.488	0.96251
10.833	723.17	100.12	31.608	0.89988
23.4	761.4	141.19	69.49	0.84953
21.556	986.33	169.29	39.685	0.94888
12.455	981	88.854	50.79	0.98465
28.929	28.786	134.29	63.483	0.90229
14.5	74	3.8141	15.297	0.98276
18.714	65	118.61	55.058	0.91031
28.2	612.6	139.54	46.838	0.9541
18.625	637.12	8.6156	35.224	0.94755
35.333	718.22	7.125	41.345	0.97501
24.7	1329.8	141.63	32.832	0.93234
15.6	1460.2	169.99	17.547	0.98377
12.667	1453.8	100.01	34.748	0.99358
27.8	1598.2	160.35	32.001	0.9291
24.5	1772.4	142.25	42.216	0.92868
18.25	926.25	75.53	36.512	0.87686
19.4	962.6	123.11	31.736	0.86524
12	1571.2	46.332	34.92	0.87095
15.8	1008.2	132.4	33.135	0.93995
36.7	1895.8	153.95	52.616	0.952
30.143	843.86	164.48	38.481	0.97096
15.1	844.3	103.32	40.017	0.97586
34.3	249.7	173.09	39.166	0.84874
9	390.83	49.764	22.547	0.75529
22.4	392.4	135	18.845	0.97559
16.75	1528.2	84.094	32.483	0.89755
26	1533.2	155.77	21.986	0.99751
21.556	137.11	31.264	35.914	0.91209
20.571	124.43	109.18	25.055	0.97192
25.4	232.4	165.53	34.285	0.93381
23.714	217.71	110.73	40.421	0.97869
14	944	143.75	20.825	0.89323
6.8333	1700.2	29.358	20.247	0.9067
36.545	1689.5	134.03	46.098	0.90515
13.6	1958.2	60.642	20.195	0.90901
37.071	1952.4	147.03	51.502	0.85631
40.222	1084.7	8.427	57.155	0.95511
27.5	2011.8	27.897	21.708	0.88609
19.833	106.17	68.199	20.227	0.79873
31.375	433.88	0	22.645	0.97154
33	447.5	180	35.73	0.97958
19.686	507.29	93.495	140.67	0.93301
16.714	126.14	162.35	26.407	0.87426
10.4	875	6.7098	18.864	0.90742
31	894.82	66.801	39.974	0.9526
28.375	1563	55.008	26.492	0.92153
26.8	1542.6	130.24	18.852	0.90331
27.6	781.6	132.88	19.931	0.95856
32.143	800.14	43.727	32.873	0.96821
26.2	1282	82.875	74.091	0.97934
32.333	1223.1	119.43	45.566	0.98269
28.6	1655.4	17.103	16.278	0.83557
23.75	1731.5	137.73	32.763	0.90749
22.333	189	47.49	16.296	0.99897
36.846	1472.2	172.87	41.809	0.77134
23.625	604.12	78.024	38.109	0.88522
24.6	695.2	82.875	16.325	0.98775
28.714	676.29	112.83	21.549	0.95668
23.6	1126.8	97.125	16.57	0.97314
47.333	1354.1	163.69	46.023	0.92824
26.333	1452	100.3	47.106	0.94937
30.5	1252.8	166.61	21.725	0.99367
38.091	1238.6	129.09	41.957	0.9827
35.889	108.67	2.8624	26.928	0.74364
23.5	344.5	78.111	19.93	0.97423
35.143	707.14	20.225	22.232	0.9108
19	1272.2	146.31	35.93	0.90315
36	1383.4	137.49	36.607	0.88939
36.375	37.25	124.99	26.786	0.91142
26.3	297.6	96.116	30.874	0.9121
42	281.05	112.89	58.961	0.82846
30.5	1875	55.008	12.403	0.98415
31.769	368.69	120.7	46.084	0.80756
27.6	561.8	103.24	17.607	0.99188
32.571	1142.6	114.44	25.732	0.93916
12.667	1316.2	156.04	29.963	0.98612
32	163.5	109.98	12.211	0.95853
52.333	381.92	175.24	50.081	0.96178
28.882	745.47	90	61.382	0.89603
40.75	1280	135	30.207	0.93635
45.167	1845.8	163.01	40.168	0.93714
38.8	548.6	146.31	22.092	0.97925
27.5	719	146.31	3.6056	1
40	232.53	119.17	58.993	0.83475
49.3	654.3	148.5	38.541	0.9434
35.333	1144.2	142	45.131	0.89977
42.8	1588.3	159.86	34.661	0.92188
33.6	1776.2	71.565	15.896	0.9947
36.778	66.889	120.65	35.827	0.876
38.2	91.6	51.34	19.531	0.98351
41.143	728.43	131.42	24.249	0.93496
31.8	1081.1	107.53	45.505	0.87572
45.2	1423.8	154.09	41.925	0.92809
31.833	1642.8	109.29	22.536	0.94028
66.111	1634.1	158.2	75.85	0.92297
33.615	1982.1	78.996	37.427	0.9799
28.923	1977.4	152.4	53.985	0.91969
33.167	528.67	108.43	15.96	0.79255
43.75	541.12	15.945	25.89	0.84357
33.8	1889.2	84.289	20.28	0.99111
40.25	1878.5	175.91	14.162	0.99106
34.667	1934.3	71.565	9.5712	0.99119
44.111	1927.4	167.74	23.817	0.98824
26.833	1928.8	8.1301	23.119	0.91758
27.875	2025.4	19.799	30.44	0.8729
35.667	631.33	100.49	27.896	0.98434
32.2	830.2	92.386	28.633	0.83892
38.6	1571.4	180	18.261	0.98569
69.957	1645.9	152.9	102.22	0.94509
49	18.909	45.909	47.18	0.94433
39.2	823.8	77.242	58.702	0.92572
30.8	817.2	15.524	19.013	0.98257
39	907.25	142.13	23.086	0.98775
40.333	2011.8	146.31	23.125	0.93551
40.125	398.38	146.98	28.156	0.84721
41.25	456.25	60.255	16.902	0.954
41	1531.8	32.005	9.6278	0.97987
38.625	1903	73.496	30.81	0.914
44.8	527.6	20.556	17.384	0.98295
46.667	938.83	151.19	23.744	0.96133
41.833	330.67	60.018	30.478	0.98487
58.429	324.71	177.27	44.849	0.93755
52	1688.9	172.23	68.136	0.65174
46.25	136.5	34.695	15.973	0.98991
47.2	574.4	180	24.823	0.96685
39.25	575.5	86.424	16.879	0.94975
62.5	581.12	13.736	47.628	0.97264
30.4	970.2	129.47	23.044	0.95567
48.056	952.83	90.881	78.188	0.83143
43.4	991.2	63.435	16.064	0.97441
43.222	1052.4	105.52	40.073	0.93237
98.103	1058.8	12.804	131.5	0.68629
48.875	1380.8	114.08	53.886	0.95531
35.8	1814.4	29.745	16.999	0.94858
38.786	1836.6	105.71	39.452	0.84258
40.167	1031.5	96.009	19.723	0.96867
53.444	1024.6	169.11	27.414	0.96581
42	1445	100.3	11.962	0.93468
37.722	1488.2	101.15	82.89	0.87305
41	1743.2	76.759	18.864	0.92581
56.154	1790.8	176.48	73.617	0.88461
46.5	1785.8	135	15.696	0.99108
44.68	399.96	92.064	119.46	0.92975
45.364	1255.6	57.995	33.725	0.83919
40.5	1542.8	111.25	20.989	0.92016
56.929	157.21	127.65	48.348	0.91429
45	502	100.78	22.256	0.96051
58.556	518.44	24.305	37.389	0.90976
47.875	919.75	149.53	22.115	0.89184
43.625	1336.2	172.41	31.973	0.94661
82.111	345.33	138.6	108.37	0.9349
49.8	1204.6	0	12.335	0.97283
52.125	1245.9	58.671	29.47	0.91366
52.4	98.2	176.42	17.733	0.90401
46.182	697.09	94.399	54.656	0.95421
50	706	160.02	12.403	0.94369
46.75	866.5	176.82	18.81	0.95842
40.857	1363.6	98.13	30.197	0.93666
49.25	1865.8	19.983	23.551	0.99399
84.92	1857.4	4.4474	104.58	0.86316
53.5	1834.3	113.09	68.353	0.97011
63.455	696.45	28.496	41.366	0.96273
64.818	1181	167.62	44.916	0.93455
55.833	1294.2	164.48	20.983	0.89033
52.429	339.14	6.009	20.289	0.94164
99.743	778.77	180	146.17	0.83462
47.5	777.75	68.552	31.202	0.96415
58.429	851.86	12.804	24.374	0.9256
52.5	1391.8	174.81	11.236	0.98303
58	287.09	35.395	49.544	0.9409
57.143	467.07	120.11	69.09	0.83661
54.25	494.5	6.1155	29.498	0.95465
47.6	535	94.399	13.768	0.94702
79.611	1850.3	137.05	84.458	0.9383
40.5	187.5	29.745	16.155	0.99809
62.917	667.83	143.67	46.571	0.90618
50.769	899.54	78.44	52.282	0.85901
59.75	71.75	22.249	23.998	0.99049
52.583	149.08	97.125	54.962	0.88013
53.286	255.43	62.176	42.337	0.96148
60.375	545	125.54	39.449	0.87224
46.3	557.6	29.249	30.944	0.92596
65.059	574.82	154.72	46.54	0.85543
54.75	2038.5	174.81	22.988	0.96099
79.706	1228.1	5.6176	69.507	0.88185
59.4	1531.1	53.531	34.37	0.83214
54.429	1492.8	92.663	47.49	0.90643
46.556	1554.7	16.504	32.671	0.86193
57.429	2000.8	60.124	59.812	0.90622
55.286	1971.9	101.31	24.715	0.82527
63.667	883.89	20.854	24.973	0.89986
66.273	1037.6	173.52	47.278	0.93665
53.25	1319.5	176.19	15.328	0.98079
179.33	1555.1	159.15	338.8	0.82117
62.5	1771.7	22.109	35.799	0.96484
49.75	1766.2	26.565	17.791	0.8798
47.667	400.67	45	9.8995	1
57.333	401	145.01	12.282	0.99383
51.556	622.22	95.572	42.064	0.97932
57.579	743.84	93.504	65.365	0.75104
58	1110.5	71.878	61.014	0.94848
63.875	1071.9	125.31	32.37	0.90858
46.667	1440.3	5.7106	10.083	0.99674
64.4	1455.1	46.975	43.039	0.95348
60.312	1412.8	95.528	70.155	0.88789
60.286	1716.4	121.5	37.008	0.98247
61.143	1728.4	173.66	18.807	0.96297
44.4	1710.2	29.358	18.547	0.98976
72.786	1714.9	4.2892	47.462	0.84515
54.25	302.62	105.07	29.785	0.90401
66.92	443.44	54.866	87.992	0.37521
66.267	465.13	75.005	64.295	0.9017
59.833	606.83	163.3	21.536	0.96957
64.667	178.67	2.0454	30.35	0.92316
56.2	380.4	98.973	19.708	0.97601
60.2	696.8	116.57	18.529	0.96542
61.25	1118	50.194	16.334	0.95631
61.125	1190.4	113.75	27.829	0.98146
65.333	1197	143.13	20.803	0.96139
62.125	1598	77.471	33.097	0.83568
66.917	11.167	15.593	46.641	0.95716
69.25	1989.1	171.25	27.736	0.94842
54.3	826.1	97.125	35.025	0.69057
71.769	799.08	148.39	52.609	0.87045
49.9	1156.1	136.22	34.081	0.97536
63.4	1163	69.677	29.263	0.98393
64.2	1403.5	88.025	41.696	0.69592
60.75	1824.8	155.56	25.215	0.95842
62.462	1457.7	173.8	63.541	0.72821
61.5	1454	113.96	20.639	0.95438
75.1	275.7	15.945	44.462	0.98242
74.333	1321	140.6	36.653	0.98861
60.375	1676.1	78.69	29.096	0.87624
79.654	118.19	47.337	102.94	0.67374
50.6	205.4	160.71	22.648	0.93561
62.333	972.44	98.973	20.528	0.93703
65.692	1002.5	81.027	40.418	0.95182
88.688	1747.5	0.86805	74.411	0.88707
67	131	21.038	28.724	0.9698
62.857	301.29	76.759	17.752	0.98378
65.111	1270	113.2	31.609	0.96374
71.889	1293.4	52.001	42.04	0.96593
63.4	1555.2	98.13	30.044	0.94142
70.556	311.11	117.18	44.267	0.93961
68.75	332	39.289	15.448	0.92005
63.125	649.62	115.64	28.85	0.9612
69.2	650.2	24.775	15.084	0.94919
76.889	689.44	166.43	30.896	0.9656
70.2	1445.6	151.93	17.071	0.99585
71.118	1659.6	75.964	49.146	0.75506
66	575.67	102.53	19.078	0.96653
66.846	608.92	82.476	58.17	0.91903
51.4	955.7	37.875	24.472	0.93182
77.857	954.14	147.99	39.711	0.95027
68.333	1243.7	75.069	31.14	0.99707
70.667	1212.1	115.02	33.982	0.97422
68.333	1609.3	36.87	10.009	0.99913
56.833	81.5	139.76	20.037	0.8499
67.3	60.4	104.04	43.594	0.94579
71.571	25.571	108.43	31.262	0.91038
82.5	1164.8	158.55	32.097	0.93727
75.5	1681.8	149.93	22.252	0.98662
75.955	1905.1	139.76	95.646	0.53414
63.75	1915.9	13.627	38.742	0.87645
92.133	2030.9	155.73	62.908	0.88934
63.2	479.4	10.008	17.328	0.99624
72.867	1976.7	71.565	84.964	0.93048
75.667	57.667	17.879	35.183	0.92581
68.5	342.4	82.093	43.921	0.82752
83.545	704.09	148.5	39.337	0.9243
75.5	796	74.291	40.266	0.82555
75.364	833.55	108	43.171	0.97425
75.667	1112.7	41.987	32.226	0.83496
75.8	1095.6	146.31	18.171	0.99212
69.833	1305	110.22	21.612	0.9369
88.375	1684.9	135	68.543	0.90783
98.529	517.24	35.707	87.223	0.90362
78.7	723	132.95	42.553	0.93115
73.923	739.46	10.305	71.687	0.93577
74.375	211.5	106.26	25.588	0.977
80.714	225.57	170.54	23.744	0.76855
78	386.1	25.56	34.21	0.74526
72.875	423.38	78.179	45.936	0.95637
63.6	1477.8	36.87	17.02	0.88134
75.25	1476.8	129.81	15.646	0.99839
73.429	1735.6	74.055	29.678	0.98123
72	1357.2	100.18	43.065	0.92008
69.75	1370.8	139.76	18.021	0.94496
80	1378.7	46.637	25.193	0.98275
71.857	1767.6	67.38	54.201	0.9594
89.769	1755.6	157.62	38.834	0.94685
77.3	1882.2	71.966	48.486	0.93268
79.8	1865.6	9.4623	18.689	0.97644
74.5	153.17	112.99	37.945	0.9447
80.5	161.25	176.63	17.343	0.98194
67.5	902.5	87.614	32.559	0.73776
82.333	886.17	153.43	19.263	0.92864
65	1663	151.7	15.029	0.98241
81.778	955.33	72.031	43.019	0.90419
81	1261	27.897	19.546	0.9841
71.438	1512.2	116.57	67.367	0.8962
74.778	1622.2	79.509	27.92	0.9835
74	758.67	143.13	15.021	0.99858
81.5	761.5	23.199	16.129	0.94436
82.667	436.67	38.66	17.683	0.7242
87.25	871.88	162.07	38.493	0.92835
82.2	154.6	45	15.384	0.82733
81.25	442.5	173.66	9.2361	0.98044
86.167	844.33	34.38	25.636	0.89801
71.2	1832.2	177.14	20.289	0.98701
72.4	185.4	92.49	33.628	0.6846
83.75	807.75	7.125	24.577	0.98414
92.344	1382.6	103.12	147.61	0.92518
82.5	1448.8	51.843	17.857	0.99707
86	1772.8	154.65	21.275	0.98819
91.875	177.12	164.36	30.553	0.84972
71.25	251.25	132.71	18.46	0.95841
72.667	1154.8	119.05	21.74	0.94715
84.4	1551.4	9.8658	23.831	0.9796
77.111	1591.6	85.236	26.058	0.92421
107.83	258.33	169.78	66.22	0.93603
78.6	602.6	77.471	20.2	0.91283
96.538	816.23	172.15	63.412	0.92332
82.667	1327.8	129.29	16.262	0.87396
96.5	1334.3	172.65	32.817	0.95245
99	1517.9	41.553	66.807	0.88009
88.75	1598.8	176.99	19.123	0.99494
86	134.25	155.56	12.153	0.99424
79.714	312.57	82.875	29.004	0.83392
88.571	337.57	64.179	35.111	0.98084
87.143	724.14	119.74	33.57	0.96065
80	374.22	65.376	28.25	0.93454
91.5	356.4	117.15	44.374	0.98772
72.167	472.33	137.12	21.525	0.88756
93.5	476.3	64.44	38.873	0.65586
94.375	1916.9	167.47	31.255	0.88494
86.769	568.69	71.917	53.47	0.96401
89.5	552	175.91	14.329	0.97953
82.333	1000.7	164.74	11.424	0.99809
85.818	1019.7	90	44.04	0.88555
83	1098.2	99.462	52.234	0.93163
77.4	104.4	53.973	15.744	0.8639
83.556	909	100.95	32.017	0.98621
94.5	1100.1	52.306	32.252	0.86205
98.333	75.75	165.62	46.032	0.87464
87.417	59.167	94.764	55.144	0.87347
89	78.8	126.38	24.922	0.947
85.9	1306.8	82.875	33.472	0.96345
93.143	1289	176.63	20.201	0.84301
89.3	1586.4	69.677	29.463	0.97724
98.714	1969.3	171.25	40.725	0.96891
86.667	1977.3	66.038	20.634	0.95462
82	567.8	34.695	16.735	0.94484
95.158	967.05	152.68	79.639	0.84801
86.833	1528.5	93.013	19.77	0.9624
85.25	1664.2	87.51	25.135	0.91592
85.6	1675.2	37.405	21.608	0.99043
89.8	1802.8	135	15.413	0.91756
92.786	1834.9	87.039	66.503	0.87331
105.31	389.67	80.538	152.16	0.5197
103.83	472.11	69.647	74.596	0.88649
86.667	855.83	103.24	17.857	0.97799
92.5	1447.1	156.8	23.331	0.97928
86.667	1728.8	83.66	18.261	0.99176
90.143	1939.4	104.93	57.769	0.80618
91.5	19.5	100.49	29.749	0.92302
94	218.5	169.7	13.679	0.81733
94.25	401	110.85	24.458	0.9188
100.1	1331.7	53.471	42.379	0.79287
89.75	1386.2	145.3	16.698	0.94691
102.27	1504.5	131.99	45.52	0.88667
91.2	1659.6	29.745	16.281	0.99041
97	375.91	56.31	38.97	0.92521
88.778	1057.3	117.26	38.744	0.95812
95.25	1066.8	45	15.074	0.93818
102.43	1203.1	148.11	57.292	0.92509
90.722	1215.2	83.454	65.917	0.93148
89.75	1270.5	83.66	9.099	0.9952
95	1257	116.57	19.649	0.91039
95.333	1487.8	164.74	23.387	0.97506
103	1570.6	133.78	34.694	0.95815
97.824	2017.9	156.04	71.829	0.54846
91.8	642.2	71.565	28.767	0.98935
100.56	625.44	136.74	26.919	0.86724
111.27	724.64	5.1944	47.711	0.92603
142.56	1176.8	8.3257	124.21	0.66718
106.38	1274.4	172.87	35.252	0.91481
89.8	1413.4	138.69	48.678	0.9025
106.93	111.33	119.74	55.945	0.86466
133.15	663.1	158.06	92.355	0.84046
95.5	837.3	63.435	29.442	0.68354
96.077	811.92	97.496	43.396	0.8832
91.143	919.29	163.5	29.334	0.95998
101.5	1691.1	128.66	27.312	0.93779
96.364	1998.5	112.38	40.794	0.90135
96.6	234.07	98.297	51.679	0.93864
104.89	303.67	10.954	35.908	0.87935
95.222	286.22	109.09	29.217	0.94171
106.27	495.2	21.413	63.008	0.86943
105.22	14.556	8.5308	30.572	0.66151
96.444	650.33	156.5	29.861	0.83988
107	1363.2	19.093	28.34	0.97083
88.5	1608.1	116.57	20.699	0.97225
125.26	1694.2	130.43	84.777	0.83674
100.44	1734	67.521	33.222	0.94469
128.5	349.5	179.1	70.285	0.91069
97	505.5	116.57	22.347	0.90054
98.8	538.8	180	16.166	0.98976
91.25	531.25	53.13	15.761	0.95171
129.47	587.94	177.98	88.433	0.96177
95.429	601.57	75.256	24.955	0.7873
109.25	1680.9	2.2026	28.368	0.9172
99.143	1806.6	72.255	28.797	0.91151
100.75	288.25	56.31	14.769	0.97653
98	620.5	38.157	18.573	0.95861
116.71	1773.6	8.3257	47.382	0.87452
116	552.31	150.71	51.586	0.9113
98.429	564.86	68.199	33.565	0.96265
97	772.75	98.973	19.522	0.98532
91.4	1246	180	27.536	0.83528
108.25	1532.9	123.69	42.902	0.92446
98	1650	108.08	61.513	0.83798
89.333	95	146.31	18.819	0.95795
100	159.25	72.255	27.335	0.96027
96.25	192.75	104.04	36.336	0.90778
99.071	753.86	80.34	59.55	0.80061
110.71	751.86	138.99	31.699	0.96153
91.333	1139.4	158.55	30.841	0.97542
104.4	860.6	132.51	17.033	0.95574
108.16	869.26	110.75	84.163	0.83857
103.8	113.8	74.932	27.314	0.9858
105.77	986.23	127.48	51.612	0.73242
92.3	1009.6	164.22	48.756	0.98042
105	1287.8	139.76	19.933	0.85435
99	1299.2	109.65	15.941	0.93259
117.09	1633.5	134.19	54.421	0.92262
109.83	1931.4	165.34	74.485	0.90201
97.333	1929.7	58.392	16.959	0.90007
105.5	451.12	100.78	24.385	0.87667
104.5	1428.6	107.74	29.013	0.90473
109	60	11.31	21.689	0.94041
114.12	39.375	122.28	47.707	0.94209
111	170	176.19	15.571	0.96546
94.533	314.4	131.63	50.683	0.71276
121.08	922.77	141.84	59.548	0.89698
103.1	946.1	81.87	31.097	0.90955
117	992.8	102.15	73.292	0.9072
109.5	1028.5	28.61	12.55	0.99842
104.91	1166.2	78.44	48.47	0.92658
107.4	1575.6	22.834	20.821	0.99013
121.88	1590.2	38.884	41.497	0.95969
125.08	1771.9	131.71	90.206	0.6831
108.71	1860.1	112.11	36.71	0.94089
104.5	1882.5	74.745	11.481	0.99309
138	1301.2	168.04	94.983	0.91474
108.33	532.67	108.43	22.579	0.98037
112.88	603.88	0	35.869	0.9479
110.89	1072.9	122.47	41.043	0.95303
117	1084.5	2.6026	22.442	0.9813
106	441.44	164.29	34.981	0.95026
113.14	1886.1	180	22.142	0.94841
106.43	395.64	98.973	40.606	0.94741
120.82	1337.5	138.12	50.465	0.7718
117.9	1661.7	175.91	29.004	0.96785
114.13	1730.5	76.908	55.637	0.79349
140.56	395.06	3.0128	88.021	0.86463
107.25	647.25	93.576	16.809	0.95374
112.67	662.22	124.16	35.462	0.9542
112.5	1469.2	174.96	35.719	0.95556
108.2	1464	112.38	20.294	0.90593
94.4	1536.6	175.6	30.874	0.84461
111	1614.4	107.35	17.116	0.97936
111.39	228.22	95.505	87.865	0.94901
113.47	374.13	168.41	43.034	0.92513
111.5	1385.2	173.29	17.687	0.9678
112.26	1380	102.84	89.758	0.9027
116.71	1397.3	170.54	25.116	0.96877
126.71	771.71	178.03	30.772	0.94297
115.23	1208.8	115.46	54.158	0.85895
113.53	1951.2	114.68	52.83	0.77075
121.38	229.5	157.25	36.856	0.91208
114.58	786.83	102.76	57.328	0.94791
138.27	1244.1	27.897	62.312	0.92609
105.75	1996	124.7	16.334	0.96799
119	1988.7	4.3987	27.156	0.96026
109.14	2030.3	81.87	21.832	0.97164
125.82	2023.7	135	46.157	0.91918
116.57	756.29	54.162	23.195	0.95726
110	1726.8	145.3	15.84	0.99822
113.44	145.56	97.595	31.906	0.94858
144.14	149.07	161.82	74.781	0.94301
133.67	1357.2	161.08	37.626	0.98335
124.18	1450.1	68.749	45.873	0.84204
114	1941.2	109.29	21.501	0.98553
118.57	339	102.8	25.841	0.87305
125.11	844.78	40.426	35.608	0.99608
112.83	838	128.29	24.963	0.96974
124	1031	12.529	23.713	0.77759
115.7	91.6	98.746	41.651	0.94737
124.75	89.25	173.99	19.161	0.99706
120.5	179	136.47	28.519	0.96731
128.17	186.83	4.7636	24.619	0.97826
120.71	290.86	109.65	30.239	0.98324
124	1121	169.88	31.87	0.89245
117.5	1113.5	120.26	15	0.92616
133.73	1260.9	14.323	51.498	0.94193
119.43	1484	129.81	24.364	0.96171
118.64	1492.6	168.44	46.619	0.96336
137.5	127.5	169.22	47.835	0.8938
116.7	689.1	120.96	44.97	0.90765
129.2	690.9	177.71	30.894	0.80986
116.38	900.62	81.027	25.094	0.76654
118.12	1576.9	96.34	29.117	0.93301
113	1839.3	66.038	11.194	0.87982
151.5	1845.1	171.63	84.079	0.81746
128.86	72.429	165.38	25.22	0.94248
148.5	1754.7	164.05	72.136	0.9083
128.16	1980.7	117.06	111.26	0.92851
123.17	625	61.928	18.23	0.93255
120.5	1096.2	80.134	23.523	0.99246
120.4	461.4	98.973	19.956	0.96387
113.4	1043.4	57.265	18.265	0.9112
117.78	1298.8	99.162	32.298	0.97223
129.75	441.25	30.964	17.967	0.97361
123.58	745.83	82.875	59.286	0.81593
131.5	740.75	166.61	21.804	0.99006
123.5	1135.4	137.49	41.522	0.7841
125.68	1176.9	86.82	84.758	0.85079
140.31	1891.6	17.021	55.693	0.92012
123.53	1903.9	78.69	48.952	0.93747
127.7	659.3	89.275	94.912	0.83241
129.75	707.75	168.69	15.543	0.98416
130	755.33	135	19.421	0.94665
131	1911.6	151.7	15.345	0.96218
139.92	19.25	148.3	48.916	0.81695
133.67	402.17	32.905	20.532	0.98621
134.83	650	168.69	23.943	0.85187
150.09	674.91	40.135	69.378	0.96152
135.14	49.857	14.036	34.064	0.96833
123.67	49	105.95	15.062	0.96667
144.53	274.73	23.051	57.051	0.89531
132.78	288.67	56.725	40.811	0.93787
128.58	1291.4	84.596	84.471	0.87995
130.11	1828.5	31.675	75.248	0.73393
125.43	1810.6	99.782	30.38	0.96867
133.86	1845.4	65.772	46.301	0.94736
128.38	246.5	91.848	33.506	0.92569
127	810.62	90	24.804	0.9676
134	1157.2	156.8	15.803	0.96382
165.03	1206.9	159.86	107	0.8959
117.25	1800.5	10.62	17.161	0.94858
138.5	1790	132.51	33.616	0.9685
131.71	127.07	83.501	87.446	0.90926
127	311.2	100.62	16.547	0.98377
132.5	317	18.435	9.5474	0.99365
151.65	781.88	145.54	66.151	0.93506
137.4	1092.8	34.992	25.336	0.96357
136.38	1404.1	34.287	30.747	0.86601
134.14	1387.6	133.03	24.709	0.8304
122	1413.6	64.983	17.648	0.93797
153.31	1405.2	158.59	59.127	0.9265
137.4	1635.2	163.81	32.45	0.99476
131.14	1607.7	98.036	92.904	0.92399
126.12	1689.1	85.972	79.3	0.89755
134	173.2	41.186	12.911	0.82333
130.82	529.73	84.806	46.989	0.94026
130	567.62	165.53	34.065	0.93983
131	732.6	51.34	19.576	0.98126
133.4	817.4	167.47	9.6503	0.95537
132.6	1864.4	115.2	20.787	0.90384
130.17	1933.2	113.63	18.234	0.95778
132	421.5	69.775	21.6	0.93744
119.4	1317.6	48.814	23.728	0.89601
142.17	1322.2	168.23	25.492	0.96167
140.29	1479.9	40.236	35.476	0.96006
127	843.5	9.4623	6.0828	1
133.5	850.5	61.39	12.55	0.99842
134.33	894.44	3.9005	47.863	0.92143
151.86	208.36	23.051	54.023	0.9455
144.17	181.42	120.07	45.736	0.96004
133	480.17	153.43	21.908	0.91861
147.31	1193.8	32.471	42.667	0.91675
138	464.27	75.964	40.954	0.9061
152.11	957.33	49.497	72.767	0.86752
138.38	958.08	69.444	45.762	0.93353
163.73	928.87	154.89	75.487	0.93635
139.8	1030.4	142.43	17.335	0.94613
137.5	521.75	138.18	25.688	0.9925
170.84	1718.5	176.27	97.337	0.94718
154.22	1732.7	20.225	43.8	0.92458
139.38	95.125	68.199	30.365	0.88674
155.57	373.43	174.92	53.308	0.84749
152.1	1599.7	7.125	42.101	0.9575
150.11	132.89	124.99	50.859	0.96003
137.2	326	68.199	18.099	0.89262
148	850.57	154.44	26.099	0.97685
137.25	1901.6	99.462	18.634	0.97928
146.54	577.31	144.69	36.534	0.80503
185.48	615.22	168.8	105.44	0.92815
135.8	913	27.897	21.714	0.88583
135.14	708.29	120.26	31.213	0.89017
147	750.67	131.82	26.54	0.96064
138.17	1127.2	78.179	51.908	0.84635
142	653	100.89	27.296	0.96999
162.11	963.44	5.4403	43.463	0.97071
141.29	1431.7	108.43	26.076	0.8489
143.56	1521.2	75.069	34.752	0.89343
146.8	1497.6	131.19	21.545	0.98679
170.42	1683.7	177.18	72.209	0.8458
141.91	90.364	86.906	39.495	0.93819
151.68	40.368	111.48	73.528	0.89151
146.69	425	72.072	39.797	0.89793
155.88	399.75	145.78	32.28	0.93656
147.25	551	146.31	14.437	0.99901
145.22	1078.2	59.744	32.015	0.86788
168.5	1046.8	156.57	73.128	0.8942
138.78	1203.3	104.62	24.761	0.95995
141.6	1935	104.04	27.025	0.91538
140.38	2021.9	104.38	48.38	0.83219
174.18	311.65	10.305	72.151	0.92975
142.36	330.27	139.4	30.655	0.90224
132.8	1530.4	135	21.273	0.93072
150.4	138.8	28.301	15.39	0.95938
155.33	1866.7	5.1944	23.858	0.92594
156.58	1893.4	70.974	67.04	0.91515
149.6	2034.6	165.96	12.521	0.98785
151	726	160.35	16.788	0.8855
156.91	1145.5	6.953	44.897	0.91998
147.42	1252.1	61.991	56.442	0.94318
145.6	1303	75.069	16.301	0.95237
147.25	1282.1	99.462	26.61	0.91435
146	1315	109.98	11.752	0.99595
150	1399.7	123.31	64.412	0.6502
167.42	1029.6	15.642	54.325	0.95578
151.22	589.11	131.79	104.64	0.846
152.11	886.95	79.695	67.782	0.82472
146.5	1619.9	98.531	22.365	0.90426
157.94	846.62	62.319	78.219	0.88066
152.33	824.67	159.78	20.612	0.98236
154.33	1422.7	155.22	16.245	0.88136
194	1693.2	162.68	104.5	0.93226
156.5	254.62	135	35.973	0.90421
164.11	264.11	1.9749	30.995	0.93619
152.2	482.8	116.57	15.712	0.99621
159.75	1311.8	19.983	25.333	0.92405
148.17	1604.8	90	16.684	0.95902
167.21	1780.1	176.27	50.127	0.91961
152.33	1962.8	21.801	58.842	0.91518
154.14	341.57	108.67	81.49	0.95851
160.62	1334.4	165.32	44.429	0.9772
179.33	1626.2	26.131	62.241	0.94848
151.81	1802.3	104.86	55.56	0.91244
168	40.167	135	49.839	0.87964
168	411.67	141.58	39.528	0.93638
140.83	468.33	153.43	20.797	0.86016
153.5	471.17	68.962	15.236	0.91417
158.8	1067	140.96	49.793	0.95664
165.03	1446.6	78.198	132.57	0.5163
134.25	1651.8	3.8141	32.933	0.91297
162.08	1639.5	125.39	50.145	0.92962
154.44	1228.9	62.526	33.748	0.83495
151	1985.2	92.49	23.258	0.98985
184.12	464.6	18.02	113.59	0.76842
159	1572.8	27.474	28.263	0.99699
148.13	1571.7	116.57	59.704	0.89887
159.6	1917	26.565	13.55	0.99015
143.67	1984.5	133.03	22.078	0.92937
157.8	1979	11.31	10.359	0.98445
150.2	242	121.61	17.73	0.86092
157.92	523.58	102.01	49.478	0.97117
155.5	548.5	30.964	5.831	1
151	760.89	21.251	23.152	0.83418
161.5	1106.3	172.87	16.831	0.95801
154.6	1936	100.62	16.886	0.96402
153.5	289	100.62	16.914	0.96244
160.7	800.2	10.176	41.269	0.96013
155.78	923.56	141.01	29.934	0.90261
155.67	930.67	66.801	7.6344	0.99756
187.75	990.82	171.03	114.13	0.84273
152.5	1252.5	120.96	5.831	1
157.33	1253.3	53.13	10.797	0.92621
166.93	1998.6	135	51.159	0.85695
160.75	302	61.39	25.634	0.97761
165.71	483.14	32.276	23.549	0.95427
145.57	158.71	123.69	38.241	0.94284
169.83	516.5	144.46	35.317	0.9743
136.64	681.82	3.4682	42.071	0.78583
157.88	700.5	82.694	40.429	0.97255
163	674.25	141.84	17.891	0.99517
169.89	729.67	142.52	39.421	0.95893
156.62	1015.2	87.274	21.783	0.96516
156	1120.4	163.3	21.858	0.95527
158.5	329	145.01	12.599	0.96887
159.94	351.12	95.389	70.254	0.75775
168.86	339	34.992	27.359	0.89231
171.67	1769.1	141.84	37.28	0.95519
167.71	191.14	0	24.447	0.73629
157.46	826.23	86.532	35.899	0.92092
163.14	1734.7	70.463	35.534	0.9257
175	2008.9	18.97	34.61	0.9777
164.45	704.09	130.24	42.415	0.80299
161.75	1463.5	112.25	26.251	0.90547
165.25	1513.2	120.26	14.173	0.98022
171.6	133	57.031	48.477	0.90976
175.4	492.9	147.53	33.14	0.78687
163.71	1401.7	85.764	30.508	0.88745
168.4	1377.8	122.74	19.067	0.87287
183.12	1424.1	149.74	60.1	0.92462
160.4	1426.6	80.538	19.525	0.9346
167.5	1964	101.66	67.263	0.95636
183.27	96.545	3.0128	44.761	0.85013
177.45	73.545	132.18	44.343	0.9739
164.4	255.8	109.18	25.333	0.96126
166.54	1087	94.185	47.761	0.86073
177.87	1209.5	111.8	62.696	0.94483
167.21	1349.4	92.01	61.919	0.92113
174	1351.8	131.99	27.092	0.99318
174.29	1658	116.11	60.135	0.94451
164.78	429	90	27.262	0.91702
171.71	660.29	121.76	24.961	0.98946
183.38	902.62	156.16	48.413	0.97103
163.8	1292.7	101.63	38.502	0.90159
170.54	1882.2	76.908	49.071	0.89967
170.83	2034.8	139.76	21.067	0.80834
189.17	453.78	149.42	99.421	0.77108
195.33	753.8	175.39	71.76	0.8668
166.17	733.83	83.517	49.21	0.89989
176.75	1256.9	121.43	43.752	0.9643
163.75	1587.5	104.04	32.309	0.89331
176.4	783.8	176.19	17.539	0.85713
155.83	2019.2	2.7263	21.748	0.96669
185	725.77	166.29	50.07	0.84285
172	832.8	78.69	17.763	0.86116
179.4	822.2	171.87	22.571	0.93986
168.71	877.29	45	32.899	0.9457
163.75	870	52.431	17.011	0.96414
194.7	875.9	0	49.33	0.91223
177.88	1022.8	145.71	29.974	0.88835
171	1087.6	50.528	22.759	0.96764
183.6	1092.7	135	40.609	0.9751
168.8	1501	75.964	13.941	0.88728
194.38	1525.5	30.256	60.46	0.91912
173.8	683.6	122.74	17.235	0.96569
170.43	933.71	94.97	24.113	0.95744
175.25	1178	28.61	25.439	0.98509
184.38	1300.8	123.31	45.203	0.9265
172.22	1727.7	95.711	41.321	0.97286
169	1007.2	10.491	30.79	0.89182
171.38	999.62	96.34	28.541	0.95184
170.75	1150.5	75.069	15.93	0.97453
178.36	1130.9	106.56	42.84	0.90104
174.71	292.14	64.654	23.648	0.88905
187.57	265.43	138.81	44.942	0.94613
162.5	1534.2	170.54	18.595	0.98134
176.75	1534.2	29.055	10.715	0.96088
174.69	34.077	94.764	62.178	0.96832
181	58	19.654	15.437	0.96303
207.96	627.7	140.71	98.671	0.7202
177.86	1436.3	59.931	23.273	0.94334
181.5	1875.3	143.75	21.303	0.87315
182	127.87	123.93	69.894	0.9484
173.2	583.6	98.531	21.557	0.93816
180.4	1609.6	34.287	32.168	0.82776
186.8	1589.4	136.33	35.436	0.85827
181.8	1700.2	8.1301	15.114	0.93571
172.8	1810.8	107.35	17.564	0.95441
180.22	1999.1	41.82	29.248	0.87168
182	1541	164.74	22.936	0.99423
176.75	1540	102.99	13.484	0.98943
200.09	169.96	120.83	98.2	0.73524
181.67	234.67	156.04	9.9541	0.98943
180.33	255.67	119.36	19.385	0.94699
169.5	428	17.103	15	0.90676
191.25	405.5	112.01	61.079	0.83
179.5	550.5	163.61	18.394	0.96337
194.67	560.42	21.801	42.869	0.87933
198.45	1639.7	145.38	52.196	0.97783
185	1932.3	9.1623	35.904	0.87458
178.5	2020.2	87.51	23.609	0.97513
182	2005.2	153.43	12.634	0.88491
180.94	326	95.505	89.535	0.93131
188.29	339.57	177.14	25.49	0.78559
173.25	343.25	176.99	19.769	0.96242
187.89	660.67	56.31	30.183	0.83619
182.67	707.67	160.56	18.452	0.977
174.67	705.33	40.601	9.9541	0.92621
181.75	704.5	121.43	21.354	0.98789
180.25	755.25	112.93	30.61	0.92228
179.71	1569.3	96.843	25.634	0.98225
193.18	1582.9	5.0425	37.284	0.91547
182.67	2036	41.634	12.06	0.99848
168.67	155.67	26.565	24.938	0.80699
174.12	172.5	130.91	26.29	0.75501
182.75	1099.5	20.556	18.442	0.9266
180.29	529	176.05	29.285	0.99261
199.91	673.36	167.35	54.8	0.91641
183.2	871.2	98.616	33.818	0.98696
179.8	1491.2	13.392	22.255	0.96999
186.8	1683.4	35.538	18.444	0.93281
189.12	284.25	117.9	39.461	0.97491
181.62	614.88	95.711	31.218	0.96579
187.5	1115.5	155.56	25.878	0.93384
186.33	1546.5	115.02	17.282	0.95779
169.41	1566.2	10.62	55.225	0.88433
182.57	1735.9	97.765	47.315	0.93854
231.03	1813.1	0.57294	123.9	0.80712
189.5	1829.7	48.991	32.667	0.93303
214.89	572.82	126.29	113.73	0.86171
222.81	924.69	1.7098	71.425	0.93847
186.8	1337.4	145.62	23.331	0.98672
186.92	1915.4	75.256	42.524	0.92403
188	1886.2	120.47	20.352	0.96908
188.29	217.14	53.746	20.212	0.92029
190	202.75	137.73	15.974	0.93063
188.67	381.67	180	17.398	0.9771
188.8	390	53.531	30.142	0.94887
193.04	543.79	84.053	110.98	0.86972
178.25	1451.8	143.97	15.373	0.88474
195.5	1445	174.81	22.166	0.99663
198.17	1763.8	140.83	35.519	0.98056
180.32	953.74	2.9508	108.29	0.89693
186.8	958.4	66.801	22.982	0.99414
171.89	1796.4	153.43	28.176	0.87296
191	1786.4	131.99	27.34	0.98417
194.8	141.2	153.43	21.031	0.95691
188.67	232.83	100.49	29.356	0.93537
214.87	1163.9	150.14	67.047	0.92868
190	1474.8	53.973	14.217	0.95667
195.14	1457.1	138.37	26.213	0.91874
196.22	122.89	18.886	40.563	0.99011
187.6	128.6	86.634	17.344	0.98186
185.86	1164.6	140.19	24.084	0.97287
199.9	1179.2	36.87	39.321	0.8901
187.4	1711.6	90	22.936	0.9592
186.1	1909.4	148.74	36.537	0.89654
189	2009.6	68.199	10.831	0.99437
193.67	338	75.069	50.712	0.91837
196.83	743	172.87	16.66	0.96788
181	845.2	128.16	20.153	0.88345
215.62	838.23	2.2906	51.625	0.96929
188.14	981.86	105.07	27.898	0.96517
199.71	1235.9	159.15	23.378	0.96124
189.44	1403.3	99.462	38.894	0.93835
195	1433.2	57.529	26.378	0.98859
191.21	1878.5	93.013	68.422	0.83422
192.4	1868.5	168.93	50.323	0.93142
197.6	2032.2	140.19	23.905	0.98014
188.62	81.5	1.4321	43.223	0.92571
192	711.29	106.56	42.218	0.91432
192.8	1351	131.19	21.303	0.99801
200.38	1405.6	46.397	30.837	0.94043
206.15	1496.3	158.68	46.892	0.93856
205	1463.3	113.05	105.32	0.96998
189.36	1609	87.397	46.807	0.941
194	691.5	107.2	51.899	0.84714
194.55	1032.5	82.333	55.648	0.94288
200.17	1026	33.69	28.294	0.89202
190.8	1377.6	81.027	21.65	0.88847
188.71	1274.9	84.56	27.641	0.76317
204	1597.4	130.16	44.418	0.9426
202.88	2006	143.47	36.387	0.92342
198.57	927.71	114.44	24.934	0.9692
202.5	957.75	57.171	40.143	0.91902
202.38	960.5	136.47	29.781	0.92631
192	1152.7	84.289	22.31	0.90093
200.8	1141.4	3.3665	18.029	0.94455
185.17	1054.5	61.699	32.079	0.92053
202	1063.5	159.78	20.772	0.97478
215.56	1074	129.56	60.913	0.48976
201.6	1280.8	169.38	16.974	0.95906
212.88	32.375	151.39	51.853	0.96658
197.11	31.222	110.14	34.013	0.93945
200.82	648.27	76.504	52.224	0.98461
199.5	1388.8	37.875	12.828	0.88884
197.1	1758.5	76.866	68.387	0.90092
220.77	1728.9	157.38	56.08	0.92726
198.42	1994.6	72.979	52.73	0.97182
204.5	1973.3	169.99	17.907	0.96404
198	154.7	92.793	42.847	0.95803
204.43	194.79	62.745	40.908	0.90744
201.5	376.88	71.565	63.66	0.54642
205.62	571.38	138.81	22.34	0.95167
197.88	1329.5	90	28.25	0.95575
195.4	1577.2	75.964	21.386	0.96396
206.75	1957	167.2	23.642	0.95429
197.14	807.86	84.413	96.543	0.95749
198.25	784.25	118.3	15.811	0.93381
207.67	158.89	17.65	25.354	0.91058
213.67	1042.9	153.43	34.036	0.98547
200.06	1524.4	90	56.063	0.87402
205.8	855	47.726	16.55	0.89826
217.54	1829.6	148.78	41.371	0.93272
206.75	826	122.47	26.216	0.99469
224.45	826.64	165.32	47.24	0.91907
197.25	1648.6	95.194	26.57	0.83143
207.38	1653.4	137.12	40.137	0.95199
212.5	280.5	7.4314	23.342	0.99371
202.25	1686.5	78.69	10.335	0.98674
216.33	1662.1	127.41	44.364	0.9648
204.08	452.17	105.59	53.641	0.83225
215.08	322.08	19.179	71.33	0.68278
204.14	498.71	62.354	25.659	0.92391
205.5	238.12	95.042	35.601	0.95873
210.75	243	47.726	15.845	0.93822
218.6	653	161.57	44.269	0.85719
206.75	736	120.96	12.335	0.94543
221.74	776.89	64.058	89.464	0.91984
204.25	1137.1	85.486	40.544	0.94017
216	1112.2	138.01	28.839	0.93302
211	1133.8	126.87	20.457	0.97768
204.8	1916	107.1	14.952	0.9097
217.78	1921.2	170.54	34.42	0.88361
209.64	44.571	95.194	59.657	0.92575
206.4	991.6	74.745	14.103	0.80847
210	978.25	118.3	16.194	0.91174
208	724	73.301	21.284	0.98103
221.47	1116.5	60.255	60.068	0.80531
219.5	1093	160.91	27.973	0.98356
214.71	1257.3	30.53	48.573	0.93215
207	1253	100.62	16.544	0.98397
211.25	1211.5	47.726	15.118	0.98334
235	1214.3	27.613	79.789	0.91937
208.57	1803.9	85.365	38.705	0.95908
216.75	1028.1	180	28.039	0.92729
209.8	1024.4	122.01	20.425	0.92375
216.2	1909.4	3.5763	16.866	0.95049
220.92	137.67	23.429	40.268	0.81195
220.88	221.62	145.01	29.472	0.82834
220.31	399.12	124.59	43.459	0.8106
212.25	417.75	68.199	16.216	0.99624
216.5	1219.9	129.61	40.75	0.92376
225.6	1235.6	17.879	33.277	0.97885
211.43	1314.8	83.853	74.808	0.87392
223.11	1464.2	113.96	64.411	0.91743
207.5	21	180	15	1
214	12.2	113.63	19.831	0.88064
206	1553.6	46.848	22.069	0.99376
221.27	896.36	119.98	32.594	0.92092
213.64	1708.9	96.34	62.286	0.87231
218.25	383.25	133.03	21.12	0.97152
214.1	553	123.11	37.507	0.7321
212.4	1578	95.711	20.955	0.9592
221.71	1671.9	26.565	22.673	0.78898
213.67	1953.8	98.297	50.281	0.96474
215	1970.3	135	7.2361	0.9772
222.43	38.714	22.834	21.199	0.97248
218.25	48	39.289	28.825	0.98612
213.5	205.5	92.862	21.628	0.9259
215.67	272.67	72.474	21.193	0.94014
215.86	290	113.2	23.037	0.99178
225.29	381.86	24.444	26.287	0.91932
215.12	419.88	28.443	28.986	0.94164
218.8	522	138.01	15.033	0.89495
224.74	1335.6	100.25	114.13	0.837
212.48	1378.2	118.61	71.532	0.87582
225	1855.6	149.42	27.1	0.94296
223.17	1869.8	19.29	25.133	0.8431
214.33	114.89	76.43	35.187	0.84783
227.75	97.75	4.5739	28.719	0.87327
232.27	117.18	47.42	51.298	0.97956
216	455.5	102.53	18.758	0.98302
223.53	775.42	99.071	132.51	0.90941
225.56	811.56	173.16	27.436	0.91775
216.8	1363	54.162	23.207	0.95678
221.5	1361.2	4.0856	16.211	0.86581
227.7	1626.6	39.094	91.56	0.67547
226.25	1178	143.13	45.187	0.88521
233.05	1187.4	13.285	80.399	0.92016
228.38	1345.6	55.62	52.491	0.87716
217	1654.2	70.346	15.852	0.93782
217.4	1844.4	136.97	21.265	0.9649
212.17	1886.7	53.13	26.993	0.92615
219.42	707.67	86.055	60.215	0.96551
208.86	692.71	26.565	26.648	0.92304
217.75	1015.5	72.255	30.614	0.8574
217.2	1154.8	98.746	13.233	0.99392
227	2040.2	4.0856	29.905	0.93868
216.6	2024.4	97.853	36.686	0.79798
211.21	1005.1	147.53	55.362	0.94204
219.62	1225.2	66.501	28.022	0.89502
217	1521.1	90	31.152	0.96301
223.67	1610.7	57.265	34.042	0.97782
227.9	1592.5	126.16	38.879	0.82827
223.29	1739.3	153.43	23.903	0.84191
225.1	485.4	84.094	34.612	0.84234
239.5	1137.4	157.75	52.702	0.90204
236	1509.3	152.18	43.478	0.93625
224.8	1936	39.289	17.07	0.8326
222.4	1991.3	162.12	34.897	0.93341
210.12	2020.4	42.879	19.162	0.99703
216.5	345.5	172.87	17.407	0.92631
220.17	352.17	73.74	25.772	0.97006
224.33	775.33	157.89	35.263	0.9795
227.9	2008.8	178.15	34.809	0.89105
226.33	627.5	157.17	21.499	0.95893
242	886.5	64.134	82.253	0.89174
243.88	355.06	168.85	79.754	0.90738
221.8	1248.6	97.595	32.328	0.93621
241.5	1251.7	165.62	40.655	0.99032
230.25	576	0	14.852	0.94265
224.75	1033	100.3	11.71	0.95479
244.54	1416.5	172.15	61.724	0.94856
228.75	971.25	65.225	15.771	0.90788
235.56	1384.7	142.43	52.977	0.92877
230.8	1376.7	115.87	37.328	0.98249
238.6	1399	10.954	34.104	0.92585
229.2	1703.4	167.2	23.18	0.97328
232.88	1845	57.724	27.769	0.80926
234	494.33	172.41	31.562	0.95892
226.67	786.11	136.55	30.79	0.85005
250	1461.4	1.1935	52.824	0.90887
234.09	1760.2	118.47	83.573	0.80313
284.4	283.43	150.64	152.9	0.84045
222.82	926.24	157.91	88.458	0.84181
223.88	935.5	85.764	31.64	0.8557
231.7	25.9	101.89	43.039	0.90228
234.8	476.4	132.71	18.053	0.98
230.43	945	143.53	29.942	0.95521
238.67	1788.3	156.8	39.964	0.95283
230.2	2035.6	114.78	15.232	0.94001
228.5	68.25	102.2	40.083	0.94442
232.7	100.9	85.365	42.583	0.87174
234	82	0	10	1
228.89	243.22	90	38.276	0.83604
227.25	1683.2	95.711	10.099	0.99513
238.6	52.8	153.43	20.708	0.97182
229.92	201.92	85.515	53.981	0.94768
241.25	434.88	30.964	30.496	0.95603
231.67	660	69.677	29.141	0.98805
232.86	869.71	42.879	20.951	0.9119
237.73	851.91	109.09	33.854	0.81271
236.77	894.77	134.24	57.617	0.92052
229.8	1953.2	87.51	23.94	0.96163
236.4	1935	128.16	19.059	0.93416
239.88	115.12	4.2364	30.537	0.88658
229.22	508.56	119.48	29.941	0.8824
235.4	1147.4	50.194	16.093	0.97062
238.86	1967.6	13.134	31.824	0.96801
252.18	1294.1	16.991	45.103	0.83461
238.17	1643.8	49.399	20.114	0.91674
231.67	450.33	84.289	11.325	0.88744
236.25	547.75	116.57	15.096	0.88876
233.6	1093.4	81.027	19.487	0.9871
233	1524.2	94.236	29.674	0.91239
247.44	1535.8	23.629	38.955	0.89664
241.92	1722.9	135.88	58.85	0.7811
227.6	1811.6	54.462	20.009	0.85986
258.88	1836	42.563	77.487	0.85857
244.38	226.38	172.57	23.832	0.97325
236.5	686.33	99.689	47.068	0.88369
230.33	818	98.13	15.728	0.89917
223	1052.1	169.38	17.966	0.90611
299.81	1034	143.4	171.61	0.73307
240.67	1433.8	146.31	49.067	0.95527
239.41	1474.4	98.13	82.084	0.86145
271.18	1504.5	2.9357	92.115	0.84788
233.14	1875.8	90	81.866	0.96499
239	1869.3	160.02	12.062	0.97036
238.33	1905.3	11.889	19.807	0.98027
237.94	138.56	103.57	72.164	0.82681
237.43	405.43	10.008	34.93	0.98842
235.2	611.3	93.945	30.801	0.94378
240.75	629.5	42.274	16.279	0.91319
231.13	1276.5	135	50.295	0.9279
238.61	1598.3	86.248	78.36	0.78013
249.64	1615.1	159.44	44.489	0.96023
244.12	1910.6	133.45	29.089	0.89975
227	521	18.435	16.156	0.9787
243.5	501.25	103.09	46.815	0.94301
234.86	1238.9	94.574	27.562	0.90995
239.6	569.4	116.57	16.109	0.97163
249.4	587	24.305	40.432	0.84127
244.25	611.5	157.62	18.893	0.97309
226.44	1982.3	2.3859	31.984	0.75104
240	1996	74.055	22.687	0.96266
237	316.64	83.48	38.251	0.92095
254.15	354.38	40.101	57.833	0.85901
259.25	1011.9	6.9112	69.113	0.96194
237.25	1010.5	96.71	17.142	0.99855
245.17	1480.3	40.236	17.971	0.94762
242	1576	174.81	11.543	0.95687
245.29	47.905	100.52	79.055	0.9006
244.54	175.08	66.448	49.056	0.86725
253	721	17.928	39.442	0.90602
240.75	832.25	107.1	13.954	0.97473
245.14	956.71	75.719	59.99	0.94605
258.58	1610.4	114.57	124.77	0.92533
237	468.67	9.4623	25.451	0.95599
241	1197.4	61.928	19.993	0.85029
268.2	924.13	151.82	68.045	0.93364
246.5	1887.8	149.93	25.313	0.86731
249.28	794.16	82.451	99.411	0.84222
266.09	293.64	22.443	51.948	0.95806
244.67	1092.7	87.955	58.909	0.95122
244.83	1117.8	4.6355	40.745	0.91107
261.75	1651	171.63	37.523	0.91587
252.85	2025.2	58.841	52.632	0.95474
242.78	981.67	101.31	31.173	0.81786
248.6	1038.3	62.526	32.24	0.87402
242.29	1306.4	163.07	25.078	0.95869
250.45	1320.7	53.973	32.388	0.8399
252	1382	4.5739	25.832	0.97088
253.22	1153.3	124.08	42.752	0.96016
275.97	1150.9	117.68	116.59	0.59085
255.47	1230.8	118.24	72.023	0.85104
247.2	1256.6	75.964	14.038	0.88116
260.64	1766.9	27.3	36.223	0.96306
258.11	1885.2	45.939	45.505	0.94802
249	368.23	86.878	62.282	0.88439
258.71	1097.4	38.66	45.421	0.9868
247.8	1567.5	88.493	41.413	0.91791
251	1673.5	113.84	49.287	0.95381
256.14	1680.7	167.47	19.339	0.95347
253.17	202.67	59.036	18.754	0.93274
256	776.33	72.255	55.453	0.9467
253.8	1208.2	22.62	15.092	0.86137
249.6	443.6	96.911	33.56	0.9905
259.5	449.25	164.74	24.893	0.91606
262	641.9	139.54	48.6	0.9195
247.9	652.8	60.642	39.571	0.92783
252.75	1510	108.43	66.371	0.90527
247.33	1831.2	101.31	27.541	0.92571
255	1981.8	45.971	44.509	0.93746
247.62	1337.4	92.121	30.679	0.88068
251	1405	77.735	24.134	0.97526
248.5	1737.5	96.203	48.075	0.96247
281.46	1014	149.39	85.618	0.9635
230.12	1962	147.09	42.189	0.95989
254.09	1927.9	105.12	41.075	0.93311
264.5	753.7	31.185	50.992	0.87108
274.78	719.56	137.94	61.11	0.90374
259.62	97.281	97.125	125.59	0.89871
253.43	302.43	74.055	26.246	0.83213
256.5	603.9	114.3	37.733	0.90145
258.17	1365.7	151.39	26.743	0.93706
268.62	1442.8	132.21	62.246	0.93261
261	1877.7	157.83	30.36	0.9603
259	236.25	110.73	40.383	0.97961
272.14	264.29	170.75	54.711	0.7963
240	281.5	121.26	41.34	0.79237
254.67	1503.3	60.255	25.39	0.95262
237.56	1665.1	172.5	41.153	0.93135
253.75	1780.4	45	31.589	0.94015
255.75	1771.8	99.462	18.363	0.99376
256.5	326.12	97.853	31.514	0.92893
265.88	887.25	43.603	30.363	0.95511
270	1609.5	145.84	43.994	0.76914
259	164.8	73.072	28.167	0.85353
264.4	151.8	10.008	19.247	0.89689
250.33	549	143.13	18.256	0.82166
261.17	1632.7	138.01	15.733	0.8551
262.5	1757.8	138.01	13.505	0.99619
258.43	1986.4	141.34	21.466	0.89489
257.17	517.33	81.87	21.708	0.9772
289.56	485.69	122.31	92.283	0.87183
264.13	574.6	21.125	50.832	0.92795
263	548.06	101.5	141.85	0.81293
260.5	1122.8	78.111	20.126	0.96474
266.83	1205	164.05	17.279	0.84267
267.71	6	9.211	38.549	0.97235
263.75	12.75	67.166	21.174	0.97364
268.71	196.71	176.19	20.712	0.72582
263.14	677.86	163.61	36.098	0.98178
271.5	681.5	17.103	30.114	0.90334
260.5	1708.8	86.634	17.062	0.99807
286.55	126.36	174.61	55.022	0.96752
262.87	36.733	110.07	68.56	0.8075
271.83	776.83	147.99	19.515	0.96683
263.5	855.5	4.7636	42.613	0.84774
273	1969.8	9.1623	31.849	0.98592
266.4	1959	123.69	18.584	0.97005
271.5	426.9	92.603	37.812	0.58243
263.08	1083.7	91.548	39.757	0.93099
268.4	224	173.66	19.099	0.94826
265.5	401.33	85.236	25.441	0.94665
273.4	400.6	34.287	27.638	0.96341
264	496.67	164.05	15.062	0.96667
282.87	955.8	118.41	72.629	0.95491
269.8	1099.6	128.66	15.342	0.83474
277.3	1489.9	26.565	53.331	0.79663
262.5	1537.6	90	22.186	0.94652
271.33	1519.7	147.99	19.97	0.94484
266	1675.4	94.399	27.737	0.94013
277.8	1777.9	133.32	50.917	0.94475
263.75	563.92	0	33.887	0.9148
258.25	949.75	49.764	17.2	0.99008
266.25	947.08	96.633	47.856	0.90458
267	1064.2	154.98	17.893	0.92511
281.9	1836.8	0	38.951	0.94991
273.7	88	117.98	37.439	0.96784
261.83	104.5	161.57	16.18	0.9772
269.71	696.24	91.591	75.272	0.9569
274	901.53	96.582	58.875	0.88908
270.88	1972	112.38	19.058	0.96469
274.21	180.93	76.35	73.765	0.97655
265.5	1191	100.18	43.817	0.90429
275.57	1189.9	147.26	19.463	0.85513
302.35	1289.9	152.82	88.767	0.93713
266.38	1322.4	84.472	36.029	0.86444
266.5	1434.7	81.87	15.864	0.89147
258.43	1744	39.472	26.082	0.84438
285.67	1763.2	22.443	52.359	0.95055
258.17	22	166.76	20.488	0.85242
285.53	634.07	112.38	63.054	0.87472
268.33	1894.7	91.79	32.957	0.97142
275.25	1868.8	139.76	17.876	0.95262
248	2014	145.01	68.646	0.88909
275.29	323.79	82.011	63.817	0.90194
270.07	1250.6	85.986	64.146	0.89078
283.33	1249	161.57	29.156	0.97616
281.7	1360.2	16.39	37.208	0.95249
266.75	1725.2	12.095	15.526	0.92217
276.12	1739.8	52.765	34.004	0.92343
304.27	1895.9	176.12	65.7	0.90008
272.11	458.11	80.838	32.418	0.96862
277.67	792.5	116.57	29.758	0.97686
264	172.75	180	15.527	0.83723
283.67	162.67	149.35	31.625	0.99241
263	461.5	172.41	15.591	0.97061
268	766.2	141.34	20.124	0.95455
272.8	748	98.746	26.53	0.99154
279.67	1373.7	10.62	18.497	0.88006
271.42	257.42	112.31	47.27	0.89178
293.12	594.75	150.26	43.298	0.93102
274.8	746.4	4.0856	28.33	0.99086
280.25	860.12	118.61	41.288	0.91043
290.5	1955.7	27.3	43.115	0.80913
273.71	1021.3	75.466	30.086	0.92709
284.6	993	134.14	56.274	0.84198
282.5	1218.1	60.255	36.036	0.89492
278	1452.8	113.63	18.74	0.93191
277.5	1844.8	135	27.234	0.98663
289.07	1833.8	139.71	66.641	0.90497
284	588.64	111.1	66.269	0.92198
277.27	1629.2	86.906	42.123	0.87966
279.93	2014.8	176.88	62.414	0.88252
303.25	196.5	13.299	60.461	0.93475
284.86	365.29	173.66	18.325	0.98833
278.93	1279.3	164.65	61.781	0.85603
283.91	1326.9	142.13	47.407	0.72152
281.33	1381.9	115.97	50.245	0.86341
285.62	232.38	131.63	26.718	0.9014
286	970.8	2.7263	21.859	0.96179
282.67	50.167	127.57	35.091	0.93477
284.11	272.56	112.48	32.914	0.95354
301.71	354.86	35.882	60.323	0.96164
279	799.8	68.962	28.628	0.97308
278.25	388.75	173.66	40.9	0.88561
280.44	395.11	83.29	36.026	0.95028
280.4	560.4	106.7	22.513	0.92747
324.69	792.19	18.435	96.321	0.91926
296.2	323.5	25.821	36.801	0.9358
278.56	847.44	97.496	42.693	0.89776
291.5	859.5	175.24	24.336	0.98963
304.15	1483.2	139.05	109.46	0.8225
281.6	936.5	177.51	23.946	0.96141
284.67	1489.3	6.3402	10.303	0.8789
296.67	1522.2	20.772	31.693	0.97865
279.11	1574.1	78.69	46.021	0.88639
296.11	1567.9	170.84	34.803	0.90223
300.72	40.278	11.725	63.323	0.85482
290.62	1245.9	128	43.454	0.9345
291.05	1400.6	114.66	73.524	0.91289
276.5	1707.2	123.69	27.066	0.9325
281.17	1947.3	87.138	21.562	0.92872
284.6	101.2	104.74	20.206	0.97234
281.29	196.86	61.699	21.92	0.67358
284.33	443.17	68.749	19.541	0.98836
283.71	437.43	11.689	31.618	0.93661
287.88	1918.8	168.31	34.159	0.86695
289.5	1962.5	133.15	22.405	0.97889
289.83	480.67	158.2	40.072	0.94071
296.12	824.75	155.43	41.625	0.92453
292.2	1597.6	14.744	21.868	0.89844
294.75	1726.9	22.249	24.541	0.96859
287.57	135.14	61.189	25.181	0.90647
290.7	799.7	110.73	45.246	0.87434
290.09	1289.2	126.53	40.217	0.83548
284.75	1676.5	90	26.107	0.99591
303.55	1668.3	149.04	49.044	0.95114
299.5	718.62	33.69	35.048	0.92588
289.2	1178.6	13.241	17.733	0.98482
287.25	1179.1	84.898	60.311	0.93221
288	679.25	92.291	26.78	0.93429
286.25	916	78.111	19.45	0.99827
298.55	1130.5	2.6026	48.176	0.91427
300.25	1809.9	30.964	31.182	0.93497
297.6	455.4	25.346	21.506	0.97759
356.56	1008.5	147.82	201.24	0.88651
278.83	1987.5	50.906	21.705	0.94978
283.4	1999.6	141.84	19.465	0.9147
301.91	2001.7	19.654	35.321	0.84177
320.62	659.62	164.36	83.807	0.92933
291.18	652.09	93.945	32.45	0.89581
314.76	1125.5	38.073	82.801	0.92048
282.8	1097.6	50.194	16.145	0.96753
313.23	1739.7	136.79	57.861	0.78251
289.5	753.67	94.086	15.074	0.93113
317.79	773.64	11.514	64.102	0.85971
284.75	145.25	141.34	14.233	0.89974
310.54	150.23	15.781	54.323	0.87995
297.6	743.8	145.3	16.759	0.94344
284.5	840.75	21.801	10.784	0.99878
291.09	423.73	148.32	61.52	0.8977
300.4	1206	7.5946	15.649	0.967
295.22	54.778	90	38.972	0.87242
302.8	62.4	163.61	18.754	0.94485
295.65	382.26	94.044	110.03	0.90196
294.56	1630.3	78.69	37.521	0.81538
289.58	1615.6	174.81	51.004	0.86624
294.89	241.56	145.18	30.468	0.91957
282	536.67	149.04	27.336	0.85321
302	883.83	26.565	16.365	0.95646
292	1021.8	105.52	19.088	0.97871
307.8	1627	0	27.484	0.946
299	1721.2	62.354	24.014	0.98721
305.83	339.67	64.722	40.509	0.98279
314.78	390.11	4.2892	41.797	0.95969
297.82	1452.1	131.19	34.23	0.6211
297	1514.4	78.111	21.48	0.90395
317.42	1493.2	130.24	53.903	0.63185
292.5	1607.6	129.52	58.21	0.89083
299.43	2036.3	158.63	25.037	0.98648
294.88	2022.8	92.045	30.074	0.93163
305.8	84.2	178.15	31.407	0.98754
301.75	1352	50.194	16.333	0.95636
301.17	1397.5	51.843	20.472	0.86968
297.21	1931.9	95.711	65.901	0.915
306.8	2030.4	60.255	32.675	0.98697
309.25	531.92	132.18	47.878	0.90199
298.25	863.75	90	10.261	0.97454
311.56	875.11	34.592	37.584	0.93732
291.57	1090.4	50.194	24.178	0.96911
303.25	1099.2	168.69	10.325	0.98775
298.67	1284	101.31	10.385	0.98198
288.22	1939.8	164.58	31.569	0.95294
306.67	24.333	73.179	49.102	0.91487
298.8	1149.6	86.186	30.49	0.98611
309.12	1488.1	141.71	24.661	0.98162
306.33	432.5	132.88	19.832	0.96332
315.26	720.32	117.07	111.5	0.90647
296.2	1155.2	10.008	18.692	0.92352
306	1701	2.8624	20.927	0.95691
302.5	1691.9	105.95	31.31	0.93008
312.5	263.33	168.69	36.561	0.97626
307.8	258	124.51	19.533	0.99402
311.29	1253.3	141.34	40.13	0.95735
316.56	1628.2	139.09	40.972	0.96893
302.4	1738.2	105.95	15.413	0.94469
313.38	1759.2	47.045	43.724	0.9062
301.5	121.75	84.289	20.434	0.98365
295	303.75	151.7	15.456	0.95527
301.57	279.43	85.601	39.484	0.99066
324.64	1227.4	15.461	50.109	0.97318
326.94	1590.4	54.554	83.623	0.86606
304.2	1577.4	71.565	32.658	0.9683
321.92	226.54	37.304	56.436	0.9356
300.16	188.58	75.651	100.38	0.88437
336.55	564.18	179.22	84.112	0.86797
301.67	703.67	97.352	34.093	0.91682
310.5	689.75	162.9	14.405	0.94422
328.06	744.59	8.7462	69.3	0.94899
307.71	931	100.3	69.731	0.96201
305.6	1008.6	70.907	28.035	0.98139
303.83	1113.8	132.71	19.758	0.89545
323.13	1119.9	17.103	46.904	0.86995
308.4	1765	118.3	16.769	0.88049
295.8	176.8	160.35	19.177	0.77521
309.35	619.13	101.89	83.806	0.92674
300.4	1545.8	157.62	20.532	0.89543
306.6	1177.2	94.399	26.325	0.99059
315	1200.5	62.354	32.142	0.73756
308.8	1462.4	84.472	34.775	0.89562
296.8	21.6	169.99	19.318	0.89362
309.8	325	105.95	30.965	0.94043
326.86	614.29	157.62	58.142	0.94861
319	954.28	122.87	83.657	0.92507
319.75	989.38	48.122	43.051	0.90472
298	1979.2	159.44	17.595	0.97117
321.7	1952	116.15	69.568	0.88072
324.55	588.36	31.504	43.316	0.83939
307.86	1367.3	87.138	20.083	0.99712
333.54	1968.1	130.6	61.842	0.8945
314.5	184.5	128.66	26.628	0.96186
338.24	890.47	7.7652	78.996	0.84322
309.67	1322.5	96.911	34.475	0.96422
310.6	1414.8	73.74	25.992	0.96184
316.62	1390.3	111.8	40.589	0.79605
311.6	1676.8	165.96	17.067	0.96633
300.71	1715.3	152.53	30.772	0.9157
316.6	39	31.608	15.565	0.98066
309	100.8	9.4623	19.013	0.95979
320.7	81.6	110.85	52.279	0.8597
314	1037.9	120.96	24.454	0.9538
314.2	1089.2	120.47	20.138	0.97937
311	1628.6	80.311	44.588	0.93284
315.75	51.875	121.76	25.243	0.97842
311.83	313	174.29	21.339	0.94192
313.2	365.75	112.56	84.06	0.83731
310	918.67	143.13	15.021	0.99858
319.33	1297.3	138.58	23.416	0.96822
317.06	1881.4	100.08	95.437	0.95781
314.25	2026.8	128.66	13.187	0.97113
322.5	1422.9	5.3558	32.953	0.97533
311.5	1507	85.601	13.162	0.99059
312.33	356.67	7.125	16.558	0.97383
310.54	855.31	102.2	39.959	0.94734
321	1952.4	155.22	14.392	0.99488
313.8	798.6	111.8	21.84	0.98628
317.11	679.22	91.245	47.86	0.96136
336.62	689.38	2.663	45.291	0.95045
332.69	822.69	135	42.391	0.90076
330.58	1429.2	133.32	50.888	0.94529
320.33	414.33	63.435	35.072	0.82882
318.5	450	98.531	20.248	0.99881
330.23	718.23	60.945	58.166	0.88502
328.5	1050.8	133.78	33.916	0.98012
308.71	1804.6	160.97	32.262	0.95084
306	572.4	36.87	30.391	0.98714
317.5	743.25	86.634	17.89	0.95189
335.6	1068.1	143.39	47.586	0.91625
310.14	1146.3	26.565	21.55	0.93387
320.17	1165.1	85.815	44.253	0.92897
348.33	1473	158.46	90.134	0.9065
334.8	254.2	43.831	35.478	0.9768
324.56	429.89	124.08	43.076	0.95294
328	441.75	10.62	16.484	0.98754
331.43	769.86	0	25.972	0.84708
326.33	1112.7	59.036	26.252	0.88847
338.17	1088.8	131.31	48.946	0.89755
332.4	1522.8	165.96	25.252	0.97966
326.5	1567.5	130.6	18.614	0.99059
330	1646.4	66.038	40.851	0.96437
325.6	1860	160.82	25.184	0.96694
322	55.857	100.12	29.892	0.95152
323.25	1248.2	70.71	22.24	0.95276
323	1544.4	113.2	31.908	0.95472
336	1550.5	170.91	33.826	0.74848
341.59	1587.8	163.3	51.18	0.81596
335.62	1622.3	59.036	59.598	0.88054
339.15	1701	132.58	53.176	0.94497
325.2	1881.4	32.905	21.265	0.95219
326.83	101.5	70.56	62.058	0.87149
326.43	553.21	76.239	53.316	0.9462
329.13	912.6	107.02	53.868	0.9513
332.33	1222.3	153.43	23.071	0.96921
336	1334	54.246	34.315	0.89775
353.94	1333.7	155.74	86.217	0.90328
327.25	1340.8	126.87	25.153	0.99392
315.44	1842.8	177.95	30.548	0.91716
333.2	1835.6	154.54	24.004	0.96896
323.94	151.94	86.987	81.311	0.93597
335.5	122.17	36.158	33.866	0.95089
342	176	176.82	37.341	0.96557
335.81	286.81	65.48	67.996	0.92138
327.2	386.47	78.69	43.478	0.93823
348.11	367.11	171.53	48.034	0.98927
336.36	845.09	132.09	45.04	0.92747
323.22	1684.8	103.39	26.495	0.81475
331	1688.8	128.16	18.385	0.96845
326.4	2027.6	109.8	28.037	0.94771
337.8	136.6	170.91	29.725	0.85173
316.6	473	18.435	16.092	0.98254
326.25	483	71.565	13.479	0.93845
338.67	460.83	133.92	38.046	0.98522
330.33	502.73	13.241	56.721	0.92369
319.8	631	58.392	17.693	0.86271
348.48	630.95	158.91	87.281	0.8596
334.4	303.8	25.017	33.887	0.97694
353.14	817.19	14.931	83.884	0.92534
333.38	1248.4	125.71	42.559	0.92596
352.53	1401.1	165.74	66.54	0.9149
326.4	1403	98.746	13.822	0.95163
317.6	1940.2	19.654	17.659	0.84185
329.5	616	49.086	21.317	0.93115
331.09	1170.7	92.175	85.818	0.92122
367.25	1285.2	161.33	84.035	0.92948
330.67	680.67	99.462	19.153	0.95276
347.15	942.15	129.91	77.474	0.92548
328.14	1201.3	19.983	26.128	0.89596
323.4	1458.6	45	16.786	0.92675
329.43	1458.1	86.186	31.371	0.95843
342.83	1497.2	147.99	38.937	0.96916
330.73	1788.4	75.53	34.269	0.93425
338	1773.8	174.29	20.149	0.99756
320.36	20.364	123.69	39.668	0.90893
341.38	481.88	146.89	28.349	0.9686
349	1984.1	158.2	74.662	0.50489
334.36	190.91	96.009	45.843	0.8335
336.14	914	154.65	21.125	0.99523
311.84	1886.8	66.114	89.958	0.85103
337.14	358.86	49.899	28.095	0.88412
354.43	599.71	1.3322	46.017	0.93469
321.67	1805.5	42.709	21.289	0.83105
346.89	1808.3	166.43	30.79	0.96891
327.6	1907	129.29	16.857	0.84312
342.43	1909.3	0	26.581	0.82766
341.14	532.29	50.194	25.02	0.9365
339.69	1579.8	82.694	46.48	0.84594
332.7	1642.6	162.18	37.323	0.78802
341.3	323	124.22	31.025	0.97446
345.62	351.31	80.789	55.57	0.67452
338.33	1262.5	122.28	22.717	0.98922
350.18	1278.9	9.7276	39.173	0.90652
362.2	1026.1	3.0665	59.532	0.94201
343.67	62.556	180	26.546	0.9041
336.62	771.85	96.766	62.056	0.95742
357.92	1173.3	1.1017	54.572	0.95304
340.67	1382	11.31	10.233	0.99655
332	1678.5	49.399	9.2195	1
333.25	1679.8	8.4711	49.421	0.96151
334.86	2000.6	74.055	27.007	0.80869
339.2	544	122.01	19.747	0.9555
343.33	726.22	3.6914	37.052	0.8384
389.43	1617.3	128.33	159.9	0.83704
339.67	1224	71.565	19.389	0.97858
349	1433.4	4.2364	35.595	0.76062
347.86	1856.9	174.56	24.73	0.85302
358.42	1870.1	15.593	57.097	0.78188
339	1719	99.462	12.335	0.98625
344.25	1728.8	19.983	11.954	0.97914
329.5	2029.7	32.619	30.869	0.96154
344	1871.5	6.7098	17.993	0.95132
346.62	1891.5	68.749	40.404	0.956
342.86	107.71	75.379	24.99	0.95117
368.3	97.8	8.3929	63.828	0.96604
343.33	400.78	102.34	34.67	0.94481
342.75	950	176.82	18.351	0.98238
351.86	1710.1	177.14	25.546	0.78388
350.31	839.38	173.99	59.71	0.95989
334	1478.6	122.47	27.378	0.95247
352.68	1466.5	76.13	105.72	0.78921
368.62	2004.1	165.7	57.666	0.91269
361.57	698.81	37.569	90.863	0.72202
346	821.8	75.069	17.481	0.88807
345.25	1321.2	56.31	42.986	0.92266
345.75	1307	126.03	15.156	0.89746
359.31	1315.6	169.7	38.396	0.87356
341.75	1494.8	113.2	15.625	0.9748
345.5	903.17	119.74	17.677	0.91219
350.33	1150.5	42.274	18.162	0.81851
342.88	1240.8	85.914	30.705	0.91423
349.57	1752.7	146.98	25.014	0.95361
340.67	1762.5	110.22	20.491	0.98818
348.06	512.47	86.634	80.341	0.84786
350.4	1528.4	61.928	19.577	0.86837
341.56	42.556	75.964	37.279	0.88482
346.4	75.2	85.601	27.741	0.94003
362.33	1243.4	138.12	44.392	0.87738
351.62	1394.4	67.751	27.275	0.87148
353.86	154.29	171.25	27.339	0.9622
346.75	151.62	101.98	34.461	0.97891
351.78	229.83	82.011	72.323	0.79585
346.8	463.2	88.025	29.242	0.99233
352.6	535.6	162.9	15.319	0.88789
345.67	1055.3	100.3	26.18	0.8541
347.5	1112.8	82.569	25.128	0.92306
369.75	1108.8	35.096	63.28	0.71463
361.5	1542.8	169.22	50.427	0.84787
345.33	1551	90	11.752	0.93599
349.5	75.5	150.26	17.536	0.91953
356.67	524.5	172.41	17.103	0.8848
351.5	580.67	99.62	62.89	0.95152
348.17	1189.7	111.25	20.328	0.95006
355.07	1364.2	165.96	54.924	0.82576
365	1420.9	12.2	41.55	0.91108
349.8	1638.8	105.95	22.052	0.99039
349.5	1779.5	81.254	16.532	0.7956
363.36	419	152.99	60.726	0.94268
356.83	403.08	104.32	53.801	0.90161
357.56	443.89	74.291	39.051	0.85123
363.67	965.67	1.5482	38.153	0.97013
354.33	1115.2	33.179	33.131	0.93762
353.83	1723.3	118.61	25.602	0.97882
361.38	135.38	24.567	44.568	0.86349
341.2	187.6	176.42	16.123	0.9943
353.33	178	115.2	19.17	0.98011
350.56	888.22	80.538	33.233	0.91517
354.67	900.67	45	19.799	1
344.8	994.8	128.16	19.405	0.9175
357	1199.1	124.99	26.227	0.93085
371.71	1231.9	39.92	66.416	0.96197
353.36	233.09	137.42	51.353	0.97852
369.87	300.53	26.003	61.736	0.73892
357.57	269	117.55	28.297	0.91679
356.17	624.17	132.4	44.748	0.69601
360.08	638	118.81	46.589	0.97986
359.29	1637	24.775	15.064	0.95043
387.69	1627.7	137.43	151.08	0.77293
363.67	1666.9	159.44	27.337	0.93762
359.25	1265	164.05	21.871	0.99859
356.88	1258	105.07	28.182	0.95543
355.67	1838.3	77.661	35.055	0.93444
372.1	1910.5	1.1935	65.754	0.73015
355.67	91.5	100.78	22.005	0.97147
366.4	86.8	141.34	33.037	0.96907
343.61	758.72	176.73	76.803	0.91291
357.33	751.47	77.829	64.532	0.80848
366.11	1157.2	4.3987	27.699	0.94144
367	686.89	114.72	83.995	0.82569
358.8	792.73	80.181	59.128	0.89252
361.38	882.23	88.741	101.84	0.89375
365.2	1343.2	29.358	18.635	0.98512
365.43	1407.3	40.426	36.05	0.98386
353.86	1931	85.03	26.166	0.88231
359.33	1916.3	147.99	9.4365	0.99973
356.33	2034	6.7098	17.965	0.95283
363.62	210.75	45	35.029	0.88819
358	1979.3	7.4314	23.487	0.98757
356.5	1013.2	93.18	19.843	0.90854
367.1	1508.9	169.22	44.641	0.95775
353.89	1615	86.186	21.487	0.69963
357.17	1596.3	102.53	20.207	0.91252
365.5	1614	41.424	22.802	0.9943
364.2	1750.2	39.289	15.931	0.89214
382.76	1872.7	42.93	67.326	0.87229
372.19	289.06	102.67	97.998	0.93083
373.75	468.75	19.44	43.543	0.82805
372.8	449.8	145.3	32.685	0.9675
351.5	715.5	54.462	18.142	0.94833
368.29	726	19.29	23.334	0.90809
360.25	113.5	109.98	12.162	0.96238
362	127.57	71.565	16.127	0.98043
362.2	1070.4	103.57	31.133	0.95823
368.12	1482.2	136.47	33.782	0.8166
361.6	1476.6	99.866	23.517	0.9927
363	1813.2	63.435	16.378	0.95569
364.17	1795	112.38	18.412	0.9985
354.17	26.167	49.399	19.638	0.93894
366.5	34.333	11.889	19.71	0.98512
367.11	58.842	73.768	88.965	0.92486
369.5	366.67	124.22	31.238	0.96781
371.4	1570.6	108.43	46.73	0.87973
357.36	667.91	55.176	36.475	0.76815
369.6	1095.8	168.69	19.211	0.79626
369.27	1297.2	79.563	42.216	0.91527
370.4	1546.6	14.036	18	0.91625
377.82	1974.5	37.569	37.332	0.87867
372	109.75	8.9726	20.133	0.9554
366.3	1678.5	100.62	33.416	0.9743
366.2	349.8	57.529	15.634	0.83396
393.94	868.5	3.9452	67.655	0.85933
374.14	1134.7	138.18	25.685	0.99259
375.47	1204.5	58.109	64.74	0.81866
385.36	1437.5	0	39.845	0.90349
358.6	1454.6	64.799	19.771	0.95031
365.55	1885.6	86.566	56.473	0.88697
373	1363.7	103.57	36.165	0.8249
365.57	2009.6	82.875	25.215	0.95924
366	482.83	86.987	41.667	0.91326
361.2	1047.8	64.983	17.456	0.94825
366.8	1760.8	98.13	14.398	0.98221
369.25	1768.6	148.78	42.576	0.90632
375.25	1828.6	162.18	29.932	0.9826
369	1998.5	144.32	50.33	0.95392
378.2	1782	154.89	37.053	0.9538
374.5	57	146.31	15.683	0.91959
371.5	424	68.629	26.518	0.93136
376	464	147.26	17.4	0.95654
369	506	100.3	11.606	0.96336
370.88	525.5	87.709	27.779	0.90068
381.67	978.11	178.41	38.463	0.93633
368.57	977.86	94.399	26.307	0.99124
375.37	1706.1	84.382	66.043	0.92809
365	1954.7	162.76	34.783	0.87298
385.39	911.18	104.62	112.43	0.8457
369.9	1251.8	98.13	31.886	0.88704
371	358	90	9	1
373.5	575.17	71.565	21.881	0.86712
379.83	1334.5	48.576	24.222	0.93599
384	359.25	22.932	28.773	0.98116
371.83	735.83	80.134	26.003	0.89781
381.75	770	33.69	22.733	0.95164
383.71	1344.6	163.07	25.091	0.95816
378.5	1587.7	66.801	27.135	0.84197
376.33	1943.5	66.571	33.343	0.98057
391.67	954.76	110.19	98.939	0.93693
385.86	296.29	144.87	37.589	0.87832
378.25	324	122.47	13.171	0.98994
378.5	337	60.255	16.26	0.99164
397.81	891.43	158.2	75.057	0.71747
377.45	1627.6	73.443	42.362	0.91122
389.82	2034.1	157.56	52.228	0.95294
382.5	13	56.31	22.244	0.97256
394.25	8.25	19.537	36.606	0.89859
378.67	18.667	126.87	10.385	0.96291
408.42	61.842	45	98.821	0.93021
376.31	168.08	90	53.96	0.94514
406.81	133	155.1	65.79	0.93847
371.12	203.12	116.57	27.444	0.81476
374.13	401.47	99.728	41.042	0.86522
382.25	393.75	151.39	13.092	0.95704
379.6	493.2	67.62	18.694	0.98344
374.86	877.29	151.56	29.971	0.91069
373.69	848.75	79.33	76.501	0.91782
376.5	1809.8	87.397	23.114	0.95279
393.62	1801.8	12.875	39.503	0.90887
379.25	1968.8	116.57	18.119	0.98731
397.44	1954.6	135.94	46.423	0.92926
389.25	245.12	155.7	38.484	0.88386
392.37	510.16	113.5	82.221	0.91509
381.25	551.25	57.529	13.584	0.95981
399.04	628.93	131.28	117.43	0.92923
398.58	695.05	163.22	70.234	0.9369
385.38	852.5	112.93	29.872	0.94509
437.64	1061.8	163.84	157.99	0.9094
372.17	1069.5	34.695	18.56	0.85191
399.81	1057.7	111.45	135.08	0.89082
388.6	215.8	32.276	22.525	0.99766
380.43	812.29	68.199	38.031	0.99118
388.25	814.5	23.962	20.202	0.97505
400.37	929.53	175.24	82.721	0.87341
381.78	1442.2	80.538	33.512	0.90756
386.52	1472.6	105.58	117.4	0.91963
386.7	1682	114.23	49.965	0.87788
387.83	1200.5	48.122	39.522	0.98548
389.83	1167.7	108.43	54.466	0.92895
387.8	1188.4	4.3987	14.405	0.90513
377.64	1414.5	90	36.775	0.70701
396.08	1385.8	163.81	43.019	0.75037
385.21	1551.1	83.118	63.062	0.9264
392.43	1534.3	5.7106	20.307	0.98979
394.14	1837	149.04	42.283	0.96532
389.1	1820.3	104.93	48.521	0.95984
385.42	234.83	180	46.909	0.87404
392.75	1520.5	7.7652	22.755	0.97576
388.89	1943.4	103.39	28.305	0.76266
396.5	503.5	10.491	30.215	0.9088
394.38	541.85	110.77	64.743	0.95813
388.52	767.87	104.51	93.449	0.93956
364.33	1069.3	152.82	42.111	0.98771
407.47	1047.4	164.39	89.986	0.78461
392.84	38.263	113.33	64.335	0.86334
383	627.4	90	18.607	0.96736
405.58	552.77	104.46	139.55	0.94725
384.5	1746	90	21.444	0.97928
388	1494.8	69.775	23.291	0.86936
381.8	2013.2	165.26	21.119	0.93029
383.83	2024	84.56	25.428	0.8296
392	11.75	131.63	12.136	0.99226
404.33	522.67	160.14	39.247	0.97525
391.25	661	177.14	20.38	0.98258
391.75	665	59.421	26.1	0.97907
395.71	806	107.28	54.878	0.85877
392	849.38	4.2679	73.114	0.91892
405.4	1532.8	139.94	58.679	0.97972
390	1923.2	118.07	18.951	0.89706
388.75	1269	83.66	27.868	0.97482
405.33	1250.8	162.65	34.523	0.97111
399.8	144	21.371	25.858	0.95516
386.25	379.5	19.44	19.667	0.91665
387	956	56.31	7.2111	1
385.08	1032	111.54	43.978	0.92896
395	1512.2	60.642	20.363	0.90151
406.8	160.7	5.3558	35.201	0.91305
396	1036.4	66.371	19.708	0.88613
382.43	1672.9	57.265	20.397	0.81599
394	1829.8	55.008	12.31	0.99162
403.4	1878.6	11.004	40.48	0.90599
401.67	612.33	24.228	23.113	0.9489
388.5	760	23.629	17.791	0.98164
391.43	1410.3	5.7106	22.278	0.90222
394.77	1596	104.04	51.88	0.95369
406.33	291.22	42.58	51.575	0.9743
392.88	269	107.82	30.437	0.9663
396.6	463.8	121.61	15.427	0.98944
392.73	1311.9	83.418	31.357	0.83466
398	1294.4	129.29	16.671	0.85256
399.83	2000.3	19.654	15.303	0.97144
396.69	189.12	92.961	65.875	0.88163
403.65	281.04	103.55	95.402	0.8949
396.67	330.33	43.152	22.596	0.9706
464.07	1202.2	178.26	169.52	0.77903
393	1200.3	83.991	22.705	0.84143
403	1768.7	106.34	68.107	0.88743
411.85	1872.9	129.09	65.832	0.93946
396.33	1151.5	5.7106	21.837	0.92046
428.69	1354.2	42.917	80.67	0.96483
403.8	1655.4	17.745	26.36	0.99577
404.4	1853.4	158.75	20.555	0.93959
397.86	181.79	164.22	51.403	0.92995
394.38	338.5	84.289	22.118	0.90877
397.88	1230.9	177.95	28.819	0.97219
426.14	219.64	26.917	76.762	0.94965
405.1	338.86	107.99	101.74	0.79573
388.33	382.17	116.57	34.078	0.98423
435.47	298.89	112.4	158.71	0.89279
396.57	446.14	73.74	25.59	0.97693
474.81	451.74	10.84	152.47	0.94158
391	555.6	4.7636	14.657	0.82157
407.75	557.25	26.565	28.535	0.6269
394.75	586	168.69	15.407	0.99284
403.17	970.33	127.57	17.991	0.91165
402.25	1050.2	55.305	16.03	0.98635
388.4	1720.4	146.31	19.958	0.90328
404.5	1679	95.711	74.449	0.94493
417.25	1717.4	36.158	51.105	0.63013
404.2	945.5	163.86	40.496	0.9769
400.25	1095.6	73.909	64.565	0.83822
402	1513.2	120.26	15.156	0.91666
410.87	670.67	156.6	74.86	0.97525
405.56	1364.9	22.479	35.741	0.87812
392.13	1367.7	122.38	56.663	0.8568
418.67	1419.1	155.32	41.888	0.97208
405.2	1731	10.305	23.641	0.94585
401.3	1746	70.463	36.567	0.89955
392.5	422.75	158.2	18.008	0.89711
417.65	389.95	140.57	77.35	0.75318
412.85	437.77	65.556	52.937	0.91301
397.5	456	49.399	18.525	0.99537
406.75	781	142.43	16.755	0.97891
414.12	786.62	169.51	29.931	0.91741
404	1482.3	9.6888	46.667	0.89127
403.38	1478.9	97.524	57.891	0.92347
401.6	1974.8	90	20.911	0.86077
419.64	55	180	53.583	0.93313
412.06	88.688	34.854	75.504	0.90383
393.6	91.6	128.66	21.372	0.89883
387.81	141.86	110.67	122.36	0.92591
404.83	657.5	128.16	19.614	0.90772
429.3	1270.5	9.4623	56.911	0.96195
430.23	1557.7	29.65	86.654	0.86312
401.71	2022.6	90	18.261	0.98569
415.45	643.91	40.462	47.24	0.94597
411	811.33	135	33.098	0.89728
407.7	915.4	152.7	36.54	0.95471
409.67	1103.8	169.51	28.59	0.96043
408	727.94	87.357	73.434	0.88609
402.57	1421.9	99.462	21.177	0.86172
413.43	376.57	128.33	62.889	0.87166
402.2	1303.8	80.538	18.933	0.96382
412.42	1306.2	166.33	43.72	0.87097
413.75	1671.8	6.009	19.173	0.99645
414.25	1928.5	19.29	24.6	0.86136
413.22	773.89	71.565	32.187	0.88424
416.57	1054.1	171.03	20.24	0.95037
405.8	2006	103.24	17.723	0.98541
413.17	12.833	155.56	24.346	0.9926
410.22	33.111	82.461	72.541	0.94558
412.5	962.5	158.2	22.256	0.96788
421.12	1538.8	145.3	32.255	0.98041
405	1655.5	50.711	14.316	0.99277
409.5	481.67	81.027	23.213	0.82865
428.53	1834.7	169.99	70.348	0.73616
412.25	1817.6	97.765	23.758	0.93459
414.6	826.8	119.74	19.025	0.84754
410.17	1086	139.09	21.519	0.92239
406.2	1139	17.354	17.092	0.98074
416	1149.3	49.086	21.619	0.91817
421.12	1180.6	154.13	38.842	0.9442
410.33	1179.8	104.74	19.953	0.98465
412.6	1448.8	145.3	17.234	0.91745
431.38	28.231	157.56	56.463	0.88146
410.29	307.14	80.538	28.465	0.85478
411.57	593.43	104.68	52.456	0.82767
413.8	1227.8	128.66	20.48	0.93794
403.14	1906.4	32.005	19.666	0.95944
444.71	1890.9	154.13	81.237	0.9029
419.13	2009.2	104.7	65.01	0.97006
413	150.75	70.56	18.034	0.99964
414.7	141.1	100.44	44.393	0.87039
433.64	1152.1	136.85	70.45	0.93392
430.06	1763.4	48.9	68.994	0.90399
418	1809.5	32.471	13.233	0.98527
416.83	244	166.87	32.38	0.95137
418.12	225.62	104.04	37.905	0.97898
414.3	562.3	156.19	38.85	0.95654
424.88	729.12	23.385	41.602	0.96896
416.5	67.5	165.96	16.797	0.98189
419.1	319.3	28.61	40.324	0.9322
417.69	354.75	72.3	52.746	0.93534
414.86	1348.1	92.291	52.34	0.95605
426.14	1318.3	154.44	27.08	0.94148
430.36	1371.2	177.14	44.7	0.89598
423.89	1772	129.04	49.95	0.95364
459.67	1945.6	170.34	110.46	0.86325
416.6	1967.8	80.538	14.501	0.83894
418.86	1005.3	62.354	27.213	0.87115
407.2	1017.8	17.103	15.791	0.86135
431.33	1338.9	1.6847	35.299	0.96363
416.9	656.5	78.311	31.941	0.92714
416	702.2	111.8	23.607	0.91247
413.5	707.75	153.43	18.042	0.99147
418.83	1512.8	75.069	17.464	0.88892
402.88	1972.8	2.3859	26.907	0.89275
430.4	1205.7	172.09	37.655	0.96522
426.5	236.33	29.745	17.265	0.93393
428	284.75	169.38	33.191	0.98091
424	1661.7	114.15	32.293	0.98412
420	113.38	98.746	28.683	0.91713
421.2	923.07	92.643	68.243	0.95349
425.55	1232.3	112.17	29.55	0.98663
450	1251.2	5.6176	63.064	0.97195
423.93	1599.3	107.28	52.643	0.89522
427.25	1689	25.641	28.174	0.98426
428.8	960.4	8.1301	15.269	0.92621
426.2	1129.6	158.2	21.782	0.98893
426.88	1120	116.57	28.504	0.94137
420.67	1887.3	133.6	30.896	0.93864
425	192.25	147.72	22.59	0.99479
415.11	209.44	97.853	35.623	0.82178
428.8	209.2	69.228	32.969	0.94075
421.83	398.67	160.35	33.292	0.89308
427.83	422.08	72.801	46.785	0.93975
421.45	872.45	92.726	48.684	0.86368
439.47	1430.8	34.249	66.113	0.86004
422.14	1404.6	100.3	24.777	0.90249
429.25	8.5	8.7462	15.423	0.85281
424.75	480	113.2	16.887	0.90195
422.47	1087.8	94.145	77.291	0.89507
429.2	1103.6	38.66	13.769	0.93007
432.07	1666.7	72.824	60.756	0.94752
455.52	1555.1	110.9	196.38	0.89936
429.25	1811	164.74	11.508	0.99074
422.4	1858.2	67.62	20.739	0.88649
432.4	117.8	63.925	57.493	0.91013
412.5	268.67	170.54	25.18	0.72472
428.5	283.17	78.69	28.425	0.89691
415.8	898.8	144.46	17.407	0.9884
435.22	892.11	158.75	25.474	0.75814
416.6	1277.8	129.09	21.525	0.95774
426.67	1453.2	104.04	22.556	0.91396
441.64	1478.5	35.218	49.997	0.8324
423.62	1930.5	117.55	29.929	0.86679
435.86	1986.4	3.7314	49.439	0.93242
419.25	1080.2	56.31	15.314	0.94178
424.14	1796.7	172.87	32.952	0.97866
434.5	1774.7	104.53	61.537	0.90654
435.88	838.62	121.33	30.031	0.8966
438.67	1242.9	41.009	32.11	0.94921
[truncated: 8,332 more rows]
