# Supplementary material for: Social motility of biofilm-like microcolonies in a gliding bacterium
Source: Nat Commun. 2021 Sep 29;12:5700. doi: 10.1038/s41467-021-25408-7 (PMC8481357; doi:10.1038/s41467-021-25408-7)
Supplement: Supplementary file 15 — Source Data [file 41467_2021_25408_MOESM15_ESM.zip › Source Data_NCOMMS-20-05786B/Source Data_Supplementary Figure 1/Flavo - Angles/75 hr/Angles_m45_75_R2.csv]

12.625	220.25	169.51	30.421	0.90264
26.357	1870.4	46.809	74.366	0.90376
7.75	1836.8	143.13	15.021	0.99858
17	262.5	159.86	32.407	0.98601
9	285.25	139.76	17.073	0.99747
19.2	1390	149.53	40.352	0.97755
20.182	1685.7	21.251	44.598	0.8661
47.423	235.31	154.59	101.97	0.86854
22.312	1133.1	119.25	61.372	0.93374
40.111	1153.3	148.39	96.614	0.94795
12.579	1609.1	85.732	80.84	0.8311
18.5	187.7	172.15	31.27	0.9362
19.583	738.5	146.69	44.428	0.94266
13.2	1757.6	11.889	20.279	0.95745
8.6	553.4	78.959	43.917	0.95118
66.261	539.26	164.05	121.88	0.89598
23.9	847.8	31.866	47.751	0.91235
11.5	1975.9	107.15	100.42	0.84419
15.286	2024.9	131.19	32.361	0.98545
16	2038.1	8.5308	21.782	0.92848
13.875	404	58.173	36.838	0.92655
20	826.64	27.181	52.35	0.79453
13.667	1107.6	112.62	39.714	0.98202
14.833	1134.3	45	20.678	0.8891
12	1410.8	130.82	30.787	0.9442
17.6	1847.6	152.02	37.537	0.96532
9	92.714	55.784	31.726	0.95291
29.538	151.23	149.53	61.061	0.96902
6.3333	416.5	72.897	15.472	0.87909
7	1462	140.19	15.62	1
11.778	1442.3	107.7	50.497	0.977
8	856.2	50.711	15.689	0.90593
5.8571	1270.7	49.399	20.138	0.91563
8	1286.9	71.565	32.31	0.78298
14.778	1299.4	114.44	39.416	0.91965
11.625	1821.8	74.932	29.751	0.90504
16.4	1794.5	96.34	62.321	0.72651
24.833	631	114.96	69.273	0.92355
16.375	727.12	149.53	24.032	0.8207
29.3	788.5	174.51	57.786	0.90402
15.429	802.71	59.931	22.264	0.98608
14	883	40.101	25.459	0.97568
4	1699.2	120.26	15.437	0.89996
12	1706.7	123.69	22.629	0.956
34.375	47.375	137.01	87.37	0.92319
5	901.4	116.57	18.151	0.86233
16.75	1023.8	151.39	12.933	0.96881
16.5	1554.2	161.57	25.53	0.99093
15.875	1575.4	70.017	36.471	0.96278
40.875	691.06	2.454	75.521	0.92775
13.714	698.43	70.907	29.779	0.92393
12.909	981.55	86.987	40.36	0.94283
24	1497	131.38	60.465	0.92571
16.5	1759.2	115.11	39.671	0.89086
25	1789.8	4.7636	36.938	0.97798
17.75	1793.5	39.806	16.062	0.97253
22.5	1973.3	150.52	26.833	0.98459
14	141.8	143.13	35.653	0.84145
16.6	201.6	167.47	19.403	0.95032
15.143	198.86	115.35	22.116	0.9506
26.571	326.36	155.48	66.204	0.94632
12.444	441.33	143.13	32.879	0.91243
18.238	447.19	101.77	106.8	0.91816
11.667	492.67	24.444	12.093	0.99915
17.636	668.18	152.7	38.028	0.91736
18.2	676	45	16.009	0.97174
11.625	765.38	103.39	25.273	0.85416
20.6	773.6	163.61	18.385	0.96382
24	914	173.66	40.842	0.88687
14.5	911	114.1	42.102	0.98878
13.167	1063.8	95.528	31.564	0.98673
8.2	1079.6	172.87	16.646	0.96865
9.1667	1387.3	61.39	13.201	0.94918
45.04	1427.1	153.43	113.06	0.90978
21.25	1449.1	56.31	26.869	0.93933
23.571	1604	21.801	22.579	0.954
17.8	1725	129.64	45.94	0.9894
13.75	1871.2	114.78	15.756	0.90873
13.692	1912.3	97.595	49.702	0.91342
18	1918.4	127.57	20.788	0.78896
6.5	25.833	49.764	19.53	0.87195
14.5	40	83.991	20.173	0.94704
11.833	313	93.302	60.311	0.86364
25.571	294.29	135	29.051	0.97362
31.231	327.23	53.326	63.846	0.91783
13	465	172.87	16.125	1
47.714	573.71	151.61	86.277	0.97498
13.5	609	85.365	37.708	0.98444
21.2	598.6	14.931	16.689	0.93023
19.889	612.56	23.749	56.219	0.97166
24.3	983.7	119.43	52.295	0.85624
12.143	1104.6	20.136	32.892	0.97145
19.333	1229	15.018	44.743	0.94876
15.375	1244.5	91.909	34.089	0.88054
18.5	1352	40.101	26.002	0.95529
13.333	1338.5	99.728	36.48	0.97343
14.222	1481.3	149.04	34.335	0.84913
13.25	1646.9	86.1	47.114	0.93607
20.2	1651	146.31	15.79	0.91337
16	13.75	40.601	19.304	0.95517
19.75	1209	0	10	1
21.818	54.273	14.036	48.874	0.84362
9	54.25	157.38	15.334	0.84778
5.5	515	35.538	20.166	0.85314
19.8	510.2	119.74	16.464	0.97938
21.286	537.14	67.011	37.205	0.96349
41.5	709.21	179.13	68.949	0.95735
19	717	57.529	13.273	0.98235
19.778	936.78	156.19	38.925	0.95469
19	1046.8	149.74	35.722	0.7778
10.667	1638	32.005	9.5654	0.98626
31	173.38	180	39.882	0.95281
22.25	164.25	122.47	26.523	0.98318
52.174	1324.5	46.332	107.01	0.85265
21.333	1325.2	12.995	29.608	0.90122
28.714	1424.7	175.6	27.669	0.94247
20	1800.7	150.26	9.4721	0.85116
25.5	1819.2	73.686	46.831	0.91222
16.429	741.71	83.157	26.95	0.9343
35.1	759.4	12.875	38.165	0.94073
32.417	1380.6	14.797	58.72	0.93354
7.8	1383.2	136.85	26.721	0.82076
12.8	1530.4	37.405	23.016	0.92982
25.429	1523.1	135	24.409	0.92701
26.308	1902.9	24.179	61.058	0.87969
24.8	1890.4	150.26	16.991	0.94902
17	967.75	97.431	23.54	0.98534
27.6	645.6	8.1301	14.537	0.97282
26.25	1274.5	31.608	15.289	0.9984
9.6667	105.33	17.526	21.625	0.92138
25	103	131.63	12.245	0.98341
27.889	804.11	120.96	32.745	0.89036
20.8	868	93.576	16.369	0.97935
13.333	113.67	77.196	31.588	0.71422
21.571	129.29	67.62	21.035	0.87399
19.7	1091.3	169.99	36.98	0.93362
15.556	1191.1	123.11	32.088	0.85574
40.308	1529.4	137.35	58.667	0.8806
13.6	241.8	21.801	17.234	0.9374
25.444	2029.2	73.811	38.585	0.83659
31.5	510.67	45	47.328	0.92631
24.833	671.33	101.31	18.409	0.83096
38.5	888.5	169.88	30.323	0.93801
41.1	1754.3	25.201	38.462	0.97697
28.4	1216.4	55.305	16.062	0.98441
30.786	1184	94.667	56.651	0.86782
25.429	1675.1	93.18	18.561	0.97129
39.125	1686.1	11.689	35.241	0.84033
28.8	148.4	81.254	40.143	0.98295
30.8	383.2	163.3	23.064	0.90533
39.3	356.4	121.43	75.648	0.83657
29.5	1303.6	127.23	32.534	0.96515
41.9	1309.5	176.53	36.394	0.90841
38.846	1339.8	127.41	44.912	0.95301
37.727	277.64	65.136	50.915	0.88753
54.263	1059.2	166.4	70.541	0.90428
31.857	1052	102.26	25.648	0.91772
26.167	87.833	87.51	24.214	0.95077
35.667	102	24.775	14.74	0.97136
39.692	1527.5	69.353	77.133	0.95596
35.5	1826.2	26.565	29.677	0.97952
77.192	1860.5	16.39	114.78	0.9263
32.286	313.29	99.462	24.932	0.9759
40.625	359.62	157.17	25.542	0.80713
21.6	1006.6	135	17.646	0.96174
34.75	1001.2	5.7106	10.621	0.94621
34.571	1758.1	97.595	64.051	0.94504
39	1768.3	5.4403	21.444	0.98371
39.778	947.44	164.58	32.433	0.92754
32.25	965.75	158.2	16.893	0.95634
39.5	2010.8	63.997	53.006	0.86062
33.857	448.14	165.26	21.408	0.91771
40.889	428.67	116	47.008	0.97043
19.833	1040.7	180	24.14	0.91135
47.375	1106	169.05	34.889	0.90503
31.25	1712.8	66.801	23.393	0.97665
33.625	30	96.953	43.251	0.95499
42	397.8	152.24	21.483	0.99942
32.75	652.5	94.764	12.099	0.99525
38.5	867	64.359	28.067	0.98801
36	1329.5	169.7	48.755	0.91727
34.1	1602.3	97.943	44.423	0.97734
42.833	1601.8	152.35	25.294	0.93724
45.625	551	71.222	65.847	0.80203
52.091	640.36	159.62	38.525	0.96916
32.6	1081.4	82.875	16.758	0.96223
42.333	1218.7	159.44	17.121	0.99806
26.429	31.429	142.7	27.578	0.95733
36.25	564.75	106.99	40.934	0.9196
45.167	1170.5	133.83	36.298	0.95475
43.8	1403.4	178.09	30.56	0.98221
34.8	1410.4	90	25.77	0.97011
62.312	193.88	173.19	71.583	0.94263
52.88	149.16	110.96	107.58	0.93566
34.308	1544.8	91.736	35.399	0.93267
40.1	1717.5	132.27	47.143	0.94603
30	80	5.1944	11.403	0.96862
38.684	99.105	90.83	75.202	0.91763
36.167	468.33	98.973	24.784	0.77612
56.083	587.5	151.31	65.421	0.92348
35.75	919	87.614	24.083	0.99743
42.4	939.8	47.121	20.365	0.93813
36	1370.8	96.71	18.666	0.91702
45.667	1417.8	159.44	19.056	0.8967
36	1873.3	180	16.125	0.99228
45.333	225	165.96	45.203	0.91212
49.533	745.53	144.61	62.827	0.74197
39.286	1241.7	119.74	33.078	0.97494
50.091	1450.5	159.86	44.523	0.71767
48.083	1468	64.654	45.491	0.9243
52.667	118.44	1.4688	39.523	0.9871
44.6	1894	145.3	16.334	0.96799
41.25	715.38	103.57	31.023	0.96164
59.45	707.05	111.61	79.035	0.72131
43.25	995	131.99	14.204	0.94715
51.217	1095.4	106.35	93.1	0.83953
55.8	1294.7	16.557	41.372	0.93301
38.8	1644.4	46.975	23.515	0.87255
43.5	1631.3	97.431	26.902	0.86218
48.111	1927.7	176.73	42.779	0.81949
46.5	379.5	24.775	18.039	0.79372
45.667	1472.5	172.23	27.925	0.79512
67	1495.1	25.866	81.875	0.89586
49	105.4	0	13.245	0.9815
49.143	431.71	177.34	44.034	0.97757
47	438.75	55.491	19.605	0.99036
25.667	488.33	35.538	36.053	0.9544
47.6	505.8	57.995	19.376	0.97377
46.333	516.67	145.01	12.365	0.98718
32	1780	16.314	48.451	0.88171
57.952	853.43	132.56	73.102	0.91007
39.625	1022.5	38.047	33.039	0.88398
42	1023.3	164.05	15.062	0.96667
46.824	1289.3	98.746	58.67	0.89675
53.583	829.08	129.47	48.916	0.90042
41.143	830.29	68.749	20.994	0.91996
96.32	842.64	0	111.07	0.90937
51.333	1228.7	153.43	16.282	0.96131
42.111	1501.2	80.538	22.088	0.82616
42.857	1968.6	94.236	27.992	0.96719
59.333	659	135	64.776	0.85146
49.571	681.71	62.103	20.594	0.93403
47.333	1190	123.69	10.817	1
53.75	1201.8	34.38	23.407	0.98354
47.5	805.5	156.37	17.919	0.97461
65.64	754.84	106.34	127.29	0.94965
56.125	2031.5	27.897	24.571	0.78285
63.214	282.07	127.12	50.698	0.91523
41.857	1262.6	169.11	27.22	0.97267
54.875	1250.4	144.16	27.093	0.81953
54.571	1509	6.5819	30.475	0.85883
49.75	1918	72.255	27.002	0.9721
53.75	253.25	160.02	23.864	0.98096
51.833	262.33	34.992	14.634	0.8341
97.962	1746.8	1.5766	125.17	0.87117
67.769	156.31	159.9	45.604	0.95733
56.875	1005.8	54.246	67.086	0.9184
52.714	1357.4	135	26.491	0.85416
50.833	1681.7	103.39	21.965	0.9828
54.778	1817.7	113.96	31.345	0.94261
47	1562.5	141.84	18.065	0.98558
42.4	36	39.806	15.964	0.97848
54	23.333	98.13	52.263	0.94709
69.545	47.455	34.38	56.278	0.81814
50.5	596.5	95.44	22.984	0.91782
54	1076.2	166.61	21.92	0.98481
51.8	382.5	88.603	47.038	0.8719
61.75	400.25	35.538	25.944	0.99472
74.083	515.17	170.13	55.262	0.84489
57.714	614.57	113.63	37.132	0.94065
53.111	757.78	76.293	45.4	0.92955
53	893.5	65.772	23.724	0.92446
45.714	1384.3	119.36	19.265	0.95288
78.667	1375.7	3.7517	66.007	0.92613
48.444	205.11	99.462	38.947	0.7809
50.6	237.5	103.74	49.685	0.93238
48.5	452.33	138.37	17.127	0.70308
62.4	757.6	147.53	26.623	0.97949
66.111	1267	143.43	41.006	0.94135
52.111	1678.2	165.96	30.166	0.95677
55	186	106.19	33.339	0.96824
53.8	1604.2	87.797	26.256	0.99099
57.75	1796.9	69.146	25.093	0.89556
57.571	92.143	100.3	34.275	0.97857
62.125	982.25	22.62	26.346	0.98685
61.375	1618.1	8.5308	22.065	0.91654
64	9.4	21.801	17.491	0.92363
76.765	173.82	154.86	55.958	0.96733
58.75	1303.5	123.02	24.697	0.96585
61.75	277.5	177.14	20.045	0.99898
57	267.38	97.765	23.107	0.96092
62.333	1541.7	49.899	27.043	0.91852
60	463.1	99.728	36.464	0.97386
64.545	1039	145.89	41.19	0.90905
72	1047.7	17.928	37.23	0.95985
64.9	1209.3	117.98	38.477	0.94175
57.6	1401.6	83.157	25.263	0.99669
55.625	1735.9	131.99	28.568	0.94186
62	340.31	83.797	47.788	0.96826
70.571	299.29	122.01	38.723	0.9745
62.2	462.2	180	19.54	0.97234
67.875	2022.8	25.821	37.736	0.9126
64.167	98.167	49.399	19.753	0.93349
55.111	88.333	0	31.554	0.95074
70.6	653.8	162.35	24.877	0.92803
60	1513.3	96.34	9.5083	0.95237
72.778	1682.2	67.891	76.79	0.8996
51.5	1890.5	47.121	19.453	0.98211
67.333	1899.3	168.69	20.133	0.75981
69.833	67.167	133.26	25.698	0.90845
60.889	915.78	132.61	36.421	0.93271
74.4	919.6	4.3987	29.527	0.88314
84.538	1793.4	150.57	50.119	0.89341
73.636	1766.1	55.62	49.519	0.92981
63.857	1012.3	10.305	34.173	0.98149
60.5	1959.8	94.514	41.163	0.92604
60.5	2039.8	146.31	15.234	0.94671
63.286	425.29	83.418	28.46	0.91963
72.429	403.86	123.23	35.652	0.97245
86.789	432.63	158.59	63.366	0.86452
68.625	528.88	108.43	22.491	0.98423
65.4	570.6	79.38	17.733	0.91797
88.774	739.55	114.81	127.94	0.91275
71.778	1088	60.945	33.58	0.9198
67	1241.9	112.93	28.656	0.98518
66.75	1851.9	97.275	51.439	0.92111
81	237.44	141.34	40.932	0.9386
67.778	951.22	82.875	27.392	0.88299
76.8	1285.8	147.99	29.241	0.96789
89.714	1594.2	14.995	67.845	0.85451
76.857	1721.3	147.72	28.054	0.80105
77.818	1957.2	58.736	44.811	0.731
66.25	197.75	86.634	17.792	0.95711
74.667	1661.8	115.77	34.56	0.9318
59.333	1875.5	167.74	24.806	0.94884
68.714	1481.6	110.22	20.744	0.97613
68	1557.8	98.13	14.385	0.98311
67.688	1776.3	77.152	64.955	0.90006
98.467	1767.3	165.96	73.648	0.83975
79.2	1786.6	25.463	24.421	0.95242
57.5	1997.2	18.435	19.909	0.95301
79.917	1978	119.9	47.827	0.96475
76.5	486.88	129.81	32.356	0.96553
69.667	1701.3	81.027	19.434	0.98977
80.583	1678.6	139.97	36.602	0.89202
74.833	627.67	40.236	18.891	0.90146
71.25	616.5	111.8	10.831	0.99437
89	1000.7	117.55	58.484	0.88716
74.143	1324.7	110.14	32.614	0.97973
84.455	1348.5	17.241	36.107	0.84095
76.625	1497.9	85.314	65.871	0.92915
78.833	1455.5	145.62	24.597	0.93597
79	1458.2	145.62	23.768	0.9686
97.429	1542.6	151.86	56.901	0.857
89.882	1631.2	153.81	81.94	0.8296
62.167	1647.8	125.54	17.89	0.96168
76.167	1851.7	56.31	32.064	0.89959
75.25	1843	165.96	12.634	0.97902
63	1627.4	140.19	16.282	0.95936
71	113.2	90	17.561	0.91113
81.2	99.2	153.43	22.467	0.99528
75.6	127	45	17.584	0.88467
85.778	450.78	140.6	37.248	0.9728
81.231	667.69	113.07	60.668	0.96747
79.2	686.2	153.43	19.973	0.89566
63.4	773.8	4.3987	15.053	0.86618
82.5	772.5	165.38	23.971	0.99159
63.4	995.2	31.608	17.093	0.893
71.8	993.2	87.614	24.577	0.97735
85	1107.2	136.97	48.873	0.83967
78.9	1147.1	67.249	79.94	0.84102
80.556	1599.8	155.56	32.532	0.74283
60	1822.1	40.101	26.962	0.92128
92.875	44.125	159.08	41.599	0.87504
84	129	139.97	33.886	0.96352
81.167	410.33	21.801	17.756	0.90987
81.5	913.6	39.401	44.937	0.80636
88.8	1469.5	158.75	40.077	0.9638
79.5	27.75	21.038	15.108	0.92194
100.79	982	171.42	57.937	0.92515
73.75	1219.2	103.39	24.442	0.88321
90.727	1225.7	163.01	42.085	0.89444
79.333	258.83	143.13	22.889	0.87378
82	268.8	38.157	18.278	0.97409
89.647	358.06	153.43	60.747	0.84662
82.885	323.27	101.18	94.798	0.92474
90.636	469.36	176.82	41.217	0.87478
97.9	601.3	178.45	44.997	0.82257
77.714	741.43	23.962	30.431	0.97095
113.46	1195.5	171.63	75.101	0.91518
105.15	1532.1	14.036	76.361	0.9719
88.5	1894.8	167.28	36.336	0.87464
70	637	36.87	10.45	0.95697
97.786	635.64	2.7263	51.391	0.81819
93.2	804.9	161.57	46.683	0.8806
79	1328	53.13	11.211	0.89197
75.333	550	97.125	25.945	0.93222
94.583	1039.7	157.93	42.614	0.93691
87.778	1394.4	174.81	35.743	0.92708
78.5	1403	80.538	12.28	0.99067
79.833	1249.7	101.31	21.945	0.92943
79	1541.6	68.199	16.23	0.99543
86.6	966.6	1.9749	29.396	0.98713
78.25	969	139.76	17.914	0.95061
90.636	1135.5	123.69	38.246	0.84846
82.3	1155	119.36	39.749	0.92368
78.375	1362.1	3.0941	38.349	0.96622
87.4	1948	138.81	21.462	0.99058
85.4	2007.8	99.039	55.481	0.80304
91.143	2013	164.74	27.529	0.82835
79.6	214.3	96.009	60.637	0.94521
83	790	122.47	13.584	0.95981
83.778	889.11	1.5074	41.339	0.91956
90.444	821.22	123.98	57.604	0.96297
86.25	943.5	50.194	15.646	0.99839
96.091	1779.6	29.476	54.763	0.96488
110.45	1812.7	132.92	84.109	0.92539
89.125	1925.4	148.24	32.335	0.76381
77.143	390.86	164.05	31.766	0.91672
82.5	385.5	83.29	17.28	0.99057
82	860.8	116.57	30.972	0.93856
93	864.71	28.811	27.7	0.82403
86.857	1025.1	73.61	19.812	0.89439
75.857	1570.1	45	24.648	0.86066
97.7	208	167.47	32.001	0.8643
83	323.67	172.87	16.606	0.97099
87.5	1699.7	43.152	22.22	0.98703
84.75	1690.5	116.57	12.608	0.88674
81.333	1873.7	90	21.899	0.91326
99.75	2035.6	19.44	39.879	0.90413
85.8	146.4	128.16	19.26	0.92441
86	473.75	106.7	10.634	0.98175
109.05	550.95	148.3	93.035	0.85909
89.647	600.29	87.955	68.189	0.82177
94.8	1708	156.8	23.617	0.96739
92	1808.3	156.19	39.811	0.93347
83	1813	122.74	16.835	0.9886
87.111	95.778	83.019	52.095	0.94762
98	145.5	116.57	59.696	0.93644
100.57	258.86	27.474	29.218	0.9644
95.444	83	15.642	27.051	0.95973
92.4	524.4	120.47	19.966	0.98785
88.583	1064.9	109.44	57.325	0.94345
92.167	1732.7	124.51	19.681	0.98658
98.462	381.46	57.619	55.497	0.8748
104.2	783.5	172.87	35.407	0.91081
89.333	1624.7	71.565	22.861	0.96827
96.2	66.6	162.65	17.335	0.967
129.3	324.14	31.715	147.56	0.709
88.25	677.5	106.7	10.991	0.94992
90.2	691.2	82.875	20.039	0.80467
91.6	1213	176.19	15.497	0.97005
95.636	1419.1	132.05	70.491	0.97431
86.167	1684.3	43.152	22.213	0.98733
95	1688.2	15.945	14.607	0.99678
88.167	1271.5	97.765	22.953	0.96734
95.167	1287	60.642	19.215	0.95538
90	36.667	104.04	40.416	0.91814
90.25	1335.8	115.02	16.698	0.99132
101.71	1341.1	21.371	25.571	0.96587
86.4	426.8	21.251	20.718	0.93222
95.667	435	59.744	14.31	0.97084
93	501	98.13	14.944	0.94632
111.21	581.5	137.29	56.091	0.94623
93	946.25	161.57	17.933	0.88167
93.25	1060.9	42.955	41.225	0.96115
92.25	1197.2	83.66	9.6212	0.94119
123.23	1177	151.07	94.476	0.9191
87.6	1322.8	144.46	17.32	0.99332
92.25	924.5	69.444	18.042	0.9471
101.83	495.5	3.3665	17.89	0.95189
84.6	1001.6	155.22	17.001	0.84217
110.22	1008.8	28.072	34.948	0.97288
102.5	1093.5	161.57	20.655	0.91858
91.571	1659.9	100.78	25.808	0.82833
109.36	753.71	68.078	95.257	0.92792
97.7	718.9	167.47	42.725	0.86316
75	1906.4	115.93	189.88	0.855
101	1921.2	5.1944	11.705	0.94368
102.17	13.667	145.18	28.142	0.9956
97.667	1234.3	73.301	10.448	0.9993
135.06	1555.7	19.692	127.13	0.79368
95.5	1713.8	91.332	44.571	0.96502
125.72	297.78	167.47	84.959	0.97666
102.33	870.33	21.801	10.831	0.99437
102.25	1166.8	105.12	41.096	0.93264
96.167	1421.6	71.565	37.241	0.93406
106.83	1415	167.47	19.339	0.95347
111.4	1670.3	128	42.16	0.96318
154.85	433.55	152.61	141.85	0.65897
113.47	895.4	151.82	71.455	0.88908
99.571	895.43	87.397	23.339	0.94361
103	1024.5	35.538	25.906	0.99616
99.222	1028.7	73.072	25.113	0.95733
125.07	996.07	145.3	68.612	0.92178
104	1296.5	21.801	11.153	0.96569
102.17	1664.8	77.276	33.54	0.94754
107	1648.5	176.63	18.048	0.94356
109.29	51.714	121.22	39.872	0.96778
108	70.8	32.276	22.672	0.9912
107.83	109.83	21.801	17.71	0.91224
98.714	254.57	96.843	25.846	0.97421
110	1243.5	24.146	35.185	0.90323
96.333	1564.7	84.289	21.19	0.94853
114.1	1577.1	0	29.944	0.90168
113.79	185.43	123.69	54.87	0.91996
108.6	212.6	30.069	22.303	0.98439
108.86	239.29	169.51	30.247	0.90782
107.75	886	147.26	16.777	0.99203
95.286	1369.9	124.38	24.334	0.94607
90.833	1878.8	145.49	19.643	0.98849
112.75	35	159.44	26.089	0.98247
103.75	735	119.05	10.314	0.99824
109.25	944.67	110.17	54.459	0.95854
105.5	974.25	63.435	15.211	0.88201
126	1498.3	164.05	64.87	0.89781
105.33	1484.9	126.87	60.854	0.65731
121.36	1977.3	58.438	89.283	0.92013
101.91	1969.4	86.634	42.109	0.80883
131.65	1950.8	135	81.879	0.84633
104	2008	18.435	6.3246	1
102	384.88	74.932	28.31	0.95111
108.75	1064.5	155.22	15.666	0.91392
105.14	360.14	67.166	24.897	0.82804
133.9	606.3	157.5	84.146	0.90045
117.59	651.85	39.56	95.718	0.62335
114.88	811.88	20.556	29.467	0.86985
115.1	1901.2	160.56	38.451	0.9377
109	1934.6	89.091	71.869	0.87671
94.333	687.56	121.61	31.866	0.95802
104.43	664.43	109.44	24.206	0.74478
111.33	690.83	78.408	46.843	0.84991
114.69	1132.2	110.22	44.1	0.91831
107.17	95.333	70.56	19.358	0.93126
120.29	78.571	157.07	30.218	0.93427
113.75	721.67	98.427	39.807	0.68568
107.75	1261	156.37	19.796	0.88219
105.27	1272.7	97.595	42.268	0.71604
124.87	1303	143.91	83.334	0.87607
116	1333.5	74.932	38.117	0.70639
111.67	868.67	142.13	11.488	0.99251
126.83	955.75	6.3402	39.282	0.92209
101.85	1491.6	143.62	52.58	0.89772
108.29	1480.6	99.462	13.164	0.92419
101	1804.5	135	15.165	0.93254
115.4	62.4	33.69	15.56	0.9269
117.6	129	14.931	15.831	0.9806
116.25	134	46.975	20.719	0.9903
109.6	428.4	77.471	19.908	0.92621
106.4	835.7	77.969	72.864	0.85598
110.2	1444.8	87.274	21.811	0.96389
123.09	165.36	42.797	41.424	0.88829
112.5	157.75	53.13	15.285	0.98138
111.33	282.33	67.891	41.071	0.84099
118.91	451.82	109.75	45.889	0.90298
119	521.8	10.62	17.77	0.91607
104.4	659	2.6026	22.772	0.96709
120.88	1110.5	5.7106	31.372	0.96104
114.33	1112.7	36.87	10.233	0.9772
120.83	1454.7	22.834	22.09	0.93325
136	1649.9	25.602	56.686	0.93896
119	32.1	78.179	46.96	0.93552
131.5	13.375	17.447	37.613	0.97539
115.36	218.79	96.116	66.208	0.85066
115.8	367.1	27.897	40.14	0.95842
110.2	371.2	93.18	18.487	0.97517
117.17	593.67	177.14	22.11	0.90569
125	1076.6	137.39	34.689	0.97929
111.2	1867	97.853	29.919	0.97846
104.4	568.2	11.31	17.902	0.85447
114.86	571.57	160.71	21.614	0.98034
113.2	1385.4	84.806	22.567	0.9789
112	1733.1	95.44	24.643	0.85602
120.2	1725.4	0	18.231	0.87765
114.25	1940.2	7.5946	15.87	0.95352
121.14	311.14	41.424	24.447	0.92737
134.26	707.11	69.775	71.029	0.57015
116.44	1042.6	81.573	32.393	0.8426
134.62	1365.3	35.417	61.534	0.89736
132.44	1332.2	140.53	45.624	0.96541
120.44	1830.3	67.068	30.016	0.94055
114.86	853.43	85.601	28.17	0.92568
132.44	1150.1	41.285	56.721	0.96193
117.75	1406.2	86.82	22.663	0.79548
128.73	1690.1	4.6355	39.761	0.9336
115.75	1708.2	42.51	17.173	0.94791
137.67	1836.2	149.68	64.845	0.94688
126.14	1592.4	172.23	22.77	0.97514
133.94	553.06	164.25	50.442	0.80332
123.71	568	64.179	36.976	0.93138
131.3	863.2	174.47	32.699	0.95247
109.33	921.33	36.87	15.437	0.9717
132.5	916.7	137.39	37.377	0.90886
121.12	1427.6	67.38	29.505	0.88122
118	629.44	98.746	28.505	0.92286
110	2022.7	126.87	19.194	0.78149
117	2022.5	90	16.67	0.9598
131.5	2040.8	168.11	42.056	0.92337
120.2	68.4	109.44	18.465	0.9763
124.5	480.5	130.43	49.46	0.71712
122.6	193	116.57	13.819	0.97086
114.67	191.56	57.653	75.194	0.9445
125.6	411.2	135	18.909	0.9723
120.6	1048.8	144.09	63.021	0.56814
135.5	272.5	164.98	44.341	0.95736
123.67	263	102.2	39.354	0.96192
117.67	1194.5	73.072	25.571	0.94019
133.29	1614.4	122.11	64.46	0.93404
140.62	56.25	152.02	40.35	0.89803
133.42	807.33	4.2364	42.469	0.6375
128.25	1278.8	175.43	25.401	0.98737
122.88	1276.8	121.91	63.44	0.98415
123.38	1599.5	109.8	27.928	0.95139
126.5	1668.7	145.62	23.427	0.98269
124.27	1824	144.87	36.96	0.89326
136.23	1976.5	122.77	98.169	0.88441
122.5	741.67	90	16.285	0.98248
122.67	1477	84.289	12.234	0.82147
124.5	95.5	160.2	28.343	0.93747
127.5	81.25	110.56	25.959	0.9874
124.62	152	78.69	36.358	0.98171
126	952.82	102.09	44.098	0.97405
125.8	1024	68.962	14.063	0.99041
137.75	1008.6	155.22	30.61	0.93549
120.5	1511	143.13	21.593	0.92622
124.29	1229.4	79.509	31.634	0.86802
131.5	1216.8	151.7	15.128	0.97597
134.33	191	22.38	19.132	0.96095
120.8	991.6	3.3665	17.384	0.97958
117.67	1546.3	135	18.364	0.92412
126.88	1528.6	101.31	32.298	0.94724
129.83	390.92	83.66	75.223	0.96304
152.95	523.37	19.335	79.97	0.75537
127.83	511	103.63	34.628	0.98059
140.25	906.08	45	48.702	0.87114
125.17	1577.3	97.595	15.758	0.96035
143.22	1559.2	137.91	43.476	0.96083
126	1890.5	81.87	15.083	0.93764
136.17	160.5	154.98	20.234	0.81808
132.17	1859.3	180	18.66	0.96465
132.55	104.09	107.59	48.032	0.89549
144.29	119.41	10.061	69.663	0.90389
131.8	1308	129.09	22.69	0.90859
141.55	676.36	172.41	32.128	0.94203
130	1388	90	11.662	0.85749
135.2	1448	119.36	20.042	0.91595
151.83	305.25	154.44	53.63	0.95077
135.25	502.75	166.61	23.085	0.93509
135.75	549.75	59.036	24.13	0.9666
137.7	855.7	146.31	36.481	0.8895
147.45	935.45	3.0941	38.575	0.96058
134.57	1349.7	98.973	21.396	0.89903
140.8	1616.6	153.43	22.437	0.99658
134.4	1944.6	153.43	15.822	0.98931
129.55	1946.3	100.01	58.18	0.89014
133.9	239.1	87.614	48.579	0.98894
138.2	210	130.91	20.127	0.98621
142.62	414	33.69	26.363	0.95736
145.75	693.17	148.24	53.88	0.91678
124.6	1097	153.43	17.201	0.90999
135.8	1086.2	114.78	14.717	0.97286
148.33	1092	165.96	35.974	0.91691
119.22	20.667	157.83	31.483	0.92604
139.83	34.167	21.371	26.718	0.92439
154	763.46	135	60.736	0.90809
155.31	823.85	144.06	55.841	0.88477
140.89	1782.7	174.92	47.625	0.94862
166.08	1989.8	9.6052	67.097	0.98252
130.83	252.83	61.928	17.756	0.95743
148.5	261.25	12.529	32.667	0.84668
122.12	1160.6	104.27	125.91	0.93428
142.5	1126.2	140.71	15.392	0.92341
156.27	1527.9	156.5	56.025	0.89531
140.2	328.33	101.82	45.266	0.97052
131.8	1064.8	16.39	19.356	0.91546
136.23	1190.2	85.135	53.248	0.88586
142	1404.4	173.66	27.08	0.66879
136	1424.8	86.186	15.328	0.98079
148.71	1422.6	157.75	25.973	0.91517
136	1575.8	90	16.645	0.96128
141.82	1636.5	146.98	34.758	0.68627
146.88	1803.1	138.18	28.788	0.8856
130	1886.1	117.65	25.154	0.94245
140.43	978.57	75.964	57.168	0.93759
148.8	1077.7	165.96	30.373	0.95026
131.25	1149.5	22.62	13.373	0.97208
153.22	1142.9	149.04	35.677	0.98063
157.75	1657.5	125.94	55.608	0.88847
122.15	500.46	124.44	49.025	0.86565
137.9	466.9	95.528	39.83	0.78195
144.38	185.88	105.46	50.146	0.97246
145.6	1250.8	33.69	13.243	0.8168
156.29	1539.3	47.936	64.081	0.86183
146.83	1508.5	135	17.43	0.97367
148.12	1868.1	28.811	26.768	0.85272
144.75	1854.5	129.29	14.262	0.99651
141	1284.5	90	11	1
146.43	1266.1	109.18	25.236	0.96495
182.58	80.152	145.54	139.22	0.88856
142.71	444.14	101.89	20.561	0.94435
160.8	564.27	132.84	83.153	0.90203
144.6	928.8	103.24	36.327	0.96151
142	1734	45	19.799	1
154.67	1742.2	33.111	27.617	0.99428
153.12	1920	38.234	51.835	0.81049
154.2	1885.8	117.7	47.745	0.94623
185.62	594.52	145.62	103.85	0.8867
145.17	614.33	101.31	31.454	0.97267
145.83	80.5	67.751	24.423	0.97326
145.83	652.5	107.65	23.934	0.96458
150.65	1347	110.77	64.183	0.96649
154.56	1361	132.14	31.849	0.88917
150.33	2027	131.19	24.121	0.88138
154.83	173.83	160.56	18.456	0.97679
146.56	367	96.71	73.634	0.92985
147.5	371	163.61	17.849	0.99277
149.8	392.6	177.14	20.281	0.98739
149.8	789.8	126.87	15.278	0.9818
146.5	1201.2	8.9726	40.956	0.93932
158.5	1210.2	17.241	37.279	0.81453
174.23	1705.2	147.14	102.64	0.55669
151.57	1699.4	121.76	24.897	0.99202
153.29	1981.6	55.62	24.189	0.95174
149.12	17.125	102.72	33.15	0.9587
155.5	568	22.479	39.757	0.78941
143.6	1035.2	78.111	65.255	0.89265
147.17	1484	92.726	21.896	0.96018
154.13	1838.3	31.293	66.295	0.90025
154.29	230.14	156.04	23.917	0.82357
164.83	240.25	178.6	48.661	0.84282
171.45	873.95	142.84	82.634	0.94151
147.67	897.5	81.87	28.347	0.99779
142.92	1223.7	21.318	53.029	0.82995
151.14	1233	65.772	24.758	0.88584
139	1479.2	141.84	19.628	0.90711
157.25	1477.2	21.801	21.58	0.99817
146.14	150.43	111.8	22.301	0.96589
164.09	800.45	142.88	50.528	0.91831
171.94	1102.9	146.89	67.697	0.81123
160.38	1270.1	25.56	26.686	0.95537
147.75	1017.2	96.582	27.141	0.96431
167.33	1005.2	178.45	38.033	0.9732
155.67	1506.2	14.744	20.606	0.95348
167.08	38.583	3.4682	35.27	0.93736
151.67	1074	112.38	19.673	0.93454
156	1585.2	79.287	45.582	0.82612
151.17	682.5	93.576	17.103	0.93734
142.29	1451.1	14.47	32.963	0.97127
151.83	1445.5	86.424	16.942	0.94627
158.25	1888.9	7.8533	30.439	0.96175
171.5	152.5	153.43	48.383	0.92431
157.86	432.14	67.834	29.809	0.97806
158	413.75	122.47	15.108	0.86303
157	669	128.29	25.116	0.96381
156.5	968	63.435	38.436	0.7563
164.5	945.38	124.22	33.744	0.89595
158	1127.4	110.85	46.128	0.97433
181.25	9.625	10.491	56.917	0.96487
146.5	280.93	162.58	56.527	0.94559
166	522.5	152.1	62.809	0.91876
155.62	865	96.911	36.08	0.92134
163.2	880.8	21.251	22.924	0.84248
159	318.11	86.028	79.519	0.90763
161	1064.6	180	19.335	0.98267
156.14	1300.7	87.397	22.332	0.98613
157.33	1785.2	114.23	23.215	0.94471
167.4	1960.3	2.2457	55.566	0.91854
150.71	114.29	119.48	29.8	0.88658
166.67	106.17	27.759	22.454	0.9562
153.2	260	64.537	24.696	0.94181
159.77	1770.4	74.65	65.777	0.80403
158.75	1943	164.48	18.81	0.99317
155.38	2034	68.199	18.942	0.85291
159.2	64.5	113.2	33.366	0.913
165.86	71.857	42.51	20.442	0.79634
161.29	1184.4	151.7	30.771	0.95965
164.6	1303.4	153.43	16.454	0.9513
165.5	697.9	122.57	44.968	0.95001
172.73	708.82	167.83	55.045	0.94781
160.82	731.73	5.3558	36.34	0.88442
133.9	754.4	158.59	73.304	0.74732
152	1381.5	148.24	55.053	0.89725
166.56	1494.1	24.775	29.837	0.95973
160.29	1710.7	90	45.294	0.86103
161.5	1986.5	129.47	22.418	0.98235
164.4	613.73	70.017	67.408	0.8682
178.9	1349.6	176.01	48.529	0.88822
162	1531.8	71.565	16.513	0.9575
163.29	2002.7	175.43	27.008	0.92862
158.6	2013.2	93.814	15.162	0.99149
165.5	2023	19.654	14.954	0.99409
169.67	2033.3	46.469	28.879	0.95523
160.77	227.15	90.988	64.641	0.8974
167.62	385.5	138.18	30.024	0.84916
163.57	1015.9	72.801	49.052	0.89632
170.29	1625.1	10.008	17.813	0.96913
154.33	1679.5	159.78	23.16	0.87427
170.5	1732	25.463	23.8	0.97731
169.17	1740.3	147.99	20.142	0.93674
168.67	213.58	74.055	52.5	0.97068
168	183.2	150.26	16.758	0.96223
171.71	652.43	40.732	48.045	0.98883
161.83	653.67	82.405	15.325	0.98748
165.6	802.8	28.811	23.094	0.98839
175.38	991	131.99	44.534	0.90629
191.12	1127.5	10.923	64.008	0.90694
172.43	131.14	100.57	82.132	0.92893
165.38	493.38	71.565	26.107	0.96904
172.88	1386.6	164.74	26.146	0.87217
169.17	24.167	28.61	28.603	0.87612
166.36	27.545	78.69	46.804	0.87156
213.38	345.58	172.11	110.58	0.92208
170.43	543.14	14.036	26.048	0.94972
167.87	561	80.91	54.026	0.93724
172.29	658.29	168.11	21.648	0.89694
163.29	1166.6	96.009	20.121	0.94949
169.5	134	0	10.991	0.90986
156.38	467.12	167.2	31.483	0.71661
168.67	469.17	155.22	30.093	0.95156
182.4	911.8	16.699	45.957	0.9087
179.9	1240.7	156.37	37.45	0.93266
185.94	1709.6	44.341	69.822	0.88113
173.64	1911.7	31.329	57.412	0.93799
184.38	787.62	13.736	46.997	0.98569
165.5	779.5	82.405	15.385	0.98359
165.5	1441.4	33.69	45.594	0.94895
171	1443.7	23.199	23.303	0.98042
156.5	1442.5	153.43	16.953	0.92327
196	1497.3	165.07	68.726	0.90354
187.62	1802.1	172.28	80.929	0.7357
176.68	1831.4	44.145	64.021	0.74009
156.83	1089.5	57.381	29.686	0.99985
182.2	498.6	177.46	47.543	0.94745
161	896.89	96.34	33.292	0.81599
170.5	959.5	90	51.704	0.90902
172	1475.2	126.03	14.038	0.96894
170.14	1045.7	94.086	44.656	0.94291
177.86	1456.6	163.81	32.948	0.97972
168.83	2032.5	93.366	17.98	0.94711
179.71	2016.7	154.98	35.298	0.9379
176.5	214.83	162.9	14.067	0.9669
202.06	1220.9	0.84252	84.646	0.80344
180.45	1193.3	120.7	39.745	0.93636
172.62	1562.2	108.43	29.033	0.98028
173.43	1266.6	103.24	17.72	0.98555
180.57	1369	10.008	18.31	0.94282
175.6	1596.2	11.889	19.831	0.97908
178.57	1582.6	120.96	25.761	0.90538
198.43	963.57	178.06	61.706	0.9567
168.2	1291.2	59.744	15.851	0.87646
188.67	1304.2	9.6888	44.726	0.92995
177.17	1665.3	116.57	29.588	0.98246
154.31	628.38	34.992	42.538	0.86087
194.26	620.68	152.49	62.972	0.85944
175.75	1031	159.78	21.14	0.95781
179.55	1046.5	15.642	38.481	0.67465
176	1417.8	117.9	19.423	0.99036
182.6	806	165.07	16.083	0.96527
162.33	1262.2	156.37	29.004	0.60213
190.11	1756.8	162.65	36.52	0.91802
182.25	1749.9	126.87	32.018	0.93697
180	1771	51.34	19.271	0.9968
188.67	127	24.146	32.532	0.97691
183.44	167.78	142.13	29.104	0.78352
191.5	180.8	0	37.2	0.96773
176	677.67	77.471	9.2221	0.99972
197.62	1251.6	27.35	102.49	0.63711
181.09	1343.6	77.074	65.381	0.95726
175.67	1942	97.765	24.413	0.90951
176	12.6	67.62	19.088	0.96318
179.8	298.8	25.201	19.804	0.94871
175.62	293.12	109.65	30.529	0.9739
176.29	1727.3	90	22.21	0.94551
179.11	1874.5	110.35	78.124	0.84646
177	410	36.87	15.193	0.98727
184	404.8	130.6	19.79	0.93174
181.12	465.25	100.54	44.999	0.97197
193.95	472.32	144.25	70.441	0.87465
183.12	587.25	124.22	31.973	0.94557
178.82	1151.1	67.891	37.368	0.92432
189.75	1140.6	165.96	25.32	0.97705
182.17	1621.3	129.81	17.343	0.9007
184.2	385.4	15.945	17.737	0.82088
198.67	369.67	156.16	49.322	0.95314
185.09	695.91	116.57	46.154	0.92052
190.08	743	70.974	64.735	0.94774
185.83	767.67	6.5819	26.737	0.9789
177.56	1086.2	99.782	33.284	0.88415
218.67	1884.4	8.6864	79.302	0.91846
176.5	1861.2	77.905	15.31	0.93519
193.11	1869.8	6.3402	30.788	0.88235
183.3	61.2	149.86	36.516	0.98167
191.71	63	165.26	21.896	0.89729
189	200.8	6.5819	26.547	0.98588
182	205.75	87.879	29.108	0.92823
175.14	836.29	74.358	29.731	0.87322
183.29	831.86	103.39	22.245	0.97042
179.67	1402.2	93.18	18.36	0.98189
195.56	1405.8	159.23	32.971	0.94072
182.57	1440.9	97.853	30.421	0.9623
186.75	1513.2	132.88	20.375	0.93766
183.4	1667.6	30.964	18.864	0.92733
181.83	1690.7	106.39	18.166	0.97544
187.08	264	77.692	60.834	0.92537
194.89	242.56	139.24	40.73	0.94005
185.29	1489.1	108.43	30.821	0.92342
177.8	344.4	75.379	25.603	0.92841
189.67	358.33	12.995	13.655	0.97702
205	562.08	1.1233	58.286	0.87516
197.25	541.17	128.42	86.425	0.85654
192.08	586.5	66.297	47.723	0.93827
179.67	1066.2	81.469	20.732	0.97549
203.08	1064.5	156.19	44.79	0.82969
189.83	1200.2	42.51	21.245	0.76624
189.86	228.57	136.74	25.456	0.91708
191.57	543.29	47.291	37.755	0.9372
195.94	1023.7	73.072	75.938	0.94978
188.77	1833.9	86.348	104.75	0.89922
184.33	1384.3	42.274	15.021	0.98966
216.54	1424.5	6.7456	107.7	0.86955
199.7	93.8	174.96	39.408	0.86612
227.04	822.91	7.3058	86.424	0.90992
193.62	872.38	154.29	32.289	0.92809
187.33	892	80.538	25.597	0.95053
186.43	930.57	77.661	35.174	0.93128
193.2	932.8	156.8	17.754	0.8579
185	1279	160.35	15.133	0.98234
204.22	1291.9	157.38	62.359	0.83388
192.2	1855.2	26.565	14.074	0.9533
188.73	2015.1	75.677	54.19	0.89514
187.25	1984.8	108.43	12.671	0.99831
187.75	967.25	78.69	16.373	0.93426
186.03	1639.6	55.244	146.4	0.40738
204.44	1769.2	171.87	55.961	0.75814
188	1113.4	94.086	29.252	0.95964
189.25	1639.8	73.61	18.31	0.96777
189.71	135.43	90	21.116	0.85245
213.86	79.409	108.23	100.26	0.8926
197	275.67	28.072	35.137	0.96764
189.38	319.25	84.806	33.653	0.98463
191.2	294.2	121.61	15.527	0.98306
196.67	299.5	169.99	17.616	0.97996
190.25	646.25	4.0856	14.956	0.93844
188.69	654.23	81.87	45.224	0.93814
205.36	1363.6	161.11	45.749	0.87788
187	1558.4	114.62	27.396	0.96366
202.36	391.18	153.43	39.991	0.95054
189.25	494.5	85.601	26.415	0.9872
196.78	791.11	124.22	33.252	0.9092
196.8	812.2	41.634	24.59	0.97939
200.67	1173.3	154.36	28.649	0.96796
192	1481.8	55.62	23.082	0.9974
205.5	1968.5	157.75	53.031	0.89645
203.33	1042.2	172.41	30.949	0.97792
230.89	510.93	26.878	129.52	0.6319
215.91	1246.5	16.699	57.317	0.91075
201.43	686	17.447	37.582	0.97622
211	944.67	171.87	35.925	0.98414
201	1097.4	35.838	24.595	0.90277
199.25	1083.2	145.3	16.467	0.96018
191.56	1327	107.35	34.592	0.9692
189.5	1544.8	18.435	16.502	0.95814
194.33	1594.3	53.393	48.554	0.89797
196.2	1585	163.61	17.956	0.98684
186.33	2026.5	160.71	23.187	0.91384
199.33	2010.5	118.3	29.999	0.98434
198.56	988.78	105.42	31.471	0.9559
210.08	1149.5	176.19	47.554	0.94839
194.24	1517.1	66.038	54.654	0.90101
199.67	1899.3	168.69	47.086	0.86633
211.47	602.4	142.48	75.326	0.93732
195.4	41.4	85.426	25.142	0.99752
207.17	39	13.392	23.761	0.9085
195.6	230.6	87.274	21.788	0.96491
205.75	287.38	160.56	21.35	0.8444
214	1005.2	156.14	61.398	0.92608
192.5	1260.8	153.43	18.042	0.99147
215.94	1235.1	126.71	83.514	0.88129
196	1445.5	113.2	25.252	0.90477
198.33	1455.3	53.13	10.009	0.99913
199.43	2009.6	78.179	46.258	0.94972
206.2	403.4	148.67	32.032	0.84059
191.18	1726.7	116.57	28.347	0.9466
208.73	746.55	166.26	47.964	0.96583
202.25	1340.6	114.78	30.075	0.95214
200.5	1566	120.96	23.45	0.99461
202.5	1855.8	168.69	10.335	0.98674
198.5	347.12	114.62	30.634	0.8618
213.29	446.54	55.905	104.47	0.75133
200.89	419.67	94.899	38.673	0.90835
210.71	767.57	4.9697	27.744	0.83213
202.6	1816.8	123.69	15.738	0.91638
204	1827	24.444	12.156	0.99404
215.9	167.9	40.601	48.553	0.94943
198.29	725.14	84.56	22.339	0.94431
206.8	715.8	147.99	19.471	0.96905
207.6	732	163.61	18.02	0.98338
188.1	834.1	143.62	29.461	0.80108
200.75	831.62	86.186	32.332	0.92992
212.75	195	162.35	28.683	0.80488
209.4	451.47	173.16	52.793	0.95389
205.43	501	73.74	26.642	0.93837
221.18	856.27	18.853	47.136	0.91914
236.29	1037.1	173.95	72.174	0.91959
206.56	1377.6	124.7	36.09	0.87622
228.46	1402.6	32.471	67.572	0.96478
238.96	1376.1	149.79	103.4	0.88412
215.61	1888.8	118.77	63.201	0.92057
205.73	1717.4	91.273	49.758	0.90461
204.08	1611.7	90	39.99	0.92523
217.33	1664.7	166.43	34.154	0.87347
213.1	1687.1	153.43	36.681	0.79247
226.18	1698.6	173.8	54.012	0.85668
218.44	111.75	117.47	62.258	0.9052
205.33	917.56	76.504	26.928	0.95476
206.15	1202.2	98.471	50.67	0.9378
208.5	1238.8	67.38	26.092	0.99649
217	1564.8	121.87	46.401	0.9389
206.75	1662	6.3402	19.256	0.94051
204	1784.3	39.806	15.696	0.99517
221	1782	150.49	81.002	0.75186
209	888.56	79.461	44.697	0.97855
210.33	1088	47.49	17.652	0.92218
211.79	2034.9	169.7	50.474	0.88603
205.29	363.57	102.2	38.634	0.97983
205.62	684.46	85.236	53.411	0.90181
202.2	1937.2	3.5763	16.424	0.97611
206	1994.5	95.711	10.497	0.95737
209.55	285.85	90	80.859	0.95228
220.14	248.57	108.82	54.358	0.8552
202	889.75	120.96	17.596	0.99412
255.35	869.85	167.91	88.299	0.9729
211.42	1487.5	121.14	71.182	0.78784
212.75	1553	161.57	31.82	0.89442
207.63	1828	82.333	58.187	0.90174
229.88	75.125	18.8	50.996	0.97357
216	1016.1	135	21.425	0.92412
206.14	1165.9	27.408	31.551	0.96395
205.4	1172.3	108.8	52.964	0.93741
215.2	1642.2	171.25	26.791	0.98189
237.08	1838.5	163.56	65.496	0.97106
218.79	208.71	113.75	58.585	0.93243
214	1094.8	115.02	16.807	0.98487
216.57	1581.4	60.945	32.127	0.96141
218.71	694.71	99.605	71.708	0.91935
210	946.75	121.61	16.195	0.94253
217.4	319.2	169.7	23.553	0.94936
221	329.75	51.009	27.144	0.99539
209.25	1115	16.39	18.093	0.97937
214.6	1312.1	90	77.428	0.87824
227.56	893.89	143.47	35.943	0.93482
206.75	1537	135	16.216	0.95931
220.15	1515	106.7	46.897	0.89048
220	1532	171.87	14.93	0.94723
254.23	1609	157.72	101.92	0.88004
213.75	1091.5	160.35	15.93	0.93321
207.14	1308.1	45	18.385	1
235.9	1315.9	175.24	50.802	0.94812
218.75	9.25	104.93	15.591	0.99571
224	23.5	47.49	17.213	0.94571
211.5	1348.2	135	15.875	0.97991
232.56	1344.2	3.9452	29.932	0.97117
222.6	1611.4	28.61	14.067	0.89073
230.91	1583.5	174.81	36.601	0.90532
216.12	1733.4	97.001	60.329	0.95192
226.29	1737.6	167.47	29.08	0.95111
212.25	2015.5	123.69	15.725	0.91713
221.22	2016	70.253	44.479	0.9316
238.11	2010.1	1.5911	38.736	0.92972
236.89	383.67	8.7462	44.132	0.8941
223.67	901.78	72.031	40.947	0.94994
227.47	1447.6	137.73	63.755	0.69952
223.4	1812.6	26.565	20.706	0.97191
230.75	1810	177.61	25.149	0.95514
230.5	366	18.435	22.278	0.99363
225	977.6	177.4	22.308	0.98719
208.75	987.25	168.11	31.835	0.6099
228.2	1044.6	32.735	16.94	0.98246
220.43	789.52	91.112	113.38	0.90865
215.33	827.5	63.435	17.407	0.8992
234.12	831	161.57	27.172	0.93106
221.5	934.75	90	35.552	0.98447
226	1228.8	29.745	24.921	0.97054
221.67	1210.1	90.924	63.479	0.97682
240.76	1388	164.43	75.69	0.83663
221.62	134.75	94.289	41.308	0.97105
230.88	478.88	9.211	38.55	0.97233
218.62	649	90	41.19	0.89827
227.39	635.78	57.407	80.616	0.89811
231	661.75	153.43	20.16	0.99823
228.33	1201.3	10.305	11.246	0.99414
222	1642.8	101.89	19.57	0.99218
222.4	1670.2	90	27.385	0.98594
222.5	1786.3	73.301	22.919	0.91105
214.75	1914.5	139.4	18.474	0.9981
222.67	1966.8	86.906	37.628	0.98474
224	535.33	124.22	33.677	0.89772
228.92	733	62.103	41.477	0.92752
219	804.6	13.241	17.646	0.98967
234.85	867.23	45	68.097	0.91377
230.75	843.75	110.56	28.243	0.90754
222.6	285.6	93.576	16.407	0.97708
231.6	274.6	124.51	21.827	0.88958
229.83	1065.3	164.05	22.721	0.96124
222.86	1090.6	102.03	68.56	0.90971
239.1	1081.8	43.025	45.293	0.90602
223.14	1507.4	168.11	21.991	0.88294
229.33	1752.3	164.48	19.827	0.94224
239.22	1922.7	148.11	61.107	0.86734
236.5	2005.8	62.969	62.202	0.88436
227.5	174.5	6.3402	18.545	0.97661
232.75	143.83	103.54	59.821	0.92848
240.7	1482.2	157.38	44.947	0.86769
235.43	1096.1	57.381	30.384	0.9769
248.4	921.67	37.972	63.877	0.81421
230.6	1529.9	45	31.964	0.88488
232.89	426.11	56.976	31.595	0.755
237.4	562.6	157.62	19.933	0.92231
233.46	325.08	95.711	65.144	0.92563
240.5	1269.8	126.43	58.624	0.89045
243.44	1292.7	146.31	34.601	0.93784
231	1606.5	114.78	14.329	0.99919
234.75	1628.5	33.69	15.091	0.95569
231.62	1722.4	106.26	25.53	0.97922
230.71	1859.9	45	26.849	0.9481
234	226.5	64.799	21.12	0.88961
228.67	509.42	66.501	42.164	0.59482
226	485.67	67.166	22.556	0.91397
231.4	1564.8	100.01	17.406	0.99176
232.33	1578.3	60.945	10.303	0.99928
259.88	2012.9	150.59	73.244	0.86198
244	1721.5	165.58	37.486	0.96405
245.29	689.58	132.56	90.585	0.73443
240.83	704.67	9.4623	19.631	0.92958
231.38	1236.6	83.66	27.646	0.98265
232	392.86	92.045	29.427	0.95213
237.25	1195.2	121.61	15.303	0.99747
244	184.62	172.23	23.848	0.93105
240.8	457.2	42.879	19.999	0.95527
241.4	443.8	142.43	16.629	0.98628
234	516.4	71.565	17.197	0.73555
232.17	1023.5	29.358	21.851	0.84013
240.07	1022.2	116.57	55.788	0.84171
242.67	1047.5	0	15.472	0.96948
236.77	1447.8	101.31	52.561	0.8731
238.67	6	171.87	7.6344	0.92621
234.11	600.67	88.152	34.351	0.90293
236.58	1760.2	100.95	33.648	0.9384
240.5	1784	65.772	23.027	0.95243
246.36	633.5	62.56	66.075	0.88674
249	1724.3	46.771	71.531	0.95933
245	1708.5	161.57	19.242	0.98603
236.43	930.86	99.462	21.447	0.85085
255.8	946.3	7.275	50.843	0.93192
239.5	1378.5	106.7	21.868	0.95486
238.33	1478	104.04	23.346	0.88305
244.33	1487	28.301	15.345	0.96218
236.33	1643.8	92.386	27.49	0.87379
249.18	1636.4	122.35	39.851	0.89109
242.78	88.333	79.114	27.744	0.9543
243.91	55.364	96.009	42.106	0.90746
239.6	902	123.69	35.753	0.90761
247.14	1393.9	119.25	29.657	0.96614
240.25	1536	95.711	41.546	0.96759
230	1843.6	144.46	18.712	0.91944
239.25	1829.5	86.186	15.534	0.96774
256.17	797.25	159.15	48.876	0.91956
243.1	747.17	74.798	122.26	0.77976
261.67	821.56	38.157	55.323	0.96548
246.25	757.38	58.392	33.514	0.91091
240.43	1171.1	88.152	32.595	0.95156
251.7	1195.2	53.616	32.438	0.72758
243.75	1677.5	20.225	22.824	0.88715
244	1667.5	118.3	15.556	0.94912
254.6	1867	176.05	29.53	0.98437
235.67	1910.7	154.8	20.981	0.89547
246.4	167.4	41.424	24.349	0.93109
251.33	150.44	129.29	31.207	0.91085
236.36	998.73	87.797	39.064	0.66607
243.2	989.2	93.366	18.659	0.91268
248.83	1110.2	25.56	26.652	0.9566
255.29	28.286	146.31	25.859	0.97603
241.44	964.11	53.13	38.667	0.90517
252.33	1170.3	23.962	20.771	0.94834
243.33	1289	82.875	9.4721	0.85116
280.52	1302.9	6.4287	81.045	0.8816
256.92	1342.7	62.784	50.148	0.78483
242.8	1597.2	97.853	29.61	0.98867
251.83	1788.1	148.67	40.663	0.66217
250.25	1810.2	4.3987	14.18	0.91947
247.25	1926	50.711	16.093	0.88314
269.27	53.273	11.31	66.226	0.92394
249.9	122.8	109.54	33.329	0.98693
248.4	145.8	61.39	13.009	0.9632
242.88	205.94	113.46	66.28	0.87169
265.4	406.1	173.66	45.931	0.98576
252	1576.7	139.76	17.559	0.96984
245.43	1685.3	81.87	24.667	0.85997
262.27	100.45	37.747	42.869	0.91453
248.25	251.25	165.26	20.015	0.98159
250.28	283.17	72.121	74.575	0.87357
261.22	459.33	0	38.01	0.94711
247.75	538.5	117.76	44.832	0.95783
258.38	666.69	125.36	45.138	0.84215
245.83	821.33	106.7	21.599	0.96675
246.5	1234.5	100.89	26.819	0.98722
248	1714.5	107.35	17.033	0.98417
253.92	21.5	18.06	56.164	0.86148
247.2	1344.8	116.57	20.448	0.87484
246.2	1948.2	85.601	13.236	0.98507
253.8	1938.6	139.09	21.113	0.94014
270.75	289.42	5.5993	56.001	0.91507
252.71	325.5	105.35	58.959	0.89701
275.95	424.84	149.86	81.506	0.87962
270.57	1221.5	171.03	61.412	0.93965
254.8	1956.6	15.945	14.671	0.99248
259	808.43	159.15	23.124	0.97182
258.43	844.29	30.069	26.122	0.84046
236.5	1764.9	2.7263	24.414	0.86115
251.5	1774.5	50.194	18.564	0.84142
256.5	1764.7	165.96	16.744	0.98496
251.8	887.2	76.43	30.035	0.99328
254.25	1034.4	111.8	32.891	0.81864
248.5	1060.5	99.866	24.875	0.93849
260.6	1567.2	178.32	34.858	0.9758
278.08	1653.7	162.76	61.992	0.97963
225.18	647.91	142.59	47.934	0.89293
252.25	954.75	72.897	14.099	0.96471
258.6	121.6	26.565	27.391	0.97963
254.6	558.4	116.57	15.759	0.99327
263.25	566.38	0	30.185	0.92762
255.8	617.2	49.399	22.183	0.83122
267.36	594.36	143.13	40.93	0.97729
249.67	1128.8	131.63	26.142	0.92124
271.53	1854.5	3.8141	63.801	0.94252
252.25	1843	104.04	17.585	0.93787
258.5	1858	49.086	24.21	0.81987
247.14	535.14	150.75	29.903	0.95821
254.7	1431.6	104.04	22.542	0.91454
260.8	1494.2	95.711	82.217	0.73341
258.69	1452.2	114.23	44.931	0.97623
259.2	1965.5	126.12	59.807	0.76587
267.57	237.43	2.0826	61.751	0.89127
253.3	231.5	90	34.878	0.97483
241.42	772.33	138.81	44.541	0.71598
254.5	1257.2	125.54	18.783	0.91598
255.25	1273.6	83.418	30.082	0.87004
253.4	1601.4	102.99	27.402	0.97377
249.13	1986.2	47.643	55.559	0.82814
266.08	388.42	12.381	45.973	0.91306
255.38	398.81	79.439	64.609	0.92893
263.21	363.29	98.471	52.922	0.8979
256.11	496.33	113.39	42.661	0.94492
279.58	893.92	120.53	106.24	0.85237
253.67	1098.7	90	8.3188	0.96167
268.43	1092.6	174.64	32.947	0.97552
263.83	1622.2	150.64	19.797	0.9273
261.17	586.5	26.565	27.012	0.82782
265.86	652.14	14.826	37.447	0.93922
265.38	1066.3	142.93	59.309	0.95095
283.55	1072.4	2.9108	64.849	0.91098
268	1207.9	178.36	35.899	0.97536
263.62	1839.9	9.4623	22.708	0.80361
264.57	899.43	157.83	29.918	0.97448
265.57	911	30.466	22.065	0.89386
288.18	1287.2	0	67.239	0.96671
263.6	1602.4	65.556	38.076	0.95202
266.3	1574.3	117.3	38.43	0.90777
280.21	1731.1	104.41	163.26	0.9107
263.5	2029.1	9.4623	64.45	0.84942
251.43	858.29	49.635	29.67	0.8847
265.43	1322.3	41.82	26.818	0.95068
261.33	16.333	56.889	29.659	0.92583
256.75	9	75.964	12.595	0.98206
269.6	10.6	175.76	28.307	0.95644
265.75	511.33	141.12	45.49	0.87546
295.1	1024.1	4.4556	83.912	0.9204
258.6	1727.6	90	24.222	0.99083
279.5	1773.4	166.29	43.263	0.97546
263.56	126	109.54	34.16	0.96292
277.8	140.3	1.6847	35.819	0.94964
260.31	452	84.806	45.727	0.96621
272.43	1152.7	169.05	35.242	0.89597
254.2	695	45	17.728	0.95729
273.71	700.29	170.54	30.713	0.99025
276.57	883.71	171.38	35.21	0.94792
261.2	1180	90	23.897	0.9206
266	1176.3	0	31.676	0.88396
264.2	1470.6	111.04	14.463	0.96305
266.9	1943.6	75.964	36.376	0.90677
273.62	1651.6	33.69	43.924	0.98503
262.44	1708.7	70.71	44.921	0.94341
267	1907	122.74	16.788	0.99136
266.75	53	61.39	12.728	0.98447
263.73	181	98.366	36.833	0.93301
290.91	631.36	17.7	52.82	0.93403
284.05	1211.8	144.03	94.606	0.80977
272.5	1546.6	155.92	55.145	0.93351
274.56	1519.7	116.57	54.199	0.94891
283.1	271.8	5.3145	45.932	0.94021
269	732.25	157.75	24.117	0.98559
272.78	740.56	32.619	36.733	0.80803
257.67	1752.2	46.975	24.227	0.84693
268.12	1012.4	92.291	59.363	0.84295
270.33	1012.7	36.87	10.233	0.9772
262	1405	53.746	20.331	0.91493
304.15	1400.1	14.25	95.547	0.68029
274.75	1464.1	14.47	35.907	0.89163
276.4	217	27.897	20.536	0.93665
270.11	776.33	108.43	35.792	0.8835
289.27	1424.9	161.94	51.888	0.93246
271.4	1535.6	37.304	27.458	0.9615
265.5	1527.5	68.199	23.86	0.90279
286.42	1524	166.29	43.386	0.9727
274.8	155.2	13.241	17.941	0.97345
275	683.43	55.491	23.128	0.83951
271.79	821.86	120.96	45.989	0.88753
277.78	978.22	36.027	42.043	0.97054
270.92	1378.9	127.57	51.394	0.95738
277.55	1395.8	66.038	33.659	0.87782
253.5	64	177.95	35.675	0.78537
272.14	43.286	102.53	37.553	0.98204
271.2	303	78.232	25.152	0.97467
291.25	768.17	169.82	42.916	0.92327
292.91	987.91	3.0128	39.285	0.96862
269.75	1101.2	85.601	13.083	0.99661
272.82	1272.3	93.576	38.632	0.82994
274.43	1806.7	73.811	35.808	0.90148
275	448.71	123.69	22.915	0.94406
270.22	592.26	92.603	110.12	0.79996
273	1108.2	174.29	20.606	0.97542
287	1980.9	118.91	82.468	0.92808
272.2	2024.4	82.648	37.383	0.83613
261.25	1140.4	52.125	24.964	0.91346
275.78	1155.8	52.595	27.202	0.78674
283.4	1234.6	121.76	51.184	0.96508
279.5	1255.8	167.91	17.712	0.80836
264.1	1674.8	170.18	57.911	0.91128
272	1681.1	90	25.523	0.97951
272.57	871.86	85.601	26.697	0.97678
282.11	1269.9	163.81	40.17	0.80358
290	1689	172.72	49.002	0.96692
283.27	92.364	45	42.973	0.88856
304.54	518.19	105.75	178.09	0.91013
284.43	601.71	160.71	21.431	0.98873
276	1226.4	54.782	21.443	0.9704
272.67	1347.2	69.146	25.05	0.89711
280.05	1967.8	81.384	94.189	0.70872
280.25	232.5	160.02	13.307	0.87958
258.89	314.22	163.07	33.559	0.71639
294.58	301.5	141.91	52.94	0.888
279.71	525.29	136.4	29.933	0.96883
282.62	543.62	165.38	24.589	0.96669
283.88	40	2.3859	24.481	0.9812
277.5	257.5	75.964	13.116	0.94305
270.17	712.17	156.37	21.886	0.79796
271	704	53.973	14.343	0.94833
261.2	1184.5	24.775	33.665	0.8506
276.8	1184.8	107.1	14.004	0.97126
275.75	1630	121.61	15.93	0.95821
282.88	16.125	109.8	31.705	0.83805
275.5	407.5	93.366	17.071	0.99756
277.75	759.12	71.565	28.071	0.90123
280	1312.8	100.62	33.891	0.96066
280.2	1449.8	163.61	18.02	0.98338
289.67	1462.1	117.85	63.507	0.94386
279.58	131.32	88.843	107.05	0.92499
281.6	176.2	6.7098	17.325	0.98803
287.45	197.91	68.429	47.285	0.97788
282.17	278.33	109.29	21.329	0.99348
271.14	329.43	34.38	26.505	0.86858
286.71	338.71	23.629	19.046	0.91694
284.25	328.25	137.73	15.314	0.97077
276.6	1379.8	81.87	28.523	0.99164
276.5	1821.5	16.504	30.262	0.93055
277.33	1843.8	86.906	41.496	0.89295
270.05	1865	132.65	120.03	0.86086
289.86	1123.1	151.86	51.767	0.94201
304.11	1938.6	22.834	80.627	0.76707
298	1917.9	170.34	52.789	0.90315
270.71	1928.6	142.13	28.016	0.81395
284.29	481	177.14	21.551	0.92918
285.17	470.67	119.36	21.137	0.86852
286.29	499.5	82.875	43.423	0.92833
285.07	716.43	107.45	43.079	0.85164
292.5	734	29.249	29.128	0.98371
285	737.86	84.289	24.734	0.81263
278.17	921.83	131.01	32.75	0.93067
293.67	919.83	162.26	27.486	0.95499
288	1171.8	135	21.042	0.94092
278.5	1550	102.99	15.039	0.88712
298.18	1749.6	165.17	39.657	0.88688
290.11	2018.2	67.011	43.703	0.82025
286.5	833.12	127.87	36.76	0.9305
289.85	952.08	52.001	47.767	0.85013
275.33	1076.8	139.4	19.885	0.92729
284.46	1027	92.545	97.725	0.92186
289.25	1071.8	0	18.719	0.74792
284.43	1899.9	57.529	15.976	0.81614
274.9	1889.2	178.36	37.678	0.92931
289.17	429.17	54.462	17.73	0.97035
296.12	1035.8	168.69	27.666	0.92152
284.83	668.5	93.013	21.412	0.88859
310	659.91	16.699	59.427	0.87842
308	923.58	129.09	65.351	0.94638
298.58	1413.5	151.39	58.9	0.85094
278.2	1710.4	140.71	15.211	0.93436
300.45	127.45	33.69	40.86	0.97066
294.2	438.5	122.35	38.834	0.91443
299.86	483.59	74.667	78.566	0.81827
296.4	1348.1	8.2971	53.469	0.90721
290.89	1322.4	105.59	46.125	0.96787
301.11	1506.1	5.9061	33.719	0.86463
291	190.2	162.35	23.26	0.99254
285	237.8	90	13.758	0.94494
298.33	1083	142.31	30.397	0.91466
295.83	1151.3	167.47	20.758	0.88828
290.6	1470.6	176.42	17.236	0.93011
289.5	61.5	82.875	17.683	0.91185
292.75	358	41.987	27.324	0.98475
303.1	346.4	164.05	33.282	0.87497
290	1441.8	123.69	12.484	0.86643
295.6	1449.2	10.008	17.621	0.97965
287.57	1774	93.814	17.139	0.87713
289.1	1868.2	77.276	39.556	0.80344
308.97	1588.9	114.16	149.58	0.78401
313.29	1628	21.801	51.137	0.84246
300.29	1897.6	149.04	25.171	0.92662
291.17	776.5	102.8	22.796	0.98968
286	905.33	40.601	9.3071	0.99059
291.11	911.89	62.354	24.606	0.96346
296	1345.8	73.856	40.969	0.96562
291.75	1530.8	71.565	12.851	0.98432
296.36	389.82	69.775	47.64	0.85007
289.6	1812	103.24	17.61	0.99173
306.9	1785.8	128.23	44.726	0.93932
295.6	31.2	102.53	43.442	0.8489
296.8	162.2	168.69	15.369	0.9953
300.09	582.09	118.61	53.309	0.94017
297	1650.4	115.77	39.085	0.82391
302	1667.6	15.524	19.294	0.96826
293.86	145.14	91.507	38.481	0.98783
297.17	222.17	42.709	38.417	0.92105
330.05	222.85	4.3987	89.361	0.87545
309.2	1537.7	8.3257	43.934	0.94317
289	2015.7	3.3665	17.408	0.97822
293.25	469.25	19.983	12.162	0.96238
318.09	1007.9	161.57	51.368	0.86186
316.62	75.25	159.33	66.517	0.85164
293	85.5	118.81	23.124	0.98707
301.5	244.5	34.992	12.31	0.99162
306.62	265.25	18.97	36.296	0.93227
304.71	247.65	122.86	60.812	0.93962
296.5	678.83	110.56	26.046	0.9841
299.5	1393.2	79.509	28.389	0.96724
299.25	1372.8	108.43	16.373	0.96568
304.1	1571.5	175.91	50.09	0.84063
295.57	1593.9	79.38	59.454	0.82141
296	1564.8	92.203	26.363	0.98696
304.86	364.29	9.4623	24.993	0.97351
297.83	803.33	126.87	22.477	0.88978
296.18	1128.1	76.43	69.855	0.85414
304.08	1554.8	1.2454	51.428	0.89467
283.88	1878.8	177.51	25.5	0.90281
301.88	1875.1	122.01	30.635	0.92384
299.75	1960	9.4623	18.81	0.97014
296.18	1041.5	87.138	41.774	0.95872
299.4	1243.6	102.88	40.11	0.89509
300.45	1435.9	165.96	36.831	0.78363
292	328.83	32.471	15.793	0.82557
309.29	307.86	116.1	57.132	0.95502
319.5	1246.9	160.43	60.689	0.78696
323.53	1600.8	180	66.325	0.82925
302.43	1757.7	100.78	24.76	0.8634
306.67	2009.2	54.782	21.289	0.97745
317.09	1984.5	133.99	46.899	0.85954
306.25	190.5	22.62	15.688	0.82865
301.67	290.33	83.66	45.517	0.79579
304	286	45	10.77	0.91915
300.83	414.17	103.24	17.72	0.98555
303.33	423	54.462	9.0711	0.94833
326.76	1966.2	158.05	77.847	0.92792
294.5	615.25	143.97	15.278	0.89026
316.14	591.36	143.62	54.937	0.8592
315.38	607.62	165.47	28.761	0.96981
308.8	664.2	158.2	16.56	0.9756
285.27	850.91	16.504	32.335	0.87088
305.82	833	97.907	39.753	0.91429
310.38	972	169.11	30.706	0.86225
307.8	958.6	115.77	32.485	0.99129
315.38	1375.9	39.56	60.345	0.98875
328.41	1366.6	6.3402	57.461	0.94554
295.2	1403.8	118.61	26.862	0.93291
307	1414.8	47.726	16.875	0.88094
315.92	1719.8	17.447	41.137	0.89185
305.57	915.93	88.493	41.222	0.92215
317.25	1758.7	39.472	46.888	0.93938
308.27	752.18	177.61	50.155	0.95786
305.79	719.32	98.807	76.647	0.93738
308.8	762.6	55.008	25.831	0.94511
326.93	1084.7	158.75	62.525	0.92667
304.9	1150.2	91.637	72.327	0.96822
314.5	1173.5	143.62	24.588	0.95986
320.5	6.875	159.27	41.42	0.95509
307.14	709.79	170.54	47.354	0.89917
309.5	723	10.62	16.621	0.9794
316.6	737.4	161.57	43.023	0.95552
297.71	1913.7	143.75	21.058	0.88334
316.78	1914	31.759	26.369	0.93664
320.5	2029.8	164.74	46.786	0.97481
318.71	1104	140.44	33.096	0.9014
312.8	1158.8	162.9	14.877	0.91426
328.56	1231.3	11.041	44.105	0.94713
307.6	1543.6	87.797	28.023	0.92848
311.33	1623	60.945	21.548	0.95562
310.8	24.6	141.84	18.222	0.97707
318	183.29	41.186	33.975	0.93863
306.6	993.2	86.82	18.933	0.95221
321.57	1662.9	49.635	56.547	0.9284
309.4	1676.8	105.95	14.851	0.98045
310.33	1845.5	124.51	20.32	0.95552
310.57	1859.9	71.565	22.693	0.97543
306.56	451.11	95.356	35.577	0.90341
333.18	458.64	176.1	50.939	0.86578
312.5	1078.6	59.421	28.246	0.9047
345.93	1748.9	9.7618	119.23	0.79146
319	1727.8	155.56	25.683	0.94094
324.36	52.929	26.565	52.995	0.7595
311.75	63.917	79.824	41.269	0.96013
304.25	43.125	173.16	26.201	0.96102
302.88	152.88	48.991	32.435	0.93971
316.43	145.29	120.96	30.471	0.95681
325.38	432.88	145.56	44.052	0.96336
306.8	779.4	102.8	24.529	0.91978
315.67	1354.7	45	15.556	1
311.25	1704.2	71.565	12.733	0.99338
328.67	1696.4	11.31	47.627	0.8565
310.12	549	77.196	23.127	0.97553
317.4	540.6	156.37	18.536	0.9422
309.14	640.14	102.26	25.998	0.90533
323.5	629.33	155.22	29.53	0.96973
324.21	1306.3	128.66	61.01	0.94457
315.07	1329.3	23.199	56.537	0.80823
313.8	1997.6	72.646	17.954	0.93366
310	92.8	118.61	25.875	0.96851
313.14	106.43	81.384	35.361	0.94389
337.74	1819.3	9.7067	91.95	0.83854
320.5	510.5	112.04	48.264	0.9388
323.5	934.94	120.76	61.948	0.78901
314.64	1271.4	88.877	54.901	0.92912
354.24	1259.9	163.69	89.61	0.95347
316.4	559.2	147.09	22.319	0.90724
318.67	563	32.471	13.396	0.97333
317.71	860.57	9.4623	21.432	0.85144
313.5	867.5	74.745	12.285	0.92807
316.83	853.5	100.01	20.014	0.86253
313.83	1496.3	83.991	20.162	0.94756
313.4	210.2	64.983	17.165	0.96434
322	1204.8	35.538	17.888	0.9618
317.7	339	101.31	93.955	0.9226
361.96	908.92	151	120.21	0.87506
334.5	931.17	173.99	41.655	0.9173
329.8	1509	7.125	35.668	0.90415
319.67	1606.7	41.634	12.282	0.9804
313.25	670.75	108.43	15.881	0.99564
317.5	729.25	73.301	10.448	0.9993
314.5	881.17	83.29	19.999	0.85588
322	869.2	140.71	14.786	0.96123
317.2	1005.2	107.53	20.416	0.97592
318.2	13.2	111.04	15.134	0.92036
338.44	35.25	23.86	65.445	0.86881
326	351.5	158.75	20.187	0.95672
327.38	613.12	10.305	25.664	0.87129
319.4	1030.6	96.71	19.199	0.89157
342.86	134.93	3.8141	53.386	0.84478
321.8	1451.2	60.255	25.086	0.96414
325.29	1802.1	169.7	23.132	0.96666
330.64	343	74.539	55.299	0.88184
344.27	384.36	161.57	46.806	0.94586
319.2	1161.6	86.186	15.369	0.97814
327	1371.2	146.31	18.187	0.99125
330	1527.7	1.7357	33.243	0.99313
319.88	1520.9	108.43	29.372	0.96898
326.33	433.5	77.347	55.601	0.90322
322.2	1124	63.435	18.357	0.97447
380.45	1122.6	8.7462	131.69	0.89888
318.57	1375	93.945	30.779	0.94443
331.44	1418.1	129.17	35.351	0.98522
333.79	1436.6	11.07	50.613	0.92609
323.5	467.5	30.964	5.831	1
339.43	479.71	173.77	60.996	0.90704
323	1955.3	173.99	19.557	0.97688
321.67	823.67	45	15.556	1
322.12	816.12	107.88	35.674	0.91307
333.29	829.29	24.444	24.538	0.98484
323.8	964	109.44	19.502	0.9244
334.23	1002.1	67.38	66.178	0.98219
324.06	1871.6	89.091	71.239	0.88446
322.88	2025.2	90	29.571	0.9807
325.5	282.75	23.629	17.505	0.99768
336.64	283.45	18.435	44.884	0.70454
339.82	1292.6	51.499	58.977	0.9533
321.22	1472	85.101	40.938	0.85809
344.54	1450.3	153.43	49.62	0.90127
333.62	1468.8	147.72	23.188	0.96911
333.4	1724.6	46.273	34.348	0.92662
331.8	1707.2	155.77	22.166	0.98945
324.88	248.5	79.046	36.691	0.86057
323.6	563.2	90	28.222	0.99213
322.17	1061.2	133.26	25.805	0.90467
328.62	203.25	62.021	39.7	0.91273
331	180.67	109.29	24.427	0.86746
348.45	1601.6	162.72	49.559	0.95093
315.12	1842.2	146.31	23.2	0.93247
319.25	427.25	47.49	16.449	0.98963
346.25	1489.8	172.01	63.014	0.91343
330.33	1487	138.81	10.677	0.99565
325.67	1644.5	100.01	20.469	0.84334
338.56	1649.3	167.47	29.181	0.94784
328.67	40.333	90	20.702	0.91779
341.2	268.7	36.119	48.209	0.9501
350.27	531.93	2.2457	58.994	0.86516
336.12	1687.8	138.37	39.258	0.9202
328.25	1680.8	95.194	23.385	0.94466
331	1777.4	113.63	17.588	0.99294
340.12	39.625	151.82	33.329	0.95307
326.2	159.2	126.87	21.456	0.93213
335.75	797.5	160.2	27.329	0.97224
330.86	953.86	147.09	23.837	0.84944
331	1203.5	108.43	22.62	0.97859
340.86	1206.7	172.57	23.84	0.97293
334.93	117.86	82.185	55.66	0.92487
336	84.833	128.16	18.273	0.97436
329.8	306.2	70.346	18.196	0.817
339.43	293.86	140.91	25.462	0.80966
330.33	1595.9	87.709	26.724	0.93623
336.2	1637	0	12	1
331	1670.7	152.35	24.346	0.97374
332.77	805.31	140.91	44.441	0.92778
342.43	820.14	27.408	32.322	0.94098
331.33	1000	66.371	20.365	0.85756
331.38	637.12	91.975	31.402	0.92406
323.75	645	148.39	16.386	0.93156
366.58	369.84	5.4038	81.447	0.91262
331.5	885.5	1.273	49.474	0.90979
341.25	870.38	109.03	36.028	0.85145
332.71	1330.3	5.9061	30.236	0.96426
351.09	1313.1	141.01	57.086	0.94659
344.6	1423.7	126.53	35.22	0.95402
361.04	1895.2	110.45	135.85	0.92701
338.86	2003.4	21.801	26.702	0.8067
334.25	2011	73.301	32.262	0.97082
333.75	454.75	95.194	11.099	0.99517
329.33	466.83	125.84	23.172	0.95821
334	308.43	104.62	25.654	0.92656
343	309.83	148.39	19.787	0.77142
328.5	505.75	45	13.56	0.93866
344.17	508.67	3.1798	20.63	0.87387
342.67	656.22	96.968	100.76	0.89987
326	783.67	140.19	41.014	0.95214
338.6	904.2	15.524	19.565	0.95483
345.44	1244.6	122.97	47.483	0.92879
334.82	1361.5	86.634	37.33	0.91238
341.86	717.43	113.2	33.221	0.91699
355.85	1051.5	143.13	73.471	0.95275
332.5	1056.8	72.255	28.576	0.91856
350.42	1352	17.447	39.66	0.92506
347.78	1477.3	141.63	34.642	0.88363
339.83	1789	111.25	19.698	0.98047
344.17	1806.7	41.634	24.489	0.98341
345.59	2014.4	112.75	70.26	0.95689
328.33	970	171.87	16.488	0.85771
342	961.5	98.13	28.316	0.74915
345	1290.5	165.47	28.676	0.9727
338	1912.8	112.62	13.715	0.94788
358	1925.9	0	61.425	0.814
335.62	411.25	85.236	26.846	0.8971
348.3	994.7	127.23	35.035	0.89626
369.12	1175.7	177.83	83.735	0.94413
335.57	1139.7	90.764	80.094	0.93648
342.44	563.17	82.266	89.948	0.90878
350.08	1103.8	31.264	41.061	0.79776
348.17	1825	5.7106	22.492	0.89365
341.2	244.6	66.371	19.396	0.90039
344.4	700.8	48.366	12.877	0.93512
343.71	820	110.85	23.698	0.94828
357.71	1462.9	167.62	42.811	0.9805
342.25	1894	45	23.038	0.9822
346.33	1900	60.642	38.09	0.9639
365.47	1897.5	36.098	71.599	0.82969
346.8	85	49.764	18.114	0.94013
344.25	489.88	34.38	25.083	0.91783
340.8	48.6	81.254	15.951	0.82461
348.4	1522.6	142.43	16.712	0.9814
340.91	1568	90	39.65	0.70618
349.2	1571.4	155.1	31.79	0.97108
354.83	1559	129.4	37.091	0.97692
360.36	1670.7	72.618	130.84	0.92097
347.1	1673.1	70.463	36.506	0.90104
362.54	1944.1	61.157	97.629	0.80685
346.4	1904.8	150.95	11.071	0.92996
362.92	660.67	177.56	52.369	0.8983
348.83	862.33	169.05	32.027	0.98588
344.38	1412.8	70.71	23.626	0.89688
339.25	1619.8	173.29	17.791	0.96213
341.88	1875	90.855	70.58	0.94938
353.12	1838.5	169.22	22.567	0.94729
350.25	1874.2	6.009	39.784	0.96043
350.4	56.8	21.038	18.485	0.75352
355.57	245.57	153.43	38.336	0.93325
361.62	257.38	156.61	42.965	0.93823
416.91	425.33	11.051	210.92	0.61832
346.12	419	98.746	30.461	0.86358
344.75	743.25	107.74	28.3	0.92753
348.22	1717.1	68.552	31.916	0.94256
347.83	9.1667	128.99	29.01	0.93135
349.33	25	61.928	17.445	0.97451
343.5	159.75	90	22.652	0.9712
353.5	166	151.19	23.694	0.96333
354.06	1863.8	6.6667	95.862	0.80871
351	221	135	20.093	0.98535
349.83	645.17	166.76	17.993	0.9706
351.86	180.86	160.56	18.729	0.96258
346.14	1977.7	112.93	30.677	0.92028
344.5	562	14.931	17.555	0.8843
353.29	547.43	112.75	34.1	0.9858
352	802	93.013	27.136	0.70115
349	1718	160.35	15.771	0.94262
394.78	1731.1	18.435	89.919	0.91437
358.43	341.57	57.995	41.23	0.91526
377.56	949.72	148.07	90.25	0.90085
364.91	1671.6	147.85	48.367	0.85471
351.62	893.12	98.746	26.502	0.99259
352.62	921.25	91.975	32.876	0.88264
348.83	1157.8	101.31	25.793	0.98844
356.75	1154.8	147.99	20.129	0.93735
353.4	1736	111.04	15.689	0.88781
368.27	2020.6	163.07	52.219	0.92081
357.88	1125	137.49	18.814	0.86526
350.83	1335.8	92.291	25.588	0.9778
366.22	1343.7	162.12	33.446	0.9739
380.23	1910.6	18.997	67.928	0.94974
355.55	112.73	75.619	43.444	0.92674
357.67	399.5	25.56	26.896	0.94793
351	626	147.26	16.835	0.9886
359.3	1688.9	10.62	36.45	0.89322
386.03	1778.1	160.84	127.08	0.79139
353	449.83	86.987	19.906	0.9558
368.75	463.88	147.53	40.282	0.97104
350.86	502.71	93.814	16.88	0.89062
343.29	985.14	26.565	18.634	0.83998
347.05	1060.7	53.973	67.072	0.81116
356.67	1139.2	142.13	12.758	0.89373
368.55	1211.4	14.421	41.57	0.86934
349.42	1462.5	87.955	66.538	0.84216
358.71	1789.9	18.435	25.424	0.87069
354.75	110.75	40.236	17.2	0.99008
397.67	474.9	150.89	105.79	0.95211
364.5	942.2	60.524	30.685	0.86099
359	1181.9	120.65	33.694	0.93145
380	1195.6	13.782	62.289	0.87609
353	1269.7	91.507	44.343	0.85725
352.75	684	81.027	19.379	0.99258
348.5	682	166.61	23.363	0.92398
368.82	1502.5	130.1	52.525	0.94582
362.57	337	180	25.57	0.97772
350.67	1377.5	129.81	24.827	0.94376
365.5	1365.5	149.04	23.345	0.99909
362	202.73	3.0128	43.711	0.87054
360.08	864	80.538	38.29	0.95316
356	1869.5	90	16.67	0.9598
366.27	630	116.57	31.403	0.92568
360.6	836.4	67.166	21.396	0.96351
362.1	79.6	50.194	32.51	0.96097
358.36	302.73	87.064	40.871	0.95548
367.12	546.12	43.603	30.307	0.95688
356.75	760.5	90	16.53	0.96791
372.56	754.11	151.39	31.286	0.80101
375.44	131.89	13.325	43.374	0.90033
368.14	131.57	34.509	19.687	0.98624
366.5	148.4	120.65	31.858	0.98513
353.43	189.71	125.39	49.647	0.93894
356.89	1572	133.09	44.185	0.96074
367.83	1980.2	135	22.058	0.96171
373	240.21	133.41	60.107	0.84735
373	271.64	23.199	34.82	0.87487
368.2	414.6	149.53	20.74	0.95095
370.47	597.53	70.75	69.302	0.9629
374	570.75	4.0856	32.958	0.85173
369	1704.3	172.87	16.385	0.98409
361.57	1778.3	107.65	26.863	0.85944
362.17	1142.5	90	19.363	0.9296
374.83	1537.7	77.005	114.22	0.93443
357.4	1484.8	36.254	18.713	0.99403
364.2	1398.4	59.931	22.27	0.98583
363.14	1640	68.749	24.792	0.77899
368.33	723.67	60.255	24.956	0.96916
365.17	702.17	98.973	19.73	0.97491
379.1	864.6	157.48	45.238	0.98114
364.86	1607.4	77.196	24.903	0.90595
358	245.4	42.274	14.964	0.99346
364.92	992.77	165.96	45.172	0.91277
366.5	984.88	104.53	29.007	0.96157
366.78	1030.8	81.469	24.873	0.81308
371	1012.3	119.74	18.303	0.88097
349.6	1086.6	20.556	32.385	0.79149
372.78	1401.8	101.73	62.622	0.86439
380.33	1419.2	164.05	31.841	0.91457
391.5	1444.2	40.426	74.965	0.94626
363.45	1848.9	130.03	37.514	0.87033
369.47	1822.4	90	56.034	0.74954
358.29	212.29	64.537	24.575	0.94647
369.12	661.5	107.35	36.173	0.92682
372.75	950.5	175.43	25.945	0.96664
371.83	591.83	166.76	19.564	0.89268
381.06	701	105.84	86.772	0.88648
360.82	778.76	5.4403	68.99	0.91731
371.9	886.9	111.8	35.002	0.92312
370.25	1362.6	84.806	33.918	0.97694
379.11	1406.7	159.78	27.295	0.74185
370.64	21.727	82.504	48.29	0.7937
372.2	662	45	33.887	0.95985
371.78	820.22	68.839	36.884	0.90124
382.17	807.67	162.18	29.831	0.98591
361.8	966.2	42.51	16.474	0.98818
386.8	967.8	167.47	40.145	0.91863
388.22	1045.3	144.34	58.958	0.96022
378	1069.2	46.397	32.101	0.90341
380.25	1803.4	161.57	25.833	0.8569
379	1885.7	162.47	20.392	0.97711
365.6	17	20.225	20.909	0.96839
372	12.714	109.09	32.865	0.83716
386.62	1499.2	135.83	50.629	0.96379
365.83	108	153.43	20.792	0.96788
367.8	384.4	137.29	18.788	0.94164
371.55	401.82	90	47.282	0.95173
376	385.75	33.69	11.993	0.9019
385.25	404.33	123.23	50.889	0.68128
371.36	1205.6	134.06	47.816	0.90219
373.12	303.88	93.865	78.523	0.94455
367.8	1585.8	6.3402	19.032	0.95161
374.71	1598	78.69	31.465	0.97231
373	1907.7	116.57	28.466	0.94264
385.89	293.44	149.04	30.491	0.95617
363.38	518.12	145.84	35.109	0.9638
378.56	534.22	105.95	54.386	0.93702
397.18	736.27	10.081	49.552	0.92237
374.5	857	76.759	17.891	0.97615
380.78	834.22	119.54	35.449	0.97272
376	1006.2	6.9112	36.986	0.89877
393	1276.4	180	52.639	0.98786
375.14	1268.4	92.77	66.969	0.92689
354.3	1463.3	37.405	45.437	0.94201
388.6	1467.2	124.44	56.019	0.75757
379.5	1674.2	33.69	14.951	0.96466
366.2	61.4	148.39	18.973	0.80455
391.12	886.75	0	38.887	0.97718
379.43	895.29	72.646	19.476	0.8607
376.25	1299.5	21.801	16.536	0.97701
376.44	1957.3	106.5	29.996	0.93881
389.88	1960	141.58	40.41	0.91595
375.25	2012	116.57	18.016	0.99292
376.43	1995.7	99.462	37.263	0.97943
389.14	320.57	158.84	34.215	0.97155
393.36	778.5	132.83	60.046	0.93098
377.25	919.25	161.57	15.811	1
372.5	928	104.93	15.71	0.98819
374.14	1134.7	95.711	20.319	0.98922
372	1460.9	90	50.001	0.85999
371.33	1874.3	129.81	9.4472	0.82673
382	1992.5	177.8	26.407	0.9853
396.33	1227.8	153.43	69.703	0.93031
368.25	1322.5	148.39	15.692	0.97277
393.11	1600.4	174.43	42.797	0.96256
392.33	1699.2	164.05	31.153	0.93475
376	119.6	23.629	18.98	0.92012
377.11	159.78	108.43	33.487	0.84989
384	1532.2	135	16.03	0.97044
400.17	1561.3	167.74	54.633	0.86165
389.2	1573	14.036	25.412	0.97351
387.5	546	64.799	38.166	0.98456
380.33	1174.8	80.218	30.191	0.97471
384	1144.1	112.17	29.82	0.9777
381.12	197.38	104.93	33.616	0.92362
378.5	481.6	97.853	60.343	0.97027
368.12	579.62	164.05	25.059	0.87155
392	600.18	69.228	66.213	0.93686
381.83	759	75.964	17.942	0.9192
387.83	912.17	50.528	22.462	0.98042
385.2	1028	146.31	25.953	0.97248
383.25	1382.5	164.05	22.139	0.98649
399.22	1934.8	138.58	48.142	0.94186
391.1	63.4	146.31	45.361	0.95383
382.33	1108.2	83.29	17.335	0.98743
391	622.83	150.49	66.963	0.90948
399.09	751.73	140.04	51.326	0.94046
419.07	1113.3	2.2312	79.571	0.96842
386.38	1632.9	94.635	38.111	0.97403
399.88	1669.5	42.955	39.843	0.99448
388	1770	170.22	30.368	0.96905
389.6	1889.8	41.987	13.848	0.97151
402.09	1015.5	60.396	55.589	0.91037
394.56	975.78	118.44	32.083	0.85074
399.12	996.38	26.565	31.48	0.92341
401.56	1669.7	156.19	37.79	0.98337
388.3	310.3	93.27	38.131	0.91939
399.83	672.33	165.38	27.133	0.87604
383.22	883	102.8	23.447	0.96221
380	1065.2	138.37	13.941	0.86378
392.89	1034.3	98.746	56.413	0.93262
376.83	1222	135	23.278	0.97205
387.8	1217.4	85.601	26.831	0.97189
404	1574.7	143.43	39.282	0.98266
393.6	1612.4	142.43	18.191	0.90159
401.7	182.3	150.02	37.182	0.8073
412.36	797.09	153.87	63.653	0.92744
382.2	1936	159.78	20.887	0.96941
393.05	1531.4	105.68	78.047	0.75856
380.75	1630.2	36.027	15.28	0.89014
411.19	1611.9	131.68	108.78	0.89856
391.57	219.57	100.12	29.043	0.97933
428.5	309	141.48	141.18	0.88719
417.47	347.2	178.34	77.83	0.88692
407.86	514.29	123.23	72.708	0.95368
387.11	1727.6	121.61	36.516	0.83605
413	1705.3	134.36	67.04	0.93879
395	1998.8	33.69	16.334	0.88294
401.25	112.25	161.08	38.871	0.95186
414.38	143.19	126.36	114.54	0.78053
388.9	255.8	59.859	40.377	0.8878
413.31	233.94	148.84	58.442	0.85981
391.7	738.3	77.661	34.534	0.94853
398.4	815.8	158.96	15.442	0.90196
404.1	1811.6	167.47	38.92	0.94754
393.62	1815.2	85.462	68.873	0.9176
398.17	2012.5	151.93	19.044	0.89266
391.71	1355.7	87.397	23.465	0.93854
394.5	1608.8	70.017	13.565	0.86283
405	359.82	140.83	38.795	0.89775
397	379.25	60.642	18.556	0.98929
404	1062	58.782	46.578	0.82845
392.43	1285.7	92.862	20.841	0.96082
398.33	1310.1	69.228	32.952	0.94125
395.8	1446.6	159.44	18.791	0.90937
390.25	1696.2	49.764	17.584	0.96843
402.6	915.4	163.3	21.402	0.97563
389.44	1158.2	59.534	24.57	0.80272
392.12	1416.4	114.78	33.693	0.84991
390.85	1854.8	83.66	52.222	0.86701
409.82	1855.8	175.14	52.404	0.90012
415	211.75	6.2034	51.554	0.89752
406.11	198.33	137.73	31.976	0.92984
394.4	562	174.81	22.899	0.96472
395.25	1890.5	110.56	17.156	0.99604
412.86	1878.7	145.98	48.967	0.98556
395.75	1564.5	62.447	26.595	0.97545
403.4	1976	65.433	41.467	0.92806
404.38	2033.1	162.18	31.997	0.91917
403.86	442.86	45	20.975	0.94395
398.92	502.67	32.619	35.227	0.84258
397.72	471.47	100.27	148.04	0.87184
402.75	4.75	20.225	20.479	0.98876
410.75	9.75	157.07	30.053	0.93938
396.8	281	93.576	16.809	0.95374
391.67	937.33	168.69	11.083	0.92017
410.86	951.14	28.74	41.968	0.84244
412.64	1185.7	161.57	43.895	0.79247
410.22	1313.6	4.7636	38.315	0.94283
399.4	880.6	77.905	14.482	0.98864
400.6	667.2	70.346	15.93	0.93321
413.36	631.71	105.35	60.851	0.86911
416.55	1267.5	24.305	40.297	0.8441
402	1480.5	105.95	15.303	0.95143
399	37.4	82.875	16.319	0.98809
407.88	1167.9	136.27	33.822	0.94104
410.33	1647.8	122.47	55.023	0.94785
403.57	133.71	116.57	22.816	0.88203
402.75	630.75	139.76	17.257	0.98679
392.17	640.83	136.85	24.457	0.89673
401.93	698.57	92.01	57.837	0.98614
421.82	719	164.48	41.489	0.90056
401.43	1332.7	97.125	16.807	0.95938
406.75	1341.5	168.69	10.941	0.93212
396.7	1531.7	5.7106	36.552	0.82485
403.83	308.5	102.99	28.263	0.94409
419.9	329.2	165.96	47.976	0.94536
410.33	339	46.637	25.658	0.96495
406.29	1095.3	124.99	26.677	0.91513
406.71	1158.4	69.146	26.858	0.83672
408.25	1143	155.56	14.077	0.85834
416.79	1823.2	102.88	81.68	0.8791
428.44	1674.1	150.02	68.389	0.87782
418.89	2023.9	46.123	39.427	0.91484
427	2011	177.51	49.841	0.92381
407.6	1117.8	107.1	13.941	0.97567
409.75	1133.5	64.799	18.832	0.99769
412	1378.3	37.304	27.215	0.97009
406.07	1375.6	69.444	54.881	0.93409
408.38	1650.5	2.1211	28.682	0.94201
407.73	1776.8	99.462	40.197	0.90794
[truncated: 8,573 more rows]
