# Supplementary material for: Social motility of biofilm-like microcolonies in a gliding bacterium
Source: Nat Commun. 2021 Sep 29;12:5700. doi: 10.1038/s41467-021-25408-7 (PMC8481357; doi:10.1038/s41467-021-25408-7)
Supplement: Supplementary file 15 — Source Data [file 41467_2021_25408_MOESM15_ESM.zip › Source Data_NCOMMS-20-05786B/Source Data_Supplementary Figure 1/Flavo - Angles/75 hr/Angles_m70_75_R3.csv]

6	638.14	126.87	21.44	0.93282
4.7143	1793.3	79.992	20.138	0.85722
4.8333	27.5	84.472	32.514	0.95788
2.75	564.75	80.838	32.166	0.97622
8.6	547.4	160.02	13.233	0.88449
8.5	594.86	80.096	70.863	0.90249
10.167	873.17	30.964	18.447	0.94827
8	1569.8	132.27	14.964	0.99346
14.286	1582.6	21.801	27.784	0.96911
5	1588.3	112.38	18.405	0.99892
20.474	1856.1	44.37	75.632	0.85083
7.6667	133	65.225	14.573	0.98251
11.25	124.75	155.22	14.508	0.98687
15.9	186.5	8.427	31.626	0.86305
12.375	1181	124.16	35.686	0.9482
10.462	1218.9	84.806	58.551	0.94323
15.25	1199.8	30.069	22.293	0.98481
5.5	1719.9	75.964	26.548	0.93185
6.5	1940.8	83.884	57.012	0.98788
21.5	1940.8	1.9749	29.661	0.97829
11.429	436.57	61.607	46.853	0.89768
21.333	429.33	27.897	39.998	0.96181
10	344.86	77.005	28.356	0.94101
11	1139.6	97.524	56.983	0.93818
11.133	1997.8	78.906	57.137	0.90959
15.2	1979	14.931	15.547	0.99855
13.333	28.833	14.744	19.806	0.99198
6.6667	72.167	102.09	18.834	0.76023
12	161.56	126.47	30.473	0.93857
11.917	1001.1	93.013	123.01	0.92802
7.8	501.7	80.134	50.948	0.91644
13	1070.9	8.1301	22.107	0.95959
9.3333	1406.5	98.531	20.883	0.96845
16	1426.2	65.41	68.596	0.94589
20	1416.2	24.444	24.502	0.98628
14.136	237.05	96.203	107.36	0.862
10.2	764.4	96.843	27.08	0.92983
15.2	738.6	111.8	27.585	0.9761
44.957	1021	143.62	100.72	0.93731
10.857	1095.3	98.427	27.455	0.99414
14	1113.5	48.814	13.206	0.80496
41.905	1215.1	0.7639	79.34	0.94539
3.4286	1223.3	120.96	18.659	0.9375
9.5833	1518.3	84.508	53.84	0.97028
82	1526.6	173.14	167.44	0.80004
5.4	147.8	127.57	17.251	0.95072
21.875	474	30.141	36.67	0.97755
19.4	458.2	139.4	18.728	0.98458
16.75	608	165.38	24.539	0.96864
22.25	607	174.81	22.886	0.96523
17.857	767.86	156.61	41.194	0.97857
8.5	922.75	149.04	17.619	0.99283
26.154	1194.4	33.69	39.524	0.91224
13.5	1338.2	159.44	17.416	0.98114
11	1374	80.538	23.89	0.76384
24.429	1361	7.125	29.855	0.81013
11.333	1400.7	25.56	26.255	0.97106
7.2	1454.6	143.75	20.035	0.92845
15.214	1476.1	77.347	51.606	0.97313
19.8	1440.2	123.69	28.94	0.99669
18.357	1663.3	76.201	59.436	0.98752
18.5	1770.2	175.6	14.83	0.87919
21.2	3.6	12.339	33.412	0.98038
16.692	32.846	86.987	61.328	0.93072
20.8	207.2	10.305	34.086	0.984
16	210.29	62.592	32.537	0.93473
20.909	331.55	120.7	40.816	0.91178
13.222	407.78	46.332	32.685	0.9305
7.5	402.25	58.392	15.611	0.9778
27.727	791	28.179	33.482	0.9487
10.333	845.67	50.906	23.174	0.88961
27.125	839.25	171.25	29.87	0.88069
5.8333	1554.8	62.241	22.227	0.966
15.577	1715.8	100.21	129.7	0.86961
11.091	1875.1	30.256	30.012	0.92581
15.286	361.71	135	32.159	0.9235
45.938	482.94	6.2419	78.763	0.81741
38.167	528.5	156.93	72.796	0.80629
24.111	554.11	34.287	28.924	0.92058
36.083	629.83	177.04	59.125	0.98229
21.667	646.5	161.57	32.89	0.96148
17.933	677.07	74.539	52.342	0.93166
5.5714	673.43	135	16.971	1
14.3	893.4	120.7	39.147	0.95067
24.957	958.52	128.07	85.663	0.88973
26.5	1604.9	148.82	46.764	0.94984
13.222	1608.4	112.75	35.888	0.93667
14.667	1821.3	34.38	23.182	0.9931
17.625	526.5	28.887	35.556	0.93151
13	705.25	67.38	15.076	0.8623
27.917	938.17	172.5	40.884	0.93748
10.167	948.17	118.61	12.951	0.9675
10.2	1277.4	150.64	20.156	0.91078
17.143	1265.1	106.39	36.394	0.9738
34.273	1275.6	170.31	45.007	0.92414
7.3333	1375.3	28.301	16.984	0.86934
13.778	1383.7	128.05	33.553	0.87044
20.091	1930.7	79.875	57.844	0.98344
21.2	1888.6	122.91	21.777	0.92983
18.4	391.8	64.983	18.18	0.91049
7.4	1006.4	52.431	18.94	0.86594
30.714	1012.4	178.26	34.529	0.95614
12	1314.5	20.225	22.565	0.89735
33.111	1298.2	128.8	69.001	0.94835
7.5	1430.8	156.8	15.555	0.97921
21	2026.7	32.381	49.548	0.97983
11.875	296.62	43.363	26.086	0.94911
8.8	304.8	140.71	16.166	0.87916
25.25	680.5	0	18.95	0.8971
21.833	822.83	163.3	23.035	0.90647
25.667	1852.6	8.7462	41.49	0.95105
20.25	1835	105.95	29.185	0.9978
22.6	2009.8	9.4623	12.784	0.95166
10.75	253.5	142.59	23.963	0.89307
24.2	318.2	14.036	12.708	0.97333
23.4	110.2	104.47	35.842	0.89323
11.444	809.89	145.71	29.246	0.91044
21.5	797	108.43	19.329	0.98159
60.5	1131.2	157.05	99.434	0.92835
32.7	1159	46.273	34.935	0.91106
13.833	1723	149.53	23.256	0.8481
13	1745.8	23.749	28.201	0.96852
30.625	1758.5	46.273	32.864	0.96848
30.5	1739.2	149.42	25.652	0.99616
22.25	724.25	135	23.529	0.96167
25	1064.8	67.068	28.504	0.99042
24.625	1805.6	75.466	29.205	0.95507
13.167	1794.8	160.02	25.161	0.93039
26.375	1905.9	112.25	24.525	0.96921
30.4	23.8	144.78	21.249	0.97929
19	152.57	74.982	48.716	0.87138
19.333	1033	76.759	17.646	0.98967
21.6	1175	92.203	26.674	0.97546
34	1173.4	173.16	29.714	0.84739
33.2	1346.7	29.249	34.184	0.8382
29	1493.8	160.35	16.342	0.9097
30	1532.2	135	21.378	0.99228
29.333	398.17	11.768	26.67	0.91922
34.889	427.11	4.0856	29	0.96797
19.143	1988.4	114.62	26.849	0.98329
39.214	1965.1	116.57	53.334	0.75467
14.8	561	33.69	18.171	0.99212
45.3	557.7	166.55	54.303	0.87099
33.75	1238.9	141.55	45.636	0.95136
30.333	164.67	153.43	26.28	0.93593
24.231	503.38	59.3	44.516	0.836
26	789.75	47.49	16.303	0.99854
33	780.33	135	21.893	0.96896
31.818	1216.9	62.021	38.393	0.94381
30.083	1964.1	60.832	51.978	0.94742
33.857	411	135	23.117	0.91766
76.522	452.83	3.5763	105.88	0.90842
24.875	870.25	93.576	16.749	0.95713
46.917	1064.3	6.4831	49.289	0.89844
32.706	1379.4	106.5	62.843	0.89621
26.5	343.25	96.71	17.472	0.97969
46.28	563.12	133.65	104.14	0.86258
22.923	698.23	160.71	47.538	0.89149
18	855.8	33.69	19.372	0.93063
29	863.33	163.07	25.896	0.9284
34	1809.2	166.76	17.699	0.98676
25.75	188.75	59.036	18.193	0.96149
50.455	181.91	151.19	50.683	0.90072
35.286	333.71	167.74	24.777	0.94996
31.6	640.2	63.435	17.997	0.99397
35.2	1630.4	6.3402	27.627	0.98332
27.938	1637.7	81.741	67.655	0.92603
32.667	2017.8	59.534	19.999	0.98618
53.867	827.4	24.842	63.12	0.94275
32.333	1084.3	97.125	52.245	0.9259
39.167	1095.7	32.005	20.565	0.9175
33.375	1449.8	111.32	48.056	0.91583
35.833	60.667	135	24.649	0.86062
38.8	1549.2	169.11	26.996	0.98074
41.2	1535.5	119.74	50.06	0.9663
44.667	1775.3	165.96	33.741	0.97759
36.5	358	120.26	28.314	0.98133
41.889	380.89	173.66	31.776	0.85492
27.75	749.5	111.8	16.315	0.99022
32.5	918.2	74.624	47.712	0.86949
26.667	907.67	37.875	12.31	0.92621
65.6	912.6	178.24	69.088	0.94127
41.545	1411.9	125.31	34.195	0.86009
49.182	1257.6	174.56	43.928	0.96044
36.222	1249.1	102.34	33.968	0.96434
41	1656.8	6.3402	18.546	0.97651
46.4	646.8	22.62	28.713	0.90552
39.4	1384.6	48.013	16.465	0.81709
45.385	1051.5	65.821	64.381	0.83429
38.2	1310.8	59.744	14.31	0.97084
44	460.42	62.819	47.79	0.87034
36.625	663.88	57.804	33.254	0.95945
48.077	827.08	118.97	69.398	0.92233
38.167	1051	10.62	18.113	0.89873
46.429	1195.1	23.199	31.64	0.9628
38.25	1201	70.346	30.778	0.96603
60.6	1461	139.61	99.341	0.88549
44.625	1567	156.25	32.913	0.82985
37.6	1577.4	61.928	34.481	0.98604
43.5	276.83	133.32	54.548	0.88187
36.062	251.19	96.34	64.86	0.83769
52.9	291.5	32.347	41.995	0.84559
42.625	511.19	74.476	59.493	0.94203
36.5	885.5	95.711	10.236	0.98181
62.385	879.85	149.59	58.186	0.91669
70.556	105.56	9.0579	89.629	0.77956
38.75	101.12	75.964	34.908	0.94492
49.167	86.833	165.38	25.218	0.94257
44.75	144.38	64.359	29.047	0.9547
43.167	1189.3	113.75	27.77	0.98356
39.286	1715.2	76.293	53.775	0.78479
36.375	1709	111.37	25.31	0.97584
37.6	12	79.992	17.953	0.96154
47.5	6	169.99	17.481	0.9875
20.8	211.5	10.886	31.631	0.83704
51.3	337.25	63.435	99.079	0.92531
42.611	723.5	78.341	69.886	0.92046
39.333	762.33	95.194	22.558	0.97929
39.778	970.89	80.838	37.111	0.84613
26.375	1836.2	12.804	24.396	0.9248
40.5	1832.4	115.02	53.496	0.92827
50.556	1832.3	147.53	27.582	0.94544
38.857	34.857	38.047	29.567	0.9878
47.857	28.286	147.99	20.641	0.91409
48.8	497.8	156.04	20.409	0.96514
46.571	957.43	155.38	27.503	0.95992
93.717	1871.5	151.93	170.14	0.79933
38.429	411.86	90	31.674	0.97873
52	398.4	169.7	23.324	0.95872
51	818.71	59.036	54.883	0.95619
53.25	795	150.52	28.821	0.91668
41.222	1003.2	58.173	35.837	0.95244
80.267	992.47	168.23	76.947	0.9558
61.077	1155.9	32.593	75.697	0.95646
38.667	1140	66.801	15.673	0.97181
45.417	1332.7	44.119	52.166	0.88118
40.5	1321.2	94.764	12.162	0.99008
55.8	1348	61.074	50.338	0.8625
53.643	1991.6	14.036	74.459	0.71987
57.778	127.56	40.601	39.373	0.93664
46.5	184.67	35.838	24.724	0.89805
46.4	174.8	117.47	28.701	0.98179
48.143	1306.7	125.22	21.064	0.98788
51.6	1436	10.784	21.71	0.9847
50.6	1641.4	173.66	20.082	0.90186
49.4	1736	20.556	17.616	0.97004
54.714	237.43	32.619	30.598	0.97005
43	344	87.397	22.547	0.97673
67.7	1617	9.2933	71.409	0.78046
49.75	1611.8	156.8	15.909	0.9574
58.556	1935.6	19.29	45.428	0.9329
47.636	1940.1	77.276	40.575	0.78325
42.8	1924.2	98.746	27.266	0.96479
47.6	605.2	60.255	16.155	0.99809
49	1410.2	11.31	10.319	0.98829
43.667	1807.3	132.27	15.021	0.98966
45.462	1784.1	97.386	59.354	0.91741
50.5	1913.2	154.98	16.601	0.99709
45.25	550.25	90	17.506	0.97108
47.125	898	100.3	24.644	0.90733
36	1477.4	149.74	29.423	0.94434
78.478	1729.9	22.671	110.53	0.77462
60.5	1594.4	12.339	33.995	0.96357
53	1358.2	46.848	22.382	0.9799
70.125	1460.7	2.8156	66.394	0.91987
57	69	160.82	28.045	0.8683
54.75	517.5	156.8	16.331	0.93268
61.882	437.24	118.61	94.279	0.93033
41.5	883.5	33.69	15.314	0.94178
42.75	883.5	36.027	15.18	0.89599
55.692	992.54	105.12	42.01	0.91234
64.909	1401.3	10.713	39.939	0.94284
50.9	1544.4	81.119	34.527	0.93805
62.286	1541.3	48.504	36.211	0.95865
50.875	630.5	96.843	25.867	0.9734
62.421	1362.7	131.71	79.269	0.77735
50	1633	94.764	12.407	0.97052
59.111	53.556	136.33	31.601	0.96243
43.25	736.25	45	15.556	1
53.889	728.78	96.789	46.242	0.91469
37.353	1500.9	138.73	69.001	0.94479
75	1500.2	12.407	58.274	0.87853
56.889	1670.2	60.461	36.641	0.94108
65.2	1746.1	167.59	59.016	0.86749
59.143	47.143	6.8428	28.97	0.86914
73.375	607.62	172.3	39.757	0.93912
51.286	389.57	92.291	26.307	0.95107
46.333	711	155.56	12.31	0.98155
62.048	686.9	117.55	85.625	0.90893
53.909	849.45	108.97	37.777	0.89573
57.684	1694.5	99.189	80.86	0.85189
62.375	1730.4	138.37	37.055	0.97489
92.048	1854	167.91	99.189	0.86609
57.818	1842.1	104.04	34.052	0.96865
67.4	193.7	4.2364	30.284	0.89401
57.667	322.33	127.57	17.17	0.95522
56	1299.2	28.443	28.91	0.94413
53	1420.9	77.471	21.737	0.84827
62.667	375.56	9.2461	44.993	0.96828
58	1094.6	64.983	16.926	0.97794
56.25	1890.2	153.43	15.688	0.99772
60	660.33	6.3402	18.325	0.98833
56.5	782.25	94.399	26.307	0.99126
58.636	27.182	88.21	34.575	0.92596
68.5	28.5	15.642	26.455	0.98135
63	579.8	164.05	14.758	0.98663
68	1209.3	108.19	85.403	0.86276
58.667	2004.7	76.908	49.256	0.89628
101.89	490.96	169.7	118.76	0.84726
52.5	481	69.444	25.636	0.99983
59.4	484.4	99.462	19.424	0.93945
67.857	674.29	2.7263	22.985	0.91466
47.556	2010.4	25.71	33.158	0.90375
51.625	1034.9	171.87	22.518	0.94207
70.182	1691.5	114.23	47.265	0.92804
63.667	1903.3	141.01	32.33	0.83572
67.167	344.83	135	21.802	0.97301
73.952	945.67	149.66	82.061	0.57893
65	972.75	45	14.951	0.94593
62.4	1840.8	8.1301	16.04	0.8817
64.167	2001.7	32.619	30.017	0.98882
69.8	297.4	176.63	17.783	0.95764
60.111	1155.2	157.01	39.646	0.90417
69.85	1286.2	98.531	86.134	0.93918
66	1329.9	45	23.437	0.84478
65.556	1812.7	102.72	35.115	0.90505
46.667	2034.9	2.6026	27.314	0.80629
64.8	2029.8	117.76	21.637	0.99231
60	214.75	70.56	19.939	0.90416
80.714	211.57	1.6366	39.249	0.8921
56.429	1104.1	173.42	28.582	0.9157
65.368	131.05	87.678	81.417	0.90964
59.25	257.5	25.201	19.125	0.9824
69.75	403.75	25.017	19.399	0.85329
65.444	436	180	30.847	0.9077
71.167	550.17	158.2	16.838	0.95944
66.333	593.67	167.01	27.206	0.9808
67.111	1778.9	51.34	30.145	0.84963
71.2	316.2	0	14.678	0.95378
65.833	620.83	116.57	23.052	0.96999
38.5	886.55	129.81	98.562	0.9509
67.429	1128.7	111.04	28.392	0.98116
88.385	1377.2	152.53	62.418	0.90288
59.833	1954.2	76.759	17.831	0.97941
63.286	1478.6	177.51	23.843	0.96554
70.625	759.12	14.47	33.233	0.96337
71	749.67	137.73	15.964	0.93122
68.75	934.25	72.35	23.916	0.96534
58.5	1796	47.726	16.608	0.89509
58.5	1796.8	28.301	16.719	0.8831
68.727	80.091	63.435	33.991	0.8552
64.947	294	100.71	89.94	0.83736
81.75	279	177.88	30.735	0.87907
76.5	515.33	140.19	23.966	0.97766
83.824	829.47	61.314	66.204	0.91257
79.75	166.75	172.87	25.068	0.96486
65.875	185.75	74.745	24.997	0.91223
75.8	1309.2	33.69	18.751	0.96143
73.8	1409.4	51.34	20.583	0.93324
72.727	1434	76.43	35.676	0.83622
75	1420.8	153.43	14.807	0.90607
70	1535	102.8	22.878	0.98613
81.933	1911.7	128.29	55.735	0.86867
77.143	1926.3	20.556	17.918	0.95367
71.75	140.25	163.3	21.14	0.98772
75	1080.9	65.323	42.12	0.96672
60.5	1577.2	11.31	27.096	0.94091
67.5	1617.5	92.386	53.053	0.90554
81.429	1627	157.75	25.316	0.93892
70.857	1651.1	78.69	21.255	0.95961
71	579.33	73.811	33.303	0.96929
73.4	717.8	81.439	108.37	0.86786
69.333	1044.2	83.991	21.042	0.90794
72.444	1487.3	100.78	24.534	0.87135
71.5	1511.8	83.157	25.646	0.98179
69	1850	78.69	20.733	0.98373
99.632	1977.9	66.615	101.38	0.79526
71.429	370.71	118.3	31.59	0.93477
80	734	46.042	41.049	0.94759
64.571	1184.4	8.1301	22.31	0.95086
70.176	1245.6	32.32	60.934	0.95157
71.333	2001.6	69.775	23.851	0.84897
82.2	1986.6	158.2	26.469	0.81379
67.4	1050	20.225	21.055	0.96168
74	790.4	100.62	16.571	0.98236
73	1884.7	39.806	15.696	0.99517
87.846	1900.9	48.094	56.836	0.922
83.333	340.83	15.524	19.303	0.9678
78	342	45	9.8995	1
74.8	431.4	86.987	20.791	0.91512
69.8	629.4	45	23.145	0.67214
93.353	697.47	13.536	66.439	0.83599
78.75	1161.8	132.27	15.303	0.97144
79.833	1470.5	116.57	17.407	0.8992
79.667	28.25	71.147	49.692	0.87186
82.143	720.57	36.027	43.696	0.93382
108.86	1314.3	138.08	85.108	0.77379
84.4	746.8	14.036	17.384	0.94869
83.5	771.5	120.96	44.497	0.91729
94.111	1673.1	169.7	37.565	0.89287
77	90.7	90	35.282	0.96366
84.8	308	131.42	22.911	0.98956
95.75	331.5	27.759	46.369	0.92609
76.857	483.43	102.26	26.271	0.89593
83.714	537.71	113.2	25.557	0.89399
67.833	1021	154.8	21.733	0.86452
85	1013.2	176.42	16.555	0.96837
86	1143.6	160.56	19.374	0.93051
84.067	1366.9	115.41	50.753	0.87253
82.167	11.833	29.932	40.42	0.94208
80.2	49.8	110.56	17.634	0.96901
73.182	886.68	95.906	95.82	0.9128
92.333	1096	8.9726	41.085	0.93637
80.4	1083.2	90	18.545	0.80883
96.556	2001.3	159.44	44.311	0.9641
85.8	2037.2	8.427	27.93	0.97725
85.167	2029	145.49	21.136	0.91864
103	132.12	25.741	68.774	0.90397
92.5	258.62	14.534	34.554	0.80721
89	269.6	56.31	33.171	0.97826
81.444	806.11	109.65	32.951	0.90232
89.333	1551.5	5.7106	31.168	0.96734
81	1540	112.83	24.981	0.82526
87.143	1571.4	80.074	46.755	0.86852
74	353.2	38.66	14.993	0.85414
82.75	1399.7	100.62	52.664	0.92732
88.273	457	101.04	47.079	0.88729
103.09	1449	144.73	52.353	0.95925
75.833	1635.2	47.121	20.338	0.93937
95.111	1641	177.61	26.677	0.90044
88.25	1794.8	177.4	22.123	0.99546
84.857	1788.7	110.22	20.868	0.97031
85.5	964.25	32.905	20.27	0.99893
86	950.43	109.98	27.07	0.86479
89.667	972.33	66.371	20.126	0.86773
83.333	341	116.57	9.1231	0.9804
105.91	1913.9	138.29	65.6	0.93933
98	1679.4	136.04	42.775	0.90934
88.2	1703.8	70.56	19.123	0.94271
88.417	1766.1	12.529	42.534	0.86703
80	1770.2	121.61	15.445	0.98832
86	1766.2	83.66	27.669	0.98184
78.25	1956.8	127.57	18.336	0.89446
107.33	1955.7	11.31	42.884	0.95123
102.5	151.38	15.461	53.823	0.90601
89.4	159.8	69.444	17.29	0.98834
101.91	523.91	171.25	42.512	0.92818
95	513.27	123.69	44.546	0.97128
92.143	540	60.255	26.639	0.90795
101.25	1627.8	84.472	83.448	0.74645
97	1855.5	118.5	41.008	0.97114
83.8	176.6	57.265	18.391	0.90495
91.5	171.75	111.04	16.505	0.84389
86.444	1195.2	111.8	29.516	0.72981
96.6	1203.6	162.47	20.128	0.9899
105.73	116.36	149.74	44.779	0.93073
88	617.88	91.685	34.901	0.97461
95.714	590.71	95.906	37.637	0.77463
107.85	1013.3	174.56	51.572	0.81808
94.417	1684.8	74.476	63.63	0.88079
95.6	1776.6	139.76	18.911	0.90048
90.6	1841.6	79.38	17.077	0.95325
96.364	258.09	68.749	41.105	0.9397
95.857	227.86	126.87	27.481	0.90973
100.22	900.67	20.225	25.008	0.80967
96.8	1067.4	45	31.741	0.98021
86	1067.5	101.31	16.887	0.90583
106.91	1056.4	175.1	36.14	0.97202
95.167	2036	54.782	21.67	0.96026
110	1159.1	145.3	50.454	0.94015
88.3	1301.8	76.293	44.65	0.94516
74.909	1807.9	7.8533	33.923	0.86297
94.571	1815.7	49.764	19.154	0.88907
93.6	1798.6	110.56	17.508	0.976
83.571	388.43	180	23.622	0.93132
91.667	391	64.537	23.687	0.98194
83.75	572	31.608	15.692	0.97277
105.11	820	2.3859	26.762	0.89756
92.667	928.67	90	26.032	0.88352
106.7	1717.1	12.011	53.671	0.89531
107.85	1956.8	132.06	60.766	0.90885
79.111	1976.6	37.093	55.168	0.9317
101.55	321.09	72.121	68.534	0.95057
122.45	291.5	140.57	81.429	0.71545
95.714	711.86	105.64	28.065	0.92504
155.31	713.34	161.4	156.76	0.67981
101.89	1629.1	32.005	30.291	0.93433
109.27	56.727	156.57	35.975	0.90885
102.2	362.8	164.93	27.196	0.99006
97.857	353.86	112.83	43.759	0.94223
95.143	686.86	80.272	36.677	0.96821
96.667	677.33	59.036	11.933	0.97725
111	680.83	29.539	35.606	0.96842
103.33	1886.8	139.9	29.546	0.84072
98.714	779.29	87.207	54.036	0.75965
103.33	805.17	6.3402	18.87	0.95974
96.571	1126	99.866	24.648	0.94714
100.8	1142.8	36.027	14.753	0.92196
97.154	1411.4	87.709	53.686	0.93209
104.83	1405.7	149.93	24.688	0.88927
105.86	1533.4	34.509	40.658	0.95512
96.8	1527.2	53.746	19.06	0.97592
96.5	1184.8	113.2	15.788	0.96474
97.5	1242.3	85.83	106.47	0.90406
102.75	1227.2	24.775	14.516	0.98634
96.421	1478.4	88.182	72.91	0.86451
103.17	1472.5	160.56	18.437	0.97781
116.82	1469.3	144.55	80.623	0.89828
110.33	2029	157.01	39.076	0.91736
102.86	429.29	38.29	56.986	0.84959
98.167	415.83	104.74	19.928	0.98588
85.6	1034.8	31.43	22.576	0.93441
97.125	1052.6	97.431	25.639	0.90468
100.78	1079.1	108.43	30.441	0.93494
100.75	11.5	68.962	16.221	0.85865
94.1	474.1	73.811	35.15	0.91835
100.43	476.57	38.29	25.197	0.96071
96.571	548.79	166.26	54.229	0.85425
98.429	640.71	157.38	26.16	0.99389
109.29	1120.4	41.634	29.49	0.81665
101.4	1551.9	79.38	36.771	0.88542
107	40	61.26	37.027	0.95486
126.06	406.72	8.5308	75.571	0.80284
107.71	621.14	19.44	19.553	0.92201
107.2	1382.4	140.53	22.062	0.99824
109	1698.5	19.29	23.028	0.92016
108.67	783.67	137.29	19.015	0.9304
107.5	1508	33.69	18.573	0.97063
96.8	1598.6	150.26	16.26	0.99164
117.57	1701.6	142.52	38.574	0.97998
110.06	552.38	79.114	57.709	0.91758
103.12	659.75	12.095	30.466	0.93993
103.17	1821.8	84.094	30.646	0.95134
111.12	320.88	6.5819	27.22	0.96151
104.75	1936.8	171.03	19.668	0.97801
92.143	1946.6	142.59	23.479	0.9115
105	1914.6	109.18	54.78	0.88907
105.27	857.55	100.44	42.357	0.91224
99.812	876.19	143.53	68.452	0.83564
109.14	1659.6	168.11	21.049	0.92242
109.62	1738.8	123.69	27.295	0.92467
105.67	145.17	90	20.77	0.96291
99.667	1279	138.81	11.216	0.94776
106	1284.6	81.254	27.843	0.94478
117.75	1289.6	43.781	35.593	0.93392
109	1354	117.55	26.649	0.97348
102	83.5	11.31	20.492	0.9953
118.45	122.77	78.835	82.905	0.93439
107.86	1168.7	68.629	25.175	0.98105
124	1826.5	158.88	55.548	0.84917
113.33	1843.8	38.66	20.183	0.95175
114.35	743.47	76.809	80.448	0.8171
126.41	809.88	135	65.052	0.95655
105.6	1312.4	90	14.285	0.98002
109.2	1303	104.04	14.487	0.85383
117.33	37	177.27	25.521	0.82378
104.5	204.17	116.57	24.274	0.92119
122	1557.4	154.23	32.806	0.98159
114.5	893.79	109.72	62.415	0.90207
107.43	1240.4	86.82	19.029	0.94738
116.8	350.6	180	23.67	0.97169
116.18	472	106.26	31.537	0.79273
112.2	1251.6	43.152	22.374	0.98023
121.78	1290.4	154.36	29.598	0.93691
136.17	71.708	118.07	110.51	0.76919
156.28	1055.3	127.06	127.88	0.92119
117	1364.8	113.55	43.558	0.97673
128.5	1382.3	4.8991	37.412	0.93896
112	1690	100.62	16.946	0.96064
112.25	14.75	86.82	18.351	0.98238
118	277.6	125.54	18.662	0.9219
114	630.67	116.57	11.334	0.98642
115.62	1141.4	153.43	28.299	0.94819
117.4	1144.4	32.471	15.139	0.86127
113.1	1831.8	81.87	30.321	0.93283
120.1	1805	115.71	34.077	0.87939
115.53	244.2	81.87	57.849	0.97787
127.5	602	172.57	48.353	0.95939
111.67	805	126.87	15.021	0.99858
126.2	917.27	129.14	59.988	0.92425
107.5	943.5	143.13	20.147	0.99269
119.85	961.15	105.78	52.44	0.91155
118	986	10.305	11.194	0.99876
118.33	1158.1	105.8	58.369	0.94368
119.2	1741.2	36.87	17.526	0.85586
117.75	1903.8	45	12.728	1
122.14	1974.9	128.66	28.849	0.8878
124.25	1986	9.8658	24.062	0.9702
113.22	381.78	174.47	34.669	0.89834
114.38	673.38	78.69	20.867	0.97744
116	656.5	116.57	13.463	0.99655
125.91	1398	176.31	35.525	0.87443
126.2	1681.7	1.7899	37.447	0.85495
130.5	2008.1	21.801	39.565	0.81665
116.5	1032.7	87.754	52.491	0.97234
120.33	1708.5	105.52	23.859	0.78301
122.12	488.75	113.2	38.93	0.97814
121.5	701.75	18.435	15.096	0.83793
121.4	1079.6	45	14.325	0.88854
129.27	1481.9	149.74	44.453	0.93756
135.17	1500.5	145.92	46.735	0.87833
115.2	1585.8	168.11	19.67	0.9871
118.75	1590	58.57	21.798	0.96776
114.75	2030	95.711	20.125	0.99877
108.75	621.75	33.69	14.81	0.97383
112.2	712.6	14.036	16.646	0.99075
125	1364.2	173.42	26.64	0.98246
123.93	1437.8	66.297	49.313	0.90802
125	1415	144.78	20.87	0.99706
131.78	682.22	167.91	30.679	0.93339
129.67	1204.9	11.041	45.155	0.92511
117.75	1197	99.462	12.359	0.98433
120.3	1222.2	82.304	39.696	0.94055
109.8	1607.2	11.31	15.384	0.99432
127	1619.3	51.71	24.703	0.97992
132.75	1632.9	128.66	55.481	0.9233
126.2	1753	148.39	16.994	0.89824
105.75	175.25	11.31	25.545	0.99803
126.4	654	26.565	27.182	0.98716
128	652.5	26.565	20.213	0.77438
111.6	928	156.8	15.634	0.97423
136.31	927	9.7276	39.183	0.90626
128.14	1023.1	138.37	37.041	0.97525
133.44	1178.3	136.08	40.193	0.93259
112	168	132.4	32.255	0.96559
127.09	446.45	69.274	44.063	0.8978
131.44	1242.9	112.75	40.548	0.82904
125.67	760.33	150.95	10.303	0.99928
132.42	1573.6	46.169	39.308	0.88163
127.83	1230.8	24.444	24.622	0.9815
125.12	1213.5	102.99	33.182	0.80415
139.82	1268.9	155.85	64.768	0.98136
125.17	63.833	84.56	22.426	0.94064
129.12	30.529	94.399	58.346	0.89386
126.86	312	112.83	21.678	0.95097
126	331.75	66.371	18.036	0.9683
137.36	314.27	142.82	38.292	0.9506
128	988.83	34.509	21.27	0.91286
125.57	997.86	74.055	23.246	0.93952
132.75	975.88	130.82	31.23	0.9308
127.89	1906.7	101.09	55.331	0.93928
127.33	1935.7	72.646	18.135	0.92436
140.67	576.42	146.93	55.677	0.92162
130.4	568.9	119.54	37.635	0.91622
143.94	764.5	127.5	59.915	0.90467
128.8	950.4	2.8624	22.417	0.8933
130.86	1602.1	28.811	24.715	0.92354
128.75	847.12	69.075	39.165	0.92941
132.53	1135.6	83.991	70.517	0.81278
130.86	1330.3	23.962	20.207	0.97481
128.25	1390.5	110.22	20.652	0.98044
128.33	1407	77.005	15.301	0.87197
143.75	2025.9	148.57	47.488	0.88844
129.94	381.39	87.316	73.729	0.869
136	387.4	126.87	31.126	0.96381
130.11	891.89	129.47	27.46	0.80199
146.82	907.24	172.72	59.158	0.80093
138.2	1958.4	135.97	44.882	0.92966
128.78	1996.6	98.427	28.271	0.96547
142.8	5.8	2.0454	29.983	0.93445
149.71	28.857	152.18	41.717	0.97577
130.2	343.8	99.462	13.245	0.91849
134.2	1300.4	11.31	10.335	0.98674
148.69	1957.4	28.61	68.53	0.9142
128.25	193.25	104.93	17.914	0.86661
142.67	152.75	97.943	97.541	0.89022
134.14	205.86	145.98	53.528	0.90158
139.33	218.5	30.964	24.771	0.94159
152.64	388.27	14.676	45.819	0.94756
139.29	696	165.38	25.969	0.91531
145.09	1008	167.66	38.751	0.84531
133.5	1514.5	38.66	13.127	0.97558
132.86	1776.9	63.435	18.82	0.95049
140.91	1829.5	143.47	41.381	0.81199
157.13	9.8667	168.87	68.897	0.90234
137.62	1892.2	28.61	25.591	0.97926
165.29	322.59	161.8	84.214	0.91249
130.6	423	86.186	15.833	0.9495
132	625.14	86.634	34.934	0.97493
131.62	747.75	96.52	36.196	0.97326
141	1562.5	142.7	27.092	0.97448
134.88	739.25	54.246	34.972	0.88088
150.31	1672.4	175.91	43.318	0.64803
133.4	1865.2	79.992	18.373	0.93955
137.38	250.12	75.53	36.68	0.87284
139.38	572.88	51.009	29.182	0.92587
131	653.75	80.538	19.768	0.92313
134.17	1054.2	91.432	42.225	0.94759
143.17	1063.7	164.48	21.804	0.8568
135.2	1167	75.964	23.004	0.89616
158.18	1282.4	22.479	65.232	0.96225
146.09	1653.4	176.42	38.293	0.83729
140.62	1641.2	136.27	34.69	0.91748
135.83	1725	61.189	24.571	0.92895
135.29	544.71	56.31	25.661	0.98357
128.4	548.6	125.54	17.479	0.98433
156.78	549.33	18.435	42.619	0.96458
124.9	1051.3	144.83	56.817	0.94733
136.8	1304.8	103.24	17.87	0.97727
145.43	152.86	48.24	38.772	0.96813
136.5	601.42	69.274	42.605	0.92854
134.4	1090.8	104.04	20.879	0.98736
135	1696.3	36.87	15.021	0.99858
139.43	1704.6	58.392	30.758	0.99253
160.38	1688.7	166.76	55.45	0.94487
138.1	813.5	90	35.953	0.94567
142.57	835	55.784	33.459	0.90358
143.71	303.86	75.579	38.552	0.93739
147	286.17	13.241	17.723	0.98541
138.42	512.08	73.443	42.759	0.90274
148.5	490	146.31	26.811	0.94136
142.36	890.5	72.525	60.329	0.9384
150.25	861.25	0	29.825	0.93882
147.14	1510.3	136.74	24.244	0.96294
140.2	1787.6	41.186	22.559	0.94244
142.64	2007.6	108.14	64.422	0.94739
147.5	1190.3	174.29	20.66	0.9729
143.33	1329	145.01	12.282	0.99383
138.33	1362.7	137.73	15.021	0.98966
145	811.75	168.69	20.492	0.9953
141.67	973.58	85.515	53.792	0.95102
142.71	1603.1	115.35	21.539	0.97606
148.5	1615.9	46.637	27.016	0.91646
133.67	115.89	132.4	33.63	0.9261
158.88	659.19	140.06	63.845	0.87838
178.36	194.86	178.85	119.57	0.8365
154.45	624.18	46.397	38.327	0.75664
142.5	1422.3	123.69	23.068	0.93782
143.5	1737.7	97.306	40.1	0.98052
150.2	1727.2	137.12	20.211	0.94527
178.33	1728.4	166.18	69.683	0.90148
145.2	1796.8	108.43	24.262	0.91239
153.33	1806.3	173.99	19.472	0.98114
152.17	116.67	147.99	19.1	0.98785
143.18	356.45	126.87	41.166	0.97167
152.86	358.57	47.121	20.577	0.92848
145.15	795.23	60.803	44.957	0.86636
150.5	933.75	138.37	12.31	0.97822
148	1391.6	70.346	15.245	0.97514
160	1352.9	112.17	61.946	0.9413
147.17	1449.7	72.646	17.504	0.95767
147	1534	97.524	58.766	0.90971
159.57	1538.7	18.435	36.427	0.95493
154.21	1910.6	122.55	58.886	0.94689
156.14	1923.9	11.889	21.226	0.91473
147	1200.2	105.95	25.995	0.84018
151.06	1260.1	90	66.649	0.93025
149	1461.6	105.95	14.87	0.97914
163.82	1710.2	170.27	39.404	0.90119
146.2	1880	160.56	18.649	0.96667
166.88	1845.3	129.4	80.872	0.89612
159.67	35.417	138.27	57.725	0.85887
169.08	74.25	34.287	56.598	0.94092
144.75	846.5	153.43	16.234	0.96417
157.17	916	32.276	23.074	0.97394
172.4	1349.7	20.556	68.864	0.8685
150.57	1594.1	15.945	46.153	0.94643
147.33	1896.7	104.04	21.93	0.94006
163.58	2005.8	47.49	52.887	0.92341
149.53	1121.3	91.79	70.281	0.91107
184.82	1086.5	149.16	81.576	0.95656
163.44	1145	42.614	40.856	0.83147
154.23	1301.8	108.43	45.971	0.96304
160.29	140.43	9.8658	23.898	0.97685
151.75	232.62	75.466	31.674	0.88063
152.3	435.8	99.462	32.623	0.93229
151	1495.2	64.799	18.889	0.99469
153.5	1945.5	172.87	16.325	0.98775
164.31	2036.3	161.57	45.104	0.84134
148.25	711.25	109.65	15.502	0.95897
158.71	1400.6	178.85	68.86	0.72625
166.07	1599.4	150.57	55.934	0.80054
156.67	1645.8	31.608	32.873	0.92868
166.1	191.2	9.211	38.482	0.97406
151.6	1174.6	30.964	18.396	0.95089
176.31	1157.7	152.59	64.409	0.9444
172	1539.7	109.72	78.281	0.71924
154	331.4	87.955	29.01	0.9658
152.33	512	90	18.119	0.93826
161	611.6	56.31	30.38	0.94945
175.62	618.62	53.13	58.105	0.8605
148.5	1082.5	38.66	13.639	0.93897
140.73	1083.9	14.036	53.334	0.92768
163.5	1430.8	147.09	23.228	0.87173
146.67	1494.7	45	15.556	1
156.56	973.44	106.5	31.342	0.89848
156	1013.5	90	14.797	0.94616
146.67	1029.9	133.88	38.027	0.94853
164.9	1029.1	132.61	36.587	0.92849
157.5	1049.5	68.199	11.214	0.96047
179.44	1768.8	30.964	73.758	0.79055
169.79	1951.9	153.08	85.503	0.85257
174.88	1954.2	159.62	40.108	0.9309
159	96.2	80.272	37.411	0.9492
162.4	344.2	15.255	11.621	0.98111
173.77	877.77	170.79	43.656	0.85861
158.4	542.8	90	16.57	0.96562
160.11	625.67	162.9	31.037	0.87646
158.83	770.5	90	25.822	0.96818
166.05	796.14	102.99	82.225	0.97355
165.75	836.5	31.43	21.104	0.99956
196.47	1522.2	165.78	88.629	0.87295
172.3	376.9	44.029	48.628	0.85805
163.22	504.67	76.827	48.559	0.99405
172.14	486.29	12.529	28.384	0.97446
150.17	692.83	153.43	17.217	0.9091
160.57	672	102.53	39.781	0.92704
176.38	688.88	6.3402	37.998	0.95326
154.2	731.4	115.2	19.374	0.96977
163.33	720.33	168.69	10.831	0.94153
165.4	1783	28.301	15.648	0.94359
165.4	1823	127.57	33.204	0.98791
159.67	2033.2	94.764	25.176	0.95658
165.67	114	26.565	11.225	0.99606
168.63	148.58	87.064	86.36	0.90438
171.89	265.33	27.824	42.712	0.95304
161.33	258	105.95	15.062	0.96667
147.89	1580.1	142.85	43.853	0.94408
167.88	1605.8	79.54	69.104	0.95651
169	1574	13.241	18.062	0.96689
169.64	1640.5	7.125	38.645	0.62587
157.92	1844.8	26.565	43.887	0.86617
161.33	2020	53.13	15.021	0.99858
182.3	2025.4	4.8991	39.414	0.89126
158.8	580.8	144.46	18.062	0.95254
167.17	592.5	72.121	34.1	0.95521
169	562.86	112.48	31.927	0.98301
173.75	635.88	165.96	20.857	0.98844
164.25	1313.8	4.0856	15.974	0.87864
167.5	1811.2	42.274	15.701	0.9468
169.5	1794.5	114.23	24.894	0.88101
175.29	1901.6	7.5946	31.742	0.9535
160.5	406.5	30.964	17.841	0.98046
167.29	968.79	83.797	54.059	0.85594
166.1	1428.2	82.304	46.647	0.8004
174	2003	177.4	24.058	0.91541
169.4	1491.2	55.491	20.474	0.94837
175.14	1474.7	142.59	22.752	0.9406
166.25	809	137.73	15.373	0.967
169.38	1122	123.69	41.312	0.96004
168	1187.9	126.38	28.93	0.81578
157.6	1254.8	33.69	16.66	0.8657
174.86	1454.7	159.23	31.888	0.97266
165.67	1451.7	108.43	19.599	0.9681
166	1922.8	108.43	19.071	0.9949
183.81	1975.8	71.87	125.92	0.94427
167	304.6	83.884	29.108	0.96745
173.8	305	23.199	15.609	0.97579
192.82	914.71	160.91	57.79	0.9522
157.4	1746.4	169.38	16.831	0.9672
167.5	1721.6	90	47.9	0.91857
188.93	1906.4	45.63	69.527	0.92554
170	351	59.744	14.135	0.98285
171	338	116.57	13.683	0.9805
163.5	531.67	123.69	20.702	0.87083
176.86	916.86	60.573	45.888	0.9758
169.33	120	102.53	9.3246	0.98874
170.5	326.75	68.962	13.98	0.99628
173.4	594.6	33.69	21.881	0.98866
176.5	713	144.78	22.893	0.90894
179.25	949.62	1.5482	38.175	0.96957
169.57	942.14	94.764	24.505	0.98278
178.75	965.38	63.435	36.987	0.90684
171.6	1283.2	97.765	24.456	0.9079
203.47	1351.2	21.571	100.71	0.91828
175.5	1323.4	133.26	24.282	0.96142
175.72	1521.7	89.265	88.776	0.87868
172.2	1870.4	26.565	20.972	0.95959
176.22	1857	113.5	29.193	0.8591
172	847	68.199	16.668	0.96926
182.17	1910.8	168.31	31.557	0.93843
187.5	109.5	157.89	37.323	0.92543
189.88	936.25	1.5911	39.702	0.90711
176.57	1059.6	117.65	26.562	0.89248
186.38	1259.6	137.56	53.04	0.89411
178.8	166.8	49.764	18.467	0.92214
162.71	460	110.56	31.771	0.80677
176.17	439	86.186	71.632	0.83947
206.37	588.84	150.44	80.298	0.95926
182.55	1367.5	169.16	48.696	0.98271
172.69	1360.8	101.94	56.432	0.94186
180.4	547	137.49	17.215	0.94561
201.42	996.92	4.7636	52.455	0.91824
181.71	1082.6	17.354	18.05	0.92871
167.23	1196.2	97.017	141.64	0.92474
204.75	1167.1	6.7098	72.286	0.94719
179.33	1681.9	58.57	45.129	0.93487
173.75	1825.9	90	23.944	0.96056
174	52.833	105.95	24.134	0.90495
194.5	63.417	1.3639	49.476	0.84913
186.71	852.57	175.03	24.501	0.94228
176.89	243.78	82.875	36.501	0.88351
187.82	256.82	66.251	41.738	0.65439
192.88	420.5	158.84	35.841	0.92748
177.62	662.62	79.695	22.87	0.97771
180.12	1110.5	172.41	39.051	0.77503
179	1121.2	71.565	16.137	0.97982
203.6	1496.9	158.01	62.689	0.89458
181.86	109.14	46.975	23.723	0.8649
178.25	296.62	88.409	39.064	0.92192
191.1	306.7	52.883	47.665	0.97347
182.17	864.17	112.62	26.538	0.97972
192.15	1209.3	27.051	111.01	0.47538
184.33	1565.7	125.84	23.441	0.94723
183.38	1835.6	103.57	32.321	0.92303
188.83	43.833	5.4403	23.043	0.91545
189.57	77.286	164.74	24.268	0.93964
185.5	224	151.7	16.111	0.91644
189.25	1645.9	16.39	36.268	0.97717
180.2	516.4	123.69	15.416	0.93551
179.12	1759.5	91.79	35.564	0.90023
188.71	2000.7	41.923	86.28	0.76328
195.78	641.7	119.4	93.622	0.87044
195.58	832.08	50.332	58.867	0.90481
183.25	789.25	99.462	43.826	0.97155
191.8	811.1	5.1944	24.097	0.91673
182.8	1886.5	75.174	39.998	0.87931
181.25	1926	45	12.817	0.99302
177.91	1927.5	84.472	35.415	0.87943
186.43	570.43	18.435	19.997	0.94882
183.29	915.57	104.74	22.349	0.87908
185.1	1053.5	149.74	32.249	0.86156
187.71	1132	17.65	25.85	0.89311
189.2	1477.8	45	24.409	0.98493
210.45	1456.2	145.2	81.924	0.877
186.83	1677.7	123.69	18.875	0.9551
183	14.4	72.35	23.678	0.97503
180.6	176.6	129.81	16.359	0.95485
217.62	798.12	12.804	75.74	0.89363
204.5	1407.3	120.96	77.324	0.67868
180	1430	109.65	16.291	0.91252
194	1627.6	3.1798	37.005	0.97433
191.92	144.31	113.2	45.499	0.66954
184.75	202.5	81.87	14.571	0.97058
181.5	393.75	140.19	17.416	0.89688
191.17	717.67	133.45	53.973	0.96984
189.25	1482.2	157.38	14.132	0.91991
187	1970.1	120.26	44.731	0.93174
194.25	49.75	135	29.836	0.99539
208.07	29.2	115.74	72.478	0.85777
185.59	466.55	173.83	85.466	0.87089
181	1223.1	102.53	29.225	0.94642
190.25	1279.6	117.47	29.364	0.95961
174.25	211.08	178.09	37.259	0.80563
187.75	941.5	109.98	11.87	0.98603
188.17	1808.3	51.34	22.959	0.83668
232.95	1877.2	176.38	87.863	0.90092
199	476.88	130.03	34.358	0.95028
193.1	570.2	102.38	48.243	0.8701
196.75	581.25	154.54	23.464	0.9913
180.14	754.29	136.85	25.695	0.85353
198.71	760.57	38.66	40.642	0.9453
195.5	2041.2	168.69	20.468	0.99647
191.75	1234.1	115.35	44.177	0.95179
193.17	1245	26.565	11.628	0.96152
215.4	1321.1	144.55	77.625	0.93298
194.5	1345.2	14.036	13.02	0.95006
212.79	1371.3	145.01	169.62	0.64768
184.47	527.4	124.44	47.532	0.89283
211.4	533	17.021	57.478	0.89155
194.6	794.13	101.69	62.167	0.95272
202.25	815.75	150.95	32.719	0.944
192.89	1104.3	83.66	40.305	0.89869
188.33	1439.8	90	18.279	0.93001
201.4	1450.8	10.125	31.554	0.90139
192.75	119.5	63.435	13.689	0.98012
191.5	357.17	87.397	23.093	0.95364
194	340	123.69	11.485	0.94178
192.89	1610.3	72.255	27.367	0.95916
198.4	1591.8	156.37	17.71	0.98614
199.44	75.111	121.22	40.145	0.9612
200.5	380.8	60.018	36.324	0.82637
194.5	1574.7	135	51.824	0.90054
198	1673.5	30.256	14.153	0.98159
210.27	1842.3	144.73	58.176	0.86324
219.12	1970.6	12.155	73.322	0.90682
199.2	658.2	0	13.66	0.95171
184	1694.5	17.103	15.206	0.89449
201.77	1677.9	98.13	60.73	0.81504
202.75	437.88	24.146	33.763	0.94129
192.67	871.5	104.04	17.363	0.94986
206	1374.8	148.67	28.205	0.95466
202.09	1607.9	166.91	46.108	0.95747
217.87	491.53	159.3	54.933	0.87568
195	729.8	115.2	19.074	0.98504
200.14	744	67.166	23.262	0.88622
196.17	995.58	97.907	41.746	0.87064
182	1065.4	19.179	25.275	0.96345
203.4	1056.9	142.7	29.163	0.90527
189.62	1433.5	163.44	41.928	0.92065
187.71	1492.6	53.746	19.204	0.96859
213.06	132.41	26.03	75.159	0.6367
205.2	857.7	151.82	32.58	0.97497
195.8	1030.8	93.691	34.449	0.90175
203.13	1299.6	124.44	49.581	0.85593
202.6	1330.6	51.34	25.631	0.99926
253.93	13.741	167.2	117.83	0.95737
211	343.6	30.651	32.464	0.96675
204.43	1110.9	164.05	14.969	0.97268
195.67	1150	126.87	15.021	0.99858
217.45	1158.2	20.695	50.605	0.95057
206.56	1543	173.88	29.925	0.94104
200.73	1784.6	159.78	47.115	0.85953
212.85	1864.1	175.6	54.288	0.72051
199.4	456	63.435	22.664	0.88797
192	965.4	2.8624	20.669	0.96886
211	1010.2	78.043	96.213	0.90305
206.87	1609.8	130.18	64.518	0.9129
211.09	1023.1	162	43.006	0.97799
195.75	1187.8	112.75	41.722	0.8057
207.62	1498.9	107.42	65.022	0.82204
216.5	1620.9	122.23	55.423	0.98116
186.87	1918.5	124.99	69.742	0.87512
205.75	1905.5	165.96	16.752	0.98449
208.33	777.83	166.76	19.376	0.90134
206	789	56.31	26.503	0.95228
226.14	1236.8	32.471	61.534	0.84756
202.4	228	96.71	52.707	0.97428
221.93	630	171.47	42.618	0.94906
201.33	1751.5	75.964	12.991	0.95217
206.75	239.5	10.784	22.889	0.93399
201.5	287.5	82.875	16.325	0.98775
195.6	404.2	2.6026	22.468	0.98018
203.75	397.5	114.44	12.166	0.99317
214.9	977.1	166.68	39.435	0.99027
225.4	1381.6	144.57	65.005	0.98177
199	1413.2	98.973	39.578	0.97204
218.09	1693.5	140.36	46.609	0.97521
202.09	1825	97.125	51.985	0.93052
213.71	1832.6	14.036	29.677	0.97253
188	1902.2	126.25	41.239	0.9021
211.44	1907.9	67.286	49.998	0.93234
192.8	754	10.62	20.693	0.78668
214.91	742.45	133.03	42.992	0.95452
221.36	825.27	152.65	67.39	0.96898
203.21	1572	78.69	47.629	0.85645
213.33	210	123.18	32.479	0.95645
205.17	1754.7	158.63	25.536	0.9672
230.74	1784.8	32.735	80.829	0.82363
212.75	267.12	167.91	29.677	0.96491
210.29	97.857	59.421	29.973	0.85256
196.71	102.86	127.3	26.861	0.98285
205.92	148.58	96.633	45.29	0.95583
214.17	1813.2	29.055	21.51	0.9573
213.4	395.8	21.038	13.959	0.99781
213	676.18	52.765	38.445	0.81677
234.62	643.31	157.71	71.165	0.92636
222.42	1727.8	171.47	43.738	0.92476
210	190.8	139.4	18.859	0.97772
212	206	63.435	24.822	0.99091
228.19	538	127.93	111.32	0.8769
208.64	1106.6	96.911	34.868	0.95337
235.08	928.54	6.009	59.273	0.96697
204.4	1205.8	151.93	18.402	0.92381
211.91	1183.2	96.072	49.574	0.95342
217.57	713.71	140.91	23.508	0.87696
209.83	1967.7	107.65	23.357	0.98842
213.4	73.1	67.011	38.607	0.92851
214.4	516.2	93.366	58.831	0.86839
213	857	110.32	30.703	0.93777
219.6	874.6	28.811	23.213	0.9833
206	6.4286	12.529	19.521	0.94456
224.83	1248.7	129.09	75.094	0.82359
222.14	1294.1	148.74	34.629	0.94593
226.38	1269.7	124.46	70.032	0.88323
212.6	1319	91.364	46.406	0.90531
212.26	1545.3	66.644	106.11	0.90332
214.5	1883.1	69.677	30.617	0.94039
212.4	246.6	101.31	16.673	0.91748
215.73	820.09	83.797	47.862	0.96676
215.44	961.11	62.354	31.043	0.76367
228.64	940.64	132.61	38.387	0.88495
227	1150.1	150.95	31.888	0.96862
214.25	1432.1	84.685	48.165	0.89661
207.69	1438.7	124.33	52.406	0.94739
219.5	1956.9	21.161	35.176	0.94501
253.14	558.76	1.5911	87.302	0.82504
216.2	607.4	68.749	20.657	0.93495
225.8	218.4	32.005	29.641	0.95481
206.8	346.8	153.43	16.487	0.94939
217.4	333.2	98.973	20.402	0.9428
229.14	1061.3	29.745	34.385	0.93789
206.43	1280.9	141.34	20.202	0.95087
232.86	1281	17.354	34.738	0.96511
215.62	156.62	91.736	34.811	0.94842
219	367	45	19.799	1
229.86	366.86	9.4623	25.909	0.93908
219	424.5	92.386	53.112	0.90453
215.82	752.55	94.086	46.572	0.90412
230.9	774.5	176.99	40.395	0.94202
217.67	1356.8	98.973	19.914	0.96592
242.69	1457.8	10.685	56.427	0.95583
234.2	1982.7	172.3	43.088	0.86652
209.83	1994	137.73	16.045	0.92655
222.8	321.6	118.07	18.646	0.91174
220.75	453.25	68.962	14.846	0.93822
227.31	896.38	96.981	58.323	0.84642
213.17	517.17	15.524	19.428	0.96156
223.78	863.78	78.69	29.693	0.85864
228.27	1914.1	172.75	59.709	0.92857
222.6	370.4	96.34	21.826	0.82978
227.6	392.8	153.43	18.422	0.97103
247.19	1946.1	17.85	69.975	0.8858
226.8	476.2	180	22.442	0.98032
222.29	464.14	100.3	23.034	0.97076
220.92	1765.7	97.496	41.497	0.92363
218.12	2030.9	80.134	29.596	0.78879
229.4	2015.4	169.38	16.915	0.96242
223.1	80.4	95.194	25.53	0.86529
223	648	47.121	19.305	0.98963
224.25	667.38	175.52	51.7	0.9895
229	1671.8	115.87	40.288	0.91029
222.5	1807.4	78.311	35.491	0.83441
226.45	275	74.876	40.181	0.95388
265.07	416.93	152.27	102.96	0.85583
224.71	1189.2	91.432	44.443	0.90031
225.5	1220.8	78.232	25.502	0.9613
244.5	1559.1	175.43	52.457	0.95621
239.09	949.45	35.134	44.634	0.73969
210.57	1654.6	8.7462	32.182	0.8174
229.75	1631.9	107.1	46.743	0.87295
241.86	2042.2	173.42	32.699	0.80041
217	293.83	75.964	42.133	0.88074
231	701.2	120.47	20.191	0.97681
227.43	1079.4	159.83	58.548	0.89161
221.33	1111	99.462	62.26	0.97699
240.56	1095.4	166.43	31.38	0.95071
245.75	1323.5	158.2	41.005	0.78797
225.71	1406.9	97.765	22.487	0.9874
232.86	1738.4	25.115	36.647	0.96436
226.33	1742.3	78.69	10.325	0.98775
237.82	1400.1	173.8	49.486	0.93504
237.36	1570.8	114.57	58.989	0.65239
239.21	1479	112.01	57.204	0.88621
243.1	1494	167.28	33.023	0.96236
232.83	1507.5	113.5	25.596	0.97982
232.5	1526	47.726	15.009	0.9905
239.93	33	51.981	77.508	0.90073
226.25	239.38	84.472	32.566	0.95635
234.5	245.25	135	15.708	0.9003
241.57	1520.3	111.61	64.146	0.88873
238.52	170.43	126.1	89.975	0.66024
226.5	293.33	105.26	38.112	0.8975
236	273.8	137.49	16.303	0.99854
236.38	500	53.427	41.319	0.9342
238.2	532	157.52	33.224	0.94465
230.2	1877.4	105.95	15.472	0.94104
223.2	895.2	180	15.724	0.82677
252.85	1861.5	29.624	60.261	0.97357
254.4	2006.3	26.114	61.599	0.92206
235	163.6	180	20.122	0.89456
245.67	292.22	171.87	30.389	0.93074
232.2	787.4	93.366	34.994	0.97329
232.75	1125	180	12	1
237.56	1112.9	128.29	26.537	0.91222
233.86	605.5	93.814	50.147	0.89935
238	610.75	0	10.319	0.9691
233.71	1000.4	91.685	36.484	0.93233
235.78	1049.1	97.352	34.517	0.90556
235	1676.2	71.565	13.625	0.92837
249	1660.9	156.19	38.332	0.96948
231.5	1934	106.39	19.747	0.89737
279.1	177.84	128.73	143.59	0.90167
235.29	468.29	111.04	28.378	0.98164
268.72	690.17	175.03	74.896	0.92475
238.12	1874.1	42.436	48.55	0.97679
235.4	336.4	101.31	15.883	0.96314
241.83	348.17	36.87	16.933	0.88586
241.17	411.5	153.43	19.082	0.82029
236	500.5	126.87	31.742	0.94512
261.82	1292.7	107.74	130.45	0.80488
238.91	1698.6	107.88	37.086	0.87831
249.25	31	149.04	37.693	0.92818
235.62	72.619	87.979	92.042	0.92406
260.4	109.1	8.1301	46.452	0.91333
213	326.38	23.962	43.963	0.8961
236.25	392.75	86.634	17.407	0.97829
235	733.33	144.46	17.282	0.99554
240.47	738.33	85.84	61.592	0.89534
251.7	760	128.88	44.26	0.89979
267	1316.2	13.431	69.736	0.98779
238.5	1437.5	59.036	11.822	0.98649
247.5	47.25	154.54	23.299	0.99829
243.25	854.75	9.4623	14.565	0.83523
244.87	879.87	88.21	76.175	0.84058
251.08	890.17	120.17	53.14	0.936
240.43	1037.6	7.7652	22.923	0.96862
242.4	138.8	148.57	21.631	0.97522
243.78	134.22	106.7	36.226	0.86459
254.4	1376.9	139.76	53.947	0.947
231.2	1641.8	6.009	41.927	0.91135
238.67	635.17	104.93	15.954	0.97305
245.45	812.91	120.62	63.558	0.89586
245.6	1705.8	33.69	16.66	0.8657
270.14	87.857	23.782	69.053	0.93369
248.33	194.56	138.01	32.53	0.82716
266.75	326.94	18.435	65.875	0.91208
244.8	420.8	110.85	22.585	0.99499
234.25	575.25	45	15.903	0.97821
257.89	578	167.66	34.696	0.94409
233.75	757.5	143.13	16.234	0.92398
250.86	756.29	15.945	23.075	0.94647
242.71	1441.4	154.23	34.424	0.93546
243	1770	45	19.799	1
247.86	1762	154.36	28.287	0.98035
254.78	1773.2	23.629	38.12	0.91627
244.6	3.2	20.556	17.855	0.95705
242.33	261.5	99.09	25.388	0.99726
249.64	855.79	120.26	62.585	0.88791
249.5	879.88	157.38	28.956	0.89793
241.9	1128.2	108.43	31.737	0.79711
256.5	1154	31.504	38.523	0.94383
240.38	1186.2	95.44	21.822	0.96671
259.4	1182.4	169.56	42.287	0.91374
242.43	1887.7	144.25	32.467	0.94884
249.83	1890	14.036	16.848	0.97888
242.25	1782	80.789	39.454	0.95004
243.1	1835.3	94.086	44.223	0.95216
239.25	657.5	57.265	18.405	0.90427
246.14	712.71	2.4896	24.559	0.93741
235.2	1615.8	167.91	18.875	0.75855
249.75	1613	151.7	14.954	0.98735
243.82	1946.5	127.18	41.463	0.87789
247.5	1518.5	45	7.0711	1
257	1594.9	9.4623	38.129	0.95718
256.83	1668.5	6.8428	29.095	0.86542
257	1794.9	123.69	39.982	0.99197
269.88	350.94	176.82	59.245	0.91288
265.08	1110.3	10.305	45.774	0.977
254.29	1477	35.538	18.005	0.95555
239	1834.8	141.84	18.545	0.96005
244.75	125.5	161.57	15.953	0.99111
258.45	172.91	19.093	35.318	0.77902
281.17	446.83	128.97	122.28	0.93619
254.5	1268.2	112.56	78.944	0.89158
275.84	245.05	113.92	155.48	0.87246
250	1126.5	74.055	15.078	0.96568
256.75	1121.5	18.435	19.174	0.98957
254.14	1211.7	32.005	22.798	0.82762
242.25	1213.2	132.27	15.303	0.97144
288.17	1180.4	124.51	128.26	0.90831
256.17	1240	57.529	26.755	0.97464
252.86	1926.1	68.199	27.125	0.99265
251	188.29	62.103	23.465	0.81974
252.25	1023.2	63.435	15.77	0.99253
252.6	1008.4	102.09	16.777	0.85344
259.89	1526.4	123.69	45.768	0.94534
254.25	1755.9	74.055	23.629	0.92431
253.33	86	109.44	18.739	0.96206
253.18	959	90	97.256	0.84314
263	1637.7	151.19	28.416	0.80325
250.33	540.17	97.125	24.681	0.97998
269.18	513.45	141.34	41.832	0.9184
275.91	995.82	158.68	45.908	0.95868
257.56	1137.3	17.103	43.046	0.94793
264	1272.8	2.8624	20.938	0.9564
246.7	33.8	62.103	40.357	0.95327
256.71	704.43	60.255	22.874	0.70493
263.71	1420.9	40.03	79.189	0.8246
258.73	1432.6	75.964	35.052	0.94103
273	1400	138.58	46.456	0.97605
251.45	786.64	101.31	45.097	0.90454
260.18	1107.9	73.443	42.646	0.90513
255.6	1086.6	93.814	16.201	0.92794
254.83	1165.8	86.634	18.319	0.92961
259.11	1075.1	151.93	35.681	0.9529
255	1314	165.96	16.492	1
249.4	2021.6	47.49	18.543	0.87789
255.62	2030.6	67.521	33.188	0.94566
260.5	742	50.194	28.243	0.8296
265.75	1614.2	21.801	22.501	0.95733
271.89	1928.2	172.61	66.376	0.82035
258	326	53.13	15.193	0.98727
255.18	342	112.17	35.882	0.81251
263.8	705.6	139.76	18.202	0.93559
257	835.5	90	15	1
263.29	815.29	111.37	28.361	0.87084
257.43	1694.3	147.26	34.039	0.97788
261.8	1884.4	116.57	14.489	0.92599
257.75	425.25	111.04	15.817	0.88062
260.25	433.25	55.008	12.32	0.99077
269.75	1440	29.476	26.489	0.99739
259.07	1479.1	85.135	49.83	0.94662
270.17	21	171.03	19.344	0.99438
251.33	388	126.87	19.014	0.78889
259.54	391.77	82.569	48.138	0.96368
267.4	127.1	114.23	48.405	0.90617
265	151.57	77.471	22.757	0.81025
263.5	661.46	93.652	103.99	0.9058
271.31	1023.9	115.64	61.771	0.89786
266.5	1221.2	19.654	15.18	0.9793
266.71	1545.1	128.29	25.596	0.94576
266.5	1567	79.216	27.865	0.76719
269	1727.4	169.82	39.917	0.99263
260.56	1724.3	85.236	39.15	0.92272
261.25	228.75	86.424	18.111	0.88515
308.84	358.48	133.29	131.23	0.90027
259.25	657.25	113.2	15.402	0.98893
270	647.25	138.37	24.104	0.99912
268.12	1983	162.76	33.323	0.9112
250.83	466.5	145.62	25.553	0.90093
256.14	448.14	54.162	23.903	0.92889
282.81	1652.7	138.47	125.17	0.74707
271	1589.6	61.39	26.218	0.95582
260.33	442.67	127.87	11.403	0.99988
286.5	433.33	164.22	53.718	0.88986
262.12	551	92.203	29.463	0.88311
279.89	525.78	145.22	45.169	0.97034
263.17	599.5	61.39	26.539	0.94427
292.44	652.19	163.39	75.761	0.78511
267	1761.5	106.39	17.92	0.98885
266	1775.2	73.301	10.634	0.98175
273	1773	22.834	21.957	0.93889
263	1961.4	45	26.617	0.90324
264	1954.7	102.09	17.029	0.84078
266.5	288.25	91.909	32.85	0.91376
269.25	285.5	41.634	13.797	0.87279
259.67	981	141.01	28.643	0.94328
278.14	1768.2	69.146	84.949	0.79361
267.5	1851.8	53.13	15.285	0.98138
296.39	1863.3	20.045	83.823	0.93974
259.25	308.75	147.53	16.107	0.80951
274.5	303.75	3.8141	15.534	0.96774
277.62	794.62	139.4	29.946	0.9236
271.6	885.8	127.3	31.303	0.84341
268.4	1172	79.509	27.748	0.98958
273.07	1137.4	99.462	44.894	0.94844
269.6	1344.9	77.276	40.125	0.79204
266.33	727	86.634	17.123	0.99453
274.11	828.78	108.92	40.424	0.9153
276.65	878.53	90.659	100.53	0.86546
272.3	1431.5	68.552	31.412	0.95771
275	1511.8	177.4	22.272	0.98881
261.8	1821.4	48.013	13.957	0.9639
272	1839.2	64.537	24.407	0.95298
263.25	616.5	127.57	16.706	0.98174
277	1903.2	177.8	26.38	0.98633
282.71	1931.4	53.427	85.146	0.90669
272.75	1004.5	56.31	11.578	0.93426
270.12	1454.5	107.1	30.402	0.89476
270	1615.8	104.93	16.195	0.95858
273.45	1685.6	85.365	40.873	0.90821
268.27	53.545	90	48.103	0.89392
248.89	740.44	22.891	51.143	0.95509
273.92	767	80.727	52.203	0.95108
263	1812	130.6	19.001	0.97044
294.62	1809.2	21.541	45.79	0.89218
273.33	569.67	102.53	18.523	0.99549
283.5	585.5	41.009	31.288	0.97417
285.67	1028.3	152.45	28.5	0.91027
283.13	1213.8	77.905	77.465	0.92415
278.14	1358.3	155.77	22.571	0.97168
276	1413.2	75.964	29.98	0.82518
279.62	1653	46.975	21.612	0.94938
282.5	1690	136.55	26.26	0.99667
272.43	1992.1	93.576	16.708	0.95948
280.67	2002.3	26.565	18.844	0.94927
280.29	2022.9	115.87	38.049	0.96386
276.5	411	61.39	12.947	0.96777
279.1	483.5	130.91	41.469	0.95732
278	519	59.744	13.944	0.99628
283.67	1121.9	69.102	65.466	0.89929
274	1246.2	90	19.471	0.97582
299.27	1437.3	12.095	48.275	0.88977
274.5	365.25	90	17.71	0.95992
278.25	387.5	133.03	20.836	0.98473
287.92	928	104.3	61.919	0.84999
275.5	1313.5	110.56	17.156	0.99604
282.56	1494.2	43.531	31.378	0.87916
283	1471	136.55	28.203	0.928
300.04	1525	155.9	93.876	0.8869
278.17	1527.3	104.04	17.683	0.93266
282.2	44	61.928	19.176	0.88653
288.71	81.571	158.46	41.661	0.98063
281.45	66.909	102.17	53.912	0.96774
307.29	1839.2	164.83	68.143	0.8971
279.6	325.6	45	22.302	0.95118
292	30.889	41.878	39.457	0.98711
274.67	210.83	109.98	23.601	0.9919
286.67	1966.1	60.945	32.719	0.94401
283.75	1947	145.01	13.55	0.90087
283.5	421.75	109.98	23.855	0.98134
288	453.54	70.71	43.789	0.96779
291	448.75	159.23	32.313	0.95987
282.78	616.94	96.882	64.147	0.91073
280.2	727.7	72.255	30.931	0.84862
286.25	1524.2	27.553	26.409	0.98232
283.25	1516.8	123.69	12.634	0.85613
273.5	1829	28.61	15.528	0.80693
276.6	1840	106.7	11.78	0.88628
296.12	1827.2	153.43	34.586	0.96977
280.25	1878.1	81.085	53.93	0.95723
288.33	21.167	60.461	35.764	0.96415
297.1	864.1	18.435	42.867	0.959
277.71	953.29	75.174	35.914	0.97932
286	990.33	109.54	33.435	0.98381
280.38	1071.2	74.358	61.777	0.84049
299.08	1031.2	128.11	68.073	0.95215
286.6	1201.4	38.66	14.733	0.8692
305.82	1546.6	169.89	118.72	0.86416
287	145.25	33.69	29.086	0.9917
280.83	152.5	85.03	25.819	0.89417
288.83	123.25	94.899	44.355	0.79198
286.14	840.43	131.19	24.579	0.86497
301	1077.4	7.3058	40.228	0.97741
299.58	1974.8	163.14	37.375	0.92258
280.86	2012	96.34	19.612	0.92346
308.8	151.1	165.43	53.406	0.96734
288.14	613	56.31	23.792	0.90925
295.09	651.55	103.47	75.22	0.97058
283	1160.5	82.405	15.385	0.98359
319.76	250.12	174.22	92.534	0.85811
285.56	1804.7	108.43	32.342	0.87999
302.43	720.86	110.91	110.54	0.86188
289.25	1379.8	98.13	15.402	0.91819
298.29	1653.4	153.43	26.296	0.93537
299.31	1658.5	107.1	73.447	0.92594
292.83	365.83	13.241	17.645	0.98978
297	1344.2	20.556	17.472	0.978
290.1	1416.4	22.62	44.048	0.88539
288.44	936.11	2.7927	45.471	0.90274
297.25	939.62	17.526	25.255	0.78896
303	972.86	145.84	35.093	0.96422
293.67	1367.7	131.99	13.467	0.999
291	1615.9	96.459	57.45	0.92844
301.93	1693.9	120.8	67.87	0.89199
316.5	1992.5	156.54	60.372	0.95698
305.7	819.5	143.43	39.851	0.96862
295.5	1554.2	21.801	10.784	0.99878
302.27	1899.9	120.53	48.039	0.94251
299	11.6	36.87	20.242	0.98804
293.5	320.5	100.3	24.896	0.89817
280.9	1572.2	6.3402	31.304	0.86781
307	1599.3	54.926	68.871	0.83385
298.5	2024.8	162.65	22.81	0.7349
305.6	515.1	34.592	41.44	0.85008
287.78	491.78	74.055	31.38	0.928
276.56	900.33	21.038	30.197	0.92249
299.8	1705	147.26	18.593	0.89513
285.33	668.83	146.31	30.667	0.94058
298	776.43	2.2026	27.438	0.94828
304.85	1219.6	77.55	89.933	0.87682
297.36	1849.5	75.964	42.865	0.96188
303.67	28.5	149.04	21.803	0.8023
305	291.11	12.995	41.128	0.64879
279.4	300.2	151.82	36.269	0.87581
297.86	270.86	99.162	31.862	0.98553
291.75	311.75	151.93	17.082	0.99522
296.53	801.33	113.63	57.071	0.91803
317.89	1279.9	140.84	101.07	0.89312
295.09	1471.5	69.274	45.363	0.87207
307.3	592.9	15.255	32.518	0.70125
305.75	597.5	15.255	22.988	0.99199
303.67	674.83	133.03	21.789	0.9417
305	753.8	152.24	22.026	0.97478
304.06	1056.3	78.147	93.274	0.88733
301.8	1020.4	175.24	12.236	0.98411
303	1268.1	157.25	36.646	0.9173
294	1278.4	102.99	16.166	0.82529
303.56	848.89	25.017	35.159	0.94161
294.33	846.33	53.973	13.779	0.9871
314.09	1031.9	172.3	39.732	0.93971
324.31	368.56	132.61	77.243	0.87958
299.4	74	83.991	19.705	0.96953
303.5	54.5	115.35	21.938	0.95833
310.43	1363	0	23	1
294	1480	166.76	18.056	0.96724
315.83	1471.4	171.87	43.667	0.80966
310.89	1497.9	112.11	79.565	0.86821
314	1049.9	3.1798	38.615	0.93372
300.73	567.09	94.635	41.75	0.88914
316.27	580.45	11.634	39.056	0.88879
295	801.83	170.54	18.883	0.96641
302	875.75	30.964	18.258	0.9581
301.2	864.4	97.595	15.606	0.9697
317.43	854.29	131.31	44.356	0.99044
298.5	961	137.49	17.518	0.92924
305.5	966	45	14.244	0.99283
305.25	993.42	132.95	42.845	0.92481
304.67	1207.3	161.57	9.5083	0.99775
307.33	1872.6	136.85	45.27	0.96893
313.17	1860	114.62	57.887	0.91215
346.4	1890.6	1.2454	103.04	0.89307
301	1967.2	86.055	30.433	0.95519
312.33	1929.1	113.96	55.938	0.88034
294.4	1104	45	17.023	0.91386
305.67	1117.3	42.51	19.04	0.855
300.5	1558.2	104.93	15.87	0.97818
330.67	1910.8	177.23	73.014	0.85014
305.83	239.67	104.93	17.071	0.90939
302	447.75	93.366	19.436	0.87618
349.88	1377.9	165.55	180.65	0.93177
301.25	1400.5	73.61	18.225	0.97232
291.6	1753.3	60.255	30.195	0.80102
302.86	1756.4	92.603	22.813	0.96538
315	623.17	164.36	26.999	0.96156
312.4	788	160.56	19.771	0.91182
304.5	1746.1	14.534	29.038	0.96055
307.58	530.75	146.31	31.018	0.81369
314	1061.3	154.8	21.446	0.87608
321.46	1144.4	166.91	47.824	0.92312
322.89	412.56	138.58	49.023	0.92494
308.33	492.56	79.875	29.242	0.97268
306.8	470.6	97.125	16.671	0.96725
316	229.5	163.3	21.155	0.98701
302	332.67	117.9	20.285	0.94827
309	332.67	70.56	18.738	0.96209
312.33	373.5	56.31	18.775	0.9602
324.12	922.38	8.1301	45.03	0.94218
304.5	1452.2	119.74	16.357	0.98578
317	1448	169.7	22.77	0.98201
311.75	1617.8	130.24	17.111	0.99525
328.2	1606.6	138.37	48.887	0.98525
303.29	28	135	25.927	0.70909
321.43	15.857	173.66	28.218	0.96272
306.56	47.333	168.23	28.641	0.85596
316.9	1236.2	153.43	51.125	0.96222
306.17	1806.2	82.235	23.155	0.95892
319.25	1793.5	147.53	27.815	0.93752
335.88	724.06	159.15	75.425	0.89382
308	727.75	110.56	17.342	0.98533
313.5	1227.5	25.463	23.46	0.99145
309.33	1788.7	46.975	22.064	0.92993
322.43	705.14	168.44	46.305	0.96989
329.08	706.31	101.7	161.98	0.88266
302.11	1274.1	131.19	33.53	0.95109
312.17	1343.1	92.759	87.792	0.94651
325.96	1343.2	90.774	114.69	0.64527
317	1578.9	55.713	27.712	0.96086
301.4	1934.6	8.1301	17.444	0.8107
314.71	113.86	72.553	38.334	0.95705
315.67	83.5	126.38	24.35	0.96922
323.2	889.4	164.36	27.168	0.95558
320.2	1524.8	0	21.71	0.96731
307.75	345.25	114.44	13.123	0.92075
299	1101.7	160.02	36.852	0.95284
308.33	1467.8	68.199	16.242	0.99465
307	111.75	126.87	15.059	0.99606
325.33	228.33	110.56	101.91	0.92224
325.75	1338.6	135	33.199	0.97974
328.8	1113.1	146.31	35.458	0.91516
310.89	1719.4	84.472	36.123	0.8622
340.93	1738.8	12.926	64.72	0.96703
319.6	1892.6	45	15.556	1
325.71	870	164.74	23.878	0.95498
323.67	1716.8	52.524	41.35	0.91419
321.2	1701.6	160.35	15.229	0.97615
329.8	1946.8	136.08	38.384	0.97653
321.5	2013.6	12.265	26.371	0.89255
360.9	129.12	153.02	165.78	0.74458
325.78	796.56	121.18	48.582	0.9143
318.4	826	149.04	17.984	0.97269
316.2	996.1	96.116	31.276	0.90038
308.5	1188.2	132.51	16.636	0.9785
323.31	1198.3	67.891	43.801	0.78857
322.33	1265.8	104.38	48.099	0.83706
323.86	381.29	7.4314	24.902	0.93145
323	1420.3	4.9697	26.767	0.86251
315.5	600.12	152.1	42.573	0.90364
338.17	1687.1	175.91	48.428	0.86947
321.62	1743	119.05	21.729	0.94764
325	551.6	38.157	18.28	0.97398
328.7	920.95	100.15	74.379	0.91512
319.2	1551.6	86.424	16.368	0.97942
322.14	1665.3	84.806	28.138	0.78508
323.8	60.133	77.367	63.802	0.93162
319.67	1773	83.66	18.66	0.97059
326.33	1754.8	122.91	21.124	0.95853
328.8	2011.3	66.251	59.927	0.91154
331	1957.5	98.569	82.394	0.89599
328.56	265.33	136.47	30.555	0.90284
326.86	294.5	59.265	50.409	0.85394
323	1651.6	78.232	24.842	0.98685
333.12	1626	126.47	34.796	0.82195
339.27	2021.1	145.91	85.367	0.91946
327.6	2018.2	111.8	33.694	0.95896
322.75	138.25	78.69	31.256	0.97881
327.29	118.71	108.43	22.903	0.82842
319.56	211.44	111.45	33.494	0.89818
323.91	431.09	124.99	32.001	0.76289
325.25	452.5	53.13	17.033	0.88066
312.3	649.9	104.04	47.574	0.95334
326	614.8	116.57	20.709	0.86381
323.67	661.67	63.435	25.092	0.98028
350.9	655.2	178.85	55.475	0.90149
325.14	686.14	1.7899	32.099	0.9974
321	728.67	143.13	15.021	0.99858
329.17	902.17	168.69	16.087	0.95092
312.2	1165.2	9.0903	26.162	0.96773
322.8	1390.8	97.595	15.882	0.95282
329.29	1484.7	175.76	28.56	0.94796
345	1774.7	164.98	48.544	0.87447
321	1838	26.565	15.882	0.98552
337	1856.1	47.726	45.313	0.98422
328.73	560.18	151.82	41.096	0.77294
353.5	1303.7	22.426	73.726	0.92442
337.43	1311.1	43.452	55.864	0.93701
331.71	1284.1	142.13	23.956	0.9519
328.36	330.82	90	57.348	0.92419
327	320.25	123.69	15.312	0.9419
324.1	757.8	86.424	33.284	0.9633
332	1416.6	87.663	120.75	0.81225
344.33	1259	61.26	81.458	0.86807
345	99.273	19.231	49.007	0.92928
327.25	474.75	23.199	15.402	0.98893
328.33	513.93	95.553	78.364	0.92312
344.08	502.92	60.141	69.14	0.90057
329	237.5	79.216	21.965	0.97324
348.84	991.12	115.49	103.69	0.91884
336.33	1852.1	116.05	55.326	0.90535
328.2	113.8	72.646	16.933	0.98999
341.71	794.86	175.6	26.385	0.98831
354.13	1451.7	29.511	67.673	0.89994
332.2	412.4	9.4623	18.953	0.96281
327.4	1723.8	33.69	18.439	0.97768
344.29	674.29	16.144	40.417	0.9788
332.6	1796.8	151.93	17.93	0.94813
333.57	389.71	149.04	24.644	0.94642
330	387.5	119.36	18.893	0.97166
322.2	420	45	19.788	0.92907
339.36	439	29.249	38.322	0.74769
331.89	872.11	91.736	35.606	0.92724
333.25	359	169.38	16.899	0.96327
334	822	70.821	25.225	0.96539
340.33	1542.5	83.66	47.438	0.76355
337.83	1928.7	47.726	16.729	0.88862
337.33	491	153.43	11.334	0.98642
337.67	1086.3	151.39	12.728	0.98447
338.71	1616.4	57.995	28.933	0.9782
332	1813	160.35	15.133	0.98234
337.29	592.19	80.166	79.487	0.95762
337.44	1157.9	114.44	58.664	0.82389
346.6	1456.2	162.26	26.653	0.98484
337.14	1584.1	66.801	23.556	0.96993
346.14	1570.7	177.61	24.403	0.98433
334	969.33	32.735	17.18	0.96878
332.14	965.29	79.695	33.838	0.99122
338.25	1059.8	149.04	23.495	0.99271
348.76	1035.7	123.69	81.676	0.88289
355.6	1422.1	177.14	47.627	0.84091
342.25	253	158.96	14.325	0.97234
356.45	278	4.1849	42.55	0.96614
345.67	581.17	42.51	34.052	0.95611
337.5	631.75	137.12	19.576	0.97593
345	905.6	35.218	22.827	0.91158
337.25	1755.9	115.64	29.308	0.94618
367.12	827.47	170.69	67.864	0.91086
350	1185.1	120.96	43.638	0.80173
339	1193.8	95.711	10.634	0.94503
338.64	1241.7	80.074	45.99	0.88297
336.71	1884.3	93.18	19.709	0.91469
353.25	58.25	10.437	42.997	0.89865
355.23	34.308	133.49	57.114	0.94125
343.33	64.333	50.711	14.775	0.96193
349.12	156	90	156.08	0.87774
364.89	148.33	180	63.671	0.94235
345	226	69.075	38.568	0.94379
344	1188.7	0	9.245	0.97349
344.4	1495	126.87	17.093	0.87753
346.67	1509.8	38.66	20.463	0.93874
348.5	1642.2	163.5	28.917	0.97384
347.53	1629.9	122.32	62.952	0.92107
352.6	1864.4	126.61	46.144	0.94488
347.62	170.12	129.81	26.042	0.89974
348.88	738.5	161.57	31.271	0.91013
345.67	758.89	74.407	47.195	0.94593
354.29	915	111.97	66.346	0.92644
345.5	955.5	47.121	24.318	0.78564
347.83	1102.3	168.69	15.768	0.97014
340.17	1288.5	83.29	18.456	0.92746
357.33	1806.8	56.524	82.705	0.89874
351.5	606	0	20.552	0.97313
345.67	1935.2	27.897	19.65	0.97888
349.25	2036	153.43	18.442	0.97001
353.67	486.44	144.78	28.475	0.73077
347.17	804.83	164.48	18.881	0.98946
342.71	853.43	156.04	31.627	0.93422
343.83	843.17	110.14	32.289	0.9896
361.33	296	110.94	90.338	0.96005
344	433.91	118.3	34.692	0.85118
343.88	1455.4	85.365	39.942	0.92939
340.2	467.6	56.31	22.025	0.98221
352.43	533.14	146.31	19.995	0.7213
344.12	1069.4	102.38	42.817	0.98037
340.8	897.4	131.99	15.067	0.8929
357.57	368.29	164.29	35.026	0.94905
359.25	1126.8	11.31	25.711	0.99159
366.35	1706.1	176.05	64.587	0.90014
336.6	1710.4	169.99	19.169	0.90053
348.7	2009.9	88.807	54.777	0.87647
359.38	130.77	169.92	57.054	0.80109
347.17	554	102.09	14.708	0.97346
355.23	1444.9	87.797	120.74	0.86197
346.6	1833	158.75	20.817	0.92778
353.43	30.143	64.29	31.441	0.9531
352.25	11.5	123.69	14.437	0.99901
348.4	78.8	86.82	18.236	0.98858
381.53	491.24	164.27	86.048	0.85723
342	547.14	8.9726	20.252	0.9498
361.3	766.2	164.93	30.375	0.88644
362.33	1064.3	36.254	37.391	0.99495
368.5	1208.5	12.095	76.615	0.56064
364.62	91	39.472	49.354	0.89245
347	820.4	85.914	15.759	0.89067
346.75	1019.8	164.05	15.484	0.94033
350.33	1025	80.538	21.639	0.84331
355	1794.3	8.5308	20.832	0.97078
352.8	1971.2	20.556	17.456	0.97891
349	1977.2	78.232	24.846	0.9867
369.9	1995.8	157.89	41.575	0.83079
369.29	544.58	124.94	95.768	0.92986
358	568.2	159.44	17.416	0.98114
356.2	785.6	51.843	43.266	0.82302
357.2	1040.2	42.709	17.865	0.99032
349.42	1223	80.272	40.517	0.87643
360.75	235.12	176.05	29.978	0.96966
357.9	410.8	47.603	35.746	0.87128
356.5	393	143.13	17.333	0.8654
353	1318	78.69	20.671	0.98672
357.4	1310.6	169.7	11.335	0.98635
374.11	1325	31.185	45.069	0.98557
358.17	1754.2	74.055	51.891	0.98207
377.23	1703.8	134.4	69.967	0.96015
352.62	1928.1	91.134	109.28	0.92437
352.67	454	90	11.752	0.93599
358.2	469	67.62	21.416	0.85847
366.58	1165.2	0	41.942	0.81065
373.25	947.75	152.9	52.48	0.92038
360.12	211.5	4.7636	29.923	0.80483
358.62	578.38	108.97	34.769	0.97323
354.4	1521	74.055	41.231	0.88284
368.71	1513.7	8.427	29.735	0.91792
357	1658	144.06	53.57	0.92228
358.75	1637.9	103.32	40.721	0.95899
356.5	1666.5	71.565	12.831	0.9858
363	1660.4	0	16.797	0.95257
361.25	1934.8	153.43	16.708	0.93681
347	867.6	19.654	15.116	0.98344
357.33	877.67	61.39	25.884	0.96817
365	865.67	159.15	23.437	0.95885
363.43	1091.4	136.74	24.837	0.93993
355.67	1340.4	68.962	33.75	0.82539
356.25	1597.2	82.405	35.605	0.85003
394.27	21.733	22.504	80.312	0.94344
358.62	646	73.072	27.186	0.88435
366	630	167.47	21.542	0.85594
365	845.75	0	16.206	0.9873
355.43	1068.9	101.31	25.956	0.98223
359.2	1561	93.18	19.916	0.9052
353.3	353.2	115.56	30.097	0.84709
375.6	343.8	166.76	35.824	0.97501
363.25	754.25	6.009	19.173	0.99645
360.4	760.8	65.225	14.817	0.96633
349.83	1352	145.49	19.545	0.99341
370.57	1349.1	12.529	30.094	0.91907
364.67	1587.8	31.608	15.797	0.9663
362.6	475.2	165.07	16.664	0.93158
364.8	1002.8	132.51	16.552	0.98348
355.2	1361.4	172.41	15.532	0.97432
363.83	1985	68.199	27.559	0.97704
366.17	1966.2	139.4	19.077	0.96654
362.89	311.89	79.824	41.034	0.96561
360.71	608	97.431	23.748	0.9767
368.67	624.67	36.254	19.7	0.94421
395.91	655.65	141.8	90.547	0.85725
367.45	1152	178.57	41.392	0.96667
373.09	1130	132.27	48.871	0.91257
376.09	1814.2	178.7	47.189	0.93266
372.5	43.5	173.66	36.947	0.98037
364	48.667	54.462	8.8191	0.97542
363	57.25	116.57	13.738	0.97658
362.67	376.67	10.008	17.768	0.97157
362.5	367.75	100.01	17.544	0.98396
407.82	1475.7	125.45	159.83	0.90623
370.17	190.83	12.095	17.043	0.84009
362.88	776.5	95.44	23.692	0.89037
375.75	780.38	136.74	56.424	0.82749
383.89	1041	165.32	45.327	0.95785
372.67	826.83	169.38	22.658	0.71846
372.5	1250.3	115.2	74.502	0.50437
378.1	1255	5.9061	30.127	0.96773
375.57	1915.1	7.8533	32.064	0.913
369.5	770.75	40.815	29.311	0.99175
364.33	937.22	117.35	33.482	0.97513
371.71	1805.1	54.782	21.543	0.96591
371.4	1904	59.744	28.839	0.96344
364.07	436.21	107.2	50.711	0.86699
375.3	1692.8	163.5	29.506	0.95439
370.8	1782.8	32.471	14.437	0.90316
376.33	1391.1	127.65	49.812	0.88741
370.75	1282.6	119.48	26.803	0.9857
383.33	1197.7	175.6	40.442	0.9672
372.91	1173.4	98.13	53.733	0.92117
384	247	35.707	39.985	0.98557
374.71	862.76	83.928	62.068	0.76151
367.17	2020.3	176.99	19.806	0.96065
375.85	997.77	1.6135	75.538	0.9403
386.55	960.82	110.75	84.449	0.83573
373.9	152.9	69.864	36.378	0.87836
375.25	288.75	63.435	20.156	0.99846
377.75	920.25	158.2	10.993	0.97972
371.8	1075.8	81.027	20.418	0.94208
378.38	1081.5	157.89	38.209	0.90396
370	1495.8	4.3987	15.484	0.84205
381.7	1462.9	111.93	94.285	0.88037
381.2	366.84	107.49	90.109	0.84939
372.44	751.67	92.203	27.963	0.9305
393.06	976.41	165.72	62.333	0.9105
370.8	1184.8	60.255	16.612	0.97066
374	1320.5	105.95	7.2801	1
376.5	1321	139.4	9.2195	1
397.53	1844.1	131.19	87.499	0.97191
381.62	1943.1	172.87	25.533	0.94728
373.8	1997.7	93.4	109.51	0.92395
387.9	1957.4	156.8	33.948	0.89735
376.75	264.5	173.66	18.474	0.98032
375	502.29	86.82	20.6	0.87513
384.88	474.5	122.97	45.718	0.96466
373	588.5	86.186	15.484	0.97088
387.6	581.6	153.43	31.57	0.92079
379.2	1025.5	173.29	35.482	0.96484
372	1441.6	104.68	49.689	0.87377
379.5	1410	129.81	15.696	0.99517
365.78	1725.7	64.722	40.597	0.98066
393.08	1740.1	167.01	42.297	0.94629
368.75	524.38	111.04	28.574	0.97489
384.83	503.17	143.62	24.038	0.98183
384.83	624.67	150.64	20.225	0.90767
356.36	692.55	8.8807	35.615	0.90941
380.5	700.5	47.291	19.559	0.90454
382.57	679.14	123.02	24.995	0.95435
383.17	1009.2	0	18.276	0.93018
377.8	1144.6	105.95	15.547	0.93654
378.35	1648.2	83.946	72.168	0.91967
376.5	1698.8	82.875	16.325	0.98775
391.56	1771.1	135	47.524	0.982
378.3	1845.5	117.41	34.724	0.87587
377	101	36.87	15.193	0.98727
379	1275.3	8.7462	40.443	0.97566
382.95	1563	84.232	112.03	0.88823
386.29	439.14	99.689	102.97	0.80791
377.14	1667.7	147.38	30.139	0.98481
397.85	1728.2	118	96.127	0.93076
377.08	1100.7	152.85	45.944	0.95396
381.83	1398.7	71.565	16.166	0.97805
400.17	1634.3	9.6888	48.467	0.85818
377.83	75.667	9.8658	25.914	0.90088
385.58	154.75	107.59	45.817	0.93877
376.57	182.86	127.41	22.458	0.95292
404.93	242.57	11.56	54.155	0.82931
386	305.5	55.176	33.237	0.84296
391.24	852.73	94.475	129.3	0.89213
380	1567.7	162.65	16.79	0.99838
385	1724.3	130.49	60.546	0.89035
396.7	884.6	152.59	38.127	0.79769
378.71	984.71	78.024	35.356	0.95414
383.5	218.83	98.973	19.745	0.97417
385.78	234.44	95.711	27.144	0.74048
394.88	351.88	147.09	41.93	0.96582
387	598	138.01	13.641	0.98625
384.2	923	75.964	18.375	0.89754
398.06	781.65	120.32	75.709	0.81101
401.3	1342.9	109.41	109.7	0.85052
389.36	1659.5	115.28	46.223	0.86131
376.83	1934	58.392	16.942	0.901
370.5	48	175.03	27.523	0.83882
379.8	55.4	107.65	23.54	0.98077
391.17	199.83	49.399	19.374	0.95174
388.07	1801.2	88.315	47.093	0.7223
388.64	109.36	98.616	35.196	0.94831
419.76	199.43	165.11	90.805	0.90021
423.58	1569	141.77	113.58	0.7398
387.38	1892.7	96.429	74.823	0.95491
385	282.33	93.18	18.434	0.97796
397.92	294.12	94.343	90.85	0.87207
391.2	987.8	64.799	19.526	0.96221
391.43	1162	101.89	23.948	0.81077
405.88	1891.1	157.89	35.473	0.97368
393.3	1470.7	104.32	50.214	0.96602
415.37	617.07	56.837	138.79	0.86932
388.2	908	176.99	20.438	0.93092
382	1140	126.47	29.521	0.96882
397.5	1128.7	159.78	20.698	0.97829
389.17	2012.5	96.009	19.852	0.96238
395.57	13	112.83	25.197	0.81816
386.5	413.5	10.62	16.289	0.9994
390.5	545.5	180	19.607	0.96903
390.67	767.83	173.66	18.472	0.98044
406.43	874.86	36.327	43.298	0.97468
398.47	1315.2	115.68	71.575	0.80611
389.62	1310.6	95.572	44.082	0.9345
389.6	1710	90	13.261	0.9803
398	310	156.37	18.876	0.92519
401.1	1144.5	155.7	38.731	0.87824
395.38	2000.2	165.47	28.579	0.97599
392	629.33	90	33.199	0.96388
395.5	1322.3	68.839	43.866	0.7578
398.8	1605.2	26.565	32.245	0.97083
426	1856.8	147.68	73.531	0.78854
392.8	585	100.01	18.245	0.94616
400.8	596.8	14.931	16.57	0.93687
390	1031.5	103.39	70.415	0.91971
393.43	1252.6	91.975	60.004	0.96718
396.8	371.8	159.44	17.56	0.97314
394.25	490.25	85.601	13.487	0.96675
398.25	682	120.96	17.737	0.98622
408.88	726.75	154.8	41.276	0.91037
396.27	733.27	97.595	62.764	0.96442
389.25	1056	45	12.153	0.93094
393.14	1073.9	84.094	30.27	0.96315
392.62	1058.9	41.186	22.683	0.93728
400.6	1076.4	23.199	15.817	0.96301
425.33	1250.9	32.171	85.711	0.85458
382.5	2037.8	153.43	23.065	0.8725
411.17	835	36.87	35.535	0.98494
401.4	1478.6	8.7462	26.77	0.98265
402.43	57.714	151.56	28.53	0.95671
391.33	64.5	124.59	40.543	0.86889
416.15	412.85	136.64	55.028	0.89987
400.25	501.5	50.711	16.334	0.87012
401	1028.8	53.13	15.641	0.95901
401.4	1213.4	132.71	19.607	0.90231
400	1459	16.39	18.166	0.97545
396.71	1534.1	111.8	29.603	0.90955
401.75	1789.2	36.027	13.944	0.97542
408.6	7.8	11.689	31.806	0.93108
402	1090.2	0	10.222	0.97827
403	372.69	92.862	51.107	0.78366
402.2	1629.2	140.71	15.019	0.94634
408.18	1748.4	35.707	42.808	0.92058
410.43	1772.3	22.109	34.932	0.98877
406.06	144.24	101.94	59.385	0.89502
408.38	271.5	14.036	24.725	0.8338
405.29	456.43	18.435	29.826	0.84821
407.78	1682	180	32.123	0.87164
401.06	1657.9	88.755	50.938	0.90328
414.5	540.1	158.55	34.699	0.86698
415	1368.1	105.1	143.46	0.90974
405	1429.8	48.013	14.042	0.9581
401.38	2000	85.84	58.115	0.94891
406.5	226.75	4.7636	12.099	0.99525
405.75	290.5	0	10.991	0.90986
404	1171.8	158.2	28.986	0.92891
401.8	1186.8	86.055	29.51	0.98507
415.71	721.14	31.264	35.202	0.93053
418.13	803.6	25.017	60.029	0.82725
411.45	1555.5	9.8658	52.436	0.89042
404.17	676.5	22.249	25.153	0.94501
405.43	840.29	112.11	35.954	0.96066
402.83	980	76.866	31.666	0.97283
414.44	1511.4	13.241	37.832	0.92325
407.67	1825.7	176.99	19.843	0.95882
423.42	1800.8	142.22	59.842	0.84567
405.43	1899	65.225	31.91	0.89739
404.82	1870.7	99.462	39.157	0.93207
409.31	200	69.044	58.071	0.86668
419.26	154.58	114.33	88.794	0.90223
450.28	213.83	176.28	146.41	0.52703
403.43	1591.3	77.905	43.266	0.99277
410.2	1714.8	148.39	16.841	0.90636
413.8	1926.6	152.35	24.274	0.97662
419.73	1032.8	171.12	33.298	0.97268
409.5	1107.2	180	19.168	0.99121
407.1	1094.9	95.356	38.74	0.82964
422.18	64.941	120.11	73.922	0.78192
416.77	551.54	64.359	59.226	0.93644
412	641.11	3.1798	19.315	0.93334
410.73	2037.6	164.29	35.236	0.94339
415	115.14	164.48	20.695	0.9027
407.5	745	83.418	27.491	0.95205
416.25	986.25	155.77	22.7	0.96613
429.93	89.267	150.95	64.156	0.96287
423.75	587.25	144.9	45.676	0.99006
414.2	1149.9	85.236	57.191	0.8422
411.5	1119.2	118.3	15.403	0.95856
415.28	900.88	84.053	113.39	0.85125
399.86	1263.7	45	23.919	0.94599
424.75	1424.5	154.98	58.21	0.85309
401.4	1618.2	140.19	17.646	0.88523
404.29	1843	87.397	26.381	0.83481
398.8	1911.6	3.5763	16.487	0.97237
416.33	1918.2	47.49	18.671	0.87188
418.14	1985.3	123.11	29.696	0.92468
403.19	512.89	102.53	153.73	0.8996
419	448.6	37.875	23.644	0.96444
412.2	514.6	151.93	18.934	0.89786
418.8	757.6	175.91	29.844	0.94061
404	922.86	69.444	27.863	0.91991
411.33	1709.7	73.301	11.225	0.93013
409.4	32.4	79.38	19.221	0.84691
408.8	278	83.157	26.191	0.96139
414	295.75	55.008	12.31	0.99162
412	334.67	96.582	27.386	0.95568
417.55	368.55	79.315	59.672	0.90386
427.43	571.14	7.4314	48.188	0.96269
412.5	559.5	105.95	14.797	0.98402
412	573.5	74.745	11.487	0.99259
439.44	967.5	18.122	63.567	0.91039
416.14	1221.3	159.44	20.201	0.84591
413.92	1406	67.011	40.724	0.88023
[truncated: 8,505 more rows]
