# Supplementary material for: Social motility of biofilm-like microcolonies in a gliding bacterium
Source: Nat Commun. 2021 Sep 29;12:5700. doi: 10.1038/s41467-021-25408-7 (PMC8481357; doi:10.1038/s41467-021-25408-7)
Supplement: Supplementary file 15 — Source Data [file 41467_2021_25408_MOESM15_ESM.zip › Source Data_NCOMMS-20-05786B/Source Data_Supplementary Figure 1/Flavo - Angles/75 hr/Angles_m70_75_R1.csv]

4	202	75.069	17.261	0.89936
12.75	1117.8	172.87	24.424	0.9903
14.3	152.9	25.56	28.375	0.89852
5.6667	903.83	77.471	28.776	0.96116
11.75	939.88	62.592	33.621	0.90461
11.091	1535.6	74.427	67.971	0.93164
10	1507.8	36.254	19.777	0.94055
24.333	1528.6	137.91	49.456	0.84465
9.6	263	128.66	20.083	0.9565
25.909	278	21.125	51.061	0.9238
9.25	959.75	36.87	15.756	0.95203
13.167	1013.2	167.47	18.758	0.98302
6.2857	1072	125.22	21.991	0.94624
21	1297.3	160.25	47.884	0.86535
4.125	1277	85.914	32.801	0.85582
43.35	1265	168.69	96.611	0.95002
13.111	357.11	137.86	32.672	0.86677
12	375	29.745	17.931	0.89925
34.95	728.35	147.36	81.174	0.93635
12.833	755.5	14.931	18.005	0.86221
12.5	1834	6.8428	30.59	0.82313
6.8	32.4	104.93	15.941	0.97387
12.25	38.5	14.036	13.116	0.94305
35.2	764.07	158.37	67.156	0.9291
13.571	1160.7	115.56	28.045	0.90907
8.4286	1216.3	85.061	88.673	0.91687
5.6667	229.67	71.565	6.4721	0.9772
14	233	4.0856	15.201	0.92335
15.3	288.4	180	30.832	0.94057
3.6667	809.17	69.444	19.324	0.88429
13	812	0	12.944	0.92705
16.529	1643.4	82.461	75.013	0.91441
17.143	1609	177.4	23.948	0.91962
11.5	1652.9	141.95	30.677	0.95206
7.2222	1751.2	92.045	29.166	0.96062
7.5556	1811	87.797	26.833	0.96968
24.571	1812.6	21.801	33.998	0.95038
8.25	1863.5	41.987	14.662	0.91759
27.818	1855.5	169.88	64.349	0.88402
8.75	1941.7	98.569	79.838	0.92467
35.69	639.03	114.19	159.06	0.95114
28.188	727.75	64.359	68.684	0.80749
21.727	904.55	6.9112	35.346	0.94045
13.778	1313.2	100.52	74.756	0.95239
17	1345.2	176.42	16.448	0.97468
11.235	1409.5	92.726	64.734	0.97432
11.909	1459.2	92.545	54.592	0.8251
18.2	1438.8	160.71	21.281	0.99571
9.4	1698.8	75.964	12.842	0.96322
21.444	1689.8	171.57	28.506	0.95749
7.8571	15.857	96.34	20.826	0.86964
10.333	68.222	92.045	29.52	0.94911
26.545	59.455	138.01	47.051	0.85781
12.286	144.43	72.646	17.166	0.9765
19.786	110.64	107.02	61.187	0.83751
13	303.14	135	22.857	0.80433
16.4	568	175.91	14.448	0.97148
9.6667	733	57.265	16.665	0.99872
17.5	737.75	38.157	18.951	0.93952
3.4	805.4	124.99	15.71	0.77701
10.857	804.71	57.724	23.721	0.94735
21	1824.1	17.103	28.328	0.96029
51.625	1941	7.0458	103.53	0.86621
20.5	1947.2	18.435	22.287	0.99323
10	985.57	49.899	25.153	0.98755
7.4	981	72.646	17.303	0.96879
15.375	1071.1	73.61	36.543	0.96983
12.125	1040.5	92.203	28.087	0.92639
19.667	1223.3	25.346	22.161	0.9487
10.714	1481.9	141.01	29.269	0.9231
23	1758.8	137.2	40.273	0.91368
17	14.25	42.274	15.215	0.97706
50.455	84.364	175.14	109.07	0.86497
12.412	454.88	96.654	72.506	0.83313
21	437.83	10.008	18.368	0.93981
11.231	512.85	90	54.408	0.88222
8.5	530.25	166.76	18.296	0.95456
19.25	536.25	29.745	16.433	0.98121
17.889	545.78	142.85	43.383	0.95431
10.625	630.25	93.691	32.906	0.94404
16.538	849.38	77.471	54.561	0.84488
28.733	805	115.59	86.097	0.91433
5.6667	1032.2	131.42	25.125	0.90235
14	1144.8	63.435	13.536	0.99119
21	1113.6	108.43	45.99	0.96264
19.429	1206	171.57	29.008	0.94094
18.25	1382.2	146.31	18.111	0.99539
16.714	1700.3	136.91	43.987	0.96506
13.75	2022.5	3.1798	18.071	0.9976
7.5	2030	109.65	15.185	0.97897
15.2	54.2	5.5275	32.635	0.95435
21.786	423.07	66.501	55.441	0.90475
16	396.38	108.43	24.202	0.91465
34	623	0	45.202	0.9734
35.267	1497.7	149.2	63.209	0.95776
14.167	1906.7	168.23	28.924	0.84757
15	341.75	96.009	41.669	0.91698
21.75	480.5	135	27.095	0.9917
16	487	129.81	8.1623	0.95687
15.5	583.75	173.29	17.778	0.96283
16.286	594.57	61.26	37.078	0.95353
12.333	878.67	82.875	16.646	0.96865
49.2	881.1	0.83032	82.008	0.84147
33.111	1068.3	15.255	48.368	0.94292
11.5	1255.5	149.74	15.396	0.90232
13	1321.7	143.13	15.021	0.99858
30.765	1449.1	145.84	71.211	0.95035
20.4	1447.8	119.98	31.538	0.95175
19.25	1879.2	144.78	46.469	0.89558
9.6	681.4	33.69	22.474	0.96258
14.667	759.33	90	9.8573	0.91303
19.75	769	41.987	13.474	0.99847
23.125	320.5	169.22	43.856	0.9749
20.583	957.75	125.36	42.411	0.8963
12	1672.2	5.7106	20.606	0.97542
6.2	1679.2	150.26	16.142	0.99891
7.25	2000.5	19.654	16.099	0.92341
16.667	2006.7	69.444	8.5606	0.99806
21.5	221.5	45	13.236	0.96162
21.5	222	37.875	11.899	0.95817
21	1633.9	177.27	43.149	0.97448
17	1150.3	36.87	15.021	0.99858
37.429	1710.5	148.88	70.717	0.87548
21	1739	69.444	17.906	0.95431
21.222	27.556	100.78	22.416	0.95366
66.167	145.27	147.18	137.87	0.92346
21.952	221.19	84.685	92.269	0.93609
40.778	599.56	166.26	50.395	0.91924
25	994.25	175.6	27.574	0.94569
10.667	1594.8	148.67	27.658	0.97354
12.833	1579.5	65.772	23.565	0.93071
19.889	1120.2	45	50.334	0.92718
21.8	1126.6	82.405	17.31	0.87422
27.857	1549	175.91	29.055	0.96616
24.333	1567.7	38.66	12.957	0.98833
23.75	309	66.501	26.287	0.95407
9.625	1799.6	130.91	25.062	0.79202
28.556	1784	146.98	26.966	0.88459
16.375	917.75	107.65	24.302	0.95001
27.286	981.57	9.4623	19.014	0.95973
28.4	1274.8	47.291	18.222	0.97093
37	17.286	2.2026	28.924	0.89956
51.556	176.39	131.05	95.345	0.86233
20	505.25	17.103	13.993	0.972
22	1809.3	88.21	33.503	0.95561
25.316	1869.6	96.189	95.857	0.87095
14.8	110	139.09	21.706	0.91446
35.667	118.67	55.222	44.871	0.97678
26.75	559.5	130.1	27.356	0.90799
26.857	1509	49.399	20.097	0.91749
52.467	1723.9	152.74	82.921	0.89535
30.2	79.4	137.49	16.636	0.9785
26.667	1354	63.435	20.747	0.86224
33.667	1326.4	101.89	47.996	0.80909
33.227	575.41	78.69	90.809	0.95457
18.667	649.67	45	22.479	0.88078
25.75	703.25	71.565	10.756	0.88201
31.429	688.57	115.35	23.256	0.90403
42.429	1101.4	175.6	42.974	0.9102
32.364	2023.1	128.66	46.924	0.9552
30	257.67	171.87	7.2361	0.9772
33.75	363.88	64.359	28.34	0.97851
30.417	1173.7	113.55	46.077	0.92332
44	1384.2	18.853	45.954	0.94278
27.429	1371.4	113.43	33.955	0.96291
19	925.33	4.0856	14.481	0.96924
35.286	907	108.92	38.093	0.9713
30.625	934.5	90	25.278	0.71207
36.833	434.83	176.42	19.75	0.8117
21.692	725.54	96.953	48.29	0.85532
30	1040.7	111.37	26.769	0.92263
40	1213.3	28.443	33.189	0.8224
28.857	1408.3	76.608	24.443	0.88317
37.167	1391.7	146.31	19.328	0.93275
31.2	1432.8	95.194	38.105	0.86959
20.333	1716.3	170.91	26.397	0.95911
29.25	1237.5	93.366	35.956	0.94724
47	1475.1	142.73	62.501	0.9248
33.8	1474.3	111.54	41.597	0.98212
32.4	1612	45	20.211	0.97961
54.467	373.57	142.43	125.68	0.78303
32.5	384.5	120.07	21.958	0.99986
26.5	519.67	159.44	17.788	0.96063
44.444	495.44	120.02	52.362	0.99254
34	526.6	74.055	14.993	0.97112
64.75	547.08	166.53	75.762	0.96364
35.2	832.4	3.0128	19.442	0.9786
33	824.5	100.62	17.17	0.94809
37.5	841.5	40.601	21.471	0.8588
37.5	1179.7	55.305	17.751	0.89074
36	1245.4	41.987	28.682	0.93813
25.714	2008.3	158.75	22.105	0.87369
39	61.25	42.274	15.467	0.96114
31.5	139.75	79.992	17.792	0.97022
47.25	131.25	156.57	34.74	0.94115
30.429	471	113.2	25.817	0.88498
41.5	1033.3	177.14	21.358	0.93757
36	1295	114.44	25.794	0.93688
43	1355.4	138.37	29.187	0.82513
47.643	1903.4	130.06	66.825	0.86029
39.667	1936	45	22.445	0.88212
34.444	1004.6	87.397	49.812	0.88424
23.143	1514.3	127.75	41.62	0.94197
39.5	1508	140.19	15.89	0.98303
31.75	453	59.744	15.857	0.87609
44.857	576.43	141.95	31.571	0.92508
42.25	642.25	176.19	15.071	0.99749
45	677.71	174.81	37.358	0.88699
31.667	797.83	160.02	25.095	0.93282
38.6	816.2	177.95	32.896	0.85172
39.75	1581.8	129.29	29.329	0.96918
42.286	1615.7	116.57	36.295	0.92413
37.6	1664.4	168.69	16.006	0.95568
64.522	1675.9	4.8991	87.996	0.79841
43	355.5	126.87	21.258	0.94082
40.75	534.5	15.255	11.458	0.99507
51.867	734.93	132.71	49.161	0.71974
49.8	969.7	145.95	47.999	0.93031
35.6	1977.6	108.43	16.376	0.96553
54.778	1981.4	176.73	37.658	0.93093
34	71.2	60.642	18.969	0.96774
46	201.6	140.19	23.864	0.98186
43.25	906.25	165.07	15.807	0.98209
37.571	1829.1	68.749	22.235	0.86858
44.833	1814.8	153.43	17.071	0.91691
61.5	1944.9	153.15	99.409	0.91325
32.25	272.75	149.04	12.87	0.9061
34.1	256.3	77.196	23.033	0.97952
48.667	991.83	171.47	20.669	0.97848
37.286	1596.7	36.384	25.03	0.94291
41.364	1590.5	101.07	50.44	0.92926
47.167	40	176.42	16.418	0.97645
55	896	3.6914	32.067	0.96875
52.571	1138	0	24.038	0.95683
82.44	1598.4	148.6	99.654	0.90525
43.6	162.4	53.973	14.055	0.96772
50.6	1191.2	13.134	36	0.85573
31.125	1459.5	6.8428	28.67	0.87825
49	1805.1	78.275	56.881	0.95163
53.417	301.75	165.2	60.204	0.91054
40	502.5	172.57	24.168	0.95974
47.05	724.15	83.737	96.992	0.85051
47.167	1079	168.18	49.527	0.88703
50.667	1916.8	34.38	23.461	0.98128
47.333	226.83	145.89	39.242	0.95416
44.706	270.24	91.364	90.477	0.92868
52	701.67	175.76	27.261	0.99313
44.5	1292.6	80.272	37.773	0.94011
44.6	1712.2	103.57	30.615	0.97446
44.2	338.2	68.629	25.14	0.98242
34.75	407	26.565	18.823	0.83155
42.5	420.38	84.806	47.717	0.9259
60.5	764.5	145.41	35.847	0.98273
50.583	1170.9	68.839	41.667	0.79779
53	100	176.99	20.34	0.93543
49.5	486	49.399	19.207	0.96
38	945	46.548	27.302	0.95863
39	1121.8	124.7	16.357	0.96663
46.5	175.17	100.01	17.458	0.9888
52	1647	155.22	47.34	0.90735
42	1639.7	61.557	31.354	0.87054
43	1853.5	152.1	21.317	0.90234
48.375	534.88	92.793	45.86	0.89509
49.75	560.25	72.255	28.476	0.92179
52.571	1057	172.23	22.516	0.98612
49.778	1039.3	101.63	35.218	0.98566
53.2	1297.4	144.46	17.445	0.98621
63.5	1900.9	8.5308	43.13	0.9378
54.714	2037	18.97	35.913	0.94221
50.778	2021.3	110.56	26.559	0.9651
57.25	285.25	164.05	22.263	0.98101
51.625	795.62	116.57	25.873	0.95066
56	1477.2	14.036	29.182	0.98903
49.667	28.556	77.005	29.917	0.89192
57	14.4	141.84	20.156	0.88332
58.333	161.67	156.8	24.927	0.91658
55.444	1005.9	149.04	32.434	0.89891
44.909	1559.2	150.07	41.985	0.90697
60.222	1571.8	161.57	29.667	0.85273
54.167	1235.5	19.29	24.702	0.85782
50	1230.2	97.765	22.351	0.9934
57.5	1418.4	164.74	27.016	0.84408
50.286	1411.7	102.09	29.896	0.95785
51.3	1798.5	174.92	47.376	0.95359
58	926.71	7.125	24.809	0.97493
52	1323.2	105.95	47.118	0.92705
54.8	564.4	121.61	18.279	0.83506
66.667	697	10.886	28.525	0.92819
49.8	842.3	102.31	64.562	0.87193
60.2	814	148.57	22.2	0.95022
64.4	913.5	25.641	30.968	0.89548
55.6	1500.8	63.435	17.924	0.998
88.241	1785.7	123.54	133.94	0.7972
58.5	1830.9	176.27	47.349	0.97358
37.714	1879.1	12.265	29.264	0.80431
71.077	1857.2	139.09	64.2	0.92754
54	1923.9	113.2	40.696	0.93568
52	1996.9	81.254	27.1	0.97069
52.545	113.27	70.017	41.8	0.84005
47.4	1211.4	71.565	18.518	0.85382
47.286	1750.1	102.8	25.556	0.88279
62.2	1735.8	166.61	22.28	0.96889
54.429	64.143	102.53	49.932	0.9232
47.667	1759.7	16.699	10.555	0.98914
57.333	1772.6	70.346	32.437	0.9166
55	372.6	97.595	15.298	0.98918
65.889	608.33	138.24	39.862	0.94166
63.75	1284.5	138.81	35.86	0.88931
62.429	1442.7	148.24	27.628	0.89394
54.143	1532	117.41	33.309	0.91309
60.875	1961.2	170.13	24.006	0.97249
90.174	478	0.67404	101.45	0.83794
55.667	1088.8	85.03	27.045	0.85363
70.1	1324.9	21.801	36.418	0.59149
66.647	229.35	72.646	75.599	0.88694
64.4	847.87	107.35	53.297	0.94356
59.75	1126.2	75.964	25.352	0.97581
57.8	1112.2	96.582	26.975	0.97023
48.357	1115.1	16.39	56.334	0.94366
56.111	1667	135	29.728	0.90387
62	1849.2	111.04	33.136	0.84067
60.417	653.33	95.08	46.032	0.98144
66.75	691.5	78.232	31.951	0.76728
87	1509.9	8.5836	62.056	0.86375
64.25	2027.2	121.7	41.87	0.95445
58.714	425.43	93.013	22.12	0.86015
68.25	777.12	63.435	26.45	0.92993
77.727	1299.4	157.17	43.704	0.94342
71.818	1586.3	175.71	41.194	0.97374
65.167	1038.4	93.814	48.056	0.93848
61	1186.5	93.18	18.387	0.98047
56.2	1366.2	162.47	20.788	0.95847
79.154	1347.8	145.67	54.463	0.9116
79.3	199.45	5.4403	69.091	0.91597
58.125	244.62	94.574	33.191	0.75563
61.5	279.8	88.698	45.434	0.9687
70	285.2	12.095	14.487	0.98833
55.5	1181.5	141.34	14.81	0.86469
64.25	1178	55.305	17.416	0.90784
77.625	1191.1	36.573	42.792	0.90204
67.5	1379.7	123.02	24.55	0.97164
60.833	1705.2	100.01	20.881	0.82672
65.833	1911.3	64.654	22.599	0.9303
72.5	40.625	158.2	32.389	0.83133
77.4	65.267	115.77	67.199	0.95842
65.5	355.25	3.3665	17.162	0.99226
62.857	351.57	87.614	26.721	0.89894
70.8	626.8	145.3	16.285	0.97094
49.875	970.38	27.474	30.928	0.91108
64.5	979.5	79.38	16.708	0.9743
77.727	180.36	51.71	53.896	0.8983
66.571	1238.1	117.55	28.251	0.91827
75.143	1240.7	8.9726	20.926	0.91919
65	1488.3	86.186	15.561	0.96611
74.778	1767.6	124.59	37.317	0.94402
67.667	1422.2	75.466	28.887	0.96559
68.4	406.6	71.565	23.877	0.92708
77.429	494.86	142.31	30.227	0.91979
72.667	515	61.928	18.673	0.91041
68.5	531.38	115.56	27.543	0.92564
64.2	1624.4	115.35	22.635	0.92883
70.6	1634.2	59.931	22.252	0.98662
79.25	1630.2	23.962	30.246	0.97689
67.111	1751.8	90	29.639	0.97843
71.111	939.33	164.05	34.79	0.83704
80	554.2	19.654	35.836	0.82967
71.833	749.33	75.964	18.082	0.91211
93.227	1471.1	9.1888	82.678	0.83316
79.818	1900.8	56.31	39.098	0.82997
66.5	804	26.565	18.691	0.95706
79.857	1211.7	1.7899	33.766	0.94816
69.75	1209.2	80.538	19.56	0.93293
97.222	1238.2	44.293	66.738	0.85828
75.6	1906.4	137.49	17.259	0.9432
84.077	1909.9	160.56	47.148	0.76473
62.571	28.571	0	23.202	0.9482
77.1	467	75.619	41.694	0.96564
100.55	583.55	14.5	65.935	0.90859
78.833	1368.3	140.53	22.636	0.97292
89.364	1431.2	168.69	38.523	0.92654
70.714	1851	94.574	26.216	0.95665
71.286	1835.9	136.22	33.953	0.97905
74	1982.6	37.569	33.716	0.97291
136.06	1612.4	154.82	143.94	0.89816
87.222	960.89	2.0454	30.057	0.93215
73.286	1074.6	90	59.642	0.90541
80.417	1140.9	148.57	47.581	0.88669
73.4	1294.4	88.025	29.895	0.97063
115.33	1548.5	158.75	128.44	0.9022
76	1953.5	129.29	15.039	0.94503
93	418.88	161.15	86.213	0.50253
80.4	820.6	139.76	17.285	0.98523
79	1226.5	169.7	11.385	0.98201
78.8	1272.6	130.24	17.111	0.99525
90.333	1496.6	113.43	105.6	0.92884
81.357	1679.1	69.102	62.191	0.94664
72.429	342	170.91	31.46	0.80478
73.533	336.2	45	72.796	0.87422
113.27	839.5	163.97	96.189	0.94107
81	856.75	24.775	14.496	0.98768
69	1015.5	124.51	20.388	0.95236
78.556	1392.3	144.78	42.326	0.98325
81.8	183.8	104.47	74.249	0.86239
68.4	1331	140.71	15.026	0.94586
77.5	1513	49.399	18.525	0.99537
85.875	1779.5	115.94	43.479	0.94635
82	122.33	43.831	37.482	0.9246
79.1	275.3	97.907	42.614	0.85291
73.833	615.33	85.914	17.704	0.79281
82	628.17	47.726	16.204	0.91742
81.25	896.25	109.57	49.871	0.95766
89.2	930.7	43.781	35.707	0.93096
76.857	1116.9	105.95	24.648	0.88607
83.667	1774.2	7.5946	19.222	0.78725
96.692	1888.2	24.829	78.491	0.94055
85.833	454	128.99	27.676	0.97624
90.222	679.33	129.47	45.832	0.96101
94.444	701.22	1.3972	45.055	0.91027
94.1	1053.6	11.56	48.71	0.92201
81.833	2015	70.201	27.264	0.97457
107.86	8.0714	173.75	75.416	0.97375
80	238.06	86.496	56.636	0.86679
96.333	240	8.1301	46	0.92232
99	294.29	173.83	38.456	0.96775
105	309.18	18.759	60.244	0.92912
78.6	657.33	30.069	50.671	0.86655
82.625	644.5	104.04	25.797	0.95897
95.333	1008.4	142.85	43.583	0.94993
81.8	431.6	100.78	23.515	0.90909
84	578.55	88.652	92.737	0.91683
73	649.62	147.26	19.893	0.83665
96.125	644.75	0	30.717	0.81387
82.714	937.86	80.134	24.585	0.94956
97.1	1452.1	152.59	41.269	0.73696
88.75	709.75	125.22	21.174	0.98276
98.571	726.29	32.735	34.844	0.95531
86	978.3	105.95	46.159	0.78859
93.875	1173	172.09	37.129	0.97889
85	838.5	110.56	17.933	0.95286
85	1711.1	140.53	25.025	0.88002
96.423	1710.7	83.211	150.56	0.8428
94.25	1758.1	25.71	31.786	0.94277
88.636	1736.9	118.89	39.632	0.83571
106.58	961.75	36.469	59.896	0.955
94.75	1093.5	48.013	29.094	0.92483
88.5	1274.8	60.255	16.63	0.96961
106.56	1251.5	132.51	72.244	0.90133
84.111	1662.7	105.26	24.66	0.92473
93.833	1962	136.74	24.033	0.97136
100.46	390.85	34.216	65.822	0.91861
88.857	375.86	105.95	30.471	0.95566
104.1	642.5	22.443	54.165	0.91884
96	703.65	66.903	77.385	0.9553
125.74	746.74	157.78	82.864	0.92554
90.812	799.06	108.8	61.296	0.80999
97.857	812.71	165.38	24.043	0.98864
88	1416.7	98.881	33.446	0.96839
93.25	2033.1	46.273	32.01	0.9943
77.857	2034	141.34	32.943	0.97185
99.364	605.36	153.43	32.221	0.97158
95.154	884.77	86.186	54.325	0.83018
114	851.64	165.96	56.52	0.94834
94	988.25	132.51	16.669	0.97657
114	1147.6	157.54	86.001	0.94364
83.545	1291	52.125	36.172	0.94562
97.889	1564.3	41.309	45.848	0.9582
88.222	1624.4	68.962	43.523	0.96007
95	1616.2	15.945	15.677	0.92879
85.857	1872	87.397	23.758	0.92698
101	827.5	164.48	38.35	0.97426
93.143	1533	8.9726	40.837	0.94205
94.75	1525.2	120.58	26.965	0.94767
80.8	99.2	163.61	20.394	0.86889
92.2	1323.8	49.399	29.623	0.9337
84.75	1723	47.49	16.837	0.96684
100.5	112.5	176.19	31.596	0.95159
90.818	146.55	87.51	26.223	0.87792
131.54	368.04	157.3	134.09	0.79226
94.667	1370.7	103.57	31.284	0.95362
102.29	1399.3	47.386	37.62	0.903
98.286	1413.9	16.144	40.686	0.97233
105	1493.6	162.26	30.767	0.85314
85	1862.2	151.39	16.279	0.76968
100.26	762.53	68.443	96.545	0.90209
102.86	740.14	154.65	21.541	0.97601
94.8	1197.4	53.973	17.583	0.77355
89.556	1260.4	79.16	53.644	0.89206
115.5	1772.3	7.2532	61.619	0.89978
111.69	1713.5	34.778	48.274	0.90792
92.6	437.8	63.435	12.991	0.86064
100.25	445.75	18.435	12.733	0.99338
94.25	1025.2	122.28	22.78	0.9865
101	1202.8	124.16	35.819	0.9447
98.75	1309.8	32.276	22.733	0.98854
107.67	1301.3	158.2	32.405	0.99709
96.7	1820.8	50.599	42.728	0.84804
96.1	269.3	107.35	35.336	0.94877
115.3	272.3	2.3373	49.8	0.98476
102.73	531.13	76.504	59.527	0.86381
100.25	1156.2	92.545	48.812	0.92282
100.8	13.8	65.556	24.716	0.97773
98.286	214.57	123.02	26.928	0.88582
98.833	586.67	92.545	49.703	0.90627
112.36	1788.8	178.15	35.377	0.87673
99.067	1931.9	96.582	57.507	0.91023
106	1935.8	142.59	21.986	0.97337
105.86	1977.7	130.6	38.354	0.96151
119.92	1003.1	58.092	87.074	0.71702
94.143	1067.6	111.8	23.802	0.90501
106.6	1139.2	30.964	19.872	0.88028
104.83	1359	47.726	17.694	0.84016
110.91	1903.7	51.34	36.146	0.88573
112.45	2003	165.58	39.32	0.91909
99.4	2000.8	109.44	19.042	0.94672
101.88	34.25	112.25	24.01	0.98998
103.5	47.25	52.125	11.543	0.98775
87.714	463.57	7.7652	27.179	0.81695
114	458.9	152.65	34.869	0.93636
109.25	1103.2	137.49	52.051	0.93824
111.88	1114.8	166.61	28.391	0.76034
104.2	318.6	66.251	28.31	0.96479
104.25	326.67	59.621	42.588	0.78931
105.2	925.8	49.185	29.639	0.98077
100.1	939.9	88.727	45.607	0.98694
120.62	915.5	171.63	35.982	0.95509
96.286	1085.6	107.53	22.586	0.88218
132.31	1065.5	146.08	79.549	0.87862
106.07	1441.8	169.56	49.46	0.78122
107.25	428.25	32.471	13.111	0.99444
102.88	522.12	164.58	31.892	0.94329
107.11	836.56	110.73	40.808	0.96943
108.58	876.17	79.38	51.748	0.94373
110.57	617.71	171.25	27.245	0.96554
109.8	1337.4	14.036	16.941	0.97354
107.22	1530.2	107.88	33.118	0.98354
116.78	1561.8	48.013	43.499	0.92785
105.31	1636.8	81.119	33.344	0.97133
111.33	1925.2	39.806	24.546	0.95456
103.4	246.2	83.66	19.255	0.94059
111.5	1875.2	2.4896	25.272	0.91096
104.71	1867.6	101.69	30.747	0.96317
110.92	270.92	77.8	44.664	0.84754
106.44	1314.1	61.189	28.145	0.81099
111.5	28	35.754	32.588	0.94532
98.8	56.2	145.3	16.064	0.98426
115.67	53.833	19.29	21.427	0.98891
111.12	439.88	100.12	36.215	0.7854
109.6	1656.8	59.036	11.717	0.99527
109	1702	113.43	33.75	0.96877
116	1706	167.47	18.577	0.99258
112.7	1282.6	112.07	43.52	0.91739
116.38	1599.4	1.9092	31.129	0.96426
109.12	1589.4	101.69	34.586	0.85626
110.2	1679.6	120.07	23.12	0.94957
114.71	1867	53.616	24.411	0.96682
110.75	97	59.744	15.262	0.91024
113.33	361.5	52.125	24.476	0.93167
113.5	345.75	126.87	15.396	0.97426
111	561.67	57.265	17.364	0.95848
105.54	1228.2	98.326	45.754	0.90564
136	1221.4	5.7106	54.427	0.92325
110.75	222.75	70.346	15.225	0.97645
113	1163.6	122.47	13.32	0.97884
125.22	203.89	172.15	30.682	0.95413
123.4	923.2	50.356	48.436	0.93842
112.9	950.5	98.366	35.02	0.9813
118.39	1759.9	43.409	69.437	0.73349
126.67	136	178.6	41.704	0.98341
113.4	122.7	98.13	44.756	0.94795
112.41	1019.7	89.204	76.405	0.94243
124.6	1003	15.642	26.469	0.98084
125.64	1996.4	37.405	49.438	0.86578
114.4	440.4	86.82	20.625	0.87406
113.14	686.43	92.121	29.405	0.91883
113.33	711.67	90	22.005	0.90887
133.22	722.33	178.73	49.638	0.90678
130.33	1035.2	175.24	36.637	0.98603
114	1330	99.782	31.208	0.94295
112.67	1413.3	102.53	9.4721	0.97333
117.4	1424.6	42.274	16.042	0.92669
129.14	1523.1	23.962	49.541	0.99401
120.67	1659	0	19.867	0.8557
126.12	1723.5	154.29	30.36	0.98705
104.3	2026.8	110.56	32.517	0.78827
121.57	65.857	135	23.044	0.92056
124.5	247.75	48.691	50.3	0.87339
123.44	662.78	122.47	30.515	0.85457
115.75	1011.5	7.125	16.579	0.97257
121.09	919.91	105.71	37.243	0.89256
126.33	1400.2	149.74	28.56	0.97285
181.91	1047.5	167.22	131.85	0.92546
112.35	1079.1	67.834	75.002	0.77744
133	1779.3	28.926	48.511	0.89498
118.29	53.571	142.59	23.145	0.92466
121.67	60.167	51.34	13.136	0.97493
122.89	158.22	5.1944	38.981	0.85006
115	156	109.65	15.133	0.98234
124.56	418.67	70.56	58.254	0.92841
117.67	579.33	85.914	28.443	0.98693
127.29	549.71	120.26	42.394	0.9831
123	1319	151.7	14.916	0.98984
118	1796.2	78.111	19.42	0.99981
124	339.4	171.87	14.72	0.96073
118.23	481.62	101.69	64.623	0.91653
134	503.83	176.53	39.523	0.83649
131.22	518.78	15.945	30.038	0.96945
118.12	1618	90	22.699	0.92515
114.83	1819	151.39	25.446	0.98481
111.43	632.43	145.01	15.936	0.76599
122.44	624.56	97.386	68.364	0.7965
126.5	1917.3	21.251	19.708	0.97994
125.33	2037.5	147.26	18.781	0.88619
121.64	531.09	135	37.801	0.9353
139.75	545.12	172.41	47.059	0.96471
124.5	1799.5	177.8	27.933	0.93148
120.14	1954	90	35.716	0.86796
146.62	1958.4	167.24	60.555	0.89739
129.14	1118.4	50.194	24.85	0.94287
123.62	1853.6	35.134	35.409	0.93238
131.12	1952	155.77	23.253	0.94317
125.27	780.73	85.426	58.676	0.85486
130.09	1380	178.64	43.978	0.9553
124.43	1381.4	82.875	46.304	0.87058
116.2	1887.1	118.18	33.606	0.94521
123.25	366.75	93.366	52.56	0.972
137.5	1360.1	10.125	30.994	0.9177
122.44	1457.3	88.21	35.057	0.91323
125	41.75	68.199	10.941	0.98443
141.27	201	33.389	55.159	0.95537
121	176.67	84.289	21.191	0.94849
127.09	864	74.291	38.459	0.86434
123.6	956.8	90	31.378	0.92423
134.78	969.11	163.74	28.307	0.88316
131.64	1159.8	128.93	41.246	0.81029
150.5	1439.8	153.82	70.989	0.92609
131.5	1555.2	37.405	21.454	0.99754
143.44	1585.2	144.46	44.688	0.96248
125.4	1688.9	106.7	32.078	0.97641
132.83	1740.5	142.59	21.545	0.99332
151.16	931.11	153.78	82.415	0.90621
126.2	1302.4	85.764	27.848	0.97222
144.93	1744.4	49.086	67.43	0.88311
132	298.9	133.73	39.484	0.80609
127.27	1202.4	86.73	36.241	0.96733
128.38	1650	82.569	25.338	0.91541
135.83	1641.3	22.38	21.587	0.85165
128.17	1987.5	100.12	29.673	0.95855
135.75	644.75	147.99	20.265	0.93106
141.22	1233.4	48.24	39.299	0.95515
135.88	1899.4	107.94	129.27	0.85375
148.89	1932.7	173.66	37.055	0.9775
132.5	7.6667	107.35	18.963	0.88397
131.17	14.167	141.12	47.041	0.84659
134.31	619.69	77.32	44.792	0.91534
134	873.62	175.6	27.6	0.94483
136	1402.8	11.31	18.372	0.83265
137.4	1657.4	153.43	15.995	0.97859
132.62	143.88	79.046	33.79	0.93445
131.83	1478.5	111.8	22.112	0.97415
137.45	1993.9	64.179	40.056	0.85975
119.88	226.12	164.48	21.65	0.86289
132.4	228.8	82.875	16.523	0.97591
134.4	1673	158.2	17.67	0.91428
136.64	980.36	94.667	57.054	0.8617
123.2	1125.2	143.13	20.652	0.96841
136.14	1110.6	129.81	18.403	0.8488
134.12	1416.9	83.418	28.293	0.92505
137.83	2032.2	177.14	20.806	0.96248
133	442.67	156.8	15.673	0.97181
140.5	450.75	42.51	16.291	0.99928
136.33	558.22	108.43	31.288	0.90962
137.6	1147.4	59.744	16.57	0.8384
140.8	112	41.496	35.045	0.99052
128.36	116.55	131.99	38.959	0.69065
148.17	254.25	50.332	56.715	0.93914
155.22	233.44	166.55	51.726	0.91438
140.5	230.17	143.13	15.298	0.98053
140	531.86	138.81	24.824	0.85646
139.83	544.17	54.782	20.935	0.99397
142.75	626	33.69	21.759	0.99424
141.14	682.43	17.65	23.544	0.98056
136.91	686.64	97.667	56.355	0.93104
137	824.78	160.97	33.572	0.91372
134.25	821.25	95.194	11.123	0.99301
136.86	899.29	99.462	30.702	0.99063
128	1335.8	171.03	20.222	0.9512
136.6	1521.2	117.9	19.43	0.99
138.2	1711	111.8	21.712	0.99213
138.38	1736.4	81.634	36.054	0.95317
155.06	1731.3	42.436	56.945	0.83279
143.2	1826.8	161.57	28.767	0.98935
138.89	1841.3	77.471	38.008	0.97028
135	692	36.87	15.193	0.98727
146.71	1243.6	165.38	24.666	0.96366
134.91	273.09	103.09	46.628	0.94681
133.25	327	180	18.921	0.89848
141.14	342.86	71.565	30.46	0.93437
134	401.5	93.013	19.885	0.95681
155.54	700.23	159.34	68.712	0.94877
151.25	904.08	11.592	43.51	0.91501
148.2	945.9	138.65	35.977	0.92564
180.7	1064.8	166.39	109.54	0.8923
142.75	1430	161.57	14	0.90351
136.78	199.22	98.326	45.114	0.91849
150.5	177.9	157.75	28.426	0.83619
138.1	1365.1	90	33.604	0.98202
151.2	309.8	17.879	33.599	0.96946
154.5	515.75	45.785	55.678	0.92717
150.77	472.15	105.02	48.5	0.87526
139.75	732.5	78.69	10.398	0.98074
145.6	854	51.843	17.902	0.99458
139.6	808.9	113.96	30.513	0.96834
161.22	1547.6	151.01	87.546	0.96634
140.18	1573.5	100.71	41.782	0.90126
150.5	1844.3	4.7636	37.203	0.97101
153.8	1878.1	175.24	27.861	0.8644
149.04	1913.3	101.14	74.313	0.9052
154.44	51.778	144.46	27.853	0.92655
152.43	1041.3	12.804	27.076	0.83324
143.64	1172.5	121.83	39.257	0.86944
148.33	1180.5	30.256	15.16	0.91636
145.4	1260.9	11.768	52.873	0.92733
138	1271.4	104.74	19.953	0.98465
150	1511.2	167.47	18.546	0.99421
159.33	1690.4	9.8658	51.767	0.90194
144.2	406.33	90	41.13	0.87528
153.46	738.77	127.41	47.451	0.90202
140.71	759.29	95.194	26.472	0.8345
159.36	1112.3	14.349	47.161	0.94113
145.31	1328	62.879	48.413	0.95151
141	771.25	120.96	17.681	0.98937
155.5	765.67	158.63	26.19	0.94302
150.62	1073.5	129.56	34.064	0.8758
157.44	1093.6	19.093	28.923	0.95127
151.67	1662.2	76.504	39.018	0.65892
140.5	325.17	126.03	16.091	0.84529
150.25	378.25	15.255	11.831	0.96372
149.77	465.15	72.35	55.411	0.8333
164.38	552	57.724	74.936	0.89966
141.57	1290.6	142.31	29.349	0.94731
148.4	231.4	71.565	19.263	0.98497
132.25	788.75	26.565	31.253	0.85856
151	793.33	161.57	9.4868	1
148.5	118.58	100.44	42.535	0.90841
154.4	281.8	131.63	24.647	0.97711
147	585.8	86.186	15.448	0.97318
152.21	996.36	110.41	52.919	0.86698
151.88	1518	113.75	28.694	0.95186
148.6	1196.2	103.39	24.305	0.88816
151.25	1416.1	98.13	50.313	0.98379
149	680.29	72.646	20.164	0.83136
153	824	73.74	25.251	0.99005
152.88	850.75	96.582	27.352	0.95689
156	874	126.87	15.875	0.9449
157.4	880.8	0	12.319	0.97412
151.5	1248.5	82.235	22.318	0.99488
156.38	1342.1	101.31	52.96	0.96281
168.21	242.58	59.689	82.328	0.91454
163.62	200.62	163.07	26.885	0.89423
160.8	246.6	39.611	37.767	0.99671
161.9	1194.7	83.66	75.669	0.8377
162.12	1150.8	133.96	42.29	0.91977
151.86	1597.1	86.424	32.762	0.97865
155.8	1673.4	11.889	19.71	0.98512
154.2	1800.1	100.89	54.318	0.97487
159.33	1830.5	29.358	18.866	0.97305
151.23	2024.8	6.1702	40.057	0.92906
159.8	106.4	36.254	19.361	0.96073
154.62	651.92	82.569	47.993	0.96659
162.82	1141.5	64.231	40.163	0.80179
158.4	1492.1	161.15	53.287	0.81304
153.55	1476.8	93.814	31.195	0.96383
160	1494.6	12.095	15.229	0.94015
151.75	1617.2	146.31	15.339	0.94022
172.08	1807	22.834	43.872	0.93981
179.45	1892.1	178.83	52.759	0.92894
162.2	1912.8	10.62	33.068	0.98455
165.17	1928.2	51.072	35.678	0.93676
144.33	27.333	169.38	19.417	0.83838
154	22.3	93.366	34.93	0.97505
145.8	43.6	150.26	18.077	0.89198
164.67	46	28.811	23.798	0.95914
146.57	657.71	148.39	16.721	0.91287
171.7	1436.9	122.23	56.286	0.96611
146.67	1478.3	137.49	18.536	0.87824
164.25	1981.8	174.29	20.554	0.97792
164	406.33	152.1	20.009	0.96135
172.54	774.77	133.09	45.14	0.94041
161.25	795.5	41.634	15.807	0.76178
155.62	1086.4	91.685	34.677	0.9809
158.4	1125	66.801	24.373	0.9374
161.75	1306.2	180	23.889	0.96279
168.29	1267.1	92.175	94.618	0.83554
138.8	18.8	139.76	55.06	0.92787
169	153	6.789	45.079	0.93828
158.5	165.12	69.044	53.363	0.94313
160.5	143.67	115.46	24.012	0.96867
155.75	565.25	94.086	14.956	0.93844
168	556	149.42	26.669	0.95817
175.38	588.15	28.811	51.773	0.88175
157.5	931	84.806	12.153	0.90886
160	964	70.71	21.294	0.9951
166.1	936.7	115.87	38.7	0.94764
148.5	972	55.62	25.421	0.90562
171.6	990	21.801	33.407	0.96718
159.64	1562.9	67.62	41.027	0.89624
156.88	1760.1	142.31	32.589	0.85315
158.87	1981	86.424	67.292	0.95294
166.75	63.625	170.22	32.229	0.91309
160.38	80	69.677	32.502	0.88587
153	607.4	145.62	24.407	0.94326
150.25	1634.2	39.806	18.442	0.84702
155.5	1652.8	95.194	22.666	0.97461
198.65	1999.3	153.71	107.73	0.88011
168.1	2035.9	131.19	28.53	0.74519
161.8	426.6	20.556	17.376	0.98343
151.2	429.8	155.22	16.426	0.87165
162.71	1697	122.47	30.63	0.85136
160	1713.8	80.538	31.078	0.97863
160.75	215.75	108.43	9.8863	0.95959
164.62	494	100.89	30.497	0.86816
164.59	338.88	90	76.662	0.80875
164.55	680.36	103.45	49.205	0.96122
166.5	704.25	19.983	11.723	0.99845
162.2	1410.8	172.65	32.857	0.95131
162.92	1424.2	68.459	46.859	0.87183
168.83	86.167	178.49	46.235	0.82218
172.62	66.125	116.57	45.974	0.92412
178	1320.7	157.52	32.387	0.96905
175.5	209.25	168.69	25.688	0.99248
164.75	283.25	86.186	34.878	0.86204
172.29	419.06	105.83	74.073	0.94018
164.5	887	63.435	11.389	0.98167
173	872.75	145.18	28.483	0.98367
176.73	1394.6	27.951	60.765	0.91287
170.25	299.5	14.036	16.807	0.98127
164.25	399.75	81.87	21.289	0.99646
173.12	402	30.579	26.412	0.96752
171	1006	63.435	28.051	0.71743
200.18	452.27	138.21	92.949	0.95243
168.6	533.4	109.65	17.868	0.832
165.25	754.25	80.538	12.261	0.99219
164.42	1831.8	87.207	47.241	0.86893
162.82	1872.5	52.765	41.27	0.76086
172	679	153.43	13.769	0.97439
158.4	1146.6	3.3665	63.097	0.80967
242.44	1234.1	169.95	180.54	0.88879
181.78	126.89	158.43	49.048	0.94272
207.5	763	158.66	98.707	0.6961
171.75	812.88	99.353	88.232	0.97635
172.25	861.5	49.764	17.278	0.98559
165.5	1484.6	91.507	40.001	0.9503
173	1476	32.471	15.561	0.83791
177	1832.8	174.29	20.206	0.99475
165.38	690.44	74.32	66.2	0.8943
170	718	167.01	13.484	0.98943
172	941.86	69.775	21.291	0.95102
179.9	177.1	161.57	40.737	0.85389
179.42	440.67	110.28	54.523	0.89945
182.09	579.36	165.26	45.118	0.87091
188.5	832.5	154.06	42.396	0.97053
207.8	1446.1	7.9072	84.418	0.86108
169.25	1547.2	85.236	12.123	0.99328
173.6	1579	154.65	22.03	0.95432
169.5	1749.2	105.52	18.823	0.99247
197.36	1761.3	30.784	63.432	0.86247
207.13	538.65	135.94	134.41	0.6419
176.75	1557.5	36.87	15.193	0.98727
180.25	1640.8	163.5	32.374	0.86984
171.25	1990.6	90	27.825	0.93443
171.67	30	73.811	36.104	0.89409
183.75	12	173.42	26.363	0.99278
182.33	663.67	36.254	38.023	0.97841
178.06	630.82	122.38	60.668	0.80023
181	705.4	174.29	20.583	0.97651
173.5	892.79	106.11	50.614	0.92543
175.2	1337.3	81.469	41.41	0.97676
177.38	2013.5	117.47	29.101	0.96827
182	29.143	157.17	21.22	0.97151
163.75	623.5	33.69	18.495	0.97475
178	804.67	169.7	33.944	0.98813
174.8	1522.2	62.526	28.98	0.97233
182	376	31.43	21.56	0.97843
180.86	606	175.03	23.908	0.96566
170	1302.4	56.31	18.899	0.95388
182.8	1782.2	169.99	38.127	0.90554
182.64	1758.6	106.7	46.077	0.90634
167.5	1923	120.96	18.601	0.94042
187.5	317.67	119.65	80.663	0.92722
178.4	1934.6	158.75	19.525	0.98914
182.25	225.5	175.91	14.872	0.94376
184.12	940.62	136.64	26.767	0.92497
183.75	789.5	18.435	15.94	0.99193
183.5	885.75	143.75	19.135	0.97211
192.56	1427.4	120.47	86.101	0.91628
167.33	1619.3	146.31	23.412	0.92403
183.8	1847	141.84	17.837	0.99817
183.8	859	123.69	18.265	0.98703
183	1053.4	67.38	39.752	0.98109
186.18	1081.9	154.18	37.469	0.9191
170.25	1365.2	124.51	19.987	0.97144
182.11	312.89	75.174	36.788	0.95605
186.78	290.56	117.41	33.716	0.90205
180.63	989.42	75.793	90.026	0.90521
193.73	1134.3	155.12	85.433	0.89027
172.62	1126.8	52.431	17.877	0.91744
168.67	1175.2	176.63	19.655	0.8664
188.38	1347.1	16.39	18.211	0.97305
184.7	1675.4	18.925	43.964	0.8416
184.83	1661.3	123.69	24.019	0.90067
188.14	1725	143.13	30.441	0.82127
183	255.27	88.363	40.863	0.85687
182.8	959.8	114.78	14.599	0.98075
196.59	1143.6	55.408	73.203	0.96247
178.11	1217.7	97.595	31.677	0.95544
198.2	1195.3	162.07	37.078	0.96379
195.75	36.833	156.04	42.644	0.92382
181.85	629.31	81.634	42.078	0.81671
194.5	715.5	143.47	40.56	0.82841
185.86	708.43	106.39	38.125	0.92958
188.8	1698.8	172.41	15.472	0.97806
184.92	143.62	86.248	65.625	0.93152
183.3	1382.1	97.496	40.108	0.95561
183.22	1569.1	90	33.353	0.8695
202.08	1557.7	164.74	51.513	0.88535
182.08	750.42	81.384	38.443	0.86822
207.57	729.71	159.72	53.971	0.90866
178.67	1234.3	26.565	9.3417	0.95746
182.5	1241.5	84.289	11.578	0.86804
189.43	1226.1	121.43	22.506	0.93729
181.78	1259.2	135	32.24	0.92118
200.2	1259.6	161.11	44.224	0.90815
190.56	69.333	110.22	42.254	0.95841
189.92	110.15	72.582	60.102	0.88934
173.5	505.38	30.141	36.918	0.97098
188	486.33	98.276	61.283	0.90691
194.79	550.63	73.523	78.917	0.93821
197.45	683.36	167.91	30.991	0.924
183.8	1863.4	123.69	15.363	0.93876
190.67	416.33	128.16	19.565	0.91
186	817.5	90	16.53	0.96791
208.21	928.64	35.538	71.426	0.9635
199.71	946.29	157.83	30.57	0.95372
208.92	1006.3	150.64	59.3	0.92872
180.62	1507.1	30.466	24.475	0.80585
200.29	1502.7	156.37	36.999	0.94403
189.17	1886	104.93	32.286	0.96166
180	1957.7	136.55	29.268	0.89424
192	2029.2	169.56	40.776	0.9476
227.41	121	58.339	129.57	0.54403
191.4	204.47	83.774	68.299	0.81006
191.25	656.5	116.57	20.555	0.97907
194	859.5	41.987	42.982	0.93901
193.25	1069.2	30.256	13.991	0.99298
200.15	1098.7	143.13	53.36	0.84333
189.5	1108	63.435	16.601	0.94285
192.5	1367	160.02	23.622	0.99099
212	1380.2	22.891	49.724	0.98235
188.83	1097.2	160.11	54.932	0.90984
193.12	1281.1	101.07	55.138	0.85009
193.45	1739.4	69.59	48.563	0.94476
196	377.32	81.363	91.198	0.87618
194	490.8	15.255	23.842	0.95642
195.75	483.75	135	15.695	0.99119
198.5	929.17	157.17	22.67	0.90938
192.6	1346.2	79.509	28.133	0.97603
201.48	1294.9	117.45	94.687	0.91639
203.4	21.933	41.186	60.745	0.87498
190.5	1830.2	92.386	24.22	0.99177
206.2	1843.5	5.5275	34.235	0.90975
188.83	280.17	11.821	48.811	0.90005
200.86	374.43	135	24.977	0.90592
194.83	1694.2	130.6	18.717	0.98516
194.33	1707.5	69.775	20.538	0.98589
197	1773.8	143.13	16.236	0.92388
207.78	1817.9	13.134	35.452	0.86894
212.91	761.91	35.272	52.244	0.96125
199	1032.9	174.56	21.571	0.97794
187.73	1970.5	175.82	51.721	0.79484
194.71	1995.1	88.668	45.529	0.94472
200	1967.4	138.18	26.999	0.94431
219.5	974.25	9.6197	61.848	0.96755
195.33	961	104.93	32.151	0.96571
193	1165.7	23.629	17.488	0.99863
196.11	1180.1	76.329	39.955	0.95304
186.43	1497.3	143.62	25.237	0.93516
196.2	1498.8	73.301	12.469	0.83727
199	1654.6	82.648	35.041	0.892
221.57	1868.5	5.6307	90.287	0.79019
204	1876.6	37.405	23.921	0.89466
227.19	1918.9	55.84	110.73	0.91673
195.2	585.4	83.29	17.222	0.99391
206	667.45	57.171	40.11	0.91977
200.8	1222.8	34.695	17.123	0.92339
195.75	1616.5	69.444	17.263	0.98986
207.17	1618.5	22.479	33.158	0.94653
194.2	1742.6	171.03	19.351	0.99402
200	183.25	58.392	15.445	0.98832
202.5	171.5	153.43	16.056	0.97484
194.78	329.78	133.83	37.198	0.93165
202	639.4	155.22	14.586	0.98162
197.86	841.29	59.534	23.01	0.85714
221.75	1338.2	171.87	67.118	0.84283
191.57	1454.9	114.23	23.104	0.94926
204.5	1434.3	127.87	23.991	0.9505
211.05	1537.4	141.34	77.352	0.82779
186.83	1907.2	26.565	16.389	0.95506
238.41	1921.6	180	128.71	0.74586
243.14	70.828	32.137	123.72	0.74454
212.7	602.5	14.744	44.653	0.87998
206.53	1366.7	125.1	53.194	0.85013
206.92	635.77	79.16	53.871	0.8883
206.44	795.56	137.49	70.686	0.92119
204.8	1666.8	156.04	30.275	0.97595
204	1675	12.095	18.381	0.77896
200.1	995.8	99.689	42.481	0.9791
199.56	1582.4	105.95	32.396	0.89889
211.89	1604.7	11.31	34.089	0.74791
222.69	2005.6	36.027	63.958	0.85066
214.66	154.86	72.277	156.59	0.65032
196	116.12	112.83	28.043	0.73514
209.71	1073.7	14.744	22.282	0.88173
198.43	1795.3	10.125	32.254	0.88184
201.6	444.6	86.566	51.481	0.97298
206	894.71	176.99	19.883	0.95694
205.33	18.889	99.462	33.257	0.9145
206.33	990.33	5.7106	10.123	0.99277
205.67	1148.3	161.57	11.543	0.82185
202.93	219.8	110.17	54.603	0.95602
218.91	220.27	152.82	42.461	0.97956
214.33	512.67	16.858	36.765	0.93789
203.5	501.67	100.3	25.1	0.89088
205.2	518.8	90	36.256	0.7447
211.6	533.2	162.47	21.601	0.92239
216.53	1855.4	106.29	73.278	0.92415
207.38	201	97.352	34.346	0.91006
204.5	262	83.66	19.329	0.93695
208.25	246.25	128.16	17.819	0.99919
210.4	484.4	133.03	20.875	0.9829
210.83	1368.8	42.709	19.01	0.93063
207.71	1842.2	81.634	85.773	0.80132
213	345.8	170.54	22.905	0.79669
213.47	473.53	17.65	49.655	0.92989
200	700.4	17.354	17.472	0.95942
207.83	1290.4	86.186	68.885	0.87295
206.75	85.75	101.31	15.468	0.98895
222.78	113.78	40.061	62.931	0.91353
215.43	567.43	154.44	26.24	0.97161
208.47	821.73	100.62	67.966	0.95806
229.5	853.7	13.707	44.473	0.94893
200.33	966.17	36.87	18.709	0.80175
215.88	1947.8	8.6156	34.717	0.96139
209.86	163.14	90	25.957	0.80902
216.8	661.6	176.99	19.317	0.98497
206.83	1971.5	73.74	25.308	0.98783
209.25	263.75	150.26	16.579	0.97257
222.91	356.45	147.62	50.304	0.9651
209.6	921.8	90	19.665	0.96617
210.15	1123.6	90	45.261	0.79539
215.5	73	148.39	15.431	0.98917
199.4	630	40.236	18.467	0.92214
203	884.86	111.8	22.396	0.96182
209.38	1540.5	78.111	21.221	0.91495
219.62	1974.4	158.63	28.068	0.87996
209.25	1018.2	90	25.786	0.96953
214.33	1034.3	34.992	12.365	0.98718
211.67	1387	106.26	26.459	0.94487
221.75	237.5	149.04	30.573	0.95362
232.85	734	138.22	64.834	0.9722
216.25	1210.8	169.7	12.782	0.87466
209.88	1713.2	80.134	24.263	0.96217
217.75	287	175.6	13.621	0.95721
219.44	812.44	7.3524	32.077	0.97444
217.25	985.5	143.97	15.445	0.88066
225.83	1015.2	6.3402	42.581	0.85065
212.5	1347.9	111.8	22.423	0.96065
212.5	2012.8	99.462	27.689	0.87872
217.33	2035.8	57.724	23.122	0.97188
221.4	686.2	32.276	23.944	0.93852
220.55	1426.6	103.28	99.254	0.92131
212.4	1796.4	74.476	18.766	0.99547
213.7	726	86.73	40.716	0.86102
215.67	1178.8	87.797	29.609	0.87877
219.5	1196	37.569	16.662	0.98435
251.1	1741.2	3.2519	99.048	0.88989
230.77	942.23	138.18	53.774	0.94823
218.46	1222.6	97.253	61.917	0.89545
222.67	1373	149.3	39.338	0.94605
212	1668.7	117.9	19.294	0.99697
220.75	1688.3	80.362	58.612	0.9172
222.2	1775.8	11.689	30.074	0.9847
222.6	338.2	31.264	33.348	0.98227
200	310.93	59.534	63.623	0.93
228.88	886.75	164.93	31.042	0.86739
207.17	1146.8	35.538	18.127	0.94912
226.5	1150.2	169.7	25.935	0.86218
220.6	1156.6	109.8	27.658	0.96069
242.5	1311.9	159.72	55.946	0.87658
212	1473.3	143.97	30.026	0.90598
218.6	1580.8	146.31	22.919	0.94389
224.9	1570.8	123.31	42.554	0.98417
228.29	1591	23.199	32.388	0.94057
220.5	24	155.56	16.424	0.73571
229.62	209.5	140.91	46.808	0.88085
212.6	316	165.07	15.596	0.99537
220.33	397.33	62.241	22.749	0.94381
222.75	381.75	140.71	15.303	0.92872
223	502.71	141.34	20.995	0.91497
231.85	1501.7	137.73	47.959	0.92993
217.33	1922.8	90	24.794	0.92763
221.5	102	126.87	15.806	0.94899
218.2	709	70.346	15.502	0.95897
235.33	704.33	165.26	42.093	0.93349
215.18	43.412	158.2	54.199	0.79487
233.5	1504.6	34.592	38.065	0.92548
217.86	1636	90	20.807	0.9612
278.88	1643.4	2.7702	129.83	0.95621
234.82	870.97	74.673	153.18	0.91383
221.12	579.12	86.82	36.465	0.98876
228.75	1034	102.44	80.331	0.86685
225.33	1065	26.565	10.233	0.87403
253.73	1813	152.32	75.175	0.91631
226.75	241.5	32.005	9.6278	0.97987
230.22	606.56	127.12	47.348	0.97999
235.88	1089.1	141.79	73.509	0.81373
229.6	1113.8	39.806	16.638	0.93883
226.6	1687	3.0128	19.543	0.97355
224.67	1360.2	75.964	26.073	0.94881
248.65	1642.8	50.807	97.665	0.85874
236	1602.8	2.1211	27.099	0.99703
218.38	301	26.565	30.486	0.88016
228.43	1734.3	114.44	25.23	0.95785
221	1887.8	111.8	16.182	0.99837
233.57	1873.7	128.16	23.982	0.7424
233.4	1968.8	178.15	31.687	0.97881
231.25	192.25	26.565	12.487	0.89537
229	456.12	180	22.166	0.99253
222.4	458.1	121.5	38.128	0.95361
224.3	1538.8	102.17	54.526	0.95685
229	1944	143.13	11.211	0.89197
238.67	397	150.75	29.426	0.97372
233.6	1255.4	143.13	15.857	0.94594
248.09	1984.5	159.04	53.419	0.94216
231.5	30.5	53.13	30.045	0.99851
231.75	88.75	39.289	28.952	0.98181
233	1195.8	137.73	16.042	0.92669
232.33	1381.3	73.61	21.552	0.8222
248.5	1394	68.499	104.75	0.67723
228	174.67	21.251	19.336	0.99884
248.5	176.25	3.5763	33.431	0.95906
219.4	686.6	131.99	32.1	0.83823
229.5	656.5	90	37.397	0.90915
234.5	678.75	10.305	14.038	0.79646
237.67	745.5	19.44	20.628	0.87394
236.62	1308	130.24	36.205	0.94072
231.71	703.86	93.945	30.301	0.95933
229.91	1158.6	84.685	45.024	0.95917
248.75	1134.6	177.21	42.661	0.9622
261	1270.7	163.3	98.082	0.74511
236.25	538.5	36.027	13.724	0.99108
234.25	942	139.4	19.321	0.95436
225.75	1147	45	10.891	0.90897
232.5	1904.2	11.31	16.887	0.90583
232.33	1896.5	108.43	13.164	0.96092
232.2	255.5	88.264	35.658	0.92589
240.33	636.83	17.819	29.806	0.98675
233	630.25	106.39	18.992	0.93303
264.39	649.58	133.64	132.34	0.89791
238.4	1001.4	155.22	14.695	0.97431
238.75	2000.6	149.04	20.625	0.84813
231.4	830.7	102.99	31.488	0.84741
237.75	811.75	153.43	11.437	0.9776
234.75	967	106.26	27.409	0.9121
251.13	1356.8	41.379	58.278	0.96045
233.71	1430.4	105.95	30.297	0.96116
231.84	1756.2	101.55	110.93	0.85566
251.45	639.27	129.04	53.941	0.88308
253.11	763.33	134.14	67.12	0.70593
237.6	1177	8.9726	20.505	0.93809
240.33	448	98.686	79.614	0.91486
242.17	611	51.843	22.171	0.80305
229	901.8	68.199	17.844	0.90535
230.83	918.33	98.427	29.418	0.92783
243.5	1119	169.99	20.02	0.86229
242.15	1286.4	141.55	45.377	0.9568
233	1479.2	93.814	15.328	0.98079
240.25	1478	10.305	13.717	0.81506
236.25	1690	47.121	19.807	0.96454
242	1719	136.33	32.928	0.92365
237.2	30.2	99.462	25.618	0.94978
230.57	2035	48.576	23.822	0.95169
271.5	2020.8	158.2	97.113	0.9427
250.6	316.13	166.7	61.147	0.92426
244.75	1931.5	36.254	18.942	0.98199
259.92	431.46	129.09	65.806	0.93983
238.4	1068.4	92.203	26.267	0.99055
239.5	1060.7	23.199	23.083	0.98979
242.5	1063.9	49.236	41.181	0.92975
251.2	1250.3	175.24	40.395	0.8943
241.5	1256.2	57.529	26.198	0.99538
242.83	1405.5	107.82	35.223	0.83499
255.86	1945.5	2.4366	52.327	0.89901
251.14	3.8571	180	31.166	0.99469
244.6	12.4	62.103	19.496	0.98661
250	104.6	57.095	68.091	0.89211
239	764.25	82.405	15.245	0.99263
248	758.67	151.93	18.091	0.9397
239.45	1590.6	91.193	50.97	0.94193
234.6	1664.2	6.3402	19.508	0.92836
241.56	1673.9	73.74	29.012	0.8617
249.67	309.4	65.158	66.954	0.88876
243.75	368	128.66	25.875	0.98985
239.25	376.25	113.2	15.662	0.97252
257.09	1604.5	165.96	38.62	0.85408
246	1995.6	46.397	30.1	0.96347
246.09	538.18	97.125	109.61	0.95622
247	539.4	165.96	13.424	0.92146
253.9	936.2	0	30.433	0.85432
241.83	1455.5	96.009	20.047	0.95299
253.15	1468.7	8.5308	47.701	0.84794
241.33	1844.7	111.04	13.94	0.99914
249.8	1841	153.43	19.261	0.92873
251.5	2014.2	132.88	40.92	0.93376
245.57	823.57	77.905	29.256	0.97881
249	1015.7	21.038	14.424	0.96566
246.28	1181.5	95.013	67.346	0.84963
237.33	1895.3	20.556	8.5606	0.99806
238.5	1901	149.53	24.517	0.80447
251.2	95.8	153.43	15.995	0.97859
245.2	213.6	86.634	36.371	0.93643
249.2	240.6	56.889	27.873	0.98515
260.25	355.95	48.608	88.054	0.89314
252.29	586	162.65	17.715	0.94628
233	1553.9	16.39	20.524	0.86339
247.12	1566.8	69.775	40.967	0.98852
268.31	1758.6	166.2	62.284	0.94236
251.38	419.62	155.56	25.864	0.93436
249.94	783.94	171.33	73.614	0.81075
248.2	1044	149.53	19.857	0.99324
245.38	1796	91.397	41.654	0.9846
247.14	844.71	180	16.285	0.98248
255.22	1537.1	172.41	35.058	0.86329
265.1	1824.5	12.529	38.508	0.95768
247.88	162	82.875	28.866	0.8379
257.33	381.78	152.45	30.282	0.85669
253.22	754.44	63.435	47.597	0.93958
244.67	744.67	113.2	7.7287	0.98539
253.88	840.38	104.86	55.654	0.91089
271.93	845.8	141.52	57.882	0.86071
254	1400	151.7	17.078	0.86457
250.91	1499.2	59.237	53.859	0.90751
261.88	1488.6	174.47	33.301	0.93526
268.6	1778.2	142.37	68.226	0.88831
250.83	1987.3	106.93	25.272	0.95132
240.4	1235.2	132.71	19.611	0.90214
250.2	190.2	48.18	26.596	0.95861
244	195.5	112.62	15.093	0.86131
248.5	679.25	95.194	22.261	0.99234
266.38	974	170.27	37.904	0.93686
251.64	1855.4	83.66	44.707	0.8102
235.45	359.64	4.7636	40.735	0.88683
257.2	904.8	144.46	17.403	0.9886
258.83	1057	146.98	24.406	0.97737
252.6	1131	128.66	21.082	0.91119
259.88	1190.8	3.1798	37.182	0.9697
264.4	1387.7	39.56	34.441	0.86621
249.67	260.89	80.218	34.017	0.86509
273.76	1435.3	10.305	70.667	0.79106
259.78	1707.4	180	33.139	0.93545
270.8	596.93	164.58	72.389	0.83115
259.83	613.83	42.274	19.229	0.77309
254.42	554.33	68.552	35.828	0.83965
268.45	523.55	135	52.567	0.9416
265.33	1320.8	173.16	26.953	0.9342
286.11	1462.8	6.5198	82.718	0.85176
263.67	1905.5	132.51	34.032	0.95667
265.8	270.4	165.38	23.973	0.99153
271.88	441.47	120.84	81.567	0.95666
264.2	700.4	16.39	19.92	0.88957
261.75	988.12	93.417	72.66	0.92375
299.52	1575.4	170.15	139.91	0.87777
246	1669	26.565	19.09	0.93708
261.33	1676.7	50.194	24.619	0.95173
265.67	396.83	154.54	26.498	0.87778
265.7	1027.5	122.35	36.032	0.98553
274.05	1656.4	68.199	114.82	0.93804
259	1893.3	108	46.268	0.90903
270.54	833.69	54.162	52.915	0.83922
280.15	950	177.44	74.161	0.90435
253.37	1801.2	5.4774	82.618	0.88764
266.88	17.875	119.74	34.695	0.9295
263.12	167	105.95	24.587	0.8883
262.8	179.33	50.194	44.555	0.87647
262.25	200.5	11.31	16.013	0.9553
261.5	199.17	125.22	21.22	0.98062
261.67	581.58	96.17	42.136	0.88323
272	1553.5	159.1	62.156	0.94718
262.2	1568	73.61	18.62	0.95169
273	139.44	54.246	62.909	0.97938
259.4	132.4	104.93	15.851	0.97941
267.67	655.33	172.15	29.974	0.97666
262.5	732	101.31	20.571	0.99151
311.16	784.68	159.78	106.86	0.94743
257.8	1293.8	48.013	15.694	0.85723
289.53	1519.5	10.491	59.483	0.92325
248.29	1616	31.759	25.253	0.97802
283.28	1600.1	138.72	65.904	0.82791
259.89	2026.4	105.02	45.72	0.92847
255.08	1105.3	13.799	62.346	0.94143
267.23	1097.5	113.03	53.842	0.80723
268.67	1241.8	129.17	36.884	0.94425
263.86	346.14	170.54	25.729	0.94568
294	713.57	156.72	100.16	0.93473
268.27	799.91	77.381	75.757	0.9063
262.78	889.56	99.162	33.644	0.93333
288.79	901.36	172.03	55.64	0.9074
265.25	1000	43.264	24.381	0.95751
268	1060.2	45	14.87	0.95102
294.5	1142.2	164.33	104.61	0.8141
262.6	1156.2	158.2	16.636	0.97114
268.5	1922.4	111.04	29.175	0.95481
267.29	227.57	25.463	25.184	0.92357
266.83	220.67	112.62	29.397	0.88444
266.5	331.25	7.125	16.831	0.95801
253.78	443.89	34.216	31.786	0.95111
271.08	546.46	143.43	47.445	0.81359
265	1332.1	97.125	24.607	0.98294
269.67	1436.5	113.2	18.368	0.82926
306.68	1946.2	159.92	110.12	0.89921
259.25	149	50.194	16.22	0.96307
272.4	152.6	131.99	17.67	0.76137
267.6	429	180	26.55	0.97929
257.5	880.75	150.26	16.334	0.98716
283.38	878.38	11.889	41.204	0.94245
306.4	295.6	11.416	119.84	0.88531
268.83	514.83	66.038	21.791	0.90394
285.7	493.1	139.4	49.03	0.94019
266.75	1533.8	119.74	16.357	0.98578
269.17	1852.5	70.346	14.959	0.99379
271	1841.7	161.57	10.373	0.91454
277.29	2012	41.348	34.494	0.96543
265.6	861	116.57	16.971	0.92229
285.13	1687	8.5308	66.049	0.91857
269.8	1981.4	83.66	19.321	0.93735
307.07	39.467	1.5275	77.917	0.9629
268.22	54.222	97.595	47.892	0.94794
274.86	44.857	31.608	20.907	0.73012
279.67	231	120.26	44.501	0.93656
272.14	386.86	79.216	25.955	0.82365
272.89	363.56	102.8	45.693	0.98751
261.83	676	137.73	16.65	0.89286
274.7	687.1	56.31	39.065	0.83066
274.6	661.8	116.57	20.74	0.97031
276.5	1716	45	18.478	0.99494
277.75	4.75	149.04	18.919	0.9246
287.9	109.6	21.801	40.867	0.92242
272.17	1139.5	78.311	30.248	0.97905
276.2	1253	121.43	21.587	0.97722
284.56	1280.9	42.357	49.209	0.93501
282.2	1268.4	30.964	24.125	0.96679
270.67	1210.5	94.97	23.678	0.97503
272.67	1290.8	70.201	27.651	0.96092
290.72	1491.8	7.4314	94.788	0.73411
277	1376.6	99.462	70.277	0.95209
273	1464.8	85.236	12.487	0.96434
279.24	564.41	97.815	53.881	0.9554
266.27	1414.3	173.09	44.211	0.75189
279	1474.2	34.992	12.488	0.97748
285.12	205.75	149.93	23.97	0.91593
276.79	295.86	88.919	59.776	0.8868
296.88	339	132.34	65.685	0.9268
279.67	444.5	36.027	14.994	0.90715
294.75	1153.9	19.855	38.797	0.98655
276.2	1377.8	60.642	20.111	0.91279
292.25	1371.8	0	38.475	0.93568
278.57	413.14	7.7652	22.748	0.97606
274	645.17	64.799	20.094	0.93503
273	645	135	5.6569	1
256.42	1737	9.7276	40.692	0.87266
283.77	1718.2	116.57	52.807	0.88923
290.33	171.22	164.48	38.278	0.9761
268.8	190	36.87	16.523	0.90784
283.25	183	120.58	25.924	0.98571
273.5	2033	141.34	6.4031	1
278.11	2034.1	75.964	42.559	0.77503
293.83	2034.2	10.305	36.773	0.91211
283.75	124.75	40.236	17.59	0.96812
294.91	576.18	10.176	43.991	0.90072
277.43	1104.6	81.254	26.492	0.99296
330.39	1172.8	173.14	157.28	0.85175
280.4	1162.4	113.2	16.867	0.90305
280.56	1953.2	75.651	45.277	0.98029
293.14	308.57	160.97	31.889	0.96196
274	650	45	9.8995	1
295.17	884	139.54	47.8	0.93489
285.23	939.23	63.947	60.54	0.82739
277.5	949.6	93.27	37.494	0.93501
279.17	986.5	90	27.519	0.94479
283.5	1023.2	97.524	58.002	0.92169
285.2	1324.4	30.256	15.285	0.90891
287.17	18.917	148.82	46.705	0.95105
282.71	12	105.64	26.54	0.97822
278	1305.8	128.16	19.218	0.92644
285.33	1304	4.7636	12.456	0.96671
283.5	2015.8	55.62	23.751	0.96928
297	513.94	146.85	73.886	0.79208
283.4	708.6	114.3	34.19	0.99487
292.78	1084.8	0	25.785	0.85321
291.5	1805.9	115.68	60.206	0.95834
289.29	491.43	180	28.334	0.91762
286.24	479.29	114.18	72.367	0.74222
275.6	612.8	121.61	16.658	0.91632
282.86	596.29	100.12	28.693	0.99129
285	1555.6	53.842	32.752	0.98323
283.62	1535.8	103.39	24.735	0.87273
293.4	753.2	169.05	31.982	0.9873
281.7	769.2	94.764	50.543	0.95298
289.4	1630.6	177.51	23.296	0.98822
284.38	1632.2	85.236	25.933	0.92868
285.5	1471.8	104.04	21.083	0.97782
290.17	1477.3	0	13.513	0.96202
295.43	570.79	116.57	51.407	0.86994
284.5	1133.2	103.39	22.027	0.98002
288.92	1410.8	123.31	50.738	0.82543
301.93	1763.2	123.69	52.799	0.88775
292.13	75.667	90	44.772	0.7594
287.38	442	111.8	28.894	0.93189
285	682.71	171.47	20.733	0.97544
281.4	863.2	25.017	17.504	0.94569
291.33	1932	167.2	24.378	0.92545
284.33	1927.2	73.301	21.215	0.98422
278.6	1594.2	168.69	16.579	0.92269
287.2	1891.6	111.8	21.788	0.98863
334.3	1899	4.1276	106.22	0.91553
298.57	483	59.036	32.9	0.88617
292.14	1187.6	176.05	29.525	0.98456
292.4	1168.7	104.04	34.049	0.96875
286	1986.5	90	18.481	0.91986
296.8	1974	165.26	20.425	0.96189
290.11	389.39	97.853	66.646	0.87851
290	705.25	65.556	12.107	0.99806
309.57	689.93	152.35	50.495	0.93897
283.25	1250.5	26.565	9.067	0.98646
309	1242.7	159.44	43.996	0.97099
289.14	1871.4	82.569	24.025	0.96544
299.5	1850.1	154.54	28.202	0.82475
300.5	404.75	137.73	31.845	0.93364
297.31	1118.5	78.69	44.704	0.9125
290	1278.8	94.764	12.561	0.95868
288.78	222.61	103.09	94.419	0.93514
303.57	232.29	164.58	31.115	0.96684
307.69	1261.6	150.57	46.483	0.9633
279.43	1337.4	135	24.844	0.96769
302.67	1326.8	174.56	22.263	0.94754
291	2026.6	139.4	22.449	0.82138
304.86	302.79	115.91	86.631	0.8983
302.33	327.17	171.03	19.356	0.99375
293.33	657.83	104.83	36.119	0.97375
301.92	687	44.17	56.905	0.85749
300.91	751.82	63.435	52.383	0.93911
317.23	728.85	165.96	58.469	0.98724
296	620	65.556	13.396	0.90201
304.44	1315.2	45	35.969	0.78636
308.89	1292.1	147.53	40.498	0.96585
295.5	1756.2	86.987	44.715	0.85101
308.27	104.27	178.49	41.01	0.92692
293.6	115.8	82.875	16.807	0.95938
298.5	97	118.81	23.247	0.98188
304.43	1069.4	174.56	24.568	0.85863
302.71	1714.1	33.69	25.514	0.84789
297.67	838.5	79.919	48.702	0.93848
285	815.86	15.642	27.721	0.93653
298.25	190.88	33.69	35.779	0.90695
298.15	261.35	98.366	83.613	0.82201
295.3	977	91.909	34.933	0.85926
313.09	1034.5	138.47	48.664	0.96077
296.62	1345.1	1.302	47.496	0.92664
297.56	1364	83.66	40.316	0.89844
295.5	294.25	113.2	15.339	0.99298
303.81	1202.3	95.148	122	0.91354
297.71	1489.1	85.03	25.346	0.91088
295.78	1830.4	83.884	31.305	0.89956
292.5	636	90	27.568	0.76174
300.67	783.5	4.5739	25.565	0.981
303.25	1144.2	36.87	15.526	0.96611
285.17	1203	24.228	24.955	0.87886
308.62	1212.1	8.5308	22.556	0.89659
303	1501.5	50.194	15.786	0.98953
296.94	1551.1	85.156	67.986	0.87094
302.5	1512	129.81	15.696	0.99517
319.18	1879.2	128.49	128.6	0.82461
306.14	1945.4	54.09	39.108	0.91555
310.2	245.2	162.26	26.64	0.98532
312.44	1547.6	10.62	33.895	0.96055
303	383.45	107.93	39.226	0.911
307	643.38	175.36	39.608	0.93723
293.33	1385.8	145.62	23.187	0.99288
304.69	1395.9	110.56	48.922	0.87323
304.73	1429.1	62.7	38.282	0.91127
292.67	1661	36.87	15.05	0.99664
298.6	1665.8	172.23	22.973	0.9665
304	1649.8	103.13	31.447	0.97962
304.4	526.8	144.78	22.304	0.93294
307.17	548.42	67.751	49.699	0.95654
301.86	1457	77.471	28.299	0.97738
323.92	603.77	8.1301	69.353	0.81566
308.73	869.27	62.928	60.957	0.82906
322.41	1044.1	56.07	88.518	0.74886
300.6	1581.4	103.63	37.5	0.9055
306.17	1787.3	171.03	20.899	0.92038
289.75	1000.4	27.553	26.17	0.99129
308.5	1016.7	52.125	35.044	0.97605
312	1004.8	167.47	18.61	0.99082
303.89	723.78	92.045	31.597	0.88674
288.17	729.67	160.97	42.52	0.72144
300.75	1881.8	101.89	19.676	0.98681
305.17	78.167	100.62	16.561	0.98298
313.31	476.23	68.499	39.526	0.89733
320	535	138.72	57.896	0.9424
294.38	1357.6	180	37.53	0.79936
323.29	1336.4	127.57	54.499	0.90283
309.6	1729.2	11.31	20.631	0.9886
300.67	447.17	101.31	19.377	0.78943
313.07	443.07	58.627	58.193	0.8252
312.14	170	83.558	68.838	0.90638
317.2	120.2	123.69	39.622	0.91
316.67	312.33	34.38	23.767	0.96864
325.94	992.25	15.781	60.871	0.78529
310.1	1284.6	47.816	44.582	0.96868
316	1269.5	143.62	26.64	0.88593
299.11	56.778	60.018	31.892	0.9412
291.88	929	143.47	34.215	0.98206
300	769	21.801	18.396	0.87822
313.43	1826.3	68.629	29.848	0.82746
318.33	1866	45	25.596	0.82876
312.36	2013.2	92.01	59.949	0.9514
334.08	2036.9	174.81	51.184	0.86319
313.2	361.65	104.25	70.931	0.91639
325.6	1431.5	145.41	39.372	0.89475
311.1	1536.1	90	26.279	0.95134
309.8	1624.8	158.2	16.23	0.99543
316.2	1682.2	125.91	38.777	0.92336
321	1743.9	176.19	47.5	0.94947
311.29	936.29	92.045	30.35	0.92315
323.18	963.27	73.179	51.311	0.8755
328.67	959.33	31.866	45.482	0.95788
310.5	1319.3	70.71	23.889	0.887
319.44	25.778	169.05	33.373	0.94613
314.83	40.667	79.695	33.581	0.99882
319.57	14.286	135	25.865	0.92949
306.17	173.17	132.71	20.053	0.88225
332.73	151.07	130.86	60.603	0.80719
328.8	881.5	23.703	49.414	0.90616
315.25	1928.2	75.964	30.173	0.95655
314.86	426.57	63.435	18.561	0.84332
317.83	408.67	113.96	20.679	0.95254
315.23	607.31	115.77	46.036	0.69951
320.57	894.43	2.2906	26.007	0.96204
317.67	960.17	169.38	17.127	0.95048
314.25	1890.5	83.66	18.462	0.98098
323.71	1883	11.31	21.197	0.96222
310.25	1986.2	10.008	17.831	0.96813
318.6	1972.4	100.49	33.109	0.82935
316.55	816.36	72.801	49.107	0.89531
387.18	1047.5	169.43	169.62	0.89959
314.83	1796.5	90	17.891	0.9502
319.25	1784.8	149.04	11.877	0.98189
323.6	1811.8	33.69	22.113	0.9783
319.62	1840	19.799	29.726	0.89386
317.6	664.2	4.5739	26.098	0.96097
326.12	1119.9	147.99	39.277	0.96076
324.45	1147.5	58.299	43.15	0.92613
326.24	1279.4	79.992	64.309	0.8053
322.55	561.64	96.633	97.655	0.88658
318.33	636.33	122.01	9.9301	0.95004
337.32	1600.6	36.552	93.873	0.76913
337	178.47	158.4	58.86	0.87706
319.17	234	98.13	14.723	0.96055
328.11	258.11	136.74	25.091	0.93043
324.38	1200.5	109.65	32.948	0.9024
315.88	1471.1	90	42.538	0.91683
324	1455.2	0	13.245	0.9815
328.75	1937.5	158.2	34.121	0.94696
326.67	63.667	33.69	19.951	0.90362
332.67	282.33	155.38	31.574	0.83617
329	485.89	70.71	65.113	0.97628
328.44	1223.2	173.99	23.162	0.82485
324	1952.4	135	17.719	0.95778
320.43	73.571	108.43	27.124	0.93268
337.25	204.44	134.22	54.272	0.9512
329.8	408.7	180	44.799	0.95983
327.33	421.5	64.885	36.637	0.96463
316	1422	50.194	8.1623	0.95687
339	1419.6	164.22	50.706	0.94273
323.66	1449.1	74.89	117.18	0.88392
326	1693.3	121.43	21.506	0.9809
325.8	425.2	123.69	15.136	0.95287
343.64	680.82	165.14	55.049	0.92091
320	1399.1	90	26.66	0.97526
342.55	1385.1	0	53.357	0.93708
322.43	1408.3	133.36	26.348	0.9397
317.33	1431.3	45	8.4853	1
332.86	1671.6	170.54	33.318	0.91284
325	339	49.399	9.4365	0.97701
343.8	483	20.266	71.79	0.96517
323.1	1615.7	87.064	45.718	0.85418
329.33	1589.3	137.12	19.886	0.96072
339.21	78.714	120.26	56.244	0.74101
330.2	142.2	162.26	26.816	0.97886
323.6	137	94.764	12.497	0.96353
328	150.5	50.194	15.73	0.99301
325.09	858.36	96.789	45.961	0.92027
325.33	1244.3	63.435	20.22	0.99528
328	1357	174.56	23.895	0.88282
322.8	1357.4	124.51	20.821	0.93254
329.4	2027	123.69	21.345	0.84458
321.33	128.67	45	7.831	0.90296
339.18	117.64	123.69	45.855	0.86492
324.7	1316.6	80.218	30.22	0.97378
332.4	1301.4	3.5763	17.114	0.93674
327.17	1746.8	99.66	51.042	0.93405
336	1769.7	42.138	31.831	0.8897
329.75	2021.8	32.471	13.899	0.93805
329	951.6	129.29	16.154	0.87983
329.8	1791.6	59.036	24.089	0.96824
336.88	101.75	158.2	22.398	0.96172
337	385.11	149.62	41.328	0.81338
324.2	386	75.256	20.431	0.96162
329.6	747	109.29	22.899	0.92533
329.2	768.4	80.538	19.755	0.92373
343.22	754.89	171.38	36.84	0.90598
328	926	80.91	26.132	0.96886
337.78	1521.4	144.87	37.63	0.87735
329.25	364.75	164.05	14.93	0.97523
331.2	1809.8	120.47	20.332	0.97003
334.6	211.4	157.38	26.393	0.98511
339.8	419.4	177.71	25.261	0.99048
326.17	971.67	176.99	19.36	0.98275
319.75	1047.2	165.96	17.409	0.94734
319.57	1718.4	47.121	20.266	0.9427
341.43	1871.7	139.57	37.381	0.94884
326.12	1898.2	99.09	27.433	0.92291
341.5	1903.8	22.479	32.917	0.95346
323.75	545.75	57.265	16.645	0.99989
334	814.8	19.983	23.427	0.99924
334	934.67	172.41	15.385	0.98359
335.5	1025	48.013	13.485	0.99765
344.36	1438.4	132.95	40.803	0.97109
331.67	1575.2	68.199	23.832	0.90385
342	1676.6	143.97	32.744	0.83078
332	461	64.799	20.475	0.91763
338.17	455.33	127.57	20.482	0.80075
369.5	649.95	158.33	87.974	0.89287
343.29	1400.3	5.1944	23.934	0.92298
333.88	39.5	82.147	30.59	0.95701
338	16.2	126.87	20.587	0.97149
333.25	634.12	177.88	27.693	0.97565
336.67	1074.7	147.99	12.407	0.76036
352.78	163.22	18.435	42.013	0.97849
340.78	493.22	169.05	35.899	0.87957
356	789.6	163.93	63.6	0.96541
337.67	786.33	122.01	19.822	0.95187
363.27	1271.9	150.87	70.636	0.98867
334.11	1500.8	164.74	40.389	0.84689
320.71	1977	21.801	23.561	0.91423
331.5	1990.5	106.99	40.699	0.92492
338.57	352.71	85.03	27.195	0.84893
340	1387	72.121	34.017	0.95754
322.7	1094.3	2.8624	29.066	0.68896
375.41	1105.7	14.036	89.155	0.92493
337.5	1638.8	100.89	27.362	0.96762
361.8	1647.3	163.3	59.538	0.87677
342.2	295.4	130.91	21.318	0.93113
358.44	353.48	73.025	112.72	0.88118
331.6	580	65.225	16.547	0.86526
340.19	719	84.036	73.51	0.91641
346	706	43.363	25.826	0.95869
337	1119.3	74.055	7.2854	0.99928
340.67	1573	115.82	34.72	0.99189
345.2	1588.4	18.435	20.431	0.92865
351.17	1795.8	156.8	31.687	0.96137
316.11	267.44	31.185	46.516	0.95491
349.65	399.35	60.44	89.49	0.86072
328.6	610.2	147.99	19.423	0.97144
338.75	1140.5	56.31	16.033	0.89955
336.6	1229.4	83.66	19.079	0.94923
344.75	1381.5	149.74	14.173	0.98022
354.44	2017.1	25.017	34.733	0.95315
345.43	2022.3	56.889	28.457	0.96492
346	803.33	123.11	28.14	0.97579
342.44	831.44	81.254	28.748	0.91507
338	1027.4	96.981	55.136	0.89535
351.2	1261.8	158.5	42.133	0.84181
365.27	1234.7	144.71	94.527	0.84241
347.22	1539.8	141.71	27.091	0.89357
359.24	1681.7	134.54	94.641	0.93396
375.45	118.45	7.4314	79.349	0.87694
345.7	254.3	62.103	40.689	0.94548
337.14	227.71	80.538	26.034	0.9346
352.43	241	2.6026	23.979	0.91842
346.25	1308.8	45	14.289	0.98972
339.62	1626.1	178.64	45.879	0.9157
349.2	432.6	26.565	16.228	0.96453
345.5	1192.5	101.56	49.828	0.90132
364.12	1204.7	165.38	55.715	0.85326
365.67	1711.7	158.01	61.634	0.90989
345	1839.8	120.47	21.747	0.90695
347.67	530.78	152.02	37.942	0.95501
337.36	863.36	140.53	51.282	0.85889
339.67	1610.5	128.66	20.427	0.94038
345.94	1753.8	90	54.398	0.91915
347.6	1950.6	142.13	24.661	0.92467
350.92	1954	5.4403	45.651	0.92418
362	7.1667	174.96	34.622	0.98585
344	882.5	107.35	16.914	0.99107
349.75	891	48.013	13.55	0.9929
339.2	1190	35.838	22.816	0.97317
344.44	1877.2	62.447	29.371	0.88326
347.56	626.56	93.945	30.461	0.95431
354.83	1779.8	172.87	17.677	0.91219
351.4	91.4	124.7	18.61	0.84962
352.07	547.57	106.34	63.685	0.94904
357.25	31.833	104.47	41.046	0.78
345.33	212.33	93.013	20.303	0.93711
365.56	216	30.964	42.567	0.8219
343.73	945.14	90.603	99.684	0.95307
342.14	1085.1	59.931	22.683	0.96788
352.4	1508.6	160.82	25.614	0.9507
347.33	1995.8	79.38	17.557	0.92719
376.57	666.39	170.86	101.43	0.86877
357.86	685.43	59.859	38.62	0.9282
356.4	781.8	5.1944	36.982	0.896
350.75	788.75	63.435	11.227	0.99586
358.2	951.3	122.2	33.843	0.94277
349.4	1131	82.405	15.744	0.96115
355.71	1113.6	136.64	26.263	0.94271
356.5	1815.8	19.983	28.099	0.8331
351.78	1825	75.426	53.2	0.97109
360.44	255.11	174.81	22.733	0.97173
349.6	761.6	80.538	12.398	0.98122
352.5	1289.5	75.256	20.892	0.94041
351.5	1408.7	107.74	26.388	0.99472
349.25	1701.8	77.905	31.762	0.90156
372.82	266.73	176.42	48.72	0.98714
362.11	277.44	38.367	34.819	0.87914
359.55	926.09	119.93	40.991	0.92895
357.86	1379.6	26.565	18.773	0.83379
358.6	403.6	147.26	16.777	0.99206
353	1898.6	87.274	24.239	0.86737
345.25	453.5	39.289	15.457	0.91948
361.89	448	144.69	31.679	0.92839
361.71	1353	149.04	47.248	0.98729
351.56	1348.1	86.309	34.752	0.89389
371.6	1371.3	34.439	44.336	0.9572
356.93	1468.1	66.801	55.947	0.81675
360.94	1634.1	99.593	81.495	0.88357
356.75	1912.8	48.013	13.614	0.9882
354	1982	53.616	24.607	0.95912
359	704.17	151.7	18.33	0.80548
344.5	785.17	36.254	20.133	0.92392
364	810.71	11.31	22.153	0.92069
360.5	1250	49.899	25.191	0.98603
361	1328.8	161.57	19.144	0.8259
353.29	1484.9	95.194	22.571	0.97873
361.78	1221.9	21.251	27.466	0.70317
360.95	1191.5	99.964	85.738	0.87631
353.57	1212.9	99.462	20.877	0.87408
358.83	1302	39.094	20.677	0.99705
358.43	1545.1	73.74	25.525	0.97942
364.75	1526.5	146.98	24.667	0.96702
355.6	194.6	82.405	15.646	0.96717
393.05	205.68	30.606	89.606	0.92061
359.2	431.4	142.13	23.042	0.98966
380.63	1026.6	153.82	76.757	0.85649
377.67	1868.6	23.962	41.614	0.9467
359	487.6	36.027	27.741	0.98061
363.24	468	95.886	106.17	0.91844
357	1066.9	94.574	26.273	0.95459
360.2	1095	82.405	32.46	0.93239
375.33	1074.8	165.62	42.686	0.9432
363.67	290.83	162.35	24.608	0.93817
360.75	304.12	75.379	25.36	0.9373
360.6	332.8	142.13	24.307	0.93813
393.62	836	171.87	72.497	0.97536
358	66.5	90	21	1
371.22	31.5	121.33	59.679	0.90235
374.2	893.93	58.523	58.671	0.97927
375.82	982.09	61.049	55.785	0.96284
370.67	1074.8	52.431	33.225	0.98727
359.17	1571.7	73.301	22.585	0.92454
356.75	927.5	7.5946	15.325	0.98748
368.1	943.5	63.435	37.958	0.94255
358.5	988.5	97.125	16.325	0.98775
434.03	1730.6	173.7	160.61	0.90827
360.64	1779.9	84.428	89.292	0.9227
372.88	1126.5	47.203	39.215	0.93834
364.13	577.33	110.67	62.88	0.90089
362.56	625	103.5	26.339	0.97612
382.19	885.75	140.41	73.327	0.92021
354.67	1005.7	55.305	16.476	0.95966
365.46	1007.2	122.74	47.814	0.69617
375.14	1917.7	10.008	36.697	0.94081
362.2	1986.6	105.52	19.222	0.97188
390.67	1992.8	174.4	58.839	0.87092
368	218.5	117.9	21.31	0.90266
368.6	235	51.34	19.251	0.99782
369.4	316.4	34.695	17.489	0.90407
369.14	348	153.43	25.224	0.97513
362.4	595	32.905	21.318	0.94984
375.56	2039.3	1.9749	33.789	0.85877
369.17	2037.2	149.74	14.634	0.9493
364.83	1448.5	72.646	18.971	0.88363
424.84	1547.3	148.7	163.96	0.89223
386.87	1798.5	152.3	51.973	0.86924
369.17	1825.7	82.694	44.484	0.8839
370.25	49.75	37.875	11.488	0.99251
374	534.67	162.26	27.274	0.96242
359.8	176.8	128.16	19.405	0.9175
370	708.73	96.34	80.109	0.90431
363.82	882.18	130.91	44.83	0.88555
369.68	1038.5	43.315	60.699	0.7925
370.33	1163.8	102.09	19.296	0.74201
369.5	1318.4	79.509	32.365	0.84841
375.13	1961.3	151.78	49.952	0.93148
379.78	94.333	157.89	39.092	0.88354
367.08	103.35	99.462	112.62	0.91821
374.75	123.25	131.42	23.676	0.95756
373.5	611.5	175.24	12.123	0.99328
369.4	720.8	135	21.038	0.8739
394.93	735.5	17.879	66.923	0.97344
368.25	758.75	102.99	27.213	0.98054
362.17	1133.8	66.371	20.902	0.83551
378.57	1338.3	45	46.073	0.98224
369.25	1339.8	84.56	21.133	0.99822
385.45	1703.8	6.6325	45.172	0.95833
370.5	1701.8	53.13	15.285	0.98138
377.57	1723.6	163.5	29.539	0.95332
380.36	177.93	121.55	70.462	0.94927
372.22	563.33	60.642	38.659	0.94973
375.76	1247.5	121.18	57.136	0.77742
378.94	1920.4	110.66	68.717	0.9487
372.25	2001.2	128.66	13.814	0.92706
377.25	2012.8	37.405	21.947	0.97511
377.4	74.2	158.96	14.835	0.9389
375.5	1355	38.66	13.062	0.98044
383.75	1824.6	0	29.071	0.92876
371.36	264.09	90	49.882	0.90213
374.67	790.33	55.008	12.211	0.99963
375.29	13.571	59.744	14.568	0.95362
372.4	513	77.471	48.699	0.94658
381.14	512	180	32.556	0.95222
378.83	690.17	42.709	18.898	0.93616
377.17	1066.3	130.24	18.759	0.90778
376	1473.4	105.64	30.644	0.8472
388.23	1557.6	108.68	102.76	0.72935
392.21	1877	145.78	62.842	0.96218
385.5	634.25	23.962	41.394	0.95172
374.17	639.5	82.875	32.935	0.97917
381.86	808.71	154.36	28.335	0.97868
381.38	842.08	70.665	65.805	0.91796
380.14	1418.1	109.18	28.806	0.84535
373	1855.4	108.43	25.294	0.75012
378.73	1932.9	151.82	39.134	0.81168
394	40.538	153.43	43.681	0.92143
386	231.12	133.67	31.154	0.97625
401.87	301.8	25.677	62.076	0.92946
376.2	1506.4	96.34	27.968	0.97132
378.33	1626.4	67.068	31.966	0.88318
376.33	1680.4	87.797	27.417	0.94902
379.5	1769	120.26	32.381	0.85806
380	1789.3	62.241	22.261	0.9645
389.71	666.79	43.025	44.383	0.9246
378.86	2028.9	122.28	23.165	0.97007
368.2	369.4	142.13	24.891	0.91614
378.2	474.6	51.34	16.533	0.77459
372.8	467	4.0856	14.434	0.9724
376	923.67	168.69	10.385	0.98198
378.56	919.11	95.042	35.384	0.96462
389.29	1006.2	132.71	45.333	0.78053
376.1	1115.2	115.91	86.88	0.89572
384.57	1112.9	124.29	27.668	0.96238
393.46	1394.2	1.4321	42.625	0.9387
376.75	1403.2	97.431	23.424	0.99023
407.27	1396.6	145.68	87.885	0.86791
377.75	1545.2	88.091	31.543	0.9516
394.5	790.33	159.93	58.369	0.94849
389	1279	166.61	21.872	0.98697
384.5	1441.2	0	10.93	0.91488
383.5	1979.8	180	20.571	0.97225
388.57	36.571	63.435	57.405	0.97382
382.88	326.62	111.8	35.877	0.9006
393.17	349.5	20.323	29.543	0.97458
381	530.4	83.047	46.924	0.88022
382.6	1840.4	109.44	18.132	0.99426
385	1862.2	67.751	24.525	0.96921
390.33	1854	16.699	21.416	0.97498
381.4	604.4	108.43	12.784	0.98949
391.9	723	147.26	36.278	0.91755
392.33	912	28.811	24.094	0.94736
380.57	156.93	103.39	69.57	0.93087
382	177	160.35	15.133	0.98234
382.6	204.8	74.055	16.376	0.88913
380.43	590.71	87.138	22.6	0.88606
390.6	573.6	146.31	19.958	0.90328
391.5	599.5	3.3665	17.071	0.99756
395.4	127	166.5	26.142	0.98346
391.14	254.86	123.11	28.583	0.96068
384	701.71	91.975	31.387	0.9245
399.21	701.43	48.18	41.996	0.60708
420.75	702.5	170.1	65.202	0.98085
393.86	1123.4	118.44	28.223	0.96711
412.57	1640.1	10.305	68.992	0.97232
407.67	198.17	155.06	53.008	0.89466
401	1325.1	6.2034	49.306	0.93844
389.3	1306.2	98.13	43.549	0.97422
402.57	2018.6	174.64	33.003	0.97386
417.08	396.33	0.89517	70.549	0.90729
386.83	547.33	102.53	18.797	0.98098
399.57	555.43	31.759	27.312	0.90431
401.96	830.65	111.58	102.53	0.95449
396.33	884.33	20.225	22.255	0.90984
384.75	1207	98.746	26.645	0.98729
386.6	1197.6	41.186	23.617	0.90022
402.4	1377.8	162.76	30.449	0.99721
386.29	502.43	108.43	24.47	0.90461
380.57	827	122.01	22.434	0.84104
391.25	812.5	106.7	22.852	0.91374
393	826.6	50.194	15.786	0.98953
386	967.25	47.49	17.047	0.95493
402.78	966.33	161.57	30.895	0.9212
388.11	1524.7	128.37	31.167	0.98216
394.93	1770	57.529	57.541	0.90637
391.6	2041.4	161.57	18.243	0.86673
394.5	3	8.9726	20.555	0.93579
400.11	7.3333	29.249	31.781	0.90158
391.6	358	79.046	32.245	0.97923
389.75	1226	74.932	28.091	0.95854
393.88	1728.9	132.88	22.498	0.8492
397.42	769.26	90	94.803	0.8755
392	1457.1	77.276	34.13	0.93117
405.62	1443.4	156.8	31.8	0.95797
397.8	1921.2	176.19	15.833	0.9495
383.29	309	22.62	27.426	0.948
403.38	324.12	49.236	40.795	0.93855
394.5	94.8	105.12	40.395	0.94882
404.33	227.22	20.854	25.897	0.86776
396.6	796.8	116.57	14.585	0.91987
413.31	1653.9	127.94	78.663	0.95105
405	1690.3	42.138	31.488	0.89938
391.85	273.77	96.71	37.266	0.91864
403.38	365.62	169.7	33.908	0.98919
393.5	366	45	19.835	0.92687
397.88	510.12	118.3	30.286	0.97501
390.29	927.71	25.463	24.032	0.96785
399	1094	56.31	14.518	0.99337
399.57	2003.1	29.745	23.045	0.6997
396	1012	99.462	31.771	0.95727
419.75	1038.4	125.63	79.837	0.9246
394.57	1357.7	72.474	21.772	0.91518
401.2	1350.6	131.99	15.504	0.86776
405.6	1656.2	165.96	21.31	0.96741
403.57	411.14	131.27	69.235	0.94161
392.33	616.93	73.072	53.207	0.9037
396.43	1045.7	92.203	28.008	0.92898
385.58	1503.4	149.86	44.992	0.79674
409.11	1492.7	169.11	32.568	0.81296
392.71	1568	142.7	27.081	0.9749
413	1927.7	122.01	72.778	0.77776
398.25	1582.2	100.3	11.307	0.98879
403.67	1598.5	63.435	20.275	0.88231
427.58	1597.3	10.62	50.494	0.96718
398.29	1830.6	56.31	34.281	0.94658
409.67	1819.8	148.24	26.131	0.94517
401.25	56.833	160.14	46.061	0.83096
399	67	81.469	23.214	0.87119
414.62	184.31	21.318	50.453	0.87232
409.58	159.32	113.1	81.594	0.90602
401.82	993.91	173.05	44.653	0.92499
397.5	1703.8	108.43	16.294	0.97039
426.67	244.33	180	73.519	0.93853
395.17	233.17	68.749	21.811	0.88548
399.57	1175.5	83.019	53.139	0.92899
415.77	1558.6	127.3	53.855	0.98044
399.67	1623.9	158.4	107.72	0.95844
409.25	1649.9	79.54	76.277	0.86655
401.4	1745.4	65.556	12.305	0.98195
411.44	1871.6	48.814	43.615	0.9749
383.13	26.933	144.21	66.003	0.80314
408.67	480.17	14.036	19.224	0.85791
406	604.8	45	13.596	0.93613
410	902.71	0	18.507	0.91859
423.81	1158.6	167.24	60.9	0.89231
423.53	218.18	101.4	139.79	0.90488
399.25	279.75	9.4623	12.198	0.99733
416.27	531.36	152.78	45.514	0.86473
403.8	883.2	81.254	27.206	0.96691
389.2	942.27	109.18	53.002	0.9189
407.2	955.6	52.431	16.829	0.97458
403.25	1249	79.695	12.599	0.88741
431.35	1226.9	157.52	71.185	0.88178
[truncated: 8,515 more rows]
