# Supplementary material for: Social motility of biofilm-like microcolonies in a gliding bacterium
Source: Nat Commun. 2021 Sep 29;12:5700. doi: 10.1038/s41467-021-25408-7 (PMC8481357; doi:10.1038/s41467-021-25408-7)
Supplement: Supplementary file 15 — Source Data [file 41467_2021_25408_MOESM15_ESM.zip › Source Data_NCOMMS-20-05786B/Source Data_Supplementary Figure 1/Flavo - Angles/75 hr/Angles_m70_75_R2.csv]

8	616.4	119.74	24.516	0.98657
15.071	651.14	87.709	68.157	0.73418
38.579	953.63	16.858	72.749	0.94797
10.5	1141	158.2	19.246	0.83941
6.8333	1162.5	127.41	21.676	0.98732
7.2	1176.4	54.462	18.396	0.93522
8.2	1261.7	72.979	53.174	0.96371
16	1224.9	147.85	42.47	0.97339
40.158	1577.3	152.82	87.489	0.95083
43.286	1805.8	175.35	93.665	0.9212
19.571	1833	160.46	32.935	0.99875
25.308	232.31	2.663	47.093	0.91407
11.062	273.44	74.899	67.981	0.95988
13.2	1250.8	176.82	20.369	0.88505
5.2	1653.2	72.35	23.94	0.96437
7	1651.8	60.945	12.194	0.84431
15	2016.4	167.2	29.327	0.7693
11.25	1922	84.958	42.05	0.81171
14.8	196.8	147.99	22.21	0.84951
22.692	1397.5	147.99	53.83	0.87627
9.2	843	57.995	19.747	0.9555
14	834.8	165.07	18.496	0.8393
9.25	1276.8	25.017	16.71	0.99062
13.333	1724.2	46.081	43.054	0.87062
14.778	1693.1	109.44	38.104	0.94625
27.308	1710.3	167.47	50.955	0.90467
12.5	1022	52.696	26.549	0.9944
7.75	1008.8	97.431	23.265	0.99697
18.714	1104.9	12.804	26.506	0.85117
19.111	1486.8	159.78	41.063	0.98622
9.125	1552.8	99.66	54.96	0.86746
9	49.375	79.509	31.874	0.86148
25.111	36.667	3.3665	40.485	0.84126
13.5	176.83	5.4403	21.517	0.98039
18.778	214.67	164.58	31.325	0.96036
8	494	160.35	15.133	0.98234
13.75	487	128.16	17.962	0.99124
8.5	1880.4	90	29.458	0.9505
15.8	1860.4	129.81	19.442	0.80342
8	351.86	142.13	26.516	0.85999
10.4	335.2	92.121	27.407	0.98581
14.333	976.5	126.38	23.864	0.98899
23.143	990.86	150.64	37.521	0.97851
6	1447.8	130.24	17.299	0.98444
16.4	1441.4	155.22	14.392	0.99488
26.917	1611.2	146.89	62.25	0.88222
27.737	1635.7	27.801	83.693	0.74292
19.2	1666.7	8.1301	36.538	0.96763
14	1783.6	163.3	20.89	0.99955
37	1870.9	158.2	63.894	0.84283
10.727	1988.9	86.424	34.538	0.92833
20.571	65.857	19.29	21.244	0.99742
7.8571	556.86	119.25	29.459	0.97265
14.667	757.67	66.038	19.991	0.98531
16.25	743.5	137.73	14.888	0.9985
20.333	802.42	18.925	46.766	0.79117
12.4	787.6	102.99	13.831	0.96462
13.8	869.4	166.76	17.87	0.97727
10.5	862.6	111.54	42.248	0.96699
20.143	1327.9	133.6	30.496	0.95093
14.5	1345.2	59.036	13.43	0.86833
11.111	1470.8	113.5	26.961	0.93023
13.4	1479.9	68.749	42.573	0.9073
12	1510.2	125.54	18.021	0.95468
10.714	1516.3	82.405	31.623	0.95706
15.778	333.33	45	51.815	0.90069
13.6	374.2	73.61	18.18	0.97468
15.4	627.8	123.69	15.472	0.93212
28.182	672	14.036	36.596	0.90131
21.625	1206.6	32.196	37.558	0.84952
15.32	1146.3	98.043	103.05	0.90162
14.8	1548.2	154.8	19.804	0.94871
11	88.333	105.26	16.735	0.68133
35.769	115.62	10.886	58.988	0.89769
30.545	101.18	175.6	43.474	0.89973
19.333	722.44	129.4	38.045	0.95244
14	719.5	104.74	20.954	0.93762
17.25	734	48.013	13.819	0.97355
19.286	931.14	177.51	24.722	0.93123
32.533	1418.8	156.32	64.887	0.95923
13.385	1399.2	92.01	60.264	0.94641
34.333	1984.7	165.5	69.179	0.86599
33.75	134	8.1301	62.998	0.89794
9.2857	416	125.22	25.424	0.81848
8.6	774	61.928	17.648	0.96331
48	766.47	148.78	84.494	0.91338
36.833	790.22	129.71	83.919	0.91391
6.5	1303.5	39.806	16.237	0.96205
62.346	1293.1	166.46	134.88	0.82358
20.2	1324.6	65.095	31.614	0.97648
38.533	1365.4	10.222	66.699	0.9293
14	1355	104.04	12.842	0.96322
16.714	1403.9	23.499	25.592	0.97999
23.182	1535.1	18.97	34.51	0.98053
6.3333	1769.2	128.66	20.004	0.96029
24	1759.2	169.7	22.526	0.99267
11.167	592.33	113.2	31.733	0.95997
23	594.8	10.008	18	0.95904
24.125	683.5	10.008	18.131	0.95209
9.6	707.6	63.435	17.009	0.92026
15	1070.8	113.96	20.472	0.96217
37.211	1058.1	125.91	76.775	0.93273
23.875	1707.6	130.03	35.14	0.92914
52.571	863.71	20.886	96.902	0.83946
22.833	1151.8	169.51	29.093	0.94385
23.75	1341.9	124.51	20.971	0.92589
20	1376.6	153.43	23.132	0.96668
22	13.5	10.305	11.385	0.98201
11.8	285.6	167.47	18.791	0.98127
9.5	374.67	42.51	16.333	0.99665
7.6667	392.17	124.99	25.243	0.96713
38.818	421.27	144.54	94.444	0.85791
22.6	436	36.87	15.772	0.95107
23.5	465.25	163.01	38.186	0.98579
24.818	446.36	115.35	44.133	0.95274
32.556	1134.2	18.435	40.162	0.86611
44.217	1445.2	165.38	81.143	0.87881
15.75	1591.8	91.79	32.123	0.99665
7.6	1694	11.31	16.857	0.90744
50.769	1678.1	162.03	81.984	0.9489
13.2	305	154.8	19.245	0.97628
26.333	292.22	135	27.424	0.97979
14.727	577.45	146.69	44.023	0.95134
32	582.78	21.251	41.93	0.92122
34.955	689.86	151.53	77.094	0.87061
10	694	23.629	20.763	0.84111
27.7	1029	8.1301	32.697	0.86505
17	1037.8	90	56.257	0.94211
8.3333	1678.3	29.358	19.93	0.9211
27.286	1681.3	174.56	23.897	0.88274
20.4	1944.4	172.41	15.385	0.98359
33.462	1929.2	140.53	47.869	0.92013
31.889	244.78	140.83	35.891	0.97038
28.571	1043.9	166.76	18.534	0.94229
17.75	1831.5	82.875	17.379	0.92781
29.75	887	153.43	25.598	0.96089
43.846	1000.3	159.59	49.92	0.91908
9.8333	1956	29.358	21.246	0.86404
79.226	1934.2	163.3	125.42	0.8324
25.222	22.778	108.92	40.696	0.90917
41.519	959	54.53	113.27	0.86725
30.727	910.09	147.77	56.589	0.96094
20.833	910.5	122.47	30.493	0.85517
31.667	738.33	168.11	21.49	0.90351
22.714	525.5	169.16	55.951	0.85528
25.529	536.47	87.357	68.855	0.94501
29.25	1261.2	3.9452	29.66	0.98006
21.333	1244.1	93.18	67.992	0.79544
29.2	1440.8	21.038	14.557	0.95681
22.333	1629	90	19.285	0.9852
13.833	1647.5	127.41	23.3	0.9185
28	1722.1	70.346	33.587	0.88523
20.667	151.83	61.821	33.515	0.94777
18.25	157.75	118.07	17.31	0.98208
34.167	143.83	150.26	24.511	0.98675
15.625	356.25	37.875	26.256	0.86851
38.9	361.6	178.32	35.419	0.96036
27.4	371.8	68.199	22.131	0.97331
42.3	483	156.8	46.84	0.97555
24	1904.8	32.276	24.519	0.9165
37.571	1126.8	64.259	68.129	0.91252
27.417	81.833	100.3	46.012	0.97195
31.895	1360.5	108.18	72.802	0.96865
32	1933.4	92.322	87.783	0.84368
18.143	548.71	172.57	29.208	0.79413
19.5	1801.3	64.799	20.712	0.90712
33	1559.5	159.78	21.625	0.93633
27.556	1558.2	104.42	40.788	0.886
38.818	193.55	122.01	51.049	0.92402
29.4	324.4	99.866	23.643	0.9874
43.143	324	169.38	34.334	0.94827
34.5	708	176.99	21.791	0.87311
40	161.17	149.74	28.546	0.97332
24.6	235	58.57	23.035	0.9158
56.611	320.5	129.29	74.895	0.94884
33.5	1597.2	108.43	16.822	0.75194
40.429	356.64	112.25	51.346	0.92587
41	589.27	78.111	72.352	0.80509
33	1156.5	48.814	12.688	0.83779
41.125	1228.9	127.57	33.663	0.97443
38	1474.8	109.8	54.25	0.97956
16.818	1744.5	51.34	42.637	0.90107
43.25	1728.5	124	59.117	0.87734
34.231	1780.6	76.908	45.17	0.97736
57.714	577.93	136.47	62.521	0.88246
38	1058	176.19	17.115	0.87837
46.364	1520.3	178.88	53.075	0.96109
35.667	1519.2	104.38	46.538	0.86513
17.444	1738.8	21.038	35.387	0.78721
32	741.5	64.44	27.381	0.93112
34.167	728.33	109.44	22.354	0.80647
33.5	785.62	86.532	36.706	0.90068
39	1593.2	15.255	11.831	0.96372
44.167	1643.8	151.19	24.047	0.94918
59.188	1840.4	39.094	71.371	0.86655
36.333	1857.7	108.43	32.278	0.97969
36.333	827.78	180	30.149	0.92872
34.6	825	121.61	15.974	0.95556
48.923	1090.3	152.02	43.362	0.83565
86.143	1368.6	14.3	125.58	0.83823
36.6	1707.2	59.744	16.634	0.83516
38	1687.8	102.53	20.14	0.91555
41.833	1782.2	150.95	31.906	0.96806
45.273	1875.5	121.37	53.33	0.90045
38	1897.2	56.889	28.015	0.98017
39.111	400.89	112.11	35.586	0.97061
36.5	876.12	124.22	33.091	0.91363
34.429	984.86	13.496	28.898	0.88968
40.4	1075.8	49.764	19.013	0.89567
28.5	1131.2	45	17.091	0.99296
36.2	1458.9	74.055	33.411	0.87158
33	1471.9	111.8	29.209	0.55309
40.333	2015	64.231	37.518	0.85831
37.059	2003.5	94.086	77.622	0.9041
27.333	265.67	29.358	20.022	0.91687
40.667	292.78	76.908	47.621	0.92705
60.818	254.36	148.32	58.709	0.94068
47.545	440.91	109.75	46.862	0.88422
51	463.7	178.15	34.433	0.90076
45.818	629.45	45	42.874	0.92359
45.857	2036.1	0	18.936	0.95059
42.625	932.75	91.102	59.401	0.87557
38.167	1015.5	75.964	18.705	0.88169
37.9	1393.1	96.116	30.119	0.93497
45	61.1	64.026	46.109	0.94086
33.167	188.67	38.66	28.006	0.91454
48.625	203.5	51.34	29.995	0.8539
48.375	402.88	14.931	34.174	0.90855
68.5	1326.6	126.98	109.08	0.9296
44.933	1385.3	72.759	64.022	0.94857
35.75	477	72.897	16.854	0.80702
37.75	486.38	86.532	35.611	0.92837
39.875	665.25	98.13	29.886	0.70982
32.286	651	33.69	25.966	0.97201
44.714	728.57	49.635	26.891	0.97613
41	706.22	98.881	34.952	0.92665
43.167	1119.2	4.0856	28.786	0.97519
42.4	1626.4	104.74	19.994	0.98266
45.9	819.9	106.93	50.987	0.94306
34.5	1179.5	130.82	29.758	0.97683
45.444	1186.6	67.38	40.404	0.96526
68.2	1382.1	1.6135	81.84	0.86789
46.778	263.89	62.7	36.17	0.9645
40.75	1554.8	113.2	15.625	0.9748
43.375	219.25	168.41	42.087	0.94595
52	225	40.101	24.959	0.99522
49.25	290.5	124.38	24.175	0.95228
49	511	126.38	24.108	0.97897
50.714	614.57	22.38	19.746	0.93107
49	1846.6	30.256	15.129	0.91827
46.118	150.65	77.829	56.87	0.9174
41.75	541.25	14.036	16.971	0.97183
45.429	556.29	88.025	29.69	0.97735
47.333	537.67	130.6	9.4472	0.97591
44.412	1281.5	88.668	88.299	0.97423
79.529	1241.8	154.72	84.443	0.94293
46.6	1490.2	101.89	19.791	0.98108
62.667	1057.2	129.21	50.719	0.96691
39.846	1304.8	175.1	44.747	0.78504
62.111	7.4444	174.47	31.879	0.97696
68.583	87.667	6.6544	65.382	0.92391
57	812.5	143.13	26.291	0.95089
59.786	1141.9	129.21	59.307	0.82689
53	1160.3	42.274	15.368	0.96737
58.818	803.91	4.8991	39.732	0.88414
55.667	1180.7	110.32	33.513	0.85915
42.857	1322.6	8.1301	30.321	0.93282
40.75	1432.8	33.69	15.314	0.94178
53.556	880.44	105.42	30.758	0.97807
51.083	1681.6	85.135	48.826	0.96608
55.8	1663	14.931	15.654	0.99171
61.308	1739	131.73	58.251	0.85111
48.2	1964.2	93.814	15.708	0.95703
48.25	2030.5	74.476	18.772	0.99517
56	111.25	59.744	14.382	0.96597
78.875	443.29	139.48	87.932	0.82275
50.4	737.3	94.764	41.621	0.86795
79.176	725.41	150.12	59.349	0.91329
66.8	1706	5.5275	34.41	0.9051
56	75.2	25.201	19.082	0.98463
74.25	55.125	138.62	56.88	0.98407
79.667	978.83	19.385	67.26	0.8511
68.476	1492.7	115.2	79.826	0.94147
57.5	1664.7	116.57	20.556	0.97901
61.778	704	102.46	110.73	0.87867
59	1626.8	116.57	29.387	0.98917
51.833	1002.7	72.181	31.996	0.91921
64.25	1846.2	154.54	23.63	0.98431
43.286	647.71	131.63	28.853	0.83469
77.111	643.22	1.4688	43.856	0.88956
61.6	1748.6	61.699	48.19	0.91917
57	1783.8	67.38	13.033	0.99749
70.692	447.62	111.8	75.482	0.92746
58.333	483.67	66.038	9.9541	0.98943
58.375	520.25	81.469	41.315	0.979
73.3	507.1	13.241	38.094	0.91691
64.8	716.2	176.42	19.04	0.84197
59.444	848	82.875	34.106	0.94554
68.875	1160.5	166.43	31.481	0.94765
58.6	1922.6	113.2	15.55	0.97953
61	1981.7	97.651	73.212	0.92337
68.25	1998.8	156.8	23.065	0.99055
64.167	118.5	21.801	12.17	0.88498
48.571	846.71	169.38	17.405	0.9353
72.733	1264.8	121.12	67.847	0.91252
62.8	522.2	180	16.198	0.98777
84.941	549	24.146	68.054	0.93398
61	609.5	95.194	23.086	0.95687
60.667	1871.3	107.74	28.488	0.92139
60	487.14	36.87	26.035	0.96024
63.6	1255.6	25.017	16.824	0.98388
60.933	1454.7	80.665	77.023	0.96049
67.167	2031.7	17.745	28.629	0.91686
63	2031.4	81.87	23.573	0.89989
59	236.86	165.96	38.569	0.96211
61.909	369.82	112.62	40.881	0.954
83.462	370.54	178.7	52.525	0.83792
58.545	1599.5	98.297	58.594	0.82786
81.615	1616.6	163.61	39.13	0.9057
58.714	1916.4	171.03	21.173	0.9085
73.222	1672.3	129.81	32.32	0.96662
78.333	1678.7	153.43	33.422	0.93665
62.714	1685.9	12.529	19.051	0.9679
121.56	1970.5	166.82	121.26	0.94016
75.182	20.636	138.37	54.791	0.87909
81.2	44.6	30.7	40.995	0.90781
77.636	944.27	176.99	39.263	0.96917
42.214	1816.3	13.671	41.086	0.9268
68	1814.2	124.29	26.809	0.99322
86.846	174.15	167.24	78.541	0.69189
64.588	223.65	82.376	150.64	0.85056
71.2	896.8	26.565	15.497	0.86572
80.8	1274.9	35.538	47.578	0.90402
68.625	1696.4	109.65	30.682	0.96905
58.75	1135.5	50.194	16.474	0.94818
70.2	1317	67.166	21.14	0.97519
77.25	1286.6	112.07	47.253	0.84493
72.909	1569.2	129.29	33.598	0.84604
72.889	1633.4	85.741	99.296	0.94928
71.3	1893.3	167.8	42.137	0.89839
73.5	1882.8	118.07	35.625	0.95439
82.091	1946	161.08	41.193	0.89821
73.833	29	168.69	26.502	0.962
85.667	402.58	8.4711	51.806	0.91724
69.2	833	58.392	16.822	0.90742
88.364	817.64	167.2	46.898	0.96213
87.905	1167.1	154.7	101.58	0.59892
72.167	1333.2	180	21.636	0.9244
71	1341.3	67.62	19.096	0.96277
102.03	1478.2	162.9	111.09	0.85706
62.333	431.83	6.7098	18.326	0.93405
78.556	1177.6	166.87	32.993	0.93371
59.538	1538.2	97.765	54.358	0.81693
72.4	1723.6	16.699	10.842	0.96298
71.133	120.6	79.563	81.508	0.94811
81.2	118	163.14	37.989	0.90769
76	227.75	49.635	26.747	0.98138
73.857	1150.7	122.01	18.973	0.99446
61.467	195.6	13.173	56.701	0.85131
72.615	566.15	11.944	55.373	0.95986
71.286	1387	102.09	30.023	0.95379
84	1421.2	171.35	47.72	0.97505
78.818	1408.7	137.82	47.462	0.90989
67.875	348.5	21.448	32.183	0.93475
64.333	334.5	67.068	29.123	0.96939
72.4	604.2	75.379	24.142	0.98457
61.857	663.86	147.53	28.95	0.90077
73.5	905.5	118.61	12.55	0.99842
74	1096.6	119.74	19.348	0.83341
116.73	1101.7	171.95	107.53	0.92986
70.417	1546.9	114.78	46.565	0.92244
72.5	1921.8	61.189	23.658	0.96482
90.25	1899.1	137.29	57.03	0.93066
66.1	56.1	47.911	43.202	0.96693
77.875	317.38	53.616	24.216	0.97461
64.25	1788.5	170.54	12.325	0.9871
78.2	718.8	45	13.79	0.92298
67.8	874	77.005	17.304	0.771
78	876.2	131.99	14.895	0.9032
80.6	919.6	139.64	28.874	0.90907
76.8	937.8	59.744	14.394	0.96517
74.429	1010.3	97.125	24.67	0.98042
82.2	385.6	46.273	33.075	0.96229
75	1049.6	10.305	54.27	0.82406
87.929	1076.4	66.666	60.008	0.92559
81.333	1219.1	176.53	35.003	0.94451
80.545	1332.5	54.782	43.298	0.96119
66.75	289.5	17.103	15.289	0.88964
88.7	296.9	35.311	37.692	0.78029
78.4	471	113.2	15.875	0.95945
86.2	1363.4	157.52	37.418	0.83877
81.167	1449.3	58.241	24.975	0.98891
94.824	1413.3	102.15	89.94	0.73928
63.571	1601	176.19	36.604	0.8214
86.692	1569.4	112.69	63.416	0.94007
76.667	1750.3	114.08	54.647	0.94201
88	2003.7	136.08	45.688	0.82042
82.444	701.44	63.435	23.97	0.7463
75.45	738.2	93.077	104.87	0.88813
75.273	993.09	135	39.782	0.95982
84.889	1073.2	180	40.37	0.96607
71.4	1081.2	113.2	19.259	0.79086
80.889	621.11	62.241	27.013	0.79485
80.889	596.78	108	43.05	0.977
103.29	860.12	127.18	122.63	0.89053
89.455	1001.6	144.25	36.101	0.85332
68.333	1247	28.072	19.593	0.86768
85.75	1556	149.04	23.459	0.99425
83.8	1750.8	154.98	18	0.91961
80.727	249.36	75.964	45.278	0.81957
78	813.33	78.69	10.206	0.99923
87.556	799	123.02	30.131	0.79167
80.875	1706	99.728	36.198	0.981
93.778	159	4.0856	30.244	0.92816
90.556	1932.4	13.392	25.053	0.86166
81.737	1974.5	93.302	61.814	0.84263
85.286	854.86	20.854	24.533	0.91599
79.667	1508	28.61	27.66	0.906
118.44	1485.3	150.88	94.681	0.95507
95.308	1654.7	44.341	64.332	0.95632
70.286	1636.7	10.62	18.291	0.88998
83.667	2025.3	118.07	20.277	0.83839
97.583	419.08	2.663	47.849	0.89962
97.917	459.75	171.03	42.102	0.91375
86.25	1263.8	132.51	16.543	0.98402
86.25	1527.5	10.305	11.807	0.94691
89.867	154.87	96.843	57.722	0.87244
84.917	522.17	81.193	85.872	0.83667
97.182	524.64	53.973	44.315	0.92078
79.818	1208.9	104.47	36.57	0.87547
81.667	72	116.57	15.678	0.99837
82.533	351.4	93.576	52.025	0.92443
99.1	345.5	148.78	40.624	0.94986
95.267	1185.3	69.567	60.096	0.90562
112.13	1705.9	172.87	69.781	0.92429
77.2	319.2	45	15.556	1
101	322.56	159.23	37.085	0.83636
89.25	492.25	19.29	21.566	0.98257
82.182	1121.3	55.008	43.215	0.84738
140.04	1116.6	175.41	122.97	0.91372
84	1454.7	39.806	15.696	0.99517
102.5	1455.2	1.6366	36.442	0.96083
88	214.75	64.231	36.11	0.89178
93	205	4.0856	14.356	0.97766
99	650.57	112.73	84.477	0.94973
88.667	1305.2	164.05	15.245	0.95507
90	16.143	109.09	27.868	0.98729
90.333	32	45	11.403	0.99216
96.5	553.25	127.41	44.415	0.96367
89.667	121	120.96	23.665	0.73918
89	1344.8	28.301	15.969	0.92462
90.143	1339.4	125.54	26.558	0.97172
101.75	1739.3	156.37	38.77	0.90091
95.286	1888.1	7.125	27.164	0.89039
101.08	243.08	126.87	48.558	0.92673
98.25	826.75	133.96	39.134	0.99395
89.5	918.17	85.914	14.508	0.96743
99.333	1036.4	27.031	66.655	0.82529
88.857	1030.6	67.62	39.832	0.92312
94	1025.5	151.39	12.599	0.99454
113.8	1573	177.14	62.248	0.96509
89.8	1769.8	119.05	22.181	0.92832
107.22	1800.7	171.67	51.628	0.8026
89.3	1811.4	90	50.808	0.88568
90.833	1840.8	110.56	18.359	0.93076
88.667	110.83	100.78	23.233	0.92012
81.75	398.5	135	17.376	0.97669
89.1	379.4	72.181	37.903	0.77595
97.4	398.2	42.709	18.898	0.93616
82.5	785.83	32.735	18.386	0.90524
127.25	798.67	5.553	81.242	0.89042
92.143	1239.7	55.008	26.357	0.92624
94.444	1216.3	109.54	38.238	0.86023
93.143	446.57	107.1	27.869	0.97611
111.6	922.4	171.03	44.409	0.86628
106.5	50.3	175.91	30.461	0.92156
110.22	599.33	148.3	42.073	0.94984
99	1536.5	36.87	21.256	0.94093
92.875	1682.9	26.565	34.038	0.9197
94.167	1694.7	70.821	24.797	0.98204
97	656.67	139.24	42.228	0.90671
91.6	1126.2	86.424	16.454	0.97432
92.167	1509.7	90	21.377	0.8888
94	1603.8	82.875	16.245	0.99258
142.08	1833.9	179.39	100.46	0.93579
121.07	2028.4	174.99	64.442	0.88791
106.88	266.38	135.86	48.858	0.96977
115.56	683.94	165.96	59.12	0.83689
86.4	1965.4	4.0856	15.567	0.90162
96.286	1971.7	80.134	24.395	0.95695
108.62	633.69	5.1022	60.742	0.9256
101	1097.2	17.745	28.206	0.93063
97.6	1089.2	108.43	15.99	0.79107
113.78	1609.3	1.6366	36.546	0.9581
117.67	927.78	144.04	67.519	0.93318
100	82.667	116.57	11.334	0.98642
107.09	106.18	59.534	42.687	0.92408
97.25	237.75	87.397	22.604	0.97429
104	1311.8	163.5	28.472	0.98904
98.75	1323.5	81.87	14.667	0.96421
119.85	1286.1	124.22	63.226	0.95633
115.92	1867.2	28.142	60.126	0.81104
100.2	1851.2	115.02	18.18	0.91049
114.11	436.11	30.964	40.801	0.85747
95	474.2	169.99	18.09	0.95428
101	501.43	70.56	18.66	0.96613
103.5	753.62	10.305	38.084	0.8807
104.88	719.24	101.89	79.856	0.97257
119.77	851.46	165.26	47.808	0.8219
109.15	1064.3	65.695	80.452	0.84559
107.83	1024.5	13.241	17.733	0.98482
100	1331.5	35.538	19.116	0.90004
111	1933.7	163.3	21.88	0.95434
101.75	1265	80.538	31.094	0.97813
127.57	1238.1	154.65	66.421	0.94957
107.6	522	140.19	15.817	0.9876
101	772.33	176.82	18.055	0.99847
102.83	1265.7	149.53	19.866	0.99281
104	1390	126.87	10.45	0.95697
95.182	1439.8	144.09	38.926	0.91982
102.33	607	105.95	15.062	0.96667
110.67	440.11	111.5	37.947	0.93467
102.67	1361	116.57	15.678	0.99837
117.12	1346.5	136.01	42.039	0.9589
105.11	1778.2	109.8	28.12	0.94491
103.4	1912	90	13.261	0.9803
103.62	2018	87.51	23.93	0.96203
124.91	114.82	144.12	59.113	0.98131
113.17	141.83	173.29	21.55	0.79431
113.4	948.2	136.85	22.06	0.99419
107	1622.5	117.35	33.065	0.98743
100.83	2036	127.57	18.053	0.90852
108	164	81.87	21.657	0.97951
119.78	182.33	147.99	40.13	0.94035
106.56	377.89	57.653	36.275	0.97893
149.31	18.483	158.44	96.419	0.90326
115.75	56.917	150.42	45.054	0.94429
115.12	347.25	131.82	26.044	0.97892
109.5	700.5	23.199	23.303	0.98043
99.143	897.14	34.287	29.366	0.90673
108.38	886.25	96.953	42.95	0.96168
123.86	1540.7	141.01	61.994	0.87165
108.27	1537.5	95.024	101.27	0.90203
108.14	1697	96.843	26.532	0.94903
116.5	1679	136.74	25.489	0.91591
114.25	101.12	160.14	40.832	0.93739
116.75	881.5	0	15.182	0.98803
115	978.62	22.62	29.526	0.88057
113.56	990.11	79.875	29.56	0.96222
124.63	1130.1	111.67	85.527	0.91841
104.6	1878.4	6.009	19.771	0.96631
113.56	1887.3	86.348	103.29	0.91188
128.08	189.25	35.838	48.485	0.91589
114.75	496.5	65.772	22.889	0.95818
116	825	57.724	23.287	0.96502
110.29	1115.1	96.52	36.329	0.96969
119.67	1184.7	6.7098	17.325	0.98803
101.88	1956.4	26.565	22.699	0.88659
109.67	1968.5	98.973	19.881	0.96754
124.33	1951.1	139.4	38.557	0.95647
113.2	916	129.09	21.991	0.93747
117.44	1226.8	100.89	82.417	0.96375
113.25	1267.2	65.556	13.634	0.88622
113.67	1745.9	94.574	53.895	0.9307
137.43	1770	178.9	58.041	0.89609
103.17	1820.8	24.775	15.04	0.95201
116.5	1817.2	126.25	18.641	0.99785
116.33	1724	147.99	9.5654	0.98626
131.17	268.25	154.54	50.09	0.92871
131.5	301.1	140.53	45.924	0.95909
105	389	3.8141	16.114	0.93294
119.6	381.1	130.6	28.205	0.98064
121.29	498.43	111.37	51.448	0.96012
113	1075.3	170.54	12.325	0.9871
119	1840.2	163.74	25.459	0.98196
122.57	1850.3	33.69	23.909	0.90482
125.4	644.6	128.93	70.883	0.943
118.14	1002.4	171.57	28.163	0.96916
117.85	1429.6	93.434	52.095	0.9615
112	220.62	61.39	27.915	0.89772
119	358.4	113.2	15.728	0.96845
116.67	1302.3	73.301	10.448	0.9993
118.57	1375.6	121.76	27.697	0.89173
120.86	839.14	106.93	24.653	0.9752
118.12	1037.1	62.103	22.282	0.86327
130.43	1016.7	142.82	37.443	0.97215
141.21	1245.9	172.18	57.383	0.89709
115.89	1593.9	149.04	36.416	0.8006
139.58	47.25	30.069	47.41	0.92615
129.5	86	0	25	1
125.22	282.11	115.2	39.145	0.95993
126.18	314.64	58.736	34.017	0.96294
114.21	556.43	98.297	54.018	0.89799
122.57	613.29	155.7	34.596	0.98319
133.83	1311	17.819	31.436	0.93557
110.57	6.2857	40.236	19.136	0.88993
118.8	14.8	148.39	17.216	0.88663
127.38	376.46	103.39	67.362	0.96139
122	467	58.671	27.638	0.97423
128.45	714.18	128.88	48.324	0.82412
129.39	717.86	80.407	107.65	0.66892
127.17	1410.4	26.565	36.433	0.85926
129.8	1448.6	24.775	28.764	0.99554
123.23	1133.6	135	42.088	0.63842
125.25	1151	28.61	12.759	0.98208
127.83	1931	167.91	18.531	0.77266
133.5	2014	32.347	75.297	0.94322
119.25	1999	85.236	24.52	0.98219
119.33	2028.7	130.6	20.472	0.90069
112.85	206.54	164.48	46.389	0.80544
129	213.8	22.38	20.214	0.90951
132.1	1226.2	23.199	26.795	0.85268
122	1539.8	98.83	115.7	0.90094
127.4	1650	161.57	12.895	0.98091
117.25	1893.5	111.04	15.099	0.92247
137.06	1870.9	120.17	55.454	0.89696
124	745.11	104.93	33.135	0.93704
129.4	1160.7	112.17	33.477	0.87089
145.36	155	28.217	50.595	0.91964
121.5	932.5	93.576	16.083	0.9968
132.75	955.25	56.821	32.825	0.94637
126.43	994.93	85.156	61.53	0.96233
155.75	1192.7	171.47	85.433	0.94689
131	1509.6	10.008	18.053	0.95621
124.3	1811.2	6.9112	34.25	0.97056
144.25	1976.8	3.0665	73.471	0.7633
124.83	169.33	75.069	17.596	0.88224
130.4	158	135	17.333	0.97906
126	272.5	39.806	7.8102	1
124.5	1364	100.3	11.385	0.98201
125.83	1675.2	10.305	23.663	0.94495
130	1685	136.27	32.892	0.96765
127.43	1056.3	79.216	22.252	0.9607
137.45	1341.3	116.03	52.755	0.9071
130.5	1545.5	5.7106	11.227	0.89517
128.86	1615.4	114.23	22.564	0.972
135.6	1636.9	29.249	35.976	0.79646
118	245	32.735	17.046	0.97638
145.45	212.18	124.22	101.11	0.89705
133.5	233.5	173.16	25.204	0.99903
131.4	530.4	9.4623	21.971	0.83057
128.5	521	104.04	40.223	0.92255
130	798.7	81.87	52.592	0.94116
130.29	863.43	171.47	20.634	0.9801
128.65	891.12	116.57	70.102	0.92502
134.17	908.83	45	19.191	0.95798
132.17	1029.5	63.435	18.066	0.99017
156.78	1028	19.44	55.771	0.96975
127.17	1326.8	90	23.256	0.94601
141.22	1341.4	8.427	31.467	0.86742
136.2	378.8	37.569	16.608	0.98757
139.67	408.78	163.86	43.712	0.90501
130	424	66.371	19.81	0.88159
123	506.75	48.013	13.505	0.99619
138.4	773.4	159.44	17.431	0.98034
139.29	1317.7	157.89	35.956	0.96061
129.6	104.6	85.914	14.424	0.97311
147.75	113.08	132.51	54.075	0.90312
150.42	452.92	23.385	47.851	0.84243
135.6	474.2	143.97	15.118	0.89967
148.7	1071.8	6.1702	44.74	0.83182
136.86	1181	156.04	22.454	0.87727
128.86	1718.4	92.386	25.093	0.95726
139.17	1757.3	176.05	29.641	0.98071
132.88	1796.1	32.829	39.08	0.94401
133.6	65.2	127.23	33.258	0.94416
143.54	52.154	120.26	46.618	0.89401
136.6	116.4	36.87	15.882	0.94448
121.8	327.6	148.39	16.664	0.91598
138.44	1446.3	73.523	80.506	0.91969
126.4	1724.8	14.931	17.555	0.8843
135.75	1885	30.964	12.009	0.97112
128.4	1383.6	102.53	19.083	0.96627
143.62	1379.1	167.91	32.781	0.87354
131.64	1843.9	90	39.842	0.92866
174.04	1850.7	0	101.74	0.88463
144.5	169.83	3.3665	43.023	0.79163
135.33	178.67	45	10	0.98995
158.52	571.71	157.01	132.4	0.54151
134.1	1527.3	90	42.229	0.97089
138	1642.6	145.01	28.191	0.866
158.22	1671.9	57.031	100.23	0.88006
134.67	2011.2	102.2	41.187	0.9191
133.87	633.6	80.362	61.042	0.88069
135.19	1912.8	101.51	59.657	0.92377
136.88	286.88	101.77	25.201	0.9728
144.8	350.8	5.4403	22.683	0.92998
142.18	1257	72.072	37.976	0.94099
147.77	1597.9	21.991	58.921	0.95179
153.94	1820.6	171.53	51.645	0.9201
146.8	4.7	178.03	33.372	0.86952
163.57	430.22	159.81	97.059	0.74645
139.2	589	173.66	18.245	0.99264
140.43	1784.3	53.616	25.52	0.9248
152.27	679.36	34.563	59.866	0.91277
150.55	668.27	178.26	35.24	0.93686
137.33	1674.6	88.21	33.296	0.96156
139	227	85.236	24.49	0.98339
140.8	1441.6	165.96	16.646	0.99075
137.36	758.55	72.525	60.112	0.94179
168.8	737.9	145.01	78.494	0.93306
145.2	876.3	1.5911	37.164	0.96905
143.83	886.5	56.31	22.081	0.97975
157.29	1902.1	160.64	39.74	0.98685
138	917.6	115.35	22.806	0.92184
136.2	1292.4	129.09	22.144	0.93096
150.18	1607.1	122.01	48.915	0.96432
152.67	1628.6	40.815	33.325	0.87228
144.87	1722.3	93.468	68.234	0.96904
154	1881.2	159.68	29.216	0.98552
144.5	521.5	70.346	15.831	0.93903
149	840.27	108.08	53.05	0.97166
146.8	1557.7	106.39	40.009	0.88581
150.79	82.053	131.42	61.388	0.73863
155.72	483.53	70.931	129.02	0.66425
148	502.33	68.629	25.996	0.95006
135	547.5	135	17.75	0.95608
140.75	540	57.265	16.658	0.9991
144.92	1413.5	78.996	48.384	0.75799
159.42	1335.3	104.47	137.63	0.93049
144.89	355.58	91.469	83.592	0.93341
141.88	717.88	82.405	31.219	0.96947
148.18	959.94	95.042	71.767	0.95119
144.24	1019.8	92.862	64.158	0.93636
203.08	387.64	162.93	129.6	0.92018
159.79	579.86	39.036	52.945	0.89968
156.12	769.38	158.63	29.421	0.83948
154.78	792	35.538	40.072	0.85868
159.69	1219.3	13.449	57.516	0.82233
137.43	1219.3	155.56	25.258	0.95677
138.75	1209.2	36.027	15.831	0.85915
154.75	1453.9	6.009	21.039	0.90806
154.75	1011.8	37.875	24.797	0.91959
150.6	1177.7	16.504	32.176	0.87519
179.75	321.65	176.73	85.87	0.81651
142.2	1942.8	30.466	20.78	0.94913
148.12	20.375	15.751	42.19	0.96045
148.5	26.75	70.017	12.099	0.96741
149.2	579.8	113.63	18.705	0.93369
155.43	599.43	59.744	30.162	0.9212
161.7	1159.1	22.714	47.883	0.97352
153.8	1200.8	48.504	34.83	0.99665
152	1513	149.04	23.324	1
145	1520	97.125	16.93	0.95242
148.75	1797.5	112.83	23.053	0.89426
166	276.25	116.08	56.54	0.92547
173.18	288.82	151.39	52.018	0.96351
158.57	308.14	16.699	22.438	0.9306
148.33	352	47.121	19.119	0.99926
164.6	1409.3	140.39	40.582	0.92759
150.75	1446.5	71.565	12.954	0.97646
152.6	1535	111.8	17.194	0.93959
164.43	944.57	180	40.905	0.95342
153.33	146.67	79.114	33.396	0.79279
169.7	1374.5	160.14	44.787	0.85461
144	252.75	45	17.343	0.897
164.92	256.85	163.44	43.573	0.88589
157.18	676.82	128.16	39.209	0.90818
160.64	918.79	69.677	60.397	0.95344
159.33	891.83	158.75	19.546	0.98811
163.33	1471.8	19.093	28.726	0.95778
161.44	1488.9	1.9092	36.326	0.82631
163.5	1493.7	30.964	31.095	0.93761
165.89	212.78	178.64	45.397	0.92543
161	904.5	0	16.198	0.98777
167.4	1102.3	137.91	45.127	0.92569
150.67	1127.2	42.614	36.008	0.94341
162.25	397.5	102.17	57.521	0.90701
179.85	1093.2	5.6176	73.828	0.83023
156.8	1292.5	94.574	28.817	0.8703
157.86	1351.1	74.476	19.18	0.97399
155.17	1779.7	92.726	21.547	0.9757
166.9	2038.8	171.87	27.828	0.7623
157.62	80	72.897	28.179	0.96535
153.75	820	149.74	15.216	0.91301
176.67	1767.9	161.92	52.579	0.98035
154.5	1873.6	94.086	45.793	0.91951
155.57	1915.9	101.82	57.65	0.76205
163.62	1976.1	165.96	28.61	0.8647
154	623.67	135	6.4721	0.87403
162	621	10.305	12.114	0.92294
171.24	1575.6	161.83	72.815	0.92505
161.64	2016.9	79.16	50.442	0.94868
161.4	230	26.565	20.893	0.96324
146.58	272.11	118.72	101.25	0.82217
153.2	243.2	180	16.261	0.98393
159	606.25	15.422	31.293	0.96133
168.57	1189.1	108.7	74.499	0.92112
163.83	1235	59.036	30.516	0.95538
157.5	1816.2	95.528	32.965	0.94479
166.75	500.75	61.113	36.68	0.90298
163.5	1266.9	104.68	47.936	0.90572
171.6	303.1	54.583	56.788	0.97235
162.71	477.43	46.219	35.967	0.92423
172.5	470.25	144.46	28.041	0.92034
158.86	635.57	72.35	24.423	0.94528
165.2	627.8	120.26	14.639	0.94902
164.83	703.22	129.99	60.749	0.66602
157.5	1207.5	29.055	22.919	0.89842
162.44	323.78	74.291	36.2	0.91828
166	848.62	142.7	28.06	0.94086
165.85	918.85	145.38	54.785	0.93163
172	1659.3	154.65	24.909	0.84403
169.5	2006	8.7462	15.347	0.85701
167	175.33	60.945	22.251	0.92539
170	139.29	94.927	67.473	0.86279
165.56	556.11	69.444	40.914	0.83531
170.25	535	151.7	14.87	0.99289
165.57	689.57	108.43	19.753	0.96056
163.2	1149	90	22.17	0.99233
170.29	1126.9	112.25	28.185	0.84335
168.53	1150	120.62	72.681	0.7834
179.64	1394.8	0	36.959	0.89289
170.57	1444.8	116.57	46.544	0.81672
154.4	377	143.88	48.398	0.9464
173.13	991.67	62.488	63.997	0.84567
166.5	1029.5	180	16.649	0.96101
166.33	54.75	76.239	51.907	0.9719
168	205.33	123.69	10.831	0.99868
184.07	1080.4	163.3	52.792	0.79106
179.67	1731.6	28.179	40.37	0.78685
167.71	1735.7	81.384	35.083	0.95136
165.86	759.29	64.179	44.748	0.7696
176	1645	69.326	62.285	0.9095
176.38	1603.2	120.74	46.504	0.92564
176.17	1620.8	173.66	18.654	0.97088
166.5	1849.5	67.166	21.919	0.94052
187	230.4	167.8	39.138	0.96722
173	348.62	62.447	29.225	0.88767
178.2	580.8	160.56	18.461	0.97655
172.6	900.4	126.25	18.859	0.9863
165.38	1047.9	75.964	23.235	0.88728
179.5	1057	12.804	22.72	0.99298
162.29	1302.4	2.7263	24.926	0.84346
172.65	1502.5	98.584	57.766	0.92789
182.22	1526.6	160.02	24.737	0.94633
172.23	1749.1	35.272	55.59	0.9034
174.27	1937.3	139.54	46.504	0.96095
173.67	838.83	72.474	21.24	0.93808
182.17	817.83	133.73	33.638	0.94618
176.88	1452.4	55.437	61.256	0.89206
175.71	1515.3	149.53	20.495	0.96235
172.85	1973.3	96.34	47.595	0.95129
162	523.86	125.54	26.817	0.96234
182.12	520.12	33.69	26.689	0.94568
183.36	544	118.39	44.647	0.94204
187.3	1122.9	17.199	49.147	0.89459
190.47	752.06	32.276	78.336	0.8606
180	1266.8	117.76	21.791	0.98533
177.14	1784.4	81.87	43.701	0.97084
183	1777.6	51.34	26.318	0.97318
174.43	996	130.1	26.373	0.94184
191.18	990.73	135	48.55	0.75736
173.5	1371.8	39.806	16.919	0.92324
175.5	1375.5	60.642	18.642	0.98477
186.25	1984.4	118.07	69.542	0.97783
186.86	1999.7	144.46	26.554	0.97188
180.71	346.86	114.78	30.144	0.94997
184.2	485.8	154.98	17.405	0.95105
180.29	520.14	113.5	27.438	0.91407
187	1418.4	144.25	35.823	0.85994
186.09	1790.6	1.4321	43.086	0.92867
197.25	422.5	21.318	50.149	0.87761
168.4	664.2	158.2	17.084	0.94564
183.04	661.85	104.49	107.14	0.85795
181.5	866	69.228	33.155	0.93548
176.82	1340.5	86.532	33.852	0.97663
183.8	1468.4	135	25.104	0.95766
182.88	1868	133.6	37.007	0.78363
188.82	1900.2	69.146	48.59	0.92498
183.75	105.75	42.274	15	0.99107
177.14	882.71	104.04	26.124	0.78913
193.88	1028.8	155.66	48.35	0.95342
185.45	1346.8	124.51	21.644	0.89709
187.4	53.1	54.09	40.783	0.87794
180.75	238.75	84.806	22.58	0.97833
191.45	238.64	45	27.748	0.86644
177	1221	112.83	21.39	0.96381
166.38	1918.4	145.71	32.775	0.81242
184.2	1922	64.983	16.62	0.99599
187.82	475.09	63.997	49.423	0.92301
181.8	461.4	36.87	20.996	0.95256
182.17	462.33	104.93	32.798	0.94666
192.45	964.36	57.529	52.966	0.98466
192.86	941.29	161.57	27.07	0.93454
186.5	12	115.35	21.081	0.99728
215.65	26.294	172.41	74.618	0.81121
180.38	155.75	83.157	25.442	0.98968
191.5	168.67	26.565	20.085	0.89065
190.6	644.8	7.5946	17.082	0.88591
183.25	1317.8	47.291	18.642	0.94905
188.86	1303.7	117.65	23.79	0.9965
184.86	1844.7	75.964	38.488	0.96413
184.71	284.29	88.493	84.5	0.89971
184.8	968.2	116.57	19.191	0.93212
191.38	983.25	63.435	28.554	0.93973
195.56	1505.6	153.43	28.782	0.93229
186.44	1555	99.66	48.805	0.97687
187.71	189.14	96.226	59.737	0.92616
194.83	339.5	3.0128	22.539	0.84415
190.2	617.8	26.565	25.343	0.97054
189.17	621.83	77.471	23.435	0.78682
195.14	746.14	154.54	26.433	0.87993
180.83	907.33	122.01	19.317	0.97677
185.83	1065.5	85.426	25.948	0.96654
185	1239.5	82.875	16.325	0.98775
204.58	1274.6	73.74	115.36	0.86689
196.38	290.5	146.89	27.772	0.98873
189	375.2	17.354	17.067	0.98217
178.25	2029.2	37.569	16.543	0.99142
190.6	2017.9	107.74	62.548	0.83932
201.9	2037.9	14.421	37.239	0.97044
186.5	389.1	74.476	43.68	0.85538
214.08	463.46	119.1	117.19	0.94733
188.04	637.77	81.573	116.44	0.93766
179.25	716.5	33.69	16.849	0.85599
187.17	734.17	77.196	24.926	0.90512
196.5	1362.7	156.8	27.112	0.8427
193.75	1695.6	170.13	24.192	0.96498
229.05	539.7	175.03	99.009	0.93271
193	1085.5	54.782	21.244	0.97952
195.54	1442.3	114.23	48.075	0.9124
192	1679.7	34.992	13.602	0.89739
197.57	432.86	119.98	30.902	0.97134
189.2	791.8	83.29	35.509	0.9641
180.43	772	165.96	26.437	0.93575
179.57	119.71	133.15	22.777	0.96291
199.5	110.42	114.23	46.362	0.9461
198.78	1005.6	130.43	36.744	0.96528
197.8	1167.1	68.629	54.237	0.91075
197.25	1143.5	169.7	11.385	0.98201
202.57	1522.6	0	25.701	0.81708
195.58	1607.3	105	62.277	0.9309
195.33	1644.8	66.371	36.133	0.96666
197	84.75	38.991	27.077	0.99783
199.14	63.143	120.51	84.778	0.76671
192.5	356.5	97.125	16.398	0.9833
233.36	520.68	168.96	93.985	0.88893
199.5	1864.8	15.945	18.042	0.807
193.75	833	130.6	42.692	0.86381
199.74	1291.7	163.95	83.715	0.90737
191.5	1285	78.111	21.182	0.91666
206.67	271.17	41.186	32.876	0.97002
196	1117	98.746	13.901	0.94618
194.92	1409	110.14	84.614	0.75527
195.2	1835.8	72.255	26.474	0.99149
205	408.14	11.31	23.634	0.86298
208.89	498.89	20.726	43.143	0.91695
203.67	986.5	156.8	15.753	0.96691
213.56	1109.3	169.7	46.371	0.96443
194.55	1380.8	80.538	45.16	0.80816
202.83	1412	19.29	23.009	0.92091
202.93	1490.1	0	55.955	0.92932
197.54	1802.7	115.11	44.52	0.79382
201.57	632.57	101.31	22.585	0.90308
201.8	863.6	63.435	18.556	0.96401
211.89	840.78	140.19	40.62	0.96139
208.75	1060.5	50.711	49.679	0.85828
220.9	1382.8	8.3257	44.29	0.93558
201.85	203.6	82.776	74.669	0.95848
215.69	911	156.61	50.239	0.8024
199.8	909.4	75.964	27.101	0.91283
202.62	1875.2	122.01	20.281	0.93034
205.71	157.14	15.945	24.169	0.90363
201	144	100.62	16.555	0.98332
206.78	886.89	167.28	36.391	0.8733
212.47	861.88	111.1	66.97	0.91232
199	1720.4	76.43	30.236	0.98668
208.4	1716.4	170.54	19.114	0.95472
194.33	1900	124.51	21.887	0.88711
219.42	2012.5	123.69	55.703	0.90619
211.27	438.36	123.27	40.183	0.95253
206.5	979	2.7263	21.285	0.98775
190.83	1176.8	163.61	17.872	0.9915
203.85	1678.2	95.44	43.85	0.96214
211.43	1696.6	5.1944	23.825	0.92723
201.83	10.167	132.88	20.984	0.91046
207	604.25	34.992	12.488	0.97748
209.09	1214.8	61.557	42.085	0.64856
202.88	1196.5	106.93	26.37	0.91169
207.67	1366.9	66.468	81.227	0.83253
197.25	1363.5	123.69	22.75	0.95092
198.2	1731.4	154.98	16.993	0.97409
206.4	508.6	164.48	19.053	0.9805
204.14	518.29	57.265	22.233	0.74858
204.73	1148.8	84.56	46.375	0.90977
206	1568	65.772	24.195	0.90646
208.75	1997.8	175.6	13.123	0.99355
207.75	211	25.463	23.68	0.98226
212.17	201.17	128.42	38.689	0.9567
205.67	364.6	69.274	47.968	0.82472
197.5	1652.8	58.392	16.023	0.95268
206.71	1661.3	170.54	25.564	0.95177
207.4	272.7	103.24	38.126	0.91614
196	1270.2	23.199	16.233	0.93829
208.25	1341.9	57.031	51.87	0.85024
239.54	1665.8	146.53	86.949	0.81341
207.47	37.4	95.964	76.148	0.88466
213.86	365	172.15	30.717	0.95303
209.17	739.33	126.25	19.207	0.96843
206.15	816.15	91.364	44.954	0.93454
212	775.2	97.907	41.133	0.88362
205.71	1944.6	113.2	20.409	0.74632
240.36	1968	30.005	94.437	0.86817
206.57	1313.7	105.52	22.463	0.83166
240.56	1854.7	138.89	88.914	0.82102
233	67.043	124.55	91.037	0.81352
214	728.94	89.076	73.698	0.84138
215.4	845.8	22.62	14.078	0.92345
199.75	1229.8	167.91	18.071	0.79231
217.67	1244.3	54.689	30.453	0.96578
210.1	1471.7	82.093	38.497	0.94411
217	1470.8	3.1798	18.083	0.99696
210.22	516.11	85.486	39.871	0.95603
218.17	1009	170.54	19.612	0.93047
212.5	1580.8	29.745	17.867	0.90245
219.44	1821	165.96	28.649	0.8635
218.14	1832.7	30.466	21.076	0.93579
213	1977.6	163.61	36.818	0.96259
221.89	295.67	149.62	38.156	0.881
210.67	310.67	100.01	18.09	0.95428
209	653.2	97.595	15.758	0.96035
226.14	647.71	158.75	39.331	0.98209
212.08	1597	113.5	55.105	0.91025
212.25	1773	114.44	12.31	0.98155
232.85	476.31	176.31	67.161	0.92508
207.8	466.2	74.055	15.699	0.92747
213.33	615.67	71.565	16.463	0.96043
235	599.5	157.29	49.86	0.93492
220.83	1635	162.18	30.441	0.96616
218.57	1626.3	129.81	25.411	0.92207
220.4	1644	34.509	19.533	0.99402
212	1704.5	90	23.351	0.98497
212	1929.8	92.726	21.765	0.96595
210.33	1941.2	15.642	29.152	0.89057
214.57	71.714	120.58	30.841	0.82856
229.33	968	16.699	32.146	0.97433
215.53	1426.4	80.538	57.188	0.95727
222.75	1720.5	18.435	23.423	0.94506
209.75	1812.2	157.17	44.32	0.93029
204.5	1914	35.538	18.008	0.9554
227.12	1911.2	156.8	33.711	0.90364
234.18	575	3.9005	47.738	0.92385
213.43	574.43	88.603	41.708	0.98332
225	1073.7	134.12	51.693	0.88924
217.6	1184.5	102.09	59.8	0.95771
227.87	1405.8	1.0609	57.456	0.94
211.6	1740.2	110.22	21.293	0.95094
220	1738.2	167.91	14.484	0.98851
229.62	2018.4	176.99	38.423	0.99036
221.75	2028.5	45	25.525	0.9973
214.25	156.75	90	15.245	0.98393
221	899.33	171.25	13.758	0.95606
213.33	1141.6	101.14	74.798	0.89933
234	407.73	164.22	49.308	0.96946
224.5	582.5	126.38	26.327	0.89644
216.75	1021.2	47.726	15.009	0.9905
219.29	1012.4	119.36	19.291	0.9516
221.33	1325.2	157.75	24.359	0.97579
234.33	1767.1	8.8418	51.976	0.87619
236.12	1958	116.84	101.29	0.91836
218.73	340.45	83.66	40.743	0.88902
231.33	310.44	134.03	42.848	0.97379
182.07	1684.1	171.51	72.572	0.93344
222.83	1890.2	170.91	26.821	0.94396
218.6	1898.5	78.44	47.375	0.94799
217	668.33	150.26	16.218	0.99423
225.67	650.83	120.38	35.952	0.93501
224.75	673	24.775	14.534	0.9851
223.75	675.75	45	15.556	1
225.89	989.56	45	32.713	0.86462
217	1607	157.38	28.762	0.90398
222.5	1613.8	53.13	15.215	0.98586
216.2	1678.9	90	44.807	0.91504
237.54	59.462	4.7636	56.262	0.8561
224.86	51.714	102.53	25.07	0.73552
224.3	143.7	65.225	30.035	0.95341
219	1123.7	107.53	23.599	0.8443
233.77	1445.3	45	49.203	0.83353
217.75	1552	100.01	17.448	0.9894
225	1555.2	0	12.206	0.98313
222.38	26.5	83.047	43.161	0.95698
230.33	7	167.74	24.386	0.96519
233.33	1534.6	154.98	37.877	0.87403
225.5	1595.8	63.435	23.1	0.968
249.06	204.65	3.5763	67.018	0.71762
230.12	310.12	54.058	51.19	0.96516
228.17	844.83	145.49	20.172	0.96254
226.75	101.12	131.63	52.943	0.90978
230.17	114.83	52.524	38.68	0.9773
246.29	106.07	1.273	47.018	0.95732
229.2	344.8	4.0856	15.107	0.92911
223.86	556.29	78.024	34.755	0.97063
213	685.67	33.69	20.091	0.89731
229.14	691.57	177.61	24.289	0.98897
227.75	880.25	170.54	12.335	0.98625
221.5	1045.9	83.29	59.479	0.86336
230	1032.4	157.62	18.525	0.99241
226.75	1172.5	0	10.991	0.90986
235.06	1765.6	113.96	82.76	0.95204
243.44	623.81	172.33	70.26	0.74679
245.88	785.88	149.04	71.91	0.97305
221.29	807.29	83.157	27.164	0.92693
234.4	1748.8	174.81	23.699	0.93214
234.38	1922.8	115.94	42.852	0.96019
255.64	1142.3	150.1	98.114	0.94056
236.3	231.7	165.96	38.612	0.96105
226.83	470.17	132.71	19.614	0.90198
242.68	815.68	162.14	110.3	0.85727
235.5	1086.5	147.65	36.257	0.97942
226.2	1239.4	90	28.541	0.94602
239	1259.3	15.642	27.16	0.95587
239.57	1262.6	128.85	47.894	0.9652
229.67	1299	78.69	31.25	0.97901
236.88	1391.3	121.72	74.179	0.87169
242.73	1501	167.37	64.026	0.92836
256.74	925	8.2463	78.655	0.88641
243.64	1450.5	140.71	61.525	0.92403
226.5	1825.7	101.31	21.64	0.94253
232	2035	14.036	21.153	0.97459
231.71	211	105.95	23.452	0.93129
242.47	681.06	114.44	75.058	0.96589
231.27	735	79.563	42.805	0.90269
232.6	893	126.87	15.704	0.95519
228.05	1209.2	84.644	78.911	0.81459
228	1659.8	90	23.546	0.97679
226.36	1720.3	90	35.611	0.95476
224.4	1953.4	72.474	20.625	0.96604
231.85	361.62	96.981	63.873	0.77288
226.86	517.57	104.74	23.777	0.82631
237.17	499.33	144.16	23.008	0.96505
237.43	950.57	105.59	92.831	0.96182
230.11	588.56	80.538	33.243	0.9149
234.58	791.67	74.219	49.588	0.96397
244.08	1618.3	60.068	46.944	0.81116
235.25	1659.5	131.63	27.033	0.89089
232.8	1894.4	64.359	28.217	0.98277
240.67	158.33	19.093	27.93	0.98509
233.67	171.83	53.13	42.182	0.71121
236.78	139.44	102.72	34.649	0.9172
238.89	658.56	113.96	41.905	0.94011
246.43	672.29	172.15	29.96	0.97713
239	767.17	161.57	20.116	0.94323
232.6	1361.4	148.39	30.683	0.99498
231.18	1534.5	92.663	44.793	0.96102
237.29	1551.1	138.01	28.529	0.94316
236.25	1561.2	45	14.142	1
233	1853.5	107.82	31.877	0.92262
235.25	869.75	41.186	21.402	0.99339
236.64	1154.9	93.094	42.224	0.87756
231	1200.3	153.43	15.678	0.99837
271.97	1278.4	153.8	149.68	0.93819
234.82	1346.5	63.435	47.468	0.94214
231	1342.5	75.964	16.797	0.98189
246.71	194.29	158.96	29.028	0.95964
239.83	1692.5	135	22.659	0.9362
251.78	1712.4	153.43	45.297	0.9873
250.65	278.94	162.3	71.451	0.69048
238.09	623.73	64.134	38.218	0.95961
237.26	750.68	154.32	66.98	0.86141
224.8	949	3.1798	21.497	0.83861
250.78	951.11	165.17	43.701	0.8048
231.56	1021	98.13	26.171	0.81056
238.4	1108.4	17.526	20.65	0.96489
234.75	1119.4	85.426	26.259	0.95508
247.89	1854.6	8.1301	30.22	0.93593
238.5	68.833	84.958	39.072	0.87357
245.5	73.25	22.834	24.289	0.84878
247	443.67	163.61	40.001	0.88597
238.17	18.667	90	26.285	0.87503
244.33	573	66.644	49.612	0.96605
267.67	536.8	165.07	75.324	0.8244
239	844	79.216	24.236	0.88207
235	879.75	98.13	16.8	0.84181
239.33	886	170.54	6.7082	0.90676
238.12	170.88	109.8	27.164	0.97814
233.4	262.8	126.87	20.396	0.98057
246.33	252.83	147.72	22.618	0.99355
244.33	390.67	61.189	23.939	0.9535
236.5	1005.8	90	10.335	0.96758
247.5	1010.4	178.03	29.714	0.97655
245.4	1135.7	47.291	37.176	0.9518
237.38	1226.8	91.975	33.885	0.85634
251.12	1834.5	152.59	31.579	0.96311
245.43	700.29	63.435	19.234	0.93004
242.25	860.75	57.529	13.959	0.93405
241.71	724	76.504	26.658	0.96444
260.21	1659.4	25.942	48.686	0.84514
240.12	274.75	77.8	40.559	0.93334
244.5	1091.7	67.166	21.483	0.95964
232	1788.3	143.53	31.879	0.89716
239.75	1817.4	90	21.62	0.9713
249.08	792.08	75.203	56.592	0.96865
247.86	980.71	34.509	24.508	0.79224
251.67	1589.8	157.93	44.256	0.90213
238.33	1620.3	108.43	20.009	0.94827
253.82	1878.1	150.02	35.123	0.85463
245.5	1946.2	30.466	20.384	0.96759
241.5	1938.9	50.826	38.204	0.91164
247.83	2025.3	40.236	19.3	0.88236
259.58	341.42	41.055	44.448	0.9249
254.87	368.8	49.086	54.516	0.72821
255.27	872.09	167.2	46.226	0.97612
252.91	1077.9	62.241	45.516	0.94345
249.75	1487.5	12.265	23.866	0.98622
244.17	1634.5	139.64	29.065	0.90311
253	721.17	136.85	23.306	0.94105
289.73	1336.1	24.492	111.03	0.89072
253.89	302.78	56.889	31.977	0.85872
250.14	565.43	113.43	34.715	0.94182
259.5	1538.4	157.52	33.419	0.93912
246.92	458.85	84.685	46.801	0.92275
250.33	638.67	0	8.2613	0.96837
253.25	1417.1	115.94	43.653	0.94256
248.75	1465.2	128.16	18.62	0.95618
246.14	1709.3	90	25.625	0.93658
251.31	155.15	108.06	54.627	0.88571
261.89	401.44	116.16	67.14	0.94588
258.33	1312.4	116.57	40.356	0.94196
239	38.833	149.53	21.011	0.93869
258.75	1039.5	25.56	29.728	0.85762
264.5	1167.1	173.93	56.727	0.8332
260.43	1156.9	132.4	32.07	0.97116
250.55	1205.9	83.66	57.435	0.94598
257.47	1183.7	3.3665	54.241	0.94187
230.5	1218.5	162.07	36.709	0.97346
258.17	1216.8	23.629	18.485	0.94477
248.43	1533.4	68.199	34.682	0.93165
260.53	1553.9	0	41.686	0.55175
255.17	1571	53.13	30.479	0.98428
253	1819.4	109.98	37.114	0.94611
250	237.57	83.66	28.53	0.9522
268.11	156.67	177.21	46.224	0.88804
254	280.8	82.405	15.671	0.96568
254.29	516.64	76.908	52.797	0.83618
255.6	497.6	97.595	18.3	0.82691
286.29	902.06	170.94	76.116	0.91796
262	1565.3	157.17	21.842	0.94386
261.29	1741.3	38.66	35.309	0.90672
252.88	1357.8	90	39.602	0.95956
233.5	1353.5	174.14	47.9	0.81847
259.14	1996.3	143.53	29.617	0.96567
275.67	2002.2	5.4403	46.586	0.90564
259.43	183.14	111.8	24.51	0.87886
260	198.5	36.87	15.526	0.96611
266.1	1220	133.15	46.237	0.94867
269.33	1945.3	161.57	31.798	0.9945
261.88	609.75	123.69	35.474	0.91475
267.09	632.09	61.821	38.373	0.82779
275.47	1400.9	145.81	66.498	0.96349
255.17	1406.2	105.95	17.677	0.8237
264.71	1912.4	16.858	34.892	0.98826
244.83	2026.8	6.3402	19.237	0.94146
269.6	2019.8	152.59	32.715	0.92966
251.33	548.67	41.186	10.721	0.99149
280.67	552.58	172.03	53.685	0.94045
258.42	672.21	86.532	69.819	0.94704
257.71	628.43	92.862	24.178	0.82824
258.25	844.5	73.072	26.399	0.9107
277.1	836.8	22.249	53.556	0.88766
265.6	1255.6	133.78	36.84	0.90233
261.75	11	37.875	22.877	0.9968
263.86	113.57	116.57	21.032	0.95685
273.56	113.33	140.83	38.022	0.916
268.33	708.5	38.991	27.134	0.99576
268	280.18	106.65	136.95	0.89172
264	992.14	40.601	21.202	0.86969
260.67	310.17	156.25	29.402	0.92896
268.67	685.5	16.39	20.474	0.86548
261.13	90.6	74.219	55.061	0.86816
263.25	748.75	75.256	19.954	0.98459
264.75	1187.2	120.26	14.456	0.961
256.2	1393.4	65.225	15.194	0.94232
258	1677.9	83.884	31.707	0.88815
270	1672.8	153.43	19.673	0.90931
278.71	2034.8	167.09	53.299	0.92393
275.4	70.733	124.05	49.28	0.90614
278.41	375.24	137.02	69.179	0.86936
263.58	1033.8	86.82	55.14	0.98083
268.4	1002.4	130.24	18.893	0.90137
286.32	1805.4	12.7	85.624	0.85
262.83	144	81.469	23.346	0.86627
259	175.5	140.19	7.8102	1
268.25	172.25	174.81	11.083	0.99663
262.36	779.5	68.962	58.178	0.95764
268	1140.2	65.772	23.992	0.91411
271.5	1852.6	150.02	31.903	0.94087
272.52	1813.3	86.711	107.39	0.81148
276.72	1901.6	75.51	98.913	0.92935
265	33	113.86	64.296	0.88434
264.17	564	95.44	21.245	0.99294
259.56	859.44	160.46	33.704	0.97597
263.2	1108.1	95.042	37.402	0.91259
307.55	1103.8	169.44	133.01	0.90247
276.43	1596.2	124.22	88.966	0.67964
273	1647	30.069	23.296	0.9424
267.33	466.75	75.579	42.204	0.85628
296.57	1366.3	155.43	98.424	0.782
273.67	1383.5	176.82	21.023	0.85754
270.25	1896.2	5.1944	11.162	0.98953
277.71	433.43	156.5	28.879	0.86845
270.27	756.82	169.7	34.739	0.96551
271	750.8	123.69	29.993	0.96171
263.5	1061	153.43	19.381	0.92298
260.6	1242.2	67.834	33.424	0.87226
286.23	1291.4	169.22	45.915	0.93117
267.5	1464	98.746	29.292	0.89805
268.33	1487.7	84.56	24.282	0.86875
265.25	1914.2	66.801	15.402	0.98893
265.29	1940.1	85.764	29.429	0.91998
270.17	2025.3	45	48.445	0.96335
260.17	2015	50.711	15.612	0.91037
283.67	196.11	158.96	43.05	0.97063
271.6	222.8	131.63	24.94	0.96563
266	964.43	43.603	30.14	0.96218
287.06	1445.6	30.964	69.026	0.76027
268.2	1448.4	64.592	57.574	0.76916
283.42	1487	121.88	146.16	0.66069
265.3	1520.2	99.782	33.635	0.87493
265	890.6	85.764	33.12	0.81745
275.86	894.86	48.013	28.229	0.95316
268.56	1596.7	77.276	33.742	0.94186
276.4	80.6	8.7462	13.398	0.98168
277.14	249.29	165.47	28.798	0.96856
283.86	659	8.1301	36.921	0.9576
271.8	910.6	85.914	16.171	0.86796
278.92	1319.4	144.69	63.186	0.93093
270.75	1335.1	91.432	41.273	0.96946
303.75	1736.4	9.6599	134.91	0.70678
276.5	1969.2	163.07	24.417	0.98463
274.92	1963.4	105.35	55.589	0.95139
287.08	1987.2	52.001	46.657	0.87034
264.75	326.75	9.4623	13.465	0.90347
282.2	312	119.05	43.334	0.95035
261.43	496.43	17.526	20.991	0.94919
272.86	510	90	40.811	0.98014
285.4	1864.4	140.83	37.482	0.9292
265.67	804.67	124.51	19.899	0.97574
278.22	1263.2	129.81	26.311	0.89053
279.87	191.67	82.057	50.19	0.86504
297.57	148.29	122.55	66.1	0.84355
276.08	1093.9	90	45.712	0.89692
279.38	1051.2	103.74	48.389	0.95735
281.6	1748.8	157.62	21.068	0.87266
275.5	1771.8	153.43	17.889	1
270.89	1773.6	60.524	32.738	0.80701
281.5	350.33	131.19	21.476	0.98994
283.88	507.38	133.03	28.971	0.70824
278	287.25	104.53	28.709	0.97156
282	300.5	47.49	18.57	0.87661
281	483.5	16.699	10.636	0.98157
271.43	585.86	38.991	28.928	0.934
294.33	818.83	23.199	39.051	0.97511
276.75	835.5	75.964	16.831	0.97987
278	1426.1	80.134	31.013	0.75277
292.44	694.94	18.435	72.472	0.74179
284.33	686.5	156.8	15.625	0.97481
287.67	972.33	169.22	21.61	0.98925
263	1198.4	37.875	36.848	0.92829
285.38	613.25	163.61	24.527	0.72246
292.2	643.8	58.57	67.22	0.94147
277.78	732.78	76.866	35.054	0.87882
296.54	696.46	126.87	60.85	0.90386
284.17	732.83	138.99	32.184	0.94703
282.2	1164	13.134	31.919	0.96512
297.93	632.14	104.62	113.04	0.84113
288	672.2	21.251	19.857	0.9726
288.33	679.67	50.711	28.973	0.98111
280.67	933.5	161.57	19.664	0.96487
282.83	1249.2	54.904	51.561	0.87704
288.12	1687.9	16.504	30.378	0.92698
280.5	1692.8	88.152	32.352	0.95872
307.88	115.62	159.08	85.831	0.84819
290	533.73	108.8	53.596	0.92635
292.47	844.8	115.02	57.062	0.87026
284.6	899.5	84.144	44.18	0.88739
292.4	403.6	137.91	43.263	0.96556
282.67	92.667	84.289	20.472	0.98181
286.78	974	76.908	51.087	0.86416
284.2	957.2	10.886	26.604	0.99521
280.75	1300.8	90	16.216	0.92499
286.81	1399.1	81.773	95.146	0.88141
286.5	1660.5	53.746	20.851	0.89211
292.17	1646.5	152.24	21.698	0.98954
293.92	2025.1	48.991	37.493	0.81293
285.2	2007	93.576	19.574	0.819
295.88	276.18	62.676	71.653	0.94253
289.8	431.6	18.435	13.875	0.91163
292.84	442.84	104.35	95.691	0.92767
289.77	580.23	106.86	38.878	0.88693
301.71	1468.6	162.3	49.959	0.98752
299.33	1776.5	13.707	55.917	0.75472
283.38	1754.8	105.64	29.019	0.89463
283.8	1840.8	102.53	18.804	0.98062
301	1854.6	27.181	44.565	0.93332
298.67	103.5	8.7462	26.878	0.9787
275.85	190.92	32.856	60.29	0.94775
275.56	338.78	54.162	24.083	0.92196
297.9	347.5	11.004	41.973	0.87375
274	1020.4	25.346	22.485	0.935
294.86	1023.9	167.47	18.797	0.98098
295	1206.9	55.923	43.638	0.94067
287	1180	101.31	16.782	0.9115
290.75	1573.8	9.4623	24.424	0.99618
290.2	1564.8	123.69	18.713	0.96337
287.7	1241.8	91.432	44.826	0.89262
276.09	37.182	50.194	44.201	0.8835
284.5	1412.5	45	15.556	1
296	1412.7	165.96	22.256	0.92631
310.47	1815.4	144.78	70.477	0.88577
294.57	831.43	40.236	19.902	0.85565
302.68	1065.8	144.03	102.25	0.74924
312.6	1229.7	173.93	49.386	0.95706
288.33	1957.3	93.814	15.424	0.9747
308.78	1975.9	21.318	46.876	0.93889
295.8	253.4	137.49	16.333	0.99665
292.29	261.71	40.314	43.446	0.99614
291.75	809.5	114.44	12.166	0.99317
305.18	917.27	154.03	49.555	0.87543
319	1517.9	10.389	68.116	0.89553
291.5	1868.3	58.57	21.235	0.99339
301.9	205.7	117.76	46.426	0.92496
307.43	562	151.93	36.084	0.94225
298.1	664.3	114.68	43.533	0.93536
307.89	647.56	5.856	39.671	0.98825
297	1254.4	57.724	27.806	0.80817
292.88	153.12	90	44.068	0.97577
296.46	750.92	77.471	51.97	0.88701
293.83	1147.8	43.363	27.234	0.90912
302.76	1329.5	146.31	67.614	0.79988
293.62	1789.2	60.255	24.587	0.65582
297.33	1894.5	76.608	24.396	0.88485
290	20	127.87	13.434	0.84873
299.33	182.83	58.392	19.607	0.7785
285.71	875.14	151.7	16.307	0.90542
307	1121.6	13.57	31.992	0.93252
303.6	1204.6	5.7106	20.261	0.99203
302.33	1667	23.199	20.042	0.75997
314.67	369.67	156.95	55.893	0.91386
293	794.86	92.862	21.093	0.94935
307.3	803.1	169.11	28.701	0.9225
317.58	1548.9	38.047	61.191	0.95459
297.78	605	108.89	42.446	0.94619
297.25	783	156.8	15.625	0.9748
301	2011.8	54.462	17.831	0.96488
304.77	17.923	115.87	38.244	0.95896
290.43	40.714	163.3	26.258	0.79521
335.48	482.39	145.62	99.816	0.92256
295.29	1006	101.89	19.646	0.98829
319.64	1005.6	7.8153	55.243	0.93185
298.8	1619.2	43.025	20.905	0.98152
302.62	82.188	100.3	73.644	0.91089
310.22	739.67	3.8141	31.428	0.95668
298.5	1937.4	108.43	22.712	0.97463
303	886.6	136.47	27.855	0.99037
303.71	882.43	133.15	24.458	0.89671
304.36	943.57	119.54	41.619	0.82852
289.86	1712.9	52.431	36.624	0.89565
288.8	1710.4	43.264	24.469	0.95407
299.5	1706.2	94.086	28.723	0.97733
310.25	1725.5	33.69	28.534	0.88452
301.6	186.1	92.545	46.55	0.96765
303.22	1179.9	56.31	25.609	0.84474
304.2	1278.4	74.578	31.413	0.95768
306.25	1972	168.69	15.448	0.99025
302	2022	128.66	12.875	0.99468
305.88	1425.1	66.501	26.319	0.95292
305.33	1784.7	125.75	31.275	0.98499
300.14	241.71	92.603	23.72	0.92844
313.5	253.83	22.166	29.833	0.97726
312	1061.2	7.7652	22.914	0.96899
292.4	1313.8	131.35	33.942	0.98113
301	1641.7	45	17.03	0.99652
336.44	1643	6.2419	71.803	0.89664
316.25	475.12	147.26	34.289	0.97077
306.8	1013.2	115.2	19.2	0.97857
306.29	1034.9	64.44	26.811	0.95093
302.67	1239.3	90	17.965	0.9463
304.33	1840.9	109.09	29.082	0.94608
322.27	1935.2	19.359	40.628	0.96527
307.83	1375.2	129.47	22.43	0.98186
298.9	1440.9	14.47	36.075	0.88747
308.33	1568.1	112.04	46.151	0.98177
316.78	1581.2	127.35	49.085	0.97386
310.8	1606.2	49.764	18.71	0.9102
337.33	23.667	14.036	66.382	0.86957
323.25	71.667	169.56	41.442	0.93237
302.67	316.83	40.101	25.405	0.97776
308.14	719.86	132.51	20.113	0.80936
306.62	1386.2	83.991	25.481	0.74978
321.05	1742.7	123.06	80.778	0.93054
315.82	1909.4	170.79	40.473	0.92614
328.27	2020.5	1.4688	40.493	0.96345
323.22	124	143.39	44.473	0.98039
308.53	528.41	103.78	59.238	0.92121
326.38	1031.3	171.87	55.358	0.89413
302.73	60.091	141.55	45.607	0.95198
301.11	398	130.43	39.109	0.9069
307.38	803	83.418	27.958	0.93613
314.25	924	60.255	27.941	0.86563
306.75	1539.5	86.634	17.162	0.99226
317.29	1537.6	154.65	21.871	0.96127
315.07	1615.1	124.99	67.575	0.90319
313.75	1666.5	148.39	16.314	0.93568
318.4	570.5	26.565	29.191	0.84262
318	585.2	178.45	38.201	0.96892
314.67	1983.8	62.592	31.471	0.96642
302.88	1992.4	45	25.02	0.84785
314.4	113.6	59.036	29.612	0.98456
326.44	816.56	150.46	36.86	0.93549
315.36	1222.6	85.17	77.979	0.91375
331.33	1185.8	4.2892	44.011	0.91142
316.88	1499.8	27.897	23.082	0.83335
313.5	439.33	100.3	53.302	0.83902
317.4	11.6	58.392	16.108	0.94764
331.54	220.15	169.92	48.816	0.93629
312.88	265.25	92.203	28.369	0.91716
332.25	272.88	165.58	37.743	0.95749
317.22	1367.2	74.539	55.664	0.87605
321.33	1884.3	174.47	33.293	0.93547
330.4	241.2	143.75	38.732	0.96049
306	296	34.695	18.8	0.84101
324.56	285	124.99	38.222	0.95808
317.7	849.2	101.07	47.777	0.98106
322.4	947.4	175.76	27.485	0.98506
316.4	953.4	66.038	31.613	0.93462
346.09	1130.1	158.9	67.622	0.90353
306	975.33	39.094	22.89	0.90063
307	987.4	149.74	15.701	0.88479
318.8	977.4	121.76	26.72	0.92435
323	1731.6	172.87	20.025	0.80521
317.25	794.75	78.111	20.303	0.95631
314.67	1093.2	93.366	18.177	0.93688
325.08	1491.3	35.134	36.431	0.90623
318.2	1494.2	65.376	26.57	0.99363
323.5	1720.6	46.848	25.237	0.86903
315.88	1085.4	149.53	41.732	0.94522
316.33	1123	47.49	16.296	0.99897
324.83	1800.3	32.905	22.821	0.88728
316.14	1859.1	79.695	24.946	0.89636
324.67	1853.2	10.62	16.7	0.9748
321.2	733.7	79.824	42.157	0.93991
328.8	720.2	27.553	26.539	0.97753
323	1323.6	126.87	15.913	0.94264
320.08	1426.1	86.82	38.968	0.92527
324.75	1758.8	23.199	16.747	0.90953
310.83	1873.3	150.26	24.956	0.96916
327.2	1853.3	120.47	40.232	0.98046
317.33	30.111	92.045	32.03	0.87473
319.11	186.67	93.691	32.002	0.97071
323.88	839	159.23	31.784	0.97583
308.33	1511.7	46.975	22.948	0.89411
319.5	1515.5	110.22	20.265	0.99919
327.6	48.6	30.651	32.592	0.96296
322.4	181.6	8.1301	14.385	0.98311
319.43	895.43	90	28.472	0.94831
325	1297.8	162.65	34.1	0.98318
324.62	1283	102.68	43.694	0.93835
328	1305.2	23.962	19.741	0.99781
337.4	1442.6	174.64	34.851	0.92223
326.12	181.88	61.504	43.498	0.91554
326	560.5	35.838	23.333	0.95159
318.38	1178.1	116.57	26.144	0.85529
323.55	1920.1	178.09	33.001	0.90957
335.5	1969.9	27.181	46.421	0.896
326.38	130.75	46.548	29.252	0.89473
322.89	397.32	92.175	90.882	0.86989
326.17	416.17	156.04	22.913	0.85969
326.64	493.55	114.1	43.638	0.95397
332	893.17	3.0128	20.127	0.94531
331.17	1413.7	138.37	26.066	0.92394
324.89	1460.4	120.96	36.983	0.94598
325.1	682.9	101	40.719	0.90066
323	2009.2	84.806	22.307	0.9903
334.25	546.75	24.305	34.555	0.98435
331.56	518.81	112.38	58.385	0.94467
380.46	1491.6	167.74	127.95	0.91981
318	367.4	60.255	17.314	0.93131
336.45	1118.3	97.4	90.586	0.85716
353.09	1690	171.87	87.755	0.88635
327.58	1676.3	99.689	44.293	0.93904
329.43	1708.9	62.241	21.598	0.99409
317.17	2030.3	120.47	20.96	0.94101
339.23	341.36	86.348	130.45	0.72205
333.62	332.75	72.35	30.763	0.75046
322	322.5	163.3	21.308	0.97992
346.2	636.2	151.86	50.919	0.95769
352.58	1389.4	171.72	58.99	0.94217
340.26	86.421	169.7	66.593	0.83945
331.17	91	51.009	27.319	0.98901
326.83	619.83	71.565	18.346	0.86186
334.5	600.5	140.19	25.429	0.92141
339.67	1090.9	127.87	84.117	0.81328
338.78	409.83	109.29	74.376	0.8547
335.33	1540.8	48.366	26.365	0.91346
328	1593.6	92.603	47.172	0.93372
333.6	1886	155.56	12.227	0.98824
338.08	124.58	103.5	56.249	0.91415
332	158.6	63.435	15.761	0.99311
330.83	264.83	63.435	18.349	0.9749
329.71	917.43	63.435	22.472	0.79603
329.6	1203.4	120.96	30.916	0.94304
328.7	1229.8	88.755	47.262	0.97352
335.25	1209.2	15.945	15.402	0.94534
333.5	1233.5	36.027	15.093	0.90116
361.65	1269.9	17.199	107.27	0.81973
331.75	173.75	112.38	18.679	0.98425
336.12	881.25	68.459	42.403	0.96346
344.75	853.12	143.43	41.24	0.93599
325	584.11	106.14	43.65	0.90629
354.75	932.6	162.78	86.625	0.85807
338.42	963.42	80.961	49.98	0.89142
321.43	1074.3	7.125	17.819	0.9049
334.62	1058.4	105.02	43.691	0.97159
337.4	1578.4	172.87	16.61	0.97078
336.67	1626.7	45	18.215	0.93167
356.07	1663.6	14.744	68.205	0.86417
346.5	766.21	126.12	49.737	0.92093
336.27	811.64	86.82	61.077	0.88549
351.02	676.4	107.32	218.02	0.89365
345.18	141.82	13.325	41.924	0.93148
339.91	1757.7	113.75	57.162	0.95564
324.25	1826.5	140.91	20.763	0.99291
345.29	1817.6	177.4	23.77	0.92647
332.14	1918.4	106.39	21.632	0.81917
340.5	1900	128.29	25.765	0.93956
344.67	1708.2	137.12	46.237	0.82639
363	1843.8	9.6734	97.32	0.91728
351.15	1953.5	127.15	50.342	0.82239
344.6	44.4	47.045	42.122	0.94068
358.83	158.92	161.24	59.206	0.94539
338.4	1486.2	45	35.322	0.92088
351.43	1470.3	145.01	38.974	0.93958
355.8	839.3	18.435	40.061	0.94723
342.5	982.25	5.5275	32.625	0.95462
338.75	1291	136.97	20.768	0.98799
335.8	1300.6	90	28.848	0.97062
360.62	1989.8	176.01	48.348	0.89155
344	356.6	135	15.888	0.9791
357.83	906.67	139.9	52.81	0.94071
339	1787.8	116.57	17.766	0.88104
345.56	207	132.14	31.072	0.91141
338	297.25	99.462	13.705	0.8877
345.23	1895.2	43.531	60.49	0.91208
351.43	262.14	30.735	43.401	0.99184
339.83	239.83	85.815	41.945	0.98007
348.75	418.25	143.62	23.987	0.98392
341	727	0	4	1
341	1017.2	79.216	21.407	0.9986
364.76	972.94	127.15	87.314	0.94831
355.55	1043.5	178.26	35.159	0.93901
349.73	1218.7	116.57	41.149	0.86946
343.5	1243	67.38	15.579	0.83447
341.4	1948.2	85.601	15.87	0.82155
338.67	10.167	72.646	18.481	0.90704
343.14	46.714	108.43	19.182	0.98915
355.4	42.667	116	58.661	0.77766
369.76	92	135	76.735	0.58976
344.11	232.89	176.42	36.581	0.87649
348.17	752.67	40.601	19.12	0.9644
352.88	789.56	126.47	62.505	0.91514
351.14	1162.4	171.47	20.99	0.9635
344.53	1393.1	87.089	66.331	0.89062
351.29	1357.3	119.74	50.248	0.96271
351.6	1373	4.7636	24.79	0.97148
340.27	1862.3	137.05	42.165	0.93973
330.4	2036.8	23.962	20.155	0.97729
354.36	2024.9	128.23	43.838	0.95834
346	1571.8	132.88	19.445	0.9825
340.92	1666.9	99.638	56.048	0.95915
342.5	1683.5	59.036	5.831	1
346.83	1674.3	123.69	15.468	0.93241
368.5	486.79	168.06	56.64	0.93839
344.88	1341.1	76.373	34.343	0.98872
341.62	1113.6	13.782	61.701	0.88444
350.57	1437.4	67.249	35.249	0.95365
354.75	40	167.2	23.265	0.96975
338.67	448.67	73.072	25.87	0.92934
344.29	937.14	86.424	17.314	0.92592
348.83	1135.3	107.1	29.235	0.93051
352	1149.2	8.7462	13.245	0.99305
351.33	2009	128.37	33.163	0.92303
356	1833.5	5.1944	33.813	0.97999
383.61	49.679	137.85	137.21	0.93396
353.2	152.4	148.39	15.82	0.96485
368.33	1340	164.98	47.485	0.89397
357.2	1923.4	0	24.827	0.9667
347.6	621	90	27.842	0.96975
360.29	605.14	177.71	29.435	0.85
353.8	1897.2	7.7652	22.972	0.96655
361.89	1877.8	127.35	49.703	0.96174
350.4	277.3	79.287	39.6	0.95092
354.75	354.25	8.7462	15.385	0.85491
354.62	521.62	147.65	38.485	0.92272
347.5	529.75	96.34	18.472	0.98044
381.71	503.41	154.84	85.593	0.85191
349.71	565.14	99.09	28.953	0.87444
356.67	582.83	49.635	27.767	0.94532
356.25	894.25	136.85	22.418	0.97829
353.82	1780	115.87	38.484	0.95297
352.33	1801.3	41.634	12.234	0.98427
368.38	1513.8	171.87	53.74	0.78948
348.5	322.5	80.134	26.547	0.87938
358.6	335	28.072	18.456	0.92113
352.5	297.5	120.96	5.831	1
354.25	679.75	59.036	37.899	0.92313
354.8	731	153.43	18.619	0.96079
360.27	732.27	172.41	44.761	0.67616
351.9	868.2	104.04	37.066	0.88989
350.33	1053.7	90	19.61	0.9689
369.8	1188.4	36.87	62.154	0.96534
357.64	1417.3	107.97	44.463	0.87483
356.89	191.33	99.246	44.777	0.97296
362.62	219.62	22.249	25.69	0.92526
353.88	288.38	167.47	28.206	0.98061
351.58	1325.6	152.45	105.56	0.73731
355.38	1483.8	76.504	27.552	0.93314
366.73	1564.3	180	38.074	0.89299
357.6	137.6	123.02	25.525	0.93453
357	146	45	7.0711	1
369.18	431.27	133.96	40.759	0.95433
366	752.4	151.39	26.812	0.93464
354	952.17	99.866	24.407	0.95649
371.82	953.91	154.06	44.698	0.92053
371.6	470.2	1.6366	36.207	0.96706
358.53	856.41	76.185	72.72	0.86382
368.8	846.8	128.16	39.215	0.90805
353.62	1202.1	17.745	28.175	0.93163
375.88	1179.4	126.35	69.858	0.94195
349	1593.2	51.843	18.065	0.98558
360.5	1597.7	153.43	20.706	0.97191
359.1	1590.6	124.82	31.507	0.88925
355.43	1643.4	88.807	48.771	0.9844
364.25	1643.2	6.009	19.486	0.98045
356.17	1081.7	98.13	21.448	0.98907
357.2	1298.2	76.759	17.67	0.98835
363.4	1447.4	155.22	14.343	0.99827
366.75	1582.5	15.255	35.325	0.96831
362	1572	132.88	19.391	0.98523
378.55	1621.4	176.01	45.35	0.95049
357.4	62	94.574	25.886	0.96884
363.92	423.92	154.09	44.825	0.86804
365.29	435.71	55.62	23.831	0.96602
373.4	722.85	25.942	89.378	0.92072
370.2	1123.4	117	66.385	0.896
368	112.44	169.38	34.4	0.94644
357.75	118.42	100.3	42.592	0.78749
370	406.08	160.25	44.521	0.93071
365	1710.3	131.42	23.447	0.96693
357	1719.9	51.633	34.201	0.895
365.8	1883.8	0	15.857	0.94594
363.86	56.857	165.07	17.758	0.87423
359.25	1017.8	87.274	22.077	0.95229
368	1006.8	122.2	33.598	0.94965
366.22	1386.1	60.018	30.752	0.97608
365.9	1937	8.3659	38.605	0.8902
378.16	1962.6	41.468	74.791	0.76727
364.29	217.29	104.62	26.874	0.88448
369.5	672	122.74	36.441	0.91343
369.17	998.83	165.96	21.49	0.76746
371	1169.1	31.759	27.023	0.91395
353.5	1230.8	47.291	18.086	0.97818
355.8	1232.6	36.87	25.267	0.98943
359.86	1426.1	175.91	28.895	0.97148
372	1928.8	60.068	39.305	0.96881
382.8	2009.8	155.22	45.282	0.94858
375.75	2032	34.509	40.376	0.96178
371	14	160.71	23.107	0.91704
373.06	356	133.57	63.482	0.89137
381.54	367.85	150.26	49.278	0.81805
360.57	1739.3	113.5	26.078	0.96174
371.57	1749.7	33.69	27.099	0.93135
368.8	234.2	117.65	25.138	0.94304
370.4	253.6	43.025	20.877	0.9828
359.71	407.29	93.814	31.429	0.95666
377.12	385	159.08	38.249	0.95168
382.86	920.14	33.69	51.885	0.97288
373.33	1673.7	171.12	34.839	0.92966
358.09	1586.8	102.71	162.14	0.64488
368.33	82.5	127.41	22.688	0.94326
367.3	130.3	1.5911	40.281	0.89407
369.33	140.5	66.371	19.009	0.91875
368.8	881.6	143.62	23.777	0.99258
370.83	1401.2	154.98	17.793	0.9303
361.58	1790.4	97.722	63.117	0.94333
379.38	1878	122.8	64.655	0.82801
392.62	1914.4	26.565	62.166	0.93521
375.25	1731.5	19.29	21.595	0.98125
373	208	172.57	23.548	0.98502
369.44	940.89	65.095	35.684	0.86511
370.88	1143.6	25.463	26.49	0.87804
366.75	1141.5	71.565	15.869	0.99635
384.67	1784.5	9.4623	42.877	0.70932
355	1869.3	151.39	25.96	0.96533
418.89	1843.8	146.05	147.76	0.82404
370.5	1872.8	73.072	26.577	0.90461
373.27	174.91	56.725	41.566	0.92083
367.44	296.11	93.731	47.179	0.97708
373	294.75	55.491	19.605	0.99036
372.8	314.8	129.29	15.019	0.94634
367.86	460.86	81.469	20.497	0.98665
371.8	1035.8	135	14.981	0.94398
369.89	1057.1	81.254	29.046	0.90567
368.56	1987.3	84.472	32.392	0.9615
377.6	767.8	164.48	19.206	0.9727
374.71	1292.4	159.15	22.874	0.98242
385.16	1415.3	138.24	90.792	0.82687
383.86	1448.4	3.5763	34.894	0.91885
401.67	276.75	12.308	60.522	0.93015
385.29	970.29	12.724	32.15	0.98851
390.18	1362.2	177.4	46.295	0.9514
378.8	1384.5	70.974	63.644	0.96397
371.5	1499.8	97.765	22.209	0.99975
390.17	1503	160.71	42.824	0.98963
371.6	1694.6	75.964	17.417	0.94692
376.71	546.71	159.23	32.417	0.95678
371.17	560.83	90	19.58	0.97037
373.6	1065.2	129.81	16.155	0.96689
371.67	570.33	26.565	15.652	1
381.5	564.33	156.57	33.434	0.9779
374.73	805.64	90	27.671	0.90348
383.2	819.7	159.44	27.506	0.62124
399.12	1469.3	123.69	69.139	0.73009
382.67	1704.7	17.354	18.976	0.8834
379.22	121.33	80.727	50.731	0.97866
375.87	1406.3	84.401	56.506	0.90688
380.5	1658.5	78.232	28.646	0.85579
391.33	1794.1	158.4	54.268	0.95126
392.19	1814.8	31.159	64.135	0.7835
374	492.8	90	16.384	0.91555
374.43	1232.4	90	26.328	0.94957
383.6	1241.8	7.125	16.654	0.96821
386.69	700.54	25.408	47.448	0.93329
380.62	740.12	125.75	32.173	0.95752
379.83	757	73.301	22.71	0.91946
373.67	989	71.565	10.373	0.91454
400.59	1219.9	177.18	64.712	0.94378
380.22	23.778	97.125	38.844	0.83022
390.25	21.125	143.53	31.143	0.91836
377.43	268.57	115.02	23.995	0.68986
394	251.17	155.1	31.811	0.97043
392.43	260.86	2.1211	30.126	0.89684
381.2	525.8	156.04	20.218	0.97429
371.5	533.5	128.16	17.868	0.99645
361.14	1242.7	68.523	73.233	0.8951
379.09	2001.7	91.591	38.138	0.9443
379.5	411.75	75.964	12.407	0.99694
380.44	650.11	104.53	29.687	0.93957
395.43	666.57	24.146	34.173	0.93
390	783.83	13.57	30.634	0.97386
377.56	899.17	99.293	61.999	0.89892
380.75	1019.4	109.8	28.539	0.93105
408.41	1965.5	174.81	58.746	0.94009
381.58	199.75	87.455	52.205	0.86283
386	1901.8	137.49	18.833	0.86439
389	236.4	148.57	21.134	0.99815
376.7	1746.9	87.955	35.969	0.77894
383.67	53.667	56.31	11.042	0.97959
378.17	322	66.038	20.758	0.94894
387.25	420.75	36.027	14.331	0.94912
383.71	966.14	96.34	38.053	0.95186
391.4	961.6	145.62	23.074	0.99771
389.8	1430	157.62	18.677	0.98434
374	1466.4	145.3	18.631	0.84864
392.89	140.22	141.71	28.414	0.85194
393.29	186.29	165.26	23.934	0.82088
381.71	855	142.77	32.698	0.96032
374.67	984.17	155.22	15.4	0.92975
381.75	1144.6	90	32.092	0.81017
387.5	1152.5	50.711	14.289	0.99466
388.78	1572.6	15.068	31.41	0.85724
416.35	1747.6	177.4	76.649	0.86196
394.07	1981.8	123.34	51.093	0.89026
385.22	437.83	111.8	59.129	0.81968
387.73	453.73	117.41	33.269	0.91418
393	1533.2	168.41	50.122	0.79431
385.71	802.57	79.216	21.586	0.99035
419.23	640.77	5.9061	96.26	0.90862
399.83	874	158.63	54.633	0.90414
395.8	889.4	155.77	33.473	0.65521
396.29	910.14	49.635	27.344	0.95996
371.75	1253.8	146.82	33.782	0.91956
388.92	1617.3	143.39	52.162	0.83587
383.2	1689.2	50.194	15.721	0.99359
379.83	1813.8	180	22.528	0.93218
390.22	1805.8	118.3	31.363	0.94153
382	1796.8	75.964	38.508	0.85658
393.06	94	85.462	70.309	0.89886
395.25	61	19.44	18.034	0.99964
395.83	1185.2	127.23	38.994	0.80527
389.36	1344.9	61.39	38.322	0.65392
389.86	225.57	72.474	20.839	0.95615
388.25	222.75	135	14.303	0.88987
387.4	394.6	86.186	15.083	0.99672
408.73	401	8.5308	40.958	0.98753
396.17	819	41.496	35.915	0.96655
389.06	1075.8	152.49	63.092	0.8578
388.44	1072.7	56.725	40.105	0.95438
388	1120.3	150.26	16.5	0.97726
394.8	1113.2	128.66	34.727	0.92192
394.17	514.33	130.24	18.807	0.90547
397.6	569.2	164.93	27.079	0.99434
387.8	567.6	93.814	15.883	0.94653
390.5	682.5	171.87	22.354	0.94899
398	1288.1	128.93	34.885	0.95804
393.43	1463.9	112.75	35.842	0.93788
399.7	1720.2	43.919	42.193	0.88837
393.67	1824.8	135	36.833	0.88309
387	1262.1	11.889	43.524	0.89222
393.17	330.74	92.366	126.69	0.95588
399.14	623.57	17.745	27.821	0.9435
392	612.17	112.62	18.585	0.69948
399.5	632.5	52.306	27.868	0.99766
394.83	781.17	151.93	18.094	0.93952
380.5	1155	12.529	22.201	0.83056
397.38	1502.4	111.8	34.469	0.9374
394.36	1735.4	103.71	46.967	0.89855
393.5	1749	38.66	6.4031	1
397	2021.5	99.926	44.597	0.91054
397.5	126.75	48.013	13.55	0.9929
399	279.17	127.41	21.627	0.98953
394.21	1360.1	99.819	65.273	0.80849
401.12	1416.9	121.61	46.335	0.9883
407.3	283.4	132.27	62.621	0.94958
397.22	996.94	105.17	66.728	0.91613
420.42	1065.7	24.842	67.125	0.8865
398.33	1204.7	148.57	21.824	0.96659
390.5	161.5	45	9.8995	1
408.78	166.11	3.8141	46.327	0.9735
403.12	497.25	54.09	37.922	0.94417
405.5	477.33	153.43	25.068	0.98119
405	775.88	23.199	26.727	0.85483
393.8	1588.2	133.15	22.76	0.96359
383.17	1633.8	14.036	22.071	0.93404
422.05	1624.1	151.53	78.219	0.8581
412.91	1661.7	126.87	99.906	0.8508
390.67	1729.1	49.899	29.772	0.83433
396.6	1936.4	139.09	20.911	0.94922
394.67	1949.7	86.82	18.951	0.95129
398.83	254.5	62.241	23.347	0.91966
404	551.17	148.57	23.116	0.91256
391.33	1039.8	68.199	22.81	0.94436
407.12	1044.5	171.47	21.491	0.94105
411.07	189.29	136.74	54.634	0.8546
408.7	564	112.52	47.768	0.92917
389.5	603.75	45	16.18	0.96144
405.83	609.5	17.354	20.328	0.82461
400.8	1889	17.526	21.602	0.92236
397	451	90	32	1
412.25	454.88	152.02	38.651	0.9375
398.83	939.17	84.806	33.833	0.97939
400.2	1376.6	106.7	31.528	0.99342
429.27	1377.2	173.35	65.108	0.92779
407.5	1567.4	43.025	47.484	0.86421
404.6	1542.6	133.15	23.832	0.92025
418.45	1556.8	18.435	43.877	0.93694
400.29	1859.6	16.699	22.053	0.94683
421.25	1912.1	176.35	50.194	0.93827
405	1661.5	10.886	26.483	0.99974
406	1648.3	122.47	26.415	0.98718
401.75	1667.2	68.962	14.846	0.93822
397	1773.2	19.537	38.493	0.85454
404.44	1756.4	110.32	29.954	0.96123
409.6	17	22.834	20.727	0.99463
425.3	906.3	171.57	58.583	0.93182
417.17	942	154.54	63.698	0.7303
416.7	1093.3	0	36.008	0.91646
421.45	136.91	16.144	43.183	0.91611
408	415.43	15.945	25.414	0.85937
404.71	499.29	116.57	29.611	0.98169
403.22	523	66.501	31.306	0.80112
414.57	1451.1	2.6026	26.563	0.82907
417.67	1516.6	152.85	47.493	0.92285
403.75	2027.8	66.251	28.641	0.95362
410.67	55	67.989	53.736	0.94341
405.55	892.18	84.92	48.779	0.92617
403	152.71	67.834	29.925	0.97428
415.12	683.12	155.22	47.111	0.91175
435.07	1400.3	154.47	75.484	0.98365
405.33	75	84.289	30.307	0.99482
395.25	648.75	124.99	26.124	0.93453
396.7	661.8	106.93	51.663	0.9307
415.83	649.83	163.07	25.053	0.95961
411.88	728.62	114.78	30.075	0.95213
413.57	801.14	162.76	31.452	0.96542
403	805	70.346	15.133	0.98234
415.1	1137.8	48.013	43.038	0.9378
430.39	1117.9	161.93	116.38	0.85867
408.6	1701	180	18.459	0.97512
404	320	92.121	27.561	0.98033
415.88	706.62	143.62	26.606	0.88706
413.62	1256.8	62.676	75.435	0.89528
414.62	298.38	30.466	21.155	0.9323
407.94	1161	82.235	72.587	0.91767
419.78	1296.8	111.94	86.698	0.8953
415.57	146.57	126.87	39.725	0.88105
421.13	1059.2	66.501	79.354	0.94815
415.15	1008.5	114.86	49.946	0.90475
421	1023.3	158.2	28.561	0.94275
410.1	1604.4	107.74	33.705	0.77877
[truncated: 8,534 more rows]
